# Supplementary material for: Characterizing the consensus residue specificity and surface of BCL-2 binding to BH3 ligands using the Knob-Socket model
Source: PLoS One. 2023 Feb 16;18(2):e0281463. doi: 10.1371/journal.pone.0281463 (PMC9934389; doi:10.1371/journal.pone.0281463)
Supplement: S1 File — (TGZ) [file pone.0281463.s008.tgz]

Archive with 140 entries (113 files):
- BCL3_Bax_KS_files
- BCL3_Bax_KS_files/3mk8
- BCL3_Bax_KS_files/2voi
- BCL3_Bax_KS_files/._.DS_Store
- BCL3_Bax_KS_files/.DS_Store
- BCL3_Bax_KS_files/2vog
- BCL3_Bax_KS_files/2kbw
- BCL3_Bax_KS_files/2vof
- BCL3_Bax_KS_files/1gjh
- BCL3_Bax_KS_files/2voh
- BCL3_Bax_KS_files/2mhs
- BCL3_Bax_KS_files/3mqp
- BCL3_Bax_KS_files/2xa0
- BCL3_Bax_KS_files/1bxl
- BCL3_Bax_KS_files/3kj0
- BCL3_Bax_KS_files/2k7w
- BCL3_Bax_KS_files/3io8
- BCL3_Bax_KS_files/._README.md
- BCL3_Bax_KS_files/README.md
- BCL3_Bax_KS_files/2pqk
- BCL3_Bax_KS_files/2wh6
- BCL3_Bax_KS_files/2pon
- BCL3_Bax_KS_files/3kz0
- BCL3_Bax_KS_files/3fdl
- BCL3_Bax_KS_files/2vm6
- BCL3_Bax_KS_files/1f16
- BCL3_Bax_KS_files/1o0l
- BCL3_Bax_KS_files/3pk1
- BCL3_Bax_KS_files/2xpx
- BCL3_Bax_KS_files/3kj2
- BCL3_Bax_KS_files/1g5j
- BCL3_Bax_KS_files/1g5j/f1g5j.index
- BCL3_Bax_KS_files/1g5j/f1g5j.pdb
- BCL3_Bax_KS_files/1g5j/f1g5j.nomc.newann
- BCL3_Bax_KS_files/1g5j/f1g5j.knob-socket
- BCL3_Bax_KS_files/3kj2/f3kj2.pdb
- BCL3_Bax_KS_files/3kj2/f3kj2.nomc.newann
- BCL3_Bax_KS_files/3kj2/f3kj2.knob-socket
- BCL3_Bax_KS_files/3kj2/f3kj2.index
- BCL3_Bax_KS_files/2xpx/f2xpx.nomc.newann
- BCL3_Bax_KS_files/2xpx/f2xpx.knob-socket
- BCL3_Bax_KS_files/2xpx/f2xpx.pdb
- BCL3_Bax_KS_files/2xpx/f2xpx.index
- BCL3_Bax_KS_files/3pk1/f3pk1.pdb
- BCL3_Bax_KS_files/3pk1/f3pk1.nomc.newann
- BCL3_Bax_KS_files/3pk1/f3pk1.index
- BCL3_Bax_KS_files/3pk1/f3pk1.knob-socket
- BCL3_Bax_KS_files/1o0l/f1o0l.nomc.newann
- BCL3_Bax_KS_files/1o0l/f1o0l.index
- BCL3_Bax_KS_files/1o0l/f1o0l.pdb
- BCL3_Bax_KS_files/1o0l/f1o0l.knob-socket
- BCL3_Bax_KS_files/1f16/f1f16.nomc.newann
- BCL3_Bax_KS_files/1f16/f1f16.knob-socket
- BCL3_Bax_KS_files/1f16/f1f16.index
- BCL3_Bax_KS_files/1f16/f1f16.pdb
- BCL3_Bax_KS_files/2vm6/f2vm6.index
- BCL3_Bax_KS_files/2vm6/f2vm6.nomc.newann
- BCL3_Bax_KS_files/2vm6/f2vm6.pdb
- BCL3_Bax_KS_files/2vm6/f2vm6.knob-socket
- BCL3_Bax_KS_files/3fdl/f3fdl.nomc.newann
- BCL3_Bax_KS_files/3fdl/f3fdl.index
- BCL3_Bax_KS_files/3fdl/f3fdl.knob-socket
- BCL3_Bax_KS_files/3fdl/f3fdl.pdb
- BCL3_Bax_KS_files/3kz0/._.DS_Store
- BCL3_Bax_KS_files/3kz0/.DS_Store
- BCL3_Bax_KS_files/3kz0/f3kz0.pdb
- BCL3_Bax_KS_files/3kz0/f3kz0.index
- BCL3_Bax_KS_files/3kz0/f3kz0.knob-socket
- BCL3_Bax_KS_files/3kz0/f3kz0.nomc.newann
- BCL3_Bax_KS_files/2pon/._.DS_Store
- BCL3_Bax_KS_files/2pon/.DS_Store
- BCL3_Bax_KS_files/2pon/f2pon.nomc.newann
- BCL3_Bax_KS_files/2pon/f2pon.pdb
- BCL3_Bax_KS_files/2pon/f2pon.index
- BCL3_Bax_KS_files/2pon/f2pon.knob-socket
- BCL3_Bax_KS_files/2wh6/f2wh6.pdb
- BCL3_Bax_KS_files/2wh6/f2wh6.nomc.newann
- BCL3_Bax_KS_files/2wh6/f2wh6.knob-socket
- BCL3_Bax_KS_files/2wh6/f2wh6.index
- BCL3_Bax_KS_files/2pqk/f2pqk.nomc.newann
- BCL3_Bax_KS_files/2pqk/f2pqk.pdb
- BCL3_Bax_KS_files/2pqk/f2pqk.index
- BCL3_Bax_KS_files/2pqk/f2pqk.knob-socket
- BCL3_Bax_KS_files/3io8/f3io8.pdb
- BCL3_Bax_KS_files/3io8/f3io8.knob-socket
- BCL3_Bax_KS_files/3io8/f3io8.index
- BCL3_Bax_KS_files/3io8/f3io8.nomc.newann
- BCL3_Bax_KS_files/2k7w/f2k7w.index
- BCL3_Bax_KS_files/2k7w/f2k7w.knob-socket
- BCL3_Bax_KS_files/2k7w/f2k7w.nomc.newann
- BCL3_Bax_KS_files/2k7w/f2k7w.pdb
- BCL3_Bax_KS_files/3kj0/f3kj0.knob-socket
- BCL3_Bax_KS_files/3kj0/f3kj0.pdb
- BCL3_Bax_KS_files/3kj0/f3kj0.nomc.newann
- BCL3_Bax_KS_files/3kj0/f3kj0.index
- BCL3_Bax_KS_files/1bxl/f1bxl.pdb
- BCL3_Bax_KS_files/1bxl/._f1bxl.index
- BCL3_Bax_KS_files/1bxl/f1bxl.index
- BCL3_Bax_KS_files/1bxl/f1bxl.nomc.newann
- BCL3_Bax_KS_files/1bxl/f1bxl.knob-socket
- BCL3_Bax_KS_files/2xa0/f2xa0.pdb
- BCL3_Bax_KS_files/2xa0/f2xa0.index
- BCL3_Bax_KS_files/2xa0/f2xa0.knob-socket
- BCL3_Bax_KS_files/2xa0/f2xa0.nomc.newann
- BCL3_Bax_KS_files/3mqp/f3mqp.nomc.newann
- BCL3_Bax_KS_files/3mqp/f3mqp.index
- BCL3_Bax_KS_files/3mqp/f3mqp.pdb
- BCL3_Bax_KS_files/3mqp/f3mqp.knob-socket
- BCL3_Bax_KS_files/2mhs/f2mhs.index
- BCL3_Bax_KS_files/2mhs/f2mhs.pdb
- BCL3_Bax_KS_files/2mhs/f2mhs.knob-socket
- BCL3_Bax_KS_files/2mhs/f2mhs.nomc.newann
- BCL3_Bax_KS_files/2voh/f2voh.nomc.newann
- BCL3_Bax_KS_files/2voh/f2voh.index
- BCL3_Bax_KS_files/2voh/f2voh.knob-socket
- BCL3_Bax_KS_files/2voh/f2voh.pdb
- BCL3_Bax_KS_files/1gjh/f1gjh.pdb
- BCL3_Bax_KS_files/1gjh/f1gjh.nomc.newann
- BCL3_Bax_KS_files/1gjh/f1gjh.knob-socket
- BCL3_Bax_KS_files/1gjh/f1gjh.index
- BCL3_Bax_KS_files/2vof/f2vof.pdb
- BCL3_Bax_KS_files/2vof/f2vof.knob-socket
- BCL3_Bax_KS_files/2vof/f2vof.index
- BCL3_Bax_KS_files/2vof/f2vof.nomc.newann
- BCL3_Bax_KS_files/2kbw/f2kbw.pdb
- BCL3_Bax_KS_files/2kbw/f2kbw.knob-socket
- BCL3_Bax_KS_files/2kbw/f2kbw.index
- BCL3_Bax_KS_files/2kbw/f2kbw.nomc.newann
- BCL3_Bax_KS_files/2vog/f2vog.knob-socket
- BCL3_Bax_KS_files/2vog/f2vog.pdb
- BCL3_Bax_KS_files/2vog/f2vog.nomc.newann
- BCL3_Bax_KS_files/2vog/f2vog.index
- BCL3_Bax_KS_files/2voi/f2voi.index
- BCL3_Bax_KS_files/2voi/f2voi.nomc.newann
- BCL3_Bax_KS_files/2voi/f2voi.knob-socket
- BCL3_Bax_KS_files/2voi/f2voi.pdb
- BCL3_Bax_KS_files/3mk8/f3mk8.index
- BCL3_Bax_KS_files/3mk8/f3mk8.nomc.newann
- BCL3_Bax_KS_files/3mk8/f3mk8.knob-socket
- BCL3_Bax_KS_files/3mk8/f3mk8.pdb
