# Supplementary material for: Characterizing the consensus residue specificity and surface of BCL-2 binding to BH3 ligands using the Knob-Socket model
Source: PLoS One. 2023 Feb 16;18(2):e0281463. doi: 10.1371/journal.pone.0281463 (PMC9934389; doi:10.1371/journal.pone.0281463)
Supplement: S1 File — (TGZ) [file pone.0281463.s008.tgz › BCL3_Bax_KS_files/README.md]

# Data Set: Characterizing the consensus residue specificity and surface of BCL-2 binding to BH3 ligands using the Knob-Socket model.  Files are compressed into the single tar file BCL3_Bax_KS_fils.tgz, where you run the command tar -xvf BCL3_Bax_KS_files.tgz
---

Protein structure files and results of the Knob-Socket analysis of the BCL-2 proteins binding to alpha helical ligands.  All files are text.


## Description of the data and file structure

In this directory are folders labeled by each structureÕs 4 letter pdb code.  Within each directory are the following files. In each of the files, the * represents the 4 letter pdb code with a beginning letter ÒfÓ.

*.index Ð This file has 6 columns. Column 1 is the residue number used I the original pdb file. Column 2 is the numbering set to 1 for the first residue. Column 3 is the chain designation from the pdb file. Column 4 is the single letter amino acid code. Column 5 is the secondary structure designation from DSSP analysis using only a 4 letter code: H helix, E sheet, T turn, and C coil. Column 6 is secondary structure number.

*.knob-socket Ð This file is derived from the *.nomc.newann. It is the subset of cliques found from the Knob-Socket analysis that represents only sockets or knob-sockets. See description of *.nomc.newann for details.

*.nomc.newann Ð All cliques from the knob-socket analysis are described, where each line represents a clique: set of residues that all contact each other found from a Voronoi polyhedral analysis of the pdb structure file. 
Example line for a 4 body clique:
4 H4E0T0C0D0 nnnnnh :2+1+1 3.36 F L G V 4.20 0.67 3.59 4.96 H2 H6 H6 H15 A A A A 12 90 94 141

Column 1 is n: the number of residues in the clique. In the example, n = 4.

Column 2 is the number of residues from each type of secondary structure using the 4 letter code of H helix, E sheet, T turn, and C coil. The D is for DNA or a ligand (which is not used here) 

Column 3 indicates the type of interactions occurring between each pair of residues and is length n choose 2. So, for n=4, there are 6 letters in the string. The letters can be 1 of 3 types: n for non-local, h for hydrogen bonded, and l for local. In the example, the nnnnnh indicates the following.
	n non-local between residues 1 & 2
	n non-local between residues 1 & 3
	n non-local between residues 1 & 3
	n non-local between residues 2 & 3
	n non-local between residues 2 & 4
	h hydrogen bond between residues 3 & 4

Colum 4 shows the contact designation, where numbers of residues in the same secondary structure are grouped together such that covalently bonded residues are summed, hydrogen bonded residues are separated by a colon Ò:Ó, and non-local residues are separated by a Ò+Ó. So, 2:1+1 indicates a 4 residue clique where 2 residues are covalently bonded and 1 is hydrogen bonded. All 3 of these come from the same secondary structure segment and constitute a socket.  The fourth residue is non-local and is a knob packing into the socket. 

Column 5 is the solvent accessible surface area in square . 
The next set of n columns are the single letter code of the 4 residues. 

The next set of n numbers are individual solvent accessible solvent areas, whose averages equals column 5. 

The next set of n columns indicate the secondary structure segments that the residues are from. 

The next set of n columns are the chain identifiers for the residues. 

The last set of n columns indicate residue numbers for the amino acid residues.

*.pdb Ð this is the cleaned protein structure file from the pdb


Data was derived from the following sources:
Protein Data Bank: https://www.rcsb.org
