# Supplementary material for: Characterizing the consensus residue specificity and surface of BCL-2 binding to BH3 ligands using the Knob-Socket model
Source: PLoS One. 2023 Feb 16;18(2):e0281463. doi: 10.1371/journal.pone.0281463 (PMC9934389; doi:10.1371/journal.pone.0281463)
Supplement: S1 File — (TGZ) [file pone.0281463.s008.tgz › BCL3_Bax_KS_files/1g5j/f1g5j.index]

1 1 A M C 1
2 2 A S C 1
3 3 A M H 2
4 4 A A H 2
5 5 A M H 2
6 6 A S H 2
7 7 A Q H 2
8 8 A S H 2
9 9 A N H 2
10 10 A R H 2
11 11 A E H 2
12 12 A L H 2
13 13 A V H 2
14 14 A V H 2
15 15 A D H 2
16 16 A F H 2
17 17 A L H 2
18 18 A S H 2
19 19 A Y H 2
20 20 A K H 2
21 21 A L H 2
22 22 A S H 2
23 23 A Q H 2
24 24 A K H 2
25 25 A G C 3
26 26 A Y C 3
27 27 A S C 3
28 28 A W H 4
29 29 A S H 4
30 30 A Q H 4
31 31 A F C 5
32 32 A S C 5
33 33 A D C 5
34 34 A V C 5
35 35 A E C 5
36 36 A E C 5
37 37 A N C 5
38 38 A R C 5
39 39 A T C 5
40 40 A E C 5
41 41 A A C 5
42 42 A P T 6
43 43 A E T 6
44 44 A G T 6
45 45 A T T 6
46 46 A E H 7
47 47 A S H 7
48 48 A E H 7
49 89 A A H 7
50 90 A V H 7
51 91 A K H 7
52 92 A Q H 7
53 93 A A H 7
54 94 A L H 7
55 95 A R H 7
56 96 A E H 7
57 97 A A H 7
58 98 A G H 7
59 99 A D H 7
60 100 A E H 7
61 101 A F H 7
62 102 A E H 7
63 103 A L H 7
64 104 A R H 7
65 105 A Y C 8
66 106 A R H 9
67 107 A R H 9
68 108 A A H 9
69 109 A F H 9
70 110 A S C 10
71 111 A D C 10
72 112 A L C 10
73 113 A T T 11
74 114 A S T 11
75 115 A Q T 11
76 116 A L T 11
77 117 A H C 12
78 118 A I C 12
79 119 A T C 12
80 120 A P T 13
81 121 A G T 13
82 122 A T T 13
83 123 A A H 14
84 124 A Y H 14
85 125 A Q H 14
86 126 A S H 14
87 127 A F H 14
88 128 A E H 14
89 129 A Q H 14
90 130 A V H 14
91 131 A V H 14
92 132 A N H 14
93 133 A E H 14
94 134 A L H 14
95 135 A F H 14
96 136 A R C 15
97 137 A D C 15
98 138 A G C 15
99 139 A V C 15
100 140 A N H 16
101 141 A W H 16
102 142 A G H 16
103 143 A R H 16
104 144 A I H 16
105 145 A V H 16
106 146 A A H 16
107 147 A F H 16
108 148 A F H 16
109 149 A S H 16
110 150 A F H 16
111 151 A G H 16
112 152 A G H 16
113 153 A A H 16
114 154 A L H 16
115 155 A C H 16
116 156 A V H 16
117 157 A E H 16
118 158 A S H 16
119 159 A V H 16
120 160 A D H 16
121 161 A K C 17
122 162 A E C 17
123 163 A M C 17
124 164 A Q C 17
125 165 A V H 18
126 166 A L H 18
127 167 A V H 18
128 168 A S H 18
129 169 A R H 18
130 170 A I H 18
131 171 A A H 18
132 172 A A H 18
133 173 A W H 18
134 174 A M H 18
135 175 A A H 18
136 176 A T H 18
137 177 A Y H 18
138 178 A L H 18
139 179 A N H 18
140 180 A D H 18
141 181 A H H 18
142 182 A L C 19
143 183 A E C 19
144 184 A P H 20
145 185 A W H 20
146 186 A I H 20
147 187 A Q H 20
148 188 A E H 20
149 189 A N H 20
150 190 A G C 21
151 191 A G H 22
152 192 A W H 22
153 193 A D H 22
154 194 A T H 22
155 195 A F H 22
156 196 A V H 22
157 197 A E H 22
158 198 A L H 22
159 199 A Y H 22
160 200 A G C 23
161 201 A N H 24
162 202 A N H 24
163 203 A A H 24
164 204 A A H 24
165 205 A A H 24
166 206 A E H 24
167 207 A S H 24
168 208 A R H 24
169 209 A K H 24
170 210 A G H 24
171 211 A Q H 24
172 212 A E C 25
173 213 A R C 25
174 214 A L C 25
175 215 A E C 25
176 301 B N C 26
177 302 B L C 26
178 303 B W C 26
179 304 B A H 27
180 305 B A H 27
181 306 B Q H 27
182 307 B R H 27
183 308 B Y H 27
184 309 B G H 27
185 310 B R H 27
186 311 B E H 27
187 312 B L H 27
188 313 B R H 27
189 314 B R H 27
190 315 B M H 27
191 316 B S H 27
192 317 B D H 27
193 318 B E H 27
194 319 B F H 27
195 320 B V C 28
196 321 B D T 29
197 322 B S T 29
198 323 B F T 29
199 324 B K C 30
200 325 B K C 30
