# Supplementary material for: Characterizing the consensus residue specificity and surface of BCL-2 binding to BH3 ligands using the Knob-Socket model
Source: PLoS One. 2023 Feb 16;18(2):e0281463. doi: 10.1371/journal.pone.0281463 (PMC9934389; doi:10.1371/journal.pone.0281463)
Supplement: S1 File — (TGZ) [file pone.0281463.s008.tgz › BCL3_Bax_KS_files/1g5j/f1g5j.pdb]

ATOM      1  N   MET A   1     -13.986 -24.743   1.989  1.00  2.85           N  
ATOM      2  CA  MET A   1     -12.683 -24.044   1.846  1.00  2.50           C  
ATOM      3  C   MET A   1     -12.859 -22.530   1.910  1.00  2.65           C  
ATOM      4  O   MET A   1     -13.364 -21.913   0.972  1.00  2.54           O  
ATOM      5  CB  MET A   1     -12.058 -24.446   0.508  1.00  2.70           C  
ATOM      6  CG  MET A   1     -13.043 -24.440  -0.650  1.00  3.40           C  
ATOM      7  SD  MET A   1     -13.693 -26.081  -1.017  1.00  4.24           S  
ATOM      8  CE  MET A   1     -15.447 -25.815  -0.765  1.00  5.08           C  
ATOM      9  H1  MET A   1     -14.674 -24.263   1.375  1.00  2.96           H  
ATOM     10  H2  MET A   1     -14.269 -24.684   2.989  1.00  3.40           H  
ATOM     11  H3  MET A   1     -13.850 -25.731   1.696  1.00  3.07           H  
ATOM     12  HA  MET A   1     -12.034 -24.357   2.650  1.00  2.84           H  
ATOM     13  HB2 MET A   1     -11.259 -23.757   0.276  1.00  2.84           H  
ATOM     14  HB3 MET A   1     -11.649 -25.441   0.600  1.00  3.06           H  
ATOM     15  HG2 MET A   1     -13.868 -23.790  -0.400  1.00  3.66           H  
ATOM     16  HG3 MET A   1     -12.542 -24.061  -1.528  1.00  3.80           H  
ATOM     17  HE1 MET A   1     -15.687 -25.964   0.277  1.00  5.45           H  
ATOM     18  HE2 MET A   1     -16.007 -26.514  -1.367  1.00  5.42           H  
ATOM     19  HE3 MET A   1     -15.703 -24.806  -1.053  1.00  5.32           H  
ATOM     20  N   SER A   2     -12.437 -21.936   3.022  1.00  3.13           N  
ATOM     21  CA  SER A   2     -12.546 -20.494   3.208  1.00  3.62           C  
ATOM     22  C   SER A   2     -11.346 -19.776   2.601  1.00  3.29           C  
ATOM     23  O   SER A   2     -11.499 -18.799   1.868  1.00  3.33           O  
ATOM     24  CB  SER A   2     -12.658 -20.156   4.695  1.00  4.45           C  
ATOM     25  OG  SER A   2     -11.460 -19.572   5.177  1.00  4.55           O  
ATOM     26  H   SER A   2     -12.041 -22.481   3.734  1.00  3.28           H  
ATOM     27  HA  SER A   2     -13.442 -20.162   2.704  1.00  3.83           H  
ATOM     28  HB2 SER A   2     -13.468 -19.457   4.844  1.00  4.82           H  
ATOM     29  HB3 SER A   2     -12.855 -21.059   5.254  1.00  4.91           H  
ATOM     30  HG  SER A   2     -10.765 -20.235   5.194  1.00  4.58           H  
ATOM     31  N   MET A   3     -10.151 -20.269   2.909  1.00  3.20           N  
ATOM     32  CA  MET A   3      -8.921 -19.679   2.394  1.00  3.25           C  
ATOM     33  C   MET A   3      -8.991 -19.505   0.880  1.00  2.46           C  
ATOM     34  O   MET A   3      -8.382 -18.594   0.320  1.00  2.48           O  
ATOM     35  CB  MET A   3      -7.719 -20.549   2.762  1.00  3.73           C  
ATOM     36  CG  MET A   3      -7.403 -20.554   4.249  1.00  4.68           C  
ATOM     37  SD  MET A   3      -7.567 -22.190   4.990  1.00  5.60           S  
ATOM     38  CE  MET A   3      -6.607 -23.179   3.846  1.00  5.91           C  
ATOM     39  H   MET A   3     -10.095 -21.052   3.497  1.00  3.29           H  
ATOM     40  HA  MET A   3      -8.804 -18.707   2.850  1.00  3.74           H  
ATOM     41  HB2 MET A   3      -7.917 -21.565   2.455  1.00  3.75           H  
ATOM     42  HB3 MET A   3      -6.850 -20.186   2.233  1.00  3.69           H  
ATOM     43  HG2 MET A   3      -6.389 -20.212   4.389  1.00  4.96           H  
ATOM     44  HG3 MET A   3      -8.082 -19.878   4.749  1.00  4.89           H  
ATOM     45  HE1 MET A   3      -7.259 -23.592   3.092  1.00  6.30           H  
ATOM     46  HE2 MET A   3      -6.123 -23.982   4.383  1.00  6.09           H  
ATOM     47  HE3 MET A   3      -5.858 -22.559   3.375  1.00  5.94           H  
ATOM     48  N   ALA A   4      -9.731 -20.389   0.222  1.00  1.91           N  
ATOM     49  CA  ALA A   4      -9.876 -20.335  -1.227  1.00  1.46           C  
ATOM     50  C   ALA A   4     -10.254 -18.943  -1.701  1.00  1.19           C  
ATOM     51  O   ALA A   4      -9.946 -18.562  -2.831  1.00  1.14           O  
ATOM     52  CB  ALA A   4     -10.928 -21.323  -1.692  1.00  1.58           C  
ATOM     53  H   ALA A   4     -10.189 -21.097   0.721  1.00  2.01           H  
ATOM     54  HA  ALA A   4      -8.930 -20.608  -1.667  1.00  1.81           H  
ATOM     55  HB1 ALA A   4     -11.181 -21.990  -0.882  1.00  1.84           H  
ATOM     56  HB2 ALA A   4     -11.811 -20.777  -2.002  1.00  2.06           H  
ATOM     57  HB3 ALA A   4     -10.545 -21.893  -2.526  1.00  1.89           H  
ATOM     58  N   MET A   5     -10.939 -18.195  -0.844  1.00  1.48           N  
ATOM     59  CA  MET A   5     -11.372 -16.852  -1.190  1.00  1.85           C  
ATOM     60  C   MET A   5     -10.232 -16.061  -1.830  1.00  1.73           C  
ATOM     61  O   MET A   5     -10.460 -15.190  -2.669  1.00  1.82           O  
ATOM     62  CB  MET A   5     -11.932 -16.124   0.043  1.00  2.53           C  
ATOM     63  CG  MET A   5     -10.898 -15.365   0.867  1.00  2.20           C  
ATOM     64  SD  MET A   5      -9.760 -16.452   1.746  1.00  1.52           S  
ATOM     65  CE  MET A   5      -8.184 -15.776   1.232  1.00  0.53           C  
ATOM     66  H   MET A   5     -11.167 -18.560   0.037  1.00  1.70           H  
ATOM     67  HA  MET A   5     -12.162 -16.961  -1.918  1.00  2.00           H  
ATOM     68  HB2 MET A   5     -12.679 -15.418  -0.285  1.00  3.03           H  
ATOM     69  HB3 MET A   5     -12.404 -16.853   0.686  1.00  3.14           H  
ATOM     70  HG2 MET A   5     -10.328 -14.724   0.215  1.00  2.72           H  
ATOM     71  HG3 MET A   5     -11.419 -14.757   1.593  1.00  2.54           H  
ATOM     72  HE1 MET A   5      -7.580 -16.562   0.802  1.00  1.14           H  
ATOM     73  HE2 MET A   5      -7.673 -15.356   2.087  1.00  1.21           H  
ATOM     74  HE3 MET A   5      -8.349 -15.003   0.495  1.00  1.15           H  
ATOM     75  N   SER A   6      -9.005 -16.377  -1.426  1.00  1.75           N  
ATOM     76  CA  SER A   6      -7.821 -15.708  -1.954  1.00  1.89           C  
ATOM     77  C   SER A   6      -7.824 -15.702  -3.479  1.00  1.53           C  
ATOM     78  O   SER A   6      -7.303 -14.781  -4.100  1.00  1.61           O  
ATOM     79  CB  SER A   6      -6.551 -16.391  -1.446  1.00  2.24           C  
ATOM     80  OG  SER A   6      -5.525 -16.357  -2.423  1.00  2.20           O  
ATOM     81  H   SER A   6      -8.890 -17.083  -0.758  1.00  1.84           H  
ATOM     82  HA  SER A   6      -7.834 -14.687  -1.603  1.00  2.16           H  
ATOM     83  HB2 SER A   6      -6.202 -15.884  -0.559  1.00  2.71           H  
ATOM     84  HB3 SER A   6      -6.770 -17.422  -1.208  1.00  2.70           H  
ATOM     85  HG  SER A   6      -4.949 -17.117  -2.310  1.00  2.37           H  
ATOM     86  N   GLN A   7      -8.401 -16.738  -4.079  1.00  1.26           N  
ATOM     87  CA  GLN A   7      -8.451 -16.842  -5.534  1.00  1.08           C  
ATOM     88  C   GLN A   7      -8.943 -15.538  -6.155  1.00  0.80           C  
ATOM     89  O   GLN A   7      -8.482 -15.136  -7.224  1.00  0.85           O  
ATOM     90  CB  GLN A   7      -9.365 -17.996  -5.953  1.00  1.09           C  
ATOM     91  CG  GLN A   7      -8.831 -18.800  -7.126  1.00  1.56           C  
ATOM     92  CD  GLN A   7      -8.406 -20.200  -6.728  1.00  2.14           C  
ATOM     93  OE1 GLN A   7      -7.589 -20.380  -5.825  1.00  2.70           O  
ATOM     94  NE2 GLN A   7      -8.960 -21.201  -7.402  1.00  2.79           N  
ATOM     95  H   GLN A   7      -8.795 -17.451  -3.533  1.00  1.29           H  
ATOM     96  HA  GLN A   7      -7.451 -17.041  -5.887  1.00  1.29           H  
ATOM     97  HB2 GLN A   7      -9.490 -18.664  -5.113  1.00  1.44           H  
ATOM     98  HB3 GLN A   7     -10.330 -17.594  -6.228  1.00  1.12           H  
ATOM     99  HG2 GLN A   7      -9.604 -18.875  -7.877  1.00  2.08           H  
ATOM    100  HG3 GLN A   7      -7.977 -18.284  -7.540  1.00  2.03           H  
ATOM    101 HE21 GLN A   7      -9.603 -20.983  -8.109  1.00  2.98           H  
ATOM    102 HE22 GLN A   7      -8.704 -22.117  -7.165  1.00  3.38           H  
ATOM    103  N   SER A   8      -9.873 -14.878  -5.475  1.00  0.71           N  
ATOM    104  CA  SER A   8     -10.422 -13.614  -5.954  1.00  0.68           C  
ATOM    105  C   SER A   8      -9.490 -12.454  -5.627  1.00  0.64           C  
ATOM    106  O   SER A   8      -9.315 -11.541  -6.434  1.00  0.63           O  
ATOM    107  CB  SER A   8     -11.799 -13.366  -5.334  1.00  0.91           C  
ATOM    108  OG  SER A   8     -12.654 -14.479  -5.531  1.00  1.30           O  
ATOM    109  H   SER A   8     -10.196 -15.248  -4.627  1.00  0.83           H  
ATOM    110  HA  SER A   8     -10.528 -13.676  -7.025  1.00  0.71           H  
ATOM    111  HB2 SER A   8     -11.688 -13.197  -4.273  1.00  1.47           H  
ATOM    112  HB3 SER A   8     -12.247 -12.497  -5.793  1.00  1.48           H  
ATOM    113  HG  SER A   8     -13.347 -14.244  -6.152  1.00  1.52           H  
ATOM    114  N   ASN A   9      -8.900 -12.490  -4.437  1.00  0.73           N  
ATOM    115  CA  ASN A   9      -7.997 -11.428  -4.008  1.00  0.76           C  
ATOM    116  C   ASN A   9      -6.663 -11.488  -4.741  1.00  0.66           C  
ATOM    117  O   ASN A   9      -6.048 -10.457  -4.995  1.00  0.65           O  
ATOM    118  CB  ASN A   9      -7.759 -11.480  -2.501  1.00  0.93           C  
ATOM    119  CG  ASN A   9      -8.976 -11.948  -1.729  1.00  1.61           C  
ATOM    120  OD1 ASN A   9     -10.113 -11.699  -2.130  1.00  2.29           O  
ATOM    121  ND2 ASN A   9      -8.742 -12.633  -0.616  1.00  2.14           N  
ATOM    122  H   ASN A   9      -9.082 -13.241  -3.835  1.00  0.84           H  
ATOM    123  HA  ASN A   9      -8.472 -10.489  -4.244  1.00  0.79           H  
ATOM    124  HB2 ASN A   9      -6.941 -12.153  -2.292  1.00  1.23           H  
ATOM    125  HB3 ASN A   9      -7.501 -10.490  -2.163  1.00  1.04           H  
ATOM    126 HD21 ASN A   9      -7.810 -12.795  -0.360  1.00  2.29           H  
ATOM    127 HD22 ASN A   9      -9.511 -12.946  -0.096  1.00  2.72           H  
ATOM    128  N   ARG A  10      -6.208 -12.688  -5.079  1.00  0.68           N  
ATOM    129  CA  ARG A  10      -4.941 -12.831  -5.782  1.00  0.68           C  
ATOM    130  C   ARG A  10      -4.974 -12.022  -7.069  1.00  0.59           C  
ATOM    131  O   ARG A  10      -4.142 -11.146  -7.281  1.00  0.63           O  
ATOM    132  CB  ARG A  10      -4.659 -14.303  -6.088  1.00  0.78           C  
ATOM    133  CG  ARG A  10      -3.424 -14.520  -6.947  1.00  1.19           C  
ATOM    134  CD  ARG A  10      -2.157 -14.109  -6.213  1.00  0.95           C  
ATOM    135  NE  ARG A  10      -1.040 -15.003  -6.508  1.00  1.45           N  
ATOM    136  CZ  ARG A  10       0.232 -14.718  -6.238  1.00  1.64           C  
ATOM    137  NH1 ARG A  10       0.558 -13.564  -5.666  1.00  2.00           N  
ATOM    138  NH2 ARG A  10       1.184 -15.590  -6.541  1.00  2.27           N  
ATOM    139  H   ARG A  10      -6.731 -13.486  -4.854  1.00  0.76           H  
ATOM    140  HA  ARG A  10      -4.159 -12.442  -5.144  1.00  0.72           H  
ATOM    141  HB2 ARG A  10      -4.521 -14.833  -5.157  1.00  1.01           H  
ATOM    142  HB3 ARG A  10      -5.509 -14.720  -6.607  1.00  0.90           H  
ATOM    143  HG2 ARG A  10      -3.355 -15.567  -7.204  1.00  1.89           H  
ATOM    144  HG3 ARG A  10      -3.515 -13.931  -7.847  1.00  1.91           H  
ATOM    145  HD2 ARG A  10      -1.891 -13.107  -6.513  1.00  1.37           H  
ATOM    146  HD3 ARG A  10      -2.350 -14.127  -5.151  1.00  1.22           H  
ATOM    147  HE  ARG A  10      -1.249 -15.863  -6.929  1.00  2.14           H  
ATOM    148 HH11 ARG A  10      -0.152 -12.900  -5.433  1.00  2.09           H  
ATOM    149 HH12 ARG A  10       1.517 -13.359  -5.468  1.00  2.60           H  
ATOM    150 HH21 ARG A  10       0.945 -16.461  -6.971  1.00  2.76           H  
ATOM    151 HH22 ARG A  10       2.140 -15.377  -6.339  1.00  2.55           H  
ATOM    152  N   GLU A  11      -5.967 -12.291  -7.907  1.00  0.57           N  
ATOM    153  CA  GLU A  11      -6.129 -11.556  -9.154  1.00  0.55           C  
ATOM    154  C   GLU A  11      -6.480 -10.100  -8.858  1.00  0.50           C  
ATOM    155  O   GLU A  11      -6.200  -9.204  -9.653  1.00  0.51           O  
ATOM    156  CB  GLU A  11      -7.215 -12.198 -10.021  1.00  0.66           C  
ATOM    157  CG  GLU A  11      -6.727 -12.616 -11.398  1.00  1.09           C  
ATOM    158  CD  GLU A  11      -5.817 -13.827 -11.351  1.00  1.75           C  
ATOM    159  OE1 GLU A  11      -6.158 -14.799 -10.644  1.00  2.68           O  
ATOM    160  OE2 GLU A  11      -4.763 -13.805 -12.020  1.00  2.15           O  
ATOM    161  H   GLU A  11      -6.622 -12.981  -7.668  1.00  0.63           H  
ATOM    162  HA  GLU A  11      -5.181 -11.588  -9.683  1.00  0.58           H  
ATOM    163  HB2 GLU A  11      -7.592 -13.074  -9.515  1.00  1.03           H  
ATOM    164  HB3 GLU A  11      -8.022 -11.491 -10.148  1.00  1.00           H  
ATOM    165  HG2 GLU A  11      -7.582 -12.851 -12.013  1.00  1.77           H  
ATOM    166  HG3 GLU A  11      -6.183 -11.792 -11.838  1.00  1.61           H  
ATOM    167  N   LEU A  12      -7.081  -9.866  -7.695  1.00  0.50           N  
ATOM    168  CA  LEU A  12      -7.441  -8.523  -7.285  1.00  0.53           C  
ATOM    169  C   LEU A  12      -6.177  -7.697  -7.169  1.00  0.46           C  
ATOM    170  O   LEU A  12      -6.051  -6.618  -7.749  1.00  0.50           O  
ATOM    171  CB  LEU A  12      -8.138  -8.579  -5.924  1.00  0.65           C  
ATOM    172  CG  LEU A  12      -9.024  -7.390  -5.558  1.00  0.84           C  
ATOM    173  CD1 LEU A  12      -8.828  -6.225  -6.517  1.00  1.47           C  
ATOM    174  CD2 LEU A  12     -10.484  -7.819  -5.517  1.00  1.26           C  
ATOM    175  H   LEU A  12      -7.266 -10.609  -7.088  1.00  0.54           H  
ATOM    176  HA  LEU A  12      -8.098  -8.095  -8.023  1.00  0.59           H  
ATOM    177  HB2 LEU A  12      -8.745  -9.465  -5.896  1.00  1.00           H  
ATOM    178  HB3 LEU A  12      -7.376  -8.669  -5.165  1.00  1.24           H  
ATOM    179  HG  LEU A  12      -8.748  -7.053  -4.571  1.00  1.50           H  
ATOM    180 HD11 LEU A  12      -7.791  -5.929  -6.519  1.00  1.89           H  
ATOM    181 HD12 LEU A  12      -9.438  -5.393  -6.198  1.00  1.93           H  
ATOM    182 HD13 LEU A  12      -9.121  -6.521  -7.510  1.00  2.10           H  
ATOM    183 HD21 LEU A  12     -10.802  -7.916  -4.489  1.00  1.86           H  
ATOM    184 HD22 LEU A  12     -10.596  -8.772  -6.019  1.00  1.70           H  
ATOM    185 HD23 LEU A  12     -11.092  -7.077  -6.013  1.00  1.66           H  
ATOM    186  N   VAL A  13      -5.249  -8.234  -6.395  1.00  0.43           N  
ATOM    187  CA  VAL A  13      -3.976  -7.595  -6.150  1.00  0.47           C  
ATOM    188  C   VAL A  13      -3.109  -7.559  -7.414  1.00  0.46           C  
ATOM    189  O   VAL A  13      -2.441  -6.559  -7.677  1.00  0.51           O  
ATOM    190  CB  VAL A  13      -3.231  -8.286  -4.986  1.00  0.57           C  
ATOM    191  CG1 VAL A  13      -4.080  -8.258  -3.720  1.00  0.76           C  
ATOM    192  CG2 VAL A  13      -2.842  -9.715  -5.331  1.00  1.45           C  
ATOM    193  H   VAL A  13      -5.440  -9.091  -5.962  1.00  0.45           H  
ATOM    194  HA  VAL A  13      -4.180  -6.576  -5.852  1.00  0.51           H  
ATOM    195  HB  VAL A  13      -2.335  -7.737  -4.791  1.00  1.09           H  
ATOM    196 HG11 VAL A  13      -3.616  -8.871  -2.960  1.00  1.39           H  
ATOM    197 HG12 VAL A  13      -5.066  -8.642  -3.937  1.00  1.49           H  
ATOM    198 HG13 VAL A  13      -4.161  -7.243  -3.361  1.00  1.31           H  
ATOM    199 HG21 VAL A  13      -2.451  -9.753  -6.333  1.00  1.94           H  
ATOM    200 HG22 VAL A  13      -3.709 -10.352  -5.254  1.00  1.90           H  
ATOM    201 HG23 VAL A  13      -2.084 -10.054  -4.638  1.00  2.05           H  
ATOM    202  N   VAL A  14      -3.131  -8.632  -8.210  1.00  0.46           N  
ATOM    203  CA  VAL A  14      -2.350  -8.662  -9.447  1.00  0.52           C  
ATOM    204  C   VAL A  14      -2.950  -7.709 -10.474  1.00  0.48           C  
ATOM    205  O   VAL A  14      -2.229  -7.064 -11.236  1.00  0.51           O  
ATOM    206  CB  VAL A  14      -2.251 -10.075 -10.071  1.00  0.61           C  
ATOM    207  CG1 VAL A  14      -2.073 -11.142  -9.007  1.00  0.73           C  
ATOM    208  CG2 VAL A  14      -3.456 -10.368 -10.948  1.00  0.68           C  
ATOM    209  H   VAL A  14      -3.691  -9.400  -7.972  1.00  0.49           H  
ATOM    210  HA  VAL A  14      -1.349  -8.327  -9.210  1.00  0.57           H  
ATOM    211  HB  VAL A  14      -1.383 -10.100 -10.700  1.00  0.68           H  
ATOM    212 HG11 VAL A  14      -2.917 -11.816  -9.029  1.00  1.25           H  
ATOM    213 HG12 VAL A  14      -2.008 -10.677  -8.036  1.00  1.12           H  
ATOM    214 HG13 VAL A  14      -1.167 -11.695  -9.202  1.00  1.42           H  
ATOM    215 HG21 VAL A  14      -3.557 -11.436 -11.074  1.00  1.24           H  
ATOM    216 HG22 VAL A  14      -3.320  -9.903 -11.913  1.00  1.25           H  
ATOM    217 HG23 VAL A  14      -4.341  -9.977 -10.483  1.00  1.22           H  
ATOM    218  N   ASP A  15      -4.278  -7.624 -10.483  1.00  0.44           N  
ATOM    219  CA  ASP A  15      -4.984  -6.747 -11.409  1.00  0.47           C  
ATOM    220  C   ASP A  15      -4.764  -5.285 -11.038  1.00  0.45           C  
ATOM    221  O   ASP A  15      -4.307  -4.488 -11.858  1.00  0.47           O  
ATOM    222  CB  ASP A  15      -6.480  -7.066 -11.410  1.00  0.50           C  
ATOM    223  CG  ASP A  15      -7.254  -6.203 -12.386  1.00  1.05           C  
ATOM    224  OD1 ASP A  15      -6.987  -6.297 -13.603  1.00  1.51           O  
ATOM    225  OD2 ASP A  15      -8.127  -5.433 -11.934  1.00  1.93           O  
ATOM    226  H   ASP A  15      -4.796  -8.160  -9.847  1.00  0.44           H  
ATOM    227  HA  ASP A  15      -4.586  -6.920 -12.398  1.00  0.52           H  
ATOM    228  HB2 ASP A  15      -6.621  -8.102 -11.683  1.00  0.82           H  
ATOM    229  HB3 ASP A  15      -6.877  -6.903 -10.419  1.00  0.71           H  
ATOM    230  N   PHE A  16      -5.084  -4.942  -9.794  1.00  0.42           N  
ATOM    231  CA  PHE A  16      -4.911  -3.577  -9.314  1.00  0.44           C  
ATOM    232  C   PHE A  16      -3.487  -3.105  -9.572  1.00  0.43           C  
ATOM    233  O   PHE A  16      -3.265  -2.022 -10.114  1.00  0.49           O  
ATOM    234  CB  PHE A  16      -5.228  -3.491  -7.820  1.00  0.48           C  
ATOM    235  CG  PHE A  16      -5.525  -2.095  -7.347  1.00  0.46           C  
ATOM    236  CD1 PHE A  16      -4.560  -1.103  -7.418  1.00  1.05           C  
ATOM    237  CD2 PHE A  16      -6.771  -1.777  -6.831  1.00  1.39           C  
ATOM    238  CE1 PHE A  16      -4.832   0.181  -6.984  1.00  1.06           C  
ATOM    239  CE2 PHE A  16      -7.048  -0.495  -6.395  1.00  1.53           C  
ATOM    240  CZ  PHE A  16      -6.078   0.485  -6.472  1.00  0.78           C  
ATOM    241  H   PHE A  16      -5.437  -5.623  -9.184  1.00  0.41           H  
ATOM    242  HA  PHE A  16      -5.594  -2.942  -9.859  1.00  0.48           H  
ATOM    243  HB2 PHE A  16      -6.091  -4.103  -7.607  1.00  0.55           H  
ATOM    244  HB3 PHE A  16      -4.383  -3.861  -7.258  1.00  0.60           H  
ATOM    245  HD1 PHE A  16      -3.585  -1.339  -7.818  1.00  1.91           H  
ATOM    246  HD2 PHE A  16      -7.530  -2.542  -6.770  1.00  2.21           H  
ATOM    247  HE1 PHE A  16      -4.072   0.945  -7.045  1.00  1.85           H  
ATOM    248  HE2 PHE A  16      -8.022  -0.261  -5.995  1.00  2.41           H  
ATOM    249  HZ  PHE A  16      -6.294   1.487  -6.132  1.00  0.96           H  
ATOM    250  N   LEU A  17      -2.523  -3.934  -9.186  1.00  0.42           N  
ATOM    251  CA  LEU A  17      -1.119  -3.610  -9.381  1.00  0.44           C  
ATOM    252  C   LEU A  17      -0.868  -3.185 -10.822  1.00  0.41           C  
ATOM    253  O   LEU A  17      -0.294  -2.127 -11.075  1.00  0.44           O  
ATOM    254  CB  LEU A  17      -0.241  -4.815  -9.035  1.00  0.48           C  
ATOM    255  CG  LEU A  17       0.057  -4.996  -7.546  1.00  0.54           C  
ATOM    256  CD1 LEU A  17       0.891  -6.245  -7.317  1.00  1.24           C  
ATOM    257  CD2 LEU A  17       0.769  -3.772  -6.993  1.00  1.32           C  
ATOM    258  H   LEU A  17      -2.764  -4.786  -8.766  1.00  0.42           H  
ATOM    259  HA  LEU A  17      -0.869  -2.790  -8.725  1.00  0.50           H  
ATOM    260  HB2 LEU A  17      -0.735  -5.707  -9.393  1.00  0.62           H  
ATOM    261  HB3 LEU A  17       0.698  -4.711  -9.557  1.00  0.59           H  
ATOM    262  HG  LEU A  17      -0.873  -5.113  -7.010  1.00  1.18           H  
ATOM    263 HD11 LEU A  17       1.918  -6.046  -7.584  1.00  1.80           H  
ATOM    264 HD12 LEU A  17       0.509  -7.050  -7.928  1.00  1.84           H  
ATOM    265 HD13 LEU A  17       0.838  -6.527  -6.277  1.00  1.77           H  
ATOM    266 HD21 LEU A  17       1.649  -4.082  -6.449  1.00  1.86           H  
ATOM    267 HD22 LEU A  17       0.105  -3.239  -6.328  1.00  1.90           H  
ATOM    268 HD23 LEU A  17       1.059  -3.124  -7.808  1.00  1.86           H  
ATOM    269  N   SER A  18      -1.311  -4.017 -11.762  1.00  0.39           N  
ATOM    270  CA  SER A  18      -1.137  -3.732 -13.181  1.00  0.42           C  
ATOM    271  C   SER A  18      -1.809  -2.417 -13.553  1.00  0.44           C  
ATOM    272  O   SER A  18      -1.251  -1.614 -14.301  1.00  0.51           O  
ATOM    273  CB  SER A  18      -1.712  -4.871 -14.024  1.00  0.45           C  
ATOM    274  OG  SER A  18      -3.045  -4.593 -14.417  1.00  1.29           O  
ATOM    275  H   SER A  18      -1.766  -4.842 -11.493  1.00  0.40           H  
ATOM    276  HA  SER A  18      -0.079  -3.650 -13.376  1.00  0.43           H  
ATOM    277  HB2 SER A  18      -1.109  -5.000 -14.911  1.00  1.15           H  
ATOM    278  HB3 SER A  18      -1.703  -5.783 -13.447  1.00  0.96           H  
ATOM    279  HG  SER A  18      -3.322  -5.227 -15.082  1.00  1.65           H  
ATOM    280  N   TYR A  19      -3.004  -2.194 -13.018  1.00  0.43           N  
ATOM    281  CA  TYR A  19      -3.735  -0.965 -13.289  1.00  0.49           C  
ATOM    282  C   TYR A  19      -2.858   0.246 -12.990  1.00  0.49           C  
ATOM    283  O   TYR A  19      -2.973   1.287 -13.637  1.00  0.54           O  
ATOM    284  CB  TYR A  19      -5.014  -0.907 -12.452  1.00  0.53           C  
ATOM    285  CG  TYR A  19      -5.370   0.486 -11.985  1.00  0.57           C  
ATOM    286  CD1 TYR A  19      -4.896   0.976 -10.775  1.00  1.35           C  
ATOM    287  CD2 TYR A  19      -6.180   1.311 -12.755  1.00  1.28           C  
ATOM    288  CE1 TYR A  19      -5.219   2.249 -10.344  1.00  1.38           C  
ATOM    289  CE2 TYR A  19      -6.508   2.585 -12.331  1.00  1.32           C  
ATOM    290  CZ  TYR A  19      -6.025   3.049 -11.126  1.00  0.71           C  
ATOM    291  OH  TYR A  19      -6.349   4.317 -10.701  1.00  0.80           O  
ATOM    292  H   TYR A  19      -3.396  -2.865 -12.420  1.00  0.44           H  
ATOM    293  HA  TYR A  19      -3.996  -0.957 -14.337  1.00  0.52           H  
ATOM    294  HB2 TYR A  19      -5.839  -1.279 -13.042  1.00  0.57           H  
ATOM    295  HB3 TYR A  19      -4.893  -1.530 -11.578  1.00  0.54           H  
ATOM    296  HD1 TYR A  19      -4.264   0.347 -10.165  1.00  2.21           H  
ATOM    297  HD2 TYR A  19      -6.557   0.945 -13.698  1.00  2.12           H  
ATOM    298  HE1 TYR A  19      -4.841   2.611  -9.400  1.00  2.24           H  
ATOM    299  HE2 TYR A  19      -7.139   3.212 -12.944  1.00  2.18           H  
ATOM    300  HH  TYR A  19      -6.971   4.712 -11.316  1.00  0.95           H  
ATOM    301  N   LYS A  20      -1.975   0.098 -12.004  1.00  0.47           N  
ATOM    302  CA  LYS A  20      -1.071   1.173 -11.616  1.00  0.51           C  
ATOM    303  C   LYS A  20       0.043   1.349 -12.643  1.00  0.50           C  
ATOM    304  O   LYS A  20       0.351   2.469 -13.050  1.00  0.57           O  
ATOM    305  CB  LYS A  20      -0.469   0.891 -10.238  1.00  0.52           C  
ATOM    306  CG  LYS A  20       0.251   2.086  -9.636  1.00  0.99           C  
ATOM    307  CD  LYS A  20      -0.698   3.252  -9.408  1.00  0.99           C  
ATOM    308  CE  LYS A  20      -1.867   2.853  -8.522  1.00  0.83           C  
ATOM    309  NZ  LYS A  20      -2.198   3.913  -7.529  1.00  1.48           N  
ATOM    310  H   LYS A  20      -1.931  -0.758 -11.527  1.00  0.45           H  
ATOM    311  HA  LYS A  20      -1.646   2.086 -11.567  1.00  0.55           H  
ATOM    312  HB2 LYS A  20      -1.261   0.598  -9.565  1.00  0.66           H  
ATOM    313  HB3 LYS A  20       0.237   0.079 -10.325  1.00  0.71           H  
ATOM    314  HG2 LYS A  20       0.681   1.796  -8.689  1.00  1.43           H  
ATOM    315  HG3 LYS A  20       1.035   2.398 -10.309  1.00  1.58           H  
ATOM    316  HD2 LYS A  20      -0.158   4.056  -8.933  1.00  1.64           H  
ATOM    317  HD3 LYS A  20      -1.079   3.585 -10.363  1.00  1.60           H  
ATOM    318  HE2 LYS A  20      -2.731   2.675  -9.145  1.00  1.08           H  
ATOM    319  HE3 LYS A  20      -1.610   1.946  -7.995  1.00  1.22           H  
ATOM    320  HZ1 LYS A  20      -2.091   3.543  -6.563  1.00  1.77           H  
ATOM    321  HZ2 LYS A  20      -3.179   4.231  -7.659  1.00  1.89           H  
ATOM    322  HZ3 LYS A  20      -1.562   4.727  -7.650  1.00  2.12           H  
ATOM    323  N   LEU A  21       0.644   0.238 -13.065  1.00  0.45           N  
ATOM    324  CA  LEU A  21       1.721   0.285 -14.050  1.00  0.45           C  
ATOM    325  C   LEU A  21       1.249   0.999 -15.312  1.00  0.52           C  
ATOM    326  O   LEU A  21       2.027   1.674 -15.986  1.00  0.59           O  
ATOM    327  CB  LEU A  21       2.207  -1.130 -14.404  1.00  0.40           C  
ATOM    328  CG  LEU A  21       3.059  -1.849 -13.341  1.00  0.42           C  
ATOM    329  CD1 LEU A  21       4.299  -1.046 -12.965  1.00  0.93           C  
ATOM    330  CD2 LEU A  21       2.235  -2.153 -12.103  1.00  0.79           C  
ATOM    331  H   LEU A  21       0.354  -0.629 -12.710  1.00  0.44           H  
ATOM    332  HA  LEU A  21       2.535   0.847 -13.622  1.00  0.49           H  
ATOM    333  HB2 LEU A  21       1.339  -1.735 -14.603  1.00  0.43           H  
ATOM    334  HB3 LEU A  21       2.784  -1.074 -15.311  1.00  0.41           H  
ATOM    335  HG  LEU A  21       3.395  -2.792 -13.749  1.00  0.91           H  
ATOM    336 HD11 LEU A  21       5.167  -1.487 -13.433  1.00  1.53           H  
ATOM    337 HD12 LEU A  21       4.424  -1.063 -11.893  1.00  1.36           H  
ATOM    338 HD13 LEU A  21       4.192  -0.028 -13.296  1.00  1.62           H  
ATOM    339 HD21 LEU A  21       1.906  -1.230 -11.652  1.00  1.55           H  
ATOM    340 HD22 LEU A  21       2.838  -2.704 -11.396  1.00  1.29           H  
ATOM    341 HD23 LEU A  21       1.378  -2.745 -12.382  1.00  1.30           H  
ATOM    342  N   SER A  22      -0.036   0.847 -15.624  1.00  0.53           N  
ATOM    343  CA  SER A  22      -0.619   1.477 -16.802  1.00  0.63           C  
ATOM    344  C   SER A  22      -0.350   2.979 -16.806  1.00  0.74           C  
ATOM    345  O   SER A  22       0.078   3.540 -17.814  1.00  0.87           O  
ATOM    346  CB  SER A  22      -2.126   1.218 -16.852  1.00  0.64           C  
ATOM    347  OG  SER A  22      -2.487   0.535 -18.040  1.00  1.20           O  
ATOM    348  H   SER A  22      -0.606   0.299 -15.046  1.00  0.50           H  
ATOM    349  HA  SER A  22      -0.159   1.039 -17.675  1.00  0.69           H  
ATOM    350  HB2 SER A  22      -2.413   0.614 -16.004  1.00  1.18           H  
ATOM    351  HB3 SER A  22      -2.653   2.160 -16.817  1.00  1.09           H  
ATOM    352  HG  SER A  22      -2.838  -0.331 -17.818  1.00  1.67           H  
ATOM    353  N   GLN A  23      -0.599   3.624 -15.671  1.00  0.77           N  
ATOM    354  CA  GLN A  23      -0.378   5.060 -15.547  1.00  0.93           C  
ATOM    355  C   GLN A  23       1.069   5.413 -15.876  1.00  0.93           C  
ATOM    356  O   GLN A  23       1.337   6.395 -16.568  1.00  1.04           O  
ATOM    357  CB  GLN A  23      -0.723   5.532 -14.133  1.00  1.05           C  
ATOM    358  CG  GLN A  23      -1.976   6.391 -14.068  1.00  1.61           C  
ATOM    359  CD  GLN A  23      -1.780   7.647 -13.242  1.00  1.97           C  
ATOM    360  OE1 GLN A  23      -1.658   8.747 -13.783  1.00  2.62           O  
ATOM    361  NE2 GLN A  23      -1.749   7.490 -11.924  1.00  2.41           N  
ATOM    362  H   GLN A  23      -0.937   3.123 -14.899  1.00  0.72           H  
ATOM    363  HA  GLN A  23      -1.027   5.557 -16.252  1.00  1.04           H  
ATOM    364  HB2 GLN A  23      -0.872   4.668 -13.503  1.00  1.14           H  
ATOM    365  HB3 GLN A  23       0.104   6.110 -13.747  1.00  1.36           H  
ATOM    366  HG2 GLN A  23      -2.252   6.679 -15.072  1.00  2.01           H  
ATOM    367  HG3 GLN A  23      -2.773   5.809 -13.629  1.00  2.31           H  
ATOM    368 HE21 GLN A  23      -1.853   6.585 -11.563  1.00  2.59           H  
ATOM    369 HE22 GLN A  23      -1.624   8.286 -11.366  1.00  2.95           H  
ATOM    370  N   LYS A  24       1.996   4.601 -15.379  1.00  0.87           N  
ATOM    371  CA  LYS A  24       3.418   4.821 -15.623  1.00  0.95           C  
ATOM    372  C   LYS A  24       3.887   4.131 -16.908  1.00  0.92           C  
ATOM    373  O   LYS A  24       5.069   4.190 -17.248  1.00  1.03           O  
ATOM    374  CB  LYS A  24       4.240   4.314 -14.436  1.00  0.98           C  
ATOM    375  CG  LYS A  24       4.368   5.325 -13.308  1.00  1.20           C  
ATOM    376  CD  LYS A  24       5.822   5.676 -13.038  1.00  1.38           C  
ATOM    377  CE  LYS A  24       6.378   6.606 -14.104  1.00  2.16           C  
ATOM    378  NZ  LYS A  24       7.141   7.738 -13.510  1.00  2.77           N  
ATOM    379  H   LYS A  24       1.718   3.833 -14.838  1.00  0.83           H  
ATOM    380  HA  LYS A  24       3.576   5.882 -15.725  1.00  1.08           H  
ATOM    381  HB2 LYS A  24       3.770   3.425 -14.041  1.00  1.12           H  
ATOM    382  HB3 LYS A  24       5.232   4.064 -14.780  1.00  1.08           H  
ATOM    383  HG2 LYS A  24       3.836   6.225 -13.582  1.00  1.68           H  
ATOM    384  HG3 LYS A  24       3.934   4.907 -12.412  1.00  1.62           H  
ATOM    385  HD2 LYS A  24       5.892   6.164 -12.077  1.00  1.65           H  
ATOM    386  HD3 LYS A  24       6.405   4.767 -13.025  1.00  1.97           H  
ATOM    387  HE2 LYS A  24       7.033   6.041 -14.750  1.00  2.55           H  
ATOM    388  HE3 LYS A  24       5.556   7.001 -14.683  1.00  2.57           H  
ATOM    389  HZ1 LYS A  24       6.715   8.020 -12.605  1.00  3.22           H  
ATOM    390  HZ2 LYS A  24       7.130   8.554 -14.155  1.00  3.10           H  
ATOM    391  HZ3 LYS A  24       8.128   7.455 -13.344  1.00  2.99           H  
ATOM    392  N   GLY A  25       2.969   3.476 -17.620  1.00  0.88           N  
ATOM    393  CA  GLY A  25       3.339   2.795 -18.844  1.00  0.95           C  
ATOM    394  C   GLY A  25       4.309   1.660 -18.592  1.00  0.87           C  
ATOM    395  O   GLY A  25       5.319   1.532 -19.284  1.00  1.00           O  
ATOM    396  H   GLY A  25       2.041   3.451 -17.315  1.00  0.87           H  
ATOM    397  HA2 GLY A  25       2.447   2.398 -19.307  1.00  0.97           H  
ATOM    398  HA3 GLY A  25       3.797   3.505 -19.516  1.00  1.09           H  
ATOM    399  N   TYR A  26       4.004   0.835 -17.595  1.00  0.71           N  
ATOM    400  CA  TYR A  26       4.856  -0.291 -17.249  1.00  0.66           C  
ATOM    401  C   TYR A  26       4.203  -1.603 -17.676  1.00  0.66           C  
ATOM    402  O   TYR A  26       3.027  -1.841 -17.398  1.00  0.88           O  
ATOM    403  CB  TYR A  26       5.117  -0.297 -15.743  1.00  0.59           C  
ATOM    404  CG  TYR A  26       6.321   0.510 -15.315  1.00  0.62           C  
ATOM    405  CD1 TYR A  26       6.387   1.877 -15.556  1.00  0.85           C  
ATOM    406  CD2 TYR A  26       7.385  -0.093 -14.657  1.00  0.90           C  
ATOM    407  CE1 TYR A  26       7.482   2.619 -15.158  1.00  0.91           C  
ATOM    408  CE2 TYR A  26       8.482   0.642 -14.253  1.00  0.95           C  
ATOM    409  CZ  TYR A  26       8.527   1.997 -14.507  1.00  0.75           C  
ATOM    410  OH  TYR A  26       9.619   2.732 -14.107  1.00  0.84           O  
ATOM    411  H   TYR A  26       3.182   0.988 -17.076  1.00  0.65           H  
ATOM    412  HA  TYR A  26       5.793  -0.177 -17.771  1.00  0.71           H  
ATOM    413  HB2 TYR A  26       4.260   0.121 -15.243  1.00  0.58           H  
ATOM    414  HB3 TYR A  26       5.262  -1.315 -15.413  1.00  0.59           H  
ATOM    415  HD1 TYR A  26       5.564   2.362 -16.063  1.00  1.20           H  
ATOM    416  HD2 TYR A  26       7.347  -1.154 -14.461  1.00  1.27           H  
ATOM    417  HE1 TYR A  26       7.517   3.679 -15.356  1.00  1.28           H  
ATOM    418  HE2 TYR A  26       9.299   0.155 -13.741  1.00  1.32           H  
ATOM    419  HH  TYR A  26       9.697   3.515 -14.657  1.00  1.18           H  
ATOM    420  N   SER A  27       4.965  -2.448 -18.361  1.00  0.66           N  
ATOM    421  CA  SER A  27       4.451  -3.729 -18.832  1.00  0.68           C  
ATOM    422  C   SER A  27       4.260  -4.708 -17.677  1.00  0.61           C  
ATOM    423  O   SER A  27       5.154  -5.493 -17.365  1.00  0.58           O  
ATOM    424  CB  SER A  27       5.399  -4.330 -19.871  1.00  0.80           C  
ATOM    425  OG  SER A  27       4.890  -4.166 -21.183  1.00  1.49           O  
ATOM    426  H   SER A  27       5.893  -2.202 -18.559  1.00  0.81           H  
ATOM    427  HA  SER A  27       3.493  -3.550 -19.297  1.00  0.71           H  
ATOM    428  HB2 SER A  27       6.358  -3.838 -19.807  1.00  1.10           H  
ATOM    429  HB3 SER A  27       5.522  -5.385 -19.675  1.00  1.21           H  
ATOM    430  HG  SER A  27       4.839  -5.021 -21.617  1.00  1.89           H  
ATOM    431  N   TRP A  28       3.087  -4.661 -17.050  1.00  0.63           N  
ATOM    432  CA  TRP A  28       2.783  -5.552 -15.934  1.00  0.60           C  
ATOM    433  C   TRP A  28       2.902  -7.021 -16.341  1.00  0.59           C  
ATOM    434  O   TRP A  28       3.042  -7.895 -15.486  1.00  0.59           O  
ATOM    435  CB  TRP A  28       1.379  -5.283 -15.392  1.00  0.67           C  
ATOM    436  CG  TRP A  28       0.980  -6.236 -14.307  1.00  0.65           C  
ATOM    437  CD1 TRP A  28       0.077  -7.254 -14.403  1.00  0.76           C  
ATOM    438  CD2 TRP A  28       1.477  -6.266 -12.963  1.00  0.59           C  
ATOM    439  NE1 TRP A  28      -0.024  -7.913 -13.201  1.00  0.77           N  
ATOM    440  CE2 TRP A  28       0.826  -7.325 -12.301  1.00  0.64           C  
ATOM    441  CE3 TRP A  28       2.407  -5.501 -12.255  1.00  0.58           C  
ATOM    442  CZ2 TRP A  28       1.077  -7.637 -10.968  1.00  0.64           C  
ATOM    443  CZ3 TRP A  28       2.656  -5.811 -10.930  1.00  0.60           C  
ATOM    444  CH2 TRP A  28       1.993  -6.871 -10.299  1.00  0.60           C  
ATOM    445  H   TRP A  28       2.410  -4.018 -17.347  1.00  0.69           H  
ATOM    446  HA  TRP A  28       3.498  -5.353 -15.153  1.00  0.58           H  
ATOM    447  HB2 TRP A  28       1.341  -4.282 -14.989  1.00  0.71           H  
ATOM    448  HB3 TRP A  28       0.665  -5.372 -16.197  1.00  0.74           H  
ATOM    449  HD1 TRP A  28      -0.474  -7.495 -15.298  1.00  0.87           H  
ATOM    450  HE1 TRP A  28      -0.608  -8.678 -13.019  1.00  0.88           H  
ATOM    451  HE3 TRP A  28       2.929  -4.680 -12.724  1.00  0.64           H  
ATOM    452  HZ2 TRP A  28       0.574  -8.451 -10.466  1.00  0.72           H  
ATOM    453  HZ3 TRP A  28       3.371  -5.231 -10.367  1.00  0.68           H  
ATOM    454  HH2 TRP A  28       2.218  -7.078  -9.264  1.00  0.63           H  
ATOM    455  N   SER A  29       2.842  -7.293 -17.645  1.00  0.64           N  
ATOM    456  CA  SER A  29       2.941  -8.662 -18.141  1.00  0.70           C  
ATOM    457  C   SER A  29       4.395  -9.110 -18.318  1.00  0.76           C  
ATOM    458  O   SER A  29       4.653 -10.165 -18.899  1.00  1.19           O  
ATOM    459  CB  SER A  29       2.194  -8.796 -19.469  1.00  0.83           C  
ATOM    460  OG  SER A  29       1.187  -7.806 -19.591  1.00  1.77           O  
ATOM    461  H   SER A  29       2.723  -6.564 -18.287  1.00  0.68           H  
ATOM    462  HA  SER A  29       2.472  -9.305 -17.413  1.00  0.70           H  
ATOM    463  HB2 SER A  29       2.892  -8.684 -20.285  1.00  1.05           H  
ATOM    464  HB3 SER A  29       1.732  -9.771 -19.523  1.00  1.30           H  
ATOM    465  HG  SER A  29       0.466  -8.147 -20.124  1.00  2.21           H  
ATOM    466  N   GLN A  30       5.343  -8.326 -17.808  1.00  1.00           N  
ATOM    467  CA  GLN A  30       6.754  -8.676 -17.909  1.00  1.10           C  
ATOM    468  C   GLN A  30       7.342  -8.977 -16.530  1.00  1.04           C  
ATOM    469  O   GLN A  30       8.561  -9.006 -16.361  1.00  1.24           O  
ATOM    470  CB  GLN A  30       7.537  -7.543 -18.575  1.00  1.14           C  
ATOM    471  CG  GLN A  30       8.928  -7.952 -19.032  1.00  1.55           C  
ATOM    472  CD  GLN A  30       9.325  -7.305 -20.344  1.00  2.17           C  
ATOM    473  OE1 GLN A  30       8.548  -6.561 -20.943  1.00  2.71           O  
ATOM    474  NE2 GLN A  30      10.541  -7.586 -20.798  1.00  2.84           N  
ATOM    475  H   GLN A  30       5.094  -7.505 -17.342  1.00  1.41           H  
ATOM    476  HA  GLN A  30       6.831  -9.562 -18.521  1.00  1.27           H  
ATOM    477  HB2 GLN A  30       6.985  -7.198 -19.437  1.00  1.28           H  
ATOM    478  HB3 GLN A  30       7.637  -6.729 -17.873  1.00  1.23           H  
ATOM    479  HG2 GLN A  30       9.641  -7.663 -18.275  1.00  1.95           H  
ATOM    480  HG3 GLN A  30       8.951  -9.025 -19.155  1.00  1.90           H  
ATOM    481 HE21 GLN A  30      11.105  -8.187 -20.269  1.00  3.00           H  
ATOM    482 HE22 GLN A  30      10.824  -7.180 -21.644  1.00  3.45           H  
ATOM    483  N   PHE A  31       6.471  -9.201 -15.544  1.00  0.88           N  
ATOM    484  CA  PHE A  31       6.909  -9.499 -14.189  1.00  0.98           C  
ATOM    485  C   PHE A  31       6.277 -10.793 -13.687  1.00  1.14           C  
ATOM    486  O   PHE A  31       6.946 -11.626 -13.078  1.00  1.36           O  
ATOM    487  CB  PHE A  31       6.545  -8.350 -13.249  1.00  0.90           C  
ATOM    488  CG  PHE A  31       6.806  -6.988 -13.827  1.00  0.77           C  
ATOM    489  CD1 PHE A  31       8.096  -6.489 -13.894  1.00  1.32           C  
ATOM    490  CD2 PHE A  31       5.762  -6.206 -14.297  1.00  1.10           C  
ATOM    491  CE1 PHE A  31       8.343  -5.234 -14.418  1.00  1.30           C  
ATOM    492  CE2 PHE A  31       6.003  -4.948 -14.823  1.00  1.06           C  
ATOM    493  CZ  PHE A  31       7.295  -4.463 -14.882  1.00  0.67           C  
ATOM    494  H   PHE A  31       5.512  -9.166 -15.732  1.00  0.79           H  
ATOM    495  HA  PHE A  31       7.982  -9.616 -14.203  1.00  1.06           H  
ATOM    496  HB2 PHE A  31       5.494  -8.411 -13.008  1.00  0.87           H  
ATOM    497  HB3 PHE A  31       7.122  -8.442 -12.340  1.00  1.02           H  
ATOM    498  HD1 PHE A  31       8.917  -7.090 -13.531  1.00  2.02           H  
ATOM    499  HD2 PHE A  31       4.751  -6.590 -14.253  1.00  1.77           H  
ATOM    500  HE1 PHE A  31       9.354  -4.857 -14.465  1.00  2.00           H  
ATOM    501  HE2 PHE A  31       5.184  -4.343 -15.185  1.00  1.72           H  
ATOM    502  HZ  PHE A  31       7.486  -3.482 -15.291  1.00  0.69           H  
ATOM    503  N   SER A  32       4.980 -10.954 -13.945  1.00  1.12           N  
ATOM    504  CA  SER A  32       4.261 -12.147 -13.514  1.00  1.32           C  
ATOM    505  C   SER A  32       3.787 -12.972 -14.713  1.00  1.41           C  
ATOM    506  O   SER A  32       4.486 -13.886 -15.152  1.00  1.78           O  
ATOM    507  CB  SER A  32       3.078 -11.761 -12.621  1.00  1.34           C  
ATOM    508  OG  SER A  32       3.356 -12.033 -11.259  1.00  1.97           O  
ATOM    509  H   SER A  32       4.498 -10.253 -14.433  1.00  1.02           H  
ATOM    510  HA  SER A  32       4.948 -12.749 -12.937  1.00  1.47           H  
ATOM    511  HB2 SER A  32       2.877 -10.706 -12.730  1.00  1.29           H  
ATOM    512  HB3 SER A  32       2.205 -12.326 -12.917  1.00  1.42           H  
ATOM    513  HG  SER A  32       3.395 -12.983 -11.123  1.00  2.04           H  
ATOM    514  N   ASP A  33       2.602 -12.650 -15.241  1.00  1.86           N  
ATOM    515  CA  ASP A  33       2.048 -13.371 -16.385  1.00  2.03           C  
ATOM    516  C   ASP A  33       0.589 -12.979 -16.620  1.00  1.98           C  
ATOM    517  O   ASP A  33      -0.263 -13.826 -16.886  1.00  2.16           O  
ATOM    518  CB  ASP A  33       2.155 -14.878 -16.158  1.00  2.38           C  
ATOM    519  CG  ASP A  33       3.259 -15.512 -16.982  1.00  2.44           C  
ATOM    520  OD1 ASP A  33       4.127 -14.768 -17.484  1.00  2.86           O  
ATOM    521  OD2 ASP A  33       3.254 -16.753 -17.126  1.00  2.68           O  
ATOM    522  H   ASP A  33       2.089 -11.914 -14.854  1.00  2.41           H  
ATOM    523  HA  ASP A  33       2.626 -13.104 -17.257  1.00  2.04           H  
ATOM    524  HB2 ASP A  33       2.360 -15.059 -15.115  1.00  2.73           H  
ATOM    525  HB3 ASP A  33       1.220 -15.345 -16.422  1.00  2.51           H  
ATOM    526  N   VAL A  34       0.311 -11.688 -16.519  1.00  1.86           N  
ATOM    527  CA  VAL A  34      -1.038 -11.174 -16.716  1.00  1.94           C  
ATOM    528  C   VAL A  34      -1.537 -11.458 -18.129  1.00  1.83           C  
ATOM    529  O   VAL A  34      -1.457 -10.603 -19.010  1.00  1.95           O  
ATOM    530  CB  VAL A  34      -1.091  -9.660 -16.466  1.00  2.23           C  
ATOM    531  CG1 VAL A  34       0.037  -8.972 -17.216  1.00  2.70           C  
ATOM    532  CG2 VAL A  34      -2.442  -9.097 -16.876  1.00  2.73           C  
ATOM    533  H   VAL A  34       1.031 -11.062 -16.305  1.00  1.82           H  
ATOM    534  HA  VAL A  34      -1.690 -11.661 -16.006  1.00  2.17           H  
ATOM    535  HB  VAL A  34      -0.953  -9.483 -15.409  1.00  2.63           H  
ATOM    536 HG11 VAL A  34       0.560  -9.701 -17.818  1.00  3.09           H  
ATOM    537 HG12 VAL A  34       0.725  -8.530 -16.508  1.00  3.12           H  
ATOM    538 HG13 VAL A  34      -0.370  -8.202 -17.853  1.00  3.01           H  
ATOM    539 HG21 VAL A  34      -3.153  -9.905 -16.974  1.00  3.17           H  
ATOM    540 HG22 VAL A  34      -2.347  -8.584 -17.821  1.00  2.93           H  
ATOM    541 HG23 VAL A  34      -2.786  -8.404 -16.123  1.00  3.17           H  
ATOM    542  N   GLU A  35      -2.052 -12.664 -18.336  1.00  2.19           N  
ATOM    543  CA  GLU A  35      -2.567 -13.063 -19.642  1.00  2.34           C  
ATOM    544  C   GLU A  35      -3.494 -11.994 -20.211  1.00  2.31           C  
ATOM    545  O   GLU A  35      -3.123 -11.260 -21.127  1.00  2.97           O  
ATOM    546  CB  GLU A  35      -3.313 -14.395 -19.535  1.00  2.80           C  
ATOM    547  CG  GLU A  35      -2.411 -15.610 -19.675  1.00  3.45           C  
ATOM    548  CD  GLU A  35      -2.851 -16.536 -20.791  1.00  4.04           C  
ATOM    549  OE1 GLU A  35      -2.953 -16.068 -21.945  1.00  4.43           O  
ATOM    550  OE2 GLU A  35      -3.094 -17.729 -20.512  1.00  4.49           O  
ATOM    551  H   GLU A  35      -2.087 -13.301 -17.593  1.00  2.64           H  
ATOM    552  HA  GLU A  35      -1.725 -13.184 -20.307  1.00  2.52           H  
ATOM    553  HB2 GLU A  35      -3.801 -14.444 -18.573  1.00  2.98           H  
ATOM    554  HB3 GLU A  35      -4.061 -14.438 -20.312  1.00  2.94           H  
ATOM    555  HG2 GLU A  35      -1.405 -15.275 -19.881  1.00  3.66           H  
ATOM    556  HG3 GLU A  35      -2.423 -16.160 -18.745  1.00  3.73           H  
ATOM    557  N   GLU A  36      -4.702 -11.913 -19.662  1.00  2.07           N  
ATOM    558  CA  GLU A  36      -5.683 -10.933 -20.113  1.00  2.24           C  
ATOM    559  C   GLU A  36      -6.969 -11.038 -19.299  1.00  2.13           C  
ATOM    560  O   GLU A  36      -7.067 -11.849 -18.378  1.00  2.73           O  
ATOM    561  CB  GLU A  36      -5.989 -11.133 -21.599  1.00  2.97           C  
ATOM    562  CG  GLU A  36      -5.784 -12.562 -22.075  1.00  3.54           C  
ATOM    563  CD  GLU A  36      -6.562 -12.872 -23.339  1.00  4.38           C  
ATOM    564  OE1 GLU A  36      -7.801 -12.712 -23.329  1.00  4.92           O  
ATOM    565  OE2 GLU A  36      -5.933 -13.275 -24.340  1.00  4.89           O  
ATOM    566  H   GLU A  36      -4.938 -12.526 -18.935  1.00  2.20           H  
ATOM    567  HA  GLU A  36      -5.260  -9.950 -19.971  1.00  2.53           H  
ATOM    568  HB2 GLU A  36      -7.017 -10.859 -21.784  1.00  3.25           H  
ATOM    569  HB3 GLU A  36      -5.344 -10.488 -22.177  1.00  3.41           H  
ATOM    570  HG2 GLU A  36      -4.734 -12.716 -22.271  1.00  3.74           H  
ATOM    571  HG3 GLU A  36      -6.107 -13.237 -21.296  1.00  3.69           H  
ATOM    572  N   ASN A  37      -7.952 -10.213 -19.646  1.00  2.03           N  
ATOM    573  CA  ASN A  37      -9.233 -10.214 -18.947  1.00  2.23           C  
ATOM    574  C   ASN A  37      -9.771 -11.633 -18.799  1.00  1.85           C  
ATOM    575  O   ASN A  37      -9.264 -12.568 -19.419  1.00  1.91           O  
ATOM    576  CB  ASN A  37     -10.247  -9.348 -19.697  1.00  2.82           C  
ATOM    577  CG  ASN A  37     -10.175  -7.889 -19.290  1.00  3.73           C  
ATOM    578  OD1 ASN A  37     -10.694  -7.498 -18.245  1.00  4.19           O  
ATOM    579  ND2 ASN A  37      -9.530  -7.075 -20.118  1.00  4.44           N  
ATOM    580  H   ASN A  37      -7.813  -9.590 -20.389  1.00  2.31           H  
ATOM    581  HA  ASN A  37      -9.074  -9.797 -17.964  1.00  2.66           H  
ATOM    582  HB2 ASN A  37     -10.054  -9.416 -20.758  1.00  2.88           H  
ATOM    583  HB3 ASN A  37     -11.243  -9.712 -19.492  1.00  3.13           H  
ATOM    584 HD21 ASN A  37      -9.141  -7.456 -20.933  1.00  4.41           H  
ATOM    585 HD22 ASN A  37      -9.469  -6.126 -19.880  1.00  5.19           H  
ATOM    586  N   ARG A  38     -10.803 -11.787 -17.976  1.00  1.80           N  
ATOM    587  CA  ARG A  38     -11.410 -13.093 -17.748  1.00  1.59           C  
ATOM    588  C   ARG A  38     -10.454 -14.014 -16.999  1.00  1.33           C  
ATOM    589  O   ARG A  38      -9.541 -14.592 -17.590  1.00  1.48           O  
ATOM    590  CB  ARG A  38     -11.811 -13.729 -19.080  1.00  1.98           C  
ATOM    591  CG  ARG A  38     -13.161 -14.426 -19.039  1.00  2.43           C  
ATOM    592  CD  ARG A  38     -14.298 -13.428 -18.887  1.00  2.44           C  
ATOM    593  NE  ARG A  38     -15.286 -13.557 -19.956  1.00  3.05           N  
ATOM    594  CZ  ARG A  38     -16.162 -12.607 -20.278  1.00  3.65           C  
ATOM    595  NH1 ARG A  38     -16.181 -11.455 -19.617  1.00  3.93           N  
ATOM    596  NH2 ARG A  38     -17.024 -12.809 -21.265  1.00  4.40           N  
ATOM    597  H   ARG A  38     -11.164 -11.004 -17.511  1.00  2.12           H  
ATOM    598  HA  ARG A  38     -12.295 -12.946 -17.148  1.00  1.64           H  
ATOM    599  HB2 ARG A  38     -11.850 -12.959 -19.836  1.00  2.22           H  
ATOM    600  HB3 ARG A  38     -11.063 -14.457 -19.358  1.00  2.19           H  
ATOM    601  HG2 ARG A  38     -13.300 -14.976 -19.957  1.00  3.12           H  
ATOM    602  HG3 ARG A  38     -13.178 -15.108 -18.202  1.00  2.73           H  
ATOM    603  HD2 ARG A  38     -14.785 -13.598 -17.939  1.00  2.51           H  
ATOM    604  HD3 ARG A  38     -13.888 -12.429 -18.907  1.00  2.69           H  
ATOM    605  HE  ARG A  38     -15.297 -14.396 -20.462  1.00  3.39           H  
ATOM    606 HH11 ARG A  38     -15.535 -11.292 -18.871  1.00  3.69           H  
ATOM    607 HH12 ARG A  38     -16.842 -10.748 -19.867  1.00  4.64           H  
ATOM    608 HH21 ARG A  38     -17.015 -13.674 -21.767  1.00  4.61           H  
ATOM    609 HH22 ARG A  38     -17.682 -12.097 -21.508  1.00  4.95           H  
ATOM    610  N   THR A  39     -10.669 -14.148 -15.694  1.00  1.25           N  
ATOM    611  CA  THR A  39      -9.826 -15.000 -14.864  1.00  1.41           C  
ATOM    612  C   THR A  39     -10.672 -15.895 -13.966  1.00  1.45           C  
ATOM    613  O   THR A  39     -10.935 -15.561 -12.811  1.00  2.19           O  
ATOM    614  CB  THR A  39      -8.885 -14.148 -14.012  1.00  1.81           C  
ATOM    615  OG1 THR A  39      -8.314 -13.105 -14.783  1.00  2.38           O  
ATOM    616  CG2 THR A  39      -7.750 -14.940 -13.399  1.00  2.16           C  
ATOM    617  H   THR A  39     -11.412 -13.662 -15.280  1.00  1.33           H  
ATOM    618  HA  THR A  39      -9.237 -15.623 -15.521  1.00  1.65           H  
ATOM    619  HB  THR A  39      -9.450 -13.703 -13.205  1.00  2.31           H  
ATOM    620  HG1 THR A  39      -7.516 -13.424 -15.211  1.00  2.66           H  
ATOM    621 HG21 THR A  39      -6.812 -14.449 -13.611  1.00  2.41           H  
ATOM    622 HG22 THR A  39      -7.739 -15.935 -13.819  1.00  2.66           H  
ATOM    623 HG23 THR A  39      -7.891 -15.002 -12.330  1.00  2.46           H  
ATOM    624  N   GLU A  40     -11.097 -17.034 -14.505  1.00  1.37           N  
ATOM    625  CA  GLU A  40     -11.914 -17.978 -13.752  1.00  1.54           C  
ATOM    626  C   GLU A  40     -13.234 -17.339 -13.330  1.00  1.62           C  
ATOM    627  O   GLU A  40     -13.329 -16.118 -13.205  1.00  2.16           O  
ATOM    628  CB  GLU A  40     -11.156 -18.471 -12.518  1.00  1.98           C  
ATOM    629  CG  GLU A  40      -9.644 -18.432 -12.677  1.00  2.33           C  
ATOM    630  CD  GLU A  40      -8.931 -19.341 -11.695  1.00  3.03           C  
ATOM    631  OE1 GLU A  40      -8.839 -18.973 -10.505  1.00  3.66           O  
ATOM    632  OE2 GLU A  40      -8.464 -20.419 -12.116  1.00  3.45           O  
ATOM    633  H   GLU A  40     -10.854 -17.244 -15.431  1.00  1.76           H  
ATOM    634  HA  GLU A  40     -12.125 -18.819 -14.394  1.00  1.57           H  
ATOM    635  HB2 GLU A  40     -11.424 -17.853 -11.674  1.00  2.22           H  
ATOM    636  HB3 GLU A  40     -11.448 -19.490 -12.314  1.00  2.49           H  
ATOM    637  HG2 GLU A  40      -9.392 -18.744 -13.679  1.00  2.38           H  
ATOM    638  HG3 GLU A  40      -9.305 -17.419 -12.520  1.00  2.69           H  
ATOM    639  N   ALA A  41     -14.244 -18.177 -13.107  1.00  1.37           N  
ATOM    640  CA  ALA A  41     -15.561 -17.717 -12.692  1.00  1.46           C  
ATOM    641  C   ALA A  41     -16.575 -18.839 -12.852  1.00  1.24           C  
ATOM    642  O   ALA A  41     -16.937 -19.207 -13.970  1.00  1.36           O  
ATOM    643  CB  ALA A  41     -16.008 -16.512 -13.483  1.00  1.84           C  
ATOM    644  H   ALA A  41     -14.099 -19.145 -13.215  1.00  1.38           H  
ATOM    645  HA  ALA A  41     -15.496 -17.426 -11.657  1.00  1.90           H  
ATOM    646  HB1 ALA A  41     -15.763 -16.651 -14.524  1.00  2.23           H  
ATOM    647  HB2 ALA A  41     -17.075 -16.399 -13.370  1.00  2.34           H  
ATOM    648  HB3 ALA A  41     -15.511 -15.634 -13.105  1.00  2.14           H  
ATOM    649  N   PRO A  42     -17.021 -19.419 -11.740  1.00  1.57           N  
ATOM    650  CA  PRO A  42     -17.959 -20.523 -11.735  1.00  1.85           C  
ATOM    651  C   PRO A  42     -19.397 -20.106 -11.418  1.00  1.73           C  
ATOM    652  O   PRO A  42     -20.307 -20.935 -11.448  1.00  2.33           O  
ATOM    653  CB  PRO A  42     -17.367 -21.353 -10.610  1.00  2.59           C  
ATOM    654  CG  PRO A  42     -16.950 -20.331  -9.599  1.00  2.73           C  
ATOM    655  CD  PRO A  42     -16.618 -19.079 -10.371  1.00  2.18           C  
ATOM    656  HA  PRO A  42     -17.930 -21.084 -12.656  1.00  2.00           H  
ATOM    657  HB2 PRO A  42     -18.110 -22.032 -10.219  1.00  2.95           H  
ATOM    658  HB3 PRO A  42     -16.514 -21.903 -10.984  1.00  2.82           H  
ATOM    659  HG2 PRO A  42     -17.761 -20.138  -8.917  1.00  2.91           H  
ATOM    660  HG3 PRO A  42     -16.080 -20.677  -9.064  1.00  3.23           H  
ATOM    661  HD2 PRO A  42     -17.189 -18.241  -9.999  1.00  2.29           H  
ATOM    662  HD3 PRO A  42     -15.561 -18.869 -10.324  1.00  2.37           H  
ATOM    663  N   GLU A  43     -19.604 -18.825 -11.116  1.00  1.34           N  
ATOM    664  CA  GLU A  43     -20.936 -18.323 -10.799  1.00  1.34           C  
ATOM    665  C   GLU A  43     -21.354 -17.235 -11.782  1.00  1.11           C  
ATOM    666  O   GLU A  43     -22.329 -17.390 -12.518  1.00  1.26           O  
ATOM    667  CB  GLU A  43     -20.973 -17.777  -9.371  1.00  1.53           C  
ATOM    668  CG  GLU A  43     -20.004 -18.472  -8.428  1.00  1.92           C  
ATOM    669  CD  GLU A  43     -20.486 -18.466  -6.990  1.00  2.45           C  
ATOM    670  OE1 GLU A  43     -21.715 -18.413  -6.776  1.00  2.92           O  
ATOM    671  OE2 GLU A  43     -19.633 -18.514  -6.078  1.00  2.96           O  
ATOM    672  H   GLU A  43     -18.849 -18.203 -11.106  1.00  1.47           H  
ATOM    673  HA  GLU A  43     -21.628 -19.149 -10.878  1.00  1.54           H  
ATOM    674  HB2 GLU A  43     -20.728 -16.726  -9.393  1.00  1.71           H  
ATOM    675  HB3 GLU A  43     -21.972 -17.896  -8.978  1.00  1.71           H  
ATOM    676  HG2 GLU A  43     -19.884 -19.497  -8.746  1.00  2.08           H  
ATOM    677  HG3 GLU A  43     -19.051 -17.967  -8.475  1.00  2.24           H  
ATOM    678  N   GLY A  44     -20.610 -16.135 -11.789  1.00  0.91           N  
ATOM    679  CA  GLY A  44     -20.917 -15.036 -12.686  1.00  0.83           C  
ATOM    680  C   GLY A  44     -19.705 -14.176 -12.985  1.00  0.73           C  
ATOM    681  O   GLY A  44     -19.054 -14.346 -14.016  1.00  0.80           O  
ATOM    682  H   GLY A  44     -19.845 -16.068 -11.181  1.00  0.99           H  
ATOM    683  HA2 GLY A  44     -21.297 -15.438 -13.613  1.00  0.95           H  
ATOM    684  HA3 GLY A  44     -21.680 -14.419 -12.234  1.00  0.87           H  
ATOM    685  N   THR A  45     -19.402 -13.250 -12.081  1.00  0.63           N  
ATOM    686  CA  THR A  45     -18.260 -12.359 -12.251  1.00  0.64           C  
ATOM    687  C   THR A  45     -17.985 -11.585 -10.966  1.00  0.59           C  
ATOM    688  O   THR A  45     -17.625 -10.408 -11.001  1.00  0.61           O  
ATOM    689  CB  THR A  45     -18.511 -11.387 -13.406  1.00  0.80           C  
ATOM    690  OG1 THR A  45     -19.893 -11.102 -13.530  1.00  1.26           O  
ATOM    691  CG2 THR A  45     -18.028 -11.907 -14.743  1.00  1.51           C  
ATOM    692  H   THR A  45     -19.959 -13.164 -11.279  1.00  0.62           H  
ATOM    693  HA  THR A  45     -17.397 -12.966 -12.484  1.00  0.67           H  
ATOM    694  HB  THR A  45     -17.991 -10.461 -13.205  1.00  1.32           H  
ATOM    695  HG1 THR A  45     -20.056 -10.662 -14.367  1.00  1.59           H  
ATOM    696 HG21 THR A  45     -17.334 -12.718 -14.583  1.00  2.07           H  
ATOM    697 HG22 THR A  45     -17.536 -11.112 -15.282  1.00  2.05           H  
ATOM    698 HG23 THR A  45     -18.872 -12.262 -15.316  1.00  1.93           H  
ATOM    699  N   GLU A  46     -18.161 -12.254  -9.832  1.00  0.58           N  
ATOM    700  CA  GLU A  46     -17.935 -11.630  -8.534  1.00  0.56           C  
ATOM    701  C   GLU A  46     -16.584 -10.924  -8.492  1.00  0.52           C  
ATOM    702  O   GLU A  46     -16.520  -9.699  -8.400  1.00  0.48           O  
ATOM    703  CB  GLU A  46     -18.014 -12.676  -7.420  1.00  0.63           C  
ATOM    704  CG  GLU A  46     -18.471 -12.108  -6.087  1.00  0.63           C  
ATOM    705  CD  GLU A  46     -18.546 -13.160  -4.998  1.00  0.64           C  
ATOM    706  OE1 GLU A  46     -19.322 -14.125  -5.158  1.00  1.28           O  
ATOM    707  OE2 GLU A  46     -17.829 -13.018  -3.985  1.00  1.26           O  
ATOM    708  H   GLU A  46     -18.451 -13.189  -9.869  1.00  0.61           H  
ATOM    709  HA  GLU A  46     -18.714 -10.898  -8.381  1.00  0.54           H  
ATOM    710  HB2 GLU A  46     -18.709 -13.449  -7.715  1.00  0.84           H  
ATOM    711  HB3 GLU A  46     -17.037 -13.115  -7.284  1.00  0.87           H  
ATOM    712  HG2 GLU A  46     -17.775 -11.342  -5.779  1.00  0.87           H  
ATOM    713  HG3 GLU A  46     -19.451 -11.672  -6.215  1.00  0.84           H  
ATOM    714  N   SER A  47     -15.509 -11.707  -8.556  1.00  0.57           N  
ATOM    715  CA  SER A  47     -14.155 -11.161  -8.522  1.00  0.58           C  
ATOM    716  C   SER A  47     -14.019  -9.964  -9.456  1.00  0.53           C  
ATOM    717  O   SER A  47     -13.389  -8.966  -9.110  1.00  0.51           O  
ATOM    718  CB  SER A  47     -13.138 -12.237  -8.908  1.00  0.67           C  
ATOM    719  OG  SER A  47     -13.534 -13.511  -8.429  1.00  0.70           O  
ATOM    720  H   SER A  47     -15.630 -12.677  -8.627  1.00  0.63           H  
ATOM    721  HA  SER A  47     -13.954 -10.836  -7.511  1.00  0.58           H  
ATOM    722  HB2 SER A  47     -13.055 -12.282  -9.984  1.00  0.71           H  
ATOM    723  HB3 SER A  47     -12.176 -11.989  -8.483  1.00  0.83           H  
ATOM    724  HG  SER A  47     -12.846 -14.152  -8.617  1.00  1.15           H  
ATOM    725  N   GLU A  48     -14.613 -10.066 -10.641  1.00  0.54           N  
ATOM    726  CA  GLU A  48     -14.551  -8.983 -11.614  1.00  0.55           C  
ATOM    727  C   GLU A  48     -15.052  -7.681 -11.000  1.00  0.46           C  
ATOM    728  O   GLU A  48     -14.318  -6.695 -10.928  1.00  0.43           O  
ATOM    729  CB  GLU A  48     -15.370  -9.324 -12.860  1.00  0.64           C  
ATOM    730  CG  GLU A  48     -15.181 -10.753 -13.344  1.00  0.92           C  
ATOM    731  CD  GLU A  48     -15.082 -10.847 -14.854  1.00  1.73           C  
ATOM    732  OE1 GLU A  48     -15.462  -9.872 -15.536  1.00  2.31           O  
ATOM    733  OE2 GLU A  48     -14.624 -11.896 -15.354  1.00  2.45           O  
ATOM    734  H   GLU A  48     -15.103 -10.885 -10.862  1.00  0.58           H  
ATOM    735  HA  GLU A  48     -13.519  -8.855 -11.899  1.00  0.60           H  
ATOM    736  HB2 GLU A  48     -16.417  -9.175 -12.642  1.00  0.87           H  
ATOM    737  HB3 GLU A  48     -15.078  -8.657 -13.657  1.00  0.80           H  
ATOM    738  HG2 GLU A  48     -14.273 -11.149 -12.914  1.00  1.20           H  
ATOM    739  HG3 GLU A  48     -16.023 -11.345 -13.015  1.00  1.10           H  
ATOM    740  N   ALA A  89     -16.303  -7.686 -10.552  1.00  0.44           N  
ATOM    741  CA  ALA A  89     -16.895  -6.506  -9.935  1.00  0.40           C  
ATOM    742  C   ALA A  89     -16.100  -6.084  -8.705  1.00  0.36           C  
ATOM    743  O   ALA A  89     -16.005  -4.898  -8.389  1.00  0.38           O  
ATOM    744  CB  ALA A  89     -18.345  -6.776  -9.563  1.00  0.45           C  
ATOM    745  H   ALA A  89     -16.837  -8.504 -10.631  1.00  0.49           H  
ATOM    746  HA  ALA A  89     -16.875  -5.704 -10.659  1.00  0.41           H  
ATOM    747  HB1 ALA A  89     -18.469  -7.824  -9.334  1.00  1.20           H  
ATOM    748  HB2 ALA A  89     -18.612  -6.184  -8.700  1.00  1.04           H  
ATOM    749  HB3 ALA A  89     -18.985  -6.511 -10.392  1.00  1.11           H  
ATOM    750  N   VAL A  90     -15.527  -7.067  -8.018  1.00  0.37           N  
ATOM    751  CA  VAL A  90     -14.733  -6.807  -6.824  1.00  0.36           C  
ATOM    752  C   VAL A  90     -13.477  -6.013  -7.169  1.00  0.33           C  
ATOM    753  O   VAL A  90     -13.088  -5.097  -6.443  1.00  0.34           O  
ATOM    754  CB  VAL A  90     -14.334  -8.123  -6.126  1.00  0.43           C  
ATOM    755  CG1 VAL A  90     -13.664  -7.847  -4.791  1.00  0.44           C  
ATOM    756  CG2 VAL A  90     -15.549  -9.017  -5.935  1.00  0.47           C  
ATOM    757  H   VAL A  90     -15.638  -7.991  -8.323  1.00  0.41           H  
ATOM    758  HA  VAL A  90     -15.335  -6.228  -6.141  1.00  0.37           H  
ATOM    759  HB  VAL A  90     -13.628  -8.643  -6.757  1.00  0.46           H  
ATOM    760 HG11 VAL A  90     -14.404  -7.880  -4.005  1.00  1.07           H  
ATOM    761 HG12 VAL A  90     -13.204  -6.871  -4.813  1.00  1.16           H  
ATOM    762 HG13 VAL A  90     -12.910  -8.598  -4.607  1.00  1.03           H  
ATOM    763 HG21 VAL A  90     -15.681  -9.225  -4.883  1.00  1.03           H  
ATOM    764 HG22 VAL A  90     -15.403  -9.943  -6.470  1.00  1.16           H  
ATOM    765 HG23 VAL A  90     -16.427  -8.516  -6.315  1.00  1.16           H  
ATOM    766  N   LYS A  91     -12.851  -6.364  -8.288  1.00  0.35           N  
ATOM    767  CA  LYS A  91     -11.644  -5.679  -8.738  1.00  0.37           C  
ATOM    768  C   LYS A  91     -11.931  -4.206  -9.007  1.00  0.34           C  
ATOM    769  O   LYS A  91     -11.298  -3.322  -8.430  1.00  0.37           O  
ATOM    770  CB  LYS A  91     -11.102  -6.340 -10.008  1.00  0.47           C  
ATOM    771  CG  LYS A  91      -9.874  -7.204  -9.774  1.00  0.88           C  
ATOM    772  CD  LYS A  91      -9.692  -8.225 -10.883  1.00  1.01           C  
ATOM    773  CE  LYS A  91     -10.854  -9.202 -10.931  1.00  0.74           C  
ATOM    774  NZ  LYS A  91     -10.407 -10.581 -11.273  1.00  0.97           N  
ATOM    775  H   LYS A  91     -13.214  -7.097  -8.828  1.00  0.39           H  
ATOM    776  HA  LYS A  91     -10.904  -5.756  -7.953  1.00  0.41           H  
ATOM    777  HB2 LYS A  91     -11.875  -6.962 -10.434  1.00  1.11           H  
ATOM    778  HB3 LYS A  91     -10.842  -5.568 -10.717  1.00  1.06           H  
ATOM    779  HG2 LYS A  91      -9.001  -6.570  -9.735  1.00  1.51           H  
ATOM    780  HG3 LYS A  91      -9.986  -7.724  -8.834  1.00  1.44           H  
ATOM    781  HD2 LYS A  91      -9.630  -7.709 -11.829  1.00  1.42           H  
ATOM    782  HD3 LYS A  91      -8.778  -8.774 -10.709  1.00  1.34           H  
ATOM    783  HE2 LYS A  91     -11.332  -9.218  -9.963  1.00  0.66           H  
ATOM    784  HE3 LYS A  91     -11.560  -8.865 -11.676  1.00  0.87           H  
ATOM    785  HZ1 LYS A  91     -10.686 -11.244 -10.522  1.00  1.49           H  
ATOM    786  HZ2 LYS A  91      -9.373 -10.607 -11.376  1.00  1.41           H  
ATOM    787  HZ3 LYS A  91     -10.841 -10.885 -12.168  1.00  1.34           H  
ATOM    788  N   GLN A  92     -12.892  -3.950  -9.891  1.00  0.38           N  
ATOM    789  CA  GLN A  92     -13.268  -2.585 -10.242  1.00  0.41           C  
ATOM    790  C   GLN A  92     -13.620  -1.781  -8.996  1.00  0.36           C  
ATOM    791  O   GLN A  92     -13.209  -0.630  -8.851  1.00  0.43           O  
ATOM    792  CB  GLN A  92     -14.452  -2.593 -11.211  1.00  0.50           C  
ATOM    793  CG  GLN A  92     -15.657  -3.362 -10.693  1.00  1.03           C  
ATOM    794  CD  GLN A  92     -16.834  -3.311 -11.647  1.00  1.33           C  
ATOM    795  OE1 GLN A  92     -16.894  -4.066 -12.618  1.00  1.78           O  
ATOM    796  NE2 GLN A  92     -17.777  -2.417 -11.376  1.00  1.91           N  
ATOM    797  H   GLN A  92     -13.360  -4.698 -10.318  1.00  0.45           H  
ATOM    798  HA  GLN A  92     -12.421  -2.123 -10.727  1.00  0.45           H  
ATOM    799  HB2 GLN A  92     -14.757  -1.573 -11.397  1.00  1.13           H  
ATOM    800  HB3 GLN A  92     -14.139  -3.041 -12.142  1.00  1.01           H  
ATOM    801  HG2 GLN A  92     -15.374  -4.394 -10.549  1.00  1.43           H  
ATOM    802  HG3 GLN A  92     -15.960  -2.937  -9.748  1.00  1.52           H  
ATOM    803 HE21 GLN A  92     -17.662  -1.848 -10.586  1.00  2.37           H  
ATOM    804 HE22 GLN A  92     -18.550  -2.362 -11.976  1.00  2.18           H  
ATOM    805  N   ALA A  93     -14.380  -2.396  -8.096  1.00  0.33           N  
ATOM    806  CA  ALA A  93     -14.783  -1.735  -6.861  1.00  0.35           C  
ATOM    807  C   ALA A  93     -13.581  -1.103  -6.170  1.00  0.34           C  
ATOM    808  O   ALA A  93     -13.600   0.079  -5.822  1.00  0.43           O  
ATOM    809  CB  ALA A  93     -15.470  -2.725  -5.932  1.00  0.42           C  
ATOM    810  H   ALA A  93     -14.675  -3.315  -8.265  1.00  0.36           H  
ATOM    811  HA  ALA A  93     -15.491  -0.959  -7.113  1.00  0.37           H  
ATOM    812  HB1 ALA A  93     -14.730  -3.213  -5.316  1.00  1.10           H  
ATOM    813  HB2 ALA A  93     -16.172  -2.199  -5.303  1.00  1.14           H  
ATOM    814  HB3 ALA A  93     -15.995  -3.464  -6.519  1.00  1.04           H  
ATOM    815  N   LEU A  94     -12.534  -1.898  -5.976  1.00  0.31           N  
ATOM    816  CA  LEU A  94     -11.320  -1.417  -5.329  1.00  0.35           C  
ATOM    817  C   LEU A  94     -10.650  -0.335  -6.168  1.00  0.36           C  
ATOM    818  O   LEU A  94     -10.055   0.598  -5.633  1.00  0.41           O  
ATOM    819  CB  LEU A  94     -10.345  -2.573  -5.098  1.00  0.39           C  
ATOM    820  CG  LEU A  94     -10.484  -3.276  -3.747  1.00  0.34           C  
ATOM    821  CD1 LEU A  94     -11.383  -4.495  -3.874  1.00  0.51           C  
ATOM    822  CD2 LEU A  94      -9.117  -3.673  -3.212  1.00  0.38           C  
ATOM    823  H   LEU A  94     -12.578  -2.831  -6.278  1.00  0.33           H  
ATOM    824  HA  LEU A  94     -11.598  -0.996  -4.375  1.00  0.38           H  
ATOM    825  HB2 LEU A  94     -10.497  -3.304  -5.879  1.00  0.54           H  
ATOM    826  HB3 LEU A  94      -9.339  -2.190  -5.177  1.00  0.47           H  
ATOM    827  HG  LEU A  94     -10.938  -2.598  -3.040  1.00  0.39           H  
ATOM    828 HD11 LEU A  94     -10.808  -5.329  -4.249  1.00  1.05           H  
ATOM    829 HD12 LEU A  94     -12.189  -4.277  -4.558  1.00  1.15           H  
ATOM    830 HD13 LEU A  94     -11.790  -4.744  -2.906  1.00  1.25           H  
ATOM    831 HD21 LEU A  94      -9.159  -3.754  -2.134  1.00  1.01           H  
ATOM    832 HD22 LEU A  94      -8.391  -2.923  -3.487  1.00  1.17           H  
ATOM    833 HD23 LEU A  94      -8.829  -4.625  -3.634  1.00  1.04           H  
ATOM    834  N   ARG A  95     -10.752  -0.466  -7.487  1.00  0.38           N  
ATOM    835  CA  ARG A  95     -10.154   0.502  -8.398  1.00  0.44           C  
ATOM    836  C   ARG A  95     -10.770   1.885  -8.205  1.00  0.41           C  
ATOM    837  O   ARG A  95     -10.056   2.882  -8.092  1.00  0.42           O  
ATOM    838  CB  ARG A  95     -10.334   0.049  -9.848  1.00  0.52           C  
ATOM    839  CG  ARG A  95     -10.418   1.199 -10.838  1.00  0.98           C  
ATOM    840  CD  ARG A  95     -10.307   0.708 -12.272  1.00  0.90           C  
ATOM    841  NE  ARG A  95      -9.993   1.792 -13.199  1.00  1.93           N  
ATOM    842  CZ  ARG A  95     -10.891   2.661 -13.658  1.00  2.25           C  
ATOM    843  NH1 ARG A  95     -12.162   2.580 -13.283  1.00  2.09           N  
ATOM    844  NH2 ARG A  95     -10.515   3.616 -14.498  1.00  3.25           N  
ATOM    845  H   ARG A  95     -11.240  -1.232  -7.856  1.00  0.41           H  
ATOM    846  HA  ARG A  95      -9.099   0.558  -8.177  1.00  0.48           H  
ATOM    847  HB2 ARG A  95      -9.497  -0.575 -10.124  1.00  0.90           H  
ATOM    848  HB3 ARG A  95     -11.243  -0.529  -9.922  1.00  1.13           H  
ATOM    849  HG2 ARG A  95     -11.366   1.701 -10.712  1.00  1.64           H  
ATOM    850  HG3 ARG A  95      -9.612   1.891 -10.640  1.00  1.52           H  
ATOM    851  HD2 ARG A  95      -9.526  -0.036 -12.325  1.00  0.89           H  
ATOM    852  HD3 ARG A  95     -11.248   0.262 -12.559  1.00  1.20           H  
ATOM    853  HE  ARG A  95      -9.063   1.877 -13.496  1.00  2.66           H  
ATOM    854 HH11 ARG A  95     -12.456   1.864 -12.650  1.00  1.82           H  
ATOM    855 HH12 ARG A  95     -12.828   3.238 -13.633  1.00  2.67           H  
ATOM    856 HH21 ARG A  95      -9.560   3.682 -14.785  1.00  3.83           H  
ATOM    857 HH22 ARG A  95     -11.188   4.270 -14.845  1.00  3.57           H  
ATOM    858  N   GLU A  96     -12.097   1.937  -8.166  1.00  0.40           N  
ATOM    859  CA  GLU A  96     -12.806   3.199  -7.984  1.00  0.41           C  
ATOM    860  C   GLU A  96     -12.395   3.865  -6.675  1.00  0.38           C  
ATOM    861  O   GLU A  96     -11.808   4.949  -6.674  1.00  0.42           O  
ATOM    862  CB  GLU A  96     -14.318   2.967  -7.999  1.00  0.42           C  
ATOM    863  CG  GLU A  96     -15.079   3.977  -8.841  1.00  0.85           C  
ATOM    864  CD  GLU A  96     -16.359   3.408  -9.419  1.00  1.09           C  
ATOM    865  OE1 GLU A  96     -17.371   3.363  -8.690  1.00  1.75           O  
ATOM    866  OE2 GLU A  96     -16.349   3.006 -10.602  1.00  1.85           O  
ATOM    867  H   GLU A  96     -12.612   1.109  -8.261  1.00  0.41           H  
ATOM    868  HA  GLU A  96     -12.541   3.849  -8.804  1.00  0.45           H  
ATOM    869  HB2 GLU A  96     -14.515   1.981  -8.393  1.00  0.72           H  
ATOM    870  HB3 GLU A  96     -14.689   3.021  -6.987  1.00  0.83           H  
ATOM    871  HG2 GLU A  96     -15.328   4.827  -8.223  1.00  1.60           H  
ATOM    872  HG3 GLU A  96     -14.445   4.299  -9.654  1.00  1.59           H  
ATOM    873  N   ALA A  97     -12.701   3.208  -5.562  1.00  0.33           N  
ATOM    874  CA  ALA A  97     -12.356   3.738  -4.250  1.00  0.33           C  
ATOM    875  C   ALA A  97     -10.877   4.097  -4.188  1.00  0.35           C  
ATOM    876  O   ALA A  97     -10.500   5.137  -3.645  1.00  0.33           O  
ATOM    877  CB  ALA A  97     -12.708   2.732  -3.164  1.00  0.34           C  
ATOM    878  H   ALA A  97     -13.165   2.346  -5.625  1.00  0.33           H  
ATOM    879  HA  ALA A  97     -12.941   4.631  -4.087  1.00  0.35           H  
ATOM    880  HB1 ALA A  97     -11.966   2.774  -2.381  1.00  1.12           H  
ATOM    881  HB2 ALA A  97     -13.678   2.969  -2.754  1.00  1.02           H  
ATOM    882  HB3 ALA A  97     -12.729   1.738  -3.587  1.00  1.05           H  
ATOM    883  N   GLY A  98     -10.044   3.233  -4.755  1.00  0.44           N  
ATOM    884  CA  GLY A  98      -8.616   3.477  -4.761  1.00  0.50           C  
ATOM    885  C   GLY A  98      -8.268   4.783  -5.440  1.00  0.48           C  
ATOM    886  O   GLY A  98      -7.293   5.441  -5.078  1.00  0.49           O  
ATOM    887  H   GLY A  98     -10.403   2.424  -5.177  1.00  0.50           H  
ATOM    888  HA2 GLY A  98      -8.261   3.506  -3.741  1.00  0.50           H  
ATOM    889  HA3 GLY A  98      -8.124   2.670  -5.281  1.00  0.56           H  
ATOM    890  N   ASP A  99      -9.079   5.166  -6.421  1.00  0.48           N  
ATOM    891  CA  ASP A  99      -8.863   6.411  -7.144  1.00  0.50           C  
ATOM    892  C   ASP A  99      -9.193   7.596  -6.247  1.00  0.46           C  
ATOM    893  O   ASP A  99      -8.540   8.637  -6.306  1.00  0.50           O  
ATOM    894  CB  ASP A  99      -9.723   6.451  -8.409  1.00  0.54           C  
ATOM    895  CG  ASP A  99      -9.189   7.426  -9.441  1.00  0.99           C  
ATOM    896  OD1 ASP A  99      -7.977   7.369  -9.739  1.00  1.57           O  
ATOM    897  OD2 ASP A  99      -9.982   8.245  -9.950  1.00  1.77           O  
ATOM    898  H   ASP A  99      -9.847   4.603  -6.655  1.00  0.48           H  
ATOM    899  HA  ASP A  99      -7.821   6.460  -7.421  1.00  0.54           H  
ATOM    900  HB2 ASP A  99      -9.749   5.467  -8.851  1.00  0.82           H  
ATOM    901  HB3 ASP A  99     -10.727   6.749  -8.145  1.00  0.85           H  
ATOM    902  N   GLU A 100     -10.209   7.420  -5.409  1.00  0.43           N  
ATOM    903  CA  GLU A 100     -10.627   8.466  -4.485  1.00  0.44           C  
ATOM    904  C   GLU A 100      -9.497   8.816  -3.523  1.00  0.40           C  
ATOM    905  O   GLU A 100      -9.281   9.985  -3.202  1.00  0.42           O  
ATOM    906  CB  GLU A 100     -11.860   8.016  -3.699  1.00  0.51           C  
ATOM    907  CG  GLU A 100     -13.122   7.933  -4.542  1.00  0.65           C  
ATOM    908  CD  GLU A 100     -13.370   9.195  -5.345  1.00  1.36           C  
ATOM    909  OE1 GLU A 100     -13.957  10.147  -4.788  1.00  1.98           O  
ATOM    910  OE2 GLU A 100     -12.978   9.232  -6.530  1.00  2.02           O  
ATOM    911  H   GLU A 100     -10.685   6.562  -5.407  1.00  0.44           H  
ATOM    912  HA  GLU A 100     -10.878   9.340  -5.064  1.00  0.47           H  
ATOM    913  HB2 GLU A 100     -11.669   7.040  -3.280  1.00  1.10           H  
ATOM    914  HB3 GLU A 100     -12.035   8.716  -2.896  1.00  1.08           H  
ATOM    915  HG2 GLU A 100     -13.028   7.103  -5.226  1.00  0.70           H  
ATOM    916  HG3 GLU A 100     -13.965   7.767  -3.889  1.00  1.16           H  
ATOM    917  N   PHE A 101      -8.778   7.795  -3.068  1.00  0.40           N  
ATOM    918  CA  PHE A 101      -7.667   7.993  -2.144  1.00  0.39           C  
ATOM    919  C   PHE A 101      -6.525   8.746  -2.821  1.00  0.39           C  
ATOM    920  O   PHE A 101      -6.092   9.795  -2.345  1.00  0.40           O  
ATOM    921  CB  PHE A 101      -7.165   6.647  -1.619  1.00  0.41           C  
ATOM    922  CG  PHE A 101      -6.538   6.733  -0.256  1.00  0.42           C  
ATOM    923  CD1 PHE A 101      -5.284   7.300  -0.089  1.00  1.29           C  
ATOM    924  CD2 PHE A 101      -7.203   6.246   0.858  1.00  1.21           C  
ATOM    925  CE1 PHE A 101      -4.706   7.380   1.164  1.00  1.36           C  
ATOM    926  CE2 PHE A 101      -6.630   6.324   2.113  1.00  1.22           C  
ATOM    927  CZ  PHE A 101      -5.380   6.892   2.266  1.00  0.60           C  
ATOM    928  H   PHE A 101      -8.999   6.885  -3.362  1.00  0.45           H  
ATOM    929  HA  PHE A 101      -8.028   8.582  -1.314  1.00  0.41           H  
ATOM    930  HB2 PHE A 101      -7.995   5.960  -1.559  1.00  0.43           H  
ATOM    931  HB3 PHE A 101      -6.427   6.254  -2.302  1.00  0.45           H  
ATOM    932  HD1 PHE A 101      -4.756   7.683  -0.950  1.00  2.16           H  
ATOM    933  HD2 PHE A 101      -8.180   5.802   0.739  1.00  2.10           H  
ATOM    934  HE1 PHE A 101      -3.729   7.825   1.281  1.00  2.26           H  
ATOM    935  HE2 PHE A 101      -7.159   5.941   2.973  1.00  2.08           H  
ATOM    936  HZ  PHE A 101      -4.931   6.953   3.246  1.00  0.69           H  
ATOM    937  N   GLU A 102      -6.043   8.203  -3.935  1.00  0.41           N  
ATOM    938  CA  GLU A 102      -4.953   8.826  -4.678  1.00  0.44           C  
ATOM    939  C   GLU A 102      -5.294  10.270  -5.027  1.00  0.45           C  
ATOM    940  O   GLU A 102      -4.473  11.172  -4.855  1.00  0.53           O  
ATOM    941  CB  GLU A 102      -4.660   8.035  -5.954  1.00  0.50           C  
ATOM    942  CG  GLU A 102      -3.589   8.666  -6.829  1.00  1.26           C  
ATOM    943  CD  GLU A 102      -3.313   7.863  -8.084  1.00  1.50           C  
ATOM    944  OE1 GLU A 102      -3.999   8.097  -9.101  1.00  1.82           O  
ATOM    945  OE2 GLU A 102      -2.411   6.999  -8.051  1.00  2.10           O  
ATOM    946  H   GLU A 102      -6.431   7.366  -4.266  1.00  0.43           H  
ATOM    947  HA  GLU A 102      -4.076   8.817  -4.049  1.00  0.46           H  
ATOM    948  HB2 GLU A 102      -4.333   7.042  -5.682  1.00  1.20           H  
ATOM    949  HB3 GLU A 102      -5.569   7.959  -6.533  1.00  1.08           H  
ATOM    950  HG2 GLU A 102      -3.915   9.655  -7.117  1.00  1.86           H  
ATOM    951  HG3 GLU A 102      -2.675   8.742  -6.258  1.00  1.94           H  
ATOM    952  N   LEU A 103      -6.511  10.482  -5.515  1.00  0.47           N  
ATOM    953  CA  LEU A 103      -6.964  11.817  -5.885  1.00  0.54           C  
ATOM    954  C   LEU A 103      -6.980  12.741  -4.671  1.00  0.53           C  
ATOM    955  O   LEU A 103      -6.779  13.949  -4.794  1.00  0.60           O  
ATOM    956  CB  LEU A 103      -8.361  11.748  -6.504  1.00  0.62           C  
ATOM    957  CG  LEU A 103      -8.389  11.652  -8.030  1.00  1.03           C  
ATOM    958  CD1 LEU A 103      -8.894  10.287  -8.469  1.00  1.99           C  
ATOM    959  CD2 LEU A 103      -9.255  12.757  -8.616  1.00  1.60           C  
ATOM    960  H   LEU A 103      -7.120   9.723  -5.626  1.00  0.51           H  
ATOM    961  HA  LEU A 103      -6.275  12.212  -6.615  1.00  0.59           H  
ATOM    962  HB2 LEU A 103      -8.868  10.883  -6.101  1.00  0.85           H  
ATOM    963  HB3 LEU A 103      -8.907  12.633  -6.212  1.00  0.92           H  
ATOM    964  HG  LEU A 103      -7.385  11.775  -8.411  1.00  1.43           H  
ATOM    965 HD11 LEU A 103      -9.330  10.363  -9.454  1.00  2.50           H  
ATOM    966 HD12 LEU A 103      -9.640   9.937  -7.771  1.00  2.47           H  
ATOM    967 HD13 LEU A 103      -8.069   9.589  -8.494  1.00  2.50           H  
ATOM    968 HD21 LEU A 103      -9.088  13.673  -8.069  1.00  2.10           H  
ATOM    969 HD22 LEU A 103     -10.295  12.477  -8.540  1.00  2.31           H  
ATOM    970 HD23 LEU A 103      -8.996  12.905  -9.654  1.00  1.82           H  
ATOM    971  N   ARG A 104      -7.222  12.164  -3.498  1.00  0.52           N  
ATOM    972  CA  ARG A 104      -7.267  12.934  -2.260  1.00  0.57           C  
ATOM    973  C   ARG A 104      -5.904  13.539  -1.941  1.00  0.56           C  
ATOM    974  O   ARG A 104      -5.770  14.755  -1.812  1.00  0.67           O  
ATOM    975  CB  ARG A 104      -7.727  12.048  -1.101  1.00  0.65           C  
ATOM    976  CG  ARG A 104      -8.611  12.770  -0.098  1.00  0.83           C  
ATOM    977  CD  ARG A 104     -10.067  12.355  -0.238  1.00  0.84           C  
ATOM    978  NE  ARG A 104     -10.862  12.744   0.924  1.00  1.40           N  
ATOM    979  CZ  ARG A 104     -12.040  12.205   1.234  1.00  2.17           C  
ATOM    980  NH1 ARG A 104     -12.568  11.253   0.471  1.00  2.73           N  
ATOM    981  NH2 ARG A 104     -12.694  12.619   2.310  1.00  2.97           N  
ATOM    982  H   ARG A 104      -7.377  11.197  -3.463  1.00  0.51           H  
ATOM    983  HA  ARG A 104      -7.980  13.734  -2.394  1.00  0.68           H  
ATOM    984  HB2 ARG A 104      -8.281  11.211  -1.501  1.00  0.90           H  
ATOM    985  HB3 ARG A 104      -6.857  11.676  -0.580  1.00  0.88           H  
ATOM    986  HG2 ARG A 104      -8.275  12.533   0.900  1.00  1.33           H  
ATOM    987  HG3 ARG A 104      -8.532  13.834  -0.263  1.00  1.39           H  
ATOM    988  HD2 ARG A 104     -10.479  12.827  -1.118  1.00  1.30           H  
ATOM    989  HD3 ARG A 104     -10.113  11.282  -0.352  1.00  1.25           H  
ATOM    990  HE  ARG A 104     -10.499  13.444   1.506  1.00  1.88           H  
ATOM    991 HH11 ARG A 104     -12.083  10.934  -0.342  1.00  2.60           H  
ATOM    992 HH12 ARG A 104     -13.453  10.855   0.713  1.00  3.58           H  
ATOM    993 HH21 ARG A 104     -12.303  13.335   2.888  1.00  3.15           H  
ATOM    994 HH22 ARG A 104     -13.579  12.216   2.544  1.00  3.66           H  
ATOM    995  N   TYR A 105      -4.894  12.683  -1.810  1.00  0.55           N  
ATOM    996  CA  TYR A 105      -3.544  13.140  -1.501  1.00  0.64           C  
ATOM    997  C   TYR A 105      -2.495  12.280  -2.200  1.00  0.77           C  
ATOM    998  O   TYR A 105      -1.927  11.368  -1.600  1.00  1.70           O  
ATOM    999  CB  TYR A 105      -3.311  13.118   0.011  1.00  0.99           C  
ATOM   1000  CG  TYR A 105      -4.089  14.177   0.759  1.00  1.59           C  
ATOM   1001  CD1 TYR A 105      -4.139  15.486   0.296  1.00  2.30           C  
ATOM   1002  CD2 TYR A 105      -4.773  13.868   1.928  1.00  2.36           C  
ATOM   1003  CE1 TYR A 105      -4.849  16.457   0.977  1.00  3.05           C  
ATOM   1004  CE2 TYR A 105      -5.485  14.833   2.614  1.00  3.12           C  
ATOM   1005  CZ  TYR A 105      -5.520  16.125   2.135  1.00  3.28           C  
ATOM   1006  OH  TYR A 105      -6.228  17.089   2.816  1.00  4.17           O  
ATOM   1007  H   TYR A 105      -5.062  11.724  -1.921  1.00  0.56           H  
ATOM   1008  HA  TYR A 105      -3.451  14.155  -1.854  1.00  0.78           H  
ATOM   1009  HB2 TYR A 105      -3.606  12.155   0.399  1.00  1.24           H  
ATOM   1010  HB3 TYR A 105      -2.261  13.274   0.208  1.00  1.30           H  
ATOM   1011  HD1 TYR A 105      -3.613  15.742  -0.611  1.00  2.68           H  
ATOM   1012  HD2 TYR A 105      -4.743  12.855   2.301  1.00  2.75           H  
ATOM   1013  HE1 TYR A 105      -4.876  17.469   0.601  1.00  3.78           H  
ATOM   1014  HE2 TYR A 105      -6.010  14.573   3.522  1.00  3.89           H  
ATOM   1015  HH  TYR A 105      -6.034  17.027   3.754  1.00  4.52           H  
ATOM   1016  N   ARG A 106      -2.236  12.584  -3.468  1.00  0.55           N  
ATOM   1017  CA  ARG A 106      -1.246  11.844  -4.244  1.00  0.53           C  
ATOM   1018  C   ARG A 106       0.148  11.969  -3.628  1.00  0.56           C  
ATOM   1019  O   ARG A 106       1.032  11.166  -3.926  1.00  0.56           O  
ATOM   1020  CB  ARG A 106      -1.222  12.343  -5.690  1.00  0.67           C  
ATOM   1021  CG  ARG A 106      -1.102  11.226  -6.715  1.00  1.00           C  
ATOM   1022  CD  ARG A 106      -2.128  11.375  -7.825  1.00  1.18           C  
ATOM   1023  NE  ARG A 106      -1.615  12.165  -8.942  1.00  1.63           N  
ATOM   1024  CZ  ARG A 106      -0.755  11.702  -9.848  1.00  1.85           C  
ATOM   1025  NH1 ARG A 106      -0.309  10.453  -9.778  1.00  2.23           N  
ATOM   1026  NH2 ARG A 106      -0.339  12.491 -10.829  1.00  2.38           N  
ATOM   1027  H   ARG A 106      -2.716  13.327  -3.890  1.00  1.18           H  
ATOM   1028  HA  ARG A 106      -1.532  10.802  -4.240  1.00  0.64           H  
ATOM   1029  HB2 ARG A 106      -2.134  12.887  -5.887  1.00  0.77           H  
ATOM   1030  HB3 ARG A 106      -0.381  13.008  -5.814  1.00  0.80           H  
ATOM   1031  HG2 ARG A 106      -0.113  11.252  -7.147  1.00  1.66           H  
ATOM   1032  HG3 ARG A 106      -1.255  10.278  -6.220  1.00  1.61           H  
ATOM   1033  HD2 ARG A 106      -2.396  10.393  -8.185  1.00  1.61           H  
ATOM   1034  HD3 ARG A 106      -3.005  11.863  -7.424  1.00  1.64           H  
ATOM   1035  HE  ARG A 106      -1.927  13.091  -9.022  1.00  2.22           H  
ATOM   1036 HH11 ARG A 106      -0.617   9.849  -9.043  1.00  2.31           H  
ATOM   1037 HH12 ARG A 106       0.336  10.115 -10.463  1.00  2.78           H  
ATOM   1038 HH21 ARG A 106      -0.672  13.433 -10.888  1.00  2.80           H  
ATOM   1039 HH22 ARG A 106       0.307  12.146 -11.509  1.00  2.64           H  
ATOM   1040  N   ARG A 107       0.343  12.975  -2.769  1.00  0.62           N  
ATOM   1041  CA  ARG A 107       1.632  13.186  -2.118  1.00  0.69           C  
ATOM   1042  C   ARG A 107       2.166  11.874  -1.557  1.00  0.66           C  
ATOM   1043  O   ARG A 107       3.272  11.448  -1.890  1.00  0.73           O  
ATOM   1044  CB  ARG A 107       1.500  14.219  -0.998  1.00  0.79           C  
ATOM   1045  CG  ARG A 107       1.349  15.645  -1.501  1.00  1.49           C  
ATOM   1046  CD  ARG A 107       2.032  16.638  -0.574  1.00  2.03           C  
ATOM   1047  NE  ARG A 107       2.296  17.913  -1.237  1.00  2.59           N  
ATOM   1048  CZ  ARG A 107       3.004  18.901  -0.692  1.00  3.10           C  
ATOM   1049  NH1 ARG A 107       3.520  18.770   0.524  1.00  3.36           N  
ATOM   1050  NH2 ARG A 107       3.195  20.026  -1.367  1.00  3.77           N  
ATOM   1051  H   ARG A 107      -0.395  13.586  -2.567  1.00  0.64           H  
ATOM   1052  HA  ARG A 107       2.323  13.556  -2.860  1.00  0.72           H  
ATOM   1053  HB2 ARG A 107       0.633  13.977  -0.401  1.00  1.21           H  
ATOM   1054  HB3 ARG A 107       2.380  14.171  -0.374  1.00  1.12           H  
ATOM   1055  HG2 ARG A 107       1.793  15.720  -2.482  1.00  2.03           H  
ATOM   1056  HG3 ARG A 107       0.298  15.886  -1.560  1.00  2.11           H  
ATOM   1057  HD2 ARG A 107       1.395  16.812   0.279  1.00  2.44           H  
ATOM   1058  HD3 ARG A 107       2.969  16.214  -0.243  1.00  2.40           H  
ATOM   1059  HE  ARG A 107       1.927  18.040  -2.135  1.00  2.95           H  
ATOM   1060 HH11 ARG A 107       3.381  17.926   1.042  1.00  3.21           H  
ATOM   1061 HH12 ARG A 107       4.050  19.518   0.924  1.00  3.98           H  
ATOM   1062 HH21 ARG A 107       2.809  20.132  -2.283  1.00  4.02           H  
ATOM   1063 HH22 ARG A 107       3.726  20.769  -0.960  1.00  4.23           H  
ATOM   1064  N   ALA A 108       1.363  11.225  -0.721  1.00  0.65           N  
ATOM   1065  CA  ALA A 108       1.748   9.949  -0.137  1.00  0.66           C  
ATOM   1066  C   ALA A 108       2.142   8.964  -1.232  1.00  0.68           C  
ATOM   1067  O   ALA A 108       2.979   8.086  -1.023  1.00  1.03           O  
ATOM   1068  CB  ALA A 108       0.608   9.386   0.700  1.00  0.65           C  
ATOM   1069  H   ALA A 108       0.486  11.606  -0.506  1.00  0.70           H  
ATOM   1070  HA  ALA A 108       2.596  10.117   0.511  1.00  0.72           H  
ATOM   1071  HB1 ALA A 108       0.353  10.087   1.480  1.00  1.27           H  
ATOM   1072  HB2 ALA A 108      -0.254   9.221   0.070  1.00  1.19           H  
ATOM   1073  HB3 ALA A 108       0.915   8.450   1.143  1.00  1.15           H  
ATOM   1074  N   PHE A 109       1.535   9.126  -2.406  1.00  0.55           N  
ATOM   1075  CA  PHE A 109       1.816   8.265  -3.546  1.00  0.56           C  
ATOM   1076  C   PHE A 109       2.957   8.836  -4.384  1.00  0.62           C  
ATOM   1077  O   PHE A 109       2.829   9.004  -5.596  1.00  0.75           O  
ATOM   1078  CB  PHE A 109       0.561   8.114  -4.407  1.00  0.61           C  
ATOM   1079  CG  PHE A 109      -0.470   7.200  -3.810  1.00  0.66           C  
ATOM   1080  CD1 PHE A 109      -0.102   5.985  -3.251  1.00  1.00           C  
ATOM   1081  CD2 PHE A 109      -1.809   7.557  -3.806  1.00  1.02           C  
ATOM   1082  CE1 PHE A 109      -1.050   5.145  -2.700  1.00  1.08           C  
ATOM   1083  CE2 PHE A 109      -2.762   6.720  -3.256  1.00  1.11           C  
ATOM   1084  CZ  PHE A 109      -2.382   5.513  -2.703  1.00  0.88           C  
ATOM   1085  H   PHE A 109       0.880   9.847  -2.510  1.00  0.70           H  
ATOM   1086  HA  PHE A 109       2.107   7.297  -3.170  1.00  0.56           H  
ATOM   1087  HB2 PHE A 109       0.106   9.084  -4.537  1.00  0.57           H  
ATOM   1088  HB3 PHE A 109       0.837   7.721  -5.373  1.00  0.72           H  
ATOM   1089  HD1 PHE A 109       0.940   5.696  -3.248  1.00  1.44           H  
ATOM   1090  HD2 PHE A 109      -2.107   8.502  -4.239  1.00  1.46           H  
ATOM   1091  HE1 PHE A 109      -0.751   4.202  -2.269  1.00  1.54           H  
ATOM   1092  HE2 PHE A 109      -3.802   7.009  -3.259  1.00  1.58           H  
ATOM   1093  HZ  PHE A 109      -3.125   4.857  -2.273  1.00  1.00           H  
ATOM   1094  N   SER A 110       4.072   9.134  -3.725  1.00  0.60           N  
ATOM   1095  CA  SER A 110       5.240   9.690  -4.402  1.00  0.70           C  
ATOM   1096  C   SER A 110       6.424   8.729  -4.303  1.00  0.56           C  
ATOM   1097  O   SER A 110       6.238   7.536  -4.077  1.00  0.94           O  
ATOM   1098  CB  SER A 110       5.600  11.047  -3.792  1.00  0.95           C  
ATOM   1099  OG  SER A 110       6.437  11.791  -4.660  1.00  1.77           O  
ATOM   1100  H   SER A 110       4.111   8.978  -2.757  1.00  0.55           H  
ATOM   1101  HA  SER A 110       4.988   9.826  -5.443  1.00  0.92           H  
ATOM   1102  HB2 SER A 110       4.696  11.610  -3.614  1.00  1.35           H  
ATOM   1103  HB3 SER A 110       6.118  10.892  -2.857  1.00  1.31           H  
ATOM   1104  HG  SER A 110       6.956  12.414  -4.148  1.00  2.26           H  
ATOM   1105  N   ASP A 111       7.640   9.246  -4.471  1.00  0.73           N  
ATOM   1106  CA  ASP A 111       8.835   8.413  -4.391  1.00  0.75           C  
ATOM   1107  C   ASP A 111       8.995   7.838  -2.986  1.00  0.76           C  
ATOM   1108  O   ASP A 111       9.271   8.569  -2.034  1.00  1.50           O  
ATOM   1109  CB  ASP A 111      10.077   9.224  -4.768  1.00  0.94           C  
ATOM   1110  CG  ASP A 111      10.410   9.117  -6.243  1.00  1.53           C  
ATOM   1111  OD1 ASP A 111       9.553   8.634  -7.013  1.00  2.22           O  
ATOM   1112  OD2 ASP A 111      11.529   9.517  -6.629  1.00  2.22           O  
ATOM   1113  H   ASP A 111       7.738  10.204  -4.652  1.00  1.14           H  
ATOM   1114  HA  ASP A 111       8.720   7.599  -5.090  1.00  0.84           H  
ATOM   1115  HB2 ASP A 111       9.907  10.263  -4.531  1.00  1.33           H  
ATOM   1116  HB3 ASP A 111      10.921   8.863  -4.200  1.00  1.41           H  
ATOM   1117  N   LEU A 112       8.815   6.527  -2.863  1.00  0.47           N  
ATOM   1118  CA  LEU A 112       8.932   5.857  -1.572  1.00  0.46           C  
ATOM   1119  C   LEU A 112      10.306   5.220  -1.391  1.00  0.41           C  
ATOM   1120  O   LEU A 112      10.771   5.034  -0.267  1.00  0.44           O  
ATOM   1121  CB  LEU A 112       7.837   4.797  -1.425  1.00  0.61           C  
ATOM   1122  CG  LEU A 112       6.417   5.300  -1.692  1.00  0.79           C  
ATOM   1123  CD1 LEU A 112       5.490   4.143  -2.032  1.00  1.41           C  
ATOM   1124  CD2 LEU A 112       5.890   6.075  -0.494  1.00  1.28           C  
ATOM   1125  H   LEU A 112       8.592   5.998  -3.657  1.00  0.96           H  
ATOM   1126  HA  LEU A 112       8.800   6.598  -0.808  1.00  0.56           H  
ATOM   1127  HB2 LEU A 112       8.049   3.992  -2.114  1.00  0.70           H  
ATOM   1128  HB3 LEU A 112       7.874   4.408  -0.419  1.00  0.82           H  
ATOM   1129  HG  LEU A 112       6.436   5.967  -2.538  1.00  1.52           H  
ATOM   1130 HD11 LEU A 112       5.895   3.592  -2.866  1.00  1.96           H  
ATOM   1131 HD12 LEU A 112       4.514   4.528  -2.296  1.00  1.94           H  
ATOM   1132 HD13 LEU A 112       5.400   3.489  -1.177  1.00  1.90           H  
ATOM   1133 HD21 LEU A 112       6.093   5.520   0.410  1.00  1.83           H  
ATOM   1134 HD22 LEU A 112       4.825   6.218  -0.598  1.00  1.80           H  
ATOM   1135 HD23 LEU A 112       6.379   7.036  -0.444  1.00  1.79           H  
ATOM   1136  N   THR A 113      10.950   4.886  -2.500  1.00  0.43           N  
ATOM   1137  CA  THR A 113      12.269   4.267  -2.461  1.00  0.46           C  
ATOM   1138  C   THR A 113      13.337   5.259  -2.007  1.00  0.52           C  
ATOM   1139  O   THR A 113      14.367   4.866  -1.460  1.00  0.63           O  
ATOM   1140  CB  THR A 113      12.620   3.702  -3.836  1.00  0.51           C  
ATOM   1141  OG1 THR A 113      13.138   4.716  -4.679  1.00  0.53           O  
ATOM   1142  CG2 THR A 113      11.433   3.080  -4.537  1.00  0.57           C  
ATOM   1143  H   THR A 113      10.530   5.058  -3.367  1.00  0.47           H  
ATOM   1144  HA  THR A 113      12.229   3.454  -1.751  1.00  0.50           H  
ATOM   1145  HB  THR A 113      13.375   2.937  -3.720  1.00  0.56           H  
ATOM   1146  HG1 THR A 113      12.501   5.432  -4.747  1.00  0.96           H  
ATOM   1147 HG21 THR A 113      11.684   2.079  -4.855  1.00  1.20           H  
ATOM   1148 HG22 THR A 113      11.170   3.677  -5.397  1.00  1.11           H  
ATOM   1149 HG23 THR A 113      10.592   3.042  -3.856  1.00  1.12           H  
ATOM   1150  N   SER A 114      13.087   6.545  -2.233  1.00  0.56           N  
ATOM   1151  CA  SER A 114      14.030   7.586  -1.842  1.00  0.72           C  
ATOM   1152  C   SER A 114      14.016   7.799  -0.329  1.00  0.71           C  
ATOM   1153  O   SER A 114      15.016   8.214   0.257  1.00  0.88           O  
ATOM   1154  CB  SER A 114      13.698   8.897  -2.556  1.00  0.84           C  
ATOM   1155  OG  SER A 114      14.749   9.285  -3.425  1.00  1.51           O  
ATOM   1156  H   SER A 114      12.250   6.802  -2.672  1.00  0.54           H  
ATOM   1157  HA  SER A 114      15.017   7.265  -2.138  1.00  0.81           H  
ATOM   1158  HB2 SER A 114      12.797   8.770  -3.137  1.00  1.29           H  
ATOM   1159  HB3 SER A 114      13.547   9.676  -1.823  1.00  1.37           H  
ATOM   1160  HG  SER A 114      14.755  10.241  -3.512  1.00  1.94           H  
ATOM   1161  N   GLN A 115      12.877   7.517   0.298  1.00  0.60           N  
ATOM   1162  CA  GLN A 115      12.736   7.684   1.740  1.00  0.62           C  
ATOM   1163  C   GLN A 115      13.351   6.509   2.496  1.00  0.67           C  
ATOM   1164  O   GLN A 115      14.189   6.697   3.377  1.00  0.87           O  
ATOM   1165  CB  GLN A 115      11.261   7.830   2.116  1.00  0.58           C  
ATOM   1166  CG  GLN A 115      10.591   9.042   1.489  1.00  0.77           C  
ATOM   1167  CD  GLN A 115      10.360  10.161   2.487  1.00  1.01           C  
ATOM   1168  OE1 GLN A 115      10.966  10.188   3.558  1.00  1.69           O  
ATOM   1169  NE2 GLN A 115       9.479  11.091   2.138  1.00  1.35           N  
ATOM   1170  H   GLN A 115      12.112   7.194  -0.221  1.00  0.56           H  
ATOM   1171  HA  GLN A 115      13.258   8.587   2.020  1.00  0.79           H  
ATOM   1172  HB2 GLN A 115      10.730   6.946   1.793  1.00  0.53           H  
ATOM   1173  HB3 GLN A 115      11.181   7.916   3.189  1.00  0.70           H  
ATOM   1174  HG2 GLN A 115      11.220   9.414   0.694  1.00  0.84           H  
ATOM   1175  HG3 GLN A 115       9.637   8.740   1.082  1.00  0.97           H  
ATOM   1176 HE21 GLN A 115       9.034  11.005   1.270  1.00  1.77           H  
ATOM   1177 HE22 GLN A 115       9.311  11.826   2.765  1.00  1.59           H  
ATOM   1178  N   LEU A 116      12.927   5.296   2.151  1.00  0.65           N  
ATOM   1179  CA  LEU A 116      13.439   4.097   2.806  1.00  0.83           C  
ATOM   1180  C   LEU A 116      14.278   3.260   1.845  1.00  0.72           C  
ATOM   1181  O   LEU A 116      14.353   3.554   0.652  1.00  1.04           O  
ATOM   1182  CB  LEU A 116      12.284   3.260   3.369  1.00  1.09           C  
ATOM   1183  CG  LEU A 116      11.436   2.514   2.332  1.00  0.98           C  
ATOM   1184  CD1 LEU A 116      10.923   1.206   2.912  1.00  1.27           C  
ATOM   1185  CD2 LEU A 116      10.275   3.380   1.868  1.00  1.41           C  
ATOM   1186  H   LEU A 116      12.256   5.206   1.443  1.00  0.63           H  
ATOM   1187  HA  LEU A 116      14.068   4.414   3.624  1.00  1.02           H  
ATOM   1188  HB2 LEU A 116      12.697   2.533   4.052  1.00  1.66           H  
ATOM   1189  HB3 LEU A 116      11.632   3.918   3.924  1.00  1.56           H  
ATOM   1190  HG  LEU A 116      12.045   2.280   1.472  1.00  1.36           H  
ATOM   1191 HD11 LEU A 116      11.707   0.735   3.487  1.00  1.80           H  
ATOM   1192 HD12 LEU A 116      10.621   0.549   2.109  1.00  1.80           H  
ATOM   1193 HD13 LEU A 116      10.076   1.404   3.553  1.00  1.54           H  
ATOM   1194 HD21 LEU A 116       9.391   3.130   2.436  1.00  2.00           H  
ATOM   1195 HD22 LEU A 116      10.090   3.201   0.819  1.00  1.84           H  
ATOM   1196 HD23 LEU A 116      10.518   4.421   2.019  1.00  1.82           H  
ATOM   1197  N   HIS A 117      14.908   2.216   2.374  1.00  0.68           N  
ATOM   1198  CA  HIS A 117      15.743   1.336   1.563  1.00  0.64           C  
ATOM   1199  C   HIS A 117      14.925   0.184   0.988  1.00  0.67           C  
ATOM   1200  O   HIS A 117      14.521  -0.726   1.712  1.00  1.17           O  
ATOM   1201  CB  HIS A 117      16.901   0.786   2.398  1.00  0.79           C  
ATOM   1202  CG  HIS A 117      18.046   1.742   2.537  1.00  1.19           C  
ATOM   1203  ND1 HIS A 117      18.427   2.290   3.743  1.00  1.94           N  
ATOM   1204  CD2 HIS A 117      18.895   2.248   1.611  1.00  2.10           C  
ATOM   1205  CE1 HIS A 117      19.460   3.092   3.553  1.00  2.65           C  
ATOM   1206  NE2 HIS A 117      19.763   3.083   2.269  1.00  2.71           N  
ATOM   1207  H   HIS A 117      14.810   2.033   3.331  1.00  0.95           H  
ATOM   1208  HA  HIS A 117      16.144   1.919   0.748  1.00  0.62           H  
ATOM   1209  HB2 HIS A 117      16.543   0.553   3.390  1.00  1.27           H  
ATOM   1210  HB3 HIS A 117      17.274  -0.115   1.934  1.00  1.35           H  
ATOM   1211  HD1 HIS A 117      18.004   2.117   4.610  1.00  2.39           H  
ATOM   1212  HD2 HIS A 117      18.890   2.033   0.551  1.00  2.73           H  
ATOM   1213  HE1 HIS A 117      19.971   3.658   4.319  1.00  3.45           H  
ATOM   1214  N   ILE A 118      14.686   0.230  -0.318  1.00  0.61           N  
ATOM   1215  CA  ILE A 118      13.917  -0.810  -0.991  1.00  0.60           C  
ATOM   1216  C   ILE A 118      14.825  -1.711  -1.821  1.00  0.61           C  
ATOM   1217  O   ILE A 118      15.235  -1.349  -2.924  1.00  1.03           O  
ATOM   1218  CB  ILE A 118      12.835  -0.208  -1.908  1.00  0.64           C  
ATOM   1219  CG1 ILE A 118      11.992   0.812  -1.141  1.00  0.80           C  
ATOM   1220  CG2 ILE A 118      11.955  -1.308  -2.481  1.00  0.69           C  
ATOM   1221  CD1 ILE A 118      10.860   0.190  -0.351  1.00  0.94           C  
ATOM   1222  H   ILE A 118      15.035   0.981  -0.842  1.00  0.94           H  
ATOM   1223  HA  ILE A 118      13.428  -1.406  -0.235  1.00  0.67           H  
ATOM   1224  HB  ILE A 118      13.328   0.289  -2.730  1.00  0.74           H  
ATOM   1225 HG12 ILE A 118      12.625   1.345  -0.447  1.00  1.26           H  
ATOM   1226 HG13 ILE A 118      11.562   1.514  -1.841  1.00  1.26           H  
ATOM   1227 HG21 ILE A 118      12.460  -1.777  -3.313  1.00  1.36           H  
ATOM   1228 HG22 ILE A 118      11.022  -0.883  -2.820  1.00  1.09           H  
ATOM   1229 HG23 ILE A 118      11.758  -2.046  -1.717  1.00  1.22           H  
ATOM   1230 HD11 ILE A 118      10.186  -0.316  -1.026  1.00  1.49           H  
ATOM   1231 HD12 ILE A 118      10.325   0.964   0.179  1.00  1.51           H  
ATOM   1232 HD13 ILE A 118      11.262  -0.520   0.356  1.00  1.40           H  
ATOM   1233  N   THR A 119      15.136  -2.886  -1.284  1.00  0.52           N  
ATOM   1234  CA  THR A 119      15.997  -3.838  -1.976  1.00  0.52           C  
ATOM   1235  C   THR A 119      15.529  -5.270  -1.739  1.00  0.50           C  
ATOM   1236  O   THR A 119      14.929  -5.576  -0.709  1.00  0.51           O  
ATOM   1237  CB  THR A 119      17.445  -3.679  -1.510  1.00  0.60           C  
ATOM   1238  OG1 THR A 119      17.494  -3.163  -0.192  1.00  0.67           O  
ATOM   1239  CG2 THR A 119      18.262  -2.761  -2.393  1.00  0.75           C  
ATOM   1240  H   THR A 119      14.780  -3.118  -0.401  1.00  0.78           H  
ATOM   1241  HA  THR A 119      15.944  -3.624  -3.033  1.00  0.57           H  
ATOM   1242  HB  THR A 119      17.921  -4.650  -1.512  1.00  0.63           H  
ATOM   1243  HG1 THR A 119      17.632  -2.213  -0.225  1.00  1.08           H  
ATOM   1244 HG21 THR A 119      17.600  -2.106  -2.941  1.00  1.27           H  
ATOM   1245 HG22 THR A 119      18.840  -3.351  -3.088  1.00  1.16           H  
ATOM   1246 HG23 THR A 119      18.927  -2.171  -1.781  1.00  1.37           H  
ATOM   1247  N   PRO A 120      15.803  -6.167  -2.698  1.00  0.56           N  
ATOM   1248  CA  PRO A 120      15.412  -7.577  -2.598  1.00  0.63           C  
ATOM   1249  C   PRO A 120      15.871  -8.213  -1.291  1.00  0.65           C  
ATOM   1250  O   PRO A 120      17.055  -8.494  -1.108  1.00  1.02           O  
ATOM   1251  CB  PRO A 120      16.122  -8.228  -3.788  1.00  0.74           C  
ATOM   1252  CG  PRO A 120      16.312  -7.122  -4.768  1.00  0.92           C  
ATOM   1253  CD  PRO A 120      16.516  -5.875  -3.953  1.00  0.64           C  
ATOM   1254  HA  PRO A 120      14.344  -7.700  -2.701  1.00  0.65           H  
ATOM   1255  HB2 PRO A 120      17.068  -8.638  -3.465  1.00  0.88           H  
ATOM   1256  HB3 PRO A 120      15.502  -9.013  -4.195  1.00  0.88           H  
ATOM   1257  HG2 PRO A 120      17.181  -7.318  -5.379  1.00  1.28           H  
ATOM   1258  HG3 PRO A 120      15.432  -7.025  -5.387  1.00  1.29           H  
ATOM   1259  HD2 PRO A 120      17.568  -5.713  -3.769  1.00  0.67           H  
ATOM   1260  HD3 PRO A 120      16.083  -5.022  -4.453  1.00  0.71           H  
ATOM   1261  N   GLY A 121      14.926  -8.437  -0.383  1.00  0.81           N  
ATOM   1262  CA  GLY A 121      15.254  -9.037   0.897  1.00  0.90           C  
ATOM   1263  C   GLY A 121      14.981  -8.106   2.062  1.00  0.86           C  
ATOM   1264  O   GLY A 121      14.713  -8.557   3.176  1.00  1.16           O  
ATOM   1265  H   GLY A 121      13.999  -8.191  -0.584  1.00  1.15           H  
ATOM   1266  HA2 GLY A 121      14.667  -9.935   1.022  1.00  0.99           H  
ATOM   1267  HA3 GLY A 121      16.302  -9.302   0.899  1.00  0.96           H  
ATOM   1268  N   THR A 122      15.051  -6.803   1.806  1.00  0.62           N  
ATOM   1269  CA  THR A 122      14.809  -5.805   2.842  1.00  0.66           C  
ATOM   1270  C   THR A 122      13.384  -5.264   2.761  1.00  0.60           C  
ATOM   1271  O   THR A 122      12.814  -4.841   3.767  1.00  0.98           O  
ATOM   1272  CB  THR A 122      15.810  -4.655   2.713  1.00  0.79           C  
ATOM   1273  OG1 THR A 122      16.932  -5.051   1.945  1.00  1.08           O  
ATOM   1274  CG2 THR A 122      16.320  -4.152   4.046  1.00  1.18           C  
ATOM   1275  H   THR A 122      15.270  -6.506   0.899  1.00  0.57           H  
ATOM   1276  HA  THR A 122      14.945  -6.282   3.801  1.00  0.74           H  
ATOM   1277  HB  THR A 122      15.329  -3.828   2.210  1.00  1.03           H  
ATOM   1278  HG1 THR A 122      17.715  -4.596   2.264  1.00  1.47           H  
ATOM   1279 HG21 THR A 122      15.491  -3.784   4.633  1.00  1.51           H  
ATOM   1280 HG22 THR A 122      17.028  -3.354   3.883  1.00  1.73           H  
ATOM   1281 HG23 THR A 122      16.804  -4.960   4.574  1.00  1.72           H  
ATOM   1282  N   ALA A 123      12.813  -5.278   1.558  1.00  0.53           N  
ATOM   1283  CA  ALA A 123      11.455  -4.786   1.350  1.00  0.51           C  
ATOM   1284  C   ALA A 123      10.499  -5.346   2.396  1.00  0.51           C  
ATOM   1285  O   ALA A 123       9.522  -4.696   2.769  1.00  0.54           O  
ATOM   1286  CB  ALA A 123      10.974  -5.137  -0.050  1.00  0.56           C  
ATOM   1287  H   ALA A 123      13.316  -5.624   0.792  1.00  0.80           H  
ATOM   1288  HA  ALA A 123      11.475  -3.709   1.437  1.00  0.55           H  
ATOM   1289  HB1 ALA A 123      11.826  -5.312  -0.690  1.00  1.18           H  
ATOM   1290  HB2 ALA A 123      10.366  -6.028  -0.009  1.00  1.22           H  
ATOM   1291  HB3 ALA A 123      10.389  -4.319  -0.445  1.00  1.10           H  
ATOM   1292  N   TYR A 124      10.786  -6.554   2.872  1.00  0.52           N  
ATOM   1293  CA  TYR A 124       9.949  -7.193   3.880  1.00  0.57           C  
ATOM   1294  C   TYR A 124       9.871  -6.330   5.135  1.00  0.59           C  
ATOM   1295  O   TYR A 124       8.803  -6.168   5.724  1.00  0.69           O  
ATOM   1296  CB  TYR A 124      10.497  -8.577   4.230  1.00  0.65           C  
ATOM   1297  CG  TYR A 124      11.266  -8.611   5.532  1.00  0.64           C  
ATOM   1298  CD1 TYR A 124      12.616  -8.290   5.570  1.00  1.14           C  
ATOM   1299  CD2 TYR A 124      10.640  -8.963   6.721  1.00  1.19           C  
ATOM   1300  CE1 TYR A 124      13.323  -8.319   6.757  1.00  1.17           C  
ATOM   1301  CE2 TYR A 124      11.340  -8.993   7.913  1.00  1.21           C  
ATOM   1302  CZ  TYR A 124      12.681  -8.671   7.925  1.00  0.73           C  
ATOM   1303  OH  TYR A 124      13.381  -8.700   9.109  1.00  0.81           O  
ATOM   1304  H   TYR A 124      11.579  -7.025   2.540  1.00  0.54           H  
ATOM   1305  HA  TYR A 124       8.957  -7.301   3.469  1.00  0.61           H  
ATOM   1306  HB2 TYR A 124       9.675  -9.272   4.313  1.00  0.73           H  
ATOM   1307  HB3 TYR A 124      11.161  -8.904   3.443  1.00  0.70           H  
ATOM   1308  HD1 TYR A 124      13.116  -8.014   4.654  1.00  1.81           H  
ATOM   1309  HD2 TYR A 124       9.590  -9.215   6.708  1.00  1.87           H  
ATOM   1310  HE1 TYR A 124      14.372  -8.066   6.766  1.00  1.85           H  
ATOM   1311  HE2 TYR A 124      10.836  -9.269   8.827  1.00  1.90           H  
ATOM   1312  HH  TYR A 124      12.857  -9.143   9.780  1.00  1.17           H  
ATOM   1313  N   GLN A 125      11.011  -5.775   5.533  1.00  0.57           N  
ATOM   1314  CA  GLN A 125      11.073  -4.922   6.713  1.00  0.65           C  
ATOM   1315  C   GLN A 125      10.070  -3.782   6.600  1.00  0.65           C  
ATOM   1316  O   GLN A 125       9.299  -3.522   7.525  1.00  0.75           O  
ATOM   1317  CB  GLN A 125      12.484  -4.354   6.885  1.00  0.73           C  
ATOM   1318  CG  GLN A 125      13.248  -4.953   8.055  1.00  1.02           C  
ATOM   1319  CD  GLN A 125      12.462  -4.910   9.351  1.00  1.80           C  
ATOM   1320  OE1 GLN A 125      11.672  -5.808   9.642  1.00  2.38           O  
ATOM   1321  NE2 GLN A 125      12.676  -3.862  10.138  1.00  2.54           N  
ATOM   1322  H   GLN A 125      11.829  -5.939   5.019  1.00  0.56           H  
ATOM   1323  HA  GLN A 125      10.826  -5.524   7.574  1.00  0.78           H  
ATOM   1324  HB2 GLN A 125      13.047  -4.542   5.983  1.00  1.32           H  
ATOM   1325  HB3 GLN A 125      12.413  -3.287   7.039  1.00  1.35           H  
ATOM   1326  HG2 GLN A 125      13.482  -5.982   7.826  1.00  1.35           H  
ATOM   1327  HG3 GLN A 125      14.166  -4.398   8.189  1.00  1.47           H  
ATOM   1328 HE21 GLN A 125      13.320  -3.185   9.843  1.00  2.73           H  
ATOM   1329 HE22 GLN A 125      12.180  -3.808  10.982  1.00  3.17           H  
ATOM   1330  N   SER A 126      10.086  -3.106   5.457  1.00  0.64           N  
ATOM   1331  CA  SER A 126       9.181  -1.992   5.212  1.00  0.77           C  
ATOM   1332  C   SER A 126       7.727  -2.442   5.303  1.00  0.74           C  
ATOM   1333  O   SER A 126       6.980  -1.975   6.162  1.00  1.11           O  
ATOM   1334  CB  SER A 126       9.451  -1.383   3.835  1.00  0.92           C  
ATOM   1335  OG  SER A 126      10.824  -1.474   3.498  1.00  1.62           O  
ATOM   1336  H   SER A 126      10.724  -3.364   4.760  1.00  0.64           H  
ATOM   1337  HA  SER A 126       9.362  -1.244   5.969  1.00  0.91           H  
ATOM   1338  HB2 SER A 126       8.875  -1.913   3.091  1.00  1.46           H  
ATOM   1339  HB3 SER A 126       9.161  -0.343   3.841  1.00  1.32           H  
ATOM   1340  HG  SER A 126      10.916  -1.544   2.545  1.00  1.99           H  
ATOM   1341  N   PHE A 127       7.338  -3.348   4.406  1.00  0.50           N  
ATOM   1342  CA  PHE A 127       5.972  -3.867   4.368  1.00  0.57           C  
ATOM   1343  C   PHE A 127       5.454  -4.181   5.767  1.00  0.49           C  
ATOM   1344  O   PHE A 127       4.430  -3.648   6.191  1.00  0.54           O  
ATOM   1345  CB  PHE A 127       5.904  -5.121   3.495  1.00  0.83           C  
ATOM   1346  CG  PHE A 127       4.658  -5.202   2.661  1.00  0.52           C  
ATOM   1347  CD1 PHE A 127       4.608  -4.612   1.408  1.00  1.22           C  
ATOM   1348  CD2 PHE A 127       3.536  -5.867   3.130  1.00  1.11           C  
ATOM   1349  CE1 PHE A 127       3.463  -4.684   0.638  1.00  1.60           C  
ATOM   1350  CE2 PHE A 127       2.388  -5.942   2.364  1.00  1.41           C  
ATOM   1351  CZ  PHE A 127       2.351  -5.350   1.116  1.00  1.45           C  
ATOM   1352  H   PHE A 127       7.987  -3.673   3.748  1.00  0.56           H  
ATOM   1353  HA  PHE A 127       5.344  -3.105   3.930  1.00  0.61           H  
ATOM   1354  HB2 PHE A 127       6.752  -5.133   2.827  1.00  1.26           H  
ATOM   1355  HB3 PHE A 127       5.939  -5.995   4.130  1.00  1.29           H  
ATOM   1356  HD1 PHE A 127       5.477  -4.091   1.033  1.00  1.84           H  
ATOM   1357  HD2 PHE A 127       3.563  -6.330   4.105  1.00  1.79           H  
ATOM   1358  HE1 PHE A 127       3.437  -4.220  -0.337  1.00  2.36           H  
ATOM   1359  HE2 PHE A 127       1.521  -6.464   2.740  1.00  2.08           H  
ATOM   1360  HZ  PHE A 127       1.455  -5.407   0.516  1.00  1.93           H  
ATOM   1361  N   GLU A 128       6.164  -5.046   6.482  1.00  0.50           N  
ATOM   1362  CA  GLU A 128       5.764  -5.419   7.833  1.00  0.50           C  
ATOM   1363  C   GLU A 128       5.466  -4.176   8.666  1.00  0.44           C  
ATOM   1364  O   GLU A 128       4.489  -4.137   9.415  1.00  0.45           O  
ATOM   1365  CB  GLU A 128       6.861  -6.249   8.503  1.00  0.59           C  
ATOM   1366  CG  GLU A 128       6.356  -7.549   9.108  1.00  0.89           C  
ATOM   1367  CD  GLU A 128       5.045  -7.376   9.849  1.00  1.74           C  
ATOM   1368  OE1 GLU A 128       5.083  -7.091  11.064  1.00  2.29           O  
ATOM   1369  OE2 GLU A 128       3.980  -7.526   9.214  1.00  2.51           O  
ATOM   1370  H   GLU A 128       6.973  -5.440   6.094  1.00  0.57           H  
ATOM   1371  HA  GLU A 128       4.864  -6.013   7.760  1.00  0.52           H  
ATOM   1372  HB2 GLU A 128       7.615  -6.488   7.767  1.00  0.69           H  
ATOM   1373  HB3 GLU A 128       7.312  -5.663   9.290  1.00  0.83           H  
ATOM   1374  HG2 GLU A 128       6.211  -8.268   8.315  1.00  1.34           H  
ATOM   1375  HG3 GLU A 128       7.098  -7.921   9.799  1.00  1.21           H  
ATOM   1376  N   GLN A 129       6.309  -3.158   8.522  1.00  0.44           N  
ATOM   1377  CA  GLN A 129       6.132  -1.909   9.254  1.00  0.44           C  
ATOM   1378  C   GLN A 129       4.894  -1.167   8.759  1.00  0.43           C  
ATOM   1379  O   GLN A 129       3.905  -1.046   9.483  1.00  0.50           O  
ATOM   1380  CB  GLN A 129       7.369  -1.022   9.103  1.00  0.48           C  
ATOM   1381  CG  GLN A 129       8.510  -1.407  10.031  1.00  0.75           C  
ATOM   1382  CD  GLN A 129       8.226  -1.056  11.478  1.00  1.14           C  
ATOM   1383  OE1 GLN A 129       7.404  -0.188  11.769  1.00  2.13           O  
ATOM   1384  NE2 GLN A 129       8.909  -1.732  12.395  1.00  1.41           N  
ATOM   1385  H   GLN A 129       7.065  -3.247   7.905  1.00  0.47           H  
ATOM   1386  HA  GLN A 129       5.998  -2.152  10.298  1.00  0.47           H  
ATOM   1387  HB2 GLN A 129       7.723  -1.089   8.085  1.00  0.68           H  
ATOM   1388  HB3 GLN A 129       7.092   0.000   9.312  1.00  0.61           H  
ATOM   1389  HG2 GLN A 129       8.672  -2.472   9.959  1.00  1.48           H  
ATOM   1390  HG3 GLN A 129       9.402  -0.886   9.717  1.00  1.47           H  
ATOM   1391 HE21 GLN A 129       9.548  -2.409  12.091  1.00  1.58           H  
ATOM   1392 HE22 GLN A 129       8.745  -1.526  13.339  1.00  2.02           H  
ATOM   1393  N   VAL A 130       4.963  -0.671   7.523  1.00  0.46           N  
ATOM   1394  CA  VAL A 130       3.844   0.067   6.922  1.00  0.49           C  
ATOM   1395  C   VAL A 130       2.515  -0.630   7.200  1.00  0.45           C  
ATOM   1396  O   VAL A 130       1.563  -0.010   7.672  1.00  0.47           O  
ATOM   1397  CB  VAL A 130       3.984   0.245   5.386  1.00  0.58           C  
ATOM   1398  CG1 VAL A 130       4.980  -0.731   4.782  1.00  0.83           C  
ATOM   1399  CG2 VAL A 130       2.630   0.093   4.710  1.00  1.11           C  
ATOM   1400  H   VAL A 130       5.788  -0.799   7.013  1.00  0.53           H  
ATOM   1401  HA  VAL A 130       3.821   1.051   7.369  1.00  0.54           H  
ATOM   1402  HB  VAL A 130       4.340   1.246   5.195  1.00  1.09           H  
ATOM   1403 HG11 VAL A 130       4.743  -0.891   3.740  1.00  1.18           H  
ATOM   1404 HG12 VAL A 130       4.929  -1.670   5.310  1.00  1.53           H  
ATOM   1405 HG13 VAL A 130       5.978  -0.325   4.865  1.00  1.51           H  
ATOM   1406 HG21 VAL A 130       2.309  -0.937   4.767  1.00  1.69           H  
ATOM   1407 HG22 VAL A 130       2.715   0.380   3.677  1.00  1.66           H  
ATOM   1408 HG23 VAL A 130       1.906   0.726   5.202  1.00  1.60           H  
ATOM   1409  N   VAL A 131       2.459  -1.924   6.899  1.00  0.42           N  
ATOM   1410  CA  VAL A 131       1.250  -2.710   7.109  1.00  0.42           C  
ATOM   1411  C   VAL A 131       0.829  -2.699   8.575  1.00  0.41           C  
ATOM   1412  O   VAL A 131      -0.362  -2.729   8.888  1.00  0.45           O  
ATOM   1413  CB  VAL A 131       1.441  -4.167   6.647  1.00  0.47           C  
ATOM   1414  CG1 VAL A 131       1.727  -5.077   7.830  1.00  0.50           C  
ATOM   1415  CG2 VAL A 131       0.222  -4.649   5.879  1.00  0.54           C  
ATOM   1416  H   VAL A 131       3.251  -2.361   6.522  1.00  0.42           H  
ATOM   1417  HA  VAL A 131       0.461  -2.268   6.517  1.00  0.46           H  
ATOM   1418  HB  VAL A 131       2.290  -4.203   5.982  1.00  0.50           H  
ATOM   1419 HG11 VAL A 131       0.831  -5.192   8.421  1.00  1.15           H  
ATOM   1420 HG12 VAL A 131       2.507  -4.643   8.438  1.00  1.05           H  
ATOM   1421 HG13 VAL A 131       2.048  -6.044   7.470  1.00  1.15           H  
ATOM   1422 HG21 VAL A 131       0.417  -5.632   5.477  1.00  1.19           H  
ATOM   1423 HG22 VAL A 131       0.011  -3.964   5.072  1.00  1.14           H  
ATOM   1424 HG23 VAL A 131      -0.627  -4.694   6.544  1.00  1.14           H  
ATOM   1425  N   ASN A 132       1.809  -2.658   9.472  1.00  0.41           N  
ATOM   1426  CA  ASN A 132       1.531  -2.644  10.904  1.00  0.47           C  
ATOM   1427  C   ASN A 132       0.738  -1.401  11.295  1.00  0.49           C  
ATOM   1428  O   ASN A 132      -0.422  -1.493  11.692  1.00  0.55           O  
ATOM   1429  CB  ASN A 132       2.838  -2.698  11.701  1.00  0.55           C  
ATOM   1430  CG  ASN A 132       2.878  -3.858  12.678  1.00  1.28           C  
ATOM   1431  OD1 ASN A 132       1.881  -4.552  12.880  1.00  1.91           O  
ATOM   1432  ND2 ASN A 132       4.035  -4.073  13.293  1.00  1.87           N  
ATOM   1433  H   ASN A 132       2.740  -2.637   9.164  1.00  0.39           H  
ATOM   1434  HA  ASN A 132       0.943  -3.519  11.135  1.00  0.51           H  
ATOM   1435  HB2 ASN A 132       3.665  -2.802  11.016  1.00  0.72           H  
ATOM   1436  HB3 ASN A 132       2.950  -1.779  12.257  1.00  0.89           H  
ATOM   1437 HD21 ASN A 132       4.787  -3.480  13.085  1.00  2.08           H  
ATOM   1438 HD22 ASN A 132       4.090  -4.815  13.930  1.00  2.39           H  
ATOM   1439  N   GLU A 133       1.372  -0.240  11.181  1.00  0.52           N  
ATOM   1440  CA  GLU A 133       0.729   1.025  11.526  1.00  0.62           C  
ATOM   1441  C   GLU A 133      -0.462   1.331  10.613  1.00  0.56           C  
ATOM   1442  O   GLU A 133      -1.269   2.210  10.918  1.00  0.64           O  
ATOM   1443  CB  GLU A 133       1.744   2.167  11.452  1.00  0.73           C  
ATOM   1444  CG  GLU A 133       2.977   1.939  12.310  1.00  0.98           C  
ATOM   1445  CD  GLU A 133       2.639   1.723  13.772  1.00  1.71           C  
ATOM   1446  OE1 GLU A 133       2.366   0.565  14.153  1.00  2.52           O  
ATOM   1447  OE2 GLU A 133       2.646   2.711  14.536  1.00  2.27           O  
ATOM   1448  H   GLU A 133       2.298  -0.232  10.859  1.00  0.55           H  
ATOM   1449  HA  GLU A 133       0.372   0.945  12.541  1.00  0.70           H  
ATOM   1450  HB2 GLU A 133       2.062   2.285  10.426  1.00  1.08           H  
ATOM   1451  HB3 GLU A 133       1.267   3.079  11.779  1.00  1.15           H  
ATOM   1452  HG2 GLU A 133       3.498   1.066  11.945  1.00  1.56           H  
ATOM   1453  HG3 GLU A 133       3.622   2.802  12.228  1.00  1.48           H  
ATOM   1454  N   LEU A 134      -0.569   0.619   9.492  1.00  0.48           N  
ATOM   1455  CA  LEU A 134      -1.662   0.842   8.552  1.00  0.48           C  
ATOM   1456  C   LEU A 134      -2.948   0.153   9.006  1.00  0.48           C  
ATOM   1457  O   LEU A 134      -4.028   0.741   8.949  1.00  0.55           O  
ATOM   1458  CB  LEU A 134      -1.273   0.343   7.159  1.00  0.50           C  
ATOM   1459  CG  LEU A 134      -2.316   0.589   6.069  1.00  0.72           C  
ATOM   1460  CD1 LEU A 134      -2.753   2.046   6.068  1.00  1.47           C  
ATOM   1461  CD2 LEU A 134      -1.764   0.194   4.707  1.00  1.40           C  
ATOM   1462  H   LEU A 134       0.101  -0.063   9.287  1.00  0.47           H  
ATOM   1463  HA  LEU A 134      -1.840   1.906   8.502  1.00  0.55           H  
ATOM   1464  HB2 LEU A 134      -0.355   0.833   6.868  1.00  0.89           H  
ATOM   1465  HB3 LEU A 134      -1.091  -0.720   7.219  1.00  0.73           H  
ATOM   1466  HG  LEU A 134      -3.186  -0.020   6.268  1.00  1.55           H  
ATOM   1467 HD11 LEU A 134      -1.893   2.680   6.224  1.00  1.97           H  
ATOM   1468 HD12 LEU A 134      -3.469   2.207   6.860  1.00  2.02           H  
ATOM   1469 HD13 LEU A 134      -3.209   2.284   5.118  1.00  2.06           H  
ATOM   1470 HD21 LEU A 134      -1.630  -0.877   4.670  1.00  1.99           H  
ATOM   1471 HD22 LEU A 134      -0.814   0.682   4.549  1.00  1.89           H  
ATOM   1472 HD23 LEU A 134      -2.457   0.497   3.936  1.00  1.96           H  
ATOM   1473  N   PHE A 135      -2.832  -1.097   9.445  1.00  0.47           N  
ATOM   1474  CA  PHE A 135      -3.997  -1.856   9.892  1.00  0.54           C  
ATOM   1475  C   PHE A 135      -3.904  -2.228  11.372  1.00  0.66           C  
ATOM   1476  O   PHE A 135      -4.535  -3.188  11.814  1.00  0.94           O  
ATOM   1477  CB  PHE A 135      -4.153  -3.124   9.051  1.00  0.48           C  
ATOM   1478  CG  PHE A 135      -4.638  -2.864   7.653  1.00  0.43           C  
ATOM   1479  CD1 PHE A 135      -3.748  -2.510   6.652  1.00  1.26           C  
ATOM   1480  CD2 PHE A 135      -5.983  -2.977   7.340  1.00  1.27           C  
ATOM   1481  CE1 PHE A 135      -4.191  -2.274   5.364  1.00  1.26           C  
ATOM   1482  CE2 PHE A 135      -6.432  -2.740   6.055  1.00  1.31           C  
ATOM   1483  CZ  PHE A 135      -5.535  -2.389   5.066  1.00  0.53           C  
ATOM   1484  H   PHE A 135      -1.948  -1.520   9.461  1.00  0.45           H  
ATOM   1485  HA  PHE A 135      -4.868  -1.235   9.747  1.00  0.64           H  
ATOM   1486  HB2 PHE A 135      -3.197  -3.621   8.982  1.00  0.57           H  
ATOM   1487  HB3 PHE A 135      -4.861  -3.782   9.533  1.00  0.51           H  
ATOM   1488  HD1 PHE A 135      -2.697  -2.420   6.884  1.00  2.18           H  
ATOM   1489  HD2 PHE A 135      -6.686  -3.251   8.112  1.00  2.16           H  
ATOM   1490  HE1 PHE A 135      -3.488  -1.998   4.593  1.00  2.16           H  
ATOM   1491  HE2 PHE A 135      -7.482  -2.831   5.823  1.00  2.23           H  
ATOM   1492  HZ  PHE A 135      -5.884  -2.205   4.062  1.00  0.62           H  
ATOM   1493  N   ARG A 136      -3.118  -1.471  12.133  1.00  0.63           N  
ATOM   1494  CA  ARG A 136      -2.953  -1.734  13.559  1.00  0.75           C  
ATOM   1495  C   ARG A 136      -4.303  -1.944  14.239  1.00  0.89           C  
ATOM   1496  O   ARG A 136      -4.677  -3.071  14.562  1.00  1.71           O  
ATOM   1497  CB  ARG A 136      -2.209  -0.578  14.229  1.00  1.00           C  
ATOM   1498  CG  ARG A 136      -0.756  -0.893  14.544  1.00  1.86           C  
ATOM   1499  CD  ARG A 136      -0.291  -0.181  15.803  1.00  2.52           C  
ATOM   1500  NE  ARG A 136       0.725  -0.948  16.521  1.00  3.19           N  
ATOM   1501  CZ  ARG A 136       1.111  -0.687  17.768  1.00  3.87           C  
ATOM   1502  NH1 ARG A 136       0.573   0.322  18.445  1.00  4.08           N  
ATOM   1503  NH2 ARG A 136       2.041  -1.438  18.342  1.00  4.69           N  
ATOM   1504  H   ARG A 136      -2.634  -0.720  11.729  1.00  0.66           H  
ATOM   1505  HA  ARG A 136      -2.367  -2.635  13.663  1.00  1.00           H  
ATOM   1506  HB2 ARG A 136      -2.235   0.280  13.573  1.00  1.54           H  
ATOM   1507  HB3 ARG A 136      -2.709  -0.329  15.153  1.00  1.42           H  
ATOM   1508  HG2 ARG A 136      -0.652  -1.958  14.685  1.00  2.37           H  
ATOM   1509  HG3 ARG A 136      -0.143  -0.576  13.714  1.00  2.32           H  
ATOM   1510  HD2 ARG A 136       0.124   0.777  15.527  1.00  2.66           H  
ATOM   1511  HD3 ARG A 136      -1.141  -0.031  16.452  1.00  3.02           H  
ATOM   1512  HE  ARG A 136       1.142  -1.698  16.048  1.00  3.45           H  
ATOM   1513 HH11 ARG A 136      -0.129   0.894  18.021  1.00  3.86           H  
ATOM   1514 HH12 ARG A 136       0.870   0.509  19.381  1.00  4.73           H  
ATOM   1515 HH21 ARG A 136       2.451  -2.198  17.838  1.00  4.95           H  
ATOM   1516 HH22 ARG A 136       2.333  -1.243  19.279  1.00  5.24           H  
ATOM   1517  N   ASP A 137      -5.029  -0.852  14.454  1.00  0.99           N  
ATOM   1518  CA  ASP A 137      -6.335  -0.920  15.098  1.00  1.34           C  
ATOM   1519  C   ASP A 137      -7.441  -0.480  14.144  1.00  1.23           C  
ATOM   1520  O   ASP A 137      -7.967   0.627  14.256  1.00  2.08           O  
ATOM   1521  CB  ASP A 137      -6.353  -0.045  16.353  1.00  1.85           C  
ATOM   1522  CG  ASP A 137      -7.260  -0.603  17.433  1.00  2.48           C  
ATOM   1523  OD1 ASP A 137      -8.405  -0.982  17.110  1.00  2.92           O  
ATOM   1524  OD2 ASP A 137      -6.825  -0.659  18.603  1.00  3.14           O  
ATOM   1525  H   ASP A 137      -4.678   0.019  14.176  1.00  1.45           H  
ATOM   1526  HA  ASP A 137      -6.511  -1.946  15.384  1.00  1.62           H  
ATOM   1527  HB2 ASP A 137      -5.352   0.024  16.751  1.00  2.25           H  
ATOM   1528  HB3 ASP A 137      -6.702   0.943  16.091  1.00  2.09           H  
ATOM   1529  N   GLY A 138      -7.792  -1.355  13.206  1.00  0.81           N  
ATOM   1530  CA  GLY A 138      -8.836  -1.036  12.251  1.00  0.74           C  
ATOM   1531  C   GLY A 138      -8.496  -1.477  10.840  1.00  0.77           C  
ATOM   1532  O   GLY A 138      -7.350  -1.365  10.406  1.00  1.50           O  
ATOM   1533  H   GLY A 138      -7.340  -2.224  13.165  1.00  1.31           H  
ATOM   1534  HA2 GLY A 138      -9.749  -1.525  12.557  1.00  0.90           H  
ATOM   1535  HA3 GLY A 138      -8.995   0.032  12.254  1.00  0.82           H  
ATOM   1536  N   VAL A 139      -9.500  -1.974  10.124  1.00  0.39           N  
ATOM   1537  CA  VAL A 139      -9.311  -2.430   8.752  1.00  0.36           C  
ATOM   1538  C   VAL A 139     -10.382  -1.832   7.834  1.00  0.31           C  
ATOM   1539  O   VAL A 139     -10.136  -0.839   7.142  1.00  0.31           O  
ATOM   1540  CB  VAL A 139      -9.341  -3.974   8.665  1.00  0.53           C  
ATOM   1541  CG1 VAL A 139      -9.198  -4.443   7.224  1.00  0.99           C  
ATOM   1542  CG2 VAL A 139      -8.249  -4.577   9.538  1.00  1.52           C  
ATOM   1543  H   VAL A 139     -10.391  -2.033  10.527  1.00  0.85           H  
ATOM   1544  HA  VAL A 139      -8.340  -2.090   8.420  1.00  0.42           H  
ATOM   1545  HB  VAL A 139     -10.292  -4.320   9.039  1.00  1.33           H  
ATOM   1546 HG11 VAL A 139     -10.041  -5.066   6.964  1.00  1.63           H  
ATOM   1547 HG12 VAL A 139      -8.285  -5.011   7.118  1.00  1.62           H  
ATOM   1548 HG13 VAL A 139      -9.167  -3.588   6.566  1.00  1.59           H  
ATOM   1549 HG21 VAL A 139      -8.694  -5.005  10.425  1.00  2.11           H  
ATOM   1550 HG22 VAL A 139      -7.549  -3.805   9.824  1.00  1.95           H  
ATOM   1551 HG23 VAL A 139      -7.730  -5.348   8.989  1.00  2.10           H  
ATOM   1552  N   ASN A 140     -11.572  -2.429   7.846  1.00  0.31           N  
ATOM   1553  CA  ASN A 140     -12.683  -1.951   7.031  1.00  0.32           C  
ATOM   1554  C   ASN A 140     -12.326  -1.923   5.547  1.00  0.29           C  
ATOM   1555  O   ASN A 140     -11.151  -1.910   5.173  1.00  0.30           O  
ATOM   1556  CB  ASN A 140     -13.108  -0.554   7.487  1.00  0.34           C  
ATOM   1557  CG  ASN A 140     -14.405  -0.574   8.272  1.00  0.82           C  
ATOM   1558  OD1 ASN A 140     -15.432  -1.047   7.785  1.00  1.68           O  
ATOM   1559  ND2 ASN A 140     -14.364  -0.060   9.496  1.00  1.26           N  
ATOM   1560  H   ASN A 140     -11.712  -3.202   8.426  1.00  0.35           H  
ATOM   1561  HA  ASN A 140     -13.510  -2.628   7.174  1.00  0.37           H  
ATOM   1562  HB2 ASN A 140     -12.336  -0.136   8.115  1.00  0.54           H  
ATOM   1563  HB3 ASN A 140     -13.243   0.076   6.620  1.00  0.68           H  
ATOM   1564 HD21 ASN A 140     -13.511   0.299   9.818  1.00  1.74           H  
ATOM   1565 HD22 ASN A 140     -15.188  -0.060  10.026  1.00  1.58           H  
ATOM   1566  N   TRP A 141     -13.351  -1.903   4.703  1.00  0.27           N  
ATOM   1567  CA  TRP A 141     -13.146  -1.861   3.263  1.00  0.26           C  
ATOM   1568  C   TRP A 141     -12.278  -0.662   2.885  1.00  0.26           C  
ATOM   1569  O   TRP A 141     -11.559  -0.692   1.886  1.00  0.27           O  
ATOM   1570  CB  TRP A 141     -14.488  -1.778   2.531  1.00  0.28           C  
ATOM   1571  CG  TRP A 141     -15.502  -2.782   2.995  1.00  0.28           C  
ATOM   1572  CD1 TRP A 141     -16.814  -2.540   3.290  1.00  0.33           C  
ATOM   1573  CD2 TRP A 141     -15.297  -4.185   3.207  1.00  0.27           C  
ATOM   1574  NE1 TRP A 141     -17.435  -3.703   3.674  1.00  0.33           N  
ATOM   1575  CE2 TRP A 141     -16.527  -4.726   3.631  1.00  0.29           C  
ATOM   1576  CE3 TRP A 141     -14.196  -5.037   3.081  1.00  0.27           C  
ATOM   1577  CZ2 TRP A 141     -16.685  -6.077   3.928  1.00  0.30           C  
ATOM   1578  CZ3 TRP A 141     -14.355  -6.379   3.376  1.00  0.30           C  
ATOM   1579  CH2 TRP A 141     -15.592  -6.887   3.795  1.00  0.30           C  
ATOM   1580  H   TRP A 141     -14.265  -1.906   5.058  1.00  0.29           H  
ATOM   1581  HA  TRP A 141     -12.639  -2.768   2.971  1.00  0.27           H  
ATOM   1582  HB2 TRP A 141     -14.906  -0.796   2.679  1.00  0.30           H  
ATOM   1583  HB3 TRP A 141     -14.320  -1.935   1.476  1.00  0.30           H  
ATOM   1584  HD1 TRP A 141     -17.283  -1.570   3.228  1.00  0.38           H  
ATOM   1585  HE1 TRP A 141     -18.376  -3.786   3.935  1.00  0.37           H  
ATOM   1586  HE3 TRP A 141     -13.235  -4.663   2.760  1.00  0.28           H  
ATOM   1587  HZ2 TRP A 141     -17.631  -6.484   4.251  1.00  0.32           H  
ATOM   1588  HZ3 TRP A 141     -13.516  -7.052   3.284  1.00  0.34           H  
ATOM   1589  HH2 TRP A 141     -15.671  -7.942   4.014  1.00  0.33           H  
ATOM   1590  N   GLY A 142     -12.356   0.396   3.692  1.00  0.27           N  
ATOM   1591  CA  GLY A 142     -11.582   1.594   3.432  1.00  0.29           C  
ATOM   1592  C   GLY A 142     -10.091   1.333   3.364  1.00  0.27           C  
ATOM   1593  O   GLY A 142      -9.457   1.601   2.343  1.00  0.28           O  
ATOM   1594  H   GLY A 142     -12.949   0.365   4.470  1.00  0.28           H  
ATOM   1595  HA2 GLY A 142     -11.902   2.018   2.492  1.00  0.30           H  
ATOM   1596  HA3 GLY A 142     -11.774   2.309   4.218  1.00  0.33           H  
ATOM   1597  N   ARG A 143      -9.521   0.815   4.450  1.00  0.28           N  
ATOM   1598  CA  ARG A 143      -8.091   0.536   4.484  1.00  0.30           C  
ATOM   1599  C   ARG A 143      -7.714  -0.486   3.420  1.00  0.28           C  
ATOM   1600  O   ARG A 143      -6.611  -0.451   2.877  1.00  0.30           O  
ATOM   1601  CB  ARG A 143      -7.672   0.037   5.868  1.00  0.34           C  
ATOM   1602  CG  ARG A 143      -7.994   1.015   6.987  1.00  0.86           C  
ATOM   1603  CD  ARG A 143      -7.670   0.429   8.352  1.00  1.06           C  
ATOM   1604  NE  ARG A 143      -7.237   1.453   9.299  1.00  1.04           N  
ATOM   1605  CZ  ARG A 143      -8.040   2.390   9.801  1.00  1.18           C  
ATOM   1606  NH1 ARG A 143      -9.318   2.446   9.443  1.00  1.95           N  
ATOM   1607  NH2 ARG A 143      -7.564   3.277  10.664  1.00  1.46           N  
ATOM   1608  H   ARG A 143     -10.070   0.621   5.243  1.00  0.31           H  
ATOM   1609  HA  ARG A 143      -7.573   1.460   4.273  1.00  0.31           H  
ATOM   1610  HB2 ARG A 143      -8.179  -0.894   6.072  1.00  0.71           H  
ATOM   1611  HB3 ARG A 143      -6.606  -0.136   5.867  1.00  0.84           H  
ATOM   1612  HG2 ARG A 143      -7.411   1.913   6.846  1.00  1.52           H  
ATOM   1613  HG3 ARG A 143      -9.046   1.257   6.949  1.00  1.60           H  
ATOM   1614  HD2 ARG A 143      -8.554  -0.054   8.740  1.00  1.77           H  
ATOM   1615  HD3 ARG A 143      -6.882  -0.300   8.239  1.00  1.71           H  
ATOM   1616  HE  ARG A 143      -6.298   1.442   9.579  1.00  1.63           H  
ATOM   1617 HH11 ARG A 143      -9.687   1.783   8.792  1.00  2.35           H  
ATOM   1618 HH12 ARG A 143      -9.912   3.153   9.826  1.00  2.42           H  
ATOM   1619 HH21 ARG A 143      -6.602   3.242  10.937  1.00  1.98           H  
ATOM   1620 HH22 ARG A 143      -8.166   3.980  11.042  1.00  1.63           H  
ATOM   1621  N   ILE A 144      -8.638  -1.393   3.121  1.00  0.28           N  
ATOM   1622  CA  ILE A 144      -8.398  -2.420   2.115  1.00  0.29           C  
ATOM   1623  C   ILE A 144      -8.091  -1.800   0.758  1.00  0.31           C  
ATOM   1624  O   ILE A 144      -7.028  -2.031   0.188  1.00  0.40           O  
ATOM   1625  CB  ILE A 144      -9.603  -3.366   1.977  1.00  0.32           C  
ATOM   1626  CG1 ILE A 144     -10.000  -3.918   3.346  1.00  0.64           C  
ATOM   1627  CG2 ILE A 144      -9.280  -4.499   1.017  1.00  0.64           C  
ATOM   1628  CD1 ILE A 144      -9.532  -5.337   3.585  1.00  0.51           C  
ATOM   1629  H   ILE A 144      -9.503  -1.369   3.586  1.00  0.28           H  
ATOM   1630  HA  ILE A 144      -7.545  -3.003   2.428  1.00  0.30           H  
ATOM   1631  HB  ILE A 144     -10.430  -2.804   1.569  1.00  0.66           H  
ATOM   1632 HG12 ILE A 144      -9.571  -3.296   4.117  1.00  1.28           H  
ATOM   1633 HG13 ILE A 144     -11.074  -3.902   3.434  1.00  1.29           H  
ATOM   1634 HG21 ILE A 144     -10.010  -5.286   1.131  1.00  1.33           H  
ATOM   1635 HG22 ILE A 144      -8.296  -4.887   1.235  1.00  1.08           H  
ATOM   1636 HG23 ILE A 144      -9.304  -4.130   0.002  1.00  1.38           H  
ATOM   1637 HD11 ILE A 144     -10.171  -6.022   3.048  1.00  1.13           H  
ATOM   1638 HD12 ILE A 144      -9.575  -5.558   4.641  1.00  1.23           H  
ATOM   1639 HD13 ILE A 144      -8.515  -5.445   3.236  1.00  1.09           H  
ATOM   1640  N   VAL A 145      -9.022  -1.009   0.243  1.00  0.31           N  
ATOM   1641  CA  VAL A 145      -8.834  -0.365  -1.050  1.00  0.35           C  
ATOM   1642  C   VAL A 145      -7.511   0.393  -1.099  1.00  0.32           C  
ATOM   1643  O   VAL A 145      -6.738   0.252  -2.048  1.00  0.35           O  
ATOM   1644  CB  VAL A 145      -9.980   0.611  -1.364  1.00  0.42           C  
ATOM   1645  CG1 VAL A 145      -9.679   1.388  -2.635  1.00  1.35           C  
ATOM   1646  CG2 VAL A 145     -11.301  -0.134  -1.484  1.00  1.22           C  
ATOM   1647  H   VAL A 145      -9.853  -0.857   0.740  1.00  0.34           H  
ATOM   1648  HA  VAL A 145      -8.826  -1.135  -1.808  1.00  0.38           H  
ATOM   1649  HB  VAL A 145     -10.060   1.315  -0.549  1.00  1.23           H  
ATOM   1650 HG11 VAL A 145     -10.544   1.370  -3.281  1.00  1.93           H  
ATOM   1651 HG12 VAL A 145      -8.841   0.936  -3.143  1.00  2.01           H  
ATOM   1652 HG13 VAL A 145      -9.439   2.411  -2.383  1.00  1.81           H  
ATOM   1653 HG21 VAL A 145     -11.207  -1.109  -1.029  1.00  1.96           H  
ATOM   1654 HG22 VAL A 145     -11.558  -0.246  -2.526  1.00  1.75           H  
ATOM   1655 HG23 VAL A 145     -12.076   0.425  -0.980  1.00  1.73           H  
ATOM   1656  N   ALA A 146      -7.256   1.196  -0.072  1.00  0.32           N  
ATOM   1657  CA  ALA A 146      -6.026   1.974  -0.001  1.00  0.35           C  
ATOM   1658  C   ALA A 146      -4.802   1.065   0.039  1.00  0.35           C  
ATOM   1659  O   ALA A 146      -3.750   1.403  -0.500  1.00  0.41           O  
ATOM   1660  CB  ALA A 146      -6.048   2.886   1.216  1.00  0.39           C  
ATOM   1661  H   ALA A 146      -7.910   1.266   0.656  1.00  0.33           H  
ATOM   1662  HA  ALA A 146      -5.973   2.594  -0.884  1.00  0.39           H  
ATOM   1663  HB1 ALA A 146      -5.232   3.592   1.152  1.00  1.14           H  
ATOM   1664  HB2 ALA A 146      -6.985   3.422   1.248  1.00  1.06           H  
ATOM   1665  HB3 ALA A 146      -5.941   2.294   2.113  1.00  0.99           H  
ATOM   1666  N   PHE A 147      -4.949  -0.089   0.680  1.00  0.44           N  
ATOM   1667  CA  PHE A 147      -3.857  -1.052   0.793  1.00  0.48           C  
ATOM   1668  C   PHE A 147      -3.419  -1.539  -0.585  1.00  0.41           C  
ATOM   1669  O   PHE A 147      -2.224  -1.635  -0.871  1.00  0.37           O  
ATOM   1670  CB  PHE A 147      -4.295  -2.234   1.662  1.00  0.61           C  
ATOM   1671  CG  PHE A 147      -3.262  -3.315   1.800  1.00  0.47           C  
ATOM   1672  CD1 PHE A 147      -1.925  -3.004   1.989  1.00  1.26           C  
ATOM   1673  CD2 PHE A 147      -3.636  -4.649   1.749  1.00  1.37           C  
ATOM   1674  CE1 PHE A 147      -0.981  -4.004   2.125  1.00  1.41           C  
ATOM   1675  CE2 PHE A 147      -2.696  -5.652   1.883  1.00  1.65           C  
ATOM   1676  CZ  PHE A 147      -1.368  -5.330   2.072  1.00  1.20           C  
ATOM   1677  H   PHE A 147      -5.814  -0.300   1.089  1.00  0.56           H  
ATOM   1678  HA  PHE A 147      -3.025  -0.555   1.268  1.00  0.53           H  
ATOM   1679  HB2 PHE A 147      -4.525  -1.873   2.652  1.00  0.91           H  
ATOM   1680  HB3 PHE A 147      -5.180  -2.676   1.233  1.00  0.89           H  
ATOM   1681  HD1 PHE A 147      -1.623  -1.968   2.030  1.00  2.14           H  
ATOM   1682  HD2 PHE A 147      -4.675  -4.902   1.602  1.00  2.19           H  
ATOM   1683  HE1 PHE A 147       0.059  -3.750   2.272  1.00  2.23           H  
ATOM   1684  HE2 PHE A 147      -3.001  -6.687   1.841  1.00  2.57           H  
ATOM   1685  HZ  PHE A 147      -0.633  -6.113   2.180  1.00  1.56           H  
ATOM   1686  N   PHE A 148      -4.394  -1.840  -1.439  1.00  0.43           N  
ATOM   1687  CA  PHE A 148      -4.107  -2.310  -2.789  1.00  0.41           C  
ATOM   1688  C   PHE A 148      -3.319  -1.260  -3.567  1.00  0.36           C  
ATOM   1689  O   PHE A 148      -2.255  -1.549  -4.118  1.00  0.38           O  
ATOM   1690  CB  PHE A 148      -5.407  -2.635  -3.526  1.00  0.48           C  
ATOM   1691  CG  PHE A 148      -5.924  -4.021  -3.263  1.00  0.46           C  
ATOM   1692  CD1 PHE A 148      -6.446  -4.360  -2.025  1.00  1.06           C  
ATOM   1693  CD2 PHE A 148      -5.895  -4.983  -4.257  1.00  0.99           C  
ATOM   1694  CE1 PHE A 148      -6.930  -5.633  -1.785  1.00  1.03           C  
ATOM   1695  CE2 PHE A 148      -6.376  -6.256  -4.021  1.00  1.05           C  
ATOM   1696  CZ  PHE A 148      -6.894  -6.583  -2.786  1.00  0.52           C  
ATOM   1697  H   PHE A 148      -5.327  -1.738  -1.156  1.00  0.49           H  
ATOM   1698  HA  PHE A 148      -3.512  -3.208  -2.710  1.00  0.43           H  
ATOM   1699  HB2 PHE A 148      -6.169  -1.934  -3.220  1.00  0.55           H  
ATOM   1700  HB3 PHE A 148      -5.242  -2.537  -4.589  1.00  0.52           H  
ATOM   1701  HD1 PHE A 148      -6.473  -3.620  -1.243  1.00  1.75           H  
ATOM   1702  HD2 PHE A 148      -5.490  -4.732  -5.226  1.00  1.64           H  
ATOM   1703  HE1 PHE A 148      -7.334  -5.884  -0.815  1.00  1.68           H  
ATOM   1704  HE2 PHE A 148      -6.346  -6.995  -4.800  1.00  1.74           H  
ATOM   1705  HZ  PHE A 148      -7.273  -7.579  -2.606  1.00  0.57           H  
ATOM   1706  N   SER A 149      -3.840  -0.037  -3.597  1.00  0.35           N  
ATOM   1707  CA  SER A 149      -3.174   1.055  -4.297  1.00  0.36           C  
ATOM   1708  C   SER A 149      -1.800   1.302  -3.688  1.00  0.34           C  
ATOM   1709  O   SER A 149      -0.839   1.616  -4.391  1.00  0.37           O  
ATOM   1710  CB  SER A 149      -4.017   2.330  -4.227  1.00  0.42           C  
ATOM   1711  OG  SER A 149      -3.771   3.166  -5.344  1.00  0.73           O  
ATOM   1712  H   SER A 149      -4.686   0.137  -3.132  1.00  0.39           H  
ATOM   1713  HA  SER A 149      -3.053   0.766  -5.330  1.00  0.38           H  
ATOM   1714  HB2 SER A 149      -5.064   2.067  -4.214  1.00  0.61           H  
ATOM   1715  HB3 SER A 149      -3.771   2.872  -3.325  1.00  0.54           H  
ATOM   1716  HG  SER A 149      -4.365   3.920  -5.317  1.00  1.13           H  
ATOM   1717  N   PHE A 150      -1.722   1.143  -2.373  1.00  0.35           N  
ATOM   1718  CA  PHE A 150      -0.476   1.329  -1.645  1.00  0.38           C  
ATOM   1719  C   PHE A 150       0.661   0.584  -2.336  1.00  0.37           C  
ATOM   1720  O   PHE A 150       1.583   1.197  -2.873  1.00  0.45           O  
ATOM   1721  CB  PHE A 150      -0.642   0.831  -0.209  1.00  0.43           C  
ATOM   1722  CG  PHE A 150       0.344   1.421   0.748  1.00  1.30           C  
ATOM   1723  CD1 PHE A 150       1.681   1.077   0.677  1.00  2.11           C  
ATOM   1724  CD2 PHE A 150      -0.066   2.319   1.718  1.00  2.29           C  
ATOM   1725  CE1 PHE A 150       2.593   1.617   1.556  1.00  3.10           C  
ATOM   1726  CE2 PHE A 150       0.843   2.865   2.603  1.00  3.29           C  
ATOM   1727  CZ  PHE A 150       2.174   2.513   2.522  1.00  3.53           C  
ATOM   1728  H   PHE A 150      -2.526   0.883  -1.878  1.00  0.37           H  
ATOM   1729  HA  PHE A 150      -0.245   2.385  -1.629  1.00  0.42           H  
ATOM   1730  HB2 PHE A 150      -1.631   1.084   0.140  1.00  0.98           H  
ATOM   1731  HB3 PHE A 150      -0.524  -0.242  -0.189  1.00  1.06           H  
ATOM   1732  HD1 PHE A 150       2.009   0.377  -0.078  1.00  2.43           H  
ATOM   1733  HD2 PHE A 150      -1.109   2.593   1.781  1.00  2.66           H  
ATOM   1734  HE1 PHE A 150       3.635   1.340   1.491  1.00  3.85           H  
ATOM   1735  HE2 PHE A 150       0.512   3.564   3.356  1.00  4.16           H  
ATOM   1736  HZ  PHE A 150       2.887   2.936   3.212  1.00  4.41           H  
ATOM   1737  N   GLY A 151       0.580  -0.742  -2.328  1.00  0.37           N  
ATOM   1738  CA  GLY A 151       1.598  -1.550  -2.967  1.00  0.40           C  
ATOM   1739  C   GLY A 151       1.738  -1.228  -4.442  1.00  0.37           C  
ATOM   1740  O   GLY A 151       2.806  -1.413  -5.023  1.00  0.38           O  
ATOM   1741  H   GLY A 151      -0.181  -1.173  -1.893  1.00  0.42           H  
ATOM   1742  HA2 GLY A 151       2.544  -1.374  -2.477  1.00  0.46           H  
ATOM   1743  HA3 GLY A 151       1.335  -2.592  -2.860  1.00  0.42           H  
ATOM   1744  N   GLY A 152       0.658  -0.740  -5.048  1.00  0.37           N  
ATOM   1745  CA  GLY A 152       0.692  -0.394  -6.457  1.00  0.36           C  
ATOM   1746  C   GLY A 152       1.771   0.622  -6.773  1.00  0.33           C  
ATOM   1747  O   GLY A 152       2.707   0.333  -7.519  1.00  0.34           O  
ATOM   1748  H   GLY A 152      -0.168  -0.612  -4.534  1.00  0.40           H  
ATOM   1749  HA2 GLY A 152       0.876  -1.288  -7.033  1.00  0.38           H  
ATOM   1750  HA3 GLY A 152      -0.266   0.014  -6.740  1.00  0.38           H  
ATOM   1751  N   ALA A 153       1.642   1.815  -6.202  1.00  0.37           N  
ATOM   1752  CA  ALA A 153       2.617   2.876  -6.423  1.00  0.39           C  
ATOM   1753  C   ALA A 153       3.998   2.454  -5.936  1.00  0.37           C  
ATOM   1754  O   ALA A 153       5.015   2.818  -6.526  1.00  0.43           O  
ATOM   1755  CB  ALA A 153       2.176   4.153  -5.724  1.00  0.46           C  
ATOM   1756  H   ALA A 153       0.876   1.985  -5.615  1.00  0.41           H  
ATOM   1757  HA  ALA A 153       2.663   3.071  -7.485  1.00  0.39           H  
ATOM   1758  HB1 ALA A 153       2.775   4.981  -6.074  1.00  1.07           H  
ATOM   1759  HB2 ALA A 153       1.136   4.344  -5.945  1.00  1.22           H  
ATOM   1760  HB3 ALA A 153       2.303   4.042  -4.658  1.00  1.06           H  
ATOM   1761  N   LEU A 154       4.024   1.680  -4.856  1.00  0.33           N  
ATOM   1762  CA  LEU A 154       5.279   1.202  -4.288  1.00  0.34           C  
ATOM   1763  C   LEU A 154       5.981   0.252  -5.259  1.00  0.30           C  
ATOM   1764  O   LEU A 154       7.210   0.185  -5.304  1.00  0.32           O  
ATOM   1765  CB  LEU A 154       5.016   0.506  -2.945  1.00  0.36           C  
ATOM   1766  CG  LEU A 154       6.253   0.211  -2.084  1.00  0.43           C  
ATOM   1767  CD1 LEU A 154       7.367   1.217  -2.338  1.00  0.94           C  
ATOM   1768  CD2 LEU A 154       5.875   0.211  -0.615  1.00  1.12           C  
ATOM   1769  H   LEU A 154       3.179   1.422  -4.432  1.00  0.34           H  
ATOM   1770  HA  LEU A 154       5.909   2.060  -4.123  1.00  0.38           H  
ATOM   1771  HB2 LEU A 154       4.342   1.125  -2.369  1.00  0.38           H  
ATOM   1772  HB3 LEU A 154       4.519  -0.428  -3.142  1.00  0.37           H  
ATOM   1773  HG  LEU A 154       6.629  -0.771  -2.332  1.00  0.99           H  
ATOM   1774 HD11 LEU A 154       7.047   2.197  -2.019  1.00  1.64           H  
ATOM   1775 HD12 LEU A 154       7.602   1.241  -3.390  1.00  1.32           H  
ATOM   1776 HD13 LEU A 154       8.246   0.928  -1.780  1.00  1.61           H  
ATOM   1777 HD21 LEU A 154       5.051   0.890  -0.458  1.00  1.73           H  
ATOM   1778 HD22 LEU A 154       6.722   0.529  -0.026  1.00  1.49           H  
ATOM   1779 HD23 LEU A 154       5.583  -0.785  -0.318  1.00  1.80           H  
ATOM   1780  N   CYS A 155       5.192  -0.478  -6.043  1.00  0.28           N  
ATOM   1781  CA  CYS A 155       5.738  -1.418  -7.016  1.00  0.28           C  
ATOM   1782  C   CYS A 155       6.431  -0.679  -8.157  1.00  0.30           C  
ATOM   1783  O   CYS A 155       7.615  -0.893  -8.418  1.00  0.32           O  
ATOM   1784  CB  CYS A 155       4.627  -2.311  -7.572  1.00  0.31           C  
ATOM   1785  SG  CYS A 155       4.764  -2.640  -9.345  1.00  1.22           S  
ATOM   1786  H   CYS A 155       4.220  -0.379  -5.968  1.00  0.29           H  
ATOM   1787  HA  CYS A 155       6.464  -2.036  -6.509  1.00  0.29           H  
ATOM   1788  HB2 CYS A 155       4.649  -3.261  -7.060  1.00  0.71           H  
ATOM   1789  HB3 CYS A 155       3.673  -1.836  -7.398  1.00  0.76           H  
ATOM   1790  HG  CYS A 155       4.313  -3.467  -9.528  1.00  1.64           H  
ATOM   1791  N   VAL A 156       5.690   0.200  -8.827  1.00  0.32           N  
ATOM   1792  CA  VAL A 156       6.239   0.980  -9.933  1.00  0.36           C  
ATOM   1793  C   VAL A 156       7.505   1.706  -9.500  1.00  0.43           C  
ATOM   1794  O   VAL A 156       8.419   1.914 -10.298  1.00  0.52           O  
ATOM   1795  CB  VAL A 156       5.221   2.012 -10.452  1.00  0.40           C  
ATOM   1796  CG1 VAL A 156       5.733   2.677 -11.720  1.00  1.01           C  
ATOM   1797  CG2 VAL A 156       3.870   1.355 -10.692  1.00  0.95           C  
ATOM   1798  H   VAL A 156       4.754   0.333  -8.567  1.00  0.32           H  
ATOM   1799  HA  VAL A 156       6.481   0.302 -10.741  1.00  0.38           H  
ATOM   1800  HB  VAL A 156       5.097   2.775  -9.698  1.00  0.70           H  
ATOM   1801 HG11 VAL A 156       4.896   3.024 -12.308  1.00  1.40           H  
ATOM   1802 HG12 VAL A 156       6.305   1.963 -12.295  1.00  1.70           H  
ATOM   1803 HG13 VAL A 156       6.362   3.515 -11.459  1.00  1.55           H  
ATOM   1804 HG21 VAL A 156       3.138   1.782 -10.023  1.00  1.55           H  
ATOM   1805 HG22 VAL A 156       3.949   0.293 -10.510  1.00  1.51           H  
ATOM   1806 HG23 VAL A 156       3.565   1.523 -11.715  1.00  1.36           H  
ATOM   1807  N   GLU A 157       7.552   2.087  -8.228  1.00  0.44           N  
ATOM   1808  CA  GLU A 157       8.706   2.787  -7.681  1.00  0.55           C  
ATOM   1809  C   GLU A 157       9.930   1.878  -7.665  1.00  0.53           C  
ATOM   1810  O   GLU A 157      11.029   2.295  -8.033  1.00  0.61           O  
ATOM   1811  CB  GLU A 157       8.400   3.282  -6.266  1.00  0.63           C  
ATOM   1812  CG  GLU A 157       8.286   4.795  -6.160  1.00  1.08           C  
ATOM   1813  CD  GLU A 157       7.477   5.401  -7.290  1.00  1.12           C  
ATOM   1814  OE1 GLU A 157       6.231   5.325  -7.236  1.00  1.81           O  
ATOM   1815  OE2 GLU A 157       8.088   5.951  -8.230  1.00  1.56           O  
ATOM   1816  H   GLU A 157       6.792   1.890  -7.641  1.00  0.42           H  
ATOM   1817  HA  GLU A 157       8.910   3.636  -8.315  1.00  0.63           H  
ATOM   1818  HB2 GLU A 157       7.466   2.850  -5.940  1.00  0.82           H  
ATOM   1819  HB3 GLU A 157       9.187   2.955  -5.605  1.00  0.87           H  
ATOM   1820  HG2 GLU A 157       7.808   5.042  -5.224  1.00  1.63           H  
ATOM   1821  HG3 GLU A 157       9.279   5.220  -6.180  1.00  1.64           H  
ATOM   1822  N   SER A 158       9.735   0.633  -7.241  1.00  0.48           N  
ATOM   1823  CA  SER A 158      10.827  -0.333  -7.184  1.00  0.52           C  
ATOM   1824  C   SER A 158      11.307  -0.688  -8.589  1.00  0.52           C  
ATOM   1825  O   SER A 158      12.472  -0.482  -8.927  1.00  0.64           O  
ATOM   1826  CB  SER A 158      10.382  -1.597  -6.447  1.00  0.54           C  
ATOM   1827  OG  SER A 158       9.040  -1.484  -6.003  1.00  1.32           O  
ATOM   1828  H   SER A 158       8.836   0.356  -6.962  1.00  0.45           H  
ATOM   1829  HA  SER A 158      11.644   0.121  -6.642  1.00  0.58           H  
ATOM   1830  HB2 SER A 158      10.456  -2.445  -7.112  1.00  1.27           H  
ATOM   1831  HB3 SER A 158      11.020  -1.755  -5.590  1.00  1.04           H  
ATOM   1832  HG  SER A 158       8.641  -2.356  -5.965  1.00  1.76           H  
ATOM   1833  N   VAL A 159      10.399  -1.225  -9.400  1.00  0.47           N  
ATOM   1834  CA  VAL A 159      10.733  -1.611 -10.777  1.00  0.51           C  
ATOM   1835  C   VAL A 159      11.505  -0.501 -11.484  1.00  0.56           C  
ATOM   1836  O   VAL A 159      12.394  -0.767 -12.293  1.00  0.64           O  
ATOM   1837  CB  VAL A 159       9.491  -1.964 -11.638  1.00  0.49           C  
ATOM   1838  CG1 VAL A 159       9.389  -3.465 -11.837  1.00  0.72           C  
ATOM   1839  CG2 VAL A 159       8.207  -1.420 -11.038  1.00  0.85           C  
ATOM   1840  H   VAL A 159       9.494  -1.368  -9.060  1.00  0.47           H  
ATOM   1841  HA  VAL A 159      11.364  -2.488 -10.725  1.00  0.55           H  
ATOM   1842  HB  VAL A 159       9.620  -1.509 -12.609  1.00  0.66           H  
ATOM   1843 HG11 VAL A 159       9.628  -3.709 -12.861  1.00  1.16           H  
ATOM   1844 HG12 VAL A 159       8.384  -3.791 -11.614  1.00  1.32           H  
ATOM   1845 HG13 VAL A 159      10.083  -3.962 -11.177  1.00  1.33           H  
ATOM   1846 HG21 VAL A 159       8.417  -0.506 -10.504  1.00  1.35           H  
ATOM   1847 HG22 VAL A 159       7.792  -2.149 -10.357  1.00  1.46           H  
ATOM   1848 HG23 VAL A 159       7.498  -1.221 -11.828  1.00  1.37           H  
ATOM   1849  N   ASP A 160      11.155   0.744 -11.177  1.00  0.56           N  
ATOM   1850  CA  ASP A 160      11.811   1.897 -11.786  1.00  0.65           C  
ATOM   1851  C   ASP A 160      13.295   1.945 -11.429  1.00  0.62           C  
ATOM   1852  O   ASP A 160      14.107   2.472 -12.189  1.00  0.67           O  
ATOM   1853  CB  ASP A 160      11.127   3.191 -11.341  1.00  0.72           C  
ATOM   1854  CG  ASP A 160      11.459   4.361 -12.246  1.00  1.03           C  
ATOM   1855  OD1 ASP A 160      11.659   4.136 -13.459  1.00  1.44           O  
ATOM   1856  OD2 ASP A 160      11.521   5.503 -11.743  1.00  1.75           O  
ATOM   1857  H   ASP A 160      10.437   0.892 -10.528  1.00  0.52           H  
ATOM   1858  HA  ASP A 160      11.715   1.803 -12.858  1.00  0.75           H  
ATOM   1859  HB2 ASP A 160      10.057   3.047 -11.349  1.00  0.80           H  
ATOM   1860  HB3 ASP A 160      11.447   3.433 -10.338  1.00  0.73           H  
ATOM   1861  N   LYS A 161      13.643   1.396 -10.269  1.00  0.57           N  
ATOM   1862  CA  LYS A 161      15.030   1.383  -9.816  1.00  0.61           C  
ATOM   1863  C   LYS A 161      15.715   0.061 -10.159  1.00  0.65           C  
ATOM   1864  O   LYS A 161      16.650  -0.357  -9.477  1.00  0.71           O  
ATOM   1865  CB  LYS A 161      15.096   1.625  -8.307  1.00  0.64           C  
ATOM   1866  CG  LYS A 161      16.137   2.655  -7.901  1.00  0.90           C  
ATOM   1867  CD  LYS A 161      15.739   4.054  -8.342  1.00  1.22           C  
ATOM   1868  CE  LYS A 161      14.913   4.760  -7.278  1.00  1.58           C  
ATOM   1869  NZ  LYS A 161      15.549   6.031  -6.833  1.00  2.19           N  
ATOM   1870  H   LYS A 161      12.952   0.993  -9.703  1.00  0.54           H  
ATOM   1871  HA  LYS A 161      15.550   2.183 -10.320  1.00  0.65           H  
ATOM   1872  HB2 LYS A 161      14.130   1.968  -7.966  1.00  0.81           H  
ATOM   1873  HB3 LYS A 161      15.332   0.694  -7.814  1.00  0.77           H  
ATOM   1874  HG2 LYS A 161      16.241   2.644  -6.826  1.00  1.48           H  
ATOM   1875  HG3 LYS A 161      17.081   2.398  -8.358  1.00  1.64           H  
ATOM   1876  HD2 LYS A 161      16.632   4.630  -8.530  1.00  1.90           H  
ATOM   1877  HD3 LYS A 161      15.156   3.983  -9.249  1.00  1.89           H  
ATOM   1878  HE2 LYS A 161      13.937   4.980  -7.685  1.00  1.98           H  
ATOM   1879  HE3 LYS A 161      14.808   4.103  -6.427  1.00  2.10           H  
ATOM   1880  HZ1 LYS A 161      16.319   5.831  -6.163  1.00  2.66           H  
ATOM   1881  HZ2 LYS A 161      14.847   6.638  -6.365  1.00  2.55           H  
ATOM   1882  HZ3 LYS A 161      15.940   6.541  -7.652  1.00  2.50           H  
ATOM   1883  N   GLU A 162      15.246  -0.594 -11.218  1.00  0.67           N  
ATOM   1884  CA  GLU A 162      15.820  -1.865 -11.644  1.00  0.76           C  
ATOM   1885  C   GLU A 162      15.634  -2.933 -10.572  1.00  0.72           C  
ATOM   1886  O   GLU A 162      16.471  -3.823 -10.416  1.00  0.89           O  
ATOM   1887  CB  GLU A 162      17.307  -1.697 -11.961  1.00  0.87           C  
ATOM   1888  CG  GLU A 162      17.847  -2.748 -12.917  1.00  1.08           C  
ATOM   1889  CD  GLU A 162      18.715  -2.153 -14.009  1.00  1.47           C  
ATOM   1890  OE1 GLU A 162      19.574  -1.305 -13.689  1.00  1.97           O  
ATOM   1891  OE2 GLU A 162      18.536  -2.536 -15.184  1.00  2.18           O  
ATOM   1892  H   GLU A 162      14.500  -0.214 -11.726  1.00  0.66           H  
ATOM   1893  HA  GLU A 162      15.304  -2.178 -12.540  1.00  0.81           H  
ATOM   1894  HB2 GLU A 162      17.461  -0.725 -12.405  1.00  0.87           H  
ATOM   1895  HB3 GLU A 162      17.868  -1.757 -11.041  1.00  0.92           H  
ATOM   1896  HG2 GLU A 162      18.437  -3.457 -12.357  1.00  1.49           H  
ATOM   1897  HG3 GLU A 162      17.014  -3.259 -13.378  1.00  1.36           H  
ATOM   1898  N   MET A 163      14.532  -2.840  -9.836  1.00  0.61           N  
ATOM   1899  CA  MET A 163      14.235  -3.799  -8.778  1.00  0.60           C  
ATOM   1900  C   MET A 163      12.796  -4.291  -8.884  1.00  0.56           C  
ATOM   1901  O   MET A 163      11.889  -3.727  -8.271  1.00  0.73           O  
ATOM   1902  CB  MET A 163      14.471  -3.166  -7.406  1.00  0.64           C  
ATOM   1903  CG  MET A 163      15.437  -1.993  -7.435  1.00  0.75           C  
ATOM   1904  SD  MET A 163      15.628  -1.210  -5.823  1.00  0.77           S  
ATOM   1905  CE  MET A 163      14.022  -0.441  -5.628  1.00  0.69           C  
ATOM   1906  H   MET A 163      13.903  -2.108 -10.008  1.00  0.62           H  
ATOM   1907  HA  MET A 163      14.901  -4.640  -8.897  1.00  0.65           H  
ATOM   1908  HB2 MET A 163      13.527  -2.818  -7.015  1.00  1.10           H  
ATOM   1909  HB3 MET A 163      14.872  -3.917  -6.740  1.00  0.96           H  
ATOM   1910  HG2 MET A 163      16.403  -2.347  -7.764  1.00  1.23           H  
ATOM   1911  HG3 MET A 163      15.067  -1.259  -8.136  1.00  1.37           H  
ATOM   1912  HE1 MET A 163      13.273  -1.041  -6.123  1.00  1.06           H  
ATOM   1913  HE2 MET A 163      14.040   0.546  -6.067  1.00  1.29           H  
ATOM   1914  HE3 MET A 163      13.785  -0.364  -4.577  1.00  1.33           H  
ATOM   1915  N   GLN A 164      12.593  -5.344  -9.668  1.00  0.44           N  
ATOM   1916  CA  GLN A 164      11.263  -5.913  -9.858  1.00  0.44           C  
ATOM   1917  C   GLN A 164      11.005  -7.074  -8.898  1.00  0.48           C  
ATOM   1918  O   GLN A 164       9.854  -7.433  -8.649  1.00  0.71           O  
ATOM   1919  CB  GLN A 164      11.090  -6.381 -11.304  1.00  0.53           C  
ATOM   1920  CG  GLN A 164      11.717  -5.446 -12.325  1.00  1.04           C  
ATOM   1921  CD  GLN A 164      12.892  -6.076 -13.048  1.00  1.59           C  
ATOM   1922  OE1 GLN A 164      13.836  -6.557 -12.422  1.00  1.93           O  
ATOM   1923  NE2 GLN A 164      12.839  -6.074 -14.375  1.00  2.13           N  
ATOM   1924  H   GLN A 164      13.356  -5.749 -10.132  1.00  0.48           H  
ATOM   1925  HA  GLN A 164      10.544  -5.135  -9.656  1.00  0.40           H  
ATOM   1926  HB2 GLN A 164      11.544  -7.355 -11.412  1.00  0.82           H  
ATOM   1927  HB3 GLN A 164      10.035  -6.458 -11.520  1.00  0.94           H  
ATOM   1928  HG2 GLN A 164      10.968  -5.176 -13.054  1.00  1.29           H  
ATOM   1929  HG3 GLN A 164      12.060  -4.557 -11.816  1.00  1.23           H  
ATOM   1930 HE21 GLN A 164      12.056  -5.673 -14.807  1.00  2.35           H  
ATOM   1931 HE22 GLN A 164      13.585  -6.475 -14.868  1.00  2.50           H  
ATOM   1932  N   VAL A 165      12.071  -7.661  -8.361  1.00  0.52           N  
ATOM   1933  CA  VAL A 165      11.936  -8.775  -7.432  1.00  0.55           C  
ATOM   1934  C   VAL A 165      10.920  -8.460  -6.337  1.00  0.49           C  
ATOM   1935  O   VAL A 165      10.269  -9.358  -5.805  1.00  0.52           O  
ATOM   1936  CB  VAL A 165      13.284  -9.127  -6.777  1.00  0.64           C  
ATOM   1937  CG1 VAL A 165      13.092 -10.161  -5.678  1.00  0.77           C  
ATOM   1938  CG2 VAL A 165      14.270  -9.625  -7.823  1.00  0.70           C  
ATOM   1939  H   VAL A 165      12.967  -7.340  -8.591  1.00  0.69           H  
ATOM   1940  HA  VAL A 165      11.595  -9.635  -7.989  1.00  0.59           H  
ATOM   1941  HB  VAL A 165      13.689  -8.231  -6.330  1.00  0.64           H  
ATOM   1942 HG11 VAL A 165      12.601  -9.700  -4.833  1.00  1.24           H  
ATOM   1943 HG12 VAL A 165      14.054 -10.543  -5.371  1.00  1.34           H  
ATOM   1944 HG13 VAL A 165      12.484 -10.972  -6.050  1.00  1.25           H  
ATOM   1945 HG21 VAL A 165      15.251  -9.224  -7.613  1.00  1.33           H  
ATOM   1946 HG22 VAL A 165      13.951  -9.300  -8.802  1.00  1.15           H  
ATOM   1947 HG23 VAL A 165      14.309 -10.704  -7.797  1.00  1.21           H  
ATOM   1948  N   LEU A 166      10.791  -7.178  -6.005  1.00  0.46           N  
ATOM   1949  CA  LEU A 166       9.856  -6.744  -4.973  1.00  0.45           C  
ATOM   1950  C   LEU A 166       8.427  -6.669  -5.509  1.00  0.41           C  
ATOM   1951  O   LEU A 166       7.467  -6.765  -4.746  1.00  0.47           O  
ATOM   1952  CB  LEU A 166      10.272  -5.378  -4.421  1.00  0.50           C  
ATOM   1953  CG  LEU A 166      11.673  -5.325  -3.812  1.00  0.68           C  
ATOM   1954  CD1 LEU A 166      11.979  -6.612  -3.064  1.00  0.64           C  
ATOM   1955  CD2 LEU A 166      12.714  -5.072  -4.892  1.00  1.41           C  
ATOM   1956  H   LEU A 166      11.339  -6.508  -6.464  1.00  0.48           H  
ATOM   1957  HA  LEU A 166       9.889  -7.468  -4.172  1.00  0.46           H  
ATOM   1958  HB2 LEU A 166      10.223  -4.659  -5.225  1.00  0.88           H  
ATOM   1959  HB3 LEU A 166       9.562  -5.090  -3.660  1.00  0.77           H  
ATOM   1960  HG  LEU A 166      11.720  -4.509  -3.104  1.00  1.18           H  
ATOM   1961 HD11 LEU A 166      12.781  -6.439  -2.363  1.00  1.28           H  
ATOM   1962 HD12 LEU A 166      12.275  -7.376  -3.769  1.00  1.18           H  
ATOM   1963 HD13 LEU A 166      11.098  -6.937  -2.531  1.00  1.22           H  
ATOM   1964 HD21 LEU A 166      13.235  -5.992  -5.113  1.00  1.74           H  
ATOM   1965 HD22 LEU A 166      13.420  -4.332  -4.546  1.00  1.97           H  
ATOM   1966 HD23 LEU A 166      12.225  -4.712  -5.786  1.00  2.00           H  
ATOM   1967  N   VAL A 167       8.288  -6.491  -6.820  1.00  0.35           N  
ATOM   1968  CA  VAL A 167       6.972  -6.399  -7.442  1.00  0.36           C  
ATOM   1969  C   VAL A 167       6.093  -7.589  -7.066  1.00  0.38           C  
ATOM   1970  O   VAL A 167       5.227  -7.482  -6.197  1.00  0.41           O  
ATOM   1971  CB  VAL A 167       7.079  -6.321  -8.976  1.00  0.36           C  
ATOM   1972  CG1 VAL A 167       5.716  -6.527  -9.619  1.00  0.41           C  
ATOM   1973  CG2 VAL A 167       7.682  -4.991  -9.402  1.00  0.38           C  
ATOM   1974  H   VAL A 167       9.087  -6.415  -7.382  1.00  0.34           H  
ATOM   1975  HA  VAL A 167       6.501  -5.493  -7.090  1.00  0.39           H  
ATOM   1976  HB  VAL A 167       7.734  -7.112  -9.312  1.00  0.36           H  
ATOM   1977 HG11 VAL A 167       4.942  -6.285  -8.906  1.00  1.01           H  
ATOM   1978 HG12 VAL A 167       5.614  -7.558  -9.924  1.00  1.12           H  
ATOM   1979 HG13 VAL A 167       5.624  -5.886 -10.483  1.00  1.14           H  
ATOM   1980 HG21 VAL A 167       7.981  -4.435  -8.526  1.00  1.12           H  
ATOM   1981 HG22 VAL A 167       6.948  -4.424  -9.955  1.00  0.98           H  
ATOM   1982 HG23 VAL A 167       8.545  -5.170 -10.027  1.00  1.02           H  
ATOM   1983  N   SER A 168       6.319  -8.721  -7.726  1.00  0.41           N  
ATOM   1984  CA  SER A 168       5.543  -9.928  -7.460  1.00  0.46           C  
ATOM   1985  C   SER A 168       5.529 -10.251  -5.969  1.00  0.43           C  
ATOM   1986  O   SER A 168       4.484 -10.578  -5.405  1.00  0.51           O  
ATOM   1987  CB  SER A 168       6.115 -11.110  -8.244  1.00  0.54           C  
ATOM   1988  OG  SER A 168       6.084 -12.297  -7.470  1.00  1.42           O  
ATOM   1989  H   SER A 168       7.021  -8.746  -8.409  1.00  0.43           H  
ATOM   1990  HA  SER A 168       4.530  -9.748  -7.786  1.00  0.51           H  
ATOM   1991  HB2 SER A 168       5.529 -11.264  -9.138  1.00  1.12           H  
ATOM   1992  HB3 SER A 168       7.138 -10.898  -8.516  1.00  1.12           H  
ATOM   1993  HG  SER A 168       6.186 -13.058  -8.047  1.00  1.80           H  
ATOM   1994  N   ARG A 169       6.694 -10.159  -5.338  1.00  0.38           N  
ATOM   1995  CA  ARG A 169       6.817 -10.442  -3.913  1.00  0.41           C  
ATOM   1996  C   ARG A 169       5.809  -9.630  -3.107  1.00  0.41           C  
ATOM   1997  O   ARG A 169       5.246 -10.117  -2.127  1.00  0.48           O  
ATOM   1998  CB  ARG A 169       8.237 -10.135  -3.435  1.00  0.46           C  
ATOM   1999  CG  ARG A 169       9.216 -11.274  -3.666  1.00  0.51           C  
ATOM   2000  CD  ARG A 169      10.340 -11.254  -2.645  1.00  0.53           C  
ATOM   2001  NE  ARG A 169      10.716 -12.599  -2.217  1.00  0.74           N  
ATOM   2002  CZ  ARG A 169      11.557 -12.853  -1.216  1.00  1.15           C  
ATOM   2003  NH1 ARG A 169      12.115 -11.858  -0.535  1.00  1.80           N  
ATOM   2004  NH2 ARG A 169      11.842 -14.107  -0.895  1.00  1.36           N  
ATOM   2005  H   ARG A 169       7.491  -9.894  -5.843  1.00  0.38           H  
ATOM   2006  HA  ARG A 169       6.617 -11.492  -3.765  1.00  0.46           H  
ATOM   2007  HB2 ARG A 169       8.601  -9.264  -3.960  1.00  0.59           H  
ATOM   2008  HB3 ARG A 169       8.210  -9.921  -2.377  1.00  0.56           H  
ATOM   2009  HG2 ARG A 169       8.687 -12.212  -3.586  1.00  0.58           H  
ATOM   2010  HG3 ARG A 169       9.637 -11.179  -4.656  1.00  0.62           H  
ATOM   2011  HD2 ARG A 169      11.201 -10.774  -3.086  1.00  0.59           H  
ATOM   2012  HD3 ARG A 169      10.015 -10.688  -1.785  1.00  0.59           H  
ATOM   2013  HE  ARG A 169      10.321 -13.354  -2.700  1.00  1.11           H  
ATOM   2014 HH11 ARG A 169      11.907 -10.909  -0.769  1.00  1.82           H  
ATOM   2015 HH12 ARG A 169      12.745 -12.060   0.215  1.00  2.39           H  
ATOM   2016 HH21 ARG A 169      11.426 -14.861  -1.404  1.00  1.33           H  
ATOM   2017 HH22 ARG A 169      12.474 -14.300  -0.144  1.00  1.81           H  
ATOM   2018  N   ILE A 170       5.589  -8.389  -3.526  1.00  0.37           N  
ATOM   2019  CA  ILE A 170       4.651  -7.506  -2.845  1.00  0.39           C  
ATOM   2020  C   ILE A 170       3.210  -7.895  -3.153  1.00  0.40           C  
ATOM   2021  O   ILE A 170       2.360  -7.924  -2.262  1.00  0.44           O  
ATOM   2022  CB  ILE A 170       4.873  -6.036  -3.249  1.00  0.41           C  
ATOM   2023  CG1 ILE A 170       6.102  -5.470  -2.535  1.00  0.52           C  
ATOM   2024  CG2 ILE A 170       3.639  -5.206  -2.931  1.00  0.41           C  
ATOM   2025  CD1 ILE A 170       6.548  -4.127  -3.071  1.00  0.45           C  
ATOM   2026  H   ILE A 170       6.070  -8.059  -4.313  1.00  0.38           H  
ATOM   2027  HA  ILE A 170       4.819  -7.595  -1.782  1.00  0.43           H  
ATOM   2028  HB  ILE A 170       5.037  -5.999  -4.315  1.00  0.47           H  
ATOM   2029 HG12 ILE A 170       5.877  -5.348  -1.485  1.00  0.66           H  
ATOM   2030 HG13 ILE A 170       6.924  -6.162  -2.644  1.00  0.74           H  
ATOM   2031 HG21 ILE A 170       3.306  -5.426  -1.927  1.00  1.06           H  
ATOM   2032 HG22 ILE A 170       2.853  -5.446  -3.632  1.00  1.03           H  
ATOM   2033 HG23 ILE A 170       3.882  -4.156  -3.008  1.00  1.07           H  
ATOM   2034 HD11 ILE A 170       5.924  -3.847  -3.906  1.00  1.11           H  
ATOM   2035 HD12 ILE A 170       7.576  -4.194  -3.397  1.00  1.13           H  
ATOM   2036 HD13 ILE A 170       6.464  -3.383  -2.293  1.00  1.04           H  
ATOM   2037  N   ALA A 171       2.940  -8.199  -4.418  1.00  0.40           N  
ATOM   2038  CA  ALA A 171       1.602  -8.592  -4.840  1.00  0.43           C  
ATOM   2039  C   ALA A 171       1.081  -9.742  -3.987  1.00  0.39           C  
ATOM   2040  O   ALA A 171      -0.049  -9.704  -3.498  1.00  0.39           O  
ATOM   2041  CB  ALA A 171       1.603  -8.979  -6.311  1.00  0.49           C  
ATOM   2042  H   ALA A 171       3.659  -8.161  -5.083  1.00  0.43           H  
ATOM   2043  HA  ALA A 171       0.948  -7.741  -4.715  1.00  0.50           H  
ATOM   2044  HB1 ALA A 171       1.873 -10.020  -6.409  1.00  1.08           H  
ATOM   2045  HB2 ALA A 171       0.619  -8.821  -6.726  1.00  1.18           H  
ATOM   2046  HB3 ALA A 171       2.320  -8.371  -6.843  1.00  1.06           H  
ATOM   2047  N   ALA A 172       1.913 -10.761  -3.808  1.00  0.46           N  
ATOM   2048  CA  ALA A 172       1.539 -11.920  -3.009  1.00  0.48           C  
ATOM   2049  C   ALA A 172       1.313 -11.526  -1.554  1.00  0.43           C  
ATOM   2050  O   ALA A 172       0.378 -12.000  -0.911  1.00  0.47           O  
ATOM   2051  CB  ALA A 172       2.610 -12.996  -3.107  1.00  0.59           C  
ATOM   2052  H   ALA A 172       2.802 -10.731  -4.221  1.00  0.54           H  
ATOM   2053  HA  ALA A 172       0.620 -12.321  -3.411  1.00  0.54           H  
ATOM   2054  HB1 ALA A 172       2.186 -13.887  -3.545  1.00  1.08           H  
ATOM   2055  HB2 ALA A 172       3.422 -12.641  -3.725  1.00  1.08           H  
ATOM   2056  HB3 ALA A 172       2.983 -13.223  -2.119  1.00  1.28           H  
ATOM   2057  N   TRP A 173       2.175 -10.654  -1.042  1.00  0.45           N  
ATOM   2058  CA  TRP A 173       2.071 -10.195   0.338  1.00  0.50           C  
ATOM   2059  C   TRP A 173       0.738  -9.496   0.585  1.00  0.46           C  
ATOM   2060  O   TRP A 173       0.108  -9.694   1.622  1.00  0.53           O  
ATOM   2061  CB  TRP A 173       3.213  -9.233   0.670  1.00  0.63           C  
ATOM   2062  CG  TRP A 173       4.575  -9.835   0.517  1.00  0.51           C  
ATOM   2063  CD1 TRP A 173       4.890 -11.162   0.488  1.00  0.46           C  
ATOM   2064  CD2 TRP A 173       5.810  -9.125   0.374  1.00  0.50           C  
ATOM   2065  NE1 TRP A 173       6.247 -11.322   0.337  1.00  0.45           N  
ATOM   2066  CE2 TRP A 173       6.834 -10.085   0.264  1.00  0.45           C  
ATOM   2067  CE3 TRP A 173       6.150  -7.770   0.328  1.00  0.58           C  
ATOM   2068  CZ2 TRP A 173       8.173  -9.731   0.111  1.00  0.49           C  
ATOM   2069  CZ3 TRP A 173       7.478  -7.420   0.176  1.00  0.59           C  
ATOM   2070  CH2 TRP A 173       8.475  -8.397   0.069  1.00  0.54           C  
ATOM   2071  H   TRP A 173       2.900 -10.312  -1.605  1.00  0.50           H  
ATOM   2072  HA  TRP A 173       2.138 -11.058   0.983  1.00  0.54           H  
ATOM   2073  HB2 TRP A 173       3.154  -8.378   0.014  1.00  0.76           H  
ATOM   2074  HB3 TRP A 173       3.107  -8.901   1.693  1.00  0.80           H  
ATOM   2075  HD1 TRP A 173       4.167 -11.960   0.574  1.00  0.49           H  
ATOM   2076  HE1 TRP A 173       6.717 -12.180   0.289  1.00  0.48           H  
ATOM   2077  HE3 TRP A 173       5.394  -7.002   0.409  1.00  0.67           H  
ATOM   2078  HZ2 TRP A 173       8.954 -10.472   0.027  1.00  0.53           H  
ATOM   2079  HZ3 TRP A 173       7.758  -6.378   0.138  1.00  0.66           H  
ATOM   2080  HH2 TRP A 173       9.500  -8.079  -0.048  1.00  0.59           H  
ATOM   2081  N   MET A 174       0.322  -8.668  -0.368  1.00  0.41           N  
ATOM   2082  CA  MET A 174      -0.929  -7.928  -0.246  1.00  0.42           C  
ATOM   2083  C   MET A 174      -2.127  -8.866  -0.201  1.00  0.44           C  
ATOM   2084  O   MET A 174      -3.067  -8.652   0.564  1.00  0.55           O  
ATOM   2085  CB  MET A 174      -1.079  -6.947  -1.410  1.00  0.44           C  
ATOM   2086  CG  MET A 174       0.050  -5.934  -1.500  1.00  0.92           C  
ATOM   2087  SD  MET A 174       0.224  -5.234  -3.153  1.00  1.20           S  
ATOM   2088  CE  MET A 174      -1.441  -4.645  -3.448  1.00  0.51           C  
ATOM   2089  H   MET A 174       0.872  -8.546  -1.170  1.00  0.41           H  
ATOM   2090  HA  MET A 174      -0.892  -7.370   0.676  1.00  0.45           H  
ATOM   2091  HB2 MET A 174      -1.108  -7.505  -2.334  1.00  0.87           H  
ATOM   2092  HB3 MET A 174      -2.009  -6.409  -1.295  1.00  0.75           H  
ATOM   2093  HG2 MET A 174      -0.148  -5.131  -0.805  1.00  1.43           H  
ATOM   2094  HG3 MET A 174       0.975  -6.421  -1.231  1.00  1.52           H  
ATOM   2095  HE1 MET A 174      -1.635  -4.634  -4.511  1.00  0.91           H  
ATOM   2096  HE2 MET A 174      -1.544  -3.645  -3.053  1.00  1.26           H  
ATOM   2097  HE3 MET A 174      -2.146  -5.300  -2.960  1.00  1.25           H  
ATOM   2098  N   ALA A 175      -2.092  -9.902  -1.028  1.00  0.43           N  
ATOM   2099  CA  ALA A 175      -3.181 -10.865  -1.084  1.00  0.48           C  
ATOM   2100  C   ALA A 175      -3.176 -11.786   0.133  1.00  0.45           C  
ATOM   2101  O   ALA A 175      -4.173 -11.891   0.845  1.00  0.52           O  
ATOM   2102  CB  ALA A 175      -3.100 -11.674  -2.366  1.00  0.53           C  
ATOM   2103  H   ALA A 175      -1.319 -10.018  -1.619  1.00  0.46           H  
ATOM   2104  HA  ALA A 175      -4.109 -10.313  -1.097  1.00  0.53           H  
ATOM   2105  HB1 ALA A 175      -3.953 -12.333  -2.430  1.00  1.18           H  
ATOM   2106  HB2 ALA A 175      -3.096 -11.003  -3.213  1.00  1.04           H  
ATOM   2107  HB3 ALA A 175      -2.192 -12.259  -2.365  1.00  1.10           H  
ATOM   2108  N   THR A 176      -2.054 -12.456   0.367  1.00  0.41           N  
ATOM   2109  CA  THR A 176      -1.943 -13.368   1.499  1.00  0.41           C  
ATOM   2110  C   THR A 176      -2.294 -12.665   2.805  1.00  0.43           C  
ATOM   2111  O   THR A 176      -2.797 -13.290   3.735  1.00  0.50           O  
ATOM   2112  CB  THR A 176      -0.537 -13.957   1.582  1.00  0.41           C  
ATOM   2113  OG1 THR A 176       0.007 -14.147   0.288  1.00  0.40           O  
ATOM   2114  CG2 THR A 176      -0.496 -15.288   2.297  1.00  0.46           C  
ATOM   2115  H   THR A 176      -1.289 -12.338  -0.234  1.00  0.42           H  
ATOM   2116  HA  THR A 176      -2.650 -14.172   1.341  1.00  0.44           H  
ATOM   2117  HB  THR A 176       0.100 -13.271   2.122  1.00  0.48           H  
ATOM   2118  HG1 THR A 176      -0.356 -14.948  -0.097  1.00  0.93           H  
ATOM   2119 HG21 THR A 176      -1.282 -15.322   3.038  1.00  1.07           H  
ATOM   2120 HG22 THR A 176       0.461 -15.408   2.781  1.00  1.08           H  
ATOM   2121 HG23 THR A 176      -0.642 -16.085   1.583  1.00  1.23           H  
ATOM   2122  N   TYR A 177      -2.044 -11.361   2.868  1.00  0.40           N  
ATOM   2123  CA  TYR A 177      -2.357 -10.587   4.059  1.00  0.44           C  
ATOM   2124  C   TYR A 177      -3.795 -10.843   4.472  1.00  0.48           C  
ATOM   2125  O   TYR A 177      -4.124 -10.821   5.654  1.00  0.44           O  
ATOM   2126  CB  TYR A 177      -2.149  -9.091   3.815  1.00  0.53           C  
ATOM   2127  CG  TYR A 177      -1.946  -8.294   5.086  1.00  0.47           C  
ATOM   2128  CD1 TYR A 177      -0.697  -8.231   5.693  1.00  1.22           C  
ATOM   2129  CD2 TYR A 177      -3.000  -7.606   5.680  1.00  1.31           C  
ATOM   2130  CE1 TYR A 177      -0.504  -7.507   6.854  1.00  1.22           C  
ATOM   2131  CE2 TYR A 177      -2.812  -6.881   6.841  1.00  1.36           C  
ATOM   2132  CZ  TYR A 177      -1.563  -6.835   7.424  1.00  0.61           C  
ATOM   2133  OH  TYR A 177      -1.374  -6.113   8.580  1.00  0.75           O  
ATOM   2134  H   TYR A 177      -1.656 -10.912   2.097  1.00  0.37           H  
ATOM   2135  HA  TYR A 177      -1.700 -10.913   4.852  1.00  0.42           H  
ATOM   2136  HB2 TYR A 177      -1.277  -8.951   3.195  1.00  0.68           H  
ATOM   2137  HB3 TYR A 177      -3.014  -8.692   3.307  1.00  0.62           H  
ATOM   2138  HD1 TYR A 177       0.131  -8.758   5.244  1.00  2.10           H  
ATOM   2139  HD2 TYR A 177      -3.979  -7.643   5.224  1.00  2.18           H  
ATOM   2140  HE1 TYR A 177       0.474  -7.471   7.311  1.00  2.09           H  
ATOM   2141  HE2 TYR A 177      -3.642  -6.353   7.288  1.00  2.25           H  
ATOM   2142  HH  TYR A 177      -1.875  -6.514   9.294  1.00  0.98           H  
ATOM   2143  N   LEU A 178      -4.650 -11.091   3.486  1.00  0.68           N  
ATOM   2144  CA  LEU A 178      -6.053 -11.359   3.754  1.00  0.81           C  
ATOM   2145  C   LEU A 178      -6.226 -12.786   4.262  1.00  0.78           C  
ATOM   2146  O   LEU A 178      -6.780 -13.012   5.337  1.00  0.87           O  
ATOM   2147  CB  LEU A 178      -6.909 -11.141   2.500  1.00  1.11           C  
ATOM   2148  CG  LEU A 178      -6.452 -10.027   1.546  1.00  0.60           C  
ATOM   2149  CD1 LEU A 178      -6.554 -10.500   0.111  1.00  0.79           C  
ATOM   2150  CD2 LEU A 178      -7.288  -8.773   1.735  1.00  1.03           C  
ATOM   2151  H   LEU A 178      -4.326 -11.104   2.561  1.00  0.78           H  
ATOM   2152  HA  LEU A 178      -6.375 -10.678   4.523  1.00  0.82           H  
ATOM   2153  HB2 LEU A 178      -6.930 -12.067   1.945  1.00  1.53           H  
ATOM   2154  HB3 LEU A 178      -7.916 -10.916   2.818  1.00  1.72           H  
ATOM   2155  HG  LEU A 178      -5.421  -9.773   1.743  1.00  0.78           H  
ATOM   2156 HD11 LEU A 178      -5.956  -9.863  -0.523  1.00  1.40           H  
ATOM   2157 HD12 LEU A 178      -7.586 -10.455  -0.204  1.00  1.32           H  
ATOM   2158 HD13 LEU A 178      -6.202 -11.517   0.038  1.00  1.40           H  
ATOM   2159 HD21 LEU A 178      -7.188  -8.144   0.860  1.00  1.39           H  
ATOM   2160 HD22 LEU A 178      -6.943  -8.237   2.606  1.00  1.74           H  
ATOM   2161 HD23 LEU A 178      -8.324  -9.047   1.866  1.00  1.44           H  
ATOM   2162  N   ASN A 179      -5.739 -13.745   3.484  1.00  0.77           N  
ATOM   2163  CA  ASN A 179      -5.832 -15.154   3.852  1.00  0.88           C  
ATOM   2164  C   ASN A 179      -5.113 -15.434   5.171  1.00  0.80           C  
ATOM   2165  O   ASN A 179      -5.441 -16.391   5.874  1.00  1.02           O  
ATOM   2166  CB  ASN A 179      -5.242 -16.028   2.743  1.00  1.01           C  
ATOM   2167  CG  ASN A 179      -4.253 -17.048   3.272  1.00  1.07           C  
ATOM   2168  OD1 ASN A 179      -4.600 -17.904   4.086  1.00  1.67           O  
ATOM   2169  ND2 ASN A 179      -3.012 -16.963   2.809  1.00  1.58           N  
ATOM   2170  H   ASN A 179      -5.302 -13.500   2.641  1.00  0.77           H  
ATOM   2171  HA  ASN A 179      -6.877 -15.395   3.966  1.00  1.03           H  
ATOM   2172  HB2 ASN A 179      -6.042 -16.556   2.246  1.00  1.22           H  
ATOM   2173  HB3 ASN A 179      -4.734 -15.397   2.028  1.00  1.19           H  
ATOM   2174 HD21 ASN A 179      -2.807 -16.257   2.161  1.00  2.20           H  
ATOM   2175 HD22 ASN A 179      -2.350 -17.608   3.135  1.00  1.69           H  
ATOM   2176  N   ASP A 180      -4.123 -14.607   5.498  1.00  0.60           N  
ATOM   2177  CA  ASP A 180      -3.353 -14.782   6.726  1.00  0.68           C  
ATOM   2178  C   ASP A 180      -3.837 -13.852   7.837  1.00  0.59           C  
ATOM   2179  O   ASP A 180      -4.101 -14.299   8.953  1.00  0.72           O  
ATOM   2180  CB  ASP A 180      -1.867 -14.540   6.458  1.00  0.78           C  
ATOM   2181  CG  ASP A 180      -1.013 -15.744   6.805  1.00  1.18           C  
ATOM   2182  OD1 ASP A 180      -1.423 -16.877   6.476  1.00  1.90           O  
ATOM   2183  OD2 ASP A 180       0.065 -15.554   7.406  1.00  1.60           O  
ATOM   2184  H   ASP A 180      -3.897 -13.867   4.897  1.00  0.50           H  
ATOM   2185  HA  ASP A 180      -3.484 -15.803   7.051  1.00  0.88           H  
ATOM   2186  HB2 ASP A 180      -1.727 -14.313   5.412  1.00  0.74           H  
ATOM   2187  HB3 ASP A 180      -1.533 -13.701   7.052  1.00  0.93           H  
ATOM   2188  N   HIS A 181      -3.944 -12.559   7.538  1.00  0.45           N  
ATOM   2189  CA  HIS A 181      -4.389 -11.590   8.537  1.00  0.47           C  
ATOM   2190  C   HIS A 181      -5.833 -11.166   8.294  1.00  0.52           C  
ATOM   2191  O   HIS A 181      -6.742 -11.608   8.997  1.00  0.76           O  
ATOM   2192  CB  HIS A 181      -3.472 -10.363   8.547  1.00  0.48           C  
ATOM   2193  CG  HIS A 181      -2.043 -10.686   8.851  1.00  0.59           C  
ATOM   2194  ND1 HIS A 181      -1.614 -11.125  10.086  1.00  0.79           N  
ATOM   2195  CD2 HIS A 181      -0.941 -10.632   8.069  1.00  0.80           C  
ATOM   2196  CE1 HIS A 181      -0.309 -11.327  10.049  1.00  0.95           C  
ATOM   2197  NE2 HIS A 181       0.124 -11.035   8.836  1.00  0.94           N  
ATOM   2198  H   HIS A 181      -3.717 -12.250   6.630  1.00  0.45           H  
ATOM   2199  HA  HIS A 181      -4.332 -12.071   9.503  1.00  0.57           H  
ATOM   2200  HB2 HIS A 181      -3.502  -9.887   7.581  1.00  0.51           H  
ATOM   2201  HB3 HIS A 181      -3.822  -9.667   9.296  1.00  0.60           H  
ATOM   2202  HD1 HIS A 181      -2.181 -11.265  10.873  1.00  0.95           H  
ATOM   2203  HD2 HIS A 181      -0.906 -10.326   7.033  1.00  1.00           H  
ATOM   2204  HE1 HIS A 181       0.301 -11.673  10.871  1.00  1.18           H  
ATOM   2205  N   LEU A 182      -6.044 -10.309   7.300  1.00  0.58           N  
ATOM   2206  CA  LEU A 182      -7.382  -9.837   6.977  1.00  0.71           C  
ATOM   2207  C   LEU A 182      -8.235 -10.975   6.429  1.00  0.73           C  
ATOM   2208  O   LEU A 182      -8.450 -11.080   5.223  1.00  1.31           O  
ATOM   2209  CB  LEU A 182      -7.315  -8.689   5.967  1.00  0.94           C  
ATOM   2210  CG  LEU A 182      -7.081  -7.307   6.574  1.00  0.64           C  
ATOM   2211  CD1 LEU A 182      -5.916  -7.347   7.551  1.00  0.59           C  
ATOM   2212  CD2 LEU A 182      -6.826  -6.282   5.479  1.00  0.99           C  
ATOM   2213  H   LEU A 182      -5.285  -9.988   6.771  1.00  0.71           H  
ATOM   2214  HA  LEU A 182      -7.832  -9.475   7.890  1.00  0.78           H  
ATOM   2215  HB2 LEU A 182      -6.514  -8.891   5.273  1.00  1.30           H  
ATOM   2216  HB3 LEU A 182      -8.246  -8.663   5.420  1.00  1.33           H  
ATOM   2217  HG  LEU A 182      -7.963  -7.006   7.119  1.00  0.76           H  
ATOM   2218 HD11 LEU A 182      -5.099  -7.905   7.117  1.00  1.13           H  
ATOM   2219 HD12 LEU A 182      -6.231  -7.824   8.467  1.00  1.17           H  
ATOM   2220 HD13 LEU A 182      -5.590  -6.339   7.763  1.00  1.19           H  
ATOM   2221 HD21 LEU A 182      -7.711  -5.681   5.335  1.00  1.36           H  
ATOM   2222 HD22 LEU A 182      -6.583  -6.792   4.559  1.00  1.43           H  
ATOM   2223 HD23 LEU A 182      -6.001  -5.646   5.767  1.00  1.68           H  
ATOM   2224  N   GLU A 183      -8.713 -11.827   7.329  1.00  0.58           N  
ATOM   2225  CA  GLU A 183      -9.548 -12.965   6.944  1.00  0.54           C  
ATOM   2226  C   GLU A 183     -10.799 -13.068   7.826  1.00  0.49           C  
ATOM   2227  O   GLU A 183     -11.911 -12.836   7.346  1.00  0.51           O  
ATOM   2228  CB  GLU A 183      -8.750 -14.273   6.989  1.00  0.62           C  
ATOM   2229  CG  GLU A 183      -8.692 -14.995   5.653  1.00  1.47           C  
ATOM   2230  CD  GLU A 183      -9.949 -15.794   5.369  1.00  2.08           C  
ATOM   2231  OE1 GLU A 183     -10.158 -16.828   6.037  1.00  2.66           O  
ATOM   2232  OE2 GLU A 183     -10.724 -15.384   4.480  1.00  2.59           O  
ATOM   2233  H   GLU A 183      -8.497 -11.684   8.270  1.00  0.96           H  
ATOM   2234  HA  GLU A 183      -9.868 -12.795   5.927  1.00  0.57           H  
ATOM   2235  HB2 GLU A 183      -7.740 -14.057   7.303  1.00  1.27           H  
ATOM   2236  HB3 GLU A 183      -9.207 -14.937   7.706  1.00  1.11           H  
ATOM   2237  HG2 GLU A 183      -8.563 -14.267   4.868  1.00  2.02           H  
ATOM   2238  HG3 GLU A 183      -7.849 -15.670   5.662  1.00  2.07           H  
ATOM   2239  N   PRO A 184     -10.657 -13.418   9.126  1.00  0.52           N  
ATOM   2240  CA  PRO A 184     -11.804 -13.539  10.029  1.00  0.58           C  
ATOM   2241  C   PRO A 184     -12.733 -12.335   9.946  1.00  0.49           C  
ATOM   2242  O   PRO A 184     -13.946 -12.464  10.116  1.00  0.50           O  
ATOM   2243  CB  PRO A 184     -11.173 -13.635  11.428  1.00  0.74           C  
ATOM   2244  CG  PRO A 184      -9.722 -13.335  11.240  1.00  0.76           C  
ATOM   2245  CD  PRO A 184      -9.401 -13.724   9.828  1.00  0.62           C  
ATOM   2246  HA  PRO A 184     -12.369 -14.437   9.825  1.00  0.64           H  
ATOM   2247  HB2 PRO A 184     -11.641 -12.916  12.084  1.00  0.91           H  
ATOM   2248  HB3 PRO A 184     -11.320 -14.631  11.820  1.00  0.91           H  
ATOM   2249  HG2 PRO A 184      -9.543 -12.280  11.388  1.00  1.03           H  
ATOM   2250  HG3 PRO A 184      -9.134 -13.918  11.932  1.00  1.03           H  
ATOM   2251  HD2 PRO A 184      -8.582 -13.138   9.451  1.00  0.72           H  
ATOM   2252  HD3 PRO A 184      -9.174 -14.778   9.768  1.00  0.78           H  
ATOM   2253  N   TRP A 185     -12.162 -11.164   9.686  1.00  0.46           N  
ATOM   2254  CA  TRP A 185     -12.952  -9.945   9.585  1.00  0.42           C  
ATOM   2255  C   TRP A 185     -13.639  -9.845   8.223  1.00  0.37           C  
ATOM   2256  O   TRP A 185     -14.770  -9.370   8.129  1.00  0.38           O  
ATOM   2257  CB  TRP A 185     -12.082  -8.709   9.824  1.00  0.48           C  
ATOM   2258  CG  TRP A 185     -12.617  -7.489   9.142  1.00  0.45           C  
ATOM   2259  CD1 TRP A 185     -13.488  -6.572   9.655  1.00  0.56           C  
ATOM   2260  CD2 TRP A 185     -12.323  -7.064   7.813  1.00  0.37           C  
ATOM   2261  NE1 TRP A 185     -13.760  -5.606   8.716  1.00  0.56           N  
ATOM   2262  CE2 TRP A 185     -13.054  -5.887   7.576  1.00  0.43           C  
ATOM   2263  CE3 TRP A 185     -11.512  -7.569   6.799  1.00  0.36           C  
ATOM   2264  CZ2 TRP A 185     -12.997  -5.210   6.361  1.00  0.43           C  
ATOM   2265  CZ3 TRP A 185     -11.455  -6.897   5.595  1.00  0.37           C  
ATOM   2266  CH2 TRP A 185     -12.194  -5.730   5.385  1.00  0.38           C  
ATOM   2267  H   TRP A 185     -11.191 -11.120   9.560  1.00  0.49           H  
ATOM   2268  HA  TRP A 185     -13.713  -9.986  10.350  1.00  0.45           H  
ATOM   2269  HB2 TRP A 185     -12.032  -8.508  10.884  1.00  0.58           H  
ATOM   2270  HB3 TRP A 185     -11.087  -8.896   9.448  1.00  0.50           H  
ATOM   2271  HD1 TRP A 185     -13.898  -6.615  10.652  1.00  0.67           H  
ATOM   2272  HE1 TRP A 185     -14.359  -4.841   8.843  1.00  0.66           H  
ATOM   2273  HE3 TRP A 185     -10.934  -8.470   6.943  1.00  0.41           H  
ATOM   2274  HZ2 TRP A 185     -13.562  -4.310   6.180  1.00  0.52           H  
ATOM   2275  HZ3 TRP A 185     -10.833  -7.276   4.798  1.00  0.45           H  
ATOM   2276  HH2 TRP A 185     -12.121  -5.242   4.429  1.00  0.43           H  
ATOM   2277  N   ILE A 186     -12.959 -10.295   7.168  1.00  0.38           N  
ATOM   2278  CA  ILE A 186     -13.533 -10.246   5.825  1.00  0.37           C  
ATOM   2279  C   ILE A 186     -14.897 -10.920   5.801  1.00  0.35           C  
ATOM   2280  O   ILE A 186     -15.881 -10.340   5.342  1.00  0.41           O  
ATOM   2281  CB  ILE A 186     -12.635 -10.933   4.775  1.00  0.43           C  
ATOM   2282  CG1 ILE A 186     -11.221 -10.358   4.812  1.00  0.55           C  
ATOM   2283  CG2 ILE A 186     -13.235 -10.772   3.387  1.00  0.45           C  
ATOM   2284  CD1 ILE A 186     -10.516 -10.385   3.472  1.00  0.45           C  
ATOM   2285  H   ILE A 186     -12.061 -10.667   7.296  1.00  0.44           H  
ATOM   2286  HA  ILE A 186     -13.649  -9.208   5.549  1.00  0.39           H  
ATOM   2287  HB  ILE A 186     -12.595 -11.988   5.003  1.00  0.52           H  
ATOM   2288 HG12 ILE A 186     -11.267  -9.335   5.134  1.00  0.85           H  
ATOM   2289 HG13 ILE A 186     -10.630 -10.926   5.512  1.00  0.92           H  
ATOM   2290 HG21 ILE A 186     -14.263 -11.101   3.397  1.00  1.19           H  
ATOM   2291 HG22 ILE A 186     -12.673 -11.367   2.681  1.00  1.14           H  
ATOM   2292 HG23 ILE A 186     -13.193  -9.731   3.096  1.00  1.04           H  
ATOM   2293 HD11 ILE A 186      -9.512 -10.007   3.586  1.00  1.06           H  
ATOM   2294 HD12 ILE A 186     -11.053  -9.765   2.769  1.00  1.07           H  
ATOM   2295 HD13 ILE A 186     -10.480 -11.400   3.103  1.00  1.20           H  
ATOM   2296  N   GLN A 187     -14.946 -12.150   6.299  1.00  0.36           N  
ATOM   2297  CA  GLN A 187     -16.189 -12.908   6.336  1.00  0.38           C  
ATOM   2298  C   GLN A 187     -17.180 -12.275   7.305  1.00  0.38           C  
ATOM   2299  O   GLN A 187     -18.323 -11.999   6.943  1.00  0.39           O  
ATOM   2300  CB  GLN A 187     -15.917 -14.359   6.739  1.00  0.45           C  
ATOM   2301  CG  GLN A 187     -14.771 -14.999   5.972  1.00  1.40           C  
ATOM   2302  CD  GLN A 187     -14.727 -16.505   6.140  1.00  1.59           C  
ATOM   2303  OE1 GLN A 187     -13.982 -17.027   6.969  1.00  1.93           O  
ATOM   2304  NE2 GLN A 187     -15.527 -17.212   5.350  1.00  2.18           N  
ATOM   2305  H   GLN A 187     -14.125 -12.558   6.650  1.00  0.39           H  
ATOM   2306  HA  GLN A 187     -16.615 -12.894   5.344  1.00  0.38           H  
ATOM   2307  HB2 GLN A 187     -15.679 -14.389   7.792  1.00  1.08           H  
ATOM   2308  HB3 GLN A 187     -16.809 -14.942   6.564  1.00  1.18           H  
ATOM   2309  HG2 GLN A 187     -14.887 -14.772   4.923  1.00  2.09           H  
ATOM   2310  HG3 GLN A 187     -13.840 -14.584   6.329  1.00  1.98           H  
ATOM   2311 HE21 GLN A 187     -16.093 -16.729   4.712  1.00  2.67           H  
ATOM   2312 HE22 GLN A 187     -15.519 -18.188   5.437  1.00  2.41           H  
ATOM   2313  N   GLU A 188     -16.731 -12.048   8.538  1.00  0.41           N  
ATOM   2314  CA  GLU A 188     -17.575 -11.449   9.568  1.00  0.45           C  
ATOM   2315  C   GLU A 188     -18.279 -10.202   9.044  1.00  0.43           C  
ATOM   2316  O   GLU A 188     -19.459  -9.983   9.320  1.00  0.48           O  
ATOM   2317  CB  GLU A 188     -16.737 -11.096  10.798  1.00  0.49           C  
ATOM   2318  CG  GLU A 188     -17.380 -10.050  11.693  1.00  1.28           C  
ATOM   2319  CD  GLU A 188     -18.771 -10.447  12.147  1.00  1.77           C  
ATOM   2320  OE1 GLU A 188     -18.895 -11.470  12.853  1.00  2.21           O  
ATOM   2321  OE2 GLU A 188     -19.736  -9.736  11.797  1.00  2.41           O  
ATOM   2322  H   GLU A 188     -15.808 -12.291   8.761  1.00  0.42           H  
ATOM   2323  HA  GLU A 188     -18.320 -12.177   9.849  1.00  0.49           H  
ATOM   2324  HB2 GLU A 188     -16.581 -11.991  11.382  1.00  1.19           H  
ATOM   2325  HB3 GLU A 188     -15.779 -10.718  10.470  1.00  0.96           H  
ATOM   2326  HG2 GLU A 188     -16.760  -9.910  12.565  1.00  1.82           H  
ATOM   2327  HG3 GLU A 188     -17.447  -9.120  11.147  1.00  1.76           H  
ATOM   2328  N   ASN A 189     -17.553  -9.391   8.284  1.00  0.39           N  
ATOM   2329  CA  ASN A 189     -18.116  -8.170   7.719  1.00  0.39           C  
ATOM   2330  C   ASN A 189     -19.182  -8.495   6.674  1.00  0.38           C  
ATOM   2331  O   ASN A 189     -20.077  -7.691   6.417  1.00  0.43           O  
ATOM   2332  CB  ASN A 189     -17.012  -7.317   7.090  1.00  0.37           C  
ATOM   2333  CG  ASN A 189     -17.256  -5.832   7.273  1.00  0.69           C  
ATOM   2334  OD1 ASN A 189     -18.192  -5.424   7.961  1.00  1.48           O  
ATOM   2335  ND2 ASN A 189     -16.412  -5.014   6.654  1.00  1.30           N  
ATOM   2336  H   ASN A 189     -16.619  -9.620   8.094  1.00  0.37           H  
ATOM   2337  HA  ASN A 189     -18.575  -7.614   8.523  1.00  0.44           H  
ATOM   2338  HB2 ASN A 189     -16.067  -7.567   7.550  1.00  0.51           H  
ATOM   2339  HB3 ASN A 189     -16.961  -7.528   6.032  1.00  0.46           H  
ATOM   2340 HD21 ASN A 189     -15.690  -5.409   6.122  1.00  1.93           H  
ATOM   2341 HD22 ASN A 189     -16.546  -4.048   6.755  1.00  1.48           H  
ATOM   2342  N   GLY A 190     -19.083  -9.682   6.081  1.00  0.36           N  
ATOM   2343  CA  GLY A 190     -20.049 -10.095   5.080  1.00  0.38           C  
ATOM   2344  C   GLY A 190     -19.400 -10.620   3.811  1.00  0.37           C  
ATOM   2345  O   GLY A 190     -20.002 -10.580   2.738  1.00  0.39           O  
ATOM   2346  H   GLY A 190     -18.354 -10.283   6.330  1.00  0.36           H  
ATOM   2347  HA2 GLY A 190     -20.669 -10.873   5.498  1.00  0.42           H  
ATOM   2348  HA3 GLY A 190     -20.672  -9.250   4.830  1.00  0.39           H  
ATOM   2349  N   GLY A 191     -18.177 -11.124   3.929  1.00  0.35           N  
ATOM   2350  CA  GLY A 191     -17.483 -11.657   2.777  1.00  0.35           C  
ATOM   2351  C   GLY A 191     -17.107 -10.597   1.755  1.00  0.33           C  
ATOM   2352  O   GLY A 191     -17.733  -9.531   1.670  1.00  0.31           O  
ATOM   2353  H   GLY A 191     -17.746 -11.147   4.807  1.00  0.35           H  
ATOM   2354  HA2 GLY A 191     -16.582 -12.148   3.112  1.00  0.35           H  
ATOM   2355  HA3 GLY A 191     -18.118 -12.389   2.299  1.00  0.39           H  
ATOM   2356  N   TRP A 192     -16.080 -10.905   0.971  1.00  0.34           N  
ATOM   2357  CA  TRP A 192     -15.605 -10.001  -0.067  1.00  0.35           C  
ATOM   2358  C   TRP A 192     -16.778  -9.480  -0.894  1.00  0.34           C  
ATOM   2359  O   TRP A 192     -16.754  -8.353  -1.392  1.00  0.34           O  
ATOM   2360  CB  TRP A 192     -14.600 -10.717  -0.973  1.00  0.39           C  
ATOM   2361  CG  TRP A 192     -13.170 -10.451  -0.607  1.00  0.41           C  
ATOM   2362  CD1 TRP A 192     -12.255 -11.353  -0.136  1.00  0.51           C  
ATOM   2363  CD2 TRP A 192     -12.488  -9.195  -0.686  1.00  0.45           C  
ATOM   2364  NE1 TRP A 192     -11.051 -10.730   0.083  1.00  0.57           N  
ATOM   2365  CE2 TRP A 192     -11.168  -9.407  -0.248  1.00  0.54           C  
ATOM   2366  CE3 TRP A 192     -12.867  -7.911  -1.085  1.00  0.50           C  
ATOM   2367  CZ2 TRP A 192     -10.226  -8.383  -0.200  1.00  0.65           C  
ATOM   2368  CZ3 TRP A 192     -11.932  -6.895  -1.036  1.00  0.63           C  
ATOM   2369  CH2 TRP A 192     -10.624  -7.136  -0.597  1.00  0.69           C  
ATOM   2370  H   TRP A 192     -15.636 -11.768   1.093  1.00  0.36           H  
ATOM   2371  HA  TRP A 192     -15.117  -9.166   0.414  1.00  0.34           H  
ATOM   2372  HB2 TRP A 192     -14.767 -11.782  -0.913  1.00  0.43           H  
ATOM   2373  HB3 TRP A 192     -14.750 -10.392  -1.992  1.00  0.41           H  
ATOM   2374  HD1 TRP A 192     -12.461 -12.401   0.037  1.00  0.59           H  
ATOM   2375  HE1 TRP A 192     -10.240 -11.163   0.421  1.00  0.66           H  
ATOM   2376  HE3 TRP A 192     -13.871  -7.706  -1.426  1.00  0.50           H  
ATOM   2377  HZ2 TRP A 192      -9.213  -8.552   0.134  1.00  0.73           H  
ATOM   2378  HZ3 TRP A 192     -12.207  -5.896  -1.339  1.00  0.73           H  
ATOM   2379  HH2 TRP A 192      -9.927  -6.313  -0.574  1.00  0.81           H  
ATOM   2380  N   ASP A 193     -17.812 -10.306  -1.026  1.00  0.36           N  
ATOM   2381  CA  ASP A 193     -18.996  -9.922  -1.779  1.00  0.37           C  
ATOM   2382  C   ASP A 193     -19.648  -8.703  -1.141  1.00  0.35           C  
ATOM   2383  O   ASP A 193     -20.003  -7.744  -1.828  1.00  0.38           O  
ATOM   2384  CB  ASP A 193     -19.991 -11.083  -1.840  1.00  0.41           C  
ATOM   2385  CG  ASP A 193     -21.328 -10.732  -1.217  1.00  1.17           C  
ATOM   2386  OD1 ASP A 193     -22.090  -9.964  -1.840  1.00  2.09           O  
ATOM   2387  OD2 ASP A 193     -21.613 -11.228  -0.107  1.00  1.63           O  
ATOM   2388  H   ASP A 193     -17.780 -11.188  -0.602  1.00  0.37           H  
ATOM   2389  HA  ASP A 193     -18.683  -9.668  -2.782  1.00  0.39           H  
ATOM   2390  HB2 ASP A 193     -20.156 -11.353  -2.873  1.00  0.78           H  
ATOM   2391  HB3 ASP A 193     -19.579 -11.930  -1.312  1.00  0.77           H  
ATOM   2392  N   THR A 194     -19.788  -8.736   0.183  1.00  0.32           N  
ATOM   2393  CA  THR A 194     -20.380  -7.620   0.907  1.00  0.30           C  
ATOM   2394  C   THR A 194     -19.646  -6.339   0.562  1.00  0.27           C  
ATOM   2395  O   THR A 194     -20.263  -5.311   0.285  1.00  0.28           O  
ATOM   2396  CB  THR A 194     -20.322  -7.850   2.416  1.00  0.31           C  
ATOM   2397  OG1 THR A 194     -21.456  -8.576   2.855  1.00  0.34           O  
ATOM   2398  CG2 THR A 194     -20.265  -6.563   3.212  1.00  0.31           C  
ATOM   2399  H   THR A 194     -19.475  -9.520   0.681  1.00  0.32           H  
ATOM   2400  HA  THR A 194     -21.411  -7.529   0.599  1.00  0.32           H  
ATOM   2401  HB  THR A 194     -19.435  -8.421   2.650  1.00  0.31           H  
ATOM   2402  HG1 THR A 194     -22.246  -8.210   2.452  1.00  0.59           H  
ATOM   2403 HG21 THR A 194     -21.079  -5.919   2.915  1.00  1.06           H  
ATOM   2404 HG22 THR A 194     -19.325  -6.063   3.026  1.00  1.00           H  
ATOM   2405 HG23 THR A 194     -20.351  -6.787   4.265  1.00  1.11           H  
ATOM   2406  N   PHE A 195     -18.317  -6.412   0.573  1.00  0.25           N  
ATOM   2407  CA  PHE A 195     -17.499  -5.251   0.248  1.00  0.24           C  
ATOM   2408  C   PHE A 195     -17.983  -4.611  -1.046  1.00  0.25           C  
ATOM   2409  O   PHE A 195     -18.215  -3.404  -1.109  1.00  0.27           O  
ATOM   2410  CB  PHE A 195     -16.030  -5.642   0.103  1.00  0.25           C  
ATOM   2411  CG  PHE A 195     -15.316  -4.860  -0.962  1.00  0.26           C  
ATOM   2412  CD1 PHE A 195     -15.016  -3.521  -0.769  1.00  1.13           C  
ATOM   2413  CD2 PHE A 195     -14.952  -5.459  -2.157  1.00  1.27           C  
ATOM   2414  CE1 PHE A 195     -14.364  -2.795  -1.747  1.00  1.14           C  
ATOM   2415  CE2 PHE A 195     -14.300  -4.737  -3.139  1.00  1.29           C  
ATOM   2416  CZ  PHE A 195     -14.006  -3.403  -2.933  1.00  0.36           C  
ATOM   2417  H   PHE A 195     -17.882  -7.268   0.799  1.00  0.26           H  
ATOM   2418  HA  PHE A 195     -17.598  -4.536   1.051  1.00  0.23           H  
ATOM   2419  HB2 PHE A 195     -15.524  -5.467   1.039  1.00  0.28           H  
ATOM   2420  HB3 PHE A 195     -15.962  -6.688  -0.148  1.00  0.28           H  
ATOM   2421  HD1 PHE A 195     -15.296  -3.045   0.158  1.00  2.03           H  
ATOM   2422  HD2 PHE A 195     -15.182  -6.501  -2.319  1.00  2.17           H  
ATOM   2423  HE1 PHE A 195     -14.134  -1.752  -1.583  1.00  2.04           H  
ATOM   2424  HE2 PHE A 195     -14.022  -5.215  -4.066  1.00  2.20           H  
ATOM   2425  HZ  PHE A 195     -13.497  -2.837  -3.699  1.00  0.42           H  
ATOM   2426  N   VAL A 196     -18.135  -5.435  -2.077  1.00  0.28           N  
ATOM   2427  CA  VAL A 196     -18.596  -4.958  -3.374  1.00  0.31           C  
ATOM   2428  C   VAL A 196     -19.880  -4.147  -3.238  1.00  0.31           C  
ATOM   2429  O   VAL A 196     -20.020  -3.082  -3.837  1.00  0.36           O  
ATOM   2430  CB  VAL A 196     -18.849  -6.130  -4.341  1.00  0.38           C  
ATOM   2431  CG1 VAL A 196     -19.985  -5.800  -5.297  1.00  1.10           C  
ATOM   2432  CG2 VAL A 196     -17.582  -6.473  -5.105  1.00  1.19           C  
ATOM   2433  H   VAL A 196     -17.934  -6.390  -1.960  1.00  0.31           H  
ATOM   2434  HA  VAL A 196     -17.825  -4.330  -3.795  1.00  0.34           H  
ATOM   2435  HB  VAL A 196     -19.138  -6.993  -3.760  1.00  1.03           H  
ATOM   2436 HG11 VAL A 196     -19.959  -6.481  -6.134  1.00  1.86           H  
ATOM   2437 HG12 VAL A 196     -19.874  -4.787  -5.653  1.00  1.62           H  
ATOM   2438 HG13 VAL A 196     -20.929  -5.899  -4.781  1.00  1.49           H  
ATOM   2439 HG21 VAL A 196     -17.063  -7.275  -4.601  1.00  1.72           H  
ATOM   2440 HG22 VAL A 196     -16.943  -5.603  -5.150  1.00  1.84           H  
ATOM   2441 HG23 VAL A 196     -17.838  -6.783  -6.107  1.00  1.74           H  
ATOM   2442  N   GLU A 197     -20.818  -4.664  -2.453  1.00  0.31           N  
ATOM   2443  CA  GLU A 197     -22.098  -3.997  -2.243  1.00  0.34           C  
ATOM   2444  C   GLU A 197     -21.936  -2.690  -1.466  1.00  0.32           C  
ATOM   2445  O   GLU A 197     -22.470  -1.654  -1.861  1.00  0.43           O  
ATOM   2446  CB  GLU A 197     -23.058  -4.925  -1.497  1.00  0.39           C  
ATOM   2447  CG  GLU A 197     -23.326  -6.233  -2.223  1.00  1.23           C  
ATOM   2448  CD  GLU A 197     -24.453  -6.120  -3.231  1.00  1.68           C  
ATOM   2449  OE1 GLU A 197     -24.182  -5.711  -4.380  1.00  1.78           O  
ATOM   2450  OE2 GLU A 197     -25.606  -6.440  -2.872  1.00  2.53           O  
ATOM   2451  H   GLU A 197     -20.648  -5.522  -2.008  1.00  0.32           H  
ATOM   2452  HA  GLU A 197     -22.515  -3.773  -3.213  1.00  0.40           H  
ATOM   2453  HB2 GLU A 197     -22.638  -5.155  -0.529  1.00  1.02           H  
ATOM   2454  HB3 GLU A 197     -24.000  -4.415  -1.360  1.00  1.06           H  
ATOM   2455  HG2 GLU A 197     -22.428  -6.533  -2.742  1.00  1.75           H  
ATOM   2456  HG3 GLU A 197     -23.589  -6.987  -1.494  1.00  1.69           H  
ATOM   2457  N   LEU A 198     -21.216  -2.751  -0.351  1.00  0.26           N  
ATOM   2458  CA  LEU A 198     -21.007  -1.577   0.493  1.00  0.30           C  
ATOM   2459  C   LEU A 198     -20.263  -0.463  -0.239  1.00  0.26           C  
ATOM   2460  O   LEU A 198     -20.756   0.661  -0.334  1.00  0.31           O  
ATOM   2461  CB  LEU A 198     -20.230  -1.961   1.754  1.00  0.40           C  
ATOM   2462  CG  LEU A 198     -20.836  -1.460   3.065  1.00  0.60           C  
ATOM   2463  CD1 LEU A 198     -20.551  -2.442   4.191  1.00  1.33           C  
ATOM   2464  CD2 LEU A 198     -20.295  -0.080   3.407  1.00  1.45           C  
ATOM   2465  H   LEU A 198     -20.828  -3.609  -0.079  1.00  0.28           H  
ATOM   2466  HA  LEU A 198     -21.978  -1.208   0.786  1.00  0.36           H  
ATOM   2467  HB2 LEU A 198     -20.163  -3.037   1.799  1.00  0.46           H  
ATOM   2468  HB3 LEU A 198     -19.231  -1.560   1.671  1.00  0.52           H  
ATOM   2469  HG  LEU A 198     -21.908  -1.383   2.953  1.00  1.22           H  
ATOM   2470 HD11 LEU A 198     -19.569  -2.248   4.598  1.00  1.93           H  
ATOM   2471 HD12 LEU A 198     -20.590  -3.450   3.807  1.00  1.95           H  
ATOM   2472 HD13 LEU A 198     -21.292  -2.323   4.968  1.00  1.76           H  
ATOM   2473 HD21 LEU A 198     -20.570   0.617   2.629  1.00  2.05           H  
ATOM   2474 HD22 LEU A 198     -19.219  -0.124   3.486  1.00  1.90           H  
ATOM   2475 HD23 LEU A 198     -20.712   0.247   4.348  1.00  1.99           H  
ATOM   2476  N   TYR A 199     -19.066  -0.769  -0.724  1.00  0.26           N  
ATOM   2477  CA  TYR A 199     -18.242   0.221  -1.415  1.00  0.27           C  
ATOM   2478  C   TYR A 199     -18.475   0.239  -2.926  1.00  0.28           C  
ATOM   2479  O   TYR A 199     -17.756   0.923  -3.654  1.00  0.33           O  
ATOM   2480  CB  TYR A 199     -16.763  -0.025  -1.113  1.00  0.34           C  
ATOM   2481  CG  TYR A 199     -16.323   0.550   0.214  1.00  0.36           C  
ATOM   2482  CD1 TYR A 199     -17.156   0.494   1.325  1.00  1.01           C  
ATOM   2483  CD2 TYR A 199     -15.079   1.151   0.358  1.00  1.04           C  
ATOM   2484  CE1 TYR A 199     -16.764   1.018   2.539  1.00  1.03           C  
ATOM   2485  CE2 TYR A 199     -14.679   1.678   1.571  1.00  1.07           C  
ATOM   2486  CZ  TYR A 199     -15.524   1.609   2.659  1.00  0.46           C  
ATOM   2487  OH  TYR A 199     -15.128   2.131   3.868  1.00  0.53           O  
ATOM   2488  H   TYR A 199     -18.716  -1.676  -0.597  1.00  0.30           H  
ATOM   2489  HA  TYR A 199     -18.510   1.190  -1.022  1.00  0.27           H  
ATOM   2490  HB2 TYR A 199     -16.577  -1.088  -1.094  1.00  0.38           H  
ATOM   2491  HB3 TYR A 199     -16.163   0.428  -1.889  1.00  0.40           H  
ATOM   2492  HD1 TYR A 199     -18.125   0.033   1.233  1.00  1.73           H  
ATOM   2493  HD2 TYR A 199     -14.419   1.203  -0.495  1.00  1.75           H  
ATOM   2494  HE1 TYR A 199     -17.430   0.962   3.387  1.00  1.74           H  
ATOM   2495  HE2 TYR A 199     -13.709   2.142   1.663  1.00  1.80           H  
ATOM   2496  HH  TYR A 199     -15.015   1.420   4.503  1.00  0.83           H  
ATOM   2497  N   GLY A 200     -19.469  -0.511  -3.400  1.00  0.26           N  
ATOM   2498  CA  GLY A 200     -19.751  -0.545  -4.825  1.00  0.31           C  
ATOM   2499  C   GLY A 200     -19.842   0.841  -5.439  1.00  0.36           C  
ATOM   2500  O   GLY A 200     -19.761   1.851  -4.736  1.00  0.33           O  
ATOM   2501  H   GLY A 200     -20.014  -1.042  -2.785  1.00  0.24           H  
ATOM   2502  HA2 GLY A 200     -18.966  -1.095  -5.322  1.00  0.42           H  
ATOM   2503  HA3 GLY A 200     -20.689  -1.057  -4.981  1.00  0.33           H  
ATOM   2504  N   ASN A 201     -20.009   0.885  -6.759  1.00  0.55           N  
ATOM   2505  CA  ASN A 201     -20.110   2.148  -7.484  1.00  0.74           C  
ATOM   2506  C   ASN A 201     -21.048   3.120  -6.776  1.00  0.78           C  
ATOM   2507  O   ASN A 201     -20.828   4.330  -6.791  1.00  1.29           O  
ATOM   2508  CB  ASN A 201     -20.599   1.901  -8.913  1.00  0.91           C  
ATOM   2509  CG  ASN A 201     -20.110   2.959  -9.882  1.00  1.68           C  
ATOM   2510  OD1 ASN A 201     -19.057   2.810 -10.502  1.00  2.43           O  
ATOM   2511  ND2 ASN A 201     -20.875   4.036 -10.018  1.00  2.36           N  
ATOM   2512  H   ASN A 201     -20.065   0.044  -7.259  1.00  0.58           H  
ATOM   2513  HA  ASN A 201     -19.123   2.585  -7.524  1.00  0.79           H  
ATOM   2514  HB2 ASN A 201     -20.241   0.939  -9.248  1.00  1.38           H  
ATOM   2515  HB3 ASN A 201     -21.679   1.902  -8.922  1.00  1.12           H  
ATOM   2516 HD21 ASN A 201     -21.700   4.087  -9.492  1.00  2.53           H  
ATOM   2517 HD22 ASN A 201     -20.583   4.736 -10.639  1.00  3.04           H  
ATOM   2518  N   ASN A 202     -22.092   2.583  -6.154  1.00  0.61           N  
ATOM   2519  CA  ASN A 202     -23.059   3.407  -5.438  1.00  0.64           C  
ATOM   2520  C   ASN A 202     -22.388   4.162  -4.295  1.00  0.54           C  
ATOM   2521  O   ASN A 202     -22.635   5.351  -4.093  1.00  0.58           O  
ATOM   2522  CB  ASN A 202     -24.197   2.542  -4.894  1.00  0.68           C  
ATOM   2523  CG  ASN A 202     -25.521   3.280  -4.866  1.00  1.30           C  
ATOM   2524  OD1 ASN A 202     -25.735   4.225  -5.626  1.00  2.11           O  
ATOM   2525  ND2 ASN A 202     -26.419   2.852  -3.986  1.00  1.95           N  
ATOM   2526  H   ASN A 202     -22.214   1.611  -6.175  1.00  0.86           H  
ATOM   2527  HA  ASN A 202     -23.466   4.123  -6.137  1.00  0.73           H  
ATOM   2528  HB2 ASN A 202     -24.307   1.668  -5.518  1.00  1.12           H  
ATOM   2529  HB3 ASN A 202     -23.956   2.233  -3.887  1.00  1.15           H  
ATOM   2530 HD21 ASN A 202     -26.180   2.094  -3.412  1.00  2.20           H  
ATOM   2531 HD22 ASN A 202     -27.284   3.311  -3.946  1.00  2.57           H  
ATOM   2532  N   ALA A 203     -21.536   3.463  -3.551  1.00  0.47           N  
ATOM   2533  CA  ALA A 203     -20.830   4.068  -2.429  1.00  0.40           C  
ATOM   2534  C   ALA A 203     -19.823   5.107  -2.907  1.00  0.36           C  
ATOM   2535  O   ALA A 203     -20.000   6.304  -2.683  1.00  0.40           O  
ATOM   2536  CB  ALA A 203     -20.129   2.999  -1.604  1.00  0.38           C  
ATOM   2537  H   ALA A 203     -21.380   2.519  -3.761  1.00  0.50           H  
ATOM   2538  HA  ALA A 203     -21.560   4.553  -1.798  1.00  0.44           H  
ATOM   2539  HB1 ALA A 203     -19.078   3.238  -1.522  1.00  1.13           H  
ATOM   2540  HB2 ALA A 203     -20.566   2.959  -0.617  1.00  1.01           H  
ATOM   2541  HB3 ALA A 203     -20.242   2.039  -2.087  1.00  1.03           H  
ATOM   2542  N   ALA A 204     -18.766   4.641  -3.565  1.00  0.35           N  
ATOM   2543  CA  ALA A 204     -17.729   5.534  -4.070  1.00  0.38           C  
ATOM   2544  C   ALA A 204     -18.333   6.720  -4.816  1.00  0.42           C  
ATOM   2545  O   ALA A 204     -17.751   7.804  -4.850  1.00  0.46           O  
ATOM   2546  CB  ALA A 204     -16.765   4.774  -4.969  1.00  0.47           C  
ATOM   2547  H   ALA A 204     -18.681   3.674  -3.713  1.00  0.38           H  
ATOM   2548  HA  ALA A 204     -17.172   5.906  -3.222  1.00  0.37           H  
ATOM   2549  HB1 ALA A 204     -15.774   4.806  -4.541  1.00  1.16           H  
ATOM   2550  HB2 ALA A 204     -17.087   3.747  -5.054  1.00  0.98           H  
ATOM   2551  HB3 ALA A 204     -16.750   5.229  -5.948  1.00  1.22           H  
ATOM   2552  N   ALA A 205     -19.504   6.510  -5.410  1.00  0.44           N  
ATOM   2553  CA  ALA A 205     -20.185   7.566  -6.150  1.00  0.51           C  
ATOM   2554  C   ALA A 205     -20.586   8.711  -5.227  1.00  0.53           C  
ATOM   2555  O   ALA A 205     -20.138   9.845  -5.396  1.00  0.61           O  
ATOM   2556  CB  ALA A 205     -21.409   7.006  -6.857  1.00  0.53           C  
ATOM   2557  H   ALA A 205     -19.921   5.626  -5.347  1.00  0.43           H  
ATOM   2558  HA  ALA A 205     -19.504   7.940  -6.900  1.00  0.56           H  
ATOM   2559  HB1 ALA A 205     -21.099   6.448  -7.728  1.00  1.22           H  
ATOM   2560  HB2 ALA A 205     -21.946   6.354  -6.183  1.00  1.19           H  
ATOM   2561  HB3 ALA A 205     -22.052   7.819  -7.160  1.00  1.03           H  
ATOM   2562  N   GLU A 206     -21.435   8.405  -4.251  1.00  0.53           N  
ATOM   2563  CA  GLU A 206     -21.901   9.408  -3.299  1.00  0.61           C  
ATOM   2564  C   GLU A 206     -20.733  10.214  -2.741  1.00  0.60           C  
ATOM   2565  O   GLU A 206     -20.726  11.443  -2.810  1.00  0.68           O  
ATOM   2566  CB  GLU A 206     -22.666   8.739  -2.156  1.00  0.66           C  
ATOM   2567  CG  GLU A 206     -24.069   8.297  -2.539  1.00  1.24           C  
ATOM   2568  CD  GLU A 206     -25.018   8.279  -1.357  1.00  1.61           C  
ATOM   2569  OE1 GLU A 206     -24.667   8.855  -0.306  1.00  2.01           O  
ATOM   2570  OE2 GLU A 206     -26.111   7.688  -1.482  1.00  2.30           O  
ATOM   2571  H   GLU A 206     -21.758   7.483  -4.169  1.00  0.51           H  
ATOM   2572  HA  GLU A 206     -22.567  10.077  -3.823  1.00  0.71           H  
ATOM   2573  HB2 GLU A 206     -22.115   7.869  -1.829  1.00  1.16           H  
ATOM   2574  HB3 GLU A 206     -22.743   9.435  -1.334  1.00  1.00           H  
ATOM   2575  HG2 GLU A 206     -24.457   8.978  -3.282  1.00  1.76           H  
ATOM   2576  HG3 GLU A 206     -24.018   7.302  -2.957  1.00  1.88           H  
ATOM   2577  N   SER A 207     -19.748   9.515  -2.188  1.00  0.54           N  
ATOM   2578  CA  SER A 207     -18.576  10.168  -1.617  1.00  0.56           C  
ATOM   2579  C   SER A 207     -17.969  11.158  -2.606  1.00  0.62           C  
ATOM   2580  O   SER A 207     -17.713  12.311  -2.266  1.00  0.71           O  
ATOM   2581  CB  SER A 207     -17.530   9.128  -1.214  1.00  0.55           C  
ATOM   2582  OG  SER A 207     -16.356   9.749  -0.720  1.00  1.13           O  
ATOM   2583  H   SER A 207     -19.811   8.538  -2.162  1.00  0.51           H  
ATOM   2584  HA  SER A 207     -18.893  10.707  -0.737  1.00  0.60           H  
ATOM   2585  HB2 SER A 207     -17.937   8.492  -0.442  1.00  0.95           H  
ATOM   2586  HB3 SER A 207     -17.271   8.528  -2.074  1.00  0.78           H  
ATOM   2587  HG  SER A 207     -15.732   9.870  -1.439  1.00  1.47           H  
ATOM   2588  N   ARG A 208     -17.741  10.700  -3.832  1.00  0.64           N  
ATOM   2589  CA  ARG A 208     -17.163  11.548  -4.868  1.00  0.75           C  
ATOM   2590  C   ARG A 208     -18.084  12.721  -5.194  1.00  0.86           C  
ATOM   2591  O   ARG A 208     -17.624  13.791  -5.593  1.00  1.00           O  
ATOM   2592  CB  ARG A 208     -16.894  10.730  -6.133  1.00  0.83           C  
ATOM   2593  CG  ARG A 208     -16.535  11.579  -7.341  1.00  1.32           C  
ATOM   2594  CD  ARG A 208     -15.280  11.068  -8.029  1.00  1.87           C  
ATOM   2595  NE  ARG A 208     -15.205  11.498  -9.423  1.00  2.05           N  
ATOM   2596  CZ  ARG A 208     -15.868  10.911 -10.418  1.00  2.82           C  
ATOM   2597  NH1 ARG A 208     -16.660   9.872 -10.181  1.00  3.52           N  
ATOM   2598  NH2 ARG A 208     -15.739  11.367 -11.657  1.00  3.34           N  
ATOM   2599  H   ARG A 208     -17.965   9.770  -4.045  1.00  0.61           H  
ATOM   2600  HA  ARG A 208     -16.227  11.935  -4.495  1.00  0.78           H  
ATOM   2601  HB2 ARG A 208     -16.076  10.052  -5.941  1.00  1.19           H  
ATOM   2602  HB3 ARG A 208     -17.777  10.157  -6.372  1.00  1.04           H  
ATOM   2603  HG2 ARG A 208     -17.355  11.551  -8.044  1.00  1.73           H  
ATOM   2604  HG3 ARG A 208     -16.370  12.596  -7.018  1.00  1.91           H  
ATOM   2605  HD2 ARG A 208     -14.417  11.445  -7.500  1.00  2.57           H  
ATOM   2606  HD3 ARG A 208     -15.279   9.988  -7.994  1.00  2.32           H  
ATOM   2607  HE  ARG A 208     -14.630  12.263  -9.630  1.00  2.12           H  
ATOM   2608 HH11 ARG A 208     -16.765   9.521  -9.251  1.00  3.59           H  
ATOM   2609 HH12 ARG A 208     -17.153   9.439 -10.936  1.00  4.21           H  
ATOM   2610 HH21 ARG A 208     -15.145  12.150 -11.842  1.00  3.40           H  
ATOM   2611 HH22 ARG A 208     -16.236  10.928 -12.406  1.00  3.94           H  
ATOM   2612  N   LYS A 209     -19.387  12.512  -5.027  1.00  0.93           N  
ATOM   2613  CA  LYS A 209     -20.371  13.552  -5.309  1.00  1.11           C  
ATOM   2614  C   LYS A 209     -20.400  14.603  -4.203  1.00  1.17           C  
ATOM   2615  O   LYS A 209     -20.725  15.765  -4.449  1.00  1.34           O  
ATOM   2616  CB  LYS A 209     -21.760  12.934  -5.476  1.00  1.19           C  
ATOM   2617  CG  LYS A 209     -22.731  13.820  -6.240  1.00  1.57           C  
ATOM   2618  CD  LYS A 209     -23.556  13.016  -7.233  1.00  1.83           C  
ATOM   2619  CE  LYS A 209     -24.715  12.309  -6.550  1.00  2.22           C  
ATOM   2620  NZ  LYS A 209     -25.820  13.250  -6.214  1.00  2.80           N  
ATOM   2621  H   LYS A 209     -19.695  11.638  -4.710  1.00  0.94           H  
ATOM   2622  HA  LYS A 209     -20.088  14.030  -6.235  1.00  1.24           H  
ATOM   2623  HB2 LYS A 209     -21.664  11.999  -6.009  1.00  1.71           H  
ATOM   2624  HB3 LYS A 209     -22.176  12.741  -4.498  1.00  1.53           H  
ATOM   2625  HG2 LYS A 209     -23.398  14.297  -5.537  1.00  2.01           H  
ATOM   2626  HG3 LYS A 209     -22.172  14.573  -6.776  1.00  2.21           H  
ATOM   2627  HD2 LYS A 209     -23.947  13.685  -7.985  1.00  2.38           H  
ATOM   2628  HD3 LYS A 209     -22.920  12.279  -7.700  1.00  2.14           H  
ATOM   2629  HE2 LYS A 209     -25.095  11.546  -7.213  1.00  2.60           H  
ATOM   2630  HE3 LYS A 209     -24.355  11.850  -5.641  1.00  2.57           H  
ATOM   2631  HZ1 LYS A 209     -26.723  12.738  -6.166  1.00  3.19           H  
ATOM   2632  HZ2 LYS A 209     -25.892  13.991  -6.940  1.00  3.18           H  
ATOM   2633  HZ3 LYS A 209     -25.638  13.699  -5.293  1.00  3.09           H  
ATOM   2634  N   GLY A 210     -20.065  14.192  -2.984  1.00  1.10           N  
ATOM   2635  CA  GLY A 210     -20.068  15.119  -1.866  1.00  1.24           C  
ATOM   2636  C   GLY A 210     -18.674  15.463  -1.361  1.00  1.29           C  
ATOM   2637  O   GLY A 210     -18.533  16.095  -0.314  1.00  1.49           O  
ATOM   2638  H   GLY A 210     -19.817  13.255  -2.842  1.00  1.01           H  
ATOM   2639  HA2 GLY A 210     -20.558  16.031  -2.174  1.00  1.40           H  
ATOM   2640  HA3 GLY A 210     -20.632  14.680  -1.055  1.00  1.24           H  
ATOM   2641  N   GLN A 211     -17.642  15.050  -2.094  1.00  1.19           N  
ATOM   2642  CA  GLN A 211     -16.267  15.327  -1.695  1.00  1.29           C  
ATOM   2643  C   GLN A 211     -15.499  16.011  -2.822  1.00  1.54           C  
ATOM   2644  O   GLN A 211     -14.825  17.018  -2.604  1.00  2.02           O  
ATOM   2645  CB  GLN A 211     -15.560  14.031  -1.294  1.00  1.50           C  
ATOM   2646  CG  GLN A 211     -14.390  14.243  -0.347  1.00  1.94           C  
ATOM   2647  CD  GLN A 211     -13.246  14.998  -0.995  1.00  2.54           C  
ATOM   2648  OE1 GLN A 211     -12.981  14.844  -2.187  1.00  3.14           O  
ATOM   2649  NE2 GLN A 211     -12.559  15.820  -0.209  1.00  3.09           N  
ATOM   2650  H   GLN A 211     -17.805  14.548  -2.919  1.00  1.13           H  
ATOM   2651  HA  GLN A 211     -16.297  15.989  -0.843  1.00  1.42           H  
ATOM   2652  HB2 GLN A 211     -16.274  13.381  -0.810  1.00  1.73           H  
ATOM   2653  HB3 GLN A 211     -15.191  13.545  -2.185  1.00  1.86           H  
ATOM   2654  HG2 GLN A 211     -14.733  14.806   0.508  1.00  2.34           H  
ATOM   2655  HG3 GLN A 211     -14.028  13.279  -0.021  1.00  2.36           H  
ATOM   2656 HE21 GLN A 211     -12.825  15.892   0.731  1.00  3.16           H  
ATOM   2657 HE22 GLN A 211     -11.813  16.320  -0.602  1.00  3.75           H  
ATOM   2658  N   GLU A 212     -15.603  15.456  -4.025  1.00  1.49           N  
ATOM   2659  CA  GLU A 212     -14.916  16.012  -5.185  1.00  1.95           C  
ATOM   2660  C   GLU A 212     -15.235  17.497  -5.361  1.00  2.56           C  
ATOM   2661  O   GLU A 212     -14.448  18.242  -5.944  1.00  3.35           O  
ATOM   2662  CB  GLU A 212     -15.290  15.232  -6.449  1.00  2.36           C  
ATOM   2663  CG  GLU A 212     -16.526  15.758  -7.163  1.00  2.97           C  
ATOM   2664  CD  GLU A 212     -16.180  16.641  -8.346  1.00  3.71           C  
ATOM   2665  OE1 GLU A 212     -15.213  17.424  -8.240  1.00  4.37           O  
ATOM   2666  OE2 GLU A 212     -16.873  16.545  -9.380  1.00  4.08           O  
ATOM   2667  H   GLU A 212     -16.155  14.653  -4.135  1.00  1.32           H  
ATOM   2668  HA  GLU A 212     -13.855  15.908  -5.015  1.00  2.43           H  
ATOM   2669  HB2 GLU A 212     -14.460  15.273  -7.139  1.00  2.77           H  
ATOM   2670  HB3 GLU A 212     -15.469  14.201  -6.179  1.00  2.65           H  
ATOM   2671  HG2 GLU A 212     -17.103  14.918  -7.519  1.00  3.06           H  
ATOM   2672  HG3 GLU A 212     -17.119  16.329  -6.464  1.00  3.42           H  
ATOM   2673  N   ARG A 213     -16.391  17.922  -4.849  1.00  2.90           N  
ATOM   2674  CA  ARG A 213     -16.811  19.319  -4.943  1.00  3.98           C  
ATOM   2675  C   ARG A 213     -17.299  19.663  -6.348  1.00  4.48           C  
ATOM   2676  O   ARG A 213     -18.455  20.043  -6.532  1.00  4.87           O  
ATOM   2677  CB  ARG A 213     -15.663  20.247  -4.545  1.00  4.68           C  
ATOM   2678  CG  ARG A 213     -16.126  21.582  -3.985  1.00  5.39           C  
ATOM   2679  CD  ARG A 213     -16.132  22.663  -5.054  1.00  6.19           C  
ATOM   2680  NE  ARG A 213     -17.028  23.765  -4.713  1.00  6.73           N  
ATOM   2681  CZ  ARG A 213     -18.348  23.733  -4.890  1.00  7.33           C  
ATOM   2682  NH1 ARG A 213     -18.934  22.657  -5.404  1.00  7.46           N  
ATOM   2683  NH2 ARG A 213     -19.085  24.781  -4.551  1.00  8.08           N  
ATOM   2684  H   ARG A 213     -16.975  17.284  -4.393  1.00  2.82           H  
ATOM   2685  HA  ARG A 213     -17.628  19.461  -4.251  1.00  4.44           H  
ATOM   2686  HB2 ARG A 213     -15.064  19.754  -3.795  1.00  4.63           H  
ATOM   2687  HB3 ARG A 213     -15.052  20.437  -5.414  1.00  5.20           H  
ATOM   2688  HG2 ARG A 213     -17.127  21.470  -3.595  1.00  5.74           H  
ATOM   2689  HG3 ARG A 213     -15.459  21.878  -3.189  1.00  5.41           H  
ATOM   2690  HD2 ARG A 213     -15.129  23.048  -5.164  1.00  6.37           H  
ATOM   2691  HD3 ARG A 213     -16.452  22.226  -5.989  1.00  6.55           H  
ATOM   2692  HE  ARG A 213     -16.625  24.572  -4.332  1.00  6.89           H  
ATOM   2693 HH11 ARG A 213     -18.388  21.862  -5.663  1.00  7.12           H  
ATOM   2694 HH12 ARG A 213     -19.926  22.644  -5.532  1.00  8.09           H  
ATOM   2695 HH21 ARG A 213     -18.650  25.594  -4.164  1.00  8.22           H  
ATOM   2696 HH22 ARG A 213     -20.076  24.759  -4.684  1.00  8.66           H  
ATOM   2697  N   LEU A 214     -16.409  19.536  -7.330  1.00  4.94           N  
ATOM   2698  CA  LEU A 214     -16.738  19.837  -8.722  1.00  5.82           C  
ATOM   2699  C   LEU A 214     -16.763  21.343  -8.965  1.00  6.40           C  
ATOM   2700  O   LEU A 214     -15.918  21.878  -9.682  1.00  6.64           O  
ATOM   2701  CB  LEU A 214     -18.086  19.223  -9.111  1.00  6.24           C  
ATOM   2702  CG  LEU A 214     -18.322  19.092 -10.616  1.00  7.00           C  
ATOM   2703  CD1 LEU A 214     -19.203  17.889 -10.914  1.00  7.33           C  
ATOM   2704  CD2 LEU A 214     -18.948  20.365 -11.166  1.00  7.51           C  
ATOM   2705  H   LEU A 214     -15.502  19.235  -7.113  1.00  4.97           H  
ATOM   2706  HA  LEU A 214     -15.967  19.402  -9.341  1.00  6.15           H  
ATOM   2707  HB2 LEU A 214     -18.153  18.240  -8.668  1.00  6.18           H  
ATOM   2708  HB3 LEU A 214     -18.872  19.838  -8.702  1.00  6.42           H  
ATOM   2709  HG  LEU A 214     -17.373  18.942 -11.111  1.00  7.28           H  
ATOM   2710 HD11 LEU A 214     -19.213  17.705 -11.979  1.00  7.56           H  
ATOM   2711 HD12 LEU A 214     -20.208  18.085 -10.573  1.00  7.44           H  
ATOM   2712 HD13 LEU A 214     -18.812  17.022 -10.403  1.00  7.55           H  
ATOM   2713 HD21 LEU A 214     -19.981  20.179 -11.417  1.00  7.69           H  
ATOM   2714 HD22 LEU A 214     -18.412  20.676 -12.050  1.00  7.62           H  
ATOM   2715 HD23 LEU A 214     -18.894  21.144 -10.419  1.00  7.87           H  
ATOM   2716  N   GLU A 215     -17.736  22.020  -8.362  1.00  6.94           N  
ATOM   2717  CA  GLU A 215     -17.872  23.464  -8.513  1.00  7.75           C  
ATOM   2718  C   GLU A 215     -18.160  23.838  -9.965  1.00  8.53           C  
ATOM   2719  O   GLU A 215     -17.737  23.083 -10.865  1.00  8.87           O  
ATOM   2720  CB  GLU A 215     -16.603  24.171  -8.026  1.00  8.05           C  
ATOM   2721  CG  GLU A 215     -16.296  25.463  -8.768  1.00  8.42           C  
ATOM   2722  CD  GLU A 215     -15.509  25.230 -10.043  1.00  8.96           C  
ATOM   2723  OE1 GLU A 215     -14.363  24.740  -9.954  1.00  9.25           O  
ATOM   2724  OE2 GLU A 215     -16.038  25.539 -11.132  1.00  9.33           O  
ATOM   2725  OXT GLU A 215     -18.810  24.881 -10.188  1.00  9.01           O  
ATOM   2726  H   GLU A 215     -18.378  21.537  -7.802  1.00  6.98           H  
ATOM   2727  HA  GLU A 215     -18.704  23.781  -7.903  1.00  7.89           H  
ATOM   2728  HB2 GLU A 215     -16.715  24.403  -6.978  1.00  7.90           H  
ATOM   2729  HB3 GLU A 215     -15.763  23.503  -8.148  1.00  8.46           H  
ATOM   2730  HG2 GLU A 215     -17.226  25.949  -9.020  1.00  8.64           H  
ATOM   2731  HG3 GLU A 215     -15.719  26.106  -8.119  1.00  8.39           H  
ATOM   2733  N   ASN B 301      17.420   1.247   9.647  1.00  2.85           N  
ATOM   2734  CA  ASN B 301      16.609   2.492   9.660  1.00  2.29           C  
ATOM   2735  C   ASN B 301      15.432   2.394   8.694  1.00  1.80           C  
ATOM   2736  O   ASN B 301      15.553   1.833   7.606  1.00  2.36           O  
ATOM   2737  CB  ASN B 301      17.512   3.665   9.274  1.00  2.88           C  
ATOM   2738  CG  ASN B 301      17.759   4.610  10.433  1.00  3.28           C  
ATOM   2739  OD1 ASN B 301      17.107   5.647  10.555  1.00  3.51           O  
ATOM   2740  ND2 ASN B 301      18.707   4.255  11.294  1.00  3.99           N  
ATOM   2741  H1  ASN B 301      18.095   1.300  10.436  1.00  3.26           H  
ATOM   2742  H2  ASN B 301      17.913   1.200   8.732  1.00  3.07           H  
ATOM   2743  H3  ASN B 301      16.770   0.444   9.766  1.00  3.22           H  
ATOM   2744  HA  ASN B 301      16.232   2.647  10.660  1.00  2.52           H  
ATOM   2745  HB2 ASN B 301      18.464   3.284   8.936  1.00  3.35           H  
ATOM   2746  HB3 ASN B 301      17.047   4.221   8.473  1.00  3.26           H  
ATOM   2747 HD21 ASN B 301      19.186   3.416  11.134  1.00  4.24           H  
ATOM   2748 HD22 ASN B 301      18.888   4.848  12.053  1.00  4.50           H  
ATOM   2749  N   LEU B 302      14.293   2.946   9.102  1.00  1.28           N  
ATOM   2750  CA  LEU B 302      13.092   2.923   8.274  1.00  0.88           C  
ATOM   2751  C   LEU B 302      12.163   4.079   8.634  1.00  0.76           C  
ATOM   2752  O   LEU B 302      11.327   3.962   9.530  1.00  1.06           O  
ATOM   2753  CB  LEU B 302      12.359   1.590   8.438  1.00  0.84           C  
ATOM   2754  CG  LEU B 302      11.787   1.002   7.147  1.00  1.59           C  
ATOM   2755  CD1 LEU B 302      11.169   2.097   6.291  1.00  2.30           C  
ATOM   2756  CD2 LEU B 302      12.871   0.266   6.373  1.00  2.43           C  
ATOM   2757  H   LEU B 302      14.259   3.380   9.980  1.00  1.69           H  
ATOM   2758  HA  LEU B 302      13.398   3.030   7.244  1.00  1.14           H  
ATOM   2759  HB2 LEU B 302      13.048   0.873   8.862  1.00  1.25           H  
ATOM   2760  HB3 LEU B 302      11.544   1.734   9.133  1.00  1.48           H  
ATOM   2761  HG  LEU B 302      11.011   0.293   7.394  1.00  2.16           H  
ATOM   2762 HD11 LEU B 302      10.622   1.650   5.474  1.00  2.80           H  
ATOM   2763 HD12 LEU B 302      11.950   2.731   5.898  1.00  2.74           H  
ATOM   2764 HD13 LEU B 302      10.495   2.688   6.895  1.00  2.70           H  
ATOM   2765 HD21 LEU B 302      12.459  -0.115   5.451  1.00  2.97           H  
ATOM   2766 HD22 LEU B 302      13.243  -0.555   6.968  1.00  2.74           H  
ATOM   2767 HD23 LEU B 302      13.680   0.946   6.152  1.00  2.85           H  
ATOM   2768  N   TRP B 303      12.319   5.197   7.930  1.00  0.77           N  
ATOM   2769  CA  TRP B 303      11.497   6.378   8.175  1.00  0.70           C  
ATOM   2770  C   TRP B 303      10.106   6.215   7.572  1.00  0.59           C  
ATOM   2771  O   TRP B 303       9.096   6.429   8.252  1.00  0.62           O  
ATOM   2772  CB  TRP B 303      12.172   7.622   7.594  1.00  0.85           C  
ATOM   2773  CG  TRP B 303      11.495   8.903   7.977  1.00  0.98           C  
ATOM   2774  CD1 TRP B 303      10.191   9.241   7.753  1.00  1.53           C  
ATOM   2775  CD2 TRP B 303      12.090  10.020   8.648  1.00  1.47           C  
ATOM   2776  NE1 TRP B 303       9.939  10.499   8.246  1.00  1.52           N  
ATOM   2777  CE2 TRP B 303      11.088  10.997   8.800  1.00  1.42           C  
ATOM   2778  CE3 TRP B 303      13.372  10.287   9.136  1.00  2.48           C  
ATOM   2779  CZ2 TRP B 303      11.330  12.221   9.419  1.00  1.99           C  
ATOM   2780  CZ3 TRP B 303      13.611  11.502   9.750  1.00  3.23           C  
ATOM   2781  CH2 TRP B 303      12.594  12.456   9.887  1.00  2.90           C  
ATOM   2782  H   TRP B 303      13.004   5.229   7.230  1.00  1.09           H  
ATOM   2783  HA  TRP B 303      11.401   6.499   9.244  1.00  0.79           H  
ATOM   2784  HB2 TRP B 303      13.192   7.667   7.946  1.00  0.96           H  
ATOM   2785  HB3 TRP B 303      12.171   7.552   6.516  1.00  0.94           H  
ATOM   2786  HD1 TRP B 303       9.472   8.604   7.260  1.00  2.25           H  
ATOM   2787  HE1 TRP B 303       9.076  10.963   8.208  1.00  1.97           H  
ATOM   2788  HE3 TRP B 303      14.168   9.564   9.039  1.00  2.80           H  
ATOM   2789  HZ2 TRP B 303      10.557  12.967   9.533  1.00  1.96           H  
ATOM   2790  HZ3 TRP B 303      14.595  11.727  10.133  1.00  4.15           H  
ATOM   2791  HH2 TRP B 303      12.826  13.392  10.373  1.00  3.52           H  
ATOM   2792  N   ALA B 304      10.063   5.839   6.291  1.00  0.55           N  
ATOM   2793  CA  ALA B 304       8.800   5.650   5.586  1.00  0.59           C  
ATOM   2794  C   ALA B 304       7.914   4.634   6.319  1.00  0.69           C  
ATOM   2795  O   ALA B 304       7.379   4.979   7.363  1.00  1.21           O  
ATOM   2796  CB  ALA B 304       9.059   5.252   4.139  1.00  0.57           C  
ATOM   2797  H   ALA B 304      10.904   5.690   5.810  1.00  0.58           H  
ATOM   2798  HA  ALA B 304       8.289   6.603   5.580  1.00  0.76           H  
ATOM   2799  HB1 ALA B 304       9.545   6.066   3.623  1.00  1.16           H  
ATOM   2800  HB2 ALA B 304       9.696   4.380   4.115  1.00  1.09           H  
ATOM   2801  HB3 ALA B 304       8.121   5.025   3.654  1.00  1.14           H  
ATOM   2802  N   ALA B 305       7.771   3.401   5.770  1.00  0.44           N  
ATOM   2803  CA  ALA B 305       6.954   2.322   6.367  1.00  0.58           C  
ATOM   2804  C   ALA B 305       6.215   2.744   7.637  1.00  0.65           C  
ATOM   2805  O   ALA B 305       5.001   2.936   7.625  1.00  0.57           O  
ATOM   2806  CB  ALA B 305       7.832   1.115   6.657  1.00  0.64           C  
ATOM   2807  H   ALA B 305       8.231   3.202   4.929  1.00  0.56           H  
ATOM   2808  HA  ALA B 305       6.223   2.023   5.631  1.00  0.74           H  
ATOM   2809  HB1 ALA B 305       7.384   0.232   6.226  1.00  1.22           H  
ATOM   2810  HB2 ALA B 305       8.810   1.269   6.226  1.00  1.20           H  
ATOM   2811  HB3 ALA B 305       7.926   0.986   7.725  1.00  1.18           H  
ATOM   2812  N   GLN B 306       6.962   2.902   8.727  1.00  0.90           N  
ATOM   2813  CA  GLN B 306       6.382   3.319   9.997  1.00  1.05           C  
ATOM   2814  C   GLN B 306       5.488   4.547   9.815  1.00  0.94           C  
ATOM   2815  O   GLN B 306       4.268   4.461   9.960  1.00  0.85           O  
ATOM   2816  CB  GLN B 306       7.488   3.623  11.009  1.00  1.38           C  
ATOM   2817  CG  GLN B 306       7.192   3.109  12.409  1.00  1.39           C  
ATOM   2818  CD  GLN B 306       7.807   3.976  13.489  1.00  1.88           C  
ATOM   2819  OE1 GLN B 306       7.970   5.184  13.315  1.00  2.52           O  
ATOM   2820  NE2 GLN B 306       8.154   3.363  14.615  1.00  2.34           N  
ATOM   2821  H   GLN B 306       7.927   2.745   8.672  1.00  1.01           H  
ATOM   2822  HA  GLN B 306       5.780   2.503  10.369  1.00  1.07           H  
ATOM   2823  HB2 GLN B 306       8.406   3.167  10.669  1.00  1.86           H  
ATOM   2824  HB3 GLN B 306       7.626   4.693  11.064  1.00  1.87           H  
ATOM   2825  HG2 GLN B 306       6.122   3.087  12.552  1.00  1.78           H  
ATOM   2826  HG3 GLN B 306       7.588   2.108  12.502  1.00  1.76           H  
ATOM   2827 HE21 GLN B 306       7.995   2.398  14.684  1.00  2.59           H  
ATOM   2828 HE22 GLN B 306       8.554   3.900  15.331  1.00  2.78           H  
ATOM   2829  N   ARG B 307       6.096   5.692   9.490  1.00  1.01           N  
ATOM   2830  CA  ARG B 307       5.333   6.923   9.288  1.00  1.01           C  
ATOM   2831  C   ARG B 307       4.432   6.797   8.064  1.00  0.82           C  
ATOM   2832  O   ARG B 307       3.261   7.178   8.093  1.00  0.79           O  
ATOM   2833  CB  ARG B 307       6.278   8.115   9.123  1.00  1.25           C  
ATOM   2834  CG  ARG B 307       5.597   9.462   9.302  1.00  1.41           C  
ATOM   2835  CD  ARG B 307       6.611  10.588   9.413  1.00  2.02           C  
ATOM   2836  NE  ARG B 307       6.145  11.663  10.286  1.00  2.64           N  
ATOM   2837  CZ  ARG B 307       6.651  12.895  10.284  1.00  3.22           C  
ATOM   2838  NH1 ARG B 307       7.637  13.218   9.455  1.00  3.46           N  
ATOM   2839  NH2 ARG B 307       6.169  13.809  11.115  1.00  4.03           N  
ATOM   2840  H   ARG B 307       7.075   5.707   9.379  1.00  1.10           H  
ATOM   2841  HA  ARG B 307       4.716   7.080  10.161  1.00  1.03           H  
ATOM   2842  HB2 ARG B 307       7.069   8.036   9.854  1.00  1.68           H  
ATOM   2843  HB3 ARG B 307       6.710   8.083   8.134  1.00  1.50           H  
ATOM   2844  HG2 ARG B 307       4.959   9.648   8.451  1.00  1.72           H  
ATOM   2845  HG3 ARG B 307       5.001   9.436  10.203  1.00  1.91           H  
ATOM   2846  HD2 ARG B 307       7.532  10.188   9.812  1.00  2.41           H  
ATOM   2847  HD3 ARG B 307       6.792  10.990   8.427  1.00  2.47           H  
ATOM   2848  HE  ARG B 307       5.417  11.456  10.907  1.00  3.01           H  
ATOM   2849 HH11 ARG B 307       8.008  12.537   8.824  1.00  3.29           H  
ATOM   2850 HH12 ARG B 307       8.010  14.146   9.461  1.00  4.10           H  
ATOM   2851 HH21 ARG B 307       5.427  13.573  11.742  1.00  4.34           H  
ATOM   2852 HH22 ARG B 307       6.549  14.734  11.115  1.00  4.54           H  
ATOM   2853  N   TYR B 308       4.998   6.247   6.998  1.00  0.79           N  
ATOM   2854  CA  TYR B 308       4.289   6.033   5.742  1.00  0.72           C  
ATOM   2855  C   TYR B 308       2.890   5.475   5.994  1.00  0.64           C  
ATOM   2856  O   TYR B 308       1.900   5.981   5.464  1.00  0.65           O  
ATOM   2857  CB  TYR B 308       5.104   5.064   4.884  1.00  0.79           C  
ATOM   2858  CG  TYR B 308       4.605   4.878   3.472  1.00  0.54           C  
ATOM   2859  CD1 TYR B 308       3.630   5.705   2.930  1.00  0.84           C  
ATOM   2860  CD2 TYR B 308       5.130   3.869   2.676  1.00  0.63           C  
ATOM   2861  CE1 TYR B 308       3.189   5.526   1.631  1.00  0.73           C  
ATOM   2862  CE2 TYR B 308       4.698   3.685   1.378  1.00  0.67           C  
ATOM   2863  CZ  TYR B 308       3.725   4.516   0.861  1.00  0.40           C  
ATOM   2864  OH  TYR B 308       3.286   4.336  -0.430  1.00  0.58           O  
ATOM   2865  H   TYR B 308       5.933   5.964   7.060  1.00  0.87           H  
ATOM   2866  HA  TYR B 308       4.208   6.980   5.231  1.00  0.81           H  
ATOM   2867  HB2 TYR B 308       6.116   5.429   4.819  1.00  0.92           H  
ATOM   2868  HB3 TYR B 308       5.110   4.095   5.362  1.00  1.00           H  
ATOM   2869  HD1 TYR B 308       3.214   6.495   3.536  1.00  1.32           H  
ATOM   2870  HD2 TYR B 308       5.885   3.216   3.090  1.00  1.02           H  
ATOM   2871  HE1 TYR B 308       2.429   6.177   1.224  1.00  1.13           H  
ATOM   2872  HE2 TYR B 308       5.120   2.889   0.776  1.00  1.14           H  
ATOM   2873  HH  TYR B 308       2.327   4.303  -0.441  1.00  0.87           H  
ATOM   2874  N   GLY B 309       2.819   4.433   6.816  1.00  0.66           N  
ATOM   2875  CA  GLY B 309       1.543   3.824   7.136  1.00  0.72           C  
ATOM   2876  C   GLY B 309       0.677   4.723   7.995  1.00  0.67           C  
ATOM   2877  O   GLY B 309      -0.528   4.830   7.772  1.00  0.75           O  
ATOM   2878  H   GLY B 309       3.642   4.079   7.214  1.00  0.70           H  
ATOM   2879  HA2 GLY B 309       1.019   3.607   6.217  1.00  0.77           H  
ATOM   2880  HA3 GLY B 309       1.720   2.900   7.666  1.00  0.81           H  
ATOM   2881  N   ARG B 310       1.291   5.372   8.980  1.00  0.64           N  
ATOM   2882  CA  ARG B 310       0.564   6.269   9.871  1.00  0.68           C  
ATOM   2883  C   ARG B 310      -0.212   7.311   9.071  1.00  0.61           C  
ATOM   2884  O   ARG B 310      -1.423   7.464   9.238  1.00  0.60           O  
ATOM   2885  CB  ARG B 310       1.530   6.962  10.834  1.00  0.78           C  
ATOM   2886  CG  ARG B 310       0.878   7.410  12.132  1.00  1.00           C  
ATOM   2887  CD  ARG B 310       1.866   8.135  13.032  1.00  1.37           C  
ATOM   2888  NE  ARG B 310       1.289   8.451  14.336  1.00  1.77           N  
ATOM   2889  CZ  ARG B 310       1.972   9.001  15.338  1.00  2.31           C  
ATOM   2890  NH1 ARG B 310       3.258   9.299  15.195  1.00  2.80           N  
ATOM   2891  NH2 ARG B 310       1.366   9.255  16.490  1.00  2.95           N  
ATOM   2892  H   ARG B 310       2.256   5.247   9.108  1.00  0.66           H  
ATOM   2893  HA  ARG B 310      -0.135   5.675  10.440  1.00  0.78           H  
ATOM   2894  HB2 ARG B 310       2.331   6.278  11.077  1.00  0.98           H  
ATOM   2895  HB3 ARG B 310       1.946   7.831  10.346  1.00  0.95           H  
ATOM   2896  HG2 ARG B 310       0.061   8.078  11.901  1.00  1.46           H  
ATOM   2897  HG3 ARG B 310       0.500   6.542  12.652  1.00  1.28           H  
ATOM   2898  HD2 ARG B 310       2.731   7.505  13.175  1.00  1.66           H  
ATOM   2899  HD3 ARG B 310       2.167   9.053  12.549  1.00  1.96           H  
ATOM   2900  HE  ARG B 310       0.341   8.243  14.473  1.00  2.18           H  
ATOM   2901 HH11 ARG B 310       3.725   9.112  14.331  1.00  2.82           H  
ATOM   2902 HH12 ARG B 310       3.762   9.712  15.954  1.00  3.46           H  
ATOM   2903 HH21 ARG B 310       0.398   9.033  16.606  1.00  3.22           H  
ATOM   2904 HH22 ARG B 310       1.877   9.668  17.244  1.00  3.43           H  
ATOM   2905  N   GLU B 311       0.493   8.022   8.197  1.00  0.63           N  
ATOM   2906  CA  GLU B 311      -0.130   9.045   7.368  1.00  0.69           C  
ATOM   2907  C   GLU B 311      -1.280   8.454   6.561  1.00  0.65           C  
ATOM   2908  O   GLU B 311      -2.356   9.046   6.468  1.00  0.74           O  
ATOM   2909  CB  GLU B 311       0.903   9.670   6.427  1.00  0.80           C  
ATOM   2910  CG  GLU B 311       0.769  11.178   6.293  1.00  0.95           C  
ATOM   2911  CD  GLU B 311       2.108  11.870   6.131  1.00  1.28           C  
ATOM   2912  OE1 GLU B 311       3.110  11.171   5.869  1.00  1.99           O  
ATOM   2913  OE2 GLU B 311       2.155  13.111   6.265  1.00  1.88           O  
ATOM   2914  H   GLU B 311       1.454   7.852   8.106  1.00  0.67           H  
ATOM   2915  HA  GLU B 311      -0.520   9.811   8.022  1.00  0.74           H  
ATOM   2916  HB2 GLU B 311       1.892   9.450   6.800  1.00  1.23           H  
ATOM   2917  HB3 GLU B 311       0.791   9.232   5.447  1.00  1.09           H  
ATOM   2918  HG2 GLU B 311       0.161  11.398   5.429  1.00  1.54           H  
ATOM   2919  HG3 GLU B 311       0.286  11.564   7.179  1.00  1.51           H  
ATOM   2920  N   LEU B 312      -1.047   7.281   5.982  1.00  0.60           N  
ATOM   2921  CA  LEU B 312      -2.066   6.606   5.186  1.00  0.65           C  
ATOM   2922  C   LEU B 312      -3.272   6.238   6.045  1.00  0.62           C  
ATOM   2923  O   LEU B 312      -4.403   6.199   5.560  1.00  0.65           O  
ATOM   2924  CB  LEU B 312      -1.484   5.347   4.538  1.00  0.75           C  
ATOM   2925  CG  LEU B 312      -1.759   5.198   3.040  1.00  1.38           C  
ATOM   2926  CD1 LEU B 312      -3.225   4.876   2.796  1.00  2.06           C  
ATOM   2927  CD2 LEU B 312      -1.356   6.462   2.295  1.00  2.08           C  
ATOM   2928  H   LEU B 312      -0.169   6.857   6.094  1.00  0.58           H  
ATOM   2929  HA  LEU B 312      -2.385   7.286   4.410  1.00  0.72           H  
ATOM   2930  HB2 LEU B 312      -0.413   5.355   4.687  1.00  0.89           H  
ATOM   2931  HB3 LEU B 312      -1.894   4.486   5.043  1.00  1.03           H  
ATOM   2932  HG  LEU B 312      -1.170   4.380   2.654  1.00  2.00           H  
ATOM   2933 HD11 LEU B 312      -3.364   3.805   2.800  1.00  2.44           H  
ATOM   2934 HD12 LEU B 312      -3.526   5.274   1.838  1.00  2.37           H  
ATOM   2935 HD13 LEU B 312      -3.826   5.321   3.575  1.00  2.70           H  
ATOM   2936 HD21 LEU B 312      -2.135   7.204   2.397  1.00  2.63           H  
ATOM   2937 HD22 LEU B 312      -1.213   6.232   1.249  1.00  2.51           H  
ATOM   2938 HD23 LEU B 312      -0.436   6.847   2.709  1.00  2.48           H  
ATOM   2939  N   ARG B 313      -3.023   5.969   7.324  1.00  0.61           N  
ATOM   2940  CA  ARG B 313      -4.088   5.605   8.251  1.00  0.65           C  
ATOM   2941  C   ARG B 313      -5.103   6.735   8.387  1.00  0.61           C  
ATOM   2942  O   ARG B 313      -6.303   6.528   8.211  1.00  0.63           O  
ATOM   2943  CB  ARG B 313      -3.505   5.261   9.623  1.00  0.71           C  
ATOM   2944  CG  ARG B 313      -4.538   4.747  10.613  1.00  0.88           C  
ATOM   2945  CD  ARG B 313      -4.493   5.524  11.919  1.00  1.33           C  
ATOM   2946  NE  ARG B 313      -5.012   4.742  13.039  1.00  1.38           N  
ATOM   2947  CZ  ARG B 313      -4.942   5.129  14.312  1.00  1.75           C  
ATOM   2948  NH1 ARG B 313      -4.374   6.285  14.635  1.00  2.34           N  
ATOM   2949  NH2 ARG B 313      -5.441   4.355  15.266  1.00  2.35           N  
ATOM   2950  H   ARG B 313      -2.101   6.017   7.651  1.00  0.61           H  
ATOM   2951  HA  ARG B 313      -4.589   4.734   7.854  1.00  0.72           H  
ATOM   2952  HB2 ARG B 313      -2.748   4.501   9.499  1.00  0.85           H  
ATOM   2953  HB3 ARG B 313      -3.049   6.146  10.040  1.00  1.01           H  
ATOM   2954  HG2 ARG B 313      -5.521   4.851  10.178  1.00  1.29           H  
ATOM   2955  HG3 ARG B 313      -4.340   3.705  10.816  1.00  1.25           H  
ATOM   2956  HD2 ARG B 313      -3.468   5.795  12.126  1.00  1.89           H  
ATOM   2957  HD3 ARG B 313      -5.087   6.420  11.811  1.00  2.01           H  
ATOM   2958  HE  ARG B 313      -5.435   3.883  12.832  1.00  1.89           H  
ATOM   2959 HH11 ARG B 313      -3.994   6.876  13.924  1.00  2.49           H  
ATOM   2960 HH12 ARG B 313      -4.327   6.566  15.594  1.00  2.99           H  
ATOM   2961 HH21 ARG B 313      -5.869   3.483  15.029  1.00  2.68           H  
ATOM   2962 HH22 ARG B 313      -5.389   4.644  16.222  1.00  2.82           H  
ATOM   2963  N   ARG B 314      -4.612   7.931   8.700  1.00  0.58           N  
ATOM   2964  CA  ARG B 314      -5.479   9.094   8.858  1.00  0.58           C  
ATOM   2965  C   ARG B 314      -6.443   9.213   7.682  1.00  0.52           C  
ATOM   2966  O   ARG B 314      -7.663   9.193   7.858  1.00  0.51           O  
ATOM   2967  CB  ARG B 314      -4.641  10.369   8.978  1.00  0.61           C  
ATOM   2968  CG  ARG B 314      -5.267  11.425   9.875  1.00  1.23           C  
ATOM   2969  CD  ARG B 314      -4.234  12.433  10.353  1.00  1.57           C  
ATOM   2970  NE  ARG B 314      -4.835  13.484  11.172  1.00  1.94           N  
ATOM   2971  CZ  ARG B 314      -4.135  14.408  11.828  1.00  2.60           C  
ATOM   2972  NH1 ARG B 314      -2.808  14.418  11.767  1.00  3.14           N  
ATOM   2973  NH2 ARG B 314      -4.765  15.326  12.548  1.00  3.26           N  
ATOM   2974  H   ARG B 314      -3.644   8.033   8.828  1.00  0.59           H  
ATOM   2975  HA  ARG B 314      -6.050   8.961   9.765  1.00  0.63           H  
ATOM   2976  HB2 ARG B 314      -3.673  10.113   9.381  1.00  0.94           H  
ATOM   2977  HB3 ARG B 314      -4.511  10.794   7.994  1.00  1.09           H  
ATOM   2978  HG2 ARG B 314      -6.033  11.946   9.321  1.00  1.92           H  
ATOM   2979  HG3 ARG B 314      -5.707  10.939  10.733  1.00  1.87           H  
ATOM   2980  HD2 ARG B 314      -3.489  11.916  10.939  1.00  2.11           H  
ATOM   2981  HD3 ARG B 314      -3.765  12.885   9.492  1.00  2.08           H  
ATOM   2982  HE  ARG B 314      -5.813  13.503  11.236  1.00  2.25           H  
ATOM   2983 HH11 ARG B 314      -2.324  13.731  11.227  1.00  3.13           H  
ATOM   2984 HH12 ARG B 314      -2.292  15.117  12.263  1.00  3.85           H  
ATOM   2985 HH21 ARG B 314      -5.763  15.324  12.598  1.00  3.46           H  
ATOM   2986 HH22 ARG B 314      -4.241  16.021  13.041  1.00  3.83           H  
ATOM   2987  N   MET B 315      -5.888   9.331   6.480  1.00  0.49           N  
ATOM   2988  CA  MET B 315      -6.699   9.447   5.276  1.00  0.45           C  
ATOM   2989  C   MET B 315      -7.762   8.354   5.240  1.00  0.40           C  
ATOM   2990  O   MET B 315      -8.863   8.562   4.733  1.00  0.40           O  
ATOM   2991  CB  MET B 315      -5.817   9.361   4.030  1.00  0.46           C  
ATOM   2992  CG  MET B 315      -5.245  10.701   3.596  1.00  0.56           C  
ATOM   2993  SD  MET B 315      -3.532  10.579   3.046  1.00  1.30           S  
ATOM   2994  CE  MET B 315      -2.718  11.644   4.234  1.00  1.22           C  
ATOM   2995  H   MET B 315      -4.911   9.337   6.402  1.00  0.52           H  
ATOM   2996  HA  MET B 315      -7.189  10.409   5.296  1.00  0.47           H  
ATOM   2997  HB2 MET B 315      -4.994   8.691   4.230  1.00  0.51           H  
ATOM   2998  HB3 MET B 315      -6.403   8.964   3.214  1.00  0.51           H  
ATOM   2999  HG2 MET B 315      -5.842  11.086   2.783  1.00  1.01           H  
ATOM   3000  HG3 MET B 315      -5.293  11.385   4.431  1.00  1.14           H  
ATOM   3001  HE1 MET B 315      -2.125  11.044   4.909  1.00  1.50           H  
ATOM   3002  HE2 MET B 315      -3.461  12.191   4.796  1.00  1.85           H  
ATOM   3003  HE3 MET B 315      -2.076  12.340   3.713  1.00  1.64           H  
ATOM   3004  N   SER B 316      -7.423   7.190   5.788  1.00  0.39           N  
ATOM   3005  CA  SER B 316      -8.348   6.063   5.825  1.00  0.37           C  
ATOM   3006  C   SER B 316      -9.574   6.400   6.667  1.00  0.38           C  
ATOM   3007  O   SER B 316     -10.710   6.257   6.213  1.00  0.36           O  
ATOM   3008  CB  SER B 316      -7.652   4.823   6.389  1.00  0.41           C  
ATOM   3009  OG  SER B 316      -8.113   4.529   7.697  1.00  1.28           O  
ATOM   3010  H   SER B 316      -6.531   7.088   6.180  1.00  0.43           H  
ATOM   3011  HA  SER B 316      -8.665   5.859   4.813  1.00  0.34           H  
ATOM   3012  HB2 SER B 316      -7.856   3.976   5.751  1.00  0.95           H  
ATOM   3013  HB3 SER B 316      -6.586   4.996   6.426  1.00  1.04           H  
ATOM   3014  HG  SER B 316      -7.361   4.393   8.278  1.00  1.77           H  
ATOM   3015  N   ASP B 317      -9.333   6.855   7.895  1.00  0.43           N  
ATOM   3016  CA  ASP B 317     -10.417   7.220   8.800  1.00  0.47           C  
ATOM   3017  C   ASP B 317     -11.423   8.117   8.090  1.00  0.46           C  
ATOM   3018  O   ASP B 317     -12.634   7.925   8.207  1.00  0.48           O  
ATOM   3019  CB  ASP B 317      -9.861   7.932  10.035  1.00  0.53           C  
ATOM   3020  CG  ASP B 317     -10.773   7.799  11.239  1.00  1.11           C  
ATOM   3021  OD1 ASP B 317     -11.972   8.128  11.115  1.00  1.80           O  
ATOM   3022  OD2 ASP B 317     -10.289   7.365  12.305  1.00  1.76           O  
ATOM   3023  H   ASP B 317      -8.406   6.950   8.196  1.00  0.46           H  
ATOM   3024  HA  ASP B 317     -10.913   6.312   9.108  1.00  0.48           H  
ATOM   3025  HB2 ASP B 317      -8.901   7.507  10.286  1.00  0.81           H  
ATOM   3026  HB3 ASP B 317      -9.739   8.982   9.813  1.00  0.75           H  
ATOM   3027  N   GLU B 318     -10.912   9.091   7.345  1.00  0.44           N  
ATOM   3028  CA  GLU B 318     -11.764  10.013   6.605  1.00  0.46           C  
ATOM   3029  C   GLU B 318     -12.264   9.368   5.314  1.00  0.41           C  
ATOM   3030  O   GLU B 318     -13.357   9.673   4.837  1.00  0.43           O  
ATOM   3031  CB  GLU B 318     -11.002  11.300   6.285  1.00  0.50           C  
ATOM   3032  CG  GLU B 318     -11.423  12.484   7.140  1.00  1.00           C  
ATOM   3033  CD  GLU B 318     -11.085  13.816   6.499  1.00  1.65           C  
ATOM   3034  OE1 GLU B 318     -10.219  13.838   5.598  1.00  2.28           O  
ATOM   3035  OE2 GLU B 318     -11.685  14.836   6.897  1.00  2.36           O  
ATOM   3036  H   GLU B 318      -9.936   9.188   7.287  1.00  0.44           H  
ATOM   3037  HA  GLU B 318     -12.614  10.252   7.227  1.00  0.51           H  
ATOM   3038  HB2 GLU B 318      -9.947  11.128   6.441  1.00  0.81           H  
ATOM   3039  HB3 GLU B 318     -11.167  11.555   5.249  1.00  0.81           H  
ATOM   3040  HG2 GLU B 318     -12.490  12.439   7.296  1.00  1.66           H  
ATOM   3041  HG3 GLU B 318     -10.918  12.422   8.093  1.00  1.38           H  
ATOM   3042  N   PHE B 319     -11.453   8.473   4.756  1.00  0.35           N  
ATOM   3043  CA  PHE B 319     -11.804   7.778   3.522  1.00  0.31           C  
ATOM   3044  C   PHE B 319     -13.215   7.205   3.605  1.00  0.33           C  
ATOM   3045  O   PHE B 319     -13.986   7.285   2.649  1.00  0.43           O  
ATOM   3046  CB  PHE B 319     -10.793   6.658   3.254  1.00  0.28           C  
ATOM   3047  CG  PHE B 319     -10.891   6.033   1.887  1.00  0.29           C  
ATOM   3048  CD1 PHE B 319     -11.333   6.760   0.789  1.00  0.42           C  
ATOM   3049  CD2 PHE B 319     -10.523   4.709   1.701  1.00  0.28           C  
ATOM   3050  CE1 PHE B 319     -11.407   6.176  -0.462  1.00  0.51           C  
ATOM   3051  CE2 PHE B 319     -10.592   4.122   0.453  1.00  0.34           C  
ATOM   3052  CZ  PHE B 319     -11.035   4.856  -0.631  1.00  0.45           C  
ATOM   3053  H   PHE B 319     -10.595   8.274   5.185  1.00  0.35           H  
ATOM   3054  HA  PHE B 319     -11.762   8.494   2.718  1.00  0.34           H  
ATOM   3055  HB2 PHE B 319      -9.796   7.055   3.359  1.00  0.33           H  
ATOM   3056  HB3 PHE B 319     -10.938   5.876   3.986  1.00  0.29           H  
ATOM   3057  HD1 PHE B 319     -11.625   7.790   0.914  1.00  0.50           H  
ATOM   3058  HD2 PHE B 319     -10.179   4.132   2.547  1.00  0.31           H  
ATOM   3059  HE1 PHE B 319     -11.753   6.751  -1.307  1.00  0.65           H  
ATOM   3060  HE2 PHE B 319     -10.300   3.090   0.326  1.00  0.37           H  
ATOM   3061  HZ  PHE B 319     -11.089   4.401  -1.610  1.00  0.54           H  
ATOM   3062  N   VAL B 320     -13.547   6.631   4.758  1.00  0.32           N  
ATOM   3063  CA  VAL B 320     -14.868   6.048   4.969  1.00  0.34           C  
ATOM   3064  C   VAL B 320     -15.666   6.853   5.989  1.00  0.45           C  
ATOM   3065  O   VAL B 320     -15.098   7.461   6.896  1.00  0.79           O  
ATOM   3066  CB  VAL B 320     -14.770   4.590   5.452  1.00  0.38           C  
ATOM   3067  CG1 VAL B 320     -13.439   3.979   5.042  1.00  1.04           C  
ATOM   3068  CG2 VAL B 320     -14.958   4.513   6.960  1.00  1.24           C  
ATOM   3069  H   VAL B 320     -12.889   6.601   5.484  1.00  0.36           H  
ATOM   3070  HA  VAL B 320     -15.393   6.059   4.025  1.00  0.35           H  
ATOM   3071  HB  VAL B 320     -15.560   4.023   4.983  1.00  0.94           H  
ATOM   3072 HG11 VAL B 320     -13.453   2.917   5.243  1.00  1.57           H  
ATOM   3073 HG12 VAL B 320     -12.642   4.441   5.606  1.00  1.68           H  
ATOM   3074 HG13 VAL B 320     -13.276   4.143   3.988  1.00  1.63           H  
ATOM   3075 HG21 VAL B 320     -14.647   3.541   7.312  1.00  1.73           H  
ATOM   3076 HG22 VAL B 320     -16.000   4.666   7.200  1.00  1.66           H  
ATOM   3077 HG23 VAL B 320     -14.363   5.277   7.436  1.00  1.89           H  
ATOM   3078  N   ASP B 321     -16.987   6.853   5.835  1.00  0.43           N  
ATOM   3079  CA  ASP B 321     -17.862   7.583   6.745  1.00  0.49           C  
ATOM   3080  C   ASP B 321     -19.323   7.451   6.324  1.00  0.62           C  
ATOM   3081  O   ASP B 321     -20.214   7.343   7.166  1.00  1.27           O  
ATOM   3082  CB  ASP B 321     -17.467   9.061   6.793  1.00  0.64           C  
ATOM   3083  CG  ASP B 321     -17.471   9.615   8.204  1.00  1.23           C  
ATOM   3084  OD1 ASP B 321     -17.241   8.832   9.149  1.00  1.97           O  
ATOM   3085  OD2 ASP B 321     -17.704  10.831   8.364  1.00  1.94           O  
ATOM   3086  H   ASP B 321     -17.382   6.349   5.093  1.00  0.61           H  
ATOM   3087  HA  ASP B 321     -17.745   7.157   7.730  1.00  0.56           H  
ATOM   3088  HB2 ASP B 321     -16.475   9.177   6.383  1.00  1.19           H  
ATOM   3089  HB3 ASP B 321     -18.166   9.633   6.199  1.00  1.03           H  
ATOM   3090  N   SER B 322     -19.562   7.463   5.016  1.00  0.58           N  
ATOM   3091  CA  SER B 322     -20.916   7.348   4.487  1.00  0.60           C  
ATOM   3092  C   SER B 322     -21.231   5.908   4.094  1.00  0.54           C  
ATOM   3093  O   SER B 322     -22.306   5.392   4.401  1.00  0.71           O  
ATOM   3094  CB  SER B 322     -21.093   8.269   3.278  1.00  0.75           C  
ATOM   3095  OG  SER B 322     -20.866   9.622   3.630  1.00  1.39           O  
ATOM   3096  H   SER B 322     -18.811   7.555   4.393  1.00  1.02           H  
ATOM   3097  HA  SER B 322     -21.602   7.654   5.263  1.00  0.66           H  
ATOM   3098  HB2 SER B 322     -20.391   7.987   2.508  1.00  1.24           H  
ATOM   3099  HB3 SER B 322     -22.100   8.172   2.899  1.00  1.30           H  
ATOM   3100  HG  SER B 322     -20.573  10.110   2.856  1.00  1.73           H  
ATOM   3101  N   PHE B 323     -20.291   5.265   3.410  1.00  0.44           N  
ATOM   3102  CA  PHE B 323     -20.474   3.885   2.974  1.00  0.44           C  
ATOM   3103  C   PHE B 323     -20.855   2.990   4.148  1.00  0.53           C  
ATOM   3104  O   PHE B 323     -21.801   2.208   4.064  1.00  1.00           O  
ATOM   3105  CB  PHE B 323     -19.199   3.357   2.311  1.00  0.47           C  
ATOM   3106  CG  PHE B 323     -18.606   4.293   1.293  1.00  0.42           C  
ATOM   3107  CD1 PHE B 323     -19.364   5.309   0.730  1.00  1.23           C  
ATOM   3108  CD2 PHE B 323     -17.284   4.154   0.901  1.00  1.28           C  
ATOM   3109  CE1 PHE B 323     -18.813   6.166  -0.204  1.00  1.24           C  
ATOM   3110  CE2 PHE B 323     -16.729   5.007  -0.032  1.00  1.28           C  
ATOM   3111  CZ  PHE B 323     -17.494   6.014  -0.585  1.00  0.43           C  
ATOM   3112  H   PHE B 323     -19.455   5.729   3.192  1.00  0.49           H  
ATOM   3113  HA  PHE B 323     -21.276   3.870   2.251  1.00  0.46           H  
ATOM   3114  HB2 PHE B 323     -18.454   3.182   3.071  1.00  0.57           H  
ATOM   3115  HB3 PHE B 323     -19.423   2.424   1.814  1.00  0.51           H  
ATOM   3116  HD1 PHE B 323     -20.395   5.429   1.024  1.00  2.13           H  
ATOM   3117  HD2 PHE B 323     -16.685   3.367   1.332  1.00  2.18           H  
ATOM   3118  HE1 PHE B 323     -19.412   6.954  -0.633  1.00  2.14           H  
ATOM   3119  HE2 PHE B 323     -15.698   4.887  -0.328  1.00  2.18           H  
ATOM   3120  HZ  PHE B 323     -17.061   6.682  -1.315  1.00  0.46           H  
ATOM   3121  N   LYS B 324     -20.110   3.109   5.242  1.00  0.79           N  
ATOM   3122  CA  LYS B 324     -20.369   2.310   6.434  1.00  0.85           C  
ATOM   3123  C   LYS B 324     -21.635   2.782   7.142  1.00  0.92           C  
ATOM   3124  O   LYS B 324     -21.825   3.978   7.364  1.00  1.45           O  
ATOM   3125  CB  LYS B 324     -19.178   2.384   7.392  1.00  0.99           C  
ATOM   3126  CG  LYS B 324     -18.881   3.790   7.888  1.00  0.96           C  
ATOM   3127  CD  LYS B 324     -17.803   3.787   8.959  1.00  1.74           C  
ATOM   3128  CE  LYS B 324     -18.294   3.137  10.242  1.00  2.16           C  
ATOM   3129  NZ  LYS B 324     -17.309   3.281  11.350  1.00  2.91           N  
ATOM   3130  H   LYS B 324     -19.368   3.750   5.248  1.00  1.21           H  
ATOM   3131  HA  LYS B 324     -20.506   1.286   6.123  1.00  0.88           H  
ATOM   3132  HB2 LYS B 324     -19.381   1.758   8.249  1.00  1.54           H  
ATOM   3133  HB3 LYS B 324     -18.300   2.011   6.886  1.00  1.47           H  
ATOM   3134  HG2 LYS B 324     -18.547   4.391   7.056  1.00  1.07           H  
ATOM   3135  HG3 LYS B 324     -19.785   4.213   8.301  1.00  1.40           H  
ATOM   3136  HD2 LYS B 324     -16.948   3.238   8.594  1.00  2.20           H  
ATOM   3137  HD3 LYS B 324     -17.515   4.807   9.169  1.00  2.25           H  
ATOM   3138  HE2 LYS B 324     -19.222   3.604  10.535  1.00  2.48           H  
ATOM   3139  HE3 LYS B 324     -18.463   2.087  10.057  1.00  2.30           H  
ATOM   3140  HZ1 LYS B 324     -17.423   2.505  12.033  1.00  3.27           H  
ATOM   3141  HZ2 LYS B 324     -17.454   4.186  11.842  1.00  3.27           H  
ATOM   3142  HZ3 LYS B 324     -16.340   3.257  10.972  1.00  3.32           H  
ATOM   3143  N   LYS B 325     -22.498   1.835   7.495  1.00  1.52           N  
ATOM   3144  CA  LYS B 325     -23.746   2.153   8.178  1.00  1.71           C  
ATOM   3145  C   LYS B 325     -24.718   2.856   7.236  1.00  2.33           C  
ATOM   3146  O   LYS B 325     -24.254   3.666   6.405  1.00  2.95           O  
ATOM   3147  CB  LYS B 325     -23.473   3.035   9.398  1.00  2.35           C  
ATOM   3148  CG  LYS B 325     -24.580   2.992  10.439  1.00  2.90           C  
ATOM   3149  CD  LYS B 325     -25.623   4.068  10.186  1.00  3.59           C  
ATOM   3150  CE  LYS B 325     -26.977   3.675  10.754  1.00  4.49           C  
ATOM   3151  NZ  LYS B 325     -27.790   4.865  11.129  1.00  5.48           N  
ATOM   3152  OXT LYS B 325     -25.934   2.590   7.335  1.00  2.93           O  
ATOM   3153  H   LYS B 325     -22.290   0.899   7.291  1.00  2.18           H  
ATOM   3154  HA  LYS B 325     -24.190   1.226   8.507  1.00  1.86           H  
ATOM   3155  HB2 LYS B 325     -22.556   2.708   9.866  1.00  2.83           H  
ATOM   3156  HB3 LYS B 325     -23.355   4.057   9.070  1.00  2.79           H  
ATOM   3157  HG2 LYS B 325     -25.059   2.025  10.401  1.00  3.25           H  
ATOM   3158  HG3 LYS B 325     -24.147   3.144  11.417  1.00  3.19           H  
ATOM   3159  HD2 LYS B 325     -25.301   4.986  10.655  1.00  3.74           H  
ATOM   3160  HD3 LYS B 325     -25.720   4.220   9.121  1.00  3.80           H  
ATOM   3161  HE2 LYS B 325     -27.513   3.104  10.011  1.00  4.53           H  
ATOM   3162  HE3 LYS B 325     -26.822   3.065  11.632  1.00  4.79           H  
ATOM   3163  HZ1 LYS B 325     -27.217   5.527  11.690  1.00  5.92           H  
ATOM   3164  HZ2 LYS B 325     -28.613   4.574  11.692  1.00  5.79           H  
ATOM   3165  HZ3 LYS B 325     -28.125   5.353  10.273  1.00  5.75           H  
