# Supplementary material for: Characterizing the consensus residue specificity and surface of BCL-2 binding to BH3 ligands using the Knob-Socket model
Source: PLoS One. 2023 Feb 16;18(2):e0281463. doi: 10.1371/journal.pone.0281463 (PMC9934389; doi:10.1371/journal.pone.0281463)
Supplement: S1 File — (TGZ) [file pone.0281463.s008.tgz › BCL3_Bax_KS_files/1g5j/f1g5j.nomc.newann]

5 H5E0T0C0D0 hnnnnnnnnl 2+:2+1 2.75 G F V A F 2.00 2.13 0.00 0.00 9.63 H7 H7 H16 H16 H27 A A A A B 98 101 145 146 319
5 H5E0T0C0D0 lhnnhnnnnn 2:1+1+1 2.83 A G F V F 0.41 2.00 2.13 0.00 9.63 H7 H7 H7 H16 H27 A A A A B 97 98 101 145 319
5 H5E0T0C0D0 lhnnhnnnnn 2:1+1+1 2.35 F G V A F 2.13 0.00 0.00 0.00 9.63 H7 H16 H16 H16 H27 A A A A B 101 142 145 146 319
4 H4E0T0C0D0 nnnhhl 2:1+1 22.82 E F R F 19.99 2.13 59.55 9.63 H7 H7 H7 H27 A A A B 100 101 104 319
4 H4E0T0C0D0 nnnhhl 2:1+1 8.04 A E F F 0.41 19.99 2.13 9.63 H7 H7 H7 H27 A A A B 97 100 101 319
4 H4E0T0C0D0 hnnnnh :2+:2 26.64 F R M F 2.13 59.55 35.27 9.63 H7 H7 H27 H27 A A B B 101 104 315 319
4 H4E0T0C0D0 nnnhhl 2:1+1 11.89 F M S F 2.13 35.27 0.52 9.63 H7 H27 H27 H27 A B B B 101 315 316 319
5 H5E0T0C0D0 hnnnnnnnhn :2+:2+1 2.46 F G A S F 2.13 0.00 0.00 0.52 9.63 H7 H16 H16 H27 H27 A A A B B 101 142 146 316 319
5 H5E0T0C0D0 lhnnhnnnnn 2:1+1+1 7.60 G F E F S 2.00 2.13 14.72 18.15 1.02 H7 H7 H7 H9 H16 A A A A A 98 101 102 109 149
4 H3E0T0C1D0 lnnnnn 2+1+1 39.47 F Y A F 2.13 116.91 20.70 18.15 H7 C8 H9 H9 A A A A 101 105 108 109
4 H3E0T0C1D0 nnnnnn 1+1+1+1 43.75 F Y A M 2.13 116.91 20.70 35.27 H7 C8 H9 H27 A A A B 101 105 108 315
4 H3E0T0C1D0 nnnlnh 2:1+1 53.47 F R Y M 2.13 59.55 116.91 35.27 H7 H7 C8 H27 A A A B 101 104 105 315
4 H4E0T0C0D0 lnnnnn 2+1+1 10.24 F A F L 2.13 20.70 18.15 0.00 H7 H9 H9 H27 A A A B 101 108 109 312
4 H4E0T0C0D0 nnnnnh :2+1+1 14.53 F A L M 2.13 20.70 0.00 35.27 H7 H9 H27 H27 A A B B 101 108 312 315
5 H5E0T0C0D0 hnnnnnnnhn :2+:2+1 4.66 G F F A S 2.00 2.13 18.15 0.00 1.02 H7 H7 H9 H16 H16 A A A A A 98 101 109 146 149
4 H4E0T0C0D0 nnnnnn 1+1+1+1 5.07 F F A L 2.13 18.15 0.00 0.00 H7 H9 H16 H27 A A A B 101 109 146 312
5 H5E0T0C0D0 nnnhhhnlnn 2:1+:2 1.03 G F V A S 2.00 2.13 0.00 0.00 1.02 H7 H7 H16 H16 H16 A A A A A 98 101 145 146 149
4 H4E0T0C0D0 nnnhhl 2:1+1 9.48 F L M S 2.13 0.00 35.27 0.52 H7 H27 H27 H27 A B B B 101 312 315 316
4 H4E0T0C0D0 nnnnnh :2+1+1 0.66 F A L S 2.13 0.00 0.00 0.52 H7 H16 H27 H27 A A B B 101 146 312 316
4 H3E0T0C1D0 llnlll 4 65.62 S M A M 45.45 129.94 46.23 40.86 C1 H2 H2 H2 A A A A 2 3 4 5
4 H2E0T0C2D0 llnlll 4 106.32 M S M A 203.66 45.45 129.94 46.23 C1 C1 H2 H2 A A A A 1 2 3 4
4 H2E0T0C2D0 lnnlnn 3+1 57.73 S M M E 45.45 129.94 40.86 14.69 C1 H2 H2 C19 A A A A 2 3 5 183
3 H1E0T0C2D0 nnn 1+1+1 52.59 S E Q 45.45 14.69 97.64 C1 C19 H20 A A A 2 183 187
4 H4E0T0C0D0 llhlll 4 62.02 M A M S 129.94 46.23 40.86 31.05 H2 H2 H2 H2 A A A A 3 4 5 6
4 H4E0T0C0D0 lhnlnn 3+1 61.49 M M S N 129.94 40.86 31.05 44.11 H2 H2 H2 H18 A A A A 3 5 6 179
4 H3E0T0C1D0 lnnnnn 2+1+1 57.40 M M N E 129.94 40.86 44.11 14.69 H2 H2 H18 C19 A A A A 3 5 179 183
4 H4E0T0C0D0 llhlll 4 59.40 A M S Q 46.23 40.86 31.05 119.45 H2 H2 H2 H2 A A A A 4 5 6 7
4 H4E0T0C0D0 lhhlhl 4 58.91 A M Q S 46.23 40.86 119.45 29.10 H2 H2 H2 H2 A A A A 4 5 7 8
5 H5E0T0C0D0 nnnhhhnlnn 2:1+:2 17.66 M N A L N 40.86 0.00 3.33 0.00 44.11 H2 H2 H18 H18 H18 A A A A A 5 9 175 178 179
5 H5E0T0C0D0 hnnnnnnnnn :2+1+1+1 11.61 M N L I W 40.86 0.00 0.00 2.21 14.97 H2 H2 H18 H20 H22 A A A A A 5 9 178 186 192
5 H5E0T0C0D0 nnnhhhnlnn 2:1+:2 23.87 M S N A N 40.86 31.05 0.00 3.33 44.11 H2 H2 H2 H18 H18 A A A A A 5 6 9 175 179
4 H4E0T0C0D0 nnnhhl 2:1+1 21.23 M S N W 40.86 29.10 0.00 14.97 H2 H2 H2 H22 A A A A 5 8 9 192
4 H3E0T0C1D0 lnnnnn 2+1+1 24.91 M L N E 40.86 0.00 44.11 14.69 H2 H18 H18 C19 A A A A 5 178 179 183
4 H3E0T0C1D0 nnnnnn 1+1+1+1 14.44 M L E I 40.86 0.00 14.69 2.21 H2 H18 C19 H20 A A A A 5 178 183 186
4 H4E0T0C0D0 nnnhhl 2:1+1 35.94 S N R A 31.05 0.00 109.38 3.33 H2 H2 H2 H18 A A A A 6 9 10 175
4 H4E0T0C0D0 nnnhhl 2:1+1 34.50 S A T N 31.05 3.33 59.51 44.11 H2 H18 H18 H18 A A A A 6 175 176 179
3 H3E0T0C0D0 hhl 2:1 86.63 S Q R 31.05 119.45 109.38 H2 H2 H2 A A A 6 7 10
3 H3E0T0C0D0 hhl 2:1 91.86 Q R E 119.45 109.38 46.76 H2 H2 H2 A A A 7 10 11
3 H3E0T0C0D0 hhl 2:1 65.10 Q S E 119.45 29.10 46.76 H2 H2 H2 A A A 7 8 11
3 H2E0T0C1D0 nhn :2+1 95.23 Q E E 119.45 46.76 119.49 H2 H2 C5 A A A 7 11 40
3 H3E0T0C0D0 nnl 2+1 57.89 Q S S 119.45 29.10 25.11 H2 H2 H7 A A A 7 8 47
3 H2E0T0C1D0 nnn 1+1+1 88.02 Q E S 119.45 119.49 25.11 H2 C5 H7 A A A 7 40 47
5 H5E0T0C0D0 lhnnhnnnnn 2:1+1+1 9.10 S N L V W 29.10 0.00 0.35 1.06 14.97 H2 H2 H2 H7 H22 A A A A A 8 9 12 90 192
5 H5E0T0C0D0 nnnhhhnlnn 2:1+:2 16.15 S L S V K 29.10 0.35 25.11 1.06 25.13 H2 H2 H7 H7 H7 A A A A A 8 12 47 90 91
4 H4E0T0C0D0 nnnhhl 2:1+1 25.33 S E L K 29.10 46.76 0.35 25.13 H2 H2 H2 H7 A A A A 8 11 12 91
4 H4E0T0C0D0 nnnhhl 2:1+1 36.44 S E S V 29.10 90.48 25.11 1.06 H2 H7 H7 H7 A A A A 8 46 47 90
4 H4E0T0C0D0 nnnnnh :2+1+1 33.90 S E V W 29.10 90.48 1.06 14.97 H2 H7 H7 H22 A A A A 8 46 90 192
4 H4E0T0C0D0 nnnnnh :2+1+1 0.00 N V F L 0.00 0.00 0.00 0.00 H2 H2 H16 H18 A A A A 9 13 148 178
4 H4E0T0C0D0 nnnnnn 1+1+1+1 3.74 N F L W 0.00 0.00 0.00 14.97 H2 H16 H18 H22 A A A A 9 148 178 192
4 H4E0T0C0D0 hnnnnh :2+:2 0.83 N V A L 0.00 0.00 3.33 0.00 H2 H2 H18 H18 A A A A 9 13 175 178
4 H4E0T0C0D0 nnnhhl 2:1+1 0.09 N L V F 0.00 0.35 0.00 0.00 H2 H2 H2 H16 A A A A 9 12 13 148
4 H4E0T0C0D0 nnnnnh :2+1+1 3.83 N L F W 0.00 0.35 0.00 14.97 H2 H2 H16 H22 A A A A 9 12 148 192
4 H4E0T0C0D0 nnnhhl 2:1+1 28.18 N R V A 0.00 109.38 0.00 3.33 H2 H2 H2 H18 A A A A 9 10 13 175
4 H4E0T0C0D0 nnnhhl 2:1+1 34.70 R V V A 109.38 0.00 25.41 4.02 H2 H2 H2 H18 A A A A 10 13 14 171
4 H4E0T0C0D0 hnnnnh :2+:2 29.18 R V A A 109.38 0.00 4.02 3.33 H2 H2 H18 H18 A A A A 10 13 171 175
4 H4E0T0C0D0 nnnhhl 2:1+1 47.92 R S A A 109.38 48.85 4.02 29.44 H2 H18 H18 H18 A A A A 10 168 171 172
4 H4E0T0C0D0 nnnhhl 2:1+1 36.54 R A A A 109.38 4.02 29.44 3.33 H2 H18 H18 H18 A A A A 10 171 172 175
3 H3E0T0C0D0 hhl 2:1 60.52 R E V 109.38 46.76 25.41 H2 H2 H2 A A A 10 11 14
4 H4E0T0C0D0 nnnhhl 2:1+1 32.88 E L D K 46.76 0.35 59.29 25.13 H2 H2 H2 H7 A A A A 11 12 15 91
3 H3E0T0C0D0 hhl 2:1 43.82 E V D 46.76 25.41 59.29 H2 H2 H2 A A A 11 14 15
3 H1E0T0C2D0 nnl 2+1 70.74 E T E 46.76 45.96 119.49 H2 C5 C5 A A A 11 39 40
3 H2E0T0C1D0 nnn 1+1+1 39.28 E T K 46.76 45.96 25.13 H2 C5 H7 A A A 11 39 91
4 H4E0T0C0D0 nnnhhl 2:1+1 22.20 L D F K 0.35 59.29 4.02 25.13 H2 H2 H2 H7 A A A A 12 15 16 91
4 H4E0T0C0D0 hnnnnh :2+:2 7.38 L F K L 0.35 4.02 25.13 0.00 H2 H2 H7 H7 A A A A 12 16 91 94
4 H4E0T0C0D0 nnnhhl 2:1+1 1.09 L V F F 0.35 0.00 4.02 0.00 H2 H2 H2 H16 A A A A 12 13 16 148
4 H4E0T0C0D0 nnnnnh :2+1+1 1.09 L F L F 0.35 4.02 0.00 0.00 H2 H2 H7 H16 A A A A 12 16 94 148
4 H4E0T0C0D0 nnnhhl 2:1+1 6.63 L V K L 0.35 1.06 25.13 0.00 H2 H7 H7 H7 A A A A 12 90 91 94
4 H4E0T0C0D0 nnnnnh :2+1+1 4.10 L V L W 0.35 1.06 0.00 14.97 H2 H7 H7 H22 A A A A 12 90 94 192
4 H4E0T0C0D0 nnnnnn 1+1+1+1 3.83 L L F W 0.35 0.00 0.00 14.97 H2 H7 H16 H22 A A A A 12 94 148 192
5 H5E0T0C0D0 lhnnhnnnnn 2:1+1+1 0.80 V F L F M 0.00 4.02 0.00 0.00 0.00 H2 H2 H2 H16 H18 A A A A A 13 16 17 148 174
4 H4E0T0C0D0 hnnnnh :2+:2 1.00 V L A M 0.00 0.00 4.02 0.00 H2 H2 H18 H18 A A A A 13 17 171 174
4 H4E0T0C0D0 nnnhhl 2:1+1 1.84 V A M A 0.00 4.02 0.00 3.33 H2 H18 H18 H18 A A A A 13 171 174 175
4 H4E0T0C0D0 nnnhhl 2:1+1 0.83 V M A L 0.00 0.00 3.33 0.00 H2 H18 H18 H18 A A A A 13 174 175 178
4 H4E0T0C0D0 nnnnnh :2+1+1 0.00 V F M L 0.00 0.00 0.00 0.00 H2 H16 H18 H18 A A A A 13 148 174 178
4 H4E0T0C0D0 nnnhhl 2:1+1 7.36 V V L A 0.00 25.41 0.00 4.02 H2 H2 H2 H18 A A A A 13 14 17 171
4 H4E0T0C0D0 nnnhhl 2:1+1 14.96 V L S W 25.41 0.00 23.18 11.25 H2 H2 H2 H4 A A A A 14 17 18 28
4 H4E0T0C0D0 nnnhhl 2:1+1 29.78 V D S W 25.41 59.29 23.18 11.25 H2 H2 H2 H4 A A A A 14 15 18 28
4 H3E0T0C1D0 nnnnnh :2+1+1 27.62 V S W V 25.41 23.18 11.25 50.62 H2 H2 H4 C5 A A A A 14 18 28 34
4 H2E0T0C2D0 lnnnnn 2+1+1 36.05 V W S V 25.41 11.25 56.91 50.62 H2 H4 C5 C5 A A A A 14 28 32 34
4 H4E0T0C0D0 nnnnnh :2+1+1 10.17 V L W A 25.41 0.00 11.25 4.02 H2 H2 H4 H18 A A A A 14 17 28 171
3 H3E0T0C0D0 hhl 2:1 40.07 D F Y 59.29 4.02 56.89 H2 H2 H2 A A A 15 16 19
3 H3E0T0C0D0 hhl 2:1 46.45 D S Y 59.29 23.18 56.89 H2 H2 H2 A A A 15 18 19
3 H3E0T0C0D0 nnl 2+1 62.52 D K Q 59.29 25.13 103.14 H2 H7 H7 A A A 15 91 92
5 H5E0T0C0D0 lhnnhnnnnn 2:1+1+1 14.94 F Y K G S 4.02 56.89 10.79 2.00 1.02 H2 H2 H2 H7 H16 A A A A A 16 19 20 98 149
4 H4E0T0C0D0 hnnnnh :2+:2 47.61 F Y R G 4.02 56.89 127.54 2.00 H2 H2 H7 H7 A A A A 16 19 95 98
4 H4E0T0C0D0 nnnhhl 2:1+1 33.39 F L R G 4.02 0.00 127.54 2.00 H2 H7 H7 H7 A A A A 16 94 95 98
4 H4E0T0C0D0 nnnnnh :2+1+1 1.50 F L G V 4.02 0.00 2.00 0.00 H2 H7 H7 H16 A A A A 16 94 98 145
4 H4E0T0C0D0 nnnnnh :2+1+1 1.76 F G V S 4.02 2.00 0.00 1.02 H2 H7 H16 H16 A A A A 16 98 145 149
4 H4E0T0C0D0 nnnhhl 2:1+1 39.17 F K L R 4.02 25.13 0.00 127.54 H2 H7 H7 H7 A A A A 16 91 94 95
5 H5E0T0C0D0 hnnnnnnnnl 2+:2+1 0.80 F L F G M 4.02 0.00 0.00 0.00 0.00 H2 H2 H16 H16 H18 A A A A A 16 17 148 152 174
4 H4E0T0C0D0 nnnhhl 2:1+1 3.70 F L K G 4.02 0.00 10.79 0.00 H2 H2 H2 H16 A A A A 16 17 20 152
4 H4E0T0C0D0 nnnnnh :2+1+1 1.00 F L V F 4.02 0.00 0.00 0.00 H2 H7 H16 H16 A A A A 16 94 145 148
4 H4E0T0C0D0 nnnhhl 2:1+1 1.26 F V F S 4.02 0.00 0.00 1.02 H2 H16 H16 H16 A A A A 16 145 148 149
4 H4E0T0C0D0 nnnhhl 2:1+1 1.26 F F S G 4.02 0.00 1.02 0.00 H2 H16 H16 H16 A A A A 16 148 149 152
4 H4E0T0C0D0 hnnnnh :2+:2 3.96 F K S G 4.02 10.79 1.02 0.00 H2 H2 H16 H16 A A A A 16 20 149 152
5 H5E0T0C0D0 lhnnhnnnnn 2:1+1+1 0.07 L F G G M 0.00 0.00 0.37 0.00 0.00 H2 H16 H16 H16 H18 A A A A A 17 148 151 152 174
4 H4E0T0C0D0 nnnhhl 2:1+1 0.09 L G G C 0.00 0.37 0.00 0.00 H2 H16 H16 H16 A A A A 17 151 152 155
4 H4E0T0C0D0 nnnhhl 2:1+1 2.74 L K L G 0.00 10.79 0.16 0.00 H2 H2 H2 H16 A A A A 17 20 21 152
4 H4E0T0C0D0 hnnnnh :2+:2 0.04 L L G C 0.00 0.16 0.00 0.00 H2 H2 H16 H16 A A A A 17 21 152 155
4 H4E0T0C0D0 nnnhhl 2:1+1 8.65 L S L W 0.00 23.18 0.16 11.25 H2 H2 H2 H4 A A A A 17 18 21 28
4 H4E0T0C0D0 nnnnnh :2+1+1 2.85 L L W C 0.00 0.16 11.25 0.00 H2 H2 H4 H16 A A A A 17 21 28 155
4 H4E0T0C0D0 nnnnnn 1+1+1+1 2.93 L W C V 0.00 11.25 0.00 0.47 H2 H4 H16 H18 A A A A 17 28 155 167
4 H4E0T0C0D0 nnnnnh :2+1+1 3.94 L W V A 0.00 11.25 0.47 4.02 H2 H4 H18 H18 A A A A 17 28 167 171
4 H4E0T0C0D0 nnnnnh :2+1+1 0.97 L C V I 0.00 0.00 0.47 3.39 H2 H16 H18 H18 A A A A 17 155 167 170
4 H4E0T0C0D0 nnnhhl 2:1+1 1.97 L V I A 0.00 0.47 3.39 4.02 H2 H18 H18 H18 A A A A 17 167 170 171
4 H4E0T0C0D0 nnnnnh :2+1+1 0.94 L G C I 0.00 0.37 0.00 3.39 H2 H16 H16 H18 A A A A 17 151 155 170
4 H4E0T0C0D0 nnnnnh :2+1+1 0.94 L G I M 0.00 0.37 3.39 0.00 H2 H16 H18 H18 A A A A 17 151 170 174
4 H4E0T0C0D0 nnnhhl 2:1+1 1.85 L I A M 0.00 3.39 4.02 0.00 H2 H18 H18 H18 A A A A 17 170 171 174
3 H3E0T0C0D0 hhl 2:1 35.57 S L S 23.18 0.16 83.36 H2 H2 H2 A A A 18 21 22
3 H3E0T0C0D0 hhl 2:1 54.48 S Y S 23.18 56.89 83.36 H2 H2 H2 A A A 18 19 22
5 H5E0T0C0D0 hnnnnnnnnl 2+:2+1 17.08 Y K G E S 56.89 10.79 2.00 14.72 1.02 H2 H2 H7 H7 H16 A A A A A 19 20 98 102 149
4 H4E0T0C0D0 nnnhhl 2:1+1 30.66 Y G D E 56.89 2.00 49.05 14.72 H2 H7 H7 H7 A A A A 19 98 99 102
4 H4E0T0C0D0 nnnhhl 2:1+1 58.87 Y R G D 56.89 127.54 2.00 49.05 H2 H7 H7 H7 A A A A 19 95 98 99
3 H3E0T0C0D0 hhl 2:1 85.51 Y S Q 56.89 83.36 116.27 H2 H2 H2 A A A 19 22 23
4 H4E0T0C0D0 nnnhhl 2:1+1 49.67 Y K Q E 56.89 10.79 116.27 14.72 H2 H2 H2 H7 A A A A 19 20 23 102
5 H5E0T0C0D0 hnnnnnnnnn :2+1+1+1 9.34 K G E F S 10.79 2.00 14.72 18.15 1.02 H2 H7 H7 H9 H16 A A A A A 20 98 102 109 149
5 H5E0T0C0D0 hnnnnnnnnn :2+1+1+1 10.66 K E F S A 10.79 14.72 18.15 1.02 8.64 H2 H7 H9 H16 H16 A A A A A 20 102 109 149 153
4 H4E0T0C0D0 nnnhhl 2:1+1 32.22 K L K V 10.79 0.16 115.27 2.65 H2 H2 H2 H16 A A A A 20 21 24 156
3 H3E0T0C0D0 hhl 2:1 80.78 K Q K 10.79 116.27 115.27 H2 H2 H2 A A A 20 23 24
4 H4E0T0C0D0 lnnnnh 2+:2 3.40 K L G V 10.79 0.16 0.00 2.65 H2 H2 H16 H16 A A A A 20 21 152 156
4 H4E0T0C0D0 nnnhhl 2:1+1 5.11 K S G A 10.79 1.02 0.00 8.64 H2 H16 H16 H16 A A A A 20 149 152 153
4 H4E0T0C0D0 nnnhhl 2:1+1 5.52 K G A V 10.79 0.00 8.64 2.65 H2 H16 H16 H16 A A A A 20 152 153 156
4 H2E0T0C2D0 llnlnh 3:1 57.94 L K G Y 0.16 115.27 65.98 50.36 H2 H2 C3 C3 A A A A 21 24 25 26
4 H3E0T0C1D0 nnnlnh 2:1+1 42.11 L K Y V 0.16 115.27 50.36 2.65 H2 H2 C3 H16 A A A A 21 24 26 156
4 H2E0T0C2D0 lnnnnn 2+1+1 28.35 L Y W F 0.16 50.36 11.25 51.65 H2 C3 H4 C5 A A A A 21 26 28 31
4 H2E0T0C2D0 nnnnnn 1+1+1+1 28.88 L Y F V 0.16 50.36 51.65 13.36 H2 C3 C5 H16 A A A A 21 26 31 159
4 H3E0T0C1D0 nnnnnh :2+1+1 16.63 L Y V V 0.16 50.36 2.65 13.36 H2 C3 H16 H16 A A A A 21 26 156 159
3 H2E0T0C1D0 nnl 2+1 49.83 L S G 0.16 83.36 65.98 H2 H2 C3 A A A 21 22 25
4 H4E0T0C0D0 nnnhhl 2:1+1 0.70 L G C V 0.16 0.00 0.00 2.65 H2 H16 H16 H16 A A A A 21 152 155 156
4 H4E0T0C0D0 nnnhhl 2:1+1 4.04 L C V V 0.16 0.00 2.65 13.36 H2 H16 H16 H16 A A A A 21 155 156 159
3 H3E0T0C0D0 nnn 1+1+1 90.04 Q E R 116.27 14.72 139.13 H2 H7 H9 A A A 23 102 106
4 H3E0T0C1D0 lnnnnh 2+:2 62.80 K Y V D 115.27 50.36 2.65 82.93 H2 C3 H16 H16 A A A A 24 26 156 160
4 H4E0T0C0D0 nnnhhl 2:1+1 56.82 K V E D 115.27 2.65 26.42 82.93 H2 H16 H16 H16 A A A A 24 156 157 160
3 H0E0T0C3D0 lll 3 61.84 G Y S 65.98 50.36 69.19 C3 C3 C3 A A A 25 26 27
4 H3E0T0C1D0 nnnhhl 2:1+1 37.33 Y V V D 50.36 2.65 13.36 82.93 C3 H16 H16 H16 A A A A 26 156 159 160
3 H0E0T0C3D0 nnl 2+1 57.07 Y S F 50.36 69.19 51.65 C3 C3 C5 A A A 26 27 31
3 H2E0T0C1D0 lnl 3 95.17 S S Q 69.19 71.29 145.03 C3 H4 H4 A A A 27 29 30
3 H1E0T0C2D0 nnl 2+1 88.62 S Q F 69.19 145.03 51.65 C3 H4 C5 A A A 27 30 31
4 H3E0T0C1D0 lnnnnn 2+1+1 28.05 W F V S 11.25 51.65 0.47 48.85 H4 C5 H18 H18 A A A A 28 31 167 168
4 H4E0T0C0D0 nnnhhl 2:1+1 16.15 W V S A 11.25 0.47 48.85 4.02 H4 H18 H18 H18 A A A A 28 167 168 171
4 H2E0T0C2D0 lnnnnn 2+1+1 42.16 W F S S 11.25 51.65 56.91 48.85 H4 C5 C5 H18 A A A A 28 31 32 168
3 H2E0T0C1D0 nnl 2+1 44.39 W S V 11.25 71.29 50.62 H4 H4 C5 A A A 28 29 34
2 H1E0T0C1D0 n 1+1 94.42 S D 71.29 117.55 H4 C5 A A 29 33
4 H2E0T0C2D0 nnnnnn 1+1+1+1 38.98 F V Q V 51.65 13.36 90.42 0.47 C5 H16 C17 H18 A A A A 31 159 164 167
4 H2E0T0C2D0 lnnnnn 2+1+1 47.85 F Q V S 51.65 90.42 0.47 48.85 C5 C17 H18 H18 A A A A 31 164 167 168
2 H0E0T0C2D0 l 2 87.23 S D 56.91 117.55 C5 C5 A A 32 33
3 H0E0T0C3D0 lll 3 112.74 V E E 50.62 156.16 131.45 C5 C5 C5 A A A 34 35 36
4 H0E0T0C4D0 llnlll 4 128.46 E N R T 131.45 136.38 200.03 45.96 C5 C5 C5 C5 A A A A 36 37 38 39
3 H1E0T1C1D0 nnn 1+1+1 105.14 R T E 200.03 64.12 51.27 C5 T6 H7 A A A 38 45 48
3 H1E0T0C2D0 nnl 2+1 99.09 R T E 200.03 45.96 51.27 C5 C5 H7 A A A 38 39 48
4 H2E0T0C2D0 lnnnnl 2+2 60.46 T E S E 45.96 119.49 25.11 51.27 C5 C5 H7 H7 A A A A 39 40 47 48
4 H3E0T0C1D0 nnnhhl 2:1+1 36.87 T S E K 45.96 25.11 51.27 25.13 C5 H7 H7 H7 A A A A 39 47 48 91
3 H0E0T1C2D0 lll 3 103.86 E A P 119.49 59.15 132.94 C5 C5 T6 A A A 40 41 42
3 H1E0T0C2D0 nnl 2+1 76.64 E A E 119.49 59.15 51.27 C5 C5 H7 A A A 40 41 48
4 H0E0T3C1D0 llnlll 4 96.81 A P E G 59.15 132.94 149.05 46.12 C5 T6 T6 T6 A A A A 41 42 43 44
3 H0E0T2C1D0 nnl 2+1 56.46 A G T 59.15 46.12 64.12 C5 T6 T6 A A A 41 44 45
3 H1E0T1C1D0 nnn 1+1+1 58.18 A T E 59.15 64.12 51.27 C5 T6 H7 A A A 41 45 48
2 H1E0T1C0D0 n 1+1 119.77 E E 149.05 90.48 T6 H7 A A 43 46
3 H2E0T1C0D0 lll 3 59.90 T E S 64.12 90.48 25.11 T6 H7 H7 A A A 45 46 47
3 H2E0T1C0D0 nhl 2:1 63.54 T E A 64.12 90.48 36.01 T6 H7 H7 A A A 45 46 89
3 H2E0T1C0D0 lnl 3 46.83 T S E 64.12 25.11 51.27 T6 H7 H7 A A A 45 47 48
3 H2E0T1C0D0 nnl 2+1 50.47 T E A 64.12 51.27 36.01 T6 H7 H7 A A A 45 48 89
5 H5E0T0C0D0 nnnhhhnlnn 2:1+:2 40.50 E V W D V 90.48 1.06 14.97 67.64 28.37 H7 H7 H22 H22 H22 A A A A A 46 90 192 193 196
4 H4E0T0C0D0 nnnhhl 2:1+1 38.98 E A V V 90.48 36.01 1.06 28.37 H7 H7 H7 H22 A A A A 46 89 90 196
3 H3E0T0C0D0 hhl 2:1 59.85 E K Q 51.27 25.13 103.14 H7 H7 H7 A A A 48 91 92
3 H3E0T0C0D0 hhl 2:1 63.47 E A Q 51.27 36.01 103.14 H7 H7 H7 A A A 48 89 92
4 H4E0T0C0D0 nnnhhl 2:1+1 17.98 A V A V 36.01 1.06 6.47 28.37 H7 H7 H7 H22 A A A A 89 90 93 196
3 H3E0T0C0D0 hhl 2:1 48.54 A Q A 36.01 103.14 6.47 H7 H7 H7 A A A 89 92 93
4 H4E0T0C0D0 hnnnnh :2+:2 4.01 V L W F 1.06 0.00 14.97 0.00 H7 H7 H22 H22 A A A A 90 94 192 195
4 H4E0T0C0D0 nnnhhl 2:1+1 1.88 V A L F 1.06 6.47 0.00 0.00 H7 H7 H7 H22 A A A A 90 93 94 195
4 H4E0T0C0D0 lnnnnh 2+:2 8.97 V A F V 1.06 6.47 0.00 28.37 H7 H7 H22 H22 A A A A 90 93 195 196
4 H4E0T0C0D0 nnnhhl 2:1+1 11.10 V W F V 1.06 14.97 0.00 28.37 H7 H22 H22 H22 A A A A 90 192 195 196
3 H3E0T0C0D0 hhl 2:1 85.27 K Q R 25.13 103.14 127.54 H7 H7 H7 A A A 91 92 95
3 H3E0T0C0D0 hhl 2:1 95.52 Q R E 103.14 127.54 55.88 H7 H7 H7 A A A 92 95 96
3 H3E0T0C0D0 hhl 2:1 55.16 Q A E 103.14 6.47 55.88 H7 H7 H7 A A A 92 93 96
5 H5E0T0C0D0 hnnnnnnnhn :2+:2+1 1.63 A A V F Y 6.47 0.41 0.00 0.00 1.25 H7 H7 H16 H22 H22 A A A A A 93 97 145 195 199
5 H5E0T0C0D0 lhnnhnnnnn 2:1+1+1 13.57 A E A Y A 6.47 55.88 0.41 1.25 3.86 H7 H7 H7 H22 H24 A A A A A 93 96 97 199 204
5 H5E0T0C0D0 lhnnhnnnnn 2:1+1+1 1.38 A L A V F 6.47 0.00 0.41 0.00 0.00 H7 H7 H7 H16 H22 A A A A A 93 94 97 145 195
4 H3E0T0C1D0 lnnnnn 2+1+1 11.53 A F V G 6.47 0.00 28.37 11.28 H7 H22 H22 C23 A A A A 93 195 196 200
5 H4E0T0C1D0 hnnnlnnnnh 2:1+:2 33.97 A E G N A 6.47 55.88 11.28 92.37 3.86 H7 H7 C23 H24 H24 A A A A A 93 96 200 201 204
5 H4E0T0C1D0 hnnnnnnnnl 2+:2+1 15.75 A E Y G A 6.47 55.88 1.25 11.28 3.86 H7 H7 H22 C23 H24 A A A A A 93 96 199 200 204
4 H3E0T0C1D0 nnnlnh 2:1+1 4.75 A F Y G 6.47 0.00 1.25 11.28 H7 H22 H22 C23 A A A A 93 195 199 200
4 H4E0T0C0D0 nnnhhl 2:1+1 0.60 L A G V 0.00 0.41 2.00 0.00 H7 H7 H7 H16 A A A A 94 97 98 145
4 H4E0T0C0D0 nnnhhl 2:1+1 0.00 L I V F 0.00 0.00 0.00 0.00 H7 H16 H16 H16 A A A A 94 144 145 148
4 H4E0T0C0D0 nnnnnh :2+1+1 3.74 L I F W 0.00 0.00 0.00 14.97 H7 H16 H16 H22 A A A A 94 144 148 192
3 H3E0T0C0D0 hhl 2:1 77.49 R E D 127.54 55.88 49.05 H7 H7 H7 A A A 95 96 99
4 H4E0T0C0D0 nnnhhl 2:1+1 47.57 E N A A 55.88 92.37 3.86 38.17 H7 H24 H24 H24 A A A A 96 201 204 205
4 H4E0T0C0D0 nnnhhl 2:1+1 20.04 E A E A 55.88 0.41 19.99 3.86 H7 H7 H7 H24 A A A A 96 97 100 204
3 H3E0T0C0D0 hhl 2:1 41.64 E D E 55.88 49.05 19.99 H7 H7 H7 A A A 96 99 100
3 H3E0T0C0D0 hhl 2:1 60.93 D E L 49.05 14.72 119.02 H7 H7 H7 A A A 99 102 103
3 H3E0T0C0D0 hhl 2:1 62.69 D E L 49.05 19.99 119.02 H7 H7 H7 A A A 99 100 103
3 H3E0T0C0D0 nnl 2+1 90.96 E L R 14.72 119.02 139.13 H7 H7 H9 A A A 102 103 106
3 H3E0T0C0D0 hhl 2:1 66.19 E L R 19.99 119.02 59.55 H7 H7 H7 A A A 100 103 104
3 H2E0T0C1D0 nhl 2:1 91.40 Y R F 116.91 139.13 18.15 C8 H9 H9 A A A 105 106 109
3 H3E0T0C0D0 nhn :2+1 57.33 E R F 14.72 139.13 18.15 H7 H9 H9 A A A 102 106 109
3 H2E0T0C1D0 nhl 2:1 73.05 R F S 139.13 18.15 61.86 H9 H9 C10 A A A 106 109 110
3 H2E0T0C1D0 lll 3 156.07 Y R R 116.91 139.13 212.17 C8 H9 H9 A A A 105 106 107
3 H2E0T0C1D0 nnl 2+1 137.72 R R S 139.13 212.17 61.86 H9 H9 C10 A A A 106 107 110
3 H2E0T0C1D0 lnl 3 116.59 Y R A 116.91 212.17 20.70 C8 H9 H9 A A A 105 107 108
3 H2E0T0C1D0 lnl 3 98.24 R A S 212.17 20.70 61.86 H9 H9 C10 A A A 107 108 110
5 H3E0T0C2D0 hnnnnnnlnl 3+:2 24.93 F S L A E 18.15 61.86 9.57 8.64 26.42 H9 C10 C10 H16 H16 A A A A A 109 110 112 153 157
4 H2E0T0C2D0 llnlnl 4 27.57 A F S L 20.70 18.15 61.86 9.57 H9 H9 C10 C10 A A A A 108 109 110 112
4 H1E0T0C3D0 llnlnn 3+1 44.53 S D L E 61.86 80.27 9.57 26.42 C10 C10 C10 H16 A A A A 110 111 112 157
4 H1E0T1C2D0 llnlnn 3+1 33.56 D L T E 80.27 9.57 17.99 26.42 C10 C10 T11 H16 A A A A 111 112 113 157
4 H1E0T1C2D0 lnnnnn 2+1+1 58.10 D T E K 80.27 17.99 26.42 107.71 C10 T11 H16 C17 A A A A 111 113 157 161
4 H0E0T2C2D0 lnnlnn 3+1 73.10 D T S K 80.27 17.99 86.42 107.71 C10 T11 T11 C17 A A A A 111 113 114 161
3 H0E0T2C1D0 nnl 2+1 94.75 D S Q 80.27 86.42 117.56 C10 T11 T11 A A A 111 114 115
3 H0E0T1C2D0 nnl 2+1 69.13 D L Q 80.27 9.57 117.56 C10 C10 T11 A A A 111 112 115
5 H1E0T2C2D0 lnnnnnnlnn 2+2+1 10.31 L T L I L 9.57 17.99 8.78 10.14 5.06 C10 T11 T11 C12 H16 A A A A A 112 113 116 118 154
4 H2E0T1C1D0 lnnnnh 2+:2 14.76 L T L E 9.57 17.99 5.06 26.42 C10 T11 H16 H16 A A A A 112 113 154 157
5 H4E0T0C1D0 lhnnhnnnnn 2:1+1+1 8.28 L F A L Y 9.57 2.52 8.64 5.06 15.59 C10 H16 H16 H16 H27 A A A A B 112 150 153 154 308
4 H3E0T0C1D0 nnnhhl 2:1+1 12.42 L A L E 9.57 8.64 5.06 26.42 C10 H16 H16 H16 A A A A 112 153 154 157
4 H2E0T1C1D0 nnnnnn 1+1+1+1 9.75 L L L Y 9.57 8.78 5.06 15.59 C10 T11 H16 H27 A A A B 112 116 154 308
5 H4E0T0C1D0 hnnnnnnnnn :2+1+1+1 10.89 F L F A Y 18.15 9.57 2.52 8.64 15.59 H9 C10 H16 H16 H27 A A A A B 109 112 150 153 308
4 H3E0T0C1D0 lnnnnn 2+1+1 16.00 A F L Y 20.70 18.15 9.57 15.59 H9 H9 C10 H27 A A A B 108 109 112 308
4 H1E0T2C1D0 lnnnnn 2+1+1 35.56 L Q L A 9.57 117.56 8.78 6.34 C10 T11 T11 H27 A A A B 112 115 116 304
4 H2E0T1C1D0 nnnnnh :2+1+1 10.07 L L A Y 9.57 8.78 6.34 15.59 C10 T11 H27 H27 A A B B 112 116 304 308
5 H2E0T1C2D0 lnnnnnnlnn 2+2+1 35.21 T E S K M 17.99 26.42 0.00 107.71 23.92 T11 H16 H16 C17 C17 A A A A A 113 157 158 161 163
4 H3E0T1C0D0 nnnhhl 2:1+1 12.37 T L E S 17.99 5.06 26.42 0.00 T11 H16 H16 H16 A A A A 113 154 157 158
4 H2E0T1C1D0 nnnnnh :2+1+1 8.30 T I L S 17.99 10.14 5.06 0.00 T11 C12 H16 H16 A A A A 113 118 154 158
4 H1E0T1C2D0 nnnnnn 1+1+1+1 13.01 T I S M 17.99 10.14 0.00 23.92 T11 C12 H16 C17 A A A A 113 118 158 163
4 H1E0T2C1D0 lnnnnl 2+2 74.58 Q L W A 117.56 8.78 165.65 6.34 T11 T11 C26 H27 A A B B 115 116 303 304
4 H1E0T1C2D0 lnnnnn 2+1+1 45.25 L H S L 8.78 135.15 2.44 34.63 T11 C12 H14 C26 A A A B 116 117 126 302
4 H2E0T1C1D0 nnnnnn 1+1+1+1 11.61 L S L A 8.78 2.44 34.63 0.59 T11 H14 C26 H27 A A B B 116 126 302 305
4 H0E0T1C3D0 lnnnnl 2+2 91.20 L H N L 8.78 135.15 186.26 34.63 T11 C12 C26 C26 A A B B 116 117 301 302
4 H0E0T1C3D0 llnlnn 3+1 98.83 L N L W 8.78 186.26 34.63 165.65 T11 C26 C26 C26 A B B B 116 301 302 303
4 H1E0T1C2D0 llnlnn 3+1 53.85 L L W A 8.78 34.63 165.65 6.34 T11 C26 C26 H27 A B B B 116 302 303 304
4 H2E0T1C1D0 lnnlnn 3+1 12.59 L L A A 8.78 34.63 6.34 0.59 T11 C26 H27 H27 A B B B 116 302 304 305
4 H2E0T1C1D0 lnnnnn 2+1+1 6.61 L I S L 8.78 10.14 2.44 5.06 T11 C12 H14 H16 A A A A 116 118 126 154
4 H1E0T1C2D0 llnlnn 3+1 39.13 L H I S 8.78 135.15 10.14 2.44 T11 C12 C12 H14 A A A A 116 117 118 126
4 H3E0T1C0D0 nnnhhl 2:1+1 7.82 L A A Y 8.78 6.34 0.59 15.59 T11 H27 H27 H27 A B B B 116 304 305 308
4 H1E0T1C2D0 nnnnnn 1+1+1+1 56.69 H T S L 135.15 54.55 2.44 34.63 C12 T13 H14 C26 A A A B 117 122 126 302
3 H0E0T1C2D0 nnl 2+1 84.66 H T T 135.15 64.27 54.55 C12 C12 T13 A A A 117 119 122
3 H0E0T0C3D0 lll 3 69.85 H I T 135.15 10.14 64.27 C12 C12 C12 A A A 117 118 119
4 H2E0T0C2D0 nnnnnn 1+1+1+1 8.56 I S M L 10.14 0.00 23.92 0.17 C12 H16 C17 H18 A A A A 118 158 163 166
4 H1E0T0C3D0 lnnnnn 2+1+1 24.62 I T M L 10.14 64.27 23.92 0.17 C12 C12 C17 H18 A A A A 118 119 163 166
4 H2E0T0C2D0 lnnnnn 2+1+1 19.79 I T A L 10.14 64.27 4.60 0.17 C12 C12 H14 H18 A A A A 118 119 123 166
3 H2E0T0C1D0 nhn :2+1 5.73 I A S 10.14 4.60 2.44 C12 H14 H14 A A A 118 123 126
4 H1E0T1C2D0 lnnnnn 2+1+1 41.08 T P M L 64.27 75.97 23.92 0.17 C12 T13 C17 H18 A A A A 119 120 163 166
3 H1E0T1C1D0 nnl 2+1 41.14 T T A 64.27 54.55 4.60 C12 T13 H14 A A A 119 122 123
5 H3E0T2C0D0 lnnnnnnlhh 2:1+2 63.54 P G V L R 75.97 43.01 83.69 0.17 114.84 T13 T13 H18 H18 H18 A A A A A 120 121 165 166 169
4 H2E0T1C1D0 lnnlnn 3+1 45.94 P M V L 75.97 23.92 83.69 0.17 T13 C17 H18 H18 A A A A 120 163 165 166
4 H2E0T2C0D0 llnlll 4 54.95 G T A Y 43.01 54.55 4.60 117.65 T13 T13 H14 H14 A A A A 121 122 123 124
3 H2E0T1C0D0 nnl 2+1 15.93 G A L 43.01 4.60 0.17 T13 H14 H18 A A A 121 123 166
4 H2E0T1C1D0 lnnnnn 2+1+1 39.83 T Q S L 54.55 67.71 2.44 34.63 T13 H14 H14 C26 A A A B 122 125 126 302
3 H2E0T1C0D0 lnl 3 79.97 T Y Q 54.55 117.65 67.71 T13 H14 H14 A A A 122 124 125
3 H2E0T1C0D0 nhl 2:1 20.53 T A S 54.55 4.60 2.44 T13 H14 H14 A A A 122 123 126
4 H4E0T0C0D0 nnnhhl 2:1+1 49.24 A Y F W 4.60 117.65 18.18 56.54 H14 H14 H14 H18 A A A A 123 124 127 173
4 H4E0T0C0D0 hnnnnh :2+:2 20.68 A F I W 4.60 18.18 3.39 56.54 H14 H14 H18 H18 A A A A 123 127 170 173
3 H3E0T0C0D0 hhl 2:1 8.41 A S F 4.60 2.44 18.18 H14 H14 H14 A A A 123 126 127
4 H4E0T0C0D0 nnnhhh :3+1 16.18 A L I W 4.60 0.17 3.39 56.54 H14 H18 H18 H18 A A A A 123 166 170 173
3 H3E0T0C0D0 hhl 2:1 73.13 Y F E 117.65 18.18 83.56 H14 H14 H14 A A A 124 127 128
3 H3E0T0C0D0 hhl 2:1 89.64 Y Q E 117.65 67.71 83.56 H14 H14 H14 A A A 124 125 128
4 H3E0T0C1D0 nnnhhl 2:1+1 39.79 Q S Q L 67.71 2.44 54.38 34.63 H14 H14 H14 C26 A A A B 125 126 129 302
3 H3E0T0C0D0 hhl 2:1 68.55 Q E Q 67.71 83.56 54.38 H14 H14 H14 A A A 125 128 129
4 H4E0T0C0D0 nnnhhl 2:1+1 15.19 S Q V A 2.44 54.38 3.33 0.59 H14 H14 H14 H27 A A A B 126 129 130 305
4 H4E0T0C0D0 nnnhhl 2:1+1 7.25 S F V L 2.44 18.18 3.33 5.06 H14 H14 H14 H16 A A A A 126 127 130 154
4 H3E0T0C1D0 nnnnnh :2+1+1 23.01 S Q L A 2.44 54.38 34.63 0.59 H14 H14 C26 H27 A A B B 126 129 302 305
5 H5E0T0C0D0 lhnnhnnnnn 2:1+1+1 20.38 F F W M Y 18.18 1.89 56.54 0.00 25.28 H14 H16 H18 H18 H18 A A A A A 127 147 173 174 177
4 H4E0T0C0D0 nnnnnh :2+1+1 5.11 F F G M 18.18 1.89 0.37 0.00 H14 H16 H16 H18 A A A A 127 147 151 174
4 H4E0T0C0D0 nnnnnh :2+1+1 12.04 F V F Y 18.18 2.83 1.89 25.28 H14 H14 H16 H18 A A A A 127 131 147 177
3 H3E0T0C0D0 hhl 2:1 8.11 F V V 18.18 3.33 2.83 H14 H14 H14 A A A 127 130 131
4 H4E0T0C0D0 nnnhhl 2:1+1 32.46 F E V Y 18.18 83.56 2.83 25.28 H14 H14 H14 H18 A A A A 127 128 131 177
4 H4E0T0C0D0 nnnnnh :2+1+1 6.75 F G L I 18.18 0.37 5.06 3.39 H14 H16 H16 H18 A A A A 127 151 154 170
4 H4E0T0C0D0 nnnhhl 2:1+1 19.53 F I W M 18.18 3.39 56.54 0.00 H14 H18 H18 H18 A A A A 127 170 173 174
4 H4E0T0C0D0 nnnnnh :2+1+1 5.49 F G I M 18.18 0.37 3.39 0.00 H14 H16 H18 H18 A A A A 127 151 170 174
4 H4E0T0C0D0 nnnhhl 2:1+1 44.04 E V N Y 83.56 2.83 64.49 25.28 H14 H14 H14 H18 A A A A 128 131 132 177
3 H3E0T0C0D0 hhl 2:1 67.48 E Q N 83.56 54.38 64.49 H14 H14 H14 A A A 128 129 132
3 H3E0T0C0D0 nhn :2+1 69.60 E Y H 83.56 25.28 99.97 H14 H18 H18 A A A 128 177 181
4 H4E0T0C0D0 nnnhhl 2:1+1 26.09 Q V E A 54.38 3.33 46.06 0.59 H14 H14 H14 H27 A A A B 129 130 133 305
4 H4E0T0C0D0 lnnnnh 2+:2 50.47 Q E A Q 54.38 46.06 0.59 100.83 H14 H14 H27 H27 A A B B 129 133 305 306
3 H3E0T0C0D0 hhl 2:1 54.98 Q N E 54.38 64.49 46.06 H14 H14 H14 A A A 129 132 133
4 H3E0T0C1D0 lnnnnn 2+1+1 47.61 Q L A Q 54.38 34.63 0.59 100.83 H14 C26 H27 H27 A B B B 129 302 305 306
4 H4E0T0C0D0 nnnhhl 2:1+1 12.54 V E L G 3.33 46.06 0.79 0.00 H14 H14 H14 H27 A A A B 130 133 134 309
4 H4E0T0C0D0 hnnnnh :2+:2 12.50 V E A G 3.33 46.06 0.59 0.00 H14 H14 H27 H27 A A B B 130 133 305 309
4 H4E0T0C0D0 nnnnnh :2+1+1 1.66 V L F G 3.33 0.79 2.52 0.00 H14 H14 H16 H27 A A A B 130 134 150 309
4 H4E0T0C0D0 lnnnnn 2+1+1 5.36 V F Y G 3.33 2.52 15.59 0.00 H14 H16 H27 H27 A A B B 130 150 308 309
4 H4E0T0C0D0 nnnhhl 2:1+1 4.88 V A Y G 3.33 0.59 15.59 0.00 H14 H27 H27 H27 A B B B 130 305 308 309
4 H4E0T0C0D0 nnnnnh :2+1+1 6.62 V F L Y 3.33 2.52 5.06 15.59 H14 H16 H16 H27 A A A B 130 150 154 308
3 H3E0T0C0D0 hhl 2:1 2.32 V V L 3.33 2.83 0.79 H14 H14 H14 A A A 130 131 134
4 H4E0T0C0D0 nnnhhl 2:1+1 4.92 V L F F 2.83 0.79 14.18 1.89 H14 H14 H14 H16 A A A A 131 134 135 147
4 H4E0T0C0D0 nnnnnh :2+1+1 11.04 V F F Y 2.83 14.18 1.89 25.28 H14 H14 H16 H18 A A A A 131 135 147 177
3 H2E0T0C1D0 nnl 2+1 96.15 N E R 64.49 46.06 177.91 H14 H14 C15 A A A 132 133 136
4 H4E0T0C0D0 nnnhhl 2:1+1 36.87 E A Q G 46.06 0.59 100.83 0.00 H14 H27 H27 H27 A B B B 133 305 306 309
4 H4E0T0C0D0 nnnhhl 2:1+1 79.26 E Q G R 46.06 100.83 0.00 170.16 H14 H27 H27 H27 A B B B 133 306 309 310
4 H4E0T0C0D0 lnnnnh 2+:2 37.59 E L G R 46.06 0.79 0.00 103.51 H14 H14 H27 H27 A A B B 133 134 309 313
4 H4E0T0C0D0 nnnhhl 2:1+1 79.93 E G R R 46.06 0.00 170.16 103.51 H14 H27 H27 H27 A B B B 133 309 310 313
3 H2E0T0C1D0 nnn 1+1+1 109.16 E R R 46.06 177.91 103.51 H14 C15 H27 A A B 133 136 313
4 H3E0T0C1D0 lnnnnn 2+1+1 17.79 L F G R 0.79 14.18 31.45 24.72 H14 H14 C15 H16 A A A A 134 135 138 143
4 H4E0T0C0D0 lnnnnh 2+:2 10.39 L F R F 0.79 14.18 24.72 1.89 H14 H14 H16 H16 A A A A 134 135 143 147
4 H4E0T0C0D0 nnnhhl 2:1+1 6.85 L R A F 0.79 24.72 0.00 1.89 H14 H16 H16 H16 A A A A 134 143 146 147
4 H4E0T0C0D0 nnnnnh :2+1+1 6.51 L R A S 0.79 24.72 0.00 0.52 H14 H16 H16 H27 A A A B 134 143 146 316
4 H4E0T0C0D0 nnnnnh :2+1+1 32.39 L R R S 0.79 24.72 103.51 0.52 H14 H16 H27 H27 A A B B 134 143 313 316
4 H4E0T0C0D0 nnnhhl 2:1+1 1.30 L A F F 0.79 0.00 1.89 2.52 H14 H16 H16 H16 A A A A 134 146 147 150
4 H4E0T0C0D0 nnnnnh :2+1+1 0.83 L A F L 0.79 0.00 2.52 0.00 H14 H16 H16 H27 A A A B 134 146 150 312
4 H4E0T0C0D0 nnnnnh :2+1+1 0.83 L F G L 0.79 2.52 0.00 0.00 H14 H16 H27 H27 A A B B 134 150 309 312
4 H4E0T0C0D0 nnnhhl 2:1+1 26.08 L G L R 0.79 0.00 0.00 103.51 H14 H27 H27 H27 A B B B 134 309 312 313
4 H4E0T0C0D0 nnnhhl 2:1+1 26.21 L L R S 0.79 0.00 103.51 0.52 H14 H27 H27 H27 A B B B 134 312 313 316
4 H4E0T0C0D0 nnnnnh :2+1+1 0.33 L A L S 0.79 0.00 0.00 0.52 H14 H16 H27 H27 A A B B 134 146 312 316
5 H4E0T0C1D0 lnnnhhnlnn 2:2+1 23.08 F V N R I 14.18 25.54 50.94 24.72 0.00 H14 C15 H16 H16 H16 A A A A A 135 139 140 143 144
4 H2E0T0C2D0 lnnnnn 2+1+1 23.97 F G V R 14.18 31.45 25.54 24.72 H14 C15 C15 H16 A A A A 135 138 139 143
4 H2E0T0C2D0 nnnnnn 1+1+1+1 12.46 F V I L 14.18 25.54 0.00 10.11 H14 C15 H16 C19 A A A A 135 139 144 182
4 H4E0T0C0D0 nnnhhl 2:1+1 10.20 F R I F 14.18 24.72 0.00 1.89 H14 H16 H16 H16 A A A A 135 143 144 147
4 H3E0T0C1D0 nnnnnh :2+1+1 6.54 F I F L 14.18 0.00 1.89 10.11 H14 H16 H16 C19 A A A A 135 144 147 182
4 H3E0T0C1D0 nnnnnn 1+1+1+1 12.87 F F Y L 14.18 1.89 25.28 10.11 H14 H16 H18 C19 A A A A 135 147 177 182
4 H2E0T0C2D0 lnnnnn 2+1+1 106.50 R D R R 177.91 119.88 24.72 103.51 C15 C15 H16 H27 A A A B 136 137 143 313
3 H1E0T0C2D0 nnl 2+1 58.68 D G R 119.88 31.45 24.72 C15 C15 H16 A A A 137 138 143
4 H3E0T0C1D0 lhnlnl 4 25.30 V N G R 25.54 50.94 0.00 24.72 C15 H16 H16 H16 A A A A 139 140 142 143
4 H3E0T0C1D0 nnnlnh 2:1+1 32.52 V N I W 25.54 50.94 0.00 53.60 C15 H16 H16 H20 A A A A 139 140 144 185
4 H2E0T0C2D0 nnnnnn 1+1+1+1 22.31 V I L W 25.54 0.00 10.11 53.60 C15 H16 C19 H20 A A A A 139 144 182 185
4 H4E0T0C0D0 nnnhhl 2:1+1 26.46 N W I W 50.94 1.30 0.00 53.60 H16 H16 H16 H20 A A A A 140 141 144 185
4 H4E0T0C0D0 lnnnnh 2+:2 38.59 N W W N 50.94 1.30 53.60 48.54 H16 H16 H20 H20 A A A A 140 141 185 189
4 H4E0T0C0D0 llnlnn 3+1 13.37 N W G Y 50.94 1.30 0.00 1.25 H16 H16 H16 H22 A A A A 140 141 142 199
4 H3E0T0C1D0 lhnlnn 3+1 22.35 N G R V 50.94 0.00 24.72 13.73 H16 H16 H16 C28 A A A B 140 142 143 320
4 H3E0T0C1D0 lnnnnn 2+1+1 16.48 N G Y V 50.94 0.00 1.25 13.73 H16 H16 H22 C28 A A A B 140 142 199 320
4 H2E0T0C2D0 nnnnnn 1+1+1+1 38.83 N Y V K 50.94 1.25 13.73 89.41 H16 H22 C28 C30 A A B B 140 199 320 324
4 H4E0T0C0D0 lnnnnh 2+:2 14.28 W I W I 1.30 0.00 53.60 2.21 H16 H16 H20 H20 A A A A 141 144 185 186
4 H4E0T0C0D0 nnnnnh :2+1+1 4.62 W I I W 1.30 0.00 2.21 14.97 H16 H16 H20 H22 A A A A 141 144 186 192
4 H4E0T0C0D0 nnnhhl 2:1+1 26.41 W W I N 1.30 53.60 2.21 48.54 H16 H20 H20 H20 A A A A 141 185 186 189
4 H3E0T0C1D0 nnnlnh 2:1+1 20.39 W I N G 1.30 2.21 48.54 29.51 H16 H20 H20 C21 A A A A 141 186 189 190
4 H3E0T0C1D0 lnnnnn 2+1+1 13.48 W I G G 1.30 2.21 29.51 20.89 H16 H20 C21 H22 A A A A 141 186 190 191
4 H4E0T0C0D0 lnnnnn 2+1+1 9.84 W I G W 1.30 2.21 20.89 14.97 H16 H20 H22 H22 A A A A 141 186 191 192
4 H4E0T0C0D0 nnnhhl 2:1+1 0.64 W G V Y 1.30 0.00 0.00 1.25 H16 H16 H16 H22 A A A A 141 142 145 199
4 H4E0T0C0D0 hnnnnh :2+:2 0.64 W V F Y 1.30 0.00 0.00 1.25 H16 H16 H22 H22 A A A A 141 145 195 199
3 H3E0T0C0D0 hhl 2:1 0.43 W I V 1.30 0.00 0.00 H16 H16 H16 A A A 141 144 145
4 H3E0T0C1D0 lnnnnn 2+1+1 27.37 W N G T 1.30 48.54 29.51 30.14 H16 H20 C21 H22 A A A A 141 189 190 194
4 H4E0T0C0D0 nnnnnh :2+1+1 33.71 W N T L 1.30 48.54 30.14 54.86 H16 H20 H22 H22 A A A A 141 189 194 198
4 H3E0T0C1D0 nnnlnh 2:1+1 20.46 W G G T 1.30 29.51 20.89 30.14 H16 C21 H22 H22 A A A A 141 190 191 194
4 H4E0T0C0D0 nnnhhl 2:1+1 13.08 W G T F 1.30 20.89 30.14 0.00 H16 H22 H22 H22 A A A A 141 191 194 195
4 H4E0T0C0D0 nnnhhl 2:1+1 21.57 W T F L 1.30 30.14 0.00 54.86 H16 H22 H22 H22 A A A A 141 194 195 198
4 H4E0T0C0D0 nnnhhl 2:1+1 14.35 W F L Y 1.30 0.00 54.86 1.25 H16 H22 H22 H22 A A A A 141 195 198 199
4 H4E0T0C0D0 nnnhhl 2:1+1 9.29 W G W F 1.30 20.89 14.97 0.00 H16 H22 H22 H22 A A A A 141 191 192 195
4 H4E0T0C0D0 nnnhhl 2:1+1 6.31 G R A S 0.00 24.72 0.00 0.52 H16 H16 H16 H27 A A A B 142 143 146 316
4 H3E0T0C1D0 lnnnnn 2+1+1 9.74 G R S V 0.00 24.72 0.52 13.73 H16 H16 H27 C28 A A B B 142 143 316 320
4 H4E0T0C0D0 nnnhhl 2:1+1 56.38 R R S D 24.72 103.51 0.52 96.76 H16 H27 H27 H27 A B B B 143 313 316 317
4 H3E0T0C1D0 lnnnnn 2+1+1 33.93 R S D V 24.72 0.52 96.76 13.73 H16 H27 H27 C28 A B B B 143 316 317 320
4 H4E0T0C0D0 nnnhhl 2:1+1 0.47 I F F L 0.00 1.89 0.00 0.00 H16 H16 H16 H18 A A A A 144 147 148 178
4 H3E0T0C1D0 nnnnnh :2+1+1 3.00 I F L L 0.00 1.89 0.00 10.11 H16 H16 H18 C19 A A A A 144 147 178 182
4 H3E0T0C1D0 nnnnnn 1+1+1+1 3.08 I L L I 0.00 0.00 10.11 2.21 H16 H18 C19 H20 A A A A 144 178 182 186
4 H4E0T0C0D0 nnnnnn 1+1+1+1 4.29 I L I W 0.00 0.00 2.21 14.97 H16 H18 H20 H22 A A A A 144 178 186 192
4 H4E0T0C0D0 nnnnnh :2+1+1 3.74 I F L W 0.00 0.00 0.00 14.97 H16 H16 H18 H22 A A A A 144 148 178 192
4 H3E0T0C1D0 lnnnnn 2+1+1 16.48 I L W I 0.00 10.11 53.60 2.21 H16 C19 H20 H20 A A A A 144 182 185 186
4 H4E0T0C0D0 nnnhhl 2:1+1 6.79 F M Y L 1.89 0.00 25.28 0.00 H16 H18 H18 H18 A A A A 147 174 177 178
4 H4E0T0C0D0 lnnnnh 2+:2 0.47 F F M L 1.89 0.00 0.00 0.00 H16 H16 H18 H18 A A A A 147 148 174 178
4 H4E0T0C0D0 nnnhhl 2:1+1 0.57 F F G M 1.89 0.00 0.37 0.00 H16 H16 H16 H18 A A A A 147 148 151 174
3 H3E0T0C0D0 hhl 2:1 1.59 F F G 1.89 2.52 0.37 H16 H16 H16 A A A 147 150 151
4 H3E0T0C1D0 lnnnnn 2+1+1 9.32 F Y L L 1.89 25.28 0.00 10.11 H16 H18 H18 C19 A A A A 147 177 178 182
4 H4E0T0C0D0 nnnhhl 2:1+1 5.42 F A S F 18.15 0.00 1.02 2.52 H9 H16 H16 H16 A A A A 109 146 149 150
4 H4E0T0C0D0 nnnnnh :2+1+1 5.17 F A F L 18.15 0.00 2.52 0.00 H9 H16 H16 H27 A A A B 109 146 150 312
4 H4E0T0C0D0 nnnhhl 2:1+1 7.58 F S F A 18.15 1.02 2.52 8.64 H9 H16 H16 H16 A A A A 109 149 150 153
4 H4E0T0C0D0 nnnnnh :2+1+1 9.06 F F Y L 18.15 2.52 15.59 0.00 H9 H16 H27 H27 A A B B 109 150 308 312
3 H3E0T0C0D0 hhl 2:1 2.65 F G L 2.52 0.37 5.06 H16 H16 H16 A A A 150 151 154
4 H4E0T0C0D0 nnnhhl 2:1+1 4.53 F Y G L 2.52 15.59 0.00 0.00 H16 H27 H27 H27 A B B B 150 308 309 312
4 H4E0T0C0D0 nnnhhl 2:1+1 2.21 G L C I 0.37 5.06 0.00 3.39 H16 H16 H16 H18 A A A A 151 154 155 170
3 H3E0T0C0D0 hhl 2:1 12.57 A V E 8.64 2.65 26.42 H16 H16 H16 A A A 153 156 157
4 H4E0T0C0D0 nnnhhl 2:1+1 2.11 L C S I 5.06 0.00 0.00 3.39 H16 H16 H16 H18 A A A A 154 155 158 170
4 H4E0T0C0D0 nnnhhl 2:1+1 3.46 C S V V 0.00 0.00 13.36 0.47 H16 H16 H16 H18 A A A A 155 158 159 167
4 H4E0T0C0D0 hnnnnh :2+:2 0.97 C S V I 0.00 0.00 0.47 3.39 H16 H16 H18 H18 A A A A 155 158 167 170
3 H2E0T0C1D0 nhl 2:1 72.35 E D K 26.42 82.93 107.71 H16 H16 C17 A A A 157 160 161
4 H3E0T0C1D0 lnnnnn 2+1+1 9.44 S V M V 0.00 13.36 23.92 0.47 H16 H16 C17 H18 A A A A 158 159 163 167
4 H3E0T0C1D0 lnnnnn 2+1+1 6.14 S M L V 0.00 23.92 0.17 0.47 H16 C17 H18 H18 A A A A 158 163 166 167
4 H4E0T0C0D0 nnnhhl 2:1+1 1.01 S L V I 0.00 0.17 0.47 3.39 H16 H18 H18 H18 A A A A 158 166 167 170
4 H2E0T0C2D0 lnnnnn 2+1+1 32.04 V M Q V 13.36 23.92 90.42 0.47 H16 C17 C17 H18 A A A A 159 163 164 167
3 H1E0T0C2D0 lll 3 116.81 D K E 82.93 107.71 159.80 H16 C17 C17 A A A 160 161 162
3 H0E0T0C3D0 lll 3 97.14 K E M 107.71 159.80 23.92 C17 C17 C17 A A A 161 162 163
3 H0E0T0C3D0 lll 3 91.38 E M Q 159.80 23.92 90.42 C17 C17 C17 A A A 162 163 164
3 H1E0T0C2D0 lll 3 66.01 M Q V 23.92 90.42 83.69 C17 C17 H18 A A A 163 164 165
3 H2E0T0C1D0 nhl 2:1 74.32 Q V S 90.42 83.69 48.85 C17 H18 H18 A A A 164 165 168
3 H3E0T0C0D0 hhl 2:1 82.46 V S R 83.69 48.85 114.84 H18 H18 H18 A A A 165 168 169
4 H4E0T0C0D0 hhhlhh 2:1:1 43.73 L R I W 0.17 114.84 3.39 56.54 H18 H18 H18 H18 A A A A 166 169 170 173
3 H3E0T0C0D0 hhl 2:1 64.38 S R A 48.85 114.84 29.44 H18 H18 H18 A A A 168 169 172
3 H3E0T0C0D0 hhl 2:1 66.94 R A W 114.84 29.44 56.54 H18 H18 H18 A A A 169 172 173
3 H3E0T0C0D0 hhl 2:1 30.76 A A T 29.44 3.33 59.51 H18 H18 H18 A A A 172 175 176
3 H3E0T0C0D0 hhl 2:1 48.50 A W T 29.44 56.54 59.51 H18 H18 H18 A A A 172 173 176
3 H3E0T0C0D0 hhl 2:1 47.11 W T Y 56.54 59.51 25.28 H18 H18 H18 A A A 173 176 177
3 H3E0T0C0D0 hhl 2:1 66.56 T N D 59.51 44.11 96.06 H18 H18 H18 A A A 176 179 180
3 H3E0T0C0D0 hhl 2:1 60.28 T Y D 59.51 25.28 96.06 H18 H18 H18 A A A 176 177 180
3 H3E0T0C0D0 hhl 2:1 73.77 Y D H 25.28 96.06 99.97 H18 H18 H18 A A A 177 180 181
3 H2E0T0C1D0 nhl 2:1 45.12 Y H L 25.28 99.97 10.11 H18 H18 C19 A A A 177 181 182
4 H2E0T0C2D0 lnnnnn 2+1+1 6.75 L L E I 0.00 10.11 14.69 2.21 H18 C19 C19 H20 A A A A 178 182 183 186
3 H2E0T0C1D0 nnl 2+1 51.62 N D E 44.11 96.06 14.69 H18 H18 C19 A A A 179 180 183
3 H2E0T0C1D0 lnl 3 70.24 D H E 96.06 99.97 14.69 H18 H18 C19 A A A 180 181 183
3 H1E0T0C2D0 lll 3 41.59 H L E 99.97 10.11 14.69 H18 C19 C19 A A A 181 182 183
4 H2E0T0C2D0 lnnlnl 4 20.15 L E W I 10.11 14.69 53.60 2.21 C19 C19 H20 H20 A A A A 182 183 185 186
3 H2E0T0C1D0 lll 3 56.30 E P W 14.69 100.61 53.60 C19 H20 H20 A A A 183 184 185
3 H2E0T0C1D0 nhl 2:1 70.98 E P Q 14.69 100.61 97.64 C19 H20 H20 A A A 183 184 187
3 H2E0T0C1D0 nnl 2+1 38.18 E I Q 14.69 2.21 97.64 C19 H20 H20 A A A 183 186 187
3 H3E0T0C0D0 hhl 2:1 112.08 P Q E 100.61 97.64 137.99 H20 H20 H20 A A A 184 187 188
3 H3E0T0C0D0 hhl 2:1 97.40 P W E 100.61 53.60 137.99 H20 H20 H20 A A A 184 185 188
3 H3E0T0C0D0 hhl 2:1 80.04 W E N 53.60 137.99 48.54 H20 H20 H20 A A A 185 188 189
4 H3E0T0C1D0 lnnnnl 2+2 37.56 I Q G G 2.21 97.64 29.51 20.89 H20 H20 C21 H22 A A A A 186 187 190 191
4 H3E0T0C1D0 lhnlnl 4 37.05 G G D T 29.51 20.89 67.64 30.14 C21 H22 H22 H22 A A A A 190 191 193 194
3 H3E0T0C0D0 lll 3 34.50 G W D 20.89 14.97 67.64 H22 H22 H22 A A A 191 192 193
3 H3E0T0C0D0 hhl 2:1 74.84 D V E 67.64 28.37 128.50 H22 H22 H22 A A A 193 196 197
3 H3E0T0C0D0 hhl 2:1 75.43 D T E 67.64 30.14 128.50 H22 H22 H22 A A A 193 194 197
3 H3E0T0C0D0 hhl 2:1 71.17 T E L 30.14 128.50 54.86 H22 H22 H22 A A A 194 197 198
3 H2E0T0C1D0 nnl 2+1 56.05 V E G 28.37 128.50 11.28 H22 H22 C23 A A A 196 197 200
4 H3E0T1C0D0 lnnnnn 2+1+1 22.09 L Y A F 54.86 1.25 9.20 23.03 H22 H22 H24 T29 A A A B 198 199 203 323
4 H2E0T1C1D0 lnnnnl 2+2 42.14 L Y F K 54.86 1.25 23.03 89.41 H22 H22 T29 C30 A A B B 198 199 323 324
4 H1E0T1C2D0 llnlnn 3+1 99.34 L F K K 54.86 23.03 89.41 230.06 H22 T29 C30 C30 A B B B 198 323 324 325
4 H3E0T1C0D0 nnnnnn 1+1+1+1 7.14 A Y A F 0.41 1.25 3.86 23.03 H7 H22 H24 T29 A A A B 97 199 204 323
4 H3E0T1C0D0 nnnnnn 1+1+1+1 8.58 A Y F F 0.41 1.25 9.63 23.03 H7 H22 H27 T29 A A B B 97 199 319 323
4 H3E0T1C0D0 lnnnnn 2+1+1 9.34 Y A A F 1.25 9.20 3.86 23.03 H22 H24 H24 T29 A A A B 199 203 204 323
4 H2E0T1C1D0 lnnnnn 2+1+1 11.91 Y F V F 1.25 9.63 13.73 23.03 H22 H27 C28 T29 A B B B 199 319 320 323
4 H1E0T1C2D0 lnnnnn 2+1+1 31.86 Y V F K 1.25 13.73 23.03 89.41 H22 C28 T29 C30 A B B B 199 320 323 324
4 H4E0T0C0D0 nnnnnn 1+1+1+1 2.82 A V Y F 0.41 0.00 1.25 9.63 H7 H16 H22 H27 A A A B 97 145 199 319
4 H4E0T0C0D0 nnnnnh :2+1+1 2.72 G V Y F 0.00 0.00 1.25 9.63 H16 H16 H22 H27 A A A B 142 145 199 319
4 H3E0T0C1D0 lnnnnl 2+2 6.40 Y G A A 1.25 11.28 9.20 3.86 H22 C23 H24 H24 A A A A 199 200 203 204
4 H3E0T0C1D0 lnnnnn 2+1+1 6.15 G Y F V 0.00 1.25 9.63 13.73 H16 H22 H27 C28 A A B B 142 199 319 320
3 H2E0T0C1D0 lll 3 74.32 G N N 11.28 92.37 119.30 C23 H24 H24 A A A 200 201 202
3 H2E0T0C1D0 lnl 3 46.59 G N A 11.28 119.30 9.20 C23 H24 H24 A A A 200 202 203
3 H3E0T0C0D0 hhl 2:1 83.28 N N A 92.37 119.30 38.17 H24 H24 H24 A A A 201 202 205
3 H3E0T0C0D0 hhl 2:1 88.29 N A E 119.30 38.17 107.41 H24 H24 H24 A A A 202 205 206
3 H3E0T0C0D0 hhl 2:1 78.64 N A E 119.30 9.20 107.41 H24 H24 H24 A A A 202 203 206
4 H3E0T1C0D0 nnnhhl 2:1+1 13.61 A A S F 9.20 3.86 18.34 23.03 H24 H24 H24 T29 A A A B 203 204 207 323
4 H3E0T1C0D0 nnnhhl 2:1+1 39.49 A E S F 9.20 107.41 18.34 23.03 H24 H24 H24 T29 A A A B 203 206 207 323
4 H4E0T0C0D0 nnnhhl 2:1+1 43.96 E A S R 19.99 3.86 18.34 133.65 H7 H24 H24 H24 A A A A 100 204 207 208
3 H3E0T0C0D0 hhl 2:1 58.56 A A R 3.86 38.17 133.65 H24 H24 H24 A A A 204 205 208
3 H3E0T0C0D0 hhl 2:1 111.83 A R K 38.17 133.65 163.67 H24 H24 H24 A A A 205 208 209
3 H3E0T0C0D0 hhl 2:1 103.08 A E K 38.17 107.41 163.67 H24 H24 H24 A A A 205 206 209
4 H2E0T2C0D0 lnnnnl 2+2 55.59 E S S F 107.41 18.34 73.57 23.03 H24 H24 T29 T29 A A B B 206 207 322 323
3 H3E0T0C0D0 hhl 2:1 65.62 E S G 107.41 18.34 71.11 H24 H24 H24 A A A 206 207 210
3 H3E0T0C0D0 hhl 2:1 114.06 E K G 107.41 163.67 71.11 H24 H24 H24 A A A 206 209 210
4 H4E0T0C0D0 hnnnnh :2+:2 45.30 E R S Q 19.99 59.55 18.34 83.34 H7 H7 H24 H24 A A A A 100 104 207 211
4 H4E0T0C0D0 nnnnnh :2+1+1 26.88 E R S F 19.99 59.55 18.34 9.63 H7 H7 H24 H27 A A A B 100 104 207 319
4 H4E0T0C0D0 nnnhhl 2:1+1 63.83 E S R Q 19.99 18.34 133.65 83.34 H7 H24 H24 H24 A A A A 100 207 208 211
3 H3E0T0C0D0 hhl 2:1 57.60 S G Q 18.34 71.11 83.34 H24 H24 H24 A A A 207 210 211
3 H2E0T1C0D0 nnn 1+1+1 17.00 S F F 18.34 9.63 23.03 H24 H27 T29 A B B 207 319 323
4 H3E0T0C1D0 nnnlnh 2:1+1 77.15 E R Q E 19.99 133.65 83.34 71.62 H7 H24 H24 C25 A A A A 100 208 211 212
3 H2E0T0C1D0 nnl 2+1 122.98 R K E 133.65 163.67 71.62 H24 H24 C25 A A A 208 209 212
3 H2E0T0C1D0 lnl 3 106.59 G Q R 71.11 83.34 165.31 H24 H24 C25 A A A 210 211 213
3 H1E0T0C2D0 lll 3 106.76 Q E R 83.34 71.62 165.31 H24 C25 C25 A A A 211 212 213
3 H0E0T0C3D0 lll 3 123.00 E R L 71.62 165.31 132.06 C25 C25 C25 A A A 212 213 214
3 H0E0T0C3D0 lll 3 151.75 R L E 165.31 132.06 157.87 C25 C25 C25 A A A 213 214 215
4 H3E0T0C1D0 llnlnl 4 35.60 L A A Q 34.63 6.34 0.59 100.83 C26 H27 H27 H27 B B B B 302 304 305 306
4 H2E0T0C2D0 llnlnl 4 76.86 L W A Q 34.63 165.65 6.34 100.83 C26 C26 H27 H27 B B B B 302 303 304 306
4 H3E0T0C1D0 lhnlnl 4 101.88 W A Q R 165.65 6.34 100.83 134.69 C26 H27 H27 H27 B B B B 303 304 306 307
3 H3E0T0C0D0 hhl 2:1 52.21 A R Y 6.34 134.69 15.59 H27 H27 H27 B B B 304 307 308
3 H3E0T0C0D0 hhl 2:1 135.23 Q R R 100.83 134.69 170.16 H27 H27 H27 B B B 306 307 310
3 H3E0T0C0D0 hhl 2:1 133.39 R R E 134.69 170.16 95.33 H27 H27 H27 B B B 307 310 311
3 H3E0T0C0D0 hhl 2:1 81.87 R Y E 134.69 15.59 95.33 H27 H27 H27 B B B 307 308 311
4 H4E0T0C0D0 nnnhhl 2:1+1 32.91 A Y E L 20.70 15.59 95.33 0.00 H9 H27 H27 H27 A B B B 108 308 311 312
4 H4E0T0C0D0 lnnnnh 2+:2 13.61 A F Y L 20.70 18.15 15.59 0.00 H9 H9 H27 H27 A A B B 108 109 308 312
3 H3E0T0C0D0 hhl 2:1 155.93 R R R 170.16 103.51 194.13 H27 H27 H27 B B B 310 313 314
3 H3E0T0C0D0 hhl 2:1 153.21 R E R 170.16 95.33 194.13 H27 H27 H27 B B B 310 311 314
4 H4E0T0C0D0 nnnhhl 2:1+1 37.83 A E L M 20.70 95.33 0.00 35.27 H9 H27 H27 H27 A B B B 108 311 312 315
3 H3E0T0C0D0 hhl 2:1 108.24 E R M 95.33 194.13 35.27 H27 H27 H27 B B B 311 314 315
3 H3E0T0C0D0 hhl 2:1 131.47 R R D 103.51 194.13 96.76 H27 H27 H27 B B B 313 314 317
3 H3E0T0C0D0 hhl 2:1 136.92 R D E 194.13 96.76 119.88 H27 H27 H27 B B B 314 317 318
3 H3E0T0C0D0 hhl 2:1 116.43 R M E 194.13 35.27 119.88 H27 H27 H27 B B B 314 315 318
3 H1E0T1C1D0 nnl 2+1 74.15 D V D 96.76 13.73 111.95 H27 C28 T29 B B B 317 320 321
3 H2E0T1C0D0 nnl 2+1 109.53 D E D 96.76 119.88 111.95 H27 H27 T29 B B B 317 318 321
4 H3E0T0C1D0 lnnnnh 2+:2 82.90 R Y M E 59.55 116.91 35.27 119.88 H7 C8 H27 H27 A A B B 104 105 315 318
4 H4E0T0C0D0 nnnhhl 2:1+1 56.08 R M E F 59.55 35.27 119.88 9.63 H7 H27 H27 H27 A B B B 104 315 318 319
3 H2E0T1C0D0 lnl 3 80.49 E F D 119.88 9.63 111.95 H27 H27 T29 B B B 318 319 321
4 H1E0T2C1D0 llnlnl 4 39.59 F V D F 9.63 13.73 111.95 23.03 H27 C28 T29 T29 B B B B 319 320 321 323
4 H3E0T0C1D0 nnnlnh 2:1+1 5.97 G S F V 0.00 0.52 9.63 13.73 H16 H27 H27 C28 A B B B 142 316 319 320
4 H0E0T2C2D0 lnnlnl 4 59.53 V D F K 13.73 111.95 23.03 89.41 C28 T29 T29 C30 B B B B 320 321 323 324
4 H0E0T2C2D0 llnlnl 4 113.61 D F K K 111.95 23.03 89.41 230.06 T29 T29 C30 C30 B B B B 321 323 324 325
3 H0E0T3C0D0 lll 3 69.52 D S F 111.95 73.57 23.03 T29 T29 T29 B B B 321 322 323
