# Supplementary material for: Characterizing the consensus residue specificity and surface of BCL-2 binding to BH3 ligands using the Knob-Socket model
Source: PLoS One. 2023 Feb 16;18(2):e0281463. doi: 10.1371/journal.pone.0281463 (PMC9934389; doi:10.1371/journal.pone.0281463)
Supplement: S1 File — (TGZ) [file pone.0281463.s008.tgz › BCL3_Bax_KS_files/3kj2/f3kj2.pdb]

ATOM      1  N   ASP A 172     -15.728  25.184  48.452  1.00 60.83           N  
ATOM      2  CA  ASP A 172     -14.568  25.316  47.578  1.00 55.35           C  
ATOM      3  C   ASP A 172     -14.065  23.944  47.138  1.00 46.82           C  
ATOM      4  O   ASP A 172     -13.114  23.408  47.706  1.00 41.97           O  
ATOM      5  CB  ASP A 172     -13.454  26.089  48.286  1.00 52.66           C  
ATOM      6  CG  ASP A 172     -12.363  26.542  47.335  1.00 55.47           C  
ATOM      7  OD1 ASP A 172     -12.447  26.217  46.132  1.00 52.88           O  
ATOM      8  OD2 ASP A 172     -11.422  27.224  47.793  1.00 58.26           O  
ATOM      9  N   GLU A 173     -14.711  23.382  46.121  1.00 41.28           N  
ATOM     10  CA  GLU A 173     -14.380  22.045  45.639  1.00 41.59           C  
ATOM     11  C   GLU A 173     -13.050  22.001  44.890  1.00 46.28           C  
ATOM     12  O   GLU A 173     -12.302  21.029  44.996  1.00 41.79           O  
ATOM     13  CB  GLU A 173     -15.501  21.505  44.749  1.00 41.57           C  
ATOM     14  CG  GLU A 173     -15.162  20.200  44.042  1.00 55.26           C  
ATOM     15  CD  GLU A 173     -14.867  19.066  45.008  1.00 64.76           C  
ATOM     16  OE1 GLU A 173     -15.223  19.185  46.199  1.00 64.82           O  
ATOM     17  OE2 GLU A 173     -14.280  18.053  44.572  1.00 61.09           O  
ATOM     18  N   LEU A 174     -12.762  23.051  44.127  1.00 33.27           N  
ATOM     19  CA  LEU A 174     -11.513  23.114  43.378  1.00 33.50           C  
ATOM     20  C   LEU A 174     -10.322  22.952  44.314  1.00 36.39           C  
ATOM     21  O   LEU A 174      -9.392  22.200  44.025  1.00 42.55           O  
ATOM     22  CB  LEU A 174     -11.406  24.430  42.604  1.00 29.80           C  
ATOM     23  CG  LEU A 174     -10.114  24.629  41.808  1.00 38.45           C  
ATOM     24  CD1 LEU A 174      -9.863  23.451  40.874  1.00 27.52           C  
ATOM     25  CD2 LEU A 174     -10.148  25.939  41.032  1.00 33.18           C  
ATOM     26  N   TYR A 175     -10.362  23.657  45.441  1.00 35.92           N  
ATOM     27  CA  TYR A 175      -9.293  23.585  46.429  1.00 34.62           C  
ATOM     28  C   TYR A 175      -9.234  22.203  47.067  1.00 40.94           C  
ATOM     29  O   TYR A 175      -8.159  21.617  47.202  1.00 39.51           O  
ATOM     30  CB  TYR A 175      -9.489  24.649  47.511  1.00 36.33           C  
ATOM     31  CG  TYR A 175      -8.384  24.675  48.543  1.00 37.19           C  
ATOM     32  CD1 TYR A 175      -7.290  25.517  48.394  1.00 42.54           C  
ATOM     33  CD2 TYR A 175      -8.432  23.855  49.662  1.00 38.99           C  
ATOM     34  CE1 TYR A 175      -6.275  25.543  49.332  1.00 47.65           C  
ATOM     35  CE2 TYR A 175      -7.421  23.873  50.606  1.00 47.90           C  
ATOM     36  CZ  TYR A 175      -6.346  24.719  50.435  1.00 50.58           C  
ATOM     37  OH  TYR A 175      -5.337  24.743  51.371  1.00 63.98           O  
ATOM     38  N   ARG A 176     -10.394  21.690  47.464  1.00 37.84           N  
ATOM     39  CA  ARG A 176     -10.480  20.374  48.083  1.00 37.95           C  
ATOM     40  C   ARG A 176      -9.866  19.310  47.180  1.00 31.21           C  
ATOM     41  O   ARG A 176      -9.011  18.534  47.608  1.00 33.49           O  
ATOM     42  CB  ARG A 176     -11.936  20.015  48.386  1.00 40.65           C  
ATOM     43  CG  ARG A 176     -12.092  18.730  49.186  1.00 44.81           C  
ATOM     44  CD  ARG A 176     -13.415  18.042  48.893  1.00 42.71           C  
ATOM     45  NE  ARG A 176     -13.473  17.543  47.522  1.00 52.49           N  
ATOM     46  CZ  ARG A 176     -12.926  16.401  47.118  1.00 49.98           C  
ATOM     47  NH1 ARG A 176     -13.027  16.026  45.851  1.00 41.92           N  
ATOM     48  NH2 ARG A 176     -12.276  15.633  47.982  1.00 50.59           N  
ATOM     49  N   GLN A 177     -10.310  19.281  45.929  1.00 29.76           N  
ATOM     50  CA  GLN A 177      -9.821  18.306  44.962  1.00 35.85           C  
ATOM     51  C   GLN A 177      -8.319  18.454  44.733  1.00 38.44           C  
ATOM     52  O   GLN A 177      -7.593  17.461  44.664  1.00 40.22           O  
ATOM     53  CB  GLN A 177     -10.569  18.444  43.635  1.00 33.62           C  
ATOM     54  CG  GLN A 177     -10.073  17.497  42.552  1.00 42.39           C  
ATOM     55  CD  GLN A 177     -10.810  17.669  41.241  1.00 44.30           C  
ATOM     56  OE1 GLN A 177     -11.256  18.766  40.903  1.00 45.42           O  
ATOM     57  NE2 GLN A 177     -10.936  16.581  40.488  1.00 34.65           N  
ATOM     58  N   SER A 178      -7.861  19.698  44.620  1.00 34.07           N  
ATOM     59  CA  SER A 178      -6.452  19.978  44.367  1.00 27.70           C  
ATOM     60  C   SER A 178      -5.574  19.528  45.528  1.00 28.31           C  
ATOM     61  O   SER A 178      -4.531  18.905  45.322  1.00 24.33           O  
ATOM     62  CB  SER A 178      -6.240  21.469  44.099  1.00 27.02           C  
ATOM     63  OG  SER A 178      -6.906  21.881  42.919  1.00 27.36           O  
ATOM     64  N   LEU A 179      -5.996  19.854  46.746  1.00 26.49           N  
ATOM     65  CA  LEU A 179      -5.255  19.476  47.944  1.00 39.45           C  
ATOM     66  C   LEU A 179      -5.126  17.963  48.035  1.00 38.61           C  
ATOM     67  O   LEU A 179      -4.096  17.442  48.468  1.00 38.84           O  
ATOM     68  CB  LEU A 179      -5.953  20.003  49.200  1.00 37.87           C  
ATOM     69  CG  LEU A 179      -5.274  19.610  50.517  1.00 35.66           C  
ATOM     70  CD1 LEU A 179      -3.859  20.152  50.563  1.00 26.73           C  
ATOM     71  CD2 LEU A 179      -6.060  20.082  51.730  1.00 34.87           C  
ATOM     72  N   GLU A 180      -6.177  17.262  47.626  1.00 32.10           N  
ATOM     73  CA  GLU A 180      -6.208  15.809  47.729  1.00 37.21           C  
ATOM     74  C   GLU A 180      -5.244  15.139  46.751  1.00 37.88           C  
ATOM     75  O   GLU A 180      -4.450  14.280  47.137  1.00 39.00           O  
ATOM     76  CB  GLU A 180      -7.630  15.316  47.479  1.00 35.57           C  
ATOM     77  CG  GLU A 180      -7.789  13.811  47.348  1.00 49.00           C  
ATOM     78  CD  GLU A 180      -9.227  13.405  47.074  1.00 65.87           C  
ATOM     79  OE1 GLU A 180     -10.064  14.296  46.829  1.00 73.39           O  
ATOM     80  OE2 GLU A 180      -9.526  12.194  47.104  1.00 74.65           O  
ATOM     81  N   ILE A 181      -5.332  15.531  45.483  1.00 31.83           N  
ATOM     82  CA  ILE A 181      -4.447  15.015  44.445  1.00 33.07           C  
ATOM     83  C   ILE A 181      -2.987  15.281  44.806  1.00 32.93           C  
ATOM     84  O   ILE A 181      -2.144  14.387  44.722  1.00 39.80           O  
ATOM     85  CB  ILE A 181      -4.773  15.647  43.076  1.00 29.73           C  
ATOM     86  CG1 ILE A 181      -6.202  15.283  42.650  1.00 33.31           C  
ATOM     87  CG2 ILE A 181      -3.760  15.201  42.025  1.00 25.48           C  
ATOM     88  CD1 ILE A 181      -6.795  16.218  41.609  1.00 28.58           C  
ATOM     89  N   ILE A 182      -2.695  16.514  45.209  1.00 27.98           N  
ATOM     90  CA  ILE A 182      -1.331  16.911  45.535  1.00 32.29           C  
ATOM     91  C   ILE A 182      -0.840  16.267  46.835  1.00 38.80           C  
ATOM     92  O   ILE A 182       0.319  15.862  46.935  1.00 37.10           O  
ATOM     93  CB  ILE A 182      -1.199  18.446  45.597  1.00 31.13           C  
ATOM     94  CG1 ILE A 182      -1.506  19.050  44.223  1.00 24.13           C  
ATOM     95  CG2 ILE A 182       0.190  18.851  46.067  1.00 23.36           C  
ATOM     96  CD1 ILE A 182      -1.474  20.561  44.189  1.00 26.43           C  
ATOM     97  N   SER A 183      -1.725  16.165  47.823  1.00 43.44           N  
ATOM     98  CA  SER A 183      -1.381  15.518  49.088  1.00 42.88           C  
ATOM     99  C   SER A 183      -1.099  14.030  48.903  1.00 35.02           C  
ATOM    100  O   SER A 183      -0.113  13.508  49.422  1.00 33.86           O  
ATOM    101  CB  SER A 183      -2.495  15.706  50.121  1.00 36.88           C  
ATOM    102  OG  SER A 183      -2.595  17.057  50.530  1.00 43.14           O  
ATOM    103  N   ARG A 184      -1.973  13.349  48.169  1.00 31.85           N  
ATOM    104  CA  ARG A 184      -1.825  11.916  47.952  1.00 38.86           C  
ATOM    105  C   ARG A 184      -0.539  11.583  47.204  1.00 38.65           C  
ATOM    106  O   ARG A 184       0.140  10.611  47.530  1.00 44.02           O  
ATOM    107  CB  ARG A 184      -3.033  11.349  47.205  1.00 37.10           C  
ATOM    108  CG  ARG A 184      -4.299  11.294  48.037  1.00 44.52           C  
ATOM    109  CD  ARG A 184      -5.285  10.295  47.465  1.00 46.99           C  
ATOM    110  NE  ARG A 184      -6.469  10.160  48.307  1.00 55.09           N  
ATOM    111  CZ  ARG A 184      -7.334   9.156  48.221  1.00 55.48           C  
ATOM    112  NH1 ARG A 184      -7.144   8.189  47.334  1.00 55.18           N  
ATOM    113  NH2 ARG A 184      -8.385   9.116  49.027  1.00 60.72           N  
ATOM    114  N   TYR A 185      -0.208  12.391  46.201  1.00 32.68           N  
ATOM    115  CA  TYR A 185       1.010  12.177  45.430  1.00 32.57           C  
ATOM    116  C   TYR A 185       2.247  12.349  46.307  1.00 37.12           C  
ATOM    117  O   TYR A 185       3.136  11.497  46.315  1.00 38.09           O  
ATOM    118  CB  TYR A 185       1.074  13.128  44.234  1.00 34.73           C  
ATOM    119  CG  TYR A 185       2.330  12.968  43.410  1.00 33.21           C  
ATOM    120  CD1 TYR A 185       2.590  11.783  42.735  1.00 23.99           C  
ATOM    121  CD2 TYR A 185       3.257  13.998  43.307  1.00 30.76           C  
ATOM    122  CE1 TYR A 185       3.738  11.626  41.982  1.00 24.66           C  
ATOM    123  CE2 TYR A 185       4.407  13.850  42.554  1.00 27.12           C  
ATOM    124  CZ  TYR A 185       4.642  12.661  41.894  1.00 25.03           C  
ATOM    125  OH  TYR A 185       5.782  12.502  41.141  1.00 29.15           O  
ATOM    126  N   LEU A 186       2.300  13.455  47.043  1.00 30.89           N  
ATOM    127  CA  LEU A 186       3.407  13.715  47.959  1.00 34.68           C  
ATOM    128  C   LEU A 186       3.560  12.615  49.007  1.00 33.74           C  
ATOM    129  O   LEU A 186       4.669  12.151  49.271  1.00 32.16           O  
ATOM    130  CB  LEU A 186       3.235  15.072  48.649  1.00 35.44           C  
ATOM    131  CG  LEU A 186       3.929  16.279  48.010  1.00 36.65           C  
ATOM    132  CD1 LEU A 186       3.585  16.393  46.537  1.00 31.96           C  
ATOM    133  CD2 LEU A 186       3.573  17.564  48.743  1.00 30.57           C  
ATOM    134  N   ARG A 187       2.445  12.207  49.608  1.00 37.77           N  
ATOM    135  CA  ARG A 187       2.465  11.169  50.636  1.00 38.70           C  
ATOM    136  C   ARG A 187       2.935   9.846  50.038  1.00 40.10           C  
ATOM    137  O   ARG A 187       3.716   9.113  50.645  1.00 46.67           O  
ATOM    138  CB  ARG A 187       1.078  11.009  51.273  1.00 32.89           C  
ATOM    139  CG  ARG A 187       1.051  10.069  52.475  1.00 47.44           C  
ATOM    140  CD  ARG A 187      -0.307  10.039  53.174  1.00 55.34           C  
ATOM    141  NE  ARG A 187      -0.558  11.237  53.974  1.00 63.47           N  
ATOM    142  CZ  ARG A 187      -1.499  12.135  53.698  1.00 64.27           C  
ATOM    143  NH1 ARG A 187      -2.285  11.972  52.644  1.00 63.99           N  
ATOM    144  NH2 ARG A 187      -1.658  13.194  54.480  1.00 68.84           N  
ATOM    145  N   GLU A 188       2.455   9.560  48.835  1.00 36.30           N  
ATOM    146  CA  GLU A 188       2.823   8.358  48.107  1.00 37.54           C  
ATOM    147  C   GLU A 188       4.326   8.348  47.868  1.00 41.83           C  
ATOM    148  O   GLU A 188       4.996   7.330  48.047  1.00 38.85           O  
ATOM    149  CB  GLU A 188       2.109   8.366  46.761  1.00 33.42           C  
ATOM    150  CG  GLU A 188       1.499   7.052  46.341  1.00 43.42           C  
ATOM    151  CD  GLU A 188       0.822   7.158  44.993  1.00 56.57           C  
ATOM    152  OE1 GLU A 188      -0.399   6.911  44.923  1.00 58.85           O  
ATOM    153  OE2 GLU A 188       1.506   7.507  44.008  1.00 58.39           O  
ATOM    154  N   GLN A 189       4.844   9.498  47.449  1.00 39.48           N  
ATOM    155  CA  GLN A 189       6.257   9.652  47.132  1.00 37.71           C  
ATOM    156  C   GLN A 189       7.133   9.505  48.370  1.00 36.68           C  
ATOM    157  O   GLN A 189       8.175   8.854  48.330  1.00 46.03           O  
ATOM    158  CB  GLN A 189       6.499  11.016  46.482  1.00 36.29           C  
ATOM    159  CG  GLN A 189       5.911  11.150  45.087  1.00 30.20           C  
ATOM    160  CD  GLN A 189       6.791  10.527  44.026  1.00 40.04           C  
ATOM    161  OE1 GLN A 189       6.367   9.634  43.293  1.00 46.68           O  
ATOM    162  NE2 GLN A 189       8.030  10.992  43.942  1.00 30.06           N  
ATOM    163  N   ALA A 190       6.697  10.112  49.469  1.00 30.72           N  
ATOM    164  CA  ALA A 190       7.462  10.107  50.710  1.00 40.44           C  
ATOM    165  C   ALA A 190       7.471   8.738  51.393  1.00 56.43           C  
ATOM    166  O   ALA A 190       8.512   8.279  51.864  1.00 63.08           O  
ATOM    167  CB  ALA A 190       6.928  11.170  51.659  1.00 31.47           C  
ATOM    168  N   THR A 191       6.310   8.093  51.448  1.00 52.70           N  
ATOM    169  CA  THR A 191       6.186   6.804  52.123  1.00 52.67           C  
ATOM    170  C   THR A 191       6.455   5.632  51.183  1.00 51.31           C  
ATOM    171  O   THR A 191       6.807   4.540  51.627  1.00 58.07           O  
ATOM    172  CB  THR A 191       4.793   6.630  52.758  1.00 45.43           C  
ATOM    173  OG1 THR A 191       3.792   6.621  51.733  1.00 40.58           O  
ATOM    174  CG2 THR A 191       4.507   7.762  53.731  1.00 43.61           C  
ATOM    175  N   GLY A 192       6.285   5.864  49.886  1.00 45.91           N  
ATOM    176  CA  GLY A 192       6.492   4.825  48.895  1.00 45.20           C  
ATOM    177  C   GLY A 192       5.334   3.848  48.839  1.00 56.15           C  
ATOM    178  O   GLY A 192       5.424   2.799  48.201  1.00 59.71           O  
ATOM    179  N   ALA A 193       4.241   4.194  49.509  1.00 54.81           N  
ATOM    180  CA  ALA A 193       3.074   3.322  49.560  1.00 64.19           C  
ATOM    181  C   ALA A 193       1.843   3.997  48.967  1.00 69.58           C  
ATOM    182  O   ALA A 193       1.506   5.125  49.327  1.00 69.40           O  
ATOM    183  CB  ALA A 193       2.802   2.885  50.990  1.00 64.44           C  
ATOM    184  N   LYS A 194       1.174   3.299  48.056  1.00 71.76           N  
ATOM    185  CA  LYS A 194      -0.048   3.815  47.456  1.00 75.43           C  
ATOM    186  C   LYS A 194      -1.173   3.832  48.484  1.00 75.76           C  
ATOM    187  O   LYS A 194      -1.200   3.007  49.398  1.00 70.41           O  
ATOM    188  CB  LYS A 194      -0.453   2.968  46.249  1.00 78.71           C  
ATOM    189  N   ASP A 195      -2.093   4.780  48.337  1.00 82.12           N  
ATOM    190  CA  ASP A 195      -3.231   4.883  49.243  1.00 87.89           C  
ATOM    191  C   ASP A 195      -4.486   4.290  48.609  1.00 94.70           C  
ATOM    192  O   ASP A 195      -4.844   4.623  47.477  1.00 92.21           O  
ATOM    193  CB  ASP A 195      -3.466   6.341  49.656  1.00 83.18           C  
ATOM    194  CG  ASP A 195      -4.701   6.516  50.528  1.00 87.86           C  
ATOM    195  OD1 ASP A 195      -5.222   5.508  51.050  1.00 94.45           O  
ATOM    196  OD2 ASP A 195      -5.151   7.670  50.694  1.00 89.63           O  
ATOM    197  N   THR A 196      -5.139   3.399  49.349  1.00103.80           N  
ATOM    198  CA  THR A 196      -6.378   2.780  48.898  1.00118.11           C  
ATOM    199  C   THR A 196      -7.581   3.371  49.629  1.00127.02           C  
ATOM    200  O   THR A 196      -8.052   2.826  50.628  1.00132.07           O  
ATOM    201  CB  THR A 196      -6.356   1.250  49.089  1.00124.42           C  
ATOM    202  OG1 THR A 196      -6.351   0.936  50.487  1.00126.62           O  
ATOM    203  CG2 THR A 196      -5.122   0.652  48.436  1.00124.42           C  
ATOM    204  N   LYS A 197      -8.054   4.505  49.125  1.00128.70           N  
ATOM    205  CA  LYS A 197      -9.287   5.119  49.595  1.00130.76           C  
ATOM    206  C   LYS A 197     -10.011   5.722  48.401  1.00137.47           C  
ATOM    207  O   LYS A 197      -9.384   6.356  47.551  1.00136.96           O  
ATOM    208  CB  LYS A 197      -9.000   6.215  50.626  1.00126.43           C  
ATOM    209  CG  LYS A 197      -8.547   5.707  51.986  1.00123.51           C  
ATOM    210  CD  LYS A 197      -8.565   6.820  53.026  1.00119.50           C  
ATOM    211  CE  LYS A 197      -7.659   6.495  54.204  1.00117.06           C  
ATOM    212  NZ  LYS A 197      -6.219   6.575  53.829  1.00115.67           N  
ATOM    213  N   PRO A 198     -11.332   5.512  48.319  1.00144.23           N  
ATOM    214  CA  PRO A 198     -12.107   6.212  47.294  1.00144.80           C  
ATOM    215  C   PRO A 198     -11.806   7.706  47.327  1.00137.96           C  
ATOM    216  O   PRO A 198     -11.850   8.318  48.397  1.00136.41           O  
ATOM    217  CB  PRO A 198     -13.551   5.948  47.719  1.00148.81           C  
ATOM    218  CG  PRO A 198     -13.489   4.617  48.390  1.00150.56           C  
ATOM    219  CD  PRO A 198     -12.164   4.590  49.111  1.00148.16           C  
ATOM    220  N   MET A 199     -11.483   8.272  46.167  1.00132.49           N  
ATOM    221  CA  MET A 199     -11.203   9.697  46.036  1.00128.41           C  
ATOM    222  C   MET A 199     -12.421  10.510  46.438  1.00128.62           C  
ATOM    223  O   MET A 199     -12.319  11.686  46.795  1.00127.62           O  
ATOM    224  CB  MET A 199     -10.852  10.025  44.583  1.00125.20           C  
ATOM    225  CG  MET A 199      -9.494   9.527  44.127  1.00124.81           C  
ATOM    226  SD  MET A 199      -8.159  10.560  44.760  1.00 74.03           S  
ATOM    227  CE  MET A 199      -6.795  10.033  43.722  1.00 84.23           C  
ATOM    228  N   GLY A 200     -13.580   9.867  46.370  1.00128.58           N  
ATOM    229  CA  GLY A 200     -14.838  10.553  46.564  1.00122.79           C  
ATOM    230  C   GLY A 200     -15.186  11.385  45.346  1.00112.09           C  
ATOM    231  O   GLY A 200     -15.291  10.864  44.234  1.00109.36           O  
ATOM    232  N   ARG A 201     -15.328  12.690  45.552  1.00102.95           N  
ATOM    233  CA  ARG A 201     -15.913  13.569  44.542  1.00100.17           C  
ATOM    234  C   ARG A 201     -15.102  13.773  43.266  1.00 98.52           C  
ATOM    235  O   ARG A 201     -13.909  14.086  43.312  1.00100.65           O  
ATOM    236  CB  ARG A 201     -16.252  14.926  45.146  1.00 98.07           C  
ATOM    237  CG  ARG A 201     -17.440  15.563  44.464  1.00101.43           C  
ATOM    238  CD  ARG A 201     -17.829  16.893  45.073  1.00106.62           C  
ATOM    239  NE  ARG A 201     -18.921  17.495  44.314  1.00110.78           N  
ATOM    240  CZ  ARG A 201     -18.761  18.139  43.161  1.00111.16           C  
ATOM    241  NH1 ARG A 201     -17.551  18.272  42.636  1.00104.42           N  
ATOM    242  NH2 ARG A 201     -19.810  18.650  42.531  1.00114.71           N  
ATOM    243  N   SER A 202     -15.796  13.650  42.136  1.00 93.10           N  
ATOM    244  CA  SER A 202     -15.175  13.657  40.818  1.00 83.07           C  
ATOM    245  C   SER A 202     -13.964  12.734  40.843  1.00 70.48           C  
ATOM    246  O   SER A 202     -12.875  13.088  40.386  1.00 60.17           O  
ATOM    247  CB  SER A 202     -14.804  15.077  40.380  1.00 79.94           C  
ATOM    248  OG  SER A 202     -14.440  15.877  41.491  1.00 81.39           O  
ATOM    249  N   GLY A 203     -14.183  11.541  41.387  1.00 56.12           N  
ATOM    250  CA  GLY A 203     -13.127  10.571  41.605  1.00 54.19           C  
ATOM    251  C   GLY A 203     -12.391  10.161  40.348  1.00 53.38           C  
ATOM    252  O   GLY A 203     -11.184   9.927  40.382  1.00 48.58           O  
ATOM    253  N   ALA A 204     -13.115  10.068  39.238  1.00 52.47           N  
ATOM    254  CA  ALA A 204     -12.519   9.667  37.968  1.00 49.01           C  
ATOM    255  C   ALA A 204     -11.407  10.625  37.548  1.00 46.57           C  
ATOM    256  O   ALA A 204     -10.299  10.200  37.220  1.00 46.62           O  
ATOM    257  CB  ALA A 204     -13.583   9.579  36.886  1.00 45.27           C  
ATOM    258  N   THR A 205     -11.714  11.917  37.560  1.00 50.00           N  
ATOM    259  CA  THR A 205     -10.744  12.947  37.206  1.00 45.65           C  
ATOM    260  C   THR A 205      -9.533  12.918  38.134  1.00 45.30           C  
ATOM    261  O   THR A 205      -8.390  12.994  37.681  1.00 45.64           O  
ATOM    262  CB  THR A 205     -11.377  14.351  37.255  1.00 39.92           C  
ATOM    263  OG1 THR A 205     -12.321  14.490  36.187  1.00 37.88           O  
ATOM    264  CG2 THR A 205     -10.307  15.426  37.125  1.00 36.49           C  
ATOM    265  N   SER A 206      -9.791  12.806  39.433  1.00 39.81           N  
ATOM    266  CA  SER A 206      -8.725  12.814  40.429  1.00 36.04           C  
ATOM    267  C   SER A 206      -7.753  11.655  40.239  1.00 41.72           C  
ATOM    268  O   SER A 206      -6.542  11.828  40.371  1.00 42.94           O  
ATOM    269  CB  SER A 206      -9.307  12.789  41.844  1.00 37.62           C  
ATOM    270  OG  SER A 206     -10.002  13.990  42.130  1.00 41.49           O  
ATOM    271  N   ARG A 207      -8.283  10.476  39.928  1.00 44.65           N  
ATOM    272  CA  ARG A 207      -7.443   9.301  39.726  1.00 43.89           C  
ATOM    273  C   ARG A 207      -6.592   9.424  38.466  1.00 39.08           C  
ATOM    274  O   ARG A 207      -5.406   9.103  38.478  1.00 40.50           O  
ATOM    275  CB  ARG A 207      -8.284   8.023  39.691  1.00 47.03           C  
ATOM    276  CG  ARG A 207      -8.690   7.525  41.069  1.00 61.53           C  
ATOM    277  CD  ARG A 207      -9.414   6.193  40.992  1.00 70.38           C  
ATOM    278  NE  ARG A 207     -10.705   6.314  40.323  1.00 75.01           N  
ATOM    279  CZ  ARG A 207     -11.835   6.648  40.938  1.00 79.62           C  
ATOM    280  NH1 ARG A 207     -11.833   6.898  42.241  1.00 74.04           N  
ATOM    281  NH2 ARG A 207     -12.966   6.735  40.252  1.00 83.03           N  
ATOM    282  N   LYS A 208      -7.200   9.890  37.380  1.00 32.40           N  
ATOM    283  CA  LYS A 208      -6.460  10.137  36.149  1.00 24.32           C  
ATOM    284  C   LYS A 208      -5.403  11.209  36.380  1.00 31.26           C  
ATOM    285  O   LYS A 208      -4.329  11.178  35.779  1.00 28.98           O  
ATOM    286  CB  LYS A 208      -7.404  10.556  35.021  1.00 32.83           C  
ATOM    287  CG  LYS A 208      -7.985   9.394  34.229  1.00 40.18           C  
ATOM    288  CD  LYS A 208      -9.026   9.874  33.229  1.00 56.47           C  
ATOM    289  CE  LYS A 208      -9.209   8.878  32.092  1.00 69.40           C  
ATOM    290  NZ  LYS A 208      -9.524   7.505  32.578  1.00 75.56           N  
ATOM    291  N   ALA A 209      -5.716  12.157  37.256  1.00 31.73           N  
ATOM    292  CA  ALA A 209      -4.774  13.209  37.611  1.00 39.37           C  
ATOM    293  C   ALA A 209      -3.602  12.622  38.386  1.00 35.54           C  
ATOM    294  O   ALA A 209      -2.446  12.946  38.121  1.00 28.70           O  
ATOM    295  CB  ALA A 209      -5.464  14.290  38.428  1.00 39.33           C  
ATOM    296  N   LEU A 210      -3.910  11.752  39.341  1.00 34.59           N  
ATOM    297  CA  LEU A 210      -2.880  11.102  40.141  1.00 34.61           C  
ATOM    298  C   LEU A 210      -2.018  10.196  39.269  1.00 39.04           C  
ATOM    299  O   LEU A 210      -0.807  10.097  39.468  1.00 41.10           O  
ATOM    300  CB  LEU A 210      -3.512  10.302  41.283  1.00 35.99           C  
ATOM    301  CG  LEU A 210      -2.557   9.782  42.358  1.00 44.42           C  
ATOM    302  CD1 LEU A 210      -1.742  10.923  42.948  1.00 39.49           C  
ATOM    303  CD2 LEU A 210      -3.322   9.048  43.449  1.00 49.73           C  
ATOM    304  N   GLU A 211      -2.648   9.541  38.298  1.00 28.07           N  
ATOM    305  CA  GLU A 211      -1.934   8.673  37.368  1.00 32.77           C  
ATOM    306  C   GLU A 211      -1.031   9.492  36.453  1.00 33.49           C  
ATOM    307  O   GLU A 211       0.145   9.173  36.276  1.00 36.69           O  
ATOM    308  CB  GLU A 211      -2.920   7.841  36.544  1.00 26.00           C  
ATOM    309  CG  GLU A 211      -3.720   6.844  37.369  1.00 48.14           C  
ATOM    310  CD  GLU A 211      -4.801   6.146  36.565  1.00 64.22           C  
ATOM    311  OE1 GLU A 211      -4.815   6.292  35.324  1.00 62.57           O  
ATOM    312  OE2 GLU A 211      -5.639   5.449  37.177  1.00 64.00           O  
ATOM    313  N   THR A 212      -1.591  10.549  35.872  1.00 30.65           N  
ATOM    314  CA  THR A 212      -0.821  11.477  35.056  1.00 33.16           C  
ATOM    315  C   THR A 212       0.326  12.048  35.880  1.00 30.68           C  
ATOM    316  O   THR A 212       1.441  12.225  35.389  1.00 30.53           O  
ATOM    317  CB  THR A 212      -1.699  12.643  34.568  1.00 33.44           C  
ATOM    318  OG1 THR A 212      -2.737  12.142  33.717  1.00 37.88           O  
ATOM    319  CG2 THR A 212      -0.865  13.658  33.803  1.00 27.16           C  
ATOM    320  N   LEU A 213       0.032  12.322  37.145  1.00 25.04           N  
ATOM    321  CA  LEU A 213       0.986  12.933  38.062  1.00 32.03           C  
ATOM    322  C   LEU A 213       2.133  11.984  38.408  1.00 37.86           C  
ATOM    323  O   LEU A 213       3.265  12.419  38.613  1.00 35.82           O  
ATOM    324  CB  LEU A 213       0.258  13.386  39.330  1.00 28.77           C  
ATOM    325  CG  LEU A 213       0.968  14.312  40.317  1.00 35.01           C  
ATOM    326  CD1 LEU A 213       1.613  15.489  39.603  1.00 23.47           C  
ATOM    327  CD2 LEU A 213      -0.020  14.794  41.369  1.00 35.30           C  
ATOM    328  N   ARG A 214       1.837  10.689  38.474  1.00 37.62           N  
ATOM    329  CA  ARG A 214       2.869   9.685  38.717  1.00 36.31           C  
ATOM    330  C   ARG A 214       3.826   9.612  37.534  1.00 36.98           C  
ATOM    331  O   ARG A 214       5.045   9.626  37.702  1.00 38.77           O  
ATOM    332  CB  ARG A 214       2.245   8.307  38.949  1.00 38.38           C  
ATOM    333  CG  ARG A 214       1.470   8.164  40.247  1.00 37.94           C  
ATOM    334  CD  ARG A 214       1.013   6.727  40.441  1.00 37.67           C  
ATOM    335  NE  ARG A 214       0.255   6.545  41.675  1.00 43.85           N  
ATOM    336  CZ  ARG A 214      -1.063   6.383  41.726  1.00 45.92           C  
ATOM    337  NH1 ARG A 214      -1.775   6.376  40.607  1.00 47.91           N  
ATOM    338  NH2 ARG A 214      -1.670   6.223  42.893  1.00 40.59           N  
ATOM    339  N   ARG A 215       3.258   9.533  36.336  1.00 32.71           N  
ATOM    340  CA  ARG A 215       4.039   9.406  35.113  1.00 29.20           C  
ATOM    341  C   ARG A 215       4.953  10.609  34.879  1.00 33.78           C  
ATOM    342  O   ARG A 215       6.175  10.470  34.848  1.00 41.19           O  
ATOM    343  CB  ARG A 215       3.111   9.193  33.914  1.00 31.87           C  
ATOM    344  CG  ARG A 215       3.785   9.336  32.563  1.00 34.51           C  
ATOM    345  CD  ARG A 215       2.874   8.857  31.442  1.00 32.48           C  
ATOM    346  NE  ARG A 215       1.520   9.396  31.556  1.00 38.48           N  
ATOM    347  CZ  ARG A 215       1.122  10.547  31.022  1.00 36.64           C  
ATOM    348  NH1 ARG A 215       1.976  11.296  30.335  1.00 22.44           N  
ATOM    349  NH2 ARG A 215      -0.131  10.952  31.177  1.00 29.86           N  
ATOM    350  N   VAL A 216       4.360  11.788  34.719  1.00 35.93           N  
ATOM    351  CA  VAL A 216       5.137  12.987  34.420  1.00 41.42           C  
ATOM    352  C   VAL A 216       5.906  13.486  35.641  1.00 31.99           C  
ATOM    353  O   VAL A 216       7.017  13.999  35.515  1.00 23.10           O  
ATOM    354  CB  VAL A 216       4.252  14.122  33.861  1.00 41.32           C  
ATOM    355  CG1 VAL A 216       3.265  13.571  32.842  1.00 32.08           C  
ATOM    356  CG2 VAL A 216       3.516  14.828  34.982  1.00 46.71           C  
ATOM    357  N   GLY A 217       5.311  13.326  36.820  1.00 29.96           N  
ATOM    358  CA  GLY A 217       5.935  13.760  38.057  1.00 29.25           C  
ATOM    359  C   GLY A 217       7.237  13.034  38.340  1.00 32.72           C  
ATOM    360  O   GLY A 217       8.263  13.663  38.600  1.00 33.17           O  
ATOM    361  N   ASP A 218       7.197  11.706  38.294  1.00 29.12           N  
ATOM    362  CA  ASP A 218       8.395  10.901  38.498  1.00 33.84           C  
ATOM    363  C   ASP A 218       9.425  11.201  37.413  1.00 32.91           C  
ATOM    364  O   ASP A 218      10.630  11.174  37.660  1.00 37.37           O  
ATOM    365  CB  ASP A 218       8.050   9.409  38.502  1.00 31.59           C  
ATOM    366  CG  ASP A 218       7.130   9.023  39.646  1.00 46.80           C  
ATOM    367  OD1 ASP A 218       6.907   9.860  40.545  1.00 47.19           O  
ATOM    368  OD2 ASP A 218       6.629   7.879  39.647  1.00 58.44           O  
ATOM    369  N   GLY A 219       8.939  11.491  36.210  1.00 32.49           N  
ATOM    370  CA  GLY A 219       9.806  11.813  35.091  1.00 33.19           C  
ATOM    371  C   GLY A 219      10.616  13.076  35.323  1.00 38.28           C  
ATOM    372  O   GLY A 219      11.821  13.105  35.064  1.00 37.11           O  
ATOM    373  N   VAL A 220       9.953  14.122  35.809  1.00 35.45           N  
ATOM    374  CA  VAL A 220      10.617  15.387  36.111  1.00 31.44           C  
ATOM    375  C   VAL A 220      11.727  15.194  37.142  1.00 30.16           C  
ATOM    376  O   VAL A 220      12.828  15.727  36.988  1.00 33.02           O  
ATOM    377  CB  VAL A 220       9.619  16.441  36.632  1.00 31.08           C  
ATOM    378  CG1 VAL A 220      10.357  17.665  37.150  1.00 29.42           C  
ATOM    379  CG2 VAL A 220       8.651  16.842  35.538  1.00 37.86           C  
ATOM    380  N   GLN A 221      11.431  14.429  38.189  1.00 31.53           N  
ATOM    381  CA  GLN A 221      12.395  14.167  39.254  1.00 30.22           C  
ATOM    382  C   GLN A 221      13.604  13.386  38.743  1.00 35.81           C  
ATOM    383  O   GLN A 221      14.742  13.676  39.114  1.00 48.28           O  
ATOM    384  CB  GLN A 221      11.725  13.426  40.417  1.00 29.82           C  
ATOM    385  CG  GLN A 221      10.685  14.259  41.162  1.00 34.63           C  
ATOM    386  CD  GLN A 221       9.965  13.480  42.249  1.00 40.42           C  
ATOM    387  OE1 GLN A 221       9.833  12.261  42.175  1.00 61.50           O  
ATOM    388  NE2 GLN A 221       9.485  14.188  43.260  1.00 57.11           N  
ATOM    389  N   ARG A 222      13.351  12.394  37.893  1.00 29.53           N  
ATOM    390  CA  ARG A 222      14.422  11.622  37.271  1.00 37.58           C  
ATOM    391  C   ARG A 222      15.278  12.500  36.370  1.00 40.27           C  
ATOM    392  O   ARG A 222      16.504  12.522  36.484  1.00 41.61           O  
ATOM    393  CB  ARG A 222      13.847  10.477  36.434  1.00 46.12           C  
ATOM    394  CG  ARG A 222      13.501   9.226  37.221  1.00 56.40           C  
ATOM    395  CD  ARG A 222      13.307   8.034  36.294  1.00 57.98           C  
ATOM    396  NE  ARG A 222      12.269   8.283  35.297  1.00 59.98           N  
ATOM    397  CZ  ARG A 222      10.972   8.092  35.511  1.00 63.16           C  
ATOM    398  NH1 ARG A 222      10.551   7.649  36.688  1.00 65.76           N  
ATOM    399  NH2 ARG A 222      10.095   8.343  34.549  1.00 53.06           N  
ATOM    400  N   ASN A 223      14.613  13.219  35.472  1.00 33.71           N  
ATOM    401  CA  ASN A 223      15.287  13.980  34.426  1.00 29.20           C  
ATOM    402  C   ASN A 223      15.962  15.257  34.917  1.00 29.68           C  
ATOM    403  O   ASN A 223      16.803  15.827  34.224  1.00 34.47           O  
ATOM    404  CB  ASN A 223      14.304  14.289  33.295  1.00 40.43           C  
ATOM    405  CG  ASN A 223      13.767  13.032  32.636  1.00 41.93           C  
ATOM    406  OD1 ASN A 223      12.610  12.974  32.226  1.00 52.97           O  
ATOM    407  ND2 ASN A 223      14.609  12.011  32.542  1.00 40.54           N  
ATOM    408  N   HIS A 224      15.600  15.697  36.117  1.00 25.81           N  
ATOM    409  CA  HIS A 224      16.193  16.898  36.694  1.00 30.98           C  
ATOM    410  C   HIS A 224      16.675  16.654  38.114  1.00 28.47           C  
ATOM    411  O   HIS A 224      16.562  17.525  38.976  1.00 30.79           O  
ATOM    412  CB  HIS A 224      15.193  18.052  36.666  1.00 28.99           C  
ATOM    413  CG  HIS A 224      14.708  18.386  35.292  1.00 28.65           C  
ATOM    414  ND1 HIS A 224      15.416  19.193  34.430  1.00 31.96           N  
ATOM    415  CD2 HIS A 224      13.589  18.011  34.627  1.00 26.35           C  
ATOM    416  CE1 HIS A 224      14.752  19.307  33.292  1.00 25.70           C  
ATOM    417  NE2 HIS A 224      13.643  18.600  33.387  1.00 23.28           N  
ATOM    418  N   GLU A 225      17.219  15.464  38.345  1.00 27.87           N  
ATOM    419  CA  GLU A 225      17.722  15.086  39.659  1.00 38.57           C  
ATOM    420  C   GLU A 225      18.842  16.012  40.128  1.00 34.91           C  
ATOM    421  O   GLU A 225      18.882  16.408  41.292  1.00 37.54           O  
ATOM    422  CB  GLU A 225      18.206  13.635  39.645  1.00 48.78           C  
ATOM    423  CG  GLU A 225      18.818  13.170  40.955  1.00 59.95           C  
ATOM    424  CD  GLU A 225      19.273  11.726  40.904  1.00 72.84           C  
ATOM    425  OE1 GLU A 225      18.623  10.920  40.205  1.00 71.72           O  
ATOM    426  OE2 GLU A 225      20.279  11.395  41.566  1.00 85.10           O  
ATOM    427  N   THR A 226      19.749  16.356  39.218  1.00 27.39           N  
ATOM    428  CA  THR A 226      20.886  17.206  39.560  1.00 33.02           C  
ATOM    429  C   THR A 226      20.445  18.604  39.989  1.00 35.57           C  
ATOM    430  O   THR A 226      20.894  19.118  41.014  1.00 34.04           O  
ATOM    431  CB  THR A 226      21.889  17.316  38.393  1.00 37.80           C  
ATOM    432  OG1 THR A 226      22.457  16.028  38.127  1.00 35.41           O  
ATOM    433  CG2 THR A 226      23.005  18.290  38.738  1.00 34.67           C  
ATOM    434  N   ALA A 227      19.563  19.215  39.204  1.00 29.45           N  
ATOM    435  CA  ALA A 227      19.053  20.544  39.524  1.00 30.68           C  
ATOM    436  C   ALA A 227      18.224  20.523  40.806  1.00 30.14           C  
ATOM    437  O   ALA A 227      18.339  21.416  41.646  1.00 29.15           O  
ATOM    438  CB  ALA A 227      18.235  21.095  38.364  1.00 31.18           C  
ATOM    439  N   PHE A 228      17.391  19.495  40.949  1.00 29.05           N  
ATOM    440  CA  PHE A 228      16.546  19.342  42.131  1.00 29.49           C  
ATOM    441  C   PHE A 228      17.365  19.217  43.413  1.00 33.03           C  
ATOM    442  O   PHE A 228      17.040  19.838  44.425  1.00 32.05           O  
ATOM    443  CB  PHE A 228      15.622  18.131  41.975  1.00 29.58           C  
ATOM    444  CG  PHE A 228      14.315  18.449  41.308  1.00 33.60           C  
ATOM    445  CD1 PHE A 228      14.258  19.340  40.251  1.00 32.88           C  
ATOM    446  CD2 PHE A 228      13.142  17.844  41.730  1.00 39.66           C  
ATOM    447  CE1 PHE A 228      13.056  19.634  39.635  1.00 34.04           C  
ATOM    448  CE2 PHE A 228      11.938  18.130  41.116  1.00 35.95           C  
ATOM    449  CZ  PHE A 228      11.894  19.026  40.067  1.00 33.13           C  
ATOM    450  N   GLN A 229      18.423  18.412  43.367  1.00 32.96           N  
ATOM    451  CA  GLN A 229      19.297  18.229  44.523  1.00 34.73           C  
ATOM    452  C   GLN A 229      19.913  19.553  44.962  1.00 30.03           C  
ATOM    453  O   GLN A 229      20.043  19.821  46.155  1.00 44.57           O  
ATOM    454  CB  GLN A 229      20.397  17.210  44.217  1.00 29.89           C  
ATOM    455  CG  GLN A 229      19.909  15.772  44.125  1.00 45.84           C  
ATOM    456  CD  GLN A 229      20.988  14.819  43.645  1.00 56.80           C  
ATOM    457  OE1 GLN A 229      20.820  13.600  43.686  1.00 56.24           O  
ATOM    458  NE2 GLN A 229      22.105  15.373  43.186  1.00 63.37           N  
ATOM    459  N   GLY A 230      20.292  20.376  43.989  1.00 40.67           N  
ATOM    460  CA  GLY A 230      20.848  21.686  44.274  1.00 35.99           C  
ATOM    461  C   GLY A 230      19.814  22.615  44.881  1.00 38.56           C  
ATOM    462  O   GLY A 230      20.103  23.343  45.831  1.00 35.75           O  
ATOM    463  N   MET A 231      18.604  22.584  44.331  1.00 34.45           N  
ATOM    464  CA  MET A 231      17.508  23.411  44.829  1.00 34.33           C  
ATOM    465  C   MET A 231      17.128  23.041  46.259  1.00 29.51           C  
ATOM    466  O   MET A 231      16.892  23.914  47.094  1.00 34.21           O  
ATOM    467  CB  MET A 231      16.287  23.291  43.914  1.00 36.29           C  
ATOM    468  CG  MET A 231      16.380  24.115  42.640  1.00 39.87           C  
ATOM    469  SD  MET A 231      14.954  23.883  41.560  1.00 46.26           S  
ATOM    470  CE  MET A 231      15.377  22.339  40.771  1.00 27.57           C  
ATOM    471  N   LEU A 232      17.066  21.742  46.533  1.00 35.44           N  
ATOM    472  CA  LEU A 232      16.752  21.254  47.871  1.00 41.75           C  
ATOM    473  C   LEU A 232      17.813  21.717  48.859  1.00 46.71           C  
ATOM    474  O   LEU A 232      17.532  21.946  50.036  1.00 45.07           O  
ATOM    475  CB  LEU A 232      16.671  19.726  47.873  1.00 36.48           C  
ATOM    476  CG  LEU A 232      16.467  19.052  49.232  1.00 40.82           C  
ATOM    477  CD1 LEU A 232      15.120  19.436  49.824  1.00 44.08           C  
ATOM    478  CD2 LEU A 232      16.589  17.542  49.107  1.00 46.50           C  
ATOM    479  N   ARG A 233      19.036  21.857  48.362  1.00 49.60           N  
ATOM    480  CA  ARG A 233      20.173  22.223  49.192  1.00 53.61           C  
ATOM    481  C   ARG A 233      20.113  23.697  49.578  1.00 45.58           C  
ATOM    482  O   ARG A 233      20.359  24.056  50.729  1.00 48.15           O  
ATOM    483  CB  ARG A 233      21.471  21.918  48.445  1.00 64.97           C  
ATOM    484  CG  ARG A 233      22.624  21.477  49.324  1.00 70.35           C  
ATOM    485  CD  ARG A 233      23.519  20.521  48.556  1.00 72.65           C  
ATOM    486  NE  ARG A 233      23.824  21.030  47.222  1.00 80.27           N  
ATOM    487  CZ  ARG A 233      24.041  20.261  46.160  1.00 84.13           C  
ATOM    488  NH1 ARG A 233      23.977  18.941  46.269  1.00 83.45           N  
ATOM    489  NH2 ARG A 233      24.312  20.813  44.984  1.00 80.80           N  
ATOM    490  N   LYS A 234      19.781  24.547  48.612  1.00 44.84           N  
ATOM    491  CA  LYS A 234      19.687  25.981  48.863  1.00 41.30           C  
ATOM    492  C   LYS A 234      18.437  26.329  49.663  1.00 41.76           C  
ATOM    493  O   LYS A 234      18.401  27.339  50.365  1.00 45.74           O  
ATOM    494  CB  LYS A 234      19.718  26.768  47.551  1.00 37.12           C  
ATOM    495  CG  LYS A 234      21.046  26.686  46.821  1.00 49.51           C  
ATOM    496  CD  LYS A 234      21.285  27.914  45.958  1.00 54.61           C  
ATOM    497  CE  LYS A 234      22.731  27.977  45.489  1.00 58.79           C  
ATOM    498  NZ  LYS A 234      23.071  29.303  44.901  1.00 65.77           N  
ATOM    499  N   LEU A 235      17.414  25.487  49.554  1.00 40.80           N  
ATOM    500  CA  LEU A 235      16.182  25.691  50.302  1.00 39.13           C  
ATOM    501  C   LEU A 235      16.443  25.504  51.792  1.00 46.07           C  
ATOM    502  O   LEU A 235      15.867  26.203  52.625  1.00 47.98           O  
ATOM    503  CB  LEU A 235      15.101  24.718  49.829  1.00 40.70           C  
ATOM    504  CG  LEU A 235      13.674  24.994  50.307  1.00 41.71           C  
ATOM    505  CD1 LEU A 235      13.185  26.337  49.787  1.00 37.19           C  
ATOM    506  CD2 LEU A 235      12.738  23.879  49.871  1.00 42.58           C  
ATOM    507  N   ASP A 236      17.321  24.557  52.115  1.00 56.89           N  
ATOM    508  CA  ASP A 236      17.681  24.265  53.499  1.00 64.64           C  
ATOM    509  C   ASP A 236      16.455  24.269  54.413  1.00 65.82           C  
ATOM    510  O   ASP A 236      16.420  24.976  55.421  1.00 63.98           O  
ATOM    511  CB  ASP A 236      18.735  25.259  54.000  1.00 67.06           C  
ATOM    512  CG  ASP A 236      19.360  24.836  55.318  1.00 69.80           C  
ATOM    513  OD1 ASP A 236      19.036  23.734  55.807  1.00 70.04           O  
ATOM    514  OD2 ASP A 236      20.177  25.606  55.866  1.00 76.75           O  
ATOM    515  N   ILE A 237      15.452  23.474  54.048  1.00 63.29           N  
ATOM    516  CA  ILE A 237      14.216  23.380  54.819  1.00 60.62           C  
ATOM    517  C   ILE A 237      14.447  22.643  56.137  1.00 64.57           C  
ATOM    518  O   ILE A 237      14.959  21.523  56.156  1.00 67.37           O  
ATOM    519  CB  ILE A 237      13.093  22.693  54.011  1.00 50.66           C  
ATOM    520  CG1 ILE A 237      11.827  22.566  54.861  1.00 50.67           C  
ATOM    521  CG2 ILE A 237      13.548  21.332  53.514  1.00 49.02           C  
ATOM    522  CD1 ILE A 237      10.620  22.051  54.103  1.00 46.93           C  
ATOM    523  N   LYS A 238      14.064  23.282  57.238  1.00 65.54           N  
ATOM    524  CA  LYS A 238      14.408  22.789  58.566  1.00 67.46           C  
ATOM    525  C   LYS A 238      13.398  21.796  59.143  1.00 64.75           C  
ATOM    526  O   LYS A 238      13.777  20.863  59.854  1.00 62.83           O  
ATOM    527  CB  LYS A 238      14.649  23.967  59.514  1.00 67.66           C  
ATOM    528  CG  LYS A 238      16.024  24.601  59.316  1.00 72.52           C  
ATOM    529  CD  LYS A 238      15.934  26.108  59.114  1.00 76.39           C  
ATOM    530  CE  LYS A 238      17.290  26.722  58.765  1.00 76.56           C  
ATOM    531  NZ  LYS A 238      17.604  26.675  57.306  1.00 71.67           N  
ATOM    532  N   ASN A 239      12.122  21.984  58.826  1.00 67.83           N  
ATOM    533  CA  ASN A 239      11.085  21.069  59.296  1.00 67.64           C  
ATOM    534  C   ASN A 239       9.852  21.051  58.397  1.00 62.64           C  
ATOM    535  O   ASN A 239       9.797  21.753  57.386  1.00 60.07           O  
ATOM    536  CB  ASN A 239      10.700  21.391  60.742  1.00 76.27           C  
ATOM    537  CG  ASN A 239      10.576  22.880  60.993  1.00 81.47           C  
ATOM    538  OD1 ASN A 239       9.723  23.551  60.412  1.00 81.76           O  
ATOM    539  ND2 ASN A 239      11.429  23.405  61.866  1.00 82.80           N  
ATOM    540  N   GLU A 240       8.867  20.243  58.775  1.00 59.36           N  
ATOM    541  CA  GLU A 240       7.665  20.066  57.971  1.00 55.28           C  
ATOM    542  C   GLU A 240       6.857  21.355  57.862  1.00 54.46           C  
ATOM    543  O   GLU A 240       6.030  21.504  56.963  1.00 43.52           O  
ATOM    544  CB  GLU A 240       6.793  18.961  58.567  1.00 49.18           C  
ATOM    545  CG  GLU A 240       6.189  19.325  59.912  1.00 54.01           C  
ATOM    546  CD  GLU A 240       5.326  18.222  60.486  1.00 58.70           C  
ATOM    547  OE1 GLU A 240       5.649  17.037  60.270  1.00 61.38           O  
ATOM    548  OE2 GLU A 240       4.325  18.542  61.160  1.00 60.95           O  
ATOM    549  N   ASP A 241       7.102  22.284  58.781  1.00 57.26           N  
ATOM    550  CA  ASP A 241       6.335  23.524  58.842  1.00 58.07           C  
ATOM    551  C   ASP A 241       7.048  24.675  58.141  1.00 50.02           C  
ATOM    552  O   ASP A 241       6.445  25.712  57.866  1.00 46.99           O  
ATOM    553  CB  ASP A 241       6.047  23.897  60.298  1.00 62.65           C  
ATOM    554  CG  ASP A 241       5.253  22.831  61.023  1.00 59.47           C  
ATOM    555  OD1 ASP A 241       4.472  22.123  60.355  1.00 60.80           O  
ATOM    556  OD2 ASP A 241       5.408  22.702  62.255  1.00 59.60           O  
ATOM    557  N   ASP A 242       8.332  24.486  57.857  1.00 46.78           N  
ATOM    558  CA  ASP A 242       9.137  25.523  57.224  1.00 44.96           C  
ATOM    559  C   ASP A 242       8.880  25.575  55.722  1.00 42.64           C  
ATOM    560  O   ASP A 242       9.725  25.174  54.923  1.00 37.95           O  
ATOM    561  CB  ASP A 242      10.624  25.285  57.498  1.00 53.01           C  
ATOM    562  CG  ASP A 242      11.492  26.443  57.050  1.00 56.13           C  
ATOM    563  OD1 ASP A 242      10.942  27.534  56.788  1.00 57.59           O  
ATOM    564  OD2 ASP A 242      12.724  26.262  56.962  1.00 55.43           O  
ATOM    565  N   VAL A 243       7.707  26.077  55.347  1.00 34.75           N  
ATOM    566  CA  VAL A 243       7.309  26.138  53.946  1.00 36.69           C  
ATOM    567  C   VAL A 243       7.238  27.576  53.445  1.00 35.25           C  
ATOM    568  O   VAL A 243       6.885  27.822  52.292  1.00 40.70           O  
ATOM    569  CB  VAL A 243       5.938  25.470  53.725  1.00 42.76           C  
ATOM    570  CG1 VAL A 243       6.000  23.993  54.086  1.00 32.82           C  
ATOM    571  CG2 VAL A 243       4.866  26.179  54.540  1.00 44.11           C  
ATOM    572  N   LYS A 244       7.575  28.522  54.316  1.00 35.96           N  
ATOM    573  CA  LYS A 244       7.497  29.940  53.976  1.00 43.73           C  
ATOM    574  C   LYS A 244       8.402  30.314  52.806  1.00 36.36           C  
ATOM    575  O   LYS A 244       7.998  31.061  51.916  1.00 40.51           O  
ATOM    576  CB  LYS A 244       7.823  30.808  55.195  1.00 52.95           C  
ATOM    577  CG  LYS A 244       6.664  30.971  56.167  1.00 57.64           C  
ATOM    578  CD  LYS A 244       7.066  31.807  57.372  1.00 55.90           C  
ATOM    579  CE  LYS A 244       5.850  32.237  58.176  1.00 59.12           C  
ATOM    580  NZ  LYS A 244       4.960  33.139  57.391  1.00 62.17           N  
ATOM    581  N   SER A 245       9.625  29.794  52.811  1.00 36.20           N  
ATOM    582  CA  SER A 245      10.579  30.087  51.748  1.00 32.65           C  
ATOM    583  C   SER A 245      10.122  29.495  50.418  1.00 33.05           C  
ATOM    584  O   SER A 245      10.155  30.166  49.387  1.00 35.60           O  
ATOM    585  CB  SER A 245      11.974  29.570  52.112  1.00 30.32           C  
ATOM    586  OG  SER A 245      11.983  28.158  52.229  1.00 51.87           O  
ATOM    587  N   LEU A 246       9.693  28.237  50.445  1.00 31.56           N  
ATOM    588  CA  LEU A 246       9.203  27.576  49.241  1.00 34.22           C  
ATOM    589  C   LEU A 246       7.992  28.314  48.678  1.00 36.73           C  
ATOM    590  O   LEU A 246       7.825  28.418  47.464  1.00 28.52           O  
ATOM    591  CB  LEU A 246       8.845  26.116  49.531  1.00 26.31           C  
ATOM    592  CG  LEU A 246       8.325  25.313  48.336  1.00 27.56           C  
ATOM    593  CD1 LEU A 246       9.357  25.283  47.220  1.00 27.17           C  
ATOM    594  CD2 LEU A 246       7.940  23.901  48.751  1.00 26.73           C  
ATOM    595  N   SER A 247       7.152  28.830  49.570  1.00 32.25           N  
ATOM    596  CA  SER A 247       5.981  29.593  49.157  1.00 30.86           C  
ATOM    597  C   SER A 247       6.399  30.849  48.395  1.00 28.58           C  
ATOM    598  O   SER A 247       5.820  31.179  47.361  1.00 34.39           O  
ATOM    599  CB  SER A 247       5.123  29.963  50.368  1.00 30.08           C  
ATOM    600  OG  SER A 247       3.929  30.611  49.965  1.00 42.92           O  
ATOM    601  N   ARG A 248       7.411  31.541  48.910  1.00 25.03           N  
ATOM    602  CA  ARG A 248       7.939  32.730  48.248  1.00 31.76           C  
ATOM    603  C   ARG A 248       8.582  32.372  46.913  1.00 37.48           C  
ATOM    604  O   ARG A 248       8.531  33.150  45.959  1.00 36.13           O  
ATOM    605  CB  ARG A 248       8.957  33.444  49.141  1.00 30.58           C  
ATOM    606  CG  ARG A 248       8.356  34.123  50.362  1.00 31.74           C  
ATOM    607  CD  ARG A 248       9.386  34.991  51.071  1.00 37.39           C  
ATOM    608  NE  ARG A 248      10.493  34.208  51.615  1.00 43.18           N  
ATOM    609  CZ  ARG A 248      10.550  33.764  52.867  1.00 45.78           C  
ATOM    610  NH1 ARG A 248       9.560  34.026  53.711  1.00 48.73           N  
ATOM    611  NH2 ARG A 248      11.595  33.059  53.277  1.00 43.70           N  
ATOM    612  N   VAL A 249       9.191  31.192  46.853  1.00 24.89           N  
ATOM    613  CA  VAL A 249       9.816  30.715  45.628  1.00 18.71           C  
ATOM    614  C   VAL A 249       8.768  30.475  44.548  1.00 24.30           C  
ATOM    615  O   VAL A 249       8.922  30.921  43.411  1.00 23.85           O  
ATOM    616  CB  VAL A 249      10.606  29.412  45.863  1.00 25.53           C  
ATOM    617  CG1 VAL A 249      10.958  28.760  44.538  1.00 24.88           C  
ATOM    618  CG2 VAL A 249      11.858  29.686  46.682  1.00 21.58           C  
ATOM    619  N   MET A 250       7.702  29.770  44.915  1.00 19.32           N  
ATOM    620  CA  MET A 250       6.639  29.431  43.974  1.00 22.22           C  
ATOM    621  C   MET A 250       5.913  30.673  43.462  1.00 23.69           C  
ATOM    622  O   MET A 250       5.644  30.793  42.266  1.00 27.99           O  
ATOM    623  CB  MET A 250       5.652  28.450  44.611  1.00 30.00           C  
ATOM    624  CG  MET A 250       6.261  27.090  44.930  1.00 27.78           C  
ATOM    625  SD  MET A 250       5.071  25.924  45.620  1.00 31.72           S  
ATOM    626  CE  MET A 250       4.766  26.660  47.225  1.00 23.93           C  
ATOM    627  N   ILE A 251       5.594  31.592  44.368  1.00 23.26           N  
ATOM    628  CA  ILE A 251       4.992  32.862  43.984  1.00 28.39           C  
ATOM    629  C   ILE A 251       5.899  33.568  42.984  1.00 33.25           C  
ATOM    630  O   ILE A 251       5.440  34.101  41.972  1.00 35.03           O  
ATOM    631  CB  ILE A 251       4.784  33.784  45.204  1.00 31.76           C  
ATOM    632  CG1 ILE A 251       3.690  33.230  46.119  1.00 28.79           C  
ATOM    633  CG2 ILE A 251       4.435  35.197  44.755  1.00 18.61           C  
ATOM    634  CD1 ILE A 251       2.321  33.184  45.478  1.00 33.85           C  
ATOM    635  N   HIS A 252       7.195  33.554  43.276  1.00 28.33           N  
ATOM    636  CA  HIS A 252       8.187  34.213  42.438  1.00 26.65           C  
ATOM    637  C   HIS A 252       8.255  33.584  41.047  1.00 26.48           C  
ATOM    638  O   HIS A 252       8.466  34.278  40.053  1.00 21.81           O  
ATOM    639  CB  HIS A 252       9.557  34.156  43.115  1.00 22.93           C  
ATOM    640  CG  HIS A 252      10.594  35.012  42.459  1.00 32.93           C  
ATOM    641  ND1 HIS A 252      11.017  36.209  42.995  1.00 41.48           N  
ATOM    642  CD2 HIS A 252      11.293  34.845  41.314  1.00 42.85           C  
ATOM    643  CE1 HIS A 252      11.933  36.742  42.208  1.00 40.61           C  
ATOM    644  NE2 HIS A 252      12.120  35.932  41.179  1.00 40.57           N  
ATOM    645  N   VAL A 253       8.074  32.269  40.981  1.00 24.60           N  
ATOM    646  CA  VAL A 253       8.109  31.556  39.707  1.00 28.52           C  
ATOM    647  C   VAL A 253       7.083  32.115  38.723  1.00 31.20           C  
ATOM    648  O   VAL A 253       7.346  32.211  37.524  1.00 28.28           O  
ATOM    649  CB  VAL A 253       7.864  30.046  39.896  1.00 24.28           C  
ATOM    650  CG1 VAL A 253       7.585  29.377  38.557  1.00 19.48           C  
ATOM    651  CG2 VAL A 253       9.056  29.398  40.588  1.00 14.78           C  
ATOM    652  N   PHE A 254       5.918  32.490  39.237  1.00 24.57           N  
ATOM    653  CA  PHE A 254       4.845  33.006  38.395  1.00 26.84           C  
ATOM    654  C   PHE A 254       4.871  34.528  38.273  1.00 27.96           C  
ATOM    655  O   PHE A 254       4.043  35.111  37.575  1.00 34.54           O  
ATOM    656  CB  PHE A 254       3.486  32.553  38.930  1.00 24.05           C  
ATOM    657  CG  PHE A 254       3.253  31.074  38.821  1.00 23.39           C  
ATOM    658  CD1 PHE A 254       3.215  30.456  37.582  1.00 16.20           C  
ATOM    659  CD2 PHE A 254       3.061  30.304  39.956  1.00 27.44           C  
ATOM    660  CE1 PHE A 254       2.995  29.095  37.477  1.00 21.12           C  
ATOM    661  CE2 PHE A 254       2.840  28.943  39.858  1.00 23.70           C  
ATOM    662  CZ  PHE A 254       2.807  28.338  38.618  1.00 22.78           C  
ATOM    663  N   SER A 255       5.828  35.165  38.942  1.00 23.73           N  
ATOM    664  CA  SER A 255       5.880  36.624  39.007  1.00 26.80           C  
ATOM    665  C   SER A 255       6.119  37.272  37.646  1.00 30.92           C  
ATOM    666  O   SER A 255       6.026  38.492  37.511  1.00 31.18           O  
ATOM    667  CB  SER A 255       6.954  37.086  39.995  1.00 23.52           C  
ATOM    668  OG  SER A 255       8.248  36.977  39.428  1.00 40.89           O  
ATOM    669  N   ASP A 256       6.427  36.458  36.641  1.00 21.97           N  
ATOM    670  CA  ASP A 256       6.656  36.979  35.298  1.00 29.79           C  
ATOM    671  C   ASP A 256       5.356  37.050  34.500  1.00 31.50           C  
ATOM    672  O   ASP A 256       5.328  37.581  33.390  1.00 30.70           O  
ATOM    673  CB  ASP A 256       7.704  36.143  34.556  1.00 29.85           C  
ATOM    674  CG  ASP A 256       7.221  34.742  34.242  1.00 32.22           C  
ATOM    675  OD1 ASP A 256       6.167  34.335  34.774  1.00 37.28           O  
ATOM    676  OD2 ASP A 256       7.899  34.046  33.459  1.00 34.34           O  
ATOM    677  N   GLY A 257       4.284  36.514  35.073  1.00 27.59           N  
ATOM    678  CA  GLY A 257       2.978  36.560  34.441  1.00 31.33           C  
ATOM    679  C   GLY A 257       2.691  35.384  33.527  1.00 36.96           C  
ATOM    680  O   GLY A 257       1.632  35.320  32.904  1.00 43.24           O  
ATOM    681  N   VAL A 258       3.632  34.450  33.443  1.00 29.52           N  
ATOM    682  CA  VAL A 258       3.461  33.272  32.598  1.00 29.39           C  
ATOM    683  C   VAL A 258       2.866  32.106  33.383  1.00 30.44           C  
ATOM    684  O   VAL A 258       3.347  31.762  34.463  1.00 26.16           O  
ATOM    685  CB  VAL A 258       4.793  32.832  31.959  1.00 36.42           C  
ATOM    686  CG1 VAL A 258       4.618  31.518  31.210  1.00 35.09           C  
ATOM    687  CG2 VAL A 258       5.321  33.915  31.029  1.00 33.39           C  
ATOM    688  N   THR A 259       1.815  31.504  32.836  1.00 28.19           N  
ATOM    689  CA  THR A 259       1.164  30.370  33.480  1.00 30.47           C  
ATOM    690  C   THR A 259       0.979  29.211  32.506  1.00 33.34           C  
ATOM    691  O   THR A 259       0.354  29.362  31.457  1.00 28.94           O  
ATOM    692  CB  THR A 259      -0.211  30.757  34.059  1.00 30.01           C  
ATOM    693  OG1 THR A 259      -0.090  31.962  34.824  1.00 31.60           O  
ATOM    694  CG2 THR A 259      -0.750  29.641  34.949  1.00 23.77           C  
ATOM    695  N   ASN A 260       1.530  28.055  32.860  1.00 33.90           N  
ATOM    696  CA  ASN A 260       1.351  26.845  32.066  1.00 24.07           C  
ATOM    697  C   ASN A 260       1.454  25.589  32.928  1.00 23.44           C  
ATOM    698  O   ASN A 260       1.967  25.639  34.045  1.00 28.84           O  
ATOM    699  CB  ASN A 260       2.341  26.802  30.895  1.00 17.48           C  
ATOM    700  CG  ASN A 260       3.792  26.785  31.347  1.00 20.72           C  
ATOM    701  OD1 ASN A 260       4.174  26.017  32.229  1.00 22.02           O  
ATOM    702  ND2 ASN A 260       4.612  27.627  30.729  1.00 15.99           N  
ATOM    703  N   TRP A 261       0.953  24.470  32.413  1.00 25.10           N  
ATOM    704  CA  TRP A 261       0.946  23.217  33.165  1.00 27.51           C  
ATOM    705  C   TRP A 261       2.355  22.699  33.435  1.00 24.10           C  
ATOM    706  O   TRP A 261       2.597  22.031  34.440  1.00 25.35           O  
ATOM    707  CB  TRP A 261       0.118  22.148  32.444  1.00 22.21           C  
ATOM    708  CG  TRP A 261      -1.358  22.407  32.481  1.00 25.65           C  
ATOM    709  CD1 TRP A 261      -2.165  22.714  31.422  1.00 25.02           C  
ATOM    710  CD2 TRP A 261      -2.205  22.387  33.638  1.00 16.60           C  
ATOM    711  NE1 TRP A 261      -3.461  22.881  31.849  1.00 28.64           N  
ATOM    712  CE2 TRP A 261      -3.512  22.688  33.204  1.00 19.76           C  
ATOM    713  CE3 TRP A 261      -1.985  22.143  34.998  1.00 16.82           C  
ATOM    714  CZ2 TRP A 261      -4.594  22.750  34.081  1.00 22.11           C  
ATOM    715  CZ3 TRP A 261      -3.059  22.205  35.866  1.00 23.05           C  
ATOM    716  CH2 TRP A 261      -4.348  22.507  35.404  1.00 29.50           C  
ATOM    717  N   GLY A 262       3.282  23.005  32.533  1.00 19.90           N  
ATOM    718  CA  GLY A 262       4.665  22.607  32.711  1.00 26.36           C  
ATOM    719  C   GLY A 262       5.224  23.109  34.028  1.00 29.79           C  
ATOM    720  O   GLY A 262       5.836  22.355  34.785  1.00 26.74           O  
ATOM    721  N   ARG A 263       5.009  24.391  34.303  1.00 21.57           N  
ATOM    722  CA  ARG A 263       5.462  24.990  35.552  1.00 21.27           C  
ATOM    723  C   ARG A 263       4.716  24.401  36.743  1.00 23.31           C  
ATOM    724  O   ARG A 263       5.315  24.077  37.767  1.00 29.44           O  
ATOM    725  CB  ARG A 263       5.260  26.504  35.520  1.00 21.40           C  
ATOM    726  CG  ARG A 263       6.098  27.222  34.484  1.00 26.48           C  
ATOM    727  CD  ARG A 263       5.882  28.720  34.564  1.00 28.30           C  
ATOM    728  NE  ARG A 263       6.748  29.443  33.640  1.00 23.80           N  
ATOM    729  CZ  ARG A 263       6.956  30.753  33.686  1.00 18.90           C  
ATOM    730  NH1 ARG A 263       6.358  31.487  34.615  1.00 24.42           N  
ATOM    731  NH2 ARG A 263       7.763  31.328  32.805  1.00 22.46           N  
ATOM    732  N   ILE A 264       3.402  24.270  36.600  1.00 23.03           N  
ATOM    733  CA  ILE A 264       2.563  23.743  37.670  1.00 23.97           C  
ATOM    734  C   ILE A 264       3.005  22.352  38.121  1.00 26.00           C  
ATOM    735  O   ILE A 264       3.172  22.104  39.316  1.00 25.61           O  
ATOM    736  CB  ILE A 264       1.078  23.712  37.257  1.00 20.07           C  
ATOM    737  CG1 ILE A 264       0.529  25.138  37.155  1.00 22.32           C  
ATOM    738  CG2 ILE A 264       0.263  22.898  38.251  1.00 16.91           C  
ATOM    739  CD1 ILE A 264      -0.946  25.207  36.822  1.00 25.19           C  
ATOM    740  N   VAL A 265       3.201  21.447  37.168  1.00 26.79           N  
ATOM    741  CA  VAL A 265       3.586  20.080  37.504  1.00 28.55           C  
ATOM    742  C   VAL A 265       5.023  20.016  38.016  1.00 29.33           C  
ATOM    743  O   VAL A 265       5.370  19.132  38.798  1.00 33.55           O  
ATOM    744  CB  VAL A 265       3.410  19.117  36.315  1.00 25.28           C  
ATOM    745  CG1 VAL A 265       4.553  19.275  35.322  1.00 18.38           C  
ATOM    746  CG2 VAL A 265       3.331  17.686  36.812  1.00 29.78           C  
ATOM    747  N   THR A 266       5.853  20.958  37.578  1.00 21.17           N  
ATOM    748  CA  THR A 266       7.232  21.029  38.049  1.00 19.60           C  
ATOM    749  C   THR A 266       7.284  21.411  39.527  1.00 26.04           C  
ATOM    750  O   THR A 266       8.061  20.845  40.294  1.00 32.26           O  
ATOM    751  CB  THR A 266       8.071  22.020  37.221  1.00 25.88           C  
ATOM    752  OG1 THR A 266       8.222  21.521  35.886  1.00 24.44           O  
ATOM    753  CG2 THR A 266       9.450  22.202  37.841  1.00 30.37           C  
ATOM    754  N   LEU A 267       6.450  22.369  39.922  1.00 29.84           N  
ATOM    755  CA  LEU A 267       6.359  22.772  41.322  1.00 24.44           C  
ATOM    756  C   LEU A 267       5.869  21.615  42.190  1.00 29.79           C  
ATOM    757  O   LEU A 267       6.353  21.416  43.304  1.00 28.65           O  
ATOM    758  CB  LEU A 267       5.434  23.981  41.485  1.00 24.36           C  
ATOM    759  CG  LEU A 267       5.902  25.298  40.860  1.00 27.99           C  
ATOM    760  CD1 LEU A 267       4.874  26.392  41.084  1.00 30.20           C  
ATOM    761  CD2 LEU A 267       7.251  25.712  41.420  1.00 28.47           C  
ATOM    762  N   ILE A 268       4.909  20.855  41.672  1.00 28.02           N  
ATOM    763  CA  ILE A 268       4.380  19.699  42.388  1.00 24.31           C  
ATOM    764  C   ILE A 268       5.428  18.592  42.488  1.00 20.43           C  
ATOM    765  O   ILE A 268       5.563  17.947  43.526  1.00 27.42           O  
ATOM    766  CB  ILE A 268       3.108  19.145  41.711  1.00 23.11           C  
ATOM    767  CG1 ILE A 268       2.041  20.236  41.605  1.00 25.33           C  
ATOM    768  CG2 ILE A 268       2.571  17.948  42.483  1.00 16.51           C  
ATOM    769  CD1 ILE A 268       0.787  19.800  40.878  1.00 19.14           C  
ATOM    770  N   SER A 269       6.168  18.378  41.404  1.00 24.01           N  
ATOM    771  CA  SER A 269       7.220  17.368  41.383  1.00 24.82           C  
ATOM    772  C   SER A 269       8.323  17.697  42.383  1.00 27.63           C  
ATOM    773  O   SER A 269       8.804  16.818  43.099  1.00 26.29           O  
ATOM    774  CB  SER A 269       7.810  17.226  39.979  1.00 27.56           C  
ATOM    775  OG  SER A 269       6.851  16.714  39.072  1.00 33.45           O  
ATOM    776  N   PHE A 270       8.726  18.963  42.424  1.00 20.16           N  
ATOM    777  CA  PHE A 270       9.737  19.402  43.377  1.00 25.24           C  
ATOM    778  C   PHE A 270       9.207  19.281  44.799  1.00 31.93           C  
ATOM    779  O   PHE A 270       9.954  18.976  45.727  1.00 33.24           O  
ATOM    780  CB  PHE A 270      10.174  20.840  43.090  1.00 21.57           C  
ATOM    781  CG  PHE A 270      11.275  21.329  43.989  1.00 24.62           C  
ATOM    782  CD1 PHE A 270      12.512  20.703  43.992  1.00 25.79           C  
ATOM    783  CD2 PHE A 270      11.076  22.416  44.826  1.00 22.76           C  
ATOM    784  CE1 PHE A 270      13.530  21.148  44.819  1.00 29.06           C  
ATOM    785  CE2 PHE A 270      12.091  22.867  45.653  1.00 29.58           C  
ATOM    786  CZ  PHE A 270      13.319  22.233  45.649  1.00 28.16           C  
ATOM    787  N   GLY A 271       7.910  19.521  44.961  1.00 31.65           N  
ATOM    788  CA  GLY A 271       7.262  19.358  46.248  1.00 32.94           C  
ATOM    789  C   GLY A 271       7.424  17.940  46.758  1.00 31.98           C  
ATOM    790  O   GLY A 271       7.698  17.722  47.937  1.00 34.11           O  
ATOM    791  N   ALA A 272       7.255  16.972  45.862  1.00 25.06           N  
ATOM    792  CA  ALA A 272       7.437  15.567  46.204  1.00 32.85           C  
ATOM    793  C   ALA A 272       8.896  15.282  46.549  1.00 38.77           C  
ATOM    794  O   ALA A 272       9.190  14.546  47.491  1.00 34.04           O  
ATOM    795  CB  ALA A 272       6.974  14.678  45.059  1.00 24.45           C  
ATOM    796  N   PHE A 273       9.805  15.869  45.778  1.00 22.58           N  
ATOM    797  CA  PHE A 273      11.234  15.728  46.028  1.00 23.73           C  
ATOM    798  C   PHE A 273      11.586  16.225  47.429  1.00 37.35           C  
ATOM    799  O   PHE A 273      12.399  15.619  48.128  1.00 39.89           O  
ATOM    800  CB  PHE A 273      12.034  16.500  44.976  1.00 23.75           C  
ATOM    801  CG  PHE A 273      13.507  16.202  44.990  1.00 36.59           C  
ATOM    802  CD1 PHE A 273      14.020  15.144  44.258  1.00 35.76           C  
ATOM    803  CD2 PHE A 273      14.379  16.984  45.730  1.00 33.41           C  
ATOM    804  CE1 PHE A 273      15.376  14.869  44.266  1.00 36.38           C  
ATOM    805  CE2 PHE A 273      15.735  16.715  45.742  1.00 33.07           C  
ATOM    806  CZ  PHE A 273      16.235  15.656  45.009  1.00 24.25           C  
ATOM    807  N   VAL A 274      10.967  17.331  47.834  1.00 29.61           N  
ATOM    808  CA  VAL A 274      11.172  17.879  49.169  1.00 31.60           C  
ATOM    809  C   VAL A 274      10.557  16.967  50.225  1.00 40.21           C  
ATOM    810  O   VAL A 274      11.152  16.724  51.276  1.00 40.28           O  
ATOM    811  CB  VAL A 274      10.558  19.284  49.307  1.00 26.27           C  
ATOM    812  CG1 VAL A 274      10.682  19.778  50.740  1.00 36.91           C  
ATOM    813  CG2 VAL A 274      11.224  20.256  48.343  1.00 27.01           C  
ATOM    814  N   ALA A 275       9.361  16.462  49.936  1.00 32.95           N  
ATOM    815  CA  ALA A 275       8.655  15.583  50.860  1.00 29.96           C  
ATOM    816  C   ALA A 275       9.480  14.339  51.179  1.00 33.91           C  
ATOM    817  O   ALA A 275       9.453  13.838  52.302  1.00 38.16           O  
ATOM    818  CB  ALA A 275       7.297  15.196  50.292  1.00 20.52           C  
ATOM    819  N   LYS A 276      10.211  13.847  50.184  1.00 36.68           N  
ATOM    820  CA  LYS A 276      11.074  12.687  50.371  1.00 37.05           C  
ATOM    821  C   LYS A 276      12.200  12.996  51.352  1.00 49.95           C  
ATOM    822  O   LYS A 276      12.512  12.191  52.228  1.00 54.40           O  
ATOM    823  CB  LYS A 276      11.663  12.236  49.034  1.00 34.93           C  
ATOM    824  CG  LYS A 276      10.657  11.608  48.085  1.00 40.36           C  
ATOM    825  CD  LYS A 276      11.312  11.252  46.760  1.00 38.19           C  
ATOM    826  CE  LYS A 276      10.340  10.543  45.838  1.00 48.24           C  
ATOM    827  NZ  LYS A 276      10.962  10.201  44.529  1.00 53.67           N  
ATOM    828  N   HIS A 277      12.806  14.169  51.195  1.00 56.96           N  
ATOM    829  CA  HIS A 277      13.911  14.585  52.050  1.00 56.67           C  
ATOM    830  C   HIS A 277      13.459  14.781  53.493  1.00 56.03           C  
ATOM    831  O   HIS A 277      14.212  14.515  54.429  1.00 57.27           O  
ATOM    832  CB  HIS A 277      14.541  15.874  51.518  1.00 62.65           C  
ATOM    833  CG  HIS A 277      15.693  16.366  52.336  1.00 68.08           C  
ATOM    834  ND1 HIS A 277      16.984  15.920  52.151  1.00 72.45           N  
ATOM    835  CD2 HIS A 277      15.750  17.271  53.344  1.00 65.48           C  
ATOM    836  CE1 HIS A 277      17.785  16.525  53.008  1.00 68.80           C  
ATOM    837  NE2 HIS A 277      17.062  17.350  53.743  1.00 70.20           N  
ATOM    838  N   LEU A 278      12.227  15.249  53.666  1.00 49.44           N  
ATOM    839  CA  LEU A 278      11.674  15.475  54.997  1.00 43.98           C  
ATOM    840  C   LEU A 278      11.548  14.173  55.773  1.00 55.37           C  
ATOM    841  O   LEU A 278      11.780  14.135  56.981  1.00 59.73           O  
ATOM    842  CB  LEU A 278      10.308  16.155  54.908  1.00 39.25           C  
ATOM    843  CG  LEU A 278      10.307  17.631  54.513  1.00 49.93           C  
ATOM    844  CD1 LEU A 278       8.891  18.184  54.533  1.00 53.33           C  
ATOM    845  CD2 LEU A 278      11.210  18.425  55.441  1.00 48.44           C  
ATOM    846  N   LYS A 279      11.169  13.109  55.074  1.00 58.73           N  
ATOM    847  CA  LYS A 279      11.015  11.807  55.705  1.00 67.55           C  
ATOM    848  C   LYS A 279      12.311  11.365  56.367  1.00 64.93           C  
ATOM    849  O   LYS A 279      12.329  11.038  57.551  1.00 69.81           O  
ATOM    850  CB  LYS A 279      10.547  10.763  54.689  1.00 69.23           C  
ATOM    851  CG  LYS A 279       9.061  10.830  54.396  1.00 69.12           C  
ATOM    852  CD  LYS A 279       8.264  10.843  55.691  1.00 65.65           C  
ATOM    853  CE  LYS A 279       6.769  10.778  55.433  1.00 66.33           C  
ATOM    854  NZ  LYS A 279       6.001  10.654  56.704  1.00 72.17           N  
ATOM    855  N   THR A 280      13.397  11.371  55.603  1.00 75.65           N  
ATOM    856  CA  THR A 280      14.691  10.941  56.121  1.00 82.60           C  
ATOM    857  C   THR A 280      15.016  11.560  57.483  1.00 87.53           C  
ATOM    858  O   THR A 280      15.451  10.861  58.398  1.00 91.23           O  
ATOM    859  CB  THR A 280      15.832  11.252  55.127  1.00 77.85           C  
ATOM    860  OG1 THR A 280      16.254  12.612  55.284  1.00 77.89           O  
ATOM    861  CG2 THR A 280      15.373  11.019  53.693  1.00 71.83           C  
ATOM    862  N   ILE A 281      14.792  12.865  57.617  1.00 86.26           N  
ATOM    863  CA  ILE A 281      15.206  13.597  58.819  1.00 91.19           C  
ATOM    864  C   ILE A 281      14.271  13.362  60.010  1.00 99.70           C  
ATOM    865  O   ILE A 281      14.700  13.395  61.169  1.00105.96           O  
ATOM    866  CB  ILE A 281      15.418  15.103  58.542  1.00 80.03           C  
ATOM    867  CG1 ILE A 281      14.095  15.818  58.257  1.00 72.21           C  
ATOM    868  CG2 ILE A 281      16.379  15.286  57.376  1.00 76.09           C  
ATOM    869  CD1 ILE A 281      14.282  17.216  57.699  1.00 66.57           C  
ATOM    870  N   ASN A 282      12.997  13.132  59.709  1.00 98.65           N  
ATOM    871  CA  ASN A 282      12.068  12.535  60.663  1.00100.04           C  
ATOM    872  C   ASN A 282      10.891  11.870  59.946  1.00 98.12           C  
ATOM    873  O   ASN A 282      10.404  12.379  58.924  1.00 98.86           O  
ATOM    874  CB  ASN A 282      11.571  13.548  61.689  1.00102.90           C  
ATOM    875  CG  ASN A 282      10.751  12.902  62.788  1.00107.66           C  
ATOM    876  OD1 ASN A 282      11.043  11.789  63.232  1.00112.33           O  
ATOM    877  ND2 ASN A 282       9.719  13.600  63.237  1.00105.45           N  
ATOM    878  N   GLN A 283      10.438  10.738  60.482  1.00 97.48           N  
ATOM    879  CA  GLN A 283       9.436   9.925  59.806  1.00 96.95           C  
ATOM    880  C   GLN A 283       8.009  10.278  60.220  1.00 95.03           C  
ATOM    881  O   GLN A 283       7.047   9.719  59.691  1.00 88.49           O  
ATOM    882  CB  GLN A 283       9.712   8.444  60.059  1.00102.26           C  
ATOM    883  CG  GLN A 283      10.950   7.906  59.350  1.00106.20           C  
ATOM    884  CD  GLN A 283      10.938   8.196  57.862  1.00111.49           C  
ATOM    885  OE1 GLN A 283       9.890   8.150  57.217  1.00109.96           O  
ATOM    886  NE2 GLN A 283      12.107   8.496  57.308  1.00118.65           N  
ATOM    887  N   GLU A 284       7.881  11.205  61.165  1.00103.30           N  
ATOM    888  CA  GLU A 284       6.573  11.658  61.631  1.00106.99           C  
ATOM    889  C   GLU A 284       6.136  12.937  60.938  1.00 94.71           C  
ATOM    890  O   GLU A 284       5.241  13.629  61.413  1.00 90.57           O  
ATOM    891  CB  GLU A 284       6.593  11.879  63.141  1.00117.78           C  
ATOM    892  CG  GLU A 284       6.331  10.624  63.938  1.00125.03           C  
ATOM    893  CD  GLU A 284       6.963  10.671  65.305  1.00131.75           C  
ATOM    894  OE1 GLU A 284       8.009  11.338  65.453  1.00132.56           O  
ATOM    895  OE2 GLU A 284       6.417  10.034  66.228  1.00134.73           O  
ATOM    896  N   SER A 285       6.771  13.249  59.815  1.00 84.89           N  
ATOM    897  CA  SER A 285       6.436  14.456  59.075  1.00 74.29           C  
ATOM    898  C   SER A 285       5.170  14.278  58.256  1.00 64.30           C  
ATOM    899  O   SER A 285       5.117  13.434  57.356  1.00 58.25           O  
ATOM    900  CB  SER A 285       7.581  14.853  58.141  1.00 70.76           C  
ATOM    901  OG  SER A 285       8.808  14.949  58.839  1.00 67.31           O  
ATOM    902  N   CYS A 286       4.148  15.065  58.574  1.00 67.03           N  
ATOM    903  CA  CYS A 286       3.021  15.203  57.677  1.00 69.51           C  
ATOM    904  C   CYS A 286       3.571  15.910  56.452  1.00 66.73           C  
ATOM    905  O   CYS A 286       4.385  16.829  56.567  1.00 66.74           O  
ATOM    906  CB  CYS A 286       1.902  16.041  58.310  1.00 69.80           C  
ATOM    907  SG  CYS A 286       0.402  15.096  58.797  0.50 48.76           S  
ATOM    908  N   ILE A 287       3.165  15.451  55.278  1.00 60.84           N  
ATOM    909  CA  ILE A 287       3.503  16.136  54.047  1.00 48.82           C  
ATOM    910  C   ILE A 287       2.444  17.209  53.846  1.00 44.30           C  
ATOM    911  O   ILE A 287       2.511  18.012  52.921  1.00 38.98           O  
ATOM    912  CB  ILE A 287       3.548  15.152  52.863  1.00 40.91           C  
ATOM    913  CG1 ILE A 287       2.274  14.302  52.815  1.00 41.52           C  
ATOM    914  CG2 ILE A 287       4.763  14.247  52.986  1.00 35.02           C  
ATOM    915  CD1 ILE A 287       1.096  14.984  52.146  1.00 32.78           C  
ATOM    916  N   GLU A 288       1.479  17.225  54.758  1.00 48.83           N  
ATOM    917  CA  GLU A 288       0.317  18.103  54.667  1.00 45.71           C  
ATOM    918  C   GLU A 288       0.651  19.595  54.545  1.00 40.97           C  
ATOM    919  O   GLU A 288       0.149  20.270  53.648  1.00 43.64           O  
ATOM    920  CB  GLU A 288      -0.603  17.851  55.858  1.00 56.62           C  
ATOM    921  CG  GLU A 288      -2.027  17.561  55.467  1.00 66.72           C  
ATOM    922  CD  GLU A 288      -2.573  16.356  56.193  1.00 71.96           C  
ATOM    923  OE1 GLU A 288      -1.934  15.283  56.128  1.00 69.80           O  
ATOM    924  OE2 GLU A 288      -3.639  16.484  56.825  1.00 68.02           O  
ATOM    925  N   PRO A 289       1.489  20.119  55.452  1.00 41.73           N  
ATOM    926  CA  PRO A 289       1.876  21.531  55.366  1.00 38.62           C  
ATOM    927  C   PRO A 289       2.501  21.866  54.011  1.00 42.17           C  
ATOM    928  O   PRO A 289       2.281  22.956  53.481  1.00 38.64           O  
ATOM    929  CB  PRO A 289       2.920  21.672  56.475  1.00 42.07           C  
ATOM    930  CG  PRO A 289       2.573  20.598  57.452  1.00 46.28           C  
ATOM    931  CD  PRO A 289       2.085  19.452  56.623  1.00 45.49           C  
ATOM    932  N   LEU A 290       3.271  20.933  53.462  1.00 37.11           N  
ATOM    933  CA  LEU A 290       3.914  21.131  52.168  1.00 31.96           C  
ATOM    934  C   LEU A 290       2.875  21.150  51.050  1.00 38.19           C  
ATOM    935  O   LEU A 290       2.889  22.029  50.187  1.00 32.48           O  
ATOM    936  CB  LEU A 290       4.935  20.021  51.916  1.00 38.17           C  
ATOM    937  CG  LEU A 290       5.998  20.251  50.843  1.00 40.79           C  
ATOM    938  CD1 LEU A 290       6.862  21.450  51.198  1.00 46.95           C  
ATOM    939  CD2 LEU A 290       6.853  19.006  50.681  1.00 43.69           C  
ATOM    940  N   ALA A 291       1.976  20.172  51.076  1.00 31.82           N  
ATOM    941  CA  ALA A 291       0.927  20.060  50.070  1.00 27.79           C  
ATOM    942  C   ALA A 291      -0.005  21.265  50.102  1.00 32.66           C  
ATOM    943  O   ALA A 291      -0.478  21.723  49.063  1.00 34.80           O  
ATOM    944  CB  ALA A 291       0.140  18.776  50.273  1.00 29.12           C  
ATOM    945  N   GLU A 292      -0.266  21.774  51.301  1.00 36.39           N  
ATOM    946  CA  GLU A 292      -1.150  22.920  51.468  1.00 42.69           C  
ATOM    947  C   GLU A 292      -0.510  24.197  50.936  1.00 36.96           C  
ATOM    948  O   GLU A 292      -1.188  25.053  50.371  1.00 35.05           O  
ATOM    949  CB  GLU A 292      -1.542  23.083  52.938  1.00 36.65           C  
ATOM    950  CG  GLU A 292      -2.418  21.956  53.456  1.00 48.57           C  
ATOM    951  CD  GLU A 292      -2.778  22.112  54.919  1.00 59.30           C  
ATOM    952  OE1 GLU A 292      -2.122  22.915  55.616  1.00 59.50           O  
ATOM    953  OE2 GLU A 292      -3.718  21.426  55.371  1.00 62.81           O  
ATOM    954  N   SER A 293       0.801  24.316  51.115  1.00 36.54           N  
ATOM    955  CA  SER A 293       1.536  25.474  50.621  1.00 35.60           C  
ATOM    956  C   SER A 293       1.501  25.527  49.097  1.00 34.32           C  
ATOM    957  O   SER A 293       1.355  26.598  48.507  1.00 39.90           O  
ATOM    958  CB  SER A 293       2.983  25.439  51.114  1.00 38.08           C  
ATOM    959  OG  SER A 293       3.721  26.538  50.609  1.00 57.50           O  
ATOM    960  N   ILE A 294       1.635  24.365  48.467  1.00 30.67           N  
ATOM    961  CA  ILE A 294       1.619  24.271  47.012  1.00 23.94           C  
ATOM    962  C   ILE A 294       0.215  24.500  46.467  1.00 27.32           C  
ATOM    963  O   ILE A 294       0.025  25.245  45.506  1.00 26.15           O  
ATOM    964  CB  ILE A 294       2.122  22.898  46.531  1.00 33.42           C  
ATOM    965  CG1 ILE A 294       3.528  22.624  47.068  1.00 35.93           C  
ATOM    966  CG2 ILE A 294       2.105  22.825  45.011  1.00 33.99           C  
ATOM    967  CD1 ILE A 294       4.040  21.233  46.754  1.00 28.67           C  
ATOM    968  N   THR A 295      -0.764  23.851  47.088  1.00 26.57           N  
ATOM    969  CA  THR A 295      -2.156  23.974  46.674  1.00 23.69           C  
ATOM    970  C   THR A 295      -2.637  25.412  46.819  1.00 28.49           C  
ATOM    971  O   THR A 295      -3.340  25.934  45.954  1.00 25.50           O  
ATOM    972  CB  THR A 295      -3.069  23.050  47.504  1.00 24.57           C  
ATOM    973  OG1 THR A 295      -2.679  21.687  47.304  1.00 35.09           O  
ATOM    974  CG2 THR A 295      -4.524  23.222  47.092  1.00 23.82           C  
ATOM    975  N   ASP A 296      -2.245  26.045  47.919  1.00 30.82           N  
ATOM    976  CA  ASP A 296      -2.634  27.420  48.203  1.00 34.66           C  
ATOM    977  C   ASP A 296      -2.178  28.375  47.104  1.00 34.84           C  
ATOM    978  O   ASP A 296      -2.941  29.228  46.657  1.00 31.67           O  
ATOM    979  CB  ASP A 296      -2.075  27.859  49.560  1.00 37.10           C  
ATOM    980  CG  ASP A 296      -2.265  29.338  49.819  1.00 54.62           C  
ATOM    981  OD1 ASP A 296      -1.571  30.151  49.173  1.00 58.39           O  
ATOM    982  OD2 ASP A 296      -3.099  29.689  50.680  1.00 71.75           O  
ATOM    983  N   VAL A 297      -0.931  28.229  46.672  1.00 38.18           N  
ATOM    984  CA  VAL A 297      -0.392  29.076  45.616  1.00 34.04           C  
ATOM    985  C   VAL A 297      -1.147  28.872  44.308  1.00 38.78           C  
ATOM    986  O   VAL A 297      -1.634  29.828  43.706  1.00 45.09           O  
ATOM    987  CB  VAL A 297       1.103  28.802  45.379  1.00 33.55           C  
ATOM    988  CG1 VAL A 297       1.593  29.560  44.153  1.00 36.22           C  
ATOM    989  CG2 VAL A 297       1.913  29.181  46.610  1.00 30.76           C  
ATOM    990  N   LEU A 298      -1.247  27.619  43.878  1.00 38.14           N  
ATOM    991  CA  LEU A 298      -1.882  27.288  42.608  1.00 32.02           C  
ATOM    992  C   LEU A 298      -3.345  27.728  42.539  1.00 31.94           C  
ATOM    993  O   LEU A 298      -3.750  28.418  41.606  1.00 34.22           O  
ATOM    994  CB  LEU A 298      -1.779  25.784  42.339  1.00 33.73           C  
ATOM    995  CG  LEU A 298      -0.366  25.206  42.208  1.00 49.69           C  
ATOM    996  CD1 LEU A 298      -0.415  23.695  42.038  1.00 47.49           C  
ATOM    997  CD2 LEU A 298       0.380  25.854  41.049  1.00 48.25           C  
ATOM    998  N   VAL A 299      -4.131  27.324  43.531  1.00 28.02           N  
ATOM    999  CA  VAL A 299      -5.576  27.529  43.495  1.00 33.77           C  
ATOM   1000  C   VAL A 299      -5.990  28.964  43.818  1.00 42.09           C  
ATOM   1001  O   VAL A 299      -6.997  29.455  43.308  1.00 40.86           O  
ATOM   1002  CB  VAL A 299      -6.300  26.555  44.448  1.00 38.82           C  
ATOM   1003  CG1 VAL A 299      -7.800  26.814  44.444  1.00 39.04           C  
ATOM   1004  CG2 VAL A 299      -6.001  25.116  44.057  1.00 29.16           C  
ATOM   1005  N   ARG A 300      -5.212  29.634  44.661  1.00 41.89           N  
ATOM   1006  CA  ARG A 300      -5.553  30.988  45.086  1.00 36.20           C  
ATOM   1007  C   ARG A 300      -5.040  32.060  44.122  1.00 30.42           C  
ATOM   1008  O   ARG A 300      -5.731  33.042  43.857  1.00 37.10           O  
ATOM   1009  CB  ARG A 300      -5.043  31.253  46.507  1.00 41.17           C  
ATOM   1010  CG  ARG A 300      -5.391  32.629  47.051  1.00 53.13           C  
ATOM   1011  CD  ARG A 300      -4.967  32.774  48.507  1.00 56.19           C  
ATOM   1012  NE  ARG A 300      -3.551  32.472  48.700  1.00 53.91           N  
ATOM   1013  CZ  ARG A 300      -2.568  33.350  48.527  1.00 54.24           C  
ATOM   1014  NH1 ARG A 300      -2.843  34.592  48.154  1.00 53.93           N  
ATOM   1015  NH2 ARG A 300      -1.308  32.985  48.725  1.00 54.63           N  
ATOM   1016  N   THR A 301      -3.834  31.869  43.594  1.00 25.60           N  
ATOM   1017  CA  THR A 301      -3.237  32.865  42.705  1.00 32.34           C  
ATOM   1018  C   THR A 301      -3.529  32.595  41.229  1.00 30.35           C  
ATOM   1019  O   THR A 301      -3.358  33.476  40.386  1.00 37.04           O  
ATOM   1020  CB  THR A 301      -1.709  32.991  42.918  1.00 28.39           C  
ATOM   1021  OG1 THR A 301      -1.038  31.880  42.312  1.00 25.64           O  
ATOM   1022  CG2 THR A 301      -1.376  33.039  44.401  1.00 23.66           C  
ATOM   1023  N   LYS A 302      -3.972  31.380  40.919  1.00 23.07           N  
ATOM   1024  CA  LYS A 302      -4.311  31.023  39.543  1.00 26.53           C  
ATOM   1025  C   LYS A 302      -5.738  30.490  39.435  1.00 27.29           C  
ATOM   1026  O   LYS A 302      -6.070  29.761  38.500  1.00 31.21           O  
ATOM   1027  CB  LYS A 302      -3.319  29.995  38.991  1.00 27.57           C  
ATOM   1028  CG  LYS A 302      -1.868  30.449  39.027  1.00 26.49           C  
ATOM   1029  CD  LYS A 302      -1.653  31.698  38.187  1.00 30.47           C  
ATOM   1030  CE  LYS A 302      -0.197  32.138  38.219  1.00 44.19           C  
ATOM   1031  NZ  LYS A 302       0.056  33.307  37.333  1.00 51.74           N  
ATOM   1032  N   ARG A 303      -6.574  30.869  40.396  1.00 32.94           N  
ATOM   1033  CA  ARG A 303      -7.964  30.421  40.454  1.00 33.10           C  
ATOM   1034  C   ARG A 303      -8.650  30.384  39.089  1.00 29.54           C  
ATOM   1035  O   ARG A 303      -9.046  29.320  38.613  1.00 29.07           O  
ATOM   1036  CB  ARG A 303      -8.763  31.312  41.411  1.00 36.01           C  
ATOM   1037  CG  ARG A 303     -10.271  31.131  41.326  1.00 41.93           C  
ATOM   1038  CD  ARG A 303     -10.716  29.811  41.932  1.00 46.13           C  
ATOM   1039  NE  ARG A 303     -10.522  29.780  43.379  1.00 49.61           N  
ATOM   1040  CZ  ARG A 303     -10.997  28.828  44.176  1.00 44.20           C  
ATOM   1041  NH1 ARG A 303     -11.700  27.824  43.669  1.00 40.12           N  
ATOM   1042  NH2 ARG A 303     -10.771  28.881  45.481  1.00 41.53           N  
ATOM   1043  N   ASP A 304      -8.788  31.550  38.466  1.00 28.55           N  
ATOM   1044  CA  ASP A 304      -9.538  31.673  37.219  1.00 26.85           C  
ATOM   1045  C   ASP A 304      -8.866  30.982  36.039  1.00 29.86           C  
ATOM   1046  O   ASP A 304      -9.541  30.500  35.131  1.00 33.09           O  
ATOM   1047  CB  ASP A 304      -9.803  33.145  36.895  1.00 26.68           C  
ATOM   1048  CG  ASP A 304     -10.774  33.778  37.864  1.00 39.67           C  
ATOM   1049  OD1 ASP A 304     -11.342  33.032  38.686  1.00 36.37           O  
ATOM   1050  OD2 ASP A 304     -10.970  35.010  37.807  1.00 46.31           O  
ATOM   1051  N   TRP A 305      -7.538  30.940  36.050  1.00 33.31           N  
ATOM   1052  CA  TRP A 305      -6.800  30.252  35.000  1.00 31.04           C  
ATOM   1053  C   TRP A 305      -7.123  28.762  35.029  1.00 28.39           C  
ATOM   1054  O   TRP A 305      -7.347  28.144  33.989  1.00 30.46           O  
ATOM   1055  CB  TRP A 305      -5.296  30.473  35.164  1.00 31.53           C  
ATOM   1056  CG  TRP A 305      -4.485  29.917  34.035  1.00 25.75           C  
ATOM   1057  CD1 TRP A 305      -4.097  30.573  32.903  1.00 25.55           C  
ATOM   1058  CD2 TRP A 305      -3.966  28.586  33.925  1.00 20.99           C  
ATOM   1059  NE1 TRP A 305      -3.366  29.734  32.096  1.00 36.14           N  
ATOM   1060  CE2 TRP A 305      -3.270  28.509  32.701  1.00 30.61           C  
ATOM   1061  CE3 TRP A 305      -4.017  27.454  34.744  1.00 27.68           C  
ATOM   1062  CZ2 TRP A 305      -2.634  27.344  32.276  1.00 27.20           C  
ATOM   1063  CZ3 TRP A 305      -3.383  26.298  34.320  1.00 21.63           C  
ATOM   1064  CH2 TRP A 305      -2.702  26.252  33.097  1.00 25.52           C  
ATOM   1065  N   LEU A 306      -7.150  28.193  36.229  1.00 26.25           N  
ATOM   1066  CA  LEU A 306      -7.464  26.780  36.403  1.00 25.01           C  
ATOM   1067  C   LEU A 306      -8.885  26.467  35.947  1.00 25.03           C  
ATOM   1068  O   LEU A 306      -9.107  25.523  35.189  1.00 26.46           O  
ATOM   1069  CB  LEU A 306      -7.285  26.367  37.865  1.00 22.28           C  
ATOM   1070  CG  LEU A 306      -5.866  26.442  38.428  1.00 37.15           C  
ATOM   1071  CD1 LEU A 306      -5.868  26.135  39.918  1.00 44.05           C  
ATOM   1072  CD2 LEU A 306      -4.941  25.494  37.681  1.00 35.86           C  
ATOM   1073  N   VAL A 307      -9.843  27.263  36.414  1.00 23.41           N  
ATOM   1074  CA  VAL A 307     -11.244  27.068  36.058  1.00 27.66           C  
ATOM   1075  C   VAL A 307     -11.440  27.085  34.545  1.00 32.93           C  
ATOM   1076  O   VAL A 307     -12.168  26.260  33.994  1.00 36.14           O  
ATOM   1077  CB  VAL A 307     -12.147  28.140  36.699  1.00 36.17           C  
ATOM   1078  CG1 VAL A 307     -13.588  27.959  36.244  1.00 27.92           C  
ATOM   1079  CG2 VAL A 307     -12.049  28.079  38.217  1.00 31.33           C  
ATOM   1080  N   LYS A 308     -10.783  28.028  33.878  1.00 26.59           N  
ATOM   1081  CA  LYS A 308     -10.874  28.136  32.427  1.00 41.42           C  
ATOM   1082  C   LYS A 308     -10.279  26.906  31.743  1.00 46.14           C  
ATOM   1083  O   LYS A 308     -10.683  26.540  30.638  1.00 45.93           O  
ATOM   1084  CB  LYS A 308     -10.172  29.406  31.941  1.00 44.23           C  
ATOM   1085  CG  LYS A 308     -10.341  29.680  30.457  1.00 58.28           C  
ATOM   1086  CD  LYS A 308      -9.774  31.036  30.078  1.00 73.35           C  
ATOM   1087  CE  LYS A 308      -9.999  31.336  28.605  1.00 85.19           C  
ATOM   1088  NZ  LYS A 308      -9.497  32.687  28.232  1.00 93.72           N  
ATOM   1089  N   GLN A 309      -9.321  26.271  32.410  1.00 38.98           N  
ATOM   1090  CA  GLN A 309      -8.664  25.083  31.876  1.00 38.18           C  
ATOM   1091  C   GLN A 309      -9.414  23.807  32.245  1.00 37.49           C  
ATOM   1092  O   GLN A 309      -8.916  22.703  32.024  1.00 36.63           O  
ATOM   1093  CB  GLN A 309      -7.223  24.998  32.385  1.00 32.59           C  
ATOM   1094  CG  GLN A 309      -6.295  26.039  31.791  1.00 44.80           C  
ATOM   1095  CD  GLN A 309      -5.971  25.761  30.339  1.00 56.78           C  
ATOM   1096  OE1 GLN A 309      -5.765  24.612  29.947  1.00 64.13           O  
ATOM   1097  NE2 GLN A 309      -5.918  26.813  29.531  1.00 56.93           N  
ATOM   1098  N   ARG A 310     -10.608  23.963  32.807  1.00 33.42           N  
ATOM   1099  CA  ARG A 310     -11.401  22.825  33.262  1.00 39.39           C  
ATOM   1100  C   ARG A 310     -10.701  22.083  34.398  1.00 33.63           C  
ATOM   1101  O   ARG A 310     -10.840  20.869  34.541  1.00 32.38           O  
ATOM   1102  CB  ARG A 310     -11.700  21.868  32.105  1.00 57.35           C  
ATOM   1103  CG  ARG A 310     -12.755  22.371  31.132  1.00 60.36           C  
ATOM   1104  CD  ARG A 310     -14.125  22.432  31.789  1.00 68.43           C  
ATOM   1105  NE  ARG A 310     -15.192  22.642  30.814  1.00 72.70           N  
ATOM   1106  CZ  ARG A 310     -15.839  21.661  30.193  1.00 72.74           C  
ATOM   1107  NH1 ARG A 310     -15.530  20.395  30.441  1.00 61.21           N  
ATOM   1108  NH2 ARG A 310     -16.796  21.946  29.321  1.00 78.99           N  
ATOM   1109  N   GLY A 311      -9.944  22.824  35.200  1.00 33.14           N  
ATOM   1110  CA  GLY A 311      -9.280  22.264  36.363  1.00 30.03           C  
ATOM   1111  C   GLY A 311      -8.341  21.115  36.049  1.00 32.26           C  
ATOM   1112  O   GLY A 311      -7.427  21.247  35.236  1.00 26.02           O  
ATOM   1113  N   TRP A 312      -8.575  19.977  36.695  1.00 28.05           N  
ATOM   1114  CA  TRP A 312      -7.675  18.833  36.580  1.00 23.94           C  
ATOM   1115  C   TRP A 312      -7.889  17.999  35.317  1.00 28.51           C  
ATOM   1116  O   TRP A 312      -7.069  17.143  34.987  1.00 29.06           O  
ATOM   1117  CB  TRP A 312      -7.751  17.964  37.838  1.00 19.15           C  
ATOM   1118  CG  TRP A 312      -7.127  18.633  39.022  1.00 31.34           C  
ATOM   1119  CD1 TRP A 312      -7.769  19.297  40.024  1.00 34.57           C  
ATOM   1120  CD2 TRP A 312      -5.727  18.724  39.309  1.00 33.16           C  
ATOM   1121  NE1 TRP A 312      -6.856  19.788  40.927  1.00 38.79           N  
ATOM   1122  CE2 TRP A 312      -5.597  19.451  40.511  1.00 31.65           C  
ATOM   1123  CE3 TRP A 312      -4.573  18.259  38.673  1.00 22.54           C  
ATOM   1124  CZ2 TRP A 312      -4.356  19.721  41.087  1.00 31.21           C  
ATOM   1125  CZ3 TRP A 312      -3.344  18.528  39.246  1.00 32.60           C  
ATOM   1126  CH2 TRP A 312      -3.245  19.253  40.442  1.00 36.53           C  
ATOM   1127  N   ASP A 313      -8.984  18.253  34.609  1.00 23.73           N  
ATOM   1128  CA  ASP A 313      -9.204  17.620  33.315  1.00 29.57           C  
ATOM   1129  C   ASP A 313      -8.296  18.259  32.272  1.00 30.46           C  
ATOM   1130  O   ASP A 313      -7.839  17.595  31.342  1.00 32.53           O  
ATOM   1131  CB  ASP A 313     -10.668  17.741  32.891  1.00 31.95           C  
ATOM   1132  CG  ASP A 313     -11.585  16.859  33.712  1.00 41.12           C  
ATOM   1133  OD1 ASP A 313     -11.112  15.819  34.216  1.00 50.74           O  
ATOM   1134  OD2 ASP A 313     -12.777  17.202  33.848  1.00 43.94           O  
ATOM   1135  N   GLY A 314      -8.041  19.555  32.431  1.00 28.83           N  
ATOM   1136  CA  GLY A 314      -7.105  20.257  31.573  1.00 22.84           C  
ATOM   1137  C   GLY A 314      -5.698  19.758  31.828  1.00 21.70           C  
ATOM   1138  O   GLY A 314      -4.901  19.603  30.903  1.00 31.83           O  
ATOM   1139  N   PHE A 315      -5.399  19.506  33.098  1.00 30.98           N  
ATOM   1140  CA  PHE A 315      -4.126  18.924  33.500  1.00 31.63           C  
ATOM   1141  C   PHE A 315      -3.933  17.573  32.819  1.00 26.84           C  
ATOM   1142  O   PHE A 315      -2.947  17.356  32.115  1.00 25.79           O  
ATOM   1143  CB  PHE A 315      -4.085  18.768  35.022  1.00 31.49           C  
ATOM   1144  CG  PHE A 315      -2.875  18.037  35.534  1.00 28.06           C  
ATOM   1145  CD1 PHE A 315      -1.667  18.696  35.697  1.00 19.28           C  
ATOM   1146  CD2 PHE A 315      -2.952  16.695  35.872  1.00 24.77           C  
ATOM   1147  CE1 PHE A 315      -0.555  18.027  36.176  1.00 18.67           C  
ATOM   1148  CE2 PHE A 315      -1.844  16.021  36.351  1.00 24.91           C  
ATOM   1149  CZ  PHE A 315      -0.642  16.687  36.503  1.00 21.27           C  
ATOM   1150  N   VAL A 316      -4.888  16.672  33.028  1.00 27.98           N  
ATOM   1151  CA  VAL A 316      -4.865  15.354  32.405  1.00 24.40           C  
ATOM   1152  C   VAL A 316      -4.736  15.453  30.887  1.00 25.65           C  
ATOM   1153  O   VAL A 316      -3.930  14.753  30.275  1.00 24.80           O  
ATOM   1154  CB  VAL A 316      -6.142  14.554  32.742  1.00 25.14           C  
ATOM   1155  CG1 VAL A 316      -6.187  13.259  31.946  1.00 18.26           C  
ATOM   1156  CG2 VAL A 316      -6.218  14.273  34.236  1.00 23.92           C  
ATOM   1157  N   GLU A 317      -5.532  16.329  30.286  1.00 24.44           N  
ATOM   1158  CA  GLU A 317      -5.548  16.482  28.835  1.00 23.28           C  
ATOM   1159  C   GLU A 317      -4.203  16.948  28.285  1.00 29.59           C  
ATOM   1160  O   GLU A 317      -3.709  16.408  27.295  1.00 32.30           O  
ATOM   1161  CB  GLU A 317      -6.651  17.454  28.412  1.00 21.24           C  
ATOM   1162  CG  GLU A 317      -7.026  17.358  26.946  1.00 27.98           C  
ATOM   1163  CD  GLU A 317      -7.602  16.003  26.581  1.00 30.59           C  
ATOM   1164  OE1 GLU A 317      -7.630  15.673  25.378  1.00 34.79           O  
ATOM   1165  OE2 GLU A 317      -8.026  15.267  27.498  1.00 34.74           O  
ATOM   1166  N   PHE A 318      -3.614  17.951  28.929  1.00 19.22           N  
ATOM   1167  CA  PHE A 318      -2.353  18.517  28.462  1.00 20.37           C  
ATOM   1168  C   PHE A 318      -1.221  17.493  28.465  1.00 16.38           C  
ATOM   1169  O   PHE A 318      -0.418  17.443  27.534  1.00 18.91           O  
ATOM   1170  CB  PHE A 318      -1.959  19.735  29.304  1.00 22.43           C  
ATOM   1171  CG  PHE A 318      -0.699  20.408  28.837  1.00 29.63           C  
ATOM   1172  CD1 PHE A 318      -0.735  21.342  27.814  1.00 27.10           C  
ATOM   1173  CD2 PHE A 318       0.521  20.104  29.416  1.00 25.44           C  
ATOM   1174  CE1 PHE A 318       0.423  21.962  27.380  1.00 31.71           C  
ATOM   1175  CE2 PHE A 318       1.682  20.721  28.987  1.00 28.24           C  
ATOM   1176  CZ  PHE A 318       1.632  21.651  27.968  1.00 26.86           C  
ATOM   1177  N   PHE A 319      -1.161  16.680  29.515  1.00 20.82           N  
ATOM   1178  CA  PHE A 319      -0.087  15.700  29.658  1.00 20.59           C  
ATOM   1179  C   PHE A 319      -0.458  14.342  29.070  1.00 28.85           C  
ATOM   1180  O   PHE A 319       0.236  13.350  29.287  1.00 29.35           O  
ATOM   1181  CB  PHE A 319       0.308  15.550  31.127  1.00 20.22           C  
ATOM   1182  CG  PHE A 319       0.939  16.780  31.710  1.00 30.49           C  
ATOM   1183  CD1 PHE A 319       2.258  17.096  31.427  1.00 21.61           C  
ATOM   1184  CD2 PHE A 319       0.214  17.623  32.536  1.00 23.44           C  
ATOM   1185  CE1 PHE A 319       2.842  18.231  31.959  1.00 25.16           C  
ATOM   1186  CE2 PHE A 319       0.793  18.757  33.072  1.00 21.61           C  
ATOM   1187  CZ  PHE A 319       2.108  19.062  32.782  1.00 21.25           C  
ATOM   1188  N   HIS A 320      -1.554  14.305  28.320  1.00 33.27           N  
ATOM   1189  CA  HIS A 320      -2.002  13.072  27.690  1.00 34.01           C  
ATOM   1190  C   HIS A 320      -1.132  12.729  26.485  1.00 35.12           C  
ATOM   1191  O   HIS A 320      -1.096  13.471  25.503  1.00 40.42           O  
ATOM   1192  CB  HIS A 320      -3.465  13.192  27.268  1.00 31.62           C  
ATOM   1193  CG  HIS A 320      -4.017  11.942  26.659  1.00 37.43           C  
ATOM   1194  ND1 HIS A 320      -4.424  10.866  27.414  1.00 37.46           N  
ATOM   1195  CD2 HIS A 320      -4.223  11.600  25.366  1.00 26.37           C  
ATOM   1196  CE1 HIS A 320      -4.860   9.910  26.612  1.00 28.23           C  
ATOM   1197  NE2 HIS A 320      -4.750  10.329  25.367  1.00 28.31           N  
ATOM   1198  N   VAL A 321      -0.433  11.600  26.561  1.00 35.48           N  
ATOM   1199  CA  VAL A 321       0.499  11.212  25.507  1.00 44.45           C  
ATOM   1200  C   VAL A 321      -0.012  10.043  24.668  1.00 46.38           C  
ATOM   1201  O   VAL A 321      -0.692   9.149  25.172  1.00 39.94           O  
ATOM   1202  CB  VAL A 321       1.887  10.859  26.081  1.00 46.27           C  
ATOM   1203  CG1 VAL A 321       2.564  12.102  26.635  1.00 44.04           C  
ATOM   1204  CG2 VAL A 321       1.761   9.787  27.154  1.00 50.18           C  
ATOM   1205  N   GLU A 322       0.325  10.062  23.382  1.00 46.38           N  
ATOM   1206  CA  GLU A 322      -0.067   8.999  22.465  1.00 48.64           C  
ATOM   1207  C   GLU A 322       1.107   8.072  22.170  1.00 57.10           C  
ATOM   1208  O   GLU A 322       2.117   8.495  21.605  1.00 61.43           O  
ATOM   1209  CB  GLU A 322      -0.603   9.590  21.160  1.00 46.59           C  
ATOM   1210  CG  GLU A 322      -1.729  10.594  21.344  1.00 50.12           C  
ATOM   1211  CD  GLU A 322      -3.003   9.957  21.860  1.00 53.94           C  
ATOM   1212  OE1 GLU A 322      -3.026   8.720  22.037  1.00 46.82           O  
ATOM   1213  OE2 GLU A 322      -3.985  10.697  22.087  1.00 58.04           O  
ATOM   1215  N   ARG B   1      18.366  35.635  47.225  1.00 69.21           N  
ATOM   1216  CA  ARG B   1      19.404  35.230  46.279  1.00 67.35           C  
ATOM   1217  C   ARG B   1      19.386  33.724  46.005  1.00 60.88           C  
ATOM   1218  O   ARG B   1      19.379  33.301  44.852  1.00 57.05           O  
ATOM   1219  CB  ARG B   1      20.782  35.699  46.756  1.00 74.43           C  
ATOM   1220  CG  ARG B   1      21.918  35.309  45.827  1.00 83.16           C  
ATOM   1221  CD  ARG B   1      23.227  35.959  46.220  1.00 99.72           C  
ATOM   1222  NE  ARG B   1      23.969  36.442  45.060  1.00111.29           N  
ATOM   1223  CZ  ARG B   1      25.017  37.259  45.133  1.00119.56           C  
ATOM   1224  NH1 ARG B   1      25.440  37.679  46.314  1.00121.07           N  
ATOM   1225  NH2 ARG B   1      25.642  37.664  44.032  1.00124.97           N  
ATOM   1226  N   PRO B   2      19.371  32.909  47.063  1.00 60.93           N  
ATOM   1227  CA  PRO B   2      19.182  31.471  46.857  1.00 56.92           C  
ATOM   1228  C   PRO B   2      17.773  31.200  46.347  1.00 51.74           C  
ATOM   1229  O   PRO B   2      17.579  30.348  45.480  1.00 56.74           O  
ATOM   1230  CB  PRO B   2      19.333  30.894  48.266  1.00 62.60           C  
ATOM   1231  CG  PRO B   2      20.033  31.960  49.056  1.00 66.23           C  
ATOM   1232  CD  PRO B   2      19.566  33.248  48.480  1.00 62.44           C  
ATOM   1233  N   GLU B   3      16.799  31.926  46.887  1.00 49.39           N  
ATOM   1234  CA  GLU B   3      15.405  31.754  46.492  1.00 51.89           C  
ATOM   1235  C   GLU B   3      15.157  32.207  45.051  1.00 48.92           C  
ATOM   1236  O   GLU B   3      14.316  31.640  44.352  1.00 42.80           O  
ATOM   1237  CB  GLU B   3      14.475  32.492  47.463  1.00 49.83           C  
ATOM   1238  CG  GLU B   3      14.647  32.067  48.920  1.00 55.03           C  
ATOM   1239  CD  GLU B   3      13.548  32.593  49.826  1.00 67.62           C  
ATOM   1240  OE1 GLU B   3      12.844  33.544  49.425  1.00 65.26           O  
ATOM   1241  OE2 GLU B   3      13.389  32.055  50.942  1.00 78.12           O  
ATOM   1242  N   ILE B   4      15.893  33.227  44.614  1.00 41.57           N  
ATOM   1243  CA  ILE B   4      15.794  33.710  43.239  1.00 36.57           C  
ATOM   1244  C   ILE B   4      16.347  32.658  42.281  1.00 37.97           C  
ATOM   1245  O   ILE B   4      15.764  32.394  41.229  1.00 34.74           O  
ATOM   1246  CB  ILE B   4      16.548  35.045  43.032  1.00 43.61           C  
ATOM   1247  CG1 ILE B   4      15.965  36.147  43.921  1.00 55.64           C  
ATOM   1248  CG2 ILE B   4      16.472  35.486  41.576  1.00 36.87           C  
ATOM   1249  CD1 ILE B   4      16.208  35.970  45.398  1.00 66.38           C  
ATOM   1250  N   TRP B   5      17.473  32.059  42.658  1.00 31.72           N  
ATOM   1251  CA  TRP B   5      18.085  31.003  41.864  1.00 26.43           C  
ATOM   1252  C   TRP B   5      17.160  29.793  41.752  1.00 25.20           C  
ATOM   1253  O   TRP B   5      17.013  29.211  40.677  1.00 35.09           O  
ATOM   1254  CB  TRP B   5      19.428  30.587  42.467  1.00 33.52           C  
ATOM   1255  CG  TRP B   5      20.104  29.496  41.697  1.00 37.80           C  
ATOM   1256  CD1 TRP B   5      20.936  29.643  40.626  1.00 37.57           C  
ATOM   1257  CD2 TRP B   5      19.997  28.086  41.932  1.00 38.59           C  
ATOM   1258  NE1 TRP B   5      21.357  28.413  40.182  1.00 43.46           N  
ATOM   1259  CE2 TRP B   5      20.795  27.441  40.966  1.00 41.58           C  
ATOM   1260  CE3 TRP B   5      19.307  27.308  42.866  1.00 37.92           C  
ATOM   1261  CZ2 TRP B   5      20.921  26.054  40.908  1.00 35.47           C  
ATOM   1262  CZ3 TRP B   5      19.434  25.932  42.806  1.00 33.11           C  
ATOM   1263  CH2 TRP B   5      20.235  25.319  41.834  1.00 34.83           C  
ATOM   1264  N   ILE B   6      16.541  29.422  42.869  1.00 21.18           N  
ATOM   1265  CA  ILE B   6      15.595  28.313  42.890  1.00 27.58           C  
ATOM   1266  C   ILE B   6      14.417  28.589  41.959  1.00 31.73           C  
ATOM   1267  O   ILE B   6      13.984  27.710  41.215  1.00 33.30           O  
ATOM   1268  CB  ILE B   6      15.072  28.042  44.315  1.00 27.14           C  
ATOM   1269  CG1 ILE B   6      16.238  27.757  45.265  1.00 27.41           C  
ATOM   1270  CG2 ILE B   6      14.090  26.878  44.313  1.00 26.13           C  
ATOM   1271  CD1 ILE B   6      15.818  27.533  46.703  1.00 30.22           C  
ATOM   1272  N   ALA B   7      13.906  29.816  42.003  1.00 29.40           N  
ATOM   1273  CA  ALA B   7      12.813  30.222  41.129  1.00 28.73           C  
ATOM   1274  C   ALA B   7      13.224  30.120  39.665  1.00 24.03           C  
ATOM   1275  O   ALA B   7      12.436  29.700  38.818  1.00 25.67           O  
ATOM   1276  CB  ALA B   7      12.365  31.639  41.460  1.00 31.74           C  
ATOM   1277  N   GLN B   8      14.463  30.505  39.375  1.00 27.20           N  
ATOM   1278  CA  GLN B   8      14.993  30.442  38.017  1.00 29.28           C  
ATOM   1279  C   GLN B   8      15.015  29.010  37.487  1.00 26.07           C  
ATOM   1280  O   GLN B   8      14.663  28.764  36.335  1.00 26.46           O  
ATOM   1281  CB  GLN B   8      16.398  31.050  37.956  1.00 34.03           C  
ATOM   1282  CG  GLN B   8      16.441  32.547  38.226  1.00 53.60           C  
ATOM   1283  CD  GLN B   8      17.852  33.107  38.236  1.00 65.90           C  
ATOM   1284  OE1 GLN B   8      18.818  32.387  38.487  1.00 68.19           O  
ATOM   1285  NE2 GLN B   8      17.975  34.402  37.967  1.00 76.05           N  
ATOM   1286  N   GLU B   9      15.431  28.071  38.332  1.00 28.75           N  
ATOM   1287  CA  GLU B   9      15.498  26.665  37.939  1.00 30.95           C  
ATOM   1288  C   GLU B   9      14.116  26.100  37.648  1.00 26.16           C  
ATOM   1289  O   GLU B   9      13.886  25.514  36.591  1.00 28.60           O  
ATOM   1290  CB  GLU B   9      16.174  25.826  39.024  1.00 33.04           C  
ATOM   1291  CG  GLU B   9      17.648  26.111  39.199  1.00 34.10           C  
ATOM   1292  CD  GLU B   9      18.414  26.020  37.897  1.00 41.47           C  
ATOM   1293  OE1 GLU B   9      18.179  25.071  37.120  1.00 36.15           O  
ATOM   1294  OE2 GLU B   9      19.256  26.904  37.653  1.00 42.78           O  
ATOM   1295  N   LEU B  10      13.204  26.274  38.599  1.00 34.24           N  
ATOM   1296  CA  LEU B  10      11.844  25.767  38.463  1.00 29.55           C  
ATOM   1297  C   LEU B  10      11.167  26.326  37.218  1.00 24.17           C  
ATOM   1298  O   LEU B  10      10.444  25.615  36.521  1.00 27.20           O  
ATOM   1299  CB  LEU B  10      11.021  26.105  39.708  1.00 28.15           C  
ATOM   1300  CG  LEU B  10      11.439  25.415  41.008  1.00 23.72           C  
ATOM   1301  CD1 LEU B  10      10.699  26.016  42.196  1.00 27.75           C  
ATOM   1302  CD2 LEU B  10      11.196  23.916  40.922  1.00 17.33           C  
ATOM   1303  N   ARG B  11      11.404  27.604  36.941  1.00 26.27           N  
ATOM   1304  CA  ARG B  11      10.824  28.247  35.770  1.00 29.92           C  
ATOM   1305  C   ARG B  11      11.428  27.687  34.486  1.00 30.33           C  
ATOM   1306  O   ARG B  11      10.712  27.403  33.526  1.00 33.46           O  
ATOM   1307  CB  ARG B  11      11.023  29.762  35.832  1.00 27.87           C  
ATOM   1308  CG  ARG B  11      10.503  30.504  34.610  1.00 44.57           C  
ATOM   1309  CD  ARG B  11      10.753  31.999  34.727  1.00 43.63           C  
ATOM   1310  NE  ARG B  11       9.989  32.593  35.819  1.00 33.50           N  
ATOM   1311  CZ  ARG B  11      10.167  33.831  36.268  1.00 32.67           C  
ATOM   1312  NH1 ARG B  11      11.091  34.610  35.721  1.00 27.42           N  
ATOM   1313  NH2 ARG B  11       9.423  34.287  37.266  1.00 26.18           N  
ATOM   1314  N   ARG B  12      12.749  27.530  34.479  1.00 24.83           N  
ATOM   1315  CA  ARG B  12      13.455  26.984  33.325  1.00 20.36           C  
ATOM   1316  C   ARG B  12      12.986  25.565  33.026  1.00 22.24           C  
ATOM   1317  O   ARG B  12      12.721  25.216  31.876  1.00 26.99           O  
ATOM   1318  CB  ARG B  12      14.968  26.990  33.569  1.00 19.98           C  
ATOM   1319  CG  ARG B  12      15.782  26.358  32.444  1.00 18.16           C  
ATOM   1320  CD  ARG B  12      17.261  26.263  32.801  1.00 22.57           C  
ATOM   1321  NE  ARG B  12      17.500  25.369  33.932  1.00 27.50           N  
ATOM   1322  CZ  ARG B  12      17.641  24.051  33.827  1.00 33.09           C  
ATOM   1323  NH1 ARG B  12      17.563  23.465  32.640  1.00 33.49           N  
ATOM   1324  NH2 ARG B  12      17.856  23.316  34.909  1.00 29.08           N  
ATOM   1325  N   ILE B  13      12.891  24.752  34.073  1.00 25.18           N  
ATOM   1326  CA  ILE B  13      12.459  23.368  33.939  1.00 24.37           C  
ATOM   1327  C   ILE B  13      10.978  23.289  33.578  1.00 23.90           C  
ATOM   1328  O   ILE B  13      10.574  22.478  32.744  1.00 29.87           O  
ATOM   1329  CB  ILE B  13      12.724  22.574  35.233  1.00 24.26           C  
ATOM   1330  CG1 ILE B  13      14.222  22.563  35.548  1.00 27.39           C  
ATOM   1331  CG2 ILE B  13      12.190  21.153  35.111  1.00 24.33           C  
ATOM   1332  CD1 ILE B  13      14.563  21.963  36.895  1.00 31.16           C  
ATOM   1333  N   GLY B  14      10.174  24.141  34.207  1.00 22.91           N  
ATOM   1334  CA  GLY B  14       8.745  24.174  33.954  1.00 25.25           C  
ATOM   1335  C   GLY B  14       8.412  24.451  32.501  1.00 29.46           C  
ATOM   1336  O   GLY B  14       7.629  23.726  31.883  1.00 24.94           O  
ATOM   1337  N   ASP B  15       9.011  25.503  31.953  1.00 27.64           N  
ATOM   1338  CA  ASP B  15       8.781  25.881  30.564  1.00 29.00           C  
ATOM   1339  C   ASP B  15       9.310  24.825  29.603  1.00 22.13           C  
ATOM   1340  O   ASP B  15       8.722  24.581  28.551  1.00 20.66           O  
ATOM   1341  CB  ASP B  15       9.421  27.238  30.264  1.00 24.66           C  
ATOM   1342  CG  ASP B  15       8.667  28.385  30.896  1.00 27.76           C  
ATOM   1343  OD1 ASP B  15       7.529  28.154  31.357  1.00 25.85           O  
ATOM   1344  OD2 ASP B  15       9.205  29.512  30.931  1.00 35.17           O  
ATOM   1345  N   GLU B  16      10.424  24.202  29.973  1.00 24.44           N  
ATOM   1346  CA  GLU B  16      11.019  23.148  29.159  1.00 23.73           C  
ATOM   1347  C   GLU B  16      10.101  21.929  29.102  1.00 23.99           C  
ATOM   1348  O   GLU B  16       9.931  21.317  28.048  1.00 26.44           O  
ATOM   1349  CB  GLU B  16      12.401  22.770  29.701  1.00 20.20           C  
ATOM   1350  CG  GLU B  16      13.082  21.632  28.959  1.00 32.15           C  
ATOM   1351  CD  GLU B  16      12.669  20.268  29.477  1.00 52.10           C  
ATOM   1352  OE1 GLU B  16      12.048  20.205  30.557  1.00 53.50           O  
ATOM   1353  OE2 GLU B  16      12.964  19.258  28.805  1.00 75.01           O  
ATOM   1354  N   GLU B  17       9.508  21.588  30.241  1.00 27.08           N  
ATOM   1355  CA  GLU B  17       8.550  20.491  30.315  1.00 27.80           C  
ATOM   1356  C   GLU B  17       7.276  20.829  29.550  1.00 32.60           C  
ATOM   1357  O   GLU B  17       6.696  19.975  28.879  1.00 26.90           O  
ATOM   1358  CB  GLU B  17       8.210  20.179  31.774  1.00 26.90           C  
ATOM   1359  CG  GLU B  17       9.295  19.421  32.512  1.00 29.31           C  
ATOM   1360  CD  GLU B  17       9.385  17.974  32.076  1.00 29.36           C  
ATOM   1361  OE1 GLU B  17       8.379  17.440  31.566  1.00 36.76           O  
ATOM   1362  OE2 GLU B  17      10.460  17.368  32.247  1.00 26.29           O  
ATOM   1363  N   ASN B  18       6.842  22.079  29.663  1.00 26.95           N  
ATOM   1364  CA  ASN B  18       5.647  22.536  28.969  1.00 30.73           C  
ATOM   1365  C   ASN B  18       5.795  22.383  27.460  1.00 36.43           C  
ATOM   1366  O   ASN B  18       4.906  21.861  26.789  1.00 31.99           O  
ATOM   1367  CB  ASN B  18       5.350  23.995  29.316  1.00 28.71           C  
ATOM   1368  CG  ASN B  18       3.939  24.404  28.946  1.00 29.78           C  
ATOM   1369  OD1 ASN B  18       3.726  25.151  27.990  1.00 28.00           O  
ATOM   1370  ND2 ASN B  18       2.964  23.908  29.698  1.00 21.88           N  
ATOM   1371  N   ALA B  19       6.927  22.841  26.936  1.00 35.38           N  
ATOM   1372  CA  ALA B  19       7.197  22.770  25.505  1.00 36.76           C  
ATOM   1373  C   ALA B  19       7.181  21.327  25.011  1.00 33.63           C  
ATOM   1374  O   ALA B  19       6.626  21.028  23.955  1.00 32.20           O  
ATOM   1375  CB  ALA B  19       8.532  23.426  25.185  1.00 30.36           C  
ATOM   1376  N   TYR B  20       7.791  20.438  25.787  1.00 37.69           N  
ATOM   1377  CA  TYR B  20       7.872  19.029  25.422  1.00 39.13           C  
ATOM   1378  C   TYR B  20       6.492  18.418  25.191  1.00 40.36           C  
ATOM   1379  O   TYR B  20       6.242  17.809  24.152  1.00 41.96           O  
ATOM   1380  CB  TYR B  20       8.621  18.242  26.500  1.00 45.08           C  
ATOM   1381  CG  TYR B  20       8.658  16.751  26.254  1.00 54.46           C  
ATOM   1382  CD1 TYR B  20       9.487  16.208  25.282  1.00 58.12           C  
ATOM   1383  CD2 TYR B  20       7.867  15.885  26.999  1.00 56.50           C  
ATOM   1384  CE1 TYR B  20       9.525  14.845  25.054  1.00 64.54           C  
ATOM   1385  CE2 TYR B  20       7.899  14.520  26.779  1.00 60.67           C  
ATOM   1386  CZ  TYR B  20       8.730  14.006  25.805  1.00 64.73           C  
ATOM   1387  OH  TYR B  20       8.767  12.649  25.581  1.00 55.97           O  
ATOM   1388  N   TYR B  21       5.600  18.587  26.161  1.00 34.67           N  
ATOM   1389  CA  TYR B  21       4.263  18.006  26.075  1.00 37.10           C  
ATOM   1390  C   TYR B  21       3.344  18.794  25.146  1.00 39.91           C  
ATOM   1391  O   TYR B  21       2.342  18.267  24.661  1.00 34.22           O  
ATOM   1392  CB  TYR B  21       3.635  17.888  27.467  1.00 30.38           C  
ATOM   1393  CG  TYR B  21       4.268  16.821  28.332  1.00 28.08           C  
ATOM   1394  CD1 TYR B  21       5.232  17.146  29.277  1.00 27.07           C  
ATOM   1395  CD2 TYR B  21       3.904  15.487  28.201  1.00 31.49           C  
ATOM   1396  CE1 TYR B  21       5.814  16.174  30.069  1.00 30.91           C  
ATOM   1397  CE2 TYR B  21       4.479  14.508  28.988  1.00 39.44           C  
ATOM   1398  CZ  TYR B  21       5.434  14.857  29.920  1.00 39.26           C  
ATOM   1399  OH  TYR B  21       6.011  13.886  30.706  1.00 36.44           O  
ATOM   1400  N   ARG B  22       3.689  20.053  24.897  1.00 36.35           N  
ATOM   1401  CA  ARG B  22       2.876  20.912  24.045  1.00 39.13           C  
ATOM   1402  C   ARG B  22       2.976  20.488  22.583  1.00 47.51           C  
ATOM   1403  O   ARG B  22       1.964  20.352  21.896  1.00 54.09           O  
ATOM   1404  CB  ARG B  22       3.295  22.377  24.197  1.00 41.10           C  
ATOM   1405  CG  ARG B  22       2.161  23.367  23.990  1.00 40.84           C  
ATOM   1406  CD  ARG B  22       2.625  24.806  24.161  1.00 50.97           C  
ATOM   1407  NE  ARG B  22       3.047  25.406  22.898  1.00 66.62           N  
ATOM   1408  CZ  ARG B  22       4.312  25.537  22.512  1.00 70.52           C  
ATOM   1409  NH1 ARG B  22       4.593  26.098  21.343  1.00 72.18           N  
ATOM   1410  NH2 ARG B  22       5.296  25.109  23.291  1.00 65.23           N  
