# Supplementary material for: Characterizing the consensus residue specificity and surface of BCL-2 binding to BH3 ligands using the Knob-Socket model
Source: PLoS One. 2023 Feb 16;18(2):e0281463. doi: 10.1371/journal.pone.0281463 (PMC9934389; doi:10.1371/journal.pone.0281463)
Supplement: S1 File — (TGZ) [file pone.0281463.s008.tgz › BCL3_Bax_KS_files/3kj2/f3kj2.nomc.newann]

5 H5E0T0C0D0 hnnnnnnnnl 2+:2+1 11.08 Q I T S W 16.45 0.00 24.57 0.07 14.33 H2 H2 H4 H4 H19 A A A A A 177 181 205 206 312
4 H4E0T0C0D0 nnnhhl 2:1+1 8.15 Q S I W 16.45 1.81 0.00 14.33 H2 H2 H2 H19 A A A A 177 178 181 312
4 H4E0T0C0D0 nnnhhl 2:1+1 4.07 S I I W 1.81 0.00 0.15 14.33 H2 H2 H2 H19 A A A A 178 181 182 312
4 H4E0T0C0D0 lnnnnn 2+1+1 3.62 I I L W 0.00 0.15 0.00 14.33 H2 H2 H4 H19 A A A A 181 182 213 312
5 H5E0T0C0D0 lhnnhnnnnn 2:1+1+1 7.79 I T S A W 0.00 24.57 0.07 0.00 14.33 H2 H4 H4 H4 H19 A A A A A 181 205 206 209 312
4 H4E0T0C0D0 nnnnnh :2+1+1 3.58 I A L W 0.00 0.00 0.00 14.33 H2 H4 H4 H19 A A A A 181 209 213 312
4 H4E0T0C0D0 nnnhhl 2:1+1 15.25 L Q S W 28.39 16.45 1.81 14.33 H2 H2 H2 H19 A A A A 174 177 178 312
3 H2E0T1C0D0 nnl 2+1 17.49 L G W 28.39 9.74 14.33 H2 T18 H19 A A A 174 311 312
4 H3E0T1C0D0 nnnlnh 2:1+1 8.08 W G W F 8.27 9.74 14.33 0.00 H13 T18 H19 H19 A A A A 261 311 312 315
4 H4E0T0C0D0 hnnnnh :2+:2 5.97 W I W F 8.27 1.30 14.33 0.00 H13 H13 H19 H19 A A A A 261 264 312 315
4 H4E0T0C0D0 nnnnnh :2+1+1 5.17 I I L W 1.30 0.00 5.05 14.33 H13 H13 H15 H19 A A A A 264 268 298 312
4 H4E0T0C0D0 hnnnnh :2+:2 3.91 I I W F 1.30 0.00 14.33 0.00 H13 H13 H19 H19 A A A A 264 268 312 315
4 H4E0T0C0D0 nnnnnn 1+1+1+1 3.62 I L I W 0.15 0.00 0.00 14.33 H2 H4 H13 H19 A A A A 182 213 268 312
4 H4E0T0C0D0 nnnnnh :2+1+1 3.58 L I W F 0.00 0.00 14.33 0.00 H4 H13 H19 H19 A A A A 213 268 312 315
4 H4E0T0C0D0 nnnnnn 1+1+1+1 4.88 I I L W 0.15 0.00 5.05 14.33 H2 H13 H15 H19 A A A A 182 268 298 312
4 H4E0T0C0D0 nnnhhl 2:1+1 32.16 T W D V 24.57 14.33 67.83 21.92 H4 H19 H19 H19 A A A A 205 312 313 316
4 H4E0T0C0D0 hnnnnh :2+:2 3.58 A L W F 0.00 0.00 14.33 0.00 H4 H4 H19 H19 A A A A 209 213 312 315
4 H4E0T0C0D0 nnnhhl 2:1+1 9.06 A W F V 0.00 14.33 0.00 21.92 H4 H19 H19 H19 A A A A 209 312 315 316
4 H4E0T0C0D0 hnnnnh :2+:2 15.21 T A W V 24.57 0.00 14.33 21.92 H4 H4 H19 H19 A A A A 205 209 312 316
5 H3E0T0C2D0 lnnnnnnlhh 2:1+2 71.41 E R Q R S 52.42 84.14 16.45 151.76 52.26 H2 H2 H2 C3 C3 A A A A A 173 176 177 201 202
3 H2E0T0C1D0 nhl 2:1 83.32 D E R 113.39 52.42 84.14 C1 H2 H2 A A A 172 173 176
3 H3E0T0C0D0 hhl 2:1 32.42 E L Q 52.42 28.39 16.45 H2 H2 H2 A A A 173 174 177
3 H2E0T0C1D0 lll 3 64.73 D E L 113.39 52.42 28.39 C1 H2 H2 A A A 172 173 174
5 H4E0T0C1D0 nnnnnnnlnl 3+1+1 58.95 D L Y V R 113.39 28.39 65.82 1.73 85.40 C1 H2 H2 H15 H17 A A A A A 172 174 175 299 303
4 H4E0T0C0D0 nnnhhl 2:1+1 24.44 L Y S V 28.39 65.82 1.81 1.73 H2 H2 H2 H15 A A A A 174 175 178 299
4 H4E0T0C0D0 nnnhhl 2:1+1 28.51 Y T D V 65.82 0.00 46.50 1.73 H2 H15 H15 H15 A A A A 175 295 296 299
4 H4E0T0C0D0 hnnnnh :2+:2 17.34 Y S T V 65.82 1.81 0.00 1.73 H2 H2 H15 H15 A A A A 175 178 295 299
4 H4E0T0C0D0 nnnhhl 2:1+1 65.60 Y D V R 65.82 46.50 1.73 148.35 H2 H15 H15 H15 A A A A 175 296 299 300
4 H4E0T0C0D0 lnnnnn 2+1+1 75.32 Y V R R 65.82 1.73 148.35 85.40 H2 H15 H15 H17 A A A A 175 299 300 303
3 H3E0T0C0D0 hhl 2:1 63.54 Y R L 65.82 84.14 40.67 H2 H2 H2 A A A 175 176 179
3 H2E0T0C1D0 nnl 2+1 87.78 D Y R 113.39 65.82 84.14 C1 H2 H2 A A A 172 175 176
4 H4E0T0C0D0 hnnnnh :2+:2 44.10 Y L E T 65.82 40.67 69.90 0.00 H2 H2 H15 H15 A A A A 175 179 292 295
4 H4E0T0C0D0 nnnhhl 2:1+1 27.07 Y S L T 65.82 1.81 40.67 0.00 H2 H2 H2 H15 A A A A 175 178 179 295
4 H4E0T0C0D0 nnnhhl 2:1+1 45.55 Y E T D 65.82 69.90 0.00 46.50 H2 H15 H15 H15 A A A A 175 292 295 296
5 H3E0T0C2D0 hnnnnnnnnl 2+:2+1 53.19 R E M R S 84.14 22.26 7.71 151.76 0.07 H2 H2 C3 C3 H4 A A A A A 176 180 199 201 206
5 H4E0T0C1D0 lhnnhnnnnn 2:1+1+1 54.94 R Q E R S 84.14 16.45 22.26 151.76 0.07 H2 H2 H2 C3 H4 A A A A A 176 177 180 201 206
3 H3E0T0C0D0 hhl 2:1 49.02 R L E 84.14 40.67 22.26 H2 H2 H2 A A A 176 179 180
5 H3E0T0C2D0 lnnnnnnlnn 2+2+1 60.94 R Q R S S 84.14 16.45 151.76 52.26 0.07 H2 H2 C3 C3 H4 A A A A A 176 177 201 202 206
4 H4E0T0C0D0 nnnhhl 2:1+1 12.73 L I S A 40.67 0.15 10.10 0.00 H2 H2 H2 H15 A A A A 179 182 183 291
4 H4E0T0C0D0 hnnnnh :2+:2 10.21 L I A T 40.67 0.15 0.00 0.00 H2 H2 H15 H15 A A A A 179 182 291 295
4 H4E0T0C0D0 hnnnnh :2+:2 28.34 L S E A 40.67 10.10 62.59 0.00 H2 H2 H15 H15 A A A A 179 183 288 291
4 H4E0T0C0D0 nnnhhl 2:1+1 43.29 L E A E 40.67 62.59 0.00 69.90 H2 H15 H15 H15 A A A A 179 288 291 292
4 H4E0T0C0D0 nnnhhl 2:1+1 27.64 L A E T 40.67 0.00 69.90 0.00 H2 H15 H15 H15 A A A A 179 291 292 295
3 H3E0T0C0D0 hhl 2:1 24.34 L E S 40.67 22.26 10.10 H2 H2 H2 A A A 179 180 183
4 H4E0T0C0D0 nnnhhl 2:1+1 10.66 S L I T 1.81 40.67 0.15 0.00 H2 H2 H2 H15 A A A A 178 179 182 295
4 H3E0T0C1D0 nnnhhl 2:1+1 15.03 E I R M 22.26 0.00 30.16 7.71 H2 H2 H2 C3 A A A A 180 181 184 199
4 H3E0T0C1D0 lnnnnn 2+1+1 7.51 E I M S 22.26 0.00 7.71 0.07 H2 H2 C3 H4 A A A A 180 181 199 206
4 H2E0T0C2D0 lnnnnh 2+:2 45.30 E R P M 22.26 30.16 121.05 7.71 H2 H2 C3 C3 A A A A 180 184 198 199
3 H3E0T0C0D0 hhl 2:1 20.84 E S R 22.26 10.10 30.16 H2 H2 H2 A A A 180 183 184
4 H4E0T0C0D0 nnnhhl 2:1+1 9.70 Q E I S 16.45 22.26 0.00 0.07 H2 H2 H2 H4 A A A A 177 180 181 206
4 H3E0T0C1D0 nnnhhl 2:1+1 25.24 S L R I 10.10 0.00 87.44 3.41 H2 H2 H2 C14 A A A A 183 186 187 287
4 H3E0T0C1D0 nnnnnh :2+1+1 3.38 S L I A 10.10 0.00 3.41 0.00 H2 H2 C14 H15 A A A A 183 186 287 291
4 H4E0T0C0D0 nnnhhl 2:1+1 2.56 I S L A 0.15 10.10 0.00 0.00 H2 H2 H2 H15 A A A A 182 183 186 291
3 H3E0T0C0D0 hhl 2:1 42.57 S R R 10.10 30.16 87.44 H2 H2 H2 A A A 183 184 187
4 H3E0T0C1D0 lnnnnh 2+:2 40.88 S R I E 10.10 87.44 3.41 62.59 H2 H2 C14 H15 A A A A 183 187 287 288
4 H3E0T0C1D0 nnnlnh 2:1+1 19.03 S I E A 10.10 3.41 62.59 0.00 H2 C14 H15 H15 A A A A 183 287 288 291
4 H4E0T0C0D0 nnnhhl 2:1+1 15.74 R Y E L 30.16 0.06 23.03 9.72 H2 H2 H2 H4 A A A A 184 185 188 210
4 H3E0T0C1D0 nnnhhl 2:1+1 48.62 R R E D 30.16 87.44 23.03 53.84 H2 H2 H2 C3 A A A A 184 187 188 195
4 H3E0T0C1D0 nnnnnh :2+1+1 11.90 I R M L 0.00 30.16 7.71 9.72 H2 H2 C3 H4 A A A A 181 184 199 210
4 H4E0T0C0D0 nnnhhl 2:1+1 9.98 I R Y L 0.00 30.16 0.06 9.72 H2 H2 H2 H4 A A A A 181 184 185 210
4 H1E0T0C3D0 llnlnn 3+1 71.68 R K P M 30.16 127.82 121.05 7.71 H2 C3 C3 C3 A A A A 184 197 198 199
3 H1E0T0C2D0 nnl 2+1 70.61 R D K 30.16 53.84 127.82 H2 C3 C3 A A A 184 195 197
4 H4E0T0C0D0 nnnhhl 2:1+1 0.05 I I Y L 0.00 0.15 0.06 0.00 H2 H2 H2 H4 A A A A 181 182 185 213
4 H4E0T0C0D0 nnnnnh :2+1+1 0.05 I Y L I 0.15 0.06 0.00 0.00 H2 H2 H4 H13 A A A A 182 185 213 268
4 H4E0T0C0D0 hnnnnh :2+:2 2.45 I Y L L 0.00 0.06 9.72 0.00 H2 H2 H4 H4 A A A A 181 185 210 213
4 H4E0T0C0D0 nnnhhl 2:1+1 22.92 Y L L R 0.06 9.72 0.00 81.89 H2 H4 H4 H4 A A A A 185 210 213 214
4 H4E0T0C0D0 nnnhhl 2:1+1 20.49 Y L R G 0.06 0.00 81.89 0.00 H2 H4 H4 H4 A A A A 185 213 214 217
4 H4E0T0C0D0 nnnnnh :2+1+1 0.01 Y L G S 0.06 0.00 0.00 0.00 H2 H4 H4 H13 A A A A 185 213 217 269
4 H4E0T0C0D0 lnnnnn 2+1+1 0.01 Y L I S 0.06 0.00 0.00 0.00 H2 H4 H13 H13 A A A A 185 213 268 269
4 H4E0T0C0D0 nnnhhl 2:1+1 0.05 I Y L I 0.15 0.06 0.00 0.00 H2 H2 H2 H13 A A A A 182 185 186 268
4 H4E0T0C0D0 lnnnnh 2+:2 0.01 Y L I A 0.06 0.00 0.00 0.00 H2 H2 H13 H13 A A A A 185 186 268 272
4 H4E0T0C0D0 nnnhhl 2:1+1 7.70 Y L Q A 0.06 0.00 30.73 0.00 H2 H2 H2 H13 A A A A 185 186 189 272
4 H4E0T0C0D0 hnnnnh :2+:2 28.68 Y E L R 0.06 23.03 9.72 81.89 H2 H2 H4 H4 A A A A 185 188 210 214
4 H4E0T0C0D0 nnnhhl 2:1+1 33.93 Y E Q R 0.06 23.03 30.73 81.89 H2 H2 H2 H4 A A A A 185 188 189 214
4 H4E0T0C0D0 hnnnnh :2+:2 38.98 Y Q R D 0.06 30.73 81.89 43.24 H2 H2 H4 H4 A A A A 185 189 214 218
4 H4E0T0C0D0 hnnnnh :2+:2 22.18 Y Q D Q 0.06 30.73 43.24 14.67 H2 H2 H4 H4 A A A A 185 189 218 221
4 H4E0T0C0D0 nnnnnh :2+1+1 11.37 Y Q Q A 0.06 30.73 14.67 0.00 H2 H2 H4 H13 A A A A 185 189 221 272
4 H4E0T0C0D0 nnnhhl 2:1+1 31.30 Y R G D 0.06 81.89 0.00 43.24 H2 H4 H4 H4 A A A A 185 214 217 218
4 H4E0T0C0D0 nnnhhl 2:1+1 14.49 Y G D Q 0.06 0.00 43.24 14.67 H2 H4 H4 H4 A A A A 185 217 218 221
4 H4E0T0C0D0 nnnnnh :2+1+1 3.68 Y G Q S 0.06 0.00 14.67 0.00 H2 H4 H4 H13 A A A A 185 217 221 269
4 H4E0T0C0D0 nnnnnh :2+1+1 3.68 Y Q S A 0.06 14.67 0.00 0.00 H2 H4 H13 H13 A A A A 185 221 269 272
4 H4E0T0C0D0 nnnhhl 2:1+1 0.01 Y I S A 0.06 0.00 0.00 0.00 H2 H13 H13 H13 A A A A 185 268 269 272
4 H4E0T0C0D0 nnnhhl 2:1+1 12.19 L Q A A 0.00 30.73 18.02 0.02 H2 H2 H2 H13 A A A A 186 189 190 275
4 H4E0T0C0D0 hnnnnh :2+:2 7.69 L Q A A 0.00 30.73 0.00 0.02 H2 H2 H13 H13 A A A A 186 189 272 275
4 H4E0T0C0D0 nnnhhl 2:1+1 0.07 L G A A 0.00 0.24 0.00 0.02 H2 H13 H13 H13 A A A A 186 271 272 275
4 H4E0T0C0D0 nnnnnh :2+1+1 0.25 L G A L 0.00 0.24 0.02 0.75 H2 H13 H13 H15 A A A A 186 271 275 290
4 H3E0T0C1D0 nnnnnh :2+1+1 5.36 L A A I 0.00 18.02 0.02 3.41 H2 H2 H13 C14 A A A A 186 190 275 287
4 H3E0T0C1D0 nnnnnn 1+1+1+1 1.04 L A I L 0.00 0.02 3.41 0.75 H2 H13 C14 H15 A A A A 186 275 287 290
4 H3E0T0C1D0 nnnhhl 2:1+1 27.22 L R A I 0.00 87.44 18.02 3.41 H2 H2 H2 C14 A A A A 186 187 190 287
4 H4E0T0C0D0 nnnhhl 2:1+1 0.06 L I G A 0.00 0.00 0.24 0.00 H2 H13 H13 H13 A A A A 186 268 271 272
4 H4E0T0C0D0 nnnnnh :2+1+1 0.10 L I G I 0.00 0.00 0.24 0.15 H2 H13 H13 H15 A A A A 186 268 271 294
4 H4E0T0C0D0 nnnnnh :2+1+1 0.07 I L I I 0.15 0.00 0.00 0.15 H2 H2 H13 H15 A A A A 182 186 268 294
4 H4E0T0C0D0 hnnnnh :2+:2 0.07 I L A I 0.15 0.00 0.00 0.15 H2 H2 H15 H15 A A A A 182 186 291 294
4 H3E0T0C1D0 lnnnnn 2+1+1 1.04 L I L A 0.00 3.41 0.75 0.00 H2 C14 H15 H15 A A A A 186 287 290 291
4 H4E0T0C0D0 nnnhhl 2:1+1 0.23 L L A I 0.00 0.75 0.00 0.15 H2 H15 H15 H15 A A A A 186 290 291 294
4 H4E0T0C0D0 nnnnnh :2+1+1 0.28 L G L I 0.00 0.24 0.75 0.15 H2 H13 H15 H15 A A A A 186 271 290 294
5 H3E0T0C2D0 llhhlnnnnl 3:2 62.65 R E T G A 87.44 23.03 74.66 67.86 60.27 H2 H2 H2 C3 C3 A A A A A 187 188 191 192 193
4 H2E0T0C2D0 lnnnnl 2+2 56.15 R E A D 87.44 23.03 60.27 53.84 H2 H2 C3 C3 A A A A 187 188 193 195
3 H3E0T0C0D0 hhl 2:1 60.04 R A T 87.44 18.02 74.66 H2 H2 H2 A A A 187 190 191
4 H1E0T0C3D0 llnlnn 3+1 52.28 E A K D 23.03 60.27 71.97 53.84 H2 C3 C3 C3 A A A A 188 193 194 195
3 H2E0T0C1D0 nnl 2+1 40.54 E Q G 23.03 30.73 67.86 H2 H2 C3 A A A 188 189 192
4 H2E0T0C2D0 lnnnnn 2+1+1 57.68 E K D R 23.03 71.97 53.84 81.89 H2 C3 C3 H4 A A A A 188 194 195 214
4 H4E0T0C0D0 nnnnnh :2+1+1 41.96 Q D Q K 30.73 43.24 14.67 79.20 H2 H4 H4 H13 A A A A 189 218 221 276
4 H4E0T0C0D0 nnnnnh :2+1+1 31.15 Q Q A K 30.73 14.67 0.00 79.20 H2 H4 H13 H13 A A A A 189 221 272 276
4 H4E0T0C0D0 nnnhhl 2:1+1 27.49 Q A A K 30.73 0.00 0.02 79.20 H2 H13 H13 H13 A A A A 189 272 275 276
4 H4E0T0C0D0 lnnnnl 2+2 31.99 Q A A K 30.73 18.02 0.02 79.20 H2 H2 H13 H13 A A A A 189 190 275 276
4 H4E0T0C0D0 nnnhhl 2:1+1 30.32 A A K K 18.02 0.02 79.20 24.04 H2 H13 H13 H13 A A A A 190 275 276 279
4 H3E0T0C1D0 nnnnnh :2+1+1 11.37 A A K I 18.02 0.02 24.04 3.41 H2 H13 H13 C14 A A A A 190 275 279 287
3 H3E0T0C0D0 nnl 2+1 38.91 A T K 18.02 74.66 24.04 H2 H2 H13 A A A 190 191 279
3 H0E0T0C3D0 lll 3 83.50 K D T 71.97 53.84 124.68 C3 C3 C3 A A A 194 195 196
3 H0E0T0C3D0 lll 3 102.11 D T K 53.84 124.68 127.82 C3 C3 C3 A A A 195 196 197
3 H0E0T0C3D0 lll 3 124.52 T K P 124.68 127.82 121.05 C3 C3 C3 A A A 196 197 198
4 H1E0T0C3D0 llnlnn 3+1 92.59 K P M R 127.82 121.05 7.71 113.79 C3 C3 C3 H4 A A A A 197 198 199 207
4 H1E0T0C3D0 llnlnn 3+1 74.06 P M G R 121.05 7.71 53.70 113.79 C3 C3 C3 H4 A A A A 198 199 200 207
4 H3E0T0C1D0 nnnhhl 2:1+1 32.65 M G S R 7.71 9.03 0.07 113.79 C3 H4 H4 H4 A A A A 199 203 206 207
4 H3E0T0C1D0 nnnhhl 2:1+1 32.82 M S R L 7.71 0.07 113.79 9.72 C3 H4 H4 H4 A A A A 199 206 207 210
4 H3E0T0C1D0 nnnnnh :2+1+1 4.38 I M S L 0.00 7.71 0.07 9.72 H2 C3 H4 H4 A A A A 181 199 206 210
4 H2E0T0C2D0 lnnnnh 2+:2 46.06 M G G R 7.71 53.70 9.03 113.79 C3 C3 H4 H4 A A A A 199 200 203 207
3 H0E0T0C3D0 lll 3 71.06 M G R 7.71 53.70 151.76 C3 C3 C3 A A A 199 200 201
4 H3E0T0C1D0 lnnnnn 2+1+1 23.34 Q S T S 16.45 52.26 24.57 0.07 H2 C3 H4 H4 A A A A 177 202 205 206
3 H2E0T0C1D0 lnl 3 48.42 S A T 52.26 68.42 24.57 C3 H4 H4 A A A 202 204 205
3 H2E0T0C1D0 lll 3 43.24 S G A 52.26 9.03 68.42 C3 H4 H4 A A A 202 203 204
3 H2E0T0C1D0 nhl 2:1 20.45 S G S 52.26 9.03 0.07 C3 H4 H4 A A A 202 203 206
3 H3E0T0C0D0 hhl 2:1 63.75 G A R 9.03 68.42 113.79 H4 H4 H4 A A A 203 204 207
3 H3E0T0C0D0 hhl 2:1 100.28 A R K 68.42 113.79 118.64 H4 H4 H4 A A A 204 207 208
3 H3E0T0C0D0 hhl 2:1 70.54 A T K 68.42 24.57 118.64 H4 H4 H4 A A A 204 205 208
4 H4E0T0C0D0 hhhlhh 2:1:1 75.15 R L E R 113.79 9.72 95.21 81.89 H4 H4 H4 H4 A A A A 207 210 211 214
3 H3E0T0C0D0 hhl 2:1 109.21 R K E 113.79 118.64 95.21 H4 H4 H4 A A A 207 208 211
4 H4E0T0C0D0 nnnhhl 2:1+1 36.81 K A T V 118.64 0.00 6.70 21.92 H4 H4 H4 H19 A A A A 208 209 212 316
4 H4E0T0C0D0 nnnhhl 2:1+1 41.28 T K A V 24.57 118.64 0.00 21.92 H4 H4 H4 H19 A A A A 205 208 209 316
3 H3E0T0C0D0 hhl 2:1 73.52 K E T 118.64 95.21 6.70 H4 H4 H4 A A A 208 211 212
4 H4E0T0C0D0 nnnhhl 2:1+1 2.45 I S A L 0.00 0.07 0.00 9.72 H2 H4 H4 H4 A A A A 181 206 209 210
4 H4E0T0C0D0 nnnhhl 2:1+1 2.43 I A L L 0.00 0.00 9.72 0.00 H2 H4 H4 H4 A A A A 181 209 210 213
3 H3E0T0C0D0 hhl 2:1 92.41 E R R 95.21 81.89 100.13 H4 H4 H4 A A A 211 214 215
3 H3E0T0C0D0 hhl 2:1 67.35 E T R 95.21 6.70 100.13 H4 H4 H4 A A A 211 212 215
4 H4E0T0C0D0 lhhhhl 2:2 2.21 T L V G 6.70 0.00 2.13 0.00 H4 H4 H4 H4 A A A A 212 213 216 217
4 H4E0T0C0D0 nnnhhl 2:1+1 2.21 T L V F 6.70 0.00 2.13 0.00 H4 H4 H4 H19 A A A A 212 213 216 315
4 H3E0T0C1D0 nnnhhl 2:1+1 27.26 T R V F 6.70 100.13 2.13 0.08 H4 H4 H4 C20 A A A A 212 215 216 319
4 H3E0T0C1D0 nnnnnh :2+1+1 2.23 T V F F 6.70 2.13 0.00 0.08 H4 H4 H19 C20 A A A A 212 216 315 319
4 H4E0T0C0D0 nnnhhl 2:1+1 1.68 A T L F 0.00 6.70 0.00 0.00 H4 H4 H4 H19 A A A A 209 212 213 315
4 H4E0T0C0D0 lnnnnh 2+:2 7.16 A T F V 0.00 6.70 0.00 21.92 H4 H4 H19 H19 A A A A 209 212 315 316
4 H3E0T0C1D0 nnnnnh :2+1+1 32.21 T R V F 6.70 100.13 21.92 0.08 H4 H4 H19 C20 A A A A 212 215 316 319
4 H3E0T0C1D0 lnnnnn 2+1+1 7.17 T F V F 6.70 0.00 21.92 0.08 H4 H19 H19 C20 A A A A 212 315 316 319
3 H3E0T0C0D0 hhl 2:1 75.09 R R D 81.89 100.13 43.24 H4 H4 H4 A A A 214 215 218
4 H3E0T0C1D0 lnnnnn 2+1+1 37.61 R V F Y 100.13 2.13 0.08 48.11 H4 H4 C20 H22 A A A B 215 216 319 21
4 H2E0T0C2D0 lnnnnn 2+1+1 57.22 R F V Y 100.13 0.08 80.54 48.11 H4 C20 C20 H22 A A A B 215 319 321 21
4 H4E0T0C0D0 hhhlhh 2:1:1 78.32 R D G R 100.13 43.24 11.01 158.91 H4 H4 H4 H4 A A A A 215 218 219 222
3 H3E0T0C0D0 hhl 2:1 37.76 R V G 100.13 2.13 11.01 H4 H4 H4 A A A 215 216 219
3 H2E0T0C1D0 nnn 1+1+1 75.73 R V H 100.13 21.92 105.13 H4 H19 C20 A A A 215 316 320
3 H1E0T0C2D0 nnl 2+1 95.27 R H V 100.13 105.13 80.54 H4 C20 C20 A A A 215 320 321
4 H4E0T0C0D0 nnnhhl 2:1+1 0.94 V G V V 2.13 0.00 1.31 0.33 H4 H4 H4 H13 A A A A 216 217 220 265
4 H4E0T0C0D0 nnnhhl 2:1+1 0.61 L V G V 0.00 2.13 0.00 0.33 H4 H4 H4 H13 A A A A 213 216 217 265
4 H4E0T0C0D0 nnnnnh :2+1+1 0.61 L V V F 0.00 2.13 0.33 0.00 H4 H4 H13 H19 A A A A 213 216 265 315
4 H3E0T0C1D0 nnnnnn 1+1+1+1 0.64 V V F F 2.13 0.33 0.00 0.08 H4 H13 H19 C20 A A A A 216 265 315 319
4 H3E0T0C1D0 nnnnnn 1+1+1+1 4.24 V V F E 2.13 0.33 0.08 14.43 H4 H13 C20 H22 A A A B 216 265 319 17
4 H4E0T0C0D0 nnnnnh :2+1+1 4.55 V V V E 2.13 1.31 0.33 14.43 H4 H4 H13 H22 A A A B 216 220 265 17
4 H4E0T0C0D0 lhhlhl 4 3.61 V G G V 2.13 0.00 11.01 1.31 H4 H4 H4 H4 A A A A 216 217 219 220
4 H4E0T0C0D0 nnnhhl 2:1+1 7.22 V G V E 2.13 11.01 1.31 14.43 H4 H4 H4 H22 A A A B 216 219 220 17
4 H3E0T0C1D0 nnnnnh :2+1+1 16.19 V F E Y 2.13 0.08 14.43 48.11 H4 C20 H22 H22 A A B B 216 319 17 21
4 H4E0T0C0D0 nnnhhl 2:1+1 4.00 G V Q S 0.00 1.31 14.67 0.00 H4 H4 H4 H13 A A A A 217 220 221 269
4 H4E0T0C0D0 hnnnnh :2+:2 0.41 G V V S 0.00 1.31 0.33 0.00 H4 H4 H13 H13 A A A A 217 220 265 269
3 H3E0T0C0D0 lll 3 18.08 G D G 0.00 43.24 11.01 H4 H4 H4 A A A 217 218 219
4 H4E0T0C0D0 hnnnnh :2+:2 0.08 L G V S 0.00 0.00 0.33 0.00 H4 H4 H13 H13 A A A A 213 217 265 269
3 H3E0T0C0D0 hhl 2:1 72.27 D Q R 43.24 14.67 158.91 H4 H4 H4 A A A 218 221 222
4 H4E0T0C0D0 nnnhhl 2:1+1 34.30 G V N E 11.01 1.31 110.47 14.43 H4 H4 H4 H22 A A A B 219 220 223 17
3 H3E0T0C0D0 hhl 2:1 93.46 G R N 11.01 158.91 110.47 H4 H4 H4 A A A 219 222 223
4 H4E0T0C0D0 nnnnnh :2+1+1 0.36 V F T S 1.31 0.00 0.14 0.00 H4 H6 H13 H13 A A A A 220 228 266 269
4 H4E0T0C0D0 nnnnnn 1+1+1+1 0.36 V F T I 1.31 0.00 0.14 0.00 H4 H6 H13 H22 A A A B 220 228 266 13
4 H4E0T0C0D0 lnnnnn 2+1+1 4.00 V Q F S 1.31 14.67 0.00 0.00 H4 H4 H6 H13 A A A A 220 221 228 269
4 H3E0T0C1D0 nnnnnn 1+1+1+1 6.81 V H F I 1.31 25.92 0.00 0.00 H4 C5 H6 H22 A A A B 220 224 228 13
4 H3E0T0C1D0 nnnlnh 2:1+1 38.03 V N H E 1.31 110.47 25.92 14.43 H4 H4 C5 H22 A A A B 220 223 224 17
4 H4E0T0C0D0 nnnhhl 2:1+1 0.45 V V T S 1.31 0.33 0.14 0.00 H4 H13 H13 H13 A A A A 220 265 266 269
4 H4E0T0C0D0 lnnnnn 2+1+1 4.05 V V T E 1.31 0.33 0.14 14.43 H4 H13 H13 H22 A A A B 220 265 266 17
4 H4E0T0C0D0 nnnnnh :2+1+1 3.97 V T I E 1.31 0.14 0.00 14.43 H4 H13 H22 H22 A A B B 220 266 13 17
4 H3E0T0C1D0 nnnnnh :2+1+1 10.41 V H I E 1.31 25.92 0.00 14.43 H4 C5 H22 H22 A A B B 220 224 13 17
4 H4E0T0C0D0 nnnnnh :2+1+1 34.32 Q E F F 14.67 91.19 0.00 31.41 H4 H6 H6 H13 A A A A 221 225 228 273
4 H4E0T0C0D0 nnnnnh :2+1+1 11.52 Q F S F 14.67 0.00 0.00 31.41 H4 H6 H13 H13 A A A A 221 228 269 273
4 H4E0T0C0D0 nnnhhl 2:1+1 11.52 Q S A F 14.67 0.00 0.00 31.41 H4 H13 H13 H13 A A A A 221 269 272 273
4 H4E0T0C0D0 nnnhhl 2:1+1 31.32 Q A F K 14.67 0.00 31.41 79.20 H4 H13 H13 H13 A A A A 221 272 273 276
3 H3E0T0C0D0 nnl 2+1 88.26 Q R E 14.67 158.91 91.19 H4 H4 H6 A A A 221 222 225
4 H3E0T0C1D0 lnnnnn 2+1+1 11.30 H A F I 25.92 19.26 0.00 0.00 C5 H6 H6 H22 A A A B 224 227 228 13
4 H3E0T0C1D0 lnnnnn 2+1+1 43.66 H A R I 25.92 19.26 129.45 0.00 C5 H6 H22 H22 A A B B 224 227 12 13
4 H3E0T0C1D0 nnnhhl 2:1+1 60.14 H R I E 25.92 129.45 0.00 85.17 C5 H22 H22 H22 A B B B 224 12 13 16
4 H3E0T0C1D0 nnnhhl 2:1+1 31.38 H I E E 25.92 0.00 85.17 14.43 C5 H22 H22 H22 A B B B 224 13 16 17
3 H2E0T0C1D0 lnl 3 52.99 H T A 25.92 113.79 19.26 C5 H6 H6 A A A 224 226 227
4 H4E0T0C0D0 nnnhhl 2:1+1 48.90 E F Q F 91.19 0.00 73.02 31.41 H6 H6 H6 H13 A A A A 225 228 229 273
3 H3E0T0C0D0 hhl 2:1 92.67 E T Q 91.19 113.79 73.02 H6 H6 H6 A A A 225 226 229
4 H4E0T0C0D0 hhhlhh 2:1:1 92.46 T Q G R 113.79 73.02 9.01 174.01 H6 H6 H6 H6 A A A A 226 229 230 233
3 H3E0T0C0D0 hhl 2:1 47.35 T A G 113.79 19.26 9.01 H6 H6 H6 A A A 226 227 230
4 H4E0T0C0D0 nnnhhl 2:1+1 26.50 A G M W 19.26 9.01 0.00 77.72 H6 H6 H6 H22 A A A B 227 230 231 5
4 H4E0T0C0D0 hnnnnh :2+:2 30.52 A M W E 19.26 0.00 77.72 25.11 H6 H6 H22 H22 A A B B 227 231 5 9
4 H4E0T0C0D0 nnnhhl 2:1+1 4.82 A F M I 19.26 0.00 0.00 0.00 H6 H6 H6 H22 A A A B 227 228 231 13
4 H4E0T0C0D0 hnnnnh :2+:2 11.09 A M E I 19.26 0.00 25.11 0.00 H6 H6 H22 H22 A A B B 227 231 9 13
4 H4E0T0C0D0 nnnhhl 2:1+1 43.45 A E R I 19.26 25.11 129.45 0.00 H6 H22 H22 H22 A B B B 227 9 12 13
4 H4E0T0C0D0 nnnhhl 2:1+1 6.27 F M L F 0.00 0.00 24.03 1.04 H6 H6 H6 H13 A A A A 228 231 232 270
4 H4E0T0C0D0 nnnnnh :2+1+1 0.43 F M F L 0.00 0.00 1.04 0.69 H6 H6 H13 H22 A A A B 228 231 270 10
4 H4E0T0C0D0 nnnhhl 2:1+1 0.30 F T S F 0.00 0.14 0.00 1.04 H6 H13 H13 H13 A A A A 228 266 269 270
4 H4E0T0C0D0 nnnnnh :2+1+1 0.47 F T F L 0.00 0.14 1.04 0.69 H6 H13 H13 H22 A A A B 228 266 270 10
4 H4E0T0C0D0 nnnhhl 2:1+1 8.11 F S F F 0.00 0.00 1.04 31.41 H6 H13 H13 H13 A A A A 228 269 270 273
4 H4E0T0C0D0 hnnnnh :2+:2 14.12 F L F F 0.00 24.03 1.04 31.41 H6 H6 H13 H13 A A A A 228 232 270 273
4 H4E0T0C0D0 nnnhhl 2:1+1 32.12 F Q L F 0.00 73.02 24.03 31.41 H6 H6 H6 H13 A A A A 228 229 232 273
4 H4E0T0C0D0 hnnnnh :2+:2 0.17 F M L I 0.00 0.00 0.69 0.00 H6 H6 H22 H22 A A B B 228 231 10 13
4 H4E0T0C0D0 nnnnnh :2+1+1 0.21 F T L I 0.00 0.14 0.69 0.00 H6 H13 H22 H22 A A B B 228 266 10 13
3 H3E0T0C0D0 hhl 2:1 90.35 Q L R 73.02 24.03 174.01 H6 H6 H6 A A A 229 232 233
4 H4E0T0C0D0 nnnhhl 2:1+1 47.63 G M K W 9.01 0.00 103.78 77.72 H6 H6 H6 H22 A A A B 230 231 234 5
3 H3E0T0C0D0 hhl 2:1 95.60 G R K 9.01 174.01 103.78 H6 H6 H6 A A A 230 233 234
4 H4E0T0C0D0 nnnhhl 2:1+1 29.55 M K L I 0.00 103.78 14.12 0.29 H6 H6 H6 H22 A A A B 231 234 235 6
4 H4E0T0C0D0 lnnnnh 2+:2 45.45 M K W I 0.00 103.78 77.72 0.29 H6 H6 H22 H22 A A B B 231 234 5 6
4 H4E0T0C0D0 nnnnnh :2+1+1 3.86 M L F I 0.00 14.12 1.04 0.29 H6 H6 H13 H22 A A A B 231 235 270 6
4 H4E0T0C0D0 nnnnnh :2+1+1 0.51 M F I L 0.00 1.04 0.29 0.69 H6 H13 H22 H22 A A B B 231 270 6 10
4 H4E0T0C0D0 nnnhhl 2:1+1 25.78 M W I E 0.00 77.72 0.29 25.11 H6 H22 H22 H22 A B B B 231 5 6 9
4 H4E0T0C0D0 nnnhhl 2:1+1 6.52 M I E L 0.00 0.29 25.11 0.69 H6 H22 H22 H22 A B B B 231 6 9 10
4 H4E0T0C0D0 nnnhhl 2:1+1 9.80 M L L F 0.00 24.03 14.12 1.04 H6 H6 H6 H13 A A A A 231 232 235 270
4 H4E0T0C0D0 nnnhhl 2:1+1 6.45 M E L I 0.00 25.11 0.69 0.00 H6 H22 H22 H22 A B B B 231 9 10 13
4 H3E0T0C1D0 nnnlnh 2:1+1 12.10 L L I V 24.03 14.12 10.25 0.00 H6 H6 C7 H13 A A A A 232 235 237 274
4 H4E0T0C0D0 hnnnnh :2+:2 9.80 L L F V 24.03 14.12 1.04 0.00 H6 H6 H13 H13 A A A A 232 235 270 274
4 H4E0T0C0D0 nnnhhl 2:1+1 14.12 L F F V 24.03 1.04 31.41 0.00 H6 H13 H13 H13 A A A A 232 270 273 274
4 H4E0T0C0D0 nnnhhl 2:1+1 31.02 L F V H 24.03 31.41 0.00 68.65 H6 H13 H13 H13 A A A A 232 273 274 277
4 H3E0T0C1D0 nnnnnh :2+1+1 25.73 L I V H 24.03 10.25 0.00 68.65 H6 C7 H13 H13 A A A A 232 237 274 277
3 H2E0T0C1D0 lnl 3 120.22 R K D 174.01 103.78 82.86 H6 H6 C7 A A A 233 234 236
4 H3E0T0C1D0 nnnlnh 2:1+1 117.06 K R P W 103.78 225.99 60.77 77.72 H6 C21 H22 H22 A B B B 234 1 2 5
4 H4E0T0C0D0 nnnhhl 2:1+1 60.64 K P W I 103.78 60.77 77.72 0.29 H6 H22 H22 H22 A B B B 234 2 5 6
3 H2E0T0C1D0 lll 3 66.92 K L D 103.78 14.12 82.86 H6 H6 C7 A A A 234 235 236
4 H3E0T0C1D0 lnnnnn 2+1+1 18.71 L D S L 14.12 41.67 15.97 3.06 H6 C9 H10 H10 A A A A 235 242 245 246
4 H4E0T0C0D0 nnnhhl 2:1+1 8.39 L S L V 14.12 15.97 3.06 0.41 H6 H10 H10 H10 A A A A 235 245 246 249
4 H4E0T0C0D0 nnnnnh :2+1+1 4.55 L L F V 14.12 3.06 1.04 0.00 H6 H10 H13 H13 A A A A 235 246 270 274
4 H4E0T0C0D0 nnnnnn 1+1+1+1 4.63 L L F I 14.12 3.06 1.04 0.29 H6 H10 H13 H22 A A A B 235 246 270 6
4 H4E0T0C0D0 nnnnnh :2+1+1 4.47 L L V I 14.12 3.06 0.41 0.29 H6 H10 H10 H22 A A A B 235 246 249 6
5 H1E0T0C4D0 nnnnllnlll 4+1 55.77 L D I K D 14.12 82.86 10.25 129.93 41.67 H6 C7 C7 C7 C9 A A A A A 235 236 237 238 242
4 H2E0T0C2D0 lnnnnn 2+1+1 20.50 L I D S 14.12 10.25 41.67 15.97 H6 C7 C9 H10 A A A A 235 237 242 245
4 H4E0T0C0D0 nnnnnh :2+1+1 19.48 L S V E 14.12 15.97 0.41 47.42 H6 H10 H10 H22 A A A B 235 245 249 3
4 H4E0T0C0D0 nnnnnh :2+1+1 15.56 L V E I 14.12 0.41 47.42 0.29 H6 H10 H22 H22 A A B B 235 249 3 6
5 H2E0T1C2D0 llnnlnnnnh 3+:2 61.30 I K N L I 10.25 129.93 74.38 1.21 90.73 C7 C7 T8 H13 H13 A A A A A 237 238 239 278 281
4 H1E0T2C1D0 lnnlnn 3+1 33.29 I N E L 10.25 74.38 47.32 1.21 C7 T8 T8 H13 A A A A 237 239 240 278
4 H3E0T0C1D0 nnnhhl 2:1+1 20.03 I V H L 10.25 0.00 68.65 1.21 C7 H13 H13 H13 A A A A 237 274 277 278
4 H3E0T0C1D0 nnnnnh :2+1+1 3.05 I V L L 10.25 0.00 1.21 0.75 C7 H13 H13 H15 A A A A 237 274 278 290
4 H3E0T0C1D0 nnnhhl 2:1+1 42.71 I H L I 10.25 68.65 1.21 90.73 C7 H13 H13 H13 A A A A 237 277 278 281
4 H2E0T1C1D0 nnnnnn 1+1+1+1 14.88 I E L L 10.25 47.32 1.21 0.75 C7 T8 H13 H15 A A A A 237 240 278 290
4 H0E0T1C3D0 lnnnnl 2+2 37.63 I N D V 10.25 74.38 41.67 24.23 C7 T8 C9 C9 A A A A 237 239 242 243
4 H0E0T1C3D0 llnlnn 3+1 64.06 I K N D 10.25 129.93 74.38 41.67 C7 C7 T8 C9 A A A A 237 238 239 242
4 H1E0T0C3D0 lnnlnn 3+1 23.03 I D V S 10.25 41.67 24.23 15.97 C7 C9 C9 H10 A A A A 237 242 243 245
4 H0E0T2C2D0 lnnlnn 3+1 39.04 I N E V 10.25 74.38 47.32 24.23 C7 T8 T8 C9 A A A A 237 239 240 243
4 H1E0T1C2D0 nnnnnn 1+1+1+1 20.64 I E V L 10.25 47.32 24.23 0.75 C7 T8 C9 H15 A A A A 237 240 243 290
4 H0E0T2C2D0 llnlnl 4 58.04 N D D V 74.38 91.88 41.67 24.23 T8 T8 C9 C9 A A A A 239 241 242 243
4 H0E0T3C1D0 llnlnl 4 59.45 N E D V 74.38 47.32 91.88 24.23 T8 T8 T8 C9 A A A A 239 240 241 243
4 H1E0T1C2D0 lnnnnn 2+1+1 31.12 E L S C 47.32 1.21 11.73 64.21 T8 H13 C14 C14 A A A A 240 278 285 286
4 H2E0T1C1D0 nnnnnn 1+1+1+1 28.37 E L C L 47.32 1.21 64.21 0.75 T8 H13 C14 H15 A A A A 240 278 286 290
3 H0E0T1C2D0 nnl 2+1 86.08 E E C 47.32 146.70 64.21 T8 C14 C14 A A A 240 284 286
4 H2E0T1C1D0 lnnnnn 2+1+1 35.81 E C P L 47.32 64.21 30.98 0.75 T8 C14 H15 H15 A A A A 240 286 289 290
4 H1E0T2C1D0 lnnlnn 3+1 48.60 E D V P 47.32 91.88 24.23 30.98 T8 T8 C9 H15 A A A A 240 241 243 289
4 H2E0T1C1D0 lnnnnn 2+1+1 25.82 E V P L 47.32 24.23 30.98 0.75 T8 C9 H15 H15 A A A A 240 243 289 290
4 H1E0T1C2D0 llnlll 4 76.15 D D V K 91.88 41.67 24.23 146.81 T8 C9 C9 H10 A A A A 241 242 243 244
4 H2E0T0C2D0 llnlll 4 57.17 D V K S 41.67 24.23 146.81 15.97 C9 C9 H10 H10 A A A A 242 243 244 245
4 H2E0T0C2D0 lnnlnl 4 21.23 D V S L 41.67 24.23 15.97 3.06 C9 C9 H10 H10 A A A A 242 243 245 246
4 H3E0T0C1D0 lnnnnn 2+1+1 18.39 V L S S 24.23 3.06 33.49 12.76 C9 H10 H10 H15 A A A A 243 246 247 293
4 H3E0T0C1D0 nnnnnh :2+1+1 10.20 V L L S 24.23 3.06 0.75 12.76 C9 H10 H15 H15 A A A A 243 246 290 293
3 H2E0T0C1D0 nhl 2:1 68.18 V K S 24.23 146.81 33.49 C9 H10 H10 A A A 243 244 247
4 H3E0T0C1D0 nnnhhl 2:1+1 17.18 V P L S 24.23 30.98 0.75 12.76 C9 H15 H15 H15 A A A A 243 289 290 293
3 H3E0T0C0D0 hhl 2:1 103.30 K S R 146.81 33.49 129.59 H10 H10 H10 A A A 244 247 248
3 H3E0T0C0D0 hhl 2:1 97.46 K S R 146.81 15.97 129.59 H10 H10 H10 A A A 244 245 248
4 H4E0T0C0D0 nnnhhl 2:1+1 48.35 S R V E 15.97 129.59 0.41 47.42 H10 H10 H10 H22 A A A B 245 248 249 3
4 H4E0T0C0D0 nnnhhl 2:1+1 12.65 L S M S 3.06 33.49 1.28 12.76 H10 H10 H10 H15 A A A A 246 247 250 293
4 H4E0T0C0D0 lnnnnh 2+:2 4.31 L M S I 3.06 1.28 12.76 0.15 H10 H10 H15 H15 A A A A 246 250 293 294
4 H4E0T0C0D0 nnnhhl 2:1+1 1.36 L V M L 3.06 0.41 1.28 0.69 H10 H10 H10 H22 A A A B 246 249 250 10
4 H4E0T0C0D0 nnnnnh :2+1+1 1.27 L F I L 3.06 1.04 0.29 0.69 H10 H13 H22 H22 A A B B 246 270 6 10
4 H4E0T0C0D0 nnnhhl 2:1+1 1.08 L F G V 3.06 1.04 0.24 0.00 H10 H13 H13 H13 A A A A 246 270 271 274
4 H4E0T0C0D0 nnnnnh :2+1+1 1.01 L G V L 3.06 0.24 0.00 0.75 H10 H13 H13 H15 A A A A 246 271 274 290
4 H4E0T0C0D0 nnnnnh :2+1+1 1.05 L G L I 3.06 0.24 0.75 0.15 H10 H13 H15 H15 A A A A 246 271 290 294
4 H4E0T0C0D0 nnnhhl 2:1+1 4.18 L L S I 3.06 0.75 12.76 0.15 H10 H15 H15 H15 A A A A 246 290 293 294
4 H4E0T0C0D0 hnnnnh :2+:2 1.11 L V I L 3.06 0.41 0.29 0.69 H10 H10 H22 H22 A A B B 246 249 6 10
4 H4E0T0C0D0 nnnhhl 2:1+1 27.35 S M I V 33.49 1.28 74.05 0.58 H10 H10 H10 H15 A A A A 247 250 251 297
4 H4E0T0C0D0 hnnnnh :2+:2 12.03 S M S V 33.49 1.28 12.76 0.58 H10 H10 H15 H15 A A A A 247 250 293 297
4 H4E0T0C0D0 nnnhhl 2:1+1 23.33 S S D V 33.49 12.76 46.50 0.58 H10 H15 H15 H15 A A A A 247 293 296 297
3 H3E0T0C0D0 hhl 2:1 79.04 S R I 33.49 129.59 74.05 H10 H10 H10 A A A 247 248 251
4 H4E0T0C0D0 nnnhhl 2:1+1 62.07 R V H E 129.59 0.41 70.87 47.42 H10 H10 H10 H22 A A A B 248 249 252 3
3 H3E0T0C0D0 hhl 2:1 91.50 R I H 129.59 74.05 70.87 H10 H10 H10 A A A 248 251 252
4 H4E0T0C0D0 nnnhhl 2:1+1 18.18 V H V A 0.41 70.87 0.37 1.06 H10 H10 H10 H22 A A A B 249 252 253 7
4 H4E0T0C0D0 hnnnnh :2+:2 29.94 V H E A 0.41 70.87 47.42 1.06 H10 H10 H22 H22 A A B B 249 252 3 7
4 H4E0T0C0D0 nnnhhl 2:1+1 12.29 V E I A 0.41 47.42 0.29 1.06 H10 H22 H22 H22 A B B B 249 3 6 7
4 H4E0T0C0D0 nnnhhl 2:1+1 0.61 V I A L 0.41 0.29 1.06 0.69 H10 H22 H22 H22 A B B B 249 6 7 10
4 H4E0T0C0D0 hnnnnh :2+:2 0.63 V V A L 0.41 0.37 1.06 0.69 H10 H10 H22 H22 A A B B 249 253 7 10
4 H4E0T0C0D0 nnnhhl 2:1+1 0.69 V M V L 0.41 1.28 0.37 0.69 H10 H10 H10 H22 A A A B 249 250 253 10
4 H3E0T1C0D0 nnnlnh 2:1+1 4.85 M V F L 1.28 0.37 13.60 4.15 H10 H10 T11 H13 A A A A 250 253 254 267
4 H4E0T0C0D0 nnnnnh :2+1+1 1.62 M V L L 1.28 0.37 4.15 0.69 H10 H10 H13 H22 A A A B 250 253 267 10
4 H4E0T0C0D0 nnnnnh :2+1+1 1.54 M L I V 1.28 4.15 0.15 0.58 H10 H13 H15 H15 A A A A 250 267 294 297
4 H3E0T1C0D0 nnnnnn 1+1+1+1 4.90 M F L V 1.28 13.60 4.15 0.58 H10 T11 H13 H15 A A A A 250 254 267 297
4 H3E0T1C0D0 lnnnnn 2+1+1 22.38 M I F V 1.28 74.05 13.60 0.58 H10 H10 T11 H15 A A A A 250 251 254 297
4 H4E0T0C0D0 nnnhhl 2:1+1 3.69 M S I V 1.28 12.76 0.15 0.58 H10 H15 H15 H15 A A A A 250 293 294 297
4 H4E0T0C0D0 nnnhhl 2:1+1 69.75 I V R T 74.05 0.58 148.35 56.02 H10 H15 H15 H15 A A A A 251 297 300 301
4 H3E0T1C0D0 nnnnnh :2+1+1 36.06 I F V T 74.05 13.60 0.58 56.02 H10 T11 H15 H15 A A A A 251 254 297 301
3 H2E0T1C0D0 nnl 2+1 74.38 I H S 74.05 70.87 78.23 H10 H10 T11 A A A 251 252 255
4 H4E0T0C0D0 nnnhhl 2:1+1 48.38 H E I A 70.87 47.42 74.15 1.06 H10 H22 H22 H22 A B B B 252 3 4 7
4 H4E0T0C0D0 nnnhhl 2:1+1 62.10 H I A Q 70.87 74.15 1.06 102.33 H10 H22 H22 H22 A B B B 252 4 7 8
4 H4E0T0C0D0 lnnnnh 2+:2 33.63 H V A R 70.87 0.37 1.06 62.21 H10 H10 H22 H22 A A B B 252 253 7 11
4 H4E0T0C0D0 nnnhhl 2:1+1 59.12 H A Q R 70.87 1.06 102.33 62.21 H10 H22 H22 H22 A B B B 252 7 8 11
3 H2E0T1C0D0 nnn 1+1+1 70.44 H S R 70.87 78.23 62.21 H10 T11 H22 A A B 252 255 11
4 H2E0T2C0D0 lnnlnn 3+1 20.66 V F D R 0.37 13.60 64.38 4.28 H10 T11 T11 H13 A A A A 253 254 256 263
4 H3E0T1C0D0 nnnnnn 1+1+1+1 32.81 V D R R 0.37 64.38 4.28 62.21 H10 T11 H13 H22 A A A B 253 256 263 11
4 H3E0T1C0D0 lnnnnh 2+:2 5.60 V F R L 0.37 13.60 4.28 4.15 H10 T11 H13 H13 A A A A 253 254 263 267
4 H4E0T0C0D0 nnnnnh :2+1+1 2.37 V R L L 0.37 4.28 4.15 0.69 H10 H13 H13 H22 A A A B 253 263 267 10
4 H4E0T0C0D0 lnnnnn 2+1+1 16.89 V R L R 0.37 4.28 0.69 62.21 H10 H13 H22 H22 A A B B 253 263 10 11
4 H4E0T0C0D0 nnnhhl 2:1+1 16.08 V A L R 0.37 1.06 0.69 62.21 H10 H22 H22 H22 A B B B 253 7 10 11
5 H0E0T2C3D0 nnnnllnlnn 3+1+1 40.09 F G V T K 13.60 62.54 64.29 30.09 29.93 T11 T11 C12 C12 C16 A A A A A 254 257 258 259 302
4 H1E0T1C2D0 nnnnnn 1+1+1+1 18.73 F T I K 13.60 30.09 1.30 29.93 T11 C12 H13 C16 A A A A 254 259 264 302
5 H3E0T1C1D0 lnnnhhnlnn 2:2+1 21.04 F V L T K 13.60 0.58 5.05 56.02 29.93 T11 H15 H15 H15 C16 A A A A A 254 297 298 301 302
4 H2E0T1C1D0 nnnnnn 1+1+1+1 12.47 F I L K 13.60 1.30 5.05 29.93 T11 H13 H15 C16 A A A A 254 264 298 302
5 H1E0T1C3D0 nnnnllnlnn 3+1+1 27.02 F V T N R 13.60 64.29 30.09 22.86 4.28 T11 C12 C12 C12 H13 A A A A A 254 258 259 260 263
5 H2E0T1C2D0 lnnnnnnlnn 2+2+1 14.43 F T N R I 13.60 30.09 22.86 4.28 1.30 T11 C12 C12 H13 H13 A A A A A 254 259 260 263 264
4 H1E0T2C1D0 lnnlnn 3+1 36.64 F D V R 13.60 64.38 64.29 4.28 T11 T11 C12 H13 A A A A 254 256 258 263
4 H3E0T1C0D0 nnnhhl 2:1+1 5.83 F R I L 13.60 4.28 1.30 4.15 T11 H13 H13 H13 A A A A 254 263 264 267
4 H3E0T1C0D0 lnnnnn 2+1+1 5.84 F L V L 13.60 4.15 0.58 5.05 T11 H13 H15 H15 A A A A 254 267 297 298
4 H3E0T1C0D0 nnnnnh :2+1+1 6.03 F I L L 13.60 1.30 4.15 5.05 T11 H13 H13 H15 A A A A 254 264 267 298
4 H0E0T3C1D0 llnlnl 4 51.20 F D G V 13.60 64.38 62.54 64.29 T11 T11 T11 C12 A A A A 254 256 257 258
3 H1E0T2C0D0 nnl 2+1 68.27 S D R 78.23 64.38 62.21 T11 T11 H22 A A B 255 256 11
4 H2E0T0C2D0 lnnnnn 2+1+1 35.96 V N R D 64.29 22.86 4.28 52.40 C12 C12 H13 H22 A A A B 258 260 263 15
4 H2E0T0C2D0 lnnnnn 2+1+1 29.66 T N I W 30.09 22.86 1.30 64.40 C12 C12 H13 H17 A A A A 259 260 264 305
4 H2E0T0C2D0 nnnnnn 1+1+1+1 31.43 T I K W 30.09 1.30 29.93 64.40 C12 H13 C16 H17 A A A A 259 264 302 305
5 H4E0T0C1D0 nnnnllnlnn 3+1+1 18.61 N W G F N 22.86 8.27 0.00 48.26 13.68 C12 H13 H13 H19 H22 A A A A B 260 261 262 318 18
4 H3E0T0C1D0 nnnlnh 2:1+1 24.21 N W I W 22.86 8.27 1.30 64.40 C12 H13 H13 H17 A A A A 260 261 264 305
4 H3E0T0C1D0 lnnlnn 3+1 6.79 N G R G 22.86 0.00 4.28 0.00 C12 H13 H13 H22 A A A B 260 262 263 14
4 H3E0T0C1D0 lnnnnn 2+1+1 19.88 N R G D 22.86 4.28 0.00 52.40 C12 H13 H22 H22 A A B B 260 263 14 15
4 H3E0T0C1D0 nnnhhl 2:1+1 22.23 N G D N 22.86 0.00 52.40 13.68 C12 H22 H22 H22 A B B B 260 14 15 18
4 H3E0T0C1D0 lnnnnh 2+:2 9.13 N G G N 22.86 0.00 0.00 13.68 C12 H13 H22 H22 A A B B 260 262 14 18
5 H4E0T0C1D0 lnnnnnnlnn 2+2+1 15.29 G F F E N 0.00 48.26 0.08 14.43 13.68 H13 H19 C20 H22 H22 A A A B B 262 318 319 17 18
4 H3E0T0C1D0 nnnnnh :2+1+1 3.71 G V F E 0.00 0.33 0.08 14.43 H13 H13 C20 H22 A A A B 262 265 319 17
4 H4E0T0C0D0 nnnhhl 2:1+1 3.73 G V T E 0.00 0.33 0.14 14.43 H13 H13 H13 H22 A A A B 262 265 266 17
4 H4E0T0C0D0 hnnnnh :2+:2 3.64 G T G E 0.00 0.14 0.00 14.43 H13 H13 H22 H22 A A B B 262 266 14 17
4 H4E0T0C0D0 nnnhhl 2:1+1 7.03 G G E N 0.00 0.00 14.43 13.68 H13 H22 H22 H22 A B B B 262 14 17 18
4 H4E0T0C0D0 nnnhhl 2:1+1 1.10 G R T G 0.00 4.28 0.14 0.00 H13 H13 H13 H22 A A A B 262 263 266 14
5 H4E0T0C1D0 lnnnnnnlnn 2+2+1 14.06 W G F F N 8.27 0.00 48.26 0.08 13.68 H13 H13 H19 C20 H22 A A A A B 261 262 318 319 18
4 H3E0T0C1D0 nnnhhl 2:1+1 2.17 W G V F 8.27 0.00 0.33 0.08 H13 H13 H13 C20 A A A A 261 262 265 319
4 H4E0T0C0D0 nnnhhl 2:1+1 2.31 R T L L 4.28 0.14 4.15 0.69 H13 H13 H13 H22 A A A B 263 266 267 10
4 H4E0T0C0D0 hnnnnh :2+:2 1.28 R T L G 4.28 0.14 0.69 0.00 H13 H13 H22 H22 A A B B 263 266 10 14
4 H4E0T0C0D0 nnnhhl 2:1+1 16.80 R L R G 4.28 0.69 62.21 0.00 H13 H22 H22 H22 A B B B 263 10 11 14
4 H4E0T0C0D0 nnnhhl 2:1+1 29.72 R R G D 4.28 62.21 0.00 52.40 H13 H22 H22 H22 A B B B 263 11 14 15
4 H4E0T0C0D0 nnnhhl 2:1+1 2.48 W I V F 8.27 1.30 0.33 0.00 H13 H13 H13 H19 A A A A 261 264 265 315
4 H3E0T0C1D0 nnnnnh :2+1+1 2.17 W V F F 8.27 0.33 0.00 0.08 H13 H13 H19 C20 A A A A 261 265 315 319
4 H4E0T0C0D0 nnnhhl 2:1+1 0.41 I V I F 1.30 0.33 0.00 0.00 H13 H13 H13 H19 A A A A 264 265 268 315
4 H4E0T0C0D0 nnnnnh :2+1+1 0.08 L V I F 0.00 0.33 0.00 0.00 H4 H13 H13 H19 A A A A 213 265 268 315
4 H4E0T0C0D0 nnnhhl 2:1+1 0.08 L V I S 0.00 0.33 0.00 0.00 H4 H13 H13 H13 A A A A 213 265 268 269
4 H4E0T0C0D0 nnnhhl 2:1+1 0.21 T L I G 0.14 0.69 0.00 0.00 H13 H22 H22 H22 A B B B 266 10 13 14
4 H4E0T0C0D0 nnnhhl 2:1+1 1.50 T L F L 0.14 4.15 1.04 0.69 H13 H13 H13 H22 A A A B 266 267 270 10
4 H4E0T0C0D0 nnnhhl 2:1+1 3.64 T I G E 0.14 0.00 0.00 14.43 H13 H22 H22 H22 A B B B 266 13 14 17
4 H4E0T0C0D0 nnnhhl 2:1+1 1.14 L I G I 4.15 0.00 0.24 0.15 H13 H13 H13 H15 A A A A 267 268 271 294
4 H4E0T0C0D0 lnnnnh 2+:2 2.34 L I I L 4.15 0.00 0.15 5.05 H13 H13 H15 H15 A A A A 267 268 294 298
4 H4E0T0C0D0 nnnhhl 2:1+1 2.62 I L I L 1.30 4.15 0.00 5.05 H13 H13 H13 H15 A A A A 264 267 268 298
3 H3E0T0C0D0 hhl 2:1 1.81 L F G 4.15 1.04 0.24 H13 H13 H13 A A A 267 270 271
4 H4E0T0C0D0 nnnhhl 2:1+1 2.48 L I V L 4.15 0.15 0.58 5.05 H13 H15 H15 H15 A A A A 267 294 297 298
4 H4E0T0C0D0 nnnhhl 2:1+1 0.25 G V A L 0.24 0.00 0.02 0.75 H13 H13 H13 H15 A A A A 271 274 275 290
3 H3E0T0C0D0 hhl 2:1 59.75 F K H 31.41 79.20 68.65 H13 H13 H13 A A A 273 276 277
4 H4E0T0C0D0 nnnhhl 2:1+1 0.49 V A L L 0.00 0.02 1.21 0.75 H13 H13 H13 H15 A A A A 274 275 278 290
4 H3E0T0C1D0 nnnhhl 2:1+1 7.17 A L K I 0.02 1.21 24.04 3.41 H13 H13 H13 C14 A A A A 275 278 279 287
4 H3E0T0C1D0 nnnnnh :2+1+1 1.35 A L I L 0.02 1.21 3.41 0.75 H13 H13 C14 H15 A A A A 275 278 287 290
3 H3E0T0C0D0 hhl 2:1 67.35 K K T 79.20 24.04 98.82 H13 H13 H13 A A A 276 279 280
3 H3E0T0C0D0 hhl 2:1 82.22 K H T 79.20 68.65 98.82 H13 H13 H13 A A A 276 277 280
3 H3E0T0C0D0 hhl 2:1 86.07 H T I 68.65 98.82 90.73 H13 H13 H13 A A A 277 280 281
5 H2E0T0C3D0 lnnnnnnlll 3+2 20.92 L K S C I 1.21 24.04 11.73 64.21 3.41 H13 H13 C14 C14 C14 A A A A A 278 279 285 286 287
4 H2E0T0C2D0 lnnnnn 2+1+1 27.41 L K N S 1.21 24.04 72.66 11.73 H13 H13 C14 C14 A A A A 278 279 282 285
4 H2E0T0C2D0 nnnlnh 2:1+1 44.08 L I N S 1.21 90.73 72.66 11.73 H13 H13 C14 C14 A A A A 278 281 282 285
4 H2E0T0C2D0 lnnnnn 2+1+1 17.39 L C I L 1.21 64.21 3.41 0.75 H13 C14 C14 H15 A A A A 278 286 287 290
4 H1E0T0C3D0 llnlnn 3+1 90.56 K N Q E 24.04 72.66 118.84 146.70 H13 C14 C14 C14 A A A A 279 282 283 284
3 H1E0T0C2D0 nnl 2+1 78.32 K E C 24.04 146.70 64.21 H13 C14 C14 A A A 279 284 286
3 H2E0T0C1D0 nnl 2+1 80.57 K T Q 24.04 98.82 118.84 H13 H13 C14 A A A 279 280 283
4 H2E0T0C2D0 llnlll 4 40.30 C I E P 64.21 3.41 62.59 30.98 C14 C14 H15 H15 A A A A 286 287 288 289
4 H2E0T0C2D0 lnnlnl 4 24.84 C I P L 64.21 3.41 30.98 0.75 C14 C14 H15 H15 A A A A 286 287 289 290
3 H3E0T0C0D0 hhl 2:1 54.49 E P E 62.59 30.98 69.90 H15 H15 H15 A A A 288 289 292
3 H3E0T0C0D0 hhl 2:1 37.88 P E S 30.98 69.90 12.76 H15 H15 H15 A A A 289 292 293
4 H4E0T0C0D0 nnnhhl 2:1+1 0.07 I A I T 0.15 0.00 0.15 0.00 H2 H15 H15 H15 A A A A 182 291 294 295
3 H3E0T0C0D0 hhl 2:1 43.05 E S D 69.90 12.76 46.50 H15 H15 H15 A A A 292 293 296
4 H4E0T0C0D0 nnnhhl 2:1+1 1.34 I I T L 0.15 0.15 0.00 5.05 H2 H15 H15 H15 A A A A 182 294 295 298
4 H4E0T0C0D0 nnnnnh :2+1+1 1.34 I I I L 0.15 0.00 0.15 5.05 H2 H13 H15 H15 A A A A 182 268 294 298
3 H3E0T0C0D0 hhl 2:1 2.26 T L V 0.00 5.05 1.73 H15 H15 H15 A A A 295 298 299
4 H4E0T0C0D0 lhhhhl 2:2 62.86 D V R T 46.50 0.58 148.35 56.02 H15 H15 H15 H15 A A A A 296 297 300 301
4 H4E0T0C0D0 nnnnnh :2+1+1 31.63 L V R L 28.39 1.73 85.40 11.00 H2 H15 H17 H17 A A A A 174 299 303 306
4 H4E0T0C0D0 nnnnnh :2+1+1 10.73 L S V L 28.39 1.81 1.73 11.00 H2 H2 H15 H17 A A A A 174 178 299 306
3 H3E0T0C0D0 nnl 2+1 5.93 L V L 5.05 1.73 11.00 H15 H15 H17 A A A 298 299 306
3 H3E0T0C0D0 lnl 3 96.59 R T R 148.35 56.02 85.40 H15 H15 H17 A A A 300 301 303
4 H3E0T0C1D0 lnnnnn 2+1+1 26.66 I K W L 1.30 29.93 64.40 11.00 H13 C16 H17 H17 A A A A 264 302 305 306
4 H3E0T0C1D0 nnnnnn 1+1+1+1 11.82 I L K L 1.30 5.05 29.93 11.00 H13 H15 C16 H17 A A A A 264 298 302 306
4 H4E0T0C0D0 nnnhhl 2:1+1 53.39 L R L V 28.39 85.40 11.00 88.78 H2 H17 H17 H17 A A A A 174 303 306 307
3 H3E0T0C0D0 hhl 2:1 95.24 R D V 85.40 111.55 88.78 H17 H17 H17 A A A 303 304 307
3 H3E0T0C0D0 hhl 2:1 124.75 D V K 111.55 88.78 173.91 H17 H17 H17 A A A 304 307 308
3 H3E0T0C0D0 hhl 2:1 116.62 D W K 111.55 64.40 173.91 H17 H17 H17 A A A 304 305 308
4 H4E0T0C0D0 lnnnnh 2+:2 21.24 W I W L 8.27 1.30 64.40 11.00 H13 H13 H17 H17 A A A A 261 264 305 306
4 H3E0T1C0D0 lnnnnn 2+1+1 37.76 W W L Q 8.27 64.40 11.00 67.36 H13 H17 H17 T18 A A A A 261 305 306 309
3 H2E0T1C0D0 nhl 2:1 101.89 W K Q 64.40 173.91 67.36 H17 H17 T18 A A A 305 308 309
4 H3E0T1C0D0 lnnnnn 2+1+1 34.48 L L V G 28.39 11.00 88.78 9.74 H2 H17 H17 T18 A A A A 174 306 307 311
4 H2E0T2C0D0 lnnnnn 2+1+1 24.09 W L Q G 8.27 11.00 67.36 9.74 H13 H17 T18 T18 A A A A 261 306 309 311
3 H1E0T2C0D0 nnl 2+1 96.32 V R G 88.78 190.44 9.74 H17 T18 T18 A A A 307 310 311
4 H2E0T2C0D0 lnnnnn 2+1+1 24.15 W Q G G 8.27 67.36 9.74 11.25 H13 T18 T18 H19 A A A A 261 309 311 314
4 H1E0T3C0D0 llnlnn 3+1 69.70 Q R G G 67.36 190.44 9.74 11.25 T18 T18 T18 H19 A A A A 309 310 311 314
3 H2E0T1C0D0 nnl 2+1 89.84 R D G 190.44 67.83 11.25 T18 H19 H19 A A A 310 313 314
4 H3E0T1C0D0 lnnnnn 2+1+1 7.31 W G G F 8.27 9.74 11.25 0.00 H13 T18 H19 H19 A A A A 261 311 314 315
4 H4E0T0C0D0 nnnhhl 2:1+1 16.95 W G F F 8.27 11.25 0.00 48.26 H13 H19 H19 H19 A A A A 261 314 315 318
3 H3E0T0C0D0 hhl 2:1 67.25 D G E 67.83 11.25 122.66 H19 H19 H19 A A A 313 314 317
3 H3E0T0C0D0 hhl 2:1 60.72 G E F 11.25 122.66 48.26 H19 H19 H19 A A A 314 317 318
3 H3E0T0C0D0 hhl 2:1 70.80 D V E 67.83 21.92 122.66 H19 H19 H19 A A A 313 316 317
3 H2E0T0C1D0 nnl 2+1 83.24 V E H 21.92 122.66 105.13 H19 H19 C20 A A A 316 317 320
5 H4E0T0C1D0 lnnnnnnlhh 2:1+2 24.91 F F E N Y 48.26 0.08 14.43 13.68 48.11 H19 C20 H22 H22 H22 A A B B B 318 319 17 18 21
4 H3E0T0C1D0 nnnlnh 2:1+1 14.15 W F F F 8.27 0.00 48.26 0.08 H13 H19 H19 C20 A A A A 261 315 318 319
4 H3E0T0C1D0 nnnlnh 2:1+1 77.97 F N Y R 48.26 13.68 48.11 201.84 H19 H22 H22 C23 A B B B 318 18 21 22
3 H0E0T0C3D0 lll 3 127.62 H V E 105.13 80.54 197.18 C20 C20 C20 A A A 320 321 322
3 H2E0T0C1D0 nnl 2+1 97.61 V Y Y 80.54 164.18 48.11 C20 H22 H22 A B B 321 20 21
3 H2E0T0C1D0 lll 3 111.39 R P E 225.99 60.77 47.42 C21 H22 H22 B B B 1 2 3
3 H2E0T0C1D0 lnl 3 115.85 R E I 225.99 47.42 74.15 C21 H22 H22 B B B 1 3 4
3 H2E0T0C1D0 nnl 2+1 125.95 R I W 225.99 74.15 77.72 C21 H22 H22 B B B 1 4 5
3 H3E0T0C0D0 hhl 2:1 36.16 P E I 60.77 47.42 0.29 H22 H22 H22 B B B 2 3 6
3 H3E0T0C0D0 hhl 2:1 84.73 I W Q 74.15 77.72 102.33 H22 H22 H22 B B B 4 5 8
3 H3E0T0C0D0 hhl 2:1 68.39 W Q E 77.72 102.33 25.11 H22 H22 H22 B B B 5 8 9
3 H3E0T0C0D0 hhl 2:1 98.00 Q R R 102.33 62.21 129.45 H22 H22 H22 B B B 8 11 12
3 H3E0T0C0D0 hhl 2:1 85.63 Q E R 102.33 25.11 129.45 H22 H22 H22 B B B 8 9 12
3 H3E0T0C0D0 hhl 2:1 81.35 R R D 62.21 129.45 52.40 H22 H22 H22 B B B 11 12 15
3 H3E0T0C0D0 hhl 2:1 89.01 R D E 129.45 52.40 85.17 H22 H22 H22 B B B 12 15 16
3 H3E0T0C0D0 hhl 2:1 41.15 D N A 52.40 13.68 57.36 H22 H22 H22 B B B 15 18 19
3 H3E0T0C0D0 hhl 2:1 64.98 D E A 52.40 85.17 57.36 H22 H22 H22 B B B 15 16 19
3 H3E0T0C0D0 hhl 2:1 102.24 E A Y 85.17 57.36 164.18 H22 H22 H22 B B B 16 19 20
3 H3E0T0C0D0 hhl 2:1 87.93 E E Y 85.17 14.43 164.18 H22 H22 H22 B B B 16 17 20
3 H3E0T0C0D0 hhl 2:1 75.57 E Y Y 14.43 164.18 48.11 H22 H22 H22 B B B 17 20 21
3 H2E0T0C1D0 nnl 2+1 90.96 N A R 13.68 57.36 201.84 H22 H22 C23 B B B 18 19 22
