# Supplementary material for: Characterizing the consensus residue specificity and surface of BCL-2 binding to BH3 ligands using the Knob-Socket model
Source: PLoS One. 2023 Feb 16;18(2):e0281463. doi: 10.1371/journal.pone.0281463 (PMC9934389; doi:10.1371/journal.pone.0281463)
Supplement: S1 File — (TGZ) [file pone.0281463.s008.tgz › BCL3_Bax_KS_files/3kj2/f3kj2.index]

1 172 A D C 1
2 173 A E H 2
3 174 A L H 2
4 175 A Y H 2
5 176 A R H 2
6 177 A Q H 2
7 178 A S H 2
8 179 A L H 2
9 180 A E H 2
10 181 A I H 2
11 182 A I H 2
12 183 A S H 2
13 184 A R H 2
14 185 A Y H 2
15 186 A L H 2
16 187 A R H 2
17 188 A E H 2
18 189 A Q H 2
19 190 A A H 2
20 191 A T H 2
21 192 A G C 3
22 193 A A C 3
23 194 A K C 3
24 195 A D C 3
25 196 A T C 3
26 197 A K C 3
27 198 A P C 3
28 199 A M C 3
29 200 A G C 3
30 201 A R C 3
31 202 A S C 3
32 203 A G H 4
33 204 A A H 4
34 205 A T H 4
35 206 A S H 4
36 207 A R H 4
37 208 A K H 4
38 209 A A H 4
39 210 A L H 4
40 211 A E H 4
41 212 A T H 4
42 213 A L H 4
43 214 A R H 4
44 215 A R H 4
45 216 A V H 4
46 217 A G H 4
47 218 A D H 4
48 219 A G H 4
49 220 A V H 4
50 221 A Q H 4
51 222 A R H 4
52 223 A N H 4
53 224 A H C 5
54 225 A E H 6
55 226 A T H 6
56 227 A A H 6
57 228 A F H 6
58 229 A Q H 6
59 230 A G H 6
60 231 A M H 6
61 232 A L H 6
62 233 A R H 6
63 234 A K H 6
64 235 A L H 6
65 236 A D C 7
66 237 A I C 7
67 238 A K C 7
68 239 A N T 8
69 240 A E T 8
70 241 A D T 8
71 242 A D C 9
72 243 A V C 9
73 244 A K H 10
74 245 A S H 10
75 246 A L H 10
76 247 A S H 10
77 248 A R H 10
78 249 A V H 10
79 250 A M H 10
80 251 A I H 10
81 252 A H H 10
82 253 A V H 10
83 254 A F T 11
84 255 A S T 11
85 256 A D T 11
86 257 A G T 11
87 258 A V C 12
88 259 A T C 12
89 260 A N C 12
90 261 A W H 13
91 262 A G H 13
92 263 A R H 13
93 264 A I H 13
94 265 A V H 13
95 266 A T H 13
96 267 A L H 13
97 268 A I H 13
98 269 A S H 13
99 270 A F H 13
100 271 A G H 13
101 272 A A H 13
102 273 A F H 13
103 274 A V H 13
104 275 A A H 13
105 276 A K H 13
106 277 A H H 13
107 278 A L H 13
108 279 A K H 13
109 280 A T H 13
110 281 A I H 13
111 282 A N C 14
112 283 A Q C 14
113 284 A E C 14
114 285 A S C 14
115 286 A C C 14
116 287 A I C 14
117 288 A E H 15
118 289 A P H 15
119 290 A L H 15
120 291 A A H 15
121 292 A E H 15
122 293 A S H 15
123 294 A I H 15
124 295 A T H 15
125 296 A D H 15
126 297 A V H 15
127 298 A L H 15
128 299 A V H 15
129 300 A R H 15
130 301 A T H 15
131 302 A K C 16
132 303 A R H 17
133 304 A D H 17
134 305 A W H 17
135 306 A L H 17
136 307 A V H 17
137 308 A K H 17
138 309 A Q T 18
139 310 A R T 18
140 311 A G T 18
141 312 A W H 19
142 313 A D H 19
143 314 A G H 19
144 315 A F H 19
145 316 A V H 19
146 317 A E H 19
147 318 A F H 19
148 319 A F C 20
149 320 A H C 20
150 321 A V C 20
151 322 A E C 20
152 1 B R C 21
153 2 B P H 22
154 3 B E H 22
155 4 B I H 22
156 5 B W H 22
157 6 B I H 22
158 7 B A H 22
159 8 B Q H 22
160 9 B E H 22
161 10 B L H 22
162 11 B R H 22
163 12 B R H 22
164 13 B I H 22
165 14 B G H 22
166 15 B D H 22
167 16 B E H 22
168 17 B E H 22
169 18 B N H 22
170 19 B A H 22
171 20 B Y H 22
172 21 B Y H 22
173 22 B R C 23
