# Supplementary material for: Characterizing the consensus residue specificity and surface of BCL-2 binding to BH3 ligands using the Knob-Socket model
Source: PLoS One. 2023 Feb 16;18(2):e0281463. doi: 10.1371/journal.pone.0281463 (PMC9934389; doi:10.1371/journal.pone.0281463)
Supplement: S1 File — (TGZ) [file pone.0281463.s008.tgz › BCL3_Bax_KS_files/2xpx/f2xpx.nomc.newann]

4 H4E0T0C0D0 nnnnnh :2+1+1 0.07 F W C M 0.00 0.20 0.00 0.08 H11 H13 H13 H17 A A A A 83 104 108 133
4 H4E0T0C0D0 nnnnnh :2+1+1 1.39 F W M A 0.00 0.20 0.08 5.26 H11 H13 H17 H17 A A A A 83 104 133 136
4 H4E0T0C0D0 nnnnnh :2+1+1 0.02 F C A M 0.00 0.00 0.00 0.08 H11 H13 H13 H17 A A A A 83 108 111 133
4 H4E0T0C0D0 nnnnnn 1+1+1+1 1.35 W F A M 5.33 0.00 0.00 0.08 H9 H11 H13 H17 A A A A 69 83 111 133
4 H4E0T0C0D0 nnnhhl 2:1+1 0.02 F S G M 0.00 0.00 0.00 0.08 H11 H17 H17 H17 A A A A 83 129 132 133
4 H4E0T0C0D0 nnnnnh :2+1+1 1.35 W F S M 5.33 0.00 0.00 0.08 H9 H11 H17 H17 A A A A 69 83 129 133
4 H4E0T0C0D0 nnnhhl 2:1+1 1.33 F G M A 0.00 0.00 0.08 5.26 H11 H17 H17 H17 A A A A 83 132 133 136
4 H4E0T0C0D0 nnnhhl 2:1+1 5.53 F V D F 0.00 10.32 11.78 0.00 H9 H11 H11 H11 A A A A 72 79 82 83
4 H4E0T0C0D0 hnnnnh :2+:2 3.91 W F V F 5.33 0.00 10.32 0.00 H9 H9 H11 H11 A A A A 69 72 79 83
4 H4E0T0C0D0 nnnhhl 2:1+1 2.94 F D F V 0.00 11.78 0.00 0.00 H9 H11 H11 H11 A A A A 72 82 83 86
4 H4E0T0C0D0 nnnnnh :2+1+1 0.00 F F V W 0.00 0.00 0.00 0.01 H9 H11 H11 H13 A A A A 72 83 86 107
4 H4E0T0C0D0 nnnnnh :2+1+1 1.33 W F F W 5.33 0.00 0.00 0.01 H9 H9 H11 H13 A A A A 69 72 83 107
4 H4E0T0C0D0 nnnhhl 2:1+1 27.95 V D F L 10.32 42.08 0.00 59.38 H11 H11 H11 H17 A A A A 79 80 83 128
4 H4E0T0C0D0 lnnnnh 2+:2 17.43 V F L S 10.32 0.00 59.38 0.00 H11 H11 H17 H17 A A A A 79 83 128 129
4 H4E0T0C0D0 nnnnnh :2+1+1 3.91 W V F S 5.33 10.32 0.00 0.00 H9 H11 H11 H17 A A A A 69 79 83 129
4 H4E0T0C0D0 hnnnnh :2+:2 25.37 D F L G 42.08 0.00 59.38 0.00 H11 H11 H17 H17 A A A A 80 83 128 132
4 H4E0T0C0D0 nnnhhl 2:1+1 24.43 D F N G 42.08 0.00 55.66 0.00 H11 H11 H11 H17 A A A A 80 83 84 132
4 H4E0T0C0D0 lnnnnh 2+:2 15.23 F N G A 0.00 55.66 0.00 5.26 H11 H11 H17 H17 A A A A 83 84 132 136
4 H4E0T0C0D0 nnnhhl 2:1+1 18.68 F N F A 0.00 55.66 13.79 5.26 H11 H11 H11 H17 A A A A 83 84 87 136
4 H4E0T0C0D0 nnnhhl 2:1+1 3.50 F V F W 0.00 0.00 13.79 0.20 H11 H11 H11 H13 A A A A 83 86 87 104
4 H4E0T0C0D0 hnnnnh :2+:2 0.05 F V W W 0.00 0.00 0.20 0.01 H11 H11 H13 H13 A A A A 83 86 104 107
4 H4E0T0C0D0 nnnnnh :2+1+1 4.81 F F W A 0.00 13.79 0.20 5.26 H11 H11 H13 H17 A A A A 83 87 104 136
4 H4E0T0C0D0 nnnhhl 2:1+1 0.05 F W W C 0.00 0.20 0.01 0.00 H11 H13 H13 H13 A A A A 83 104 107 108
4 H4E0T0C0D0 nnnhhl 2:1+1 0.00 F W C A 0.00 0.01 0.00 0.00 H11 H13 H13 H13 A A A A 83 107 108 111
4 H4E0T0C0D0 nnnnnh :2+1+1 1.33 W F W A 5.33 0.00 0.01 0.00 H9 H11 H13 H13 A A A A 69 83 107 111
4 H4E0T0C0D0 nnnhhl 2:1+1 14.85 F L S G 0.00 59.38 0.00 0.00 H11 H17 H17 H17 A A A A 83 128 129 132
4 H3E0T0C1D0 llnlnn 3+1 39.16 S T R D 41.95 0.00 69.57 45.12 C1 H2 H2 H17 A A A A 4 5 6 141
4 H3E0T0C1D0 lnnnnh 2+:2 23.89 S T D I 41.95 0.00 45.12 8.49 C1 H2 H17 H17 A A A A 4 5 141 144
4 H3E0T0C1D0 nnnlnh 2:1+1 11.33 S T I W 41.95 0.00 0.65 2.72 C1 H2 H2 H19 A A A A 4 5 8 150
4 H3E0T0C1D0 lnnnnn 2+1+1 13.29 S T I W 41.95 0.00 8.49 2.72 C1 H2 H17 H19 A A A A 4 5 144 150
4 H2E0T0C2D0 lnnlnn 3+1 39.88 S R E T 41.95 69.57 19.67 28.31 C1 H2 H2 C5 A A A A 4 6 7 36
4 H2E0T0C2D0 lnnnnl 2+2 46.76 Y S E I 124.78 41.95 19.67 0.65 C1 C1 H2 H2 A A A A 3 4 7 8
4 H2E0T0C2D0 lnnnnn 2+1+1 44.49 Y S I W 124.78 41.95 8.49 2.72 C1 C1 H17 H19 A A A A 3 4 144 150
4 H2E0T0C2D0 lnnnnn 2+1+1 42.53 Y S I W 124.78 41.95 0.65 2.72 C1 C1 H2 H19 A A A A 3 4 8 150
5 H5E0T0C0D0 lnnnnnnlhh 2:1+2 37.05 T R S E D 0.00 69.57 0.00 70.56 45.12 H2 H2 H17 H17 H17 A A A A A 5 6 137 138 141
4 H4E0T0C0D0 nnnhhl 2:1+1 17.39 T R L S 0.00 69.57 0.00 0.00 H2 H2 H2 H17 A A A A 5 6 9 137
4 H4E0T0C0D0 nnnnnh :2+1+1 0.63 T L M S 0.00 0.00 2.53 0.00 H2 H2 H13 H17 A A A A 5 9 105 137
4 H4E0T0C0D0 nnnnnh :2+1+1 1.35 T M S L 0.00 2.53 0.00 2.85 H2 H13 H17 H17 A A A A 5 105 137 140
4 H4E0T0C0D0 nnnhhl 2:1+1 11.99 T S L D 0.00 0.00 2.85 45.12 H2 H17 H17 H17 A A A A 5 137 140 141
4 H4E0T0C0D0 nnnhhl 2:1+1 0.80 T I L M 0.00 0.65 0.00 2.53 H2 H2 H2 H13 A A A A 5 8 9 105
4 H4E0T0C0D0 nnnnnh :2+1+1 1.48 T I M W 0.00 0.65 2.53 2.72 H2 H2 H13 H19 A A A A 5 8 105 150
4 H4E0T0C0D0 nnnhhl 2:1+1 14.12 T L D I 0.00 2.85 45.12 8.49 H2 H17 H17 H17 A A A A 5 140 141 144
4 H4E0T0C0D0 nnnnnh :2+1+1 3.51 T L I W 0.00 2.85 8.49 2.72 H2 H17 H17 H19 A A A A 5 140 144 150
4 H4E0T0C0D0 nnnnnn 1+1+1+1 2.03 T M L W 0.00 2.53 2.85 2.72 H2 H13 H17 H19 A A A A 5 105 140 150
4 H4E0T0C0D0 nnnhhl 2:1+1 19.05 R L L L 69.57 0.00 0.22 6.43 H2 H2 H2 H17 A A A A 6 9 10 134
4 H4E0T0C0D0 hnnnnh :2+:2 19.00 R L L S 69.57 0.00 6.43 0.00 H2 H2 H17 H17 A A A A 6 9 134 137
4 H3E0T0C1D0 nnnnnh :2+1+1 26.13 R L T L 69.57 0.22 28.31 6.43 H2 H2 C5 H17 A A A A 6 10 36 134
4 H4E0T0C0D0 nnnhhl 2:1+1 55.68 R L E E 69.57 6.43 76.16 70.56 H2 H17 H17 H17 A A A A 6 134 135 138
4 H4E0T0C0D0 nnnhhl 2:1+1 36.64 R L S E 69.57 6.43 0.00 70.56 H2 H17 H17 H17 A A A A 6 134 137 138
3 H2E0T0C1D0 nnl 2+1 64.51 R E T 69.57 95.65 28.31 H2 H4 C5 A A A 6 35 36
4 H3E0T0C1D0 nnnhhl 2:1+1 29.44 R E L T 69.57 19.67 0.22 28.31 H2 H2 H2 C5 A A A A 6 7 10 36
4 H3E0T0C1D0 nnnhhl 2:1+1 14.55 E L A L 19.67 0.22 0.00 38.33 H2 H2 H2 C5 A A A A 7 10 11 38
4 H2E0T0C2D0 lnnnnh 2+:2 21.63 E L T L 19.67 0.22 28.31 38.33 H2 H2 C5 C5 A A A A 7 10 36 38
4 H1E0T0C3D0 llnlnn 3+1 67.57 E L R L 19.67 38.33 209.73 2.56 H2 C5 C5 C5 A A A A 7 38 39 40
4 H2E0T0C2D0 lnnnnh 2+:2 15.14 E A L L 19.67 0.00 38.33 2.56 H2 H2 C5 C5 A A A A 7 11 38 40
3 H1E0T0C2D0 nnl 2+1 43.16 E T P 19.67 28.31 81.50 H2 C5 C5 A A A 7 36 37
3 H1E0T0C2D0 nnl 2+1 103.63 E P R 19.67 81.50 209.73 H2 C5 C5 A A A 7 37 39
4 H3E0T0C1D0 nnnhhl 2:1+1 5.72 E I A L 19.67 0.65 0.00 2.56 H2 H2 H2 C5 A A A A 7 8 11 40
4 H2E0T0C2D0 lnnnnn 2+1+1 36.91 Y E I L 124.78 19.67 0.65 2.56 C1 H2 H2 C5 A A A A 3 7 8 40
4 H1E0T0C3D0 lnnnnn 2+1+1 89.18 Y E R L 124.78 19.67 209.73 2.56 C1 H2 C5 C5 A A A A 3 7 39 40
4 H4E0T0C0D0 nnnhhl 2:1+1 0.24 I A L V 0.65 0.00 0.33 0.00 H2 H2 H2 H7 A A A A 8 11 12 47
4 H4E0T0C0D0 hnnnnh :2+:2 1.74 I L V Y 0.65 0.33 0.00 5.97 H2 H2 H7 H7 A A A A 8 12 47 50
4 H4E0T0C0D0 nnnhhl 2:1+1 0.88 I L L M 0.65 0.00 0.33 2.53 H2 H2 H2 H13 A A A A 8 9 12 105
4 H3E0T0C1D0 lnnnnn 2+1+1 3.17 I L V V 0.65 2.56 9.48 0.00 H2 C5 H7 H7 A A A A 8 40 46 47
4 H2E0T0C2D0 nnnnnn 1+1+1+1 34.37 Y I L V 124.78 0.65 2.56 9.48 C1 H2 C5 H7 A A A A 3 8 40 46
4 H3E0T0C1D0 nnnnnh :2+1+1 0.80 I A L V 0.65 0.00 2.56 0.00 H2 H2 C5 H7 A A A A 8 11 40 47
4 H4E0T0C0D0 nnnhhl 2:1+1 4.03 I V V Y 0.65 9.48 0.00 5.97 H2 H7 H7 H7 A A A A 8 46 47 50
4 H4E0T0C0D0 nnnnnh :2+1+1 4.71 I V Y W 0.65 9.48 5.97 2.72 H2 H7 H7 H19 A A A A 8 46 50 150
4 H3E0T0C1D0 nnnnnn 1+1+1+1 34.41 Y I V W 124.78 0.65 9.48 2.72 C1 H2 H7 H19 A A A A 3 8 46 150
4 H4E0T0C0D0 lnnnnh 2+:2 0.67 L C C M 0.00 2.32 0.00 0.35 H2 H2 H13 H13 A A A A 9 13 108 109
4 H4E0T0C0D0 nnnnnh :2+1+1 0.60 L C C M 0.00 2.32 0.00 0.08 H2 H2 H13 H17 A A A A 9 13 108 133
4 H4E0T0C0D0 nnnhhl 2:1+1 2.24 L L C L 0.00 0.22 2.32 6.43 H2 H2 H2 H17 A A A A 9 10 13 134
4 H4E0T0C0D0 nnnhhl 2:1+1 0.75 L L C M 0.00 0.33 2.32 0.35 H2 H2 H2 H13 A A A A 9 12 13 109
4 H4E0T0C0D0 lnnnnh 2+:2 2.21 L C M L 0.00 2.32 0.08 6.43 H2 H2 H17 H17 A A A A 9 13 133 134
5 H5E0T0C0D0 hnnnnnnnhn :2+:2+1 0.74 L L L M M 0.00 0.33 0.47 2.53 0.35 H2 H2 H7 H13 H13 A A A A A 9 12 54 105 109
5 H5E0T0C0D0 hnnnnnnnhn :2+:2+1 0.06 L W C M S 0.00 0.20 0.00 0.08 0.00 H2 H13 H13 H17 H17 A A A A A 9 104 108 133 137
5 H5E0T0C0D0 lhnnhnnnnn 2:1+1+1 0.55 L W M C S 0.00 0.20 2.53 0.00 0.00 H2 H13 H13 H13 H17 A A A A A 9 104 105 108 137
4 H4E0T0C0D0 nnnhhl 2:1+1 0.72 L M C M 0.00 2.53 0.00 0.35 H2 H13 H13 H13 A A A A 9 105 108 109
4 H4E0T0C0D0 nnnhhl 2:1+1 1.63 L M L S 0.00 0.08 6.43 0.00 H2 H17 H17 H17 A A A A 9 133 134 137
4 H4E0T0C0D0 nnnhhl 2:1+1 3.06 L C I L 0.22 2.32 9.61 0.11 H2 H2 H2 H4 A A A A 10 13 14 29
4 H4E0T0C0D0 hnnnnh :2+:2 9.53 L I L A 0.22 9.61 0.11 28.17 H2 H2 H4 H4 A A A A 10 14 29 33
4 H3E0T0C1D0 nnnhhl 2:1+1 12.04 L A I L 0.22 0.00 9.61 38.33 H2 H2 H2 C5 A A A A 10 11 14 38
4 H3E0T0C1D0 nnnnnh :2+1+1 19.08 L I A L 0.22 9.61 28.17 38.33 H2 H2 H4 C5 A A A A 10 14 33 38
4 H4E0T0C0D0 nnnhhl 2:1+1 9.88 L L A A 0.22 0.11 11.04 28.17 H2 H4 H4 H4 A A A A 10 29 32 33
4 H4E0T0C0D0 nnnnnh :2+1+1 3.08 L L A V 0.22 0.11 11.04 0.95 H2 H4 H4 H17 A A A A 10 29 32 130
4 H3E0T0C1D0 lnnnnn 2+1+1 16.93 L A A T 0.22 11.04 28.17 28.31 H2 H4 H4 C5 A A A A 10 32 33 36
4 H3E0T0C1D0 nnnnnn 1+1+1+1 11.50 L A T L 0.22 11.04 28.31 6.43 H2 H4 C5 H17 A A A A 10 32 36 134
4 H4E0T0C0D0 nnnnnh :2+1+1 4.66 L A V L 0.22 11.04 0.95 6.43 H2 H4 H17 H17 A A A A 10 32 130 134
4 H2E0T0C2D0 lnnnnn 2+1+1 23.76 L A T L 0.22 28.17 28.31 38.33 H2 H4 C5 C5 A A A A 10 33 36 38
5 H1E0T1C3D0 nnnnlnnlll 4+1 24.93 A L L S P 0.00 38.33 2.56 53.89 29.89 H2 C5 C5 C5 T6 A A A A A 11 38 40 41 42
4 H2E0T1C1D0 nnnnnh :2+1+1 19.46 A I L P 0.00 9.61 38.33 29.89 H2 H2 C5 T6 A A A A 11 14 38 42
4 H3E0T1C0D0 nnnhhl 2:1+1 21.21 A I R P 0.00 9.61 45.35 29.89 H2 H2 H2 T6 A A A A 11 14 15 42
4 H3E0T1C0D0 nnnnnh :2+1+1 18.81 A R P V 0.00 45.35 29.89 0.00 H2 H2 T6 H7 A A A A 11 15 42 47
5 H2E0T1C2D0 nnnnllnlnn 3+1+1 17.27 A L S P V 0.00 2.56 53.89 29.89 0.00 H2 C5 C5 T6 H7 A A A A A 11 40 41 42 47
4 H4E0T0C0D0 nnnhhl 2:1+1 11.42 A L R V 0.00 0.33 45.35 0.00 H2 H2 H2 H7 A A A A 11 12 15 47
4 H4E0T0C0D0 nnnhhl 2:1+1 16.52 L R D H 0.33 45.35 2.19 18.20 H2 H2 H2 H7 A A A A 12 15 16 51
4 H4E0T0C0D0 hnnnnh :2+:2 15.97 L R V H 0.33 45.35 0.00 18.20 H2 H2 H7 H7 A A A A 12 15 47 51
4 H4E0T0C0D0 nnnhhl 2:1+1 6.12 L V Y H 0.33 0.00 5.97 18.20 H2 H7 H7 H7 A A A A 12 47 50 51
4 H4E0T0C0D0 nnnhhl 2:1+1 6.24 L Y H L 0.33 5.97 18.20 0.47 H2 H7 H7 H7 A A A A 12 50 51 54
4 H4E0T0C0D0 nnnnnh :2+1+1 4.84 L H L M 0.33 18.20 0.47 0.35 H2 H7 H7 H13 A A A A 12 51 54 109
4 H4E0T0C0D0 nnnnnh :2+1+1 5.27 L D H M 0.33 2.19 18.20 0.35 H2 H2 H7 H13 A A A A 12 16 51 109
4 H4E0T0C0D0 nnnhhl 2:1+1 1.30 L C D M 0.33 2.32 2.19 0.35 H2 H2 H2 H13 A A A A 12 13 16 109
4 H4E0T0C0D0 nnnhhl 2:1+1 1.13 C C M C 2.32 0.00 0.35 1.85 H2 H13 H13 H13 A A A A 13 108 109 112
4 H4E0T0C0D0 nnnnnh :2+1+1 1.06 C C C M 2.32 0.00 1.85 0.08 H2 H13 H13 H17 A A A A 13 108 112 133
4 H4E0T0C0D0 nnnnnh :2+1+1 6.21 C S L C 2.32 20.57 0.11 1.85 H2 H2 H4 H13 A A A A 13 17 29 112
3 H3E0T0C0D0 hhl 2:1 8.36 C D S 2.32 2.19 20.57 H2 H2 H2 A A A 13 16 17
4 H4E0T0C0D0 nnnhhl 2:1+1 8.15 C I S L 2.32 9.61 20.57 0.11 H2 H2 H2 H4 A A A A 13 14 17 29
4 H3E0T0C1D0 nnnhhl 2:1+1 42.07 I S R L 9.61 20.57 123.92 14.17 H2 H2 H2 C3 A A A A 14 17 18 25
4 H3E0T1C0D0 nnnhhl 2:1+1 52.19 I R R P 9.61 45.35 123.92 29.89 H2 H2 H2 T6 A A A A 14 15 18 42
4 H3E0T0C1D0 nnnnnh :2+1+1 11.12 I S L L 9.61 20.57 14.17 0.11 H2 H2 C3 H4 A A A A 14 17 25 29
4 H2E0T2C0D0 lnnnnn 2+1+1 61.71 R P E L 45.35 29.89 111.86 59.75 H2 T6 T6 H7 A A A A 15 42 43 48
4 H3E0T1C0D0 lnnnnn 2+1+1 33.75 R P V L 45.35 29.89 0.00 59.75 H2 T6 H7 H7 A A A A 15 42 47 48
4 H4E0T0C0D0 nnnhhl 2:1+1 36.50 R D V H 45.35 2.19 80.28 18.20 H2 H2 H2 H7 A A A A 15 16 19 51
3 H3E0T0C0D0 hhl 2:1 83.18 R R V 45.35 123.92 80.28 H2 H2 H2 A A A 15 18 19
4 H4E0T0C0D0 nnnhhl 2:1+1 30.82 R V L H 45.35 0.00 59.75 18.20 H2 H7 H7 H7 A A A A 15 47 48 51
4 H3E0T0C1D0 lnnhhl 2:2 36.16 D S H G 2.19 20.57 78.90 42.96 H2 H2 H2 C3 A A A A 16 17 20 21
4 H4E0T0C0D0 nnnhhl 2:1+1 35.78 D S H R 2.19 20.57 78.90 41.44 H2 H2 H2 H13 A A A A 16 17 20 113
4 H4E0T0C0D0 nnnhhl 2:1+1 44.89 D V H H 2.19 80.28 78.90 18.20 H2 H2 H2 H7 A A A A 16 19 20 51
4 H4E0T0C0D0 nnnnnh :2+1+1 35.18 D H H R 2.19 78.90 18.20 41.44 H2 H2 H7 H13 A A A A 16 20 51 113
4 H4E0T0C0D0 nnnnnh :2+1+1 15.54 D H M R 2.19 18.20 0.35 41.44 H2 H7 H13 H13 A A A A 16 51 109 113
4 H2E0T0C2D0 lnnnnl 2+2 63.36 S R G G 20.57 123.92 42.96 65.99 H2 H2 C3 C3 A A A A 17 18 21 23
4 H2E0T0C2D0 lnnnnl 2+2 78.12 S R G T 20.57 123.92 65.99 102.01 H2 H2 C3 C3 A A A A 17 18 23 24
4 H2E0T0C2D0 lnnnnl 2+2 65.17 S R T L 20.57 123.92 102.01 14.17 H2 H2 C3 C3 A A A A 17 18 24 25
4 H1E0T0C3D0 llnlnn 3+1 43.20 S T L H 20.57 102.01 14.17 36.04 H2 C3 C3 C3 A A A A 17 24 25 26
4 H2E0T0C2D0 lnnnnn 2+1+1 17.72 S L H L 20.57 14.17 36.04 0.11 H2 C3 C3 H4 A A A A 17 25 26 29
4 H3E0T0C1D0 nnnnnn 1+1+1+1 22.96 S H L C 20.57 36.04 0.11 35.11 H2 C3 H4 H13 A A A A 17 26 29 116
4 H4E0T0C0D0 nnnnnh :2+1+1 14.41 S L C C 20.57 0.11 1.85 35.11 H2 H4 H13 H13 A A A A 17 29 112 116
4 H4E0T0C0D0 nnnhhl 2:1+1 24.74 S C R C 20.57 1.85 41.44 35.11 H2 H13 H13 H13 A A A A 17 112 113 116
4 H4E0T0C0D0 nnnnnh :2+1+1 44.90 H H E R 78.90 18.20 41.07 41.44 H2 H7 H7 H13 A A A A 20 51 55 113
3 H3E0T0C0D0 nhn :2+1 68.80 H R C 78.90 41.44 86.07 H2 H13 H13 A A A 20 113 117
3 H2E0T0C1D0 nnl 2+1 69.31 H G C 78.90 42.96 86.07 H2 C3 H13 A A A 20 21 117
3 H0E0T0C3D0 lll 3 78.95 G N G 42.96 127.89 65.99 C3 C3 C3 A A A 21 22 23
3 H0E0T0C3D0 lll 3 98.63 N G T 127.89 65.99 102.01 C3 C3 C3 A A A 22 23 24
2 H1E0T0C1D0 n 1+1 81.50 N C 127.89 35.11 C3 H13 A A 22 116
4 H2E0T0C2D0 lnnnnl 2+2 35.55 L H L E 14.17 36.04 0.11 91.90 C3 C3 H4 H4 A A A A 25 26 29 30
4 H2E0T0C2D0 llnlnh 3:1 55.19 L H P E 14.17 36.04 78.66 91.90 C3 C3 H4 H4 A A A A 25 26 27 30
4 H3E0T0C1D0 lnnnnn 2+1+1 19.78 H L C V 36.04 7.63 35.11 0.34 C3 H13 H13 H17 A A A A 26 115 116 126
4 H2E0T1C1D0 nnnnnn 1+1+1+1 18.07 H L T V 36.04 7.63 28.26 0.34 C3 H13 T15 H17 A A A A 26 115 121 126
4 H3E0T0C1D0 lnnnnh 2+:2 37.66 H V Y V 36.04 2.54 111.73 0.34 C3 H4 H17 H17 A A A A 26 28 123 126
4 H2E0T1C1D0 nnnlnh 2:1+1 44.09 H T Y V 36.04 28.26 111.73 0.34 C3 T15 H17 H17 A A A A 26 121 123 126
3 H2E0T0C1D0 lnl 3 12.90 H V L 36.04 2.54 0.11 C3 H4 H4 A A A 26 28 29
4 H3E0T0C1D0 llnlnn 3+1 57.24 H P V Y 36.04 78.66 2.54 111.73 C3 H4 H4 H17 A A A A 26 27 28 123
4 H4E0T0C0D0 nnnhhl 2:1+1 56.31 P V L Y 78.66 2.54 32.30 111.73 H4 H4 H4 H17 A A A A 27 28 31 123
3 H3E0T0C0D0 hhl 2:1 67.62 P E L 78.66 91.90 32.30 H4 H4 H4 A A A 27 30 31
4 H4E0T0C0D0 hnnnnh :2+:2 40.47 V L Y D 2.54 32.30 111.73 15.30 H4 H4 H17 H17 A A A A 28 31 123 127
4 H4E0T0C0D0 hnnnnh :2+:2 36.44 V L D R 2.54 32.30 15.30 95.63 H4 H4 H17 H17 A A A A 28 31 127 131
4 H4E0T0C0D0 nnnhhl 2:1+1 32.48 V Y V D 2.54 111.73 0.34 15.30 H4 H17 H17 H17 A A A A 28 123 126 127
4 H4E0T0C0D0 nnnhhl 2:1+1 4.78 V V D V 2.54 0.34 15.30 0.95 H4 H17 H17 H17 A A A A 28 126 127 130
4 H4E0T0C0D0 nnnhhl 2:1+1 28.60 V D V R 2.54 15.30 0.95 95.63 H4 H17 H17 H17 A A A A 28 127 130 131
4 H4E0T0C0D0 nnnhhl 2:1+1 3.66 V L A V 2.54 0.11 11.04 0.95 H4 H4 H4 H17 A A A A 28 29 32 130
3 H3E0T0C0D0 hhl 2:1 15.29 V L A 2.54 32.30 11.04 H4 H4 H4 A A A 28 31 32
4 H4E0T0C0D0 nnnnnh :2+1+1 9.51 L C C V 0.11 1.85 35.11 0.95 H4 H13 H13 H17 A A A A 29 112 116 130
3 H3E0T0C0D0 hhl 2:1 40.06 L E A 0.11 91.90 28.17 H4 H4 H4 A A A 29 30 33
3 H3E0T0C0D0 hhl 2:1 96.58 E A R 91.90 28.17 169.66 H4 H4 H4 A A A 30 33 34
3 H3E0T0C0D0 hhl 2:1 97.95 E L R 91.90 32.30 169.66 H4 H4 H4 A A A 30 31 34
3 H3E0T0C0D0 hhl 2:1 99.20 L R E 32.30 169.66 95.65 H4 H4 H4 A A A 31 34 35
3 H3E0T0C0D0 hhl 2:1 46.33 L A E 32.30 11.04 95.65 H4 H4 H4 A A A 31 32 35
3 H3E0T0C0D0 nhn :2+1 74.53 L E R 32.30 95.65 95.63 H4 H4 H17 A A A 31 35 131
3 H2E0T0C1D0 nhl 2:1 45.00 A E T 11.04 95.65 28.31 H4 H4 C5 A A A 32 35 36
3 H1E0T0C2D0 lll 3 68.49 E T P 95.65 28.31 81.50 H4 C5 C5 A A A 35 36 37
4 H1E0T1C2D0 lnnnnn 2+1+1 25.56 L S D V 2.56 53.89 45.78 0.00 C5 C5 T6 H7 A A A A 40 41 44 47
3 H0E0T0C3D0 nnl 2+1 60.41 Y L S 124.78 2.56 53.89 C1 C5 C5 A A A 3 40 41
4 H2E0T1C1D0 lnnlnn 3+1 14.46 L D V V 2.56 45.78 9.48 0.00 C5 T6 H7 H7 A A A A 40 44 46 47
3 H0E0T2C1D0 lll 3 65.21 S P E 53.89 29.89 111.86 C5 T6 T6 A A A 41 42 43
3 H2E0T1C0D0 lll 3 49.92 D T V 45.78 94.51 9.48 T6 H7 H7 A A A 44 45 46
3 H2E0T1C0D0 nhl 2:1 66.68 D T L 45.78 94.51 59.75 T6 H7 H7 A A A 44 45 48
3 H2E0T1C0D0 nnl 2+1 35.18 D V L 45.78 0.00 59.75 T6 H7 H7 A A A 44 47 48
3 H3E0T0C0D0 hhl 2:1 84.73 T L R 94.51 59.75 99.92 H7 H7 H7 A A A 45 48 49
3 H3E0T0C0D0 hhl 2:1 67.97 T V R 94.51 9.48 99.92 H7 H7 H7 A A A 45 46 49
4 H4E0T0C0D0 nnnhhl 2:1+1 35.51 V R Y I 9.48 99.92 5.97 26.68 H7 H7 H7 H19 A A A A 46 49 50 154
4 H4E0T0C0D0 lnnnnh 2+:2 60.04 V R I E 9.48 99.92 26.68 104.08 H7 H7 H19 H19 A A A A 46 49 154 155
4 H4E0T0C0D0 hnnnnh :2+:2 11.21 V Y W I 9.48 5.97 2.72 26.68 H7 H7 H19 H19 A A A A 46 50 150 154
4 H4E0T0C0D0 nnnhhl 2:1+1 18.15 V W S I 9.48 2.72 33.73 26.68 H7 H19 H19 H19 A A A A 46 150 151 154
4 H4E0T0C0D0 nnnhhl 2:1+1 43.49 V S I E 9.48 33.73 26.68 104.08 H7 H19 H19 H19 A A A A 46 151 154 155
4 H3E0T0C1D0 lnnnnn 2+1+1 42.68 Y V W S 124.78 9.48 2.72 33.73 C1 H7 H19 H19 A A A A 3 46 150 151
3 H3E0T0C0D0 hhl 2:1 53.89 L H V 59.75 18.20 83.71 H7 H7 H7 A A A 48 51 52
3 H3E0T0C0D0 hhl 2:1 81.13 L R V 59.75 99.92 83.71 H7 H7 H7 A A A 48 49 52
4 H4E0T0C0D0 nnnhhl 2:1+1 45.34 R Y L I 99.92 5.97 48.77 26.68 H7 H7 H7 H19 A A A A 49 50 53 154
3 H3E0T0C0D0 hhl 2:1 77.47 R V L 99.92 83.71 48.77 H7 H7 H7 A A A 49 52 53
4 H4E0T0C0D0 nnnhhl 2:1+1 14.31 Y L L L 5.97 48.77 0.47 2.04 H7 H7 H7 H13 A A A A 50 53 54 102
4 H4E0T0C0D0 nnnnnh :2+1+1 16.20 Y L L W 5.97 54.05 2.04 2.72 H7 H13 H13 H19 A A A A 50 98 102 150
4 H4E0T0C0D0 nnnnnh :2+1+1 19.65 Y L W L 5.97 54.05 2.72 15.87 H7 H13 H19 H19 A A A A 50 98 150 153
4 H4E0T0C0D0 nnnhhl 2:1+1 12.81 Y W L I 5.97 2.72 15.87 26.68 H7 H19 H19 H19 A A A A 50 150 153 154
4 H4E0T0C0D0 nnnhhl 2:1+1 15.02 H L E M 18.20 0.47 41.07 0.35 H7 H7 H7 H13 A A A A 51 54 55 109
4 H4E0T0C0D0 hnnnnh :2+:2 25.27 H E M R 18.20 41.07 0.35 41.44 H7 H7 H13 H13 A A A A 51 55 109 113
3 H3E0T0C0D0 hhl 2:1 47.66 H V E 18.20 83.71 41.07 H7 H7 H7 A A A 51 52 55
3 H3E0T0C0D0 hhl 2:1 63.81 V E E 83.71 41.07 66.64 H7 H7 H7 A A A 52 55 56
3 H3E0T0C0D0 hhl 2:1 66.37 V L E 83.71 48.77 66.64 H7 H7 H7 A A A 52 53 56
5 H5E0T0C0D0 lnnnnnnlhh 2:1+2 52.74 L E I R Y 48.77 66.64 0.47 76.09 71.72 H7 H7 H7 H22 H22 A A A B B 53 56 57 88 89
4 H4E0T0C0D0 nnnnnh :2+1+1 30.75 L I L Y 48.77 0.47 2.04 71.72 H7 H7 H13 H22 A A A B 53 57 102 89
4 H4E0T0C0D0 nnnhhl 2:1+1 12.94 L L I L 48.77 0.47 0.47 2.04 H7 H7 H7 H13 A A A A 53 54 57 102
4 H4E0T0C0D0 nnnhhl 2:1+1 2.49 L I I A 0.47 0.47 9.01 0.00 H7 H7 H7 H13 A A A A 54 57 58 106
4 H4E0T0C0D0 hnnnnh :2+:2 0.74 L I L A 0.47 0.47 2.04 0.00 H7 H7 H13 H13 A A A A 54 57 102 106
4 H4E0T0C0D0 nnnhhl 2:1+1 1.26 L L M A 0.47 2.04 2.53 0.00 H7 H13 H13 H13 A A A A 54 102 105 106
4 H4E0T0C0D0 nnnhhl 2:1+1 0.84 L M A M 0.47 2.53 0.00 0.35 H7 H13 H13 H13 A A A A 54 105 106 109
4 H4E0T0C0D0 hnnnnh :2+:2 2.46 L I A M 0.47 9.01 0.00 0.35 H7 H7 H13 H13 A A A A 54 58 106 109
4 H4E0T0C0D0 nnnhhl 2:1+1 12.72 L E I M 0.47 41.07 9.01 0.35 H7 H7 H7 H13 A A A A 54 55 58 109
4 H4E0T0C0D0 hnnnnh :2+:2 22.97 E I M R 41.07 9.01 0.35 41.44 H7 H7 H13 H13 A A A A 55 58 109 113
3 H3E0T0C0D0 hhl 2:1 52.96 E I E 41.07 9.01 108.79 H7 H7 H7 A A A 55 58 59
3 H3E0T0C0D0 hhl 2:1 72.17 E E E 41.07 66.64 108.79 H7 H7 H7 A A A 55 56 59
4 H4E0T0C0D0 nnnhhl 2:1+1 75.52 E I R R 66.64 0.47 158.86 76.09 H7 H7 H7 H22 A A A B 56 57 60 88
3 H3E0T0C0D0 hhl 2:1 111.43 E E R 66.64 108.79 158.86 H7 H7 H7 A A A 56 59 60
4 H4E0T0C0D0 lnnnnn 2+1+1 2.05 I L A I 0.47 2.04 0.17 5.52 H7 H13 H13 H22 A A A B 57 102 103 85
4 H4E0T0C0D0 nnnnnh :2+1+1 19.94 I L I Y 0.47 2.04 5.52 71.72 H7 H13 H22 H22 A A B B 57 102 85 89
4 H3E0T0C1D0 nnnnnh :2+1+1 9.93 I N I I 0.47 28.53 5.22 5.52 H7 C8 H22 H22 A A B B 57 61 81 85
4 H4E0T0C0D0 nnnnnh :2+1+1 2.84 I A I I 0.47 0.17 5.22 5.52 H7 H13 H22 H22 A A B B 57 103 81 85
4 H4E0T0C0D0 nnnhhl 2:1+1 38.45 I I R Y 0.47 5.52 76.09 71.72 H7 H22 H22 H22 A B B B 57 85 88 89
3 H2E0T0C1D0 nhl 2:1 62.62 I R N 0.47 158.86 28.53 H7 H7 C8 A A A 57 60 61
4 H3E0T0C1D0 nnnnnn 1+1+1+1 8.55 I N F I 0.47 28.53 0.00 5.22 H7 C8 H9 H22 A A A B 57 61 65 81
4 H3E0T0C1D0 lnnnnn 2+1+1 9.50 I I N F 0.47 9.01 28.53 0.00 H7 H7 C8 H9 A A A A 57 58 61 65
4 H4E0T0C0D0 nnnnnh :2+1+1 0.16 I F A A 0.47 0.00 0.17 0.00 H7 H9 H13 H13 A A A A 57 65 103 106
4 H4E0T0C0D0 nnnnnn 1+1+1+1 1.46 I F A I 0.47 0.00 0.17 5.22 H7 H9 H13 H22 A A A B 57 65 103 81
4 H4E0T0C0D0 lnnnnn 2+1+1 2.37 I I F A 0.47 9.01 0.00 0.00 H7 H7 H9 H13 A A A A 57 58 65 106
4 H4E0T0C0D0 nnnhhl 2:1+1 0.67 I L A A 0.47 2.04 0.17 0.00 H7 H13 H13 H13 A A A A 57 102 103 106
4 H4E0T0C0D0 nnnnnh :2+1+1 20.81 I S F H 9.01 55.91 0.00 18.33 H7 H9 H9 H13 A A A A 58 62 65 110
4 H4E0T0C0D0 nnnnnh :2+1+1 6.83 I F A H 9.01 0.00 0.00 18.33 H7 H9 H13 H13 A A A A 58 65 106 110
4 H4E0T0C0D0 nnnhhl 2:1+1 6.92 I A M H 9.01 0.00 0.35 18.33 H7 H13 H13 H13 A A A A 58 106 109 110
4 H4E0T0C0D0 nnnhhl 2:1+1 17.28 I M H R 9.01 0.35 18.33 41.44 H7 H13 H13 H13 A A A A 58 109 110 113
3 H3E0T0C0D0 nnl 2+1 57.90 I E S 9.01 108.79 55.91 H7 H7 H9 A A A 58 59 62
4 H3E0T0C1D0 nnnhhl 2:1+1 25.00 N I D I 28.53 5.22 60.73 5.52 C8 H22 H22 H22 A B B B 61 81 84 85
4 H3E0T0C1D0 lnnnnn 2+1+1 17.95 N T F I 28.53 38.05 0.00 5.22 C8 H9 H9 H22 A A A B 61 64 65 81
3 H2E0T0C1D0 lnl 3 57.27 N E T 28.53 105.23 38.05 C8 H9 H9 A A A 61 63 64
4 H4E0T0C0D0 nnnhhl 2:1+1 31.34 S F T H 55.91 0.00 51.13 18.33 H9 H9 H9 H13 A A A A 62 65 66 110
3 H3E0T0C0D0 hhl 2:1 70.76 S E T 55.91 105.23 51.13 H9 H9 H9 A A A 62 63 66
3 H3E0T0C0D0 hhl 2:1 84.10 E T E 105.23 51.13 95.93 H9 H9 H9 A A A 63 66 67
3 H3E0T0C0D0 hhl 2:1 79.74 E T E 105.23 38.05 95.93 H9 H9 H9 A A A 63 64 67
3 H3E0T0C0D0 hhl 2:1 45.05 T E T 38.05 95.93 1.17 H9 H9 H9 A A A 64 67 68
3 H3E0T0C0D0 hhl 2:1 13.07 T F T 38.05 0.00 1.17 H9 H9 H9 A A A 64 65 68
3 H3E0T0C0D0 nhn :2+1 30.31 T T Q 38.05 1.17 51.70 H9 H9 H22 A A B 64 68 77
3 H3E0T0C0D0 nhn :2+1 31.66 T Q I 38.05 51.70 5.22 H9 H22 H22 A B B 64 77 81
4 H4E0T0C0D0 nnnhhl 2:1+1 1.63 F T W W 0.00 1.17 5.33 0.01 H9 H9 H9 H13 A A A A 65 68 69 107
4 H4E0T0C0D0 nnnnnh :2+1+1 0.35 F T W L 0.00 1.17 0.01 0.24 H9 H9 H13 H22 A A A B 65 68 107 78
4 H4E0T0C0D0 nnnhhl 2:1+1 0.05 F A A W 0.00 0.17 0.00 0.01 H9 H13 H13 H13 A A A A 65 103 106 107
4 H4E0T0C0D0 nnnnnh :2+1+1 0.11 F A W L 0.00 0.17 0.01 0.24 H9 H13 H13 H22 A A A B 65 103 107 78
4 H4E0T0C0D0 nnnhhl 2:1+1 4.58 F A W H 0.00 0.00 0.01 18.33 H9 H13 H13 H13 A A A A 65 106 107 110
4 H4E0T0C0D0 hnnnnh :2+:2 5.92 F W W H 0.00 5.33 0.01 18.33 H9 H9 H13 H13 A A A A 65 69 107 110
4 H4E0T0C0D0 nnnhhl 2:1+1 18.70 F T W H 0.00 51.13 5.33 18.33 H9 H9 H9 H13 A A A A 65 66 69 110
4 H4E0T0C0D0 nnnnnh :2+1+1 1.41 F A L I 0.00 0.17 0.24 5.22 H9 H13 H22 H22 A A B B 65 103 78 81
3 H3E0T0C0D0 hhl 2:1 43.39 T W N 51.13 5.33 73.71 H9 H9 H9 A A A 66 69 70
3 H3E0T0C0D0 hhl 2:1 73.59 T E N 51.13 95.93 73.71 H9 H9 H9 A A A 66 67 70
3 H3E0T0C0D0 hhl 2:1 83.68 E N R 95.93 73.71 81.41 H9 H9 H9 A A A 67 70 71
3 H3E0T0C0D0 hhl 2:1 59.50 E T R 95.93 1.17 81.41 H9 H9 H9 A A A 67 68 71
4 H4E0T0C0D0 nnnhhl 2:1+1 20.64 T R F V 1.17 81.41 0.00 0.00 H9 H9 H9 H22 A A A B 68 71 72 74
4 H4E0T0C0D0 hnnnnh :2+:2 33.57 T R V Q 1.17 81.41 0.00 51.70 H9 H9 H22 H22 A A B B 68 71 74 77
4 H4E0T0C0D0 nnnnnh :2+1+1 0.29 T F W V 1.17 0.00 0.01 0.00 H9 H9 H13 H22 A A A B 68 72 107 74
4 H4E0T0C0D0 nnnnnh :2+1+1 0.35 T W V L 1.17 0.01 0.00 0.24 H9 H13 H22 H22 A A B B 68 107 74 78
4 H4E0T0C0D0 nnnhhl 2:1+1 13.28 T V Q L 1.17 0.00 51.70 0.24 H9 H22 H22 H22 A B B B 68 74 77 78
4 H4E0T0C0D0 nnnhhl 2:1+1 1.63 T W F W 1.17 5.33 0.00 0.01 H9 H9 H9 H13 A A A A 68 69 72 107
3 H3E0T0C0D0 hhl 2:1 40.18 W N I 5.33 73.71 41.51 H9 H9 H9 A A A 69 70 73
3 H3E0T0C0D0 hhl 2:1 72.16 N I T 73.71 41.51 101.27 H9 H9 H9 A A A 70 73 74
3 H3E0T0C0D0 hhl 2:1 85.46 N R T 73.71 81.41 101.27 H9 H9 H9 A A A 70 71 74
4 H4E0T0C0D0 nnnhhl 2:1+1 56.63 R F H T 81.41 0.00 110.26 34.84 H9 H9 H9 H22 A A A B 71 72 75 70
4 H4E0T0C0D0 lnnnnh 2+:2 29.06 R F T V 81.41 0.00 34.84 0.00 H9 H9 H22 H22 A A B B 71 72 70 74
4 H4E0T0C0D0 nnnhhl 2:1+1 45.38 R T Q V 81.41 34.84 65.27 0.00 H9 H22 H22 H22 A B B B 71 70 73 74
3 H3E0T0C0D0 hhl 2:1 97.65 R T H 81.41 101.27 110.26 H9 H9 H9 A A A 71 74 75
4 H4E0T0C0D0 nnnhhl 2:1+1 49.59 R Q V Q 81.41 65.27 0.00 51.70 H9 H22 H22 H22 A B B B 71 73 74 77
4 H4E0T0C0D0 nnnhhl 2:1+1 14.29 W F I V 5.33 0.00 41.51 10.32 H9 H9 H9 H11 A A A A 69 72 73 79
4 H4E0T0C0D0 nnnnnh :2+1+1 14.29 W I V S 5.33 41.51 10.32 0.00 H9 H9 H11 H17 A A A A 69 73 79 129
4 H3E0T0C1D0 lnnnnn 2+1+1 18.26 F I T V 0.00 41.51 21.20 10.32 H9 H9 C10 H11 A A A A 72 73 76 79
4 H4E0T0C0D0 nnnnnh :2+1+1 17.78 I V V S 41.51 10.32 19.29 0.00 H9 H11 H17 H17 A A A A 73 79 125 129
4 H4E0T0C0D0 nnnnnh :2+1+1 17.11 I L V S 41.51 7.63 19.29 0.00 H9 H13 H17 H17 A A A A 73 115 125 129
4 H4E0T0C0D0 nnnnnh :2+1+1 13.62 W I L S 5.33 41.51 7.63 0.00 H9 H9 H13 H17 A A A A 69 73 115 129
5 H4E0T0C1D0 nnnnnnnlnh 2:1+1+1 34.62 F H T D M 0.00 110.26 21.20 11.78 29.87 H9 H9 C10 H11 H22 A A A A B 72 75 76 82 71
4 H4E0T0C0D0 lnnnnh 2+:2 43.74 F H T M 0.00 110.26 34.84 29.87 H9 H9 H22 H22 A A B B 72 75 70 71
4 H2E0T0C2D0 llnlnn 3+1 76.71 H T E D 110.26 21.20 163.59 11.78 H9 C10 C10 H11 A A A A 75 76 77 82
5 H2E0T0C3D0 hnnnllnlll 4:1 58.55 T E H V D 21.20 163.59 85.85 10.32 11.78 C10 C10 C10 H11 H11 A A A A A 76 77 78 79 82
4 H3E0T0C1D0 nnnnnh :2+1+1 10.82 F T V D 0.00 21.20 10.32 11.78 H9 C10 H11 H11 A A A A 72 76 79 82
3 H2E0T0C1D0 lll 3 46.08 H V D 85.85 10.32 42.08 C10 H11 H11 A A A 78 79 80
3 H2E0T0C1D0 lnl 3 82.47 H D L 85.85 42.08 119.47 C10 H11 H11 A A A 78 80 81
3 H2E0T0C1D0 nnl 2+1 72.37 H L D 85.85 119.47 11.78 C10 H11 H11 A A A 78 81 82
3 H3E0T0C0D0 hhl 2:1 72.40 D L N 42.08 119.47 55.66 H11 H11 H11 A A A 80 81 84
3 H3E0T0C0D0 hhl 2:1 74.09 L N S 119.47 55.66 47.14 H11 H11 H11 A A A 81 84 85
3 H3E0T0C0D0 hhl 2:1 59.46 L D S 119.47 11.78 47.14 H11 H11 H11 A A A 81 82 85
4 H2E0T0C2D0 lnnnnn 2+1+1 38.33 Y I G W 124.78 8.49 17.31 2.72 C1 H17 C18 H19 A A A A 3 144 149 150
4 H4E0T0C0D0 nnnhhl 2:1+1 37.11 S V E M 47.14 0.00 71.42 29.87 H11 H11 H11 H22 A A A B 85 86 89 71
4 H4E0T0C0D0 nnnhhl 2:1+1 22.20 D S V M 11.78 47.14 0.00 29.87 H11 H11 H11 H22 A A A B 82 85 86 71
3 H3E0T0C0D0 hhl 2:1 74.23 N S L 55.66 47.14 119.89 H11 H11 H11 A A A 84 85 88
3 H3E0T0C0D0 hhl 2:1 79.48 S L E 47.14 119.89 71.42 H11 H11 H11 A A A 85 88 89
3 H3E0T0C0D0 hhl 2:1 63.11 N F L 55.66 13.79 119.89 H11 H11 H11 A A A 84 87 88
3 H3E0T0C0D0 hhl 2:1 50.83 F L F 13.79 119.89 18.80 H11 H11 H11 A A A 87 88 91
3 H2E0T0C1D0 nnl 2+1 107.73 L E H 119.89 71.42 131.89 H11 H11 C12 A A A 88 89 92
3 H2E0T0C1D0 nhl 2:1 90.19 L F H 119.89 18.80 131.89 H11 H11 C12 A A A 88 91 92
4 H4E0T0C0D0 nnnhhl 2:1+1 18.16 V E I G 0.00 71.42 0.70 0.52 H11 H11 H11 H22 A A A B 86 89 90 75
4 H4E0T0C0D0 lnnnnh 2+:2 20.95 E I G A 71.42 0.70 0.52 11.15 H11 H11 H22 H22 A A B B 89 90 75 79
4 H4E0T0C0D0 nnnhhl 2:1+1 27.00 E M G G 71.42 29.87 6.19 0.52 H11 H22 H22 H22 A B B B 89 71 72 75
4 H4E0T0C0D0 hnnnnh :2+:2 25.45 V E M G 0.00 71.42 29.87 0.52 H11 H11 H22 H22 A A B B 86 89 71 75
4 H4E0T0C0D0 nnnhhl 2:1+1 51.36 E G G R 71.42 6.19 0.52 127.29 H11 H22 H22 H22 A B B B 89 72 75 76
4 H4E0T0C0D0 nnnhhl 2:1+1 52.60 E G R A 71.42 0.52 127.29 11.15 H11 H22 H22 H22 A B B B 89 75 76 79
4 H3E0T0C1D0 lnnlnn 3+1 59.37 E I H R 71.42 0.70 131.89 33.48 H11 H11 C12 H13 A A A A 89 90 92 100
4 H4E0T0C0D0 lnnnnn 2+1+1 29.19 E I R A 71.42 0.70 33.48 11.15 H11 H11 H13 H22 A A A B 89 90 100 79
5 H3E0T0C2D0 nnnnllnlll 4+1 72.33 I F H R R 0.70 18.80 131.89 176.76 33.48 H11 H11 C12 C12 H13 A A A A A 90 91 92 93 100
4 H4E0T0C0D0 lnnnnh 2+:2 13.29 I F R W 0.70 18.80 33.48 0.20 H11 H11 H13 H13 A A A A 90 91 100 104
4 H4E0T0C0D0 nnnnnh :2+1+1 8.66 I R W L 0.70 33.48 0.20 0.24 H11 H13 H13 H22 A A A B 90 100 104 78
4 H4E0T0C0D0 lnnnnn 2+1+1 11.39 I R L A 0.70 33.48 0.24 11.15 H11 H13 H22 H22 A A B B 90 100 78 79
4 H4E0T0C0D0 nnnhhl 2:1+1 3.67 V F I W 0.00 13.79 0.70 0.20 H11 H11 H11 H13 A A A A 86 87 90 104
4 H4E0T0C0D0 nnnhhl 2:1+1 8.37 F I F W 13.79 0.70 18.80 0.20 H11 H11 H11 H13 A A A A 87 90 91 104
4 H4E0T0C0D0 hnnnnh :2+:2 0.36 V I G L 0.00 0.70 0.52 0.24 H11 H11 H22 H22 A A B B 86 90 75 78
4 H4E0T0C0D0 nnnnnh :2+1+1 0.28 V I W L 0.00 0.70 0.20 0.24 H11 H11 H13 H22 A A A B 86 90 104 78
4 H4E0T0C0D0 nnnhhl 2:1+1 3.15 I G L A 0.70 0.52 0.24 11.15 H11 H22 H22 H22 A B B B 90 75 78 79
4 H3E0T0C1D0 lnnnnn 2+1+1 22.49 F S R A 18.80 37.20 33.48 0.50 H11 C12 H13 H13 A A A A 91 97 100 101
4 H4E0T0C0D0 nnnhhl 2:1+1 13.25 F R A W 18.80 33.48 0.50 0.20 H11 H13 H13 H13 A A A A 91 100 101 104
4 H2E0T0C2D0 lnnlnn 3+1 75.04 F R P R 18.80 176.76 71.11 33.48 H11 C12 C12 H13 A A A A 91 93 96 100
4 H2E0T0C2D0 lnnnnn 2+1+1 40.15 F P S R 18.80 71.11 37.20 33.48 H11 C12 C12 H13 A A A A 91 96 97 100
4 H4E0T0C0D0 nnnnnh :2+1+1 8.91 F F W L 13.79 18.80 0.20 2.85 H11 H11 H13 H17 A A A A 87 91 104 140
4 H4E0T0C0D0 nnnnnh :2+1+1 5.59 F A W L 18.80 0.50 0.20 2.85 H11 H13 H13 H17 A A A A 91 101 104 140
3 H2E0T0C1D0 nnn 1+1+1 30.92 F P L 18.80 71.11 2.85 H11 C12 H17 A A A 91 96 140
3 H2E0T0C1D0 nhn :2+1 36.63 P L W 71.11 2.85 35.92 C12 H17 H17 A A A 96 140 143
3 H1E0T0C2D0 nnl 2+1 48.08 P S W 71.11 37.20 35.92 C12 C12 H17 A A A 96 97 143
4 H3E0T0C1D0 llnlnn 3+1 33.11 S L G N 37.20 54.05 0.00 41.18 C12 H13 H13 H22 A A A B 97 98 99 86
4 H3E0T0C1D0 nnnlnh 2:1+1 31.92 S L A W 37.20 54.05 0.50 35.92 C12 H13 H13 H17 A A A A 97 98 101 143
4 H3E0T0C1D0 nnnnnh :2+1+1 40.79 S R D N 37.20 33.48 51.28 41.18 C12 H13 H22 H22 A A B B 97 100 83 86
4 H3E0T0C1D0 lnnlnn 3+1 27.97 S G R N 37.20 0.00 33.48 41.18 C12 H13 H13 H22 A A A B 97 99 100 86
4 H4E0T0C0D0 nnnhhl 2:1+1 14.83 L A L W 54.05 0.50 2.04 2.72 H13 H13 H13 H19 A A A A 98 101 102 150
4 H4E0T0C0D0 nnnhhl 2:1+1 31.95 L G L Y 54.05 0.00 2.04 71.72 H13 H13 H13 H22 A A A B 98 99 102 89
4 H4E0T0C0D0 nnnnnh :2+1+1 23.30 L A W W 54.05 0.50 35.92 2.72 H13 H13 H17 H19 A A A A 98 101 143 150
4 H4E0T0C0D0 nnnnnh :2+1+1 27.14 L W W L 54.05 35.92 2.72 15.87 H13 H17 H19 H19 A A A A 98 143 150 153
3 H2E0T0C1D0 nnn 1+1+1 70.47 L L N 54.05 15.87 141.49 H13 H19 C20 A A A 98 153 157
4 H4E0T0C0D0 lnnnnh 2+:2 41.74 L G N Y 54.05 0.00 41.18 71.72 H13 H13 H22 H22 A A B B 98 99 86 89
4 H4E0T0C0D0 nnnhhl 2:1+1 1.93 G L A I 0.00 2.04 0.17 5.52 H13 H13 H13 H22 A A A B 99 102 103 85
4 H4E0T0C0D0 hnnnnh :2+:2 19.82 G L I Y 0.00 2.04 5.52 71.72 H13 H13 H22 H22 A A B B 99 102 85 89
4 H4E0T0C0D0 hnnnnh :2+:2 1.42 G A G I 0.00 0.17 0.00 5.52 H13 H13 H22 H22 A A B B 99 103 82 85
4 H4E0T0C0D0 nnnhhl 2:1+1 11.68 G G I N 0.00 0.00 5.52 41.18 H13 H22 H22 H22 A B B B 99 82 85 86
4 H4E0T0C0D0 nnnhhl 2:1+1 29.61 G I N Y 0.00 5.52 41.18 71.72 H13 H22 H22 H22 A B B B 99 85 86 89
4 H4E0T0C0D0 nnnhhl 2:1+1 8.41 G R A G 0.00 33.48 0.17 0.00 H13 H13 H13 H22 A A A B 99 100 103 82
4 H4E0T0C0D0 lnnnnh 2+:2 18.66 G R G N 0.00 33.48 0.00 41.18 H13 H13 H22 H22 A A B B 99 100 82 86
4 H4E0T0C0D0 hnnnnh :2+:2 8.47 R A L G 33.48 0.17 0.24 0.00 H13 H13 H22 H22 A A B B 100 103 78 82
4 H4E0T0C0D0 nnnhhl 2:1+1 11.22 R L A G 33.48 0.24 11.15 0.00 H13 H22 H22 H22 A B B B 100 78 79 82
4 H4E0T0C0D0 nnnhhl 2:1+1 23.98 R A G D 33.48 11.15 0.00 51.28 H13 H22 H22 H22 A B B B 100 79 82 83
4 H4E0T0C0D0 nnnhhl 2:1+1 31.48 R G D N 33.48 0.00 51.28 41.18 H13 H22 H22 H22 A B B B 100 82 83 86
4 H4E0T0C0D0 nnnhhl 2:1+1 8.52 R A W L 33.48 0.17 0.20 0.24 H13 H13 H13 H22 A A A B 100 103 104 78
4 H4E0T0C0D0 nnnhhl 2:1+1 1.52 A W M L 0.50 0.20 2.53 2.85 H13 H13 H13 H17 A A A A 101 104 105 140
4 H4E0T0C0D0 nnnnnh :2+1+1 2.15 A M L W 0.50 2.53 2.85 2.72 H13 H13 H17 H19 A A A A 101 105 140 150
4 H4E0T0C0D0 nnnhhl 2:1+1 1.95 A L M W 0.50 2.04 2.53 2.72 H13 H13 H13 H19 A A A A 101 102 105 150
4 H4E0T0C0D0 nnnnnh :2+1+1 10.50 A L W W 0.50 2.85 35.92 2.72 H13 H17 H17 H19 A A A A 101 140 143 150
4 H4E0T0C0D0 nnnhhl 2:1+1 1.41 A L I G 0.17 0.24 5.22 0.00 H13 H22 H22 H22 A B B B 103 78 81 82
4 H4E0T0C0D0 nnnhhl 2:1+1 0.15 A W W L 0.17 0.20 0.01 0.24 H13 H13 H13 H22 A A A B 103 104 107 78
4 H4E0T0C0D0 nnnhhl 2:1+1 2.73 A I G I 0.17 5.22 0.00 5.52 H13 H22 H22 H22 A B B B 103 81 82 85
4 H4E0T0C0D0 lnnnnh 2+:2 1.40 W M S L 0.20 2.53 0.00 2.85 H13 H13 H17 H17 A A A A 104 105 137 140
3 H3E0T0C0D0 hhl 2:1 14.55 M C R 0.35 1.85 41.44 H13 H13 H13 A A A 109 112 113
4 H4E0T0C0D0 nnnhhl 2:1+1 5.92 W W H A 5.33 0.01 18.33 0.00 H9 H13 H13 H13 A A A A 69 107 110 111
4 H4E0T0C0D0 nnnhhl 2:1+1 17.37 W H A T 5.33 18.33 0.00 45.83 H9 H13 H13 H13 A A A A 69 110 111 114
3 H3E0T0C0D0 hhl 2:1 35.20 H R T 18.33 41.44 45.83 H13 H13 H13 A A A 110 113 114
5 H5E0T0C0D0 nnnhhhnlnn 2:1+:2 9.18 C L C V V 1.85 7.63 35.11 0.34 0.95 H13 H13 H13 H17 H17 A A A A A 112 115 116 126 130
4 H4E0T0C0D0 hnnnnh :2+:2 2.63 C L V M 1.85 7.63 0.95 0.08 H13 H13 H17 H17 A A A A 112 115 130 133
4 H4E0T0C0D0 nnnhhl 2:1+1 2.39 A C L M 0.00 1.85 7.63 0.08 H13 H13 H13 H17 A A A A 111 112 115 133
4 H4E0T0C0D0 nnnhhl 2:1+1 0.48 C A C M 0.00 0.00 1.85 0.08 H13 H13 H13 H17 A A A A 108 111 112 133
3 H3E0T0C0D0 hhl 2:1 54.21 R C C 41.44 35.11 86.07 H13 H13 H13 A A A 113 116 117
3 H3E0T0C0D0 hhl 2:1 57.78 R T C 41.44 45.83 86.07 H13 H13 H13 A A A 113 114 117
4 H4E0T0C0D0 nnnhhl 2:1+1 14.70 W A T L 5.33 0.00 45.83 7.63 H9 H13 H13 H13 A A A A 69 111 114 115
4 H2E0T1C1D0 lnnnnn 2+1+1 37.92 T L N T 45.83 7.63 69.95 28.26 H13 H13 C14 T15 A A A A 114 115 118 121
3 H2E0T0C1D0 nhl 2:1 67.28 T C N 45.83 86.07 69.95 H13 H13 C14 A A A 114 117 118
4 H3E0T1C0D0 lnnnnn 2+1+1 13.88 L T V V 7.63 28.26 19.29 0.34 H13 T15 H17 H17 A A A A 115 121 125 126
4 H4E0T0C0D0 nnnhhl 2:1+1 6.81 L V V S 7.63 19.29 0.34 0.00 H13 H17 H17 H17 A A A A 115 125 126 129
4 H4E0T0C0D0 nnnhhl 2:1+1 2.23 L V S V 7.63 0.34 0.00 0.95 H13 H17 H17 H17 A A A A 115 126 129 130
4 H4E0T0C0D0 nnnnnh :2+1+1 3.26 W A L M 5.33 0.00 7.63 0.08 H9 H13 H13 H17 A A A A 69 111 115 133
4 H4E0T0C0D0 nnnnnh :2+1+1 3.26 W L S M 5.33 7.63 0.00 0.08 H9 H13 H17 H17 A A A A 69 115 129 133
4 H4E0T0C0D0 nnnhhl 2:1+1 2.17 L S V M 7.63 0.00 0.95 0.08 H13 H17 H17 H17 A A A A 115 129 130 133
3 H0E0T2C1D0 lll 3 114.92 N Q S 69.95 180.43 94.38 C14 T15 T15 A A A 118 119 120
3 H0E0T2C1D0 lnl 3 64.20 N S T 69.95 94.38 28.26 C14 T15 T15 A A A 118 120 121
4 H2E0T1C1D0 lnnnnl 2+2 29.12 T P V V 28.26 68.59 19.29 0.34 T15 C16 H17 H17 A A A A 121 122 125 126
3 H2E0T0C1D0 lnl 3 75.20 P Y V 68.59 137.71 19.29 C16 H17 H17 A A A 122 124 125
3 H3E0T0C0D0 hhl 2:1 88.25 Y Y D 111.73 137.71 15.30 H17 H17 H17 A A A 123 124 127
4 H4E0T0C0D0 nnnhhl 2:1+1 56.67 V Y V L 10.32 137.71 19.29 59.38 H11 H17 H17 H17 A A A A 79 124 125 128
3 H3E0T0C0D0 hhl 2:1 70.80 Y D L 137.71 15.30 59.38 H17 H17 H17 A A A 124 127 128
4 H4E0T0C0D0 nnnhhl 2:1+1 22.25 V V L S 10.32 19.29 59.38 0.00 H11 H17 H17 H17 A A A A 79 125 128 129
3 H3E0T0C0D0 hhl 2:1 56.77 D L R 15.30 59.38 95.63 H17 H17 H17 A A A 127 128 131
3 H3E0T0C0D0 hhl 2:1 2.49 V M L 0.95 0.08 6.43 H17 H17 H17 A A A 130 133 134
3 H3E0T0C0D0 hhl 2:1 34.34 V R L 0.95 95.63 6.43 H17 H17 H17 A A A 130 131 134
4 H4E0T0C0D0 nnnhhl 2:1+1 49.27 D L R G 42.08 59.38 95.63 0.00 H11 H17 H17 H17 A A A A 80 128 131 132
4 H4E0T0C0D0 nnnhhl 2:1+1 53.47 D R G E 42.08 95.63 0.00 76.16 H11 H17 H17 H17 A A A A 80 131 132 135
3 H3E0T0C0D0 hhl 2:1 59.41 R L E 95.63 6.43 76.16 H17 H17 H17 A A A 131 134 135
4 H4E0T0C0D0 hnnnnh :2+:2 43.47 D N G E 42.08 55.66 0.00 76.16 H11 H11 H17 H17 A A A A 80 84 132 135
4 H4E0T0C0D0 nnnhhl 2:1+1 34.27 N G E A 55.66 0.00 76.16 5.26 H11 H17 H17 H17 A A A A 84 132 135 136
3 H3E0T0C0D0 hhl 2:1 67.00 E E G 76.16 70.56 54.29 H17 H17 H17 A A A 135 138 139
3 H3E0T0C0D0 hhl 2:1 45.24 E A G 76.16 5.26 54.29 H17 H17 H17 A A A 135 136 139
4 H4E0T0C0D0 nnnhhl 2:1+1 1.39 W M A S 0.20 0.08 5.26 0.00 H13 H17 H17 H17 A A A A 104 133 136 137
4 H4E0T0C0D0 lnnnnn 2+1+1 4.81 F W A S 13.79 0.20 5.26 0.00 H11 H13 H17 H17 A A A A 87 104 136 137
4 H4E0T0C0D0 nnnnnh :2+1+1 4.21 F W S L 13.79 0.20 0.00 2.85 H11 H13 H17 H17 A A A A 87 104 137 140
3 H3E0T0C0D0 nhn :2+1 24.45 F A G 13.79 5.26 54.29 H11 H17 H17 A A A 87 136 139
3 H3E0T0C0D0 nnl 2+1 23.64 F G L 13.79 54.29 2.85 H11 H17 H17 A A A 87 139 140
3 H3E0T0C0D0 hhl 2:1 31.02 G L W 54.29 2.85 35.92 H17 H17 H17 A A A 139 140 143
4 H4E0T0C0D0 nnnhhl 2:1+1 12.50 L W I W 2.85 35.92 8.49 2.72 H17 H17 H17 H19 A A A A 140 143 144 150
3 H3E0T0C0D0 hhl 2:1 64.65 D I H 45.12 8.49 140.33 H17 H17 H17 A A A 141 144 145
3 H3E0T0C0D0 hhl 2:1 79.80 D G H 45.12 53.94 140.33 H17 H17 H17 A A A 141 142 145
3 H3E0T0C0D0 hhl 2:1 115.34 G H Q 53.94 140.33 151.75 H17 H17 H17 A A A 142 145 146
3 H3E0T0C0D0 hhl 2:1 80.54 G W Q 53.94 35.92 151.75 H17 H17 H17 A A A 142 143 146
4 H4E0T0C0D0 lnnnnh 2+:2 15.75 W I W L 35.92 8.49 2.72 15.87 H17 H17 H19 H19 A A A A 143 144 150 153
4 H3E0T0C1D0 lnnnnn 2+1+1 31.62 W I Q L 35.92 8.49 66.19 15.87 H17 H17 C18 H19 A A A A 143 144 147 153
3 H2E0T0C1D0 nhl 2:1 84.62 W Q Q 35.92 151.75 66.19 H17 H17 C18 A A A 143 146 147
4 H1E0T0C3D0 llnlnn 3+1 35.74 I Q G G 8.49 66.19 50.96 17.31 H17 C18 C18 C18 A A A A 144 147 148 149
4 H2E0T0C2D0 lnnnnn 2+1+1 26.96 I Q G L 8.49 66.19 17.31 15.87 H17 C18 C18 H19 A A A A 144 147 149 153
4 H2E0T0C2D0 lnnnnl 2+2 54.27 I H G G 8.49 140.33 50.96 17.31 H17 H17 C18 C18 A A A A 144 145 148 149
4 H3E0T0C1D0 nnnlnh 2:1+1 11.10 I G W L 8.49 17.31 2.72 15.87 H17 C18 H19 H19 A A A A 144 149 150 153
4 H1E0T0C3D0 llnlnn 3+1 48.20 Q G G T 66.19 50.96 17.31 58.33 C18 C18 C18 H19 A A A A 147 148 149 152
4 H2E0T0C2D0 lnnnnl 2+2 39.42 Q G T L 66.19 17.31 58.33 15.87 C18 C18 H19 H19 A A A A 147 149 152 153
4 H2E0T0C2D0 lnnnnn 2+1+1 70.47 Q T L N 66.19 58.33 15.87 141.49 C18 H19 H19 C20 A A A A 147 152 153 157
3 H3E0T0C0D0 hhl 2:1 65.38 S T E 33.73 58.33 104.08 H19 H19 H19 A A A 151 152 155
3 H2E0T0C1D0 nhl 2:1 81.80 T E D 58.33 104.08 82.99 H19 H19 C20 A A A 152 155 156
3 H1E0T0C2D0 nnl 2+1 94.27 T D N 58.33 82.99 141.49 H19 C20 C20 A A A 152 156 157
3 H2E0T0C1D0 lll 3 62.50 S T M 122.80 34.84 29.87 C21 H22 H22 B B B 69 70 71
3 H2E0T0C1D0 nhl 2:1 74.30 S T Q 122.80 34.84 65.27 C21 H22 H22 B B B 69 70 73
3 H2E0T0C1D0 lnl 3 52.95 S M G 122.80 29.87 6.19 C21 H22 H22 B B B 69 71 72
3 H2E0T0C1D0 nnl 2+1 64.75 S G Q 122.80 6.19 65.27 C21 H22 H22 B B B 69 72 73
4 H4E0T0C0D0 nnnhhl 2:1+1 16.18 F T M V 0.00 34.84 29.87 0.00 H9 H22 H22 H22 A B B B 72 70 71 74
4 H4E0T0C0D0 nnnnnh :2+1+1 10.41 F D V M 0.00 11.78 0.00 29.87 H9 H11 H11 H22 A A A B 72 82 86 71
4 H4E0T0C0D0 nnnnnh :2+1+1 7.47 F V M V 0.00 0.00 29.87 0.00 H9 H11 H22 H22 A A B B 72 86 71 74
4 H4E0T0C0D0 nnnhhl 2:1+1 7.60 V M V G 0.00 29.87 0.00 0.52 H11 H22 H22 H22 A B B B 86 71 74 75
3 H3E0T0C0D0 hhl 2:1 66.25 G Q R 6.19 65.27 127.29 H22 H22 H22 B B B 72 73 76
3 H3E0T0C0D0 hhl 2:1 81.42 Q R Q 65.27 127.29 51.70 H22 H22 H22 B B B 73 76 77
4 H4E0T0C0D0 nnnnnn 1+1+1+1 0.00 F V W V 0.00 0.00 0.01 0.00 H9 H11 H13 H22 A A A B 72 86 107 74
4 H4E0T0C0D0 nnnnnh :2+1+1 0.06 V W V L 0.00 0.01 0.00 0.24 H11 H13 H22 H22 A A B B 86 107 74 78
4 H4E0T0C0D0 nnnhhl 2:1+1 0.19 V V G L 0.00 0.00 0.52 0.24 H11 H22 H22 H22 A B B B 86 74 75 78
3 H3E0T0C0D0 hhl 2:1 78.15 R A I 127.29 11.15 96.02 H22 H22 H22 B B B 76 79 80
3 H3E0T0C0D0 hhl 2:1 91.67 R Q I 127.29 51.70 96.02 H22 H22 H22 B B B 76 77 80
3 H3E0T0C0D0 hhl 2:1 50.98 Q I I 51.70 96.02 5.22 H22 H22 H22 B B B 77 80 81
3 H3E0T0C0D0 hhl 2:1 19.05 Q L I 51.70 0.24 5.22 H22 H22 H22 B B B 77 78 81
4 H4E0T0C0D0 nnnnnh :2+1+1 0.11 V W W L 0.00 0.20 0.01 0.24 H11 H13 H13 H22 A A A B 86 104 107 78
3 H3E0T0C0D0 hhl 2:1 52.82 A I D 11.15 96.02 51.28 H22 H22 H22 B B B 79 80 83
4 H4E0T0C0D0 hhhlhh 2:1:1 90.22 I D D R 96.02 51.28 60.73 152.84 H22 H22 H22 H22 B B B B 80 83 84 87
3 H3E0T0C0D0 hhl 2:1 53.99 I I D 96.02 5.22 60.73 H22 H22 H22 B B B 80 81 84
3 H3E0T0C0D0 hhl 2:1 81.77 D N R 51.28 41.18 152.84 H22 H22 H22 B B B 83 86 87
3 H3E0T0C0D0 hhl 2:1 96.55 D R R 60.73 152.84 76.09 H22 H22 H22 B B B 84 87 88
3 H3E0T0C0D0 hhl 2:1 47.45 D I R 60.73 5.52 76.09 H22 H22 H22 B B B 84 85 88
3 H2E0T0C1D0 nhl 2:1 79.78 N Y D 41.18 71.72 126.45 H22 H22 C23 B B B 86 89 90
3 H2E0T0C1D0 nnl 2+1 106.82 N R D 41.18 152.84 126.45 H22 H22 C23 B B B 86 87 90
3 H1E0T0C2D0 nnl 2+1 137.06 R D S 152.84 126.45 131.88 H22 C23 C23 B B B 87 90 91
3 H2E0T0C1D0 nnl 2+1 120.27 R R S 152.84 76.09 131.88 H22 H22 C23 B B B 87 88 91
