# Supplementary material for: Characterizing the consensus residue specificity and surface of BCL-2 binding to BH3 ligands using the Knob-Socket model
Source: PLoS One. 2023 Feb 16;18(2):e0281463. doi: 10.1371/journal.pone.0281463 (PMC9934389; doi:10.1371/journal.pone.0281463)
Supplement: S1 File — (TGZ) [file pone.0281463.s008.tgz › BCL3_Bax_KS_files/2xpx/f2xpx.knob-socket]

4 H4E0T0C0D0 nnnnnh :2+1+1 0.07 F W C M 0.00 0.20 0.00 0.08 H11 H13 H13 H17 A A A A 83 104 108 133
4 H4E0T0C0D0 nnnnnh :2+1+1 1.39 F W M A 0.00 0.20 0.08 5.26 H11 H13 H17 H17 A A A A 83 104 133 136
4 H4E0T0C0D0 nnnnnh :2+1+1 0.02 F C A M 0.00 0.00 0.00 0.08 H11 H13 H13 H17 A A A A 83 108 111 133
4 H4E0T0C0D0 nnnhhl 2:1+1 0.02 F S G M 0.00 0.00 0.00 0.08 H11 H17 H17 H17 A A A A 83 129 132 133
4 H4E0T0C0D0 nnnnnh :2+1+1 1.35 W F S M 5.33 0.00 0.00 0.08 H9 H11 H17 H17 A A A A 69 83 129 133
4 H4E0T0C0D0 nnnhhl 2:1+1 1.33 F G M A 0.00 0.00 0.08 5.26 H11 H17 H17 H17 A A A A 83 132 133 136
4 H4E0T0C0D0 nnnhhl 2:1+1 5.53 F V D F 0.00 10.32 11.78 0.00 H9 H11 H11 H11 A A A A 72 79 82 83
4 H4E0T0C0D0 nnnhhl 2:1+1 2.94 F D F V 0.00 11.78 0.00 0.00 H9 H11 H11 H11 A A A A 72 82 83 86
4 H4E0T0C0D0 nnnnnh :2+1+1 0.00 F F V W 0.00 0.00 0.00 0.01 H9 H11 H11 H13 A A A A 72 83 86 107
4 H4E0T0C0D0 nnnnnh :2+1+1 1.33 W F F W 5.33 0.00 0.00 0.01 H9 H9 H11 H13 A A A A 69 72 83 107
4 H4E0T0C0D0 nnnhhl 2:1+1 27.95 V D F L 10.32 42.08 0.00 59.38 H11 H11 H11 H17 A A A A 79 80 83 128
4 H4E0T0C0D0 nnnnnh :2+1+1 3.91 W V F S 5.33 10.32 0.00 0.00 H9 H11 H11 H17 A A A A 69 79 83 129
4 H4E0T0C0D0 nnnhhl 2:1+1 24.43 D F N G 42.08 0.00 55.66 0.00 H11 H11 H11 H17 A A A A 80 83 84 132
4 H4E0T0C0D0 nnnhhl 2:1+1 18.68 F N F A 0.00 55.66 13.79 5.26 H11 H11 H11 H17 A A A A 83 84 87 136
4 H4E0T0C0D0 nnnhhl 2:1+1 3.50 F V F W 0.00 0.00 13.79 0.20 H11 H11 H11 H13 A A A A 83 86 87 104
4 H4E0T0C0D0 nnnnnh :2+1+1 4.81 F F W A 0.00 13.79 0.20 5.26 H11 H11 H13 H17 A A A A 83 87 104 136
4 H4E0T0C0D0 nnnhhl 2:1+1 0.05 F W W C 0.00 0.20 0.01 0.00 H11 H13 H13 H13 A A A A 83 104 107 108
4 H4E0T0C0D0 nnnhhl 2:1+1 0.00 F W C A 0.00 0.01 0.00 0.00 H11 H13 H13 H13 A A A A 83 107 108 111
4 H4E0T0C0D0 nnnnnh :2+1+1 1.33 W F W A 5.33 0.00 0.01 0.00 H9 H11 H13 H13 A A A A 69 83 107 111
4 H4E0T0C0D0 nnnhhl 2:1+1 14.85 F L S G 0.00 59.38 0.00 0.00 H11 H17 H17 H17 A A A A 83 128 129 132
4 H3E0T0C1D0 llnlnn 3+1 39.16 S T R D 41.95 0.00 69.57 45.12 C1 H2 H2 H17 A A A A 4 5 6 141
4 H3E0T0C1D0 nnnlnh 2:1+1 11.33 S T I W 41.95 0.00 0.65 2.72 C1 H2 H2 H19 A A A A 4 5 8 150
4 H3E0T0C1D0 lnnnnn 2+1+1 13.29 S T I W 41.95 0.00 8.49 2.72 C1 H2 H17 H19 A A A A 4 5 144 150
4 H2E0T0C2D0 lnnlnn 3+1 39.88 S R E T 41.95 69.57 19.67 28.31 C1 H2 H2 C5 A A A A 4 6 7 36
4 H2E0T0C2D0 lnnnnn 2+1+1 44.49 Y S I W 124.78 41.95 8.49 2.72 C1 C1 H17 H19 A A A A 3 4 144 150
4 H2E0T0C2D0 lnnnnn 2+1+1 42.53 Y S I W 124.78 41.95 0.65 2.72 C1 C1 H2 H19 A A A A 3 4 8 150
4 H4E0T0C0D0 nnnhhl 2:1+1 17.39 T R L S 0.00 69.57 0.00 0.00 H2 H2 H2 H17 A A A A 5 6 9 137
4 H4E0T0C0D0 nnnnnh :2+1+1 0.63 T L M S 0.00 0.00 2.53 0.00 H2 H2 H13 H17 A A A A 5 9 105 137
4 H4E0T0C0D0 nnnnnh :2+1+1 1.35 T M S L 0.00 2.53 0.00 2.85 H2 H13 H17 H17 A A A A 5 105 137 140
4 H4E0T0C0D0 nnnhhl 2:1+1 11.99 T S L D 0.00 0.00 2.85 45.12 H2 H17 H17 H17 A A A A 5 137 140 141
4 H4E0T0C0D0 nnnhhl 2:1+1 0.80 T I L M 0.00 0.65 0.00 2.53 H2 H2 H2 H13 A A A A 5 8 9 105
4 H4E0T0C0D0 nnnnnh :2+1+1 1.48 T I M W 0.00 0.65 2.53 2.72 H2 H2 H13 H19 A A A A 5 8 105 150
4 H4E0T0C0D0 nnnhhl 2:1+1 14.12 T L D I 0.00 2.85 45.12 8.49 H2 H17 H17 H17 A A A A 5 140 141 144
4 H4E0T0C0D0 nnnnnh :2+1+1 3.51 T L I W 0.00 2.85 8.49 2.72 H2 H17 H17 H19 A A A A 5 140 144 150
4 H4E0T0C0D0 nnnhhl 2:1+1 19.05 R L L L 69.57 0.00 0.22 6.43 H2 H2 H2 H17 A A A A 6 9 10 134
4 H3E0T0C1D0 nnnnnh :2+1+1 26.13 R L T L 69.57 0.22 28.31 6.43 H2 H2 C5 H17 A A A A 6 10 36 134
4 H4E0T0C0D0 nnnhhl 2:1+1 55.68 R L E E 69.57 6.43 76.16 70.56 H2 H17 H17 H17 A A A A 6 134 135 138
4 H4E0T0C0D0 nnnhhl 2:1+1 36.64 R L S E 69.57 6.43 0.00 70.56 H2 H17 H17 H17 A A A A 6 134 137 138
4 H3E0T0C1D0 nnnhhl 2:1+1 29.44 R E L T 69.57 19.67 0.22 28.31 H2 H2 H2 C5 A A A A 6 7 10 36
4 H3E0T0C1D0 nnnhhl 2:1+1 14.55 E L A L 19.67 0.22 0.00 38.33 H2 H2 H2 C5 A A A A 7 10 11 38
4 H1E0T0C3D0 llnlnn 3+1 67.57 E L R L 19.67 38.33 209.73 2.56 H2 C5 C5 C5 A A A A 7 38 39 40
4 H3E0T0C1D0 nnnhhl 2:1+1 5.72 E I A L 19.67 0.65 0.00 2.56 H2 H2 H2 C5 A A A A 7 8 11 40
4 H2E0T0C2D0 lnnnnn 2+1+1 36.91 Y E I L 124.78 19.67 0.65 2.56 C1 H2 H2 C5 A A A A 3 7 8 40
4 H1E0T0C3D0 lnnnnn 2+1+1 89.18 Y E R L 124.78 19.67 209.73 2.56 C1 H2 C5 C5 A A A A 3 7 39 40
4 H4E0T0C0D0 nnnhhl 2:1+1 0.24 I A L V 0.65 0.00 0.33 0.00 H2 H2 H2 H7 A A A A 8 11 12 47
4 H4E0T0C0D0 nnnhhl 2:1+1 0.88 I L L M 0.65 0.00 0.33 2.53 H2 H2 H2 H13 A A A A 8 9 12 105
4 H3E0T0C1D0 lnnnnn 2+1+1 3.17 I L V V 0.65 2.56 9.48 0.00 H2 C5 H7 H7 A A A A 8 40 46 47
4 H3E0T0C1D0 nnnnnh :2+1+1 0.80 I A L V 0.65 0.00 2.56 0.00 H2 H2 C5 H7 A A A A 8 11 40 47
4 H4E0T0C0D0 nnnhhl 2:1+1 4.03 I V V Y 0.65 9.48 0.00 5.97 H2 H7 H7 H7 A A A A 8 46 47 50
4 H4E0T0C0D0 nnnnnh :2+1+1 4.71 I V Y W 0.65 9.48 5.97 2.72 H2 H7 H7 H19 A A A A 8 46 50 150
4 H4E0T0C0D0 nnnnnh :2+1+1 0.60 L C C M 0.00 2.32 0.00 0.08 H2 H2 H13 H17 A A A A 9 13 108 133
4 H4E0T0C0D0 nnnhhl 2:1+1 2.24 L L C L 0.00 0.22 2.32 6.43 H2 H2 H2 H17 A A A A 9 10 13 134
4 H4E0T0C0D0 nnnhhl 2:1+1 0.75 L L C M 0.00 0.33 2.32 0.35 H2 H2 H2 H13 A A A A 9 12 13 109
5 H5E0T0C0D0 lhnnhnnnnn 2:1+1+1 0.55 L W M C S 0.00 0.20 2.53 0.00 0.00 H2 H13 H13 H13 H17 A A A A A 9 104 105 108 137
4 H4E0T0C0D0 nnnhhl 2:1+1 0.72 L M C M 0.00 2.53 0.00 0.35 H2 H13 H13 H13 A A A A 9 105 108 109
4 H4E0T0C0D0 nnnhhl 2:1+1 1.63 L M L S 0.00 0.08 6.43 0.00 H2 H17 H17 H17 A A A A 9 133 134 137
4 H4E0T0C0D0 nnnhhl 2:1+1 3.06 L C I L 0.22 2.32 9.61 0.11 H2 H2 H2 H4 A A A A 10 13 14 29
4 H3E0T0C1D0 nnnhhl 2:1+1 12.04 L A I L 0.22 0.00 9.61 38.33 H2 H2 H2 C5 A A A A 10 11 14 38
4 H3E0T0C1D0 nnnnnh :2+1+1 19.08 L I A L 0.22 9.61 28.17 38.33 H2 H2 H4 C5 A A A A 10 14 33 38
4 H4E0T0C0D0 nnnhhl 2:1+1 9.88 L L A A 0.22 0.11 11.04 28.17 H2 H4 H4 H4 A A A A 10 29 32 33
4 H4E0T0C0D0 nnnnnh :2+1+1 3.08 L L A V 0.22 0.11 11.04 0.95 H2 H4 H4 H17 A A A A 10 29 32 130
4 H3E0T0C1D0 lnnnnn 2+1+1 16.93 L A A T 0.22 11.04 28.17 28.31 H2 H4 H4 C5 A A A A 10 32 33 36
4 H4E0T0C0D0 nnnnnh :2+1+1 4.66 L A V L 0.22 11.04 0.95 6.43 H2 H4 H17 H17 A A A A 10 32 130 134
4 H2E0T0C2D0 lnnnnn 2+1+1 23.76 L A T L 0.22 28.17 28.31 38.33 H2 H4 C5 C5 A A A A 10 33 36 38
5 H1E0T1C3D0 nnnnlnnlll 4+1 24.93 A L L S P 0.00 38.33 2.56 53.89 29.89 H2 C5 C5 C5 T6 A A A A A 11 38 40 41 42
4 H2E0T1C1D0 nnnnnh :2+1+1 19.46 A I L P 0.00 9.61 38.33 29.89 H2 H2 C5 T6 A A A A 11 14 38 42
4 H3E0T1C0D0 nnnhhl 2:1+1 21.21 A I R P 0.00 9.61 45.35 29.89 H2 H2 H2 T6 A A A A 11 14 15 42
4 H3E0T1C0D0 nnnnnh :2+1+1 18.81 A R P V 0.00 45.35 29.89 0.00 H2 H2 T6 H7 A A A A 11 15 42 47
4 H4E0T0C0D0 nnnhhl 2:1+1 11.42 A L R V 0.00 0.33 45.35 0.00 H2 H2 H2 H7 A A A A 11 12 15 47
4 H4E0T0C0D0 nnnhhl 2:1+1 16.52 L R D H 0.33 45.35 2.19 18.20 H2 H2 H2 H7 A A A A 12 15 16 51
4 H4E0T0C0D0 nnnhhl 2:1+1 6.12 L V Y H 0.33 0.00 5.97 18.20 H2 H7 H7 H7 A A A A 12 47 50 51
4 H4E0T0C0D0 nnnhhl 2:1+1 6.24 L Y H L 0.33 5.97 18.20 0.47 H2 H7 H7 H7 A A A A 12 50 51 54
4 H4E0T0C0D0 nnnnnh :2+1+1 4.84 L H L M 0.33 18.20 0.47 0.35 H2 H7 H7 H13 A A A A 12 51 54 109
4 H4E0T0C0D0 nnnnnh :2+1+1 5.27 L D H M 0.33 2.19 18.20 0.35 H2 H2 H7 H13 A A A A 12 16 51 109
4 H4E0T0C0D0 nnnhhl 2:1+1 1.30 L C D M 0.33 2.32 2.19 0.35 H2 H2 H2 H13 A A A A 12 13 16 109
4 H4E0T0C0D0 nnnhhl 2:1+1 1.13 C C M C 2.32 0.00 0.35 1.85 H2 H13 H13 H13 A A A A 13 108 109 112
4 H4E0T0C0D0 nnnnnh :2+1+1 1.06 C C C M 2.32 0.00 1.85 0.08 H2 H13 H13 H17 A A A A 13 108 112 133
4 H4E0T0C0D0 nnnnnh :2+1+1 6.21 C S L C 2.32 20.57 0.11 1.85 H2 H2 H4 H13 A A A A 13 17 29 112
4 H4E0T0C0D0 nnnhhl 2:1+1 8.15 C I S L 2.32 9.61 20.57 0.11 H2 H2 H2 H4 A A A A 13 14 17 29
4 H3E0T0C1D0 nnnhhl 2:1+1 42.07 I S R L 9.61 20.57 123.92 14.17 H2 H2 H2 C3 A A A A 14 17 18 25
4 H3E0T1C0D0 nnnhhl 2:1+1 52.19 I R R P 9.61 45.35 123.92 29.89 H2 H2 H2 T6 A A A A 14 15 18 42
4 H3E0T0C1D0 nnnnnh :2+1+1 11.12 I S L L 9.61 20.57 14.17 0.11 H2 H2 C3 H4 A A A A 14 17 25 29
4 H2E0T2C0D0 lnnnnn 2+1+1 61.71 R P E L 45.35 29.89 111.86 59.75 H2 T6 T6 H7 A A A A 15 42 43 48
4 H3E0T1C0D0 lnnnnn 2+1+1 33.75 R P V L 45.35 29.89 0.00 59.75 H2 T6 H7 H7 A A A A 15 42 47 48
4 H4E0T0C0D0 nnnhhl 2:1+1 36.50 R D V H 45.35 2.19 80.28 18.20 H2 H2 H2 H7 A A A A 15 16 19 51
4 H4E0T0C0D0 nnnhhl 2:1+1 30.82 R V L H 45.35 0.00 59.75 18.20 H2 H7 H7 H7 A A A A 15 47 48 51
4 H4E0T0C0D0 nnnhhl 2:1+1 35.78 D S H R 2.19 20.57 78.90 41.44 H2 H2 H2 H13 A A A A 16 17 20 113
4 H4E0T0C0D0 nnnhhl 2:1+1 44.89 D V H H 2.19 80.28 78.90 18.20 H2 H2 H2 H7 A A A A 16 19 20 51
4 H4E0T0C0D0 nnnnnh :2+1+1 35.18 D H H R 2.19 78.90 18.20 41.44 H2 H2 H7 H13 A A A A 16 20 51 113
4 H4E0T0C0D0 nnnnnh :2+1+1 15.54 D H M R 2.19 18.20 0.35 41.44 H2 H7 H13 H13 A A A A 16 51 109 113
4 H1E0T0C3D0 llnlnn 3+1 43.20 S T L H 20.57 102.01 14.17 36.04 H2 C3 C3 C3 A A A A 17 24 25 26
4 H2E0T0C2D0 lnnnnn 2+1+1 17.72 S L H L 20.57 14.17 36.04 0.11 H2 C3 C3 H4 A A A A 17 25 26 29
4 H4E0T0C0D0 nnnnnh :2+1+1 14.41 S L C C 20.57 0.11 1.85 35.11 H2 H4 H13 H13 A A A A 17 29 112 116
4 H4E0T0C0D0 nnnhhl 2:1+1 24.74 S C R C 20.57 1.85 41.44 35.11 H2 H13 H13 H13 A A A A 17 112 113 116
4 H4E0T0C0D0 nnnnnh :2+1+1 44.90 H H E R 78.90 18.20 41.07 41.44 H2 H7 H7 H13 A A A A 20 51 55 113
4 H3E0T0C1D0 lnnnnn 2+1+1 19.78 H L C V 36.04 7.63 35.11 0.34 C3 H13 H13 H17 A A A A 26 115 116 126
4 H2E0T1C1D0 nnnlnh 2:1+1 44.09 H T Y V 36.04 28.26 111.73 0.34 C3 T15 H17 H17 A A A A 26 121 123 126
4 H3E0T0C1D0 llnlnn 3+1 57.24 H P V Y 36.04 78.66 2.54 111.73 C3 H4 H4 H17 A A A A 26 27 28 123
4 H4E0T0C0D0 nnnhhl 2:1+1 56.31 P V L Y 78.66 2.54 32.30 111.73 H4 H4 H4 H17 A A A A 27 28 31 123
4 H4E0T0C0D0 nnnhhl 2:1+1 32.48 V Y V D 2.54 111.73 0.34 15.30 H4 H17 H17 H17 A A A A 28 123 126 127
4 H4E0T0C0D0 nnnhhl 2:1+1 4.78 V V D V 2.54 0.34 15.30 0.95 H4 H17 H17 H17 A A A A 28 126 127 130
4 H4E0T0C0D0 nnnhhl 2:1+1 28.60 V D V R 2.54 15.30 0.95 95.63 H4 H17 H17 H17 A A A A 28 127 130 131
4 H4E0T0C0D0 nnnhhl 2:1+1 3.66 V L A V 2.54 0.11 11.04 0.95 H4 H4 H4 H17 A A A A 28 29 32 130
4 H4E0T0C0D0 nnnnnh :2+1+1 9.51 L C C V 0.11 1.85 35.11 0.95 H4 H13 H13 H17 A A A A 29 112 116 130
4 H1E0T1C2D0 lnnnnn 2+1+1 25.56 L S D V 2.56 53.89 45.78 0.00 C5 C5 T6 H7 A A A A 40 41 44 47
4 H2E0T1C1D0 lnnlnn 3+1 14.46 L D V V 2.56 45.78 9.48 0.00 C5 T6 H7 H7 A A A A 40 44 46 47
4 H4E0T0C0D0 nnnhhl 2:1+1 35.51 V R Y I 9.48 99.92 5.97 26.68 H7 H7 H7 H19 A A A A 46 49 50 154
4 H4E0T0C0D0 nnnhhl 2:1+1 18.15 V W S I 9.48 2.72 33.73 26.68 H7 H19 H19 H19 A A A A 46 150 151 154
4 H4E0T0C0D0 nnnhhl 2:1+1 43.49 V S I E 9.48 33.73 26.68 104.08 H7 H19 H19 H19 A A A A 46 151 154 155
4 H3E0T0C1D0 lnnnnn 2+1+1 42.68 Y V W S 124.78 9.48 2.72 33.73 C1 H7 H19 H19 A A A A 3 46 150 151
4 H4E0T0C0D0 nnnhhl 2:1+1 45.34 R Y L I 99.92 5.97 48.77 26.68 H7 H7 H7 H19 A A A A 49 50 53 154
4 H4E0T0C0D0 nnnhhl 2:1+1 14.31 Y L L L 5.97 48.77 0.47 2.04 H7 H7 H7 H13 A A A A 50 53 54 102
4 H4E0T0C0D0 nnnnnh :2+1+1 16.20 Y L L W 5.97 54.05 2.04 2.72 H7 H13 H13 H19 A A A A 50 98 102 150
4 H4E0T0C0D0 nnnnnh :2+1+1 19.65 Y L W L 5.97 54.05 2.72 15.87 H7 H13 H19 H19 A A A A 50 98 150 153
4 H4E0T0C0D0 nnnhhl 2:1+1 12.81 Y W L I 5.97 2.72 15.87 26.68 H7 H19 H19 H19 A A A A 50 150 153 154
4 H4E0T0C0D0 nnnhhl 2:1+1 15.02 H L E M 18.20 0.47 41.07 0.35 H7 H7 H7 H13 A A A A 51 54 55 109
4 H4E0T0C0D0 nnnnnh :2+1+1 30.75 L I L Y 48.77 0.47 2.04 71.72 H7 H7 H13 H22 A A A B 53 57 102 89
4 H4E0T0C0D0 nnnhhl 2:1+1 12.94 L L I L 48.77 0.47 0.47 2.04 H7 H7 H7 H13 A A A A 53 54 57 102
4 H4E0T0C0D0 nnnhhl 2:1+1 2.49 L I I A 0.47 0.47 9.01 0.00 H7 H7 H7 H13 A A A A 54 57 58 106
4 H4E0T0C0D0 nnnhhl 2:1+1 1.26 L L M A 0.47 2.04 2.53 0.00 H7 H13 H13 H13 A A A A 54 102 105 106
4 H4E0T0C0D0 nnnhhl 2:1+1 0.84 L M A M 0.47 2.53 0.00 0.35 H7 H13 H13 H13 A A A A 54 105 106 109
4 H4E0T0C0D0 nnnhhl 2:1+1 12.72 L E I M 0.47 41.07 9.01 0.35 H7 H7 H7 H13 A A A A 54 55 58 109
4 H4E0T0C0D0 nnnhhl 2:1+1 75.52 E I R R 66.64 0.47 158.86 76.09 H7 H7 H7 H22 A A A B 56 57 60 88
4 H4E0T0C0D0 lnnnnn 2+1+1 2.05 I L A I 0.47 2.04 0.17 5.52 H7 H13 H13 H22 A A A B 57 102 103 85
4 H4E0T0C0D0 nnnnnh :2+1+1 19.94 I L I Y 0.47 2.04 5.52 71.72 H7 H13 H22 H22 A A B B 57 102 85 89
4 H3E0T0C1D0 nnnnnh :2+1+1 9.93 I N I I 0.47 28.53 5.22 5.52 H7 C8 H22 H22 A A B B 57 61 81 85
4 H4E0T0C0D0 nnnnnh :2+1+1 2.84 I A I I 0.47 0.17 5.22 5.52 H7 H13 H22 H22 A A B B 57 103 81 85
4 H4E0T0C0D0 nnnhhl 2:1+1 38.45 I I R Y 0.47 5.52 76.09 71.72 H7 H22 H22 H22 A B B B 57 85 88 89
4 H3E0T0C1D0 lnnnnn 2+1+1 9.50 I I N F 0.47 9.01 28.53 0.00 H7 H7 C8 H9 A A A A 57 58 61 65
4 H4E0T0C0D0 nnnnnh :2+1+1 0.16 I F A A 0.47 0.00 0.17 0.00 H7 H9 H13 H13 A A A A 57 65 103 106
4 H4E0T0C0D0 lnnnnn 2+1+1 2.37 I I F A 0.47 9.01 0.00 0.00 H7 H7 H9 H13 A A A A 57 58 65 106
4 H4E0T0C0D0 nnnhhl 2:1+1 0.67 I L A A 0.47 2.04 0.17 0.00 H7 H13 H13 H13 A A A A 57 102 103 106
4 H4E0T0C0D0 nnnnnh :2+1+1 20.81 I S F H 9.01 55.91 0.00 18.33 H7 H9 H9 H13 A A A A 58 62 65 110
4 H4E0T0C0D0 nnnnnh :2+1+1 6.83 I F A H 9.01 0.00 0.00 18.33 H7 H9 H13 H13 A A A A 58 65 106 110
4 H4E0T0C0D0 nnnhhl 2:1+1 6.92 I A M H 9.01 0.00 0.35 18.33 H7 H13 H13 H13 A A A A 58 106 109 110
4 H4E0T0C0D0 nnnhhl 2:1+1 17.28 I M H R 9.01 0.35 18.33 41.44 H7 H13 H13 H13 A A A A 58 109 110 113
4 H3E0T0C1D0 nnnhhl 2:1+1 25.00 N I D I 28.53 5.22 60.73 5.52 C8 H22 H22 H22 A B B B 61 81 84 85
4 H3E0T0C1D0 lnnnnn 2+1+1 17.95 N T F I 28.53 38.05 0.00 5.22 C8 H9 H9 H22 A A A B 61 64 65 81
4 H4E0T0C0D0 nnnhhl 2:1+1 31.34 S F T H 55.91 0.00 51.13 18.33 H9 H9 H9 H13 A A A A 62 65 66 110
4 H4E0T0C0D0 nnnhhl 2:1+1 1.63 F T W W 0.00 1.17 5.33 0.01 H9 H9 H9 H13 A A A A 65 68 69 107
4 H4E0T0C0D0 nnnnnh :2+1+1 0.35 F T W L 0.00 1.17 0.01 0.24 H9 H9 H13 H22 A A A B 65 68 107 78
4 H4E0T0C0D0 nnnhhl 2:1+1 0.05 F A A W 0.00 0.17 0.00 0.01 H9 H13 H13 H13 A A A A 65 103 106 107
4 H4E0T0C0D0 nnnnnh :2+1+1 0.11 F A W L 0.00 0.17 0.01 0.24 H9 H13 H13 H22 A A A B 65 103 107 78
4 H4E0T0C0D0 nnnhhl 2:1+1 4.58 F A W H 0.00 0.00 0.01 18.33 H9 H13 H13 H13 A A A A 65 106 107 110
4 H4E0T0C0D0 nnnhhl 2:1+1 18.70 F T W H 0.00 51.13 5.33 18.33 H9 H9 H9 H13 A A A A 65 66 69 110
4 H4E0T0C0D0 nnnnnh :2+1+1 1.41 F A L I 0.00 0.17 0.24 5.22 H9 H13 H22 H22 A A B B 65 103 78 81
4 H4E0T0C0D0 nnnhhl 2:1+1 20.64 T R F V 1.17 81.41 0.00 0.00 H9 H9 H9 H22 A A A B 68 71 72 74
4 H4E0T0C0D0 nnnnnh :2+1+1 0.29 T F W V 1.17 0.00 0.01 0.00 H9 H9 H13 H22 A A A B 68 72 107 74
4 H4E0T0C0D0 nnnnnh :2+1+1 0.35 T W V L 1.17 0.01 0.00 0.24 H9 H13 H22 H22 A A B B 68 107 74 78
4 H4E0T0C0D0 nnnhhl 2:1+1 13.28 T V Q L 1.17 0.00 51.70 0.24 H9 H22 H22 H22 A B B B 68 74 77 78
4 H4E0T0C0D0 nnnhhl 2:1+1 1.63 T W F W 1.17 5.33 0.00 0.01 H9 H9 H9 H13 A A A A 68 69 72 107
4 H4E0T0C0D0 nnnhhl 2:1+1 56.63 R F H T 81.41 0.00 110.26 34.84 H9 H9 H9 H22 A A A B 71 72 75 70
4 H4E0T0C0D0 nnnhhl 2:1+1 45.38 R T Q V 81.41 34.84 65.27 0.00 H9 H22 H22 H22 A B B B 71 70 73 74
4 H4E0T0C0D0 nnnhhl 2:1+1 49.59 R Q V Q 81.41 65.27 0.00 51.70 H9 H22 H22 H22 A B B B 71 73 74 77
4 H4E0T0C0D0 nnnhhl 2:1+1 14.29 W F I V 5.33 0.00 41.51 10.32 H9 H9 H9 H11 A A A A 69 72 73 79
4 H4E0T0C0D0 nnnnnh :2+1+1 14.29 W I V S 5.33 41.51 10.32 0.00 H9 H9 H11 H17 A A A A 69 73 79 129
4 H3E0T0C1D0 lnnnnn 2+1+1 18.26 F I T V 0.00 41.51 21.20 10.32 H9 H9 C10 H11 A A A A 72 73 76 79
4 H4E0T0C0D0 nnnnnh :2+1+1 17.78 I V V S 41.51 10.32 19.29 0.00 H9 H11 H17 H17 A A A A 73 79 125 129
4 H4E0T0C0D0 nnnnnh :2+1+1 17.11 I L V S 41.51 7.63 19.29 0.00 H9 H13 H17 H17 A A A A 73 115 125 129
4 H4E0T0C0D0 nnnnnh :2+1+1 13.62 W I L S 5.33 41.51 7.63 0.00 H9 H9 H13 H17 A A A A 69 73 115 129
5 H4E0T0C1D0 nnnnnnnlnh 2:1+1+1 34.62 F H T D M 0.00 110.26 21.20 11.78 29.87 H9 H9 C10 H11 H22 A A A A B 72 75 76 82 71
4 H2E0T0C2D0 llnlnn 3+1 76.71 H T E D 110.26 21.20 163.59 11.78 H9 C10 C10 H11 A A A A 75 76 77 82
4 H3E0T0C1D0 nnnnnh :2+1+1 10.82 F T V D 0.00 21.20 10.32 11.78 H9 C10 H11 H11 A A A A 72 76 79 82
4 H2E0T0C2D0 lnnnnn 2+1+1 38.33 Y I G W 124.78 8.49 17.31 2.72 C1 H17 C18 H19 A A A A 3 144 149 150
4 H4E0T0C0D0 nnnhhl 2:1+1 37.11 S V E M 47.14 0.00 71.42 29.87 H11 H11 H11 H22 A A A B 85 86 89 71
4 H4E0T0C0D0 nnnhhl 2:1+1 22.20 D S V M 11.78 47.14 0.00 29.87 H11 H11 H11 H22 A A A B 82 85 86 71
4 H4E0T0C0D0 nnnhhl 2:1+1 18.16 V E I G 0.00 71.42 0.70 0.52 H11 H11 H11 H22 A A A B 86 89 90 75
4 H4E0T0C0D0 nnnhhl 2:1+1 27.00 E M G G 71.42 29.87 6.19 0.52 H11 H22 H22 H22 A B B B 89 71 72 75
4 H4E0T0C0D0 nnnhhl 2:1+1 51.36 E G G R 71.42 6.19 0.52 127.29 H11 H22 H22 H22 A B B B 89 72 75 76
4 H4E0T0C0D0 nnnhhl 2:1+1 52.60 E G R A 71.42 0.52 127.29 11.15 H11 H22 H22 H22 A B B B 89 75 76 79
4 H3E0T0C1D0 lnnlnn 3+1 59.37 E I H R 71.42 0.70 131.89 33.48 H11 H11 C12 H13 A A A A 89 90 92 100
4 H4E0T0C0D0 lnnnnn 2+1+1 29.19 E I R A 71.42 0.70 33.48 11.15 H11 H11 H13 H22 A A A B 89 90 100 79
5 H3E0T0C2D0 nnnnllnlll 4+1 72.33 I F H R R 0.70 18.80 131.89 176.76 33.48 H11 H11 C12 C12 H13 A A A A A 90 91 92 93 100
4 H4E0T0C0D0 nnnnnh :2+1+1 8.66 I R W L 0.70 33.48 0.20 0.24 H11 H13 H13 H22 A A A B 90 100 104 78
4 H4E0T0C0D0 lnnnnn 2+1+1 11.39 I R L A 0.70 33.48 0.24 11.15 H11 H13 H22 H22 A A B B 90 100 78 79
4 H4E0T0C0D0 nnnhhl 2:1+1 3.67 V F I W 0.00 13.79 0.70 0.20 H11 H11 H11 H13 A A A A 86 87 90 104
4 H4E0T0C0D0 nnnhhl 2:1+1 8.37 F I F W 13.79 0.70 18.80 0.20 H11 H11 H11 H13 A A A A 87 90 91 104
4 H4E0T0C0D0 nnnnnh :2+1+1 0.28 V I W L 0.00 0.70 0.20 0.24 H11 H11 H13 H22 A A A B 86 90 104 78
4 H4E0T0C0D0 nnnhhl 2:1+1 3.15 I G L A 0.70 0.52 0.24 11.15 H11 H22 H22 H22 A B B B 90 75 78 79
4 H3E0T0C1D0 lnnnnn 2+1+1 22.49 F S R A 18.80 37.20 33.48 0.50 H11 C12 H13 H13 A A A A 91 97 100 101
4 H4E0T0C0D0 nnnhhl 2:1+1 13.25 F R A W 18.80 33.48 0.50 0.20 H11 H13 H13 H13 A A A A 91 100 101 104
4 H2E0T0C2D0 lnnlnn 3+1 75.04 F R P R 18.80 176.76 71.11 33.48 H11 C12 C12 H13 A A A A 91 93 96 100
4 H2E0T0C2D0 lnnnnn 2+1+1 40.15 F P S R 18.80 71.11 37.20 33.48 H11 C12 C12 H13 A A A A 91 96 97 100
4 H4E0T0C0D0 nnnnnh :2+1+1 8.91 F F W L 13.79 18.80 0.20 2.85 H11 H11 H13 H17 A A A A 87 91 104 140
4 H4E0T0C0D0 nnnnnh :2+1+1 5.59 F A W L 18.80 0.50 0.20 2.85 H11 H13 H13 H17 A A A A 91 101 104 140
4 H3E0T0C1D0 llnlnn 3+1 33.11 S L G N 37.20 54.05 0.00 41.18 C12 H13 H13 H22 A A A B 97 98 99 86
4 H3E0T0C1D0 nnnlnh 2:1+1 31.92 S L A W 37.20 54.05 0.50 35.92 C12 H13 H13 H17 A A A A 97 98 101 143
4 H3E0T0C1D0 nnnnnh :2+1+1 40.79 S R D N 37.20 33.48 51.28 41.18 C12 H13 H22 H22 A A B B 97 100 83 86
4 H3E0T0C1D0 lnnlnn 3+1 27.97 S G R N 37.20 0.00 33.48 41.18 C12 H13 H13 H22 A A A B 97 99 100 86
4 H4E0T0C0D0 nnnhhl 2:1+1 14.83 L A L W 54.05 0.50 2.04 2.72 H13 H13 H13 H19 A A A A 98 101 102 150
4 H4E0T0C0D0 nnnhhl 2:1+1 31.95 L G L Y 54.05 0.00 2.04 71.72 H13 H13 H13 H22 A A A B 98 99 102 89
4 H4E0T0C0D0 nnnnnh :2+1+1 23.30 L A W W 54.05 0.50 35.92 2.72 H13 H13 H17 H19 A A A A 98 101 143 150
4 H4E0T0C0D0 nnnnnh :2+1+1 27.14 L W W L 54.05 35.92 2.72 15.87 H13 H17 H19 H19 A A A A 98 143 150 153
4 H4E0T0C0D0 nnnhhl 2:1+1 1.93 G L A I 0.00 2.04 0.17 5.52 H13 H13 H13 H22 A A A B 99 102 103 85
4 H4E0T0C0D0 nnnhhl 2:1+1 11.68 G G I N 0.00 0.00 5.52 41.18 H13 H22 H22 H22 A B B B 99 82 85 86
4 H4E0T0C0D0 nnnhhl 2:1+1 29.61 G I N Y 0.00 5.52 41.18 71.72 H13 H22 H22 H22 A B B B 99 85 86 89
4 H4E0T0C0D0 nnnhhl 2:1+1 8.41 G R A G 0.00 33.48 0.17 0.00 H13 H13 H13 H22 A A A B 99 100 103 82
4 H4E0T0C0D0 nnnhhl 2:1+1 11.22 R L A G 33.48 0.24 11.15 0.00 H13 H22 H22 H22 A B B B 100 78 79 82
4 H4E0T0C0D0 nnnhhl 2:1+1 23.98 R A G D 33.48 11.15 0.00 51.28 H13 H22 H22 H22 A B B B 100 79 82 83
4 H4E0T0C0D0 nnnhhl 2:1+1 31.48 R G D N 33.48 0.00 51.28 41.18 H13 H22 H22 H22 A B B B 100 82 83 86
4 H4E0T0C0D0 nnnhhl 2:1+1 8.52 R A W L 33.48 0.17 0.20 0.24 H13 H13 H13 H22 A A A B 100 103 104 78
4 H4E0T0C0D0 nnnhhl 2:1+1 1.52 A W M L 0.50 0.20 2.53 2.85 H13 H13 H13 H17 A A A A 101 104 105 140
4 H4E0T0C0D0 nnnnnh :2+1+1 2.15 A M L W 0.50 2.53 2.85 2.72 H13 H13 H17 H19 A A A A 101 105 140 150
4 H4E0T0C0D0 nnnhhl 2:1+1 1.95 A L M W 0.50 2.04 2.53 2.72 H13 H13 H13 H19 A A A A 101 102 105 150
4 H4E0T0C0D0 nnnnnh :2+1+1 10.50 A L W W 0.50 2.85 35.92 2.72 H13 H17 H17 H19 A A A A 101 140 143 150
4 H4E0T0C0D0 nnnhhl 2:1+1 1.41 A L I G 0.17 0.24 5.22 0.00 H13 H22 H22 H22 A B B B 103 78 81 82
4 H4E0T0C0D0 nnnhhl 2:1+1 0.15 A W W L 0.17 0.20 0.01 0.24 H13 H13 H13 H22 A A A B 103 104 107 78
4 H4E0T0C0D0 nnnhhl 2:1+1 2.73 A I G I 0.17 5.22 0.00 5.52 H13 H22 H22 H22 A B B B 103 81 82 85
4 H4E0T0C0D0 nnnhhl 2:1+1 5.92 W W H A 5.33 0.01 18.33 0.00 H9 H13 H13 H13 A A A A 69 107 110 111
4 H4E0T0C0D0 nnnhhl 2:1+1 17.37 W H A T 5.33 18.33 0.00 45.83 H9 H13 H13 H13 A A A A 69 110 111 114
4 H4E0T0C0D0 nnnhhl 2:1+1 2.39 A C L M 0.00 1.85 7.63 0.08 H13 H13 H13 H17 A A A A 111 112 115 133
4 H4E0T0C0D0 nnnhhl 2:1+1 0.48 C A C M 0.00 0.00 1.85 0.08 H13 H13 H13 H17 A A A A 108 111 112 133
4 H4E0T0C0D0 nnnhhl 2:1+1 14.70 W A T L 5.33 0.00 45.83 7.63 H9 H13 H13 H13 A A A A 69 111 114 115
4 H2E0T1C1D0 lnnnnn 2+1+1 37.92 T L N T 45.83 7.63 69.95 28.26 H13 H13 C14 T15 A A A A 114 115 118 121
4 H3E0T1C0D0 lnnnnn 2+1+1 13.88 L T V V 7.63 28.26 19.29 0.34 H13 T15 H17 H17 A A A A 115 121 125 126
4 H4E0T0C0D0 nnnhhl 2:1+1 6.81 L V V S 7.63 19.29 0.34 0.00 H13 H17 H17 H17 A A A A 115 125 126 129
4 H4E0T0C0D0 nnnhhl 2:1+1 2.23 L V S V 7.63 0.34 0.00 0.95 H13 H17 H17 H17 A A A A 115 126 129 130
4 H4E0T0C0D0 nnnnnh :2+1+1 3.26 W A L M 5.33 0.00 7.63 0.08 H9 H13 H13 H17 A A A A 69 111 115 133
4 H4E0T0C0D0 nnnnnh :2+1+1 3.26 W L S M 5.33 7.63 0.00 0.08 H9 H13 H17 H17 A A A A 69 115 129 133
4 H4E0T0C0D0 nnnhhl 2:1+1 2.17 L S V M 7.63 0.00 0.95 0.08 H13 H17 H17 H17 A A A A 115 129 130 133
4 H4E0T0C0D0 nnnhhl 2:1+1 56.67 V Y V L 10.32 137.71 19.29 59.38 H11 H17 H17 H17 A A A A 79 124 125 128
4 H4E0T0C0D0 nnnhhl 2:1+1 22.25 V V L S 10.32 19.29 59.38 0.00 H11 H17 H17 H17 A A A A 79 125 128 129
4 H4E0T0C0D0 nnnhhl 2:1+1 49.27 D L R G 42.08 59.38 95.63 0.00 H11 H17 H17 H17 A A A A 80 128 131 132
4 H4E0T0C0D0 nnnhhl 2:1+1 53.47 D R G E 42.08 95.63 0.00 76.16 H11 H17 H17 H17 A A A A 80 131 132 135
4 H4E0T0C0D0 nnnhhl 2:1+1 34.27 N G E A 55.66 0.00 76.16 5.26 H11 H17 H17 H17 A A A A 84 132 135 136
4 H4E0T0C0D0 nnnhhl 2:1+1 1.39 W M A S 0.20 0.08 5.26 0.00 H13 H17 H17 H17 A A A A 104 133 136 137
4 H4E0T0C0D0 lnnnnn 2+1+1 4.81 F W A S 13.79 0.20 5.26 0.00 H11 H13 H17 H17 A A A A 87 104 136 137
4 H4E0T0C0D0 nnnnnh :2+1+1 4.21 F W S L 13.79 0.20 0.00 2.85 H11 H13 H17 H17 A A A A 87 104 137 140
4 H4E0T0C0D0 nnnhhl 2:1+1 12.50 L W I W 2.85 35.92 8.49 2.72 H17 H17 H17 H19 A A A A 140 143 144 150
4 H3E0T0C1D0 lnnnnn 2+1+1 31.62 W I Q L 35.92 8.49 66.19 15.87 H17 H17 C18 H19 A A A A 143 144 147 153
4 H1E0T0C3D0 llnlnn 3+1 35.74 I Q G G 8.49 66.19 50.96 17.31 H17 C18 C18 C18 A A A A 144 147 148 149
4 H2E0T0C2D0 lnnnnn 2+1+1 26.96 I Q G L 8.49 66.19 17.31 15.87 H17 C18 C18 H19 A A A A 144 147 149 153
4 H3E0T0C1D0 nnnlnh 2:1+1 11.10 I G W L 8.49 17.31 2.72 15.87 H17 C18 H19 H19 A A A A 144 149 150 153
4 H1E0T0C3D0 llnlnn 3+1 48.20 Q G G T 66.19 50.96 17.31 58.33 C18 C18 C18 H19 A A A A 147 148 149 152
4 H2E0T0C2D0 lnnnnn 2+1+1 70.47 Q T L N 66.19 58.33 15.87 141.49 C18 H19 H19 C20 A A A A 147 152 153 157
4 H4E0T0C0D0 nnnhhl 2:1+1 16.18 F T M V 0.00 34.84 29.87 0.00 H9 H22 H22 H22 A B B B 72 70 71 74
4 H4E0T0C0D0 nnnnnh :2+1+1 10.41 F D V M 0.00 11.78 0.00 29.87 H9 H11 H11 H22 A A A B 72 82 86 71
4 H4E0T0C0D0 nnnnnh :2+1+1 7.47 F V M V 0.00 0.00 29.87 0.00 H9 H11 H22 H22 A A B B 72 86 71 74
4 H4E0T0C0D0 nnnhhl 2:1+1 7.60 V M V G 0.00 29.87 0.00 0.52 H11 H22 H22 H22 A B B B 86 71 74 75
4 H4E0T0C0D0 nnnnnh :2+1+1 0.06 V W V L 0.00 0.01 0.00 0.24 H11 H13 H22 H22 A A B B 86 107 74 78
4 H4E0T0C0D0 nnnhhl 2:1+1 0.19 V V G L 0.00 0.00 0.52 0.24 H11 H22 H22 H22 A B B B 86 74 75 78
4 H4E0T0C0D0 nnnnnh :2+1+1 0.11 V W W L 0.00 0.20 0.01 0.24 H11 H13 H13 H22 A A A B 86 104 107 78
