# Supplementary material for: Characterizing the consensus residue specificity and surface of BCL-2 binding to BH3 ligands using the Knob-Socket model
Source: PLoS One. 2023 Feb 16;18(2):e0281463. doi: 10.1371/journal.pone.0281463 (PMC9934389; doi:10.1371/journal.pone.0281463)
Supplement: S1 File — (TGZ) [file pone.0281463.s008.tgz › BCL3_Bax_KS_files/2xpx/f2xpx.pdb]

ATOM      1  N   TYR A   3     -15.945   6.841 -20.180  1.00 55.95           N  
ATOM      2  CA  TYR A   3     -17.416   6.625 -20.399  1.00 52.72           C  
ATOM      3  C   TYR A   3     -17.905   7.545 -21.543  1.00 51.03           C  
ATOM      4  O   TYR A   3     -17.648   8.771 -21.528  1.00 51.64           O  
ATOM      5  CB  TYR A   3     -17.736   7.402 -18.873  0.00 54.59           C  
ATOM      6  CG  TYR A   3     -17.480   6.423 -17.749  0.00 55.27           C  
ATOM      7  CD1 TYR A   3     -16.394   6.582 -16.898  0.00 57.03           C  
ATOM      8  CD2 TYR A   3     -18.324   5.341 -17.541  0.00 54.38           C  
ATOM      9  CE1 TYR A   3     -16.156   5.690 -15.870  0.00 57.87           C  
ATOM     10  CE2 TYR A   3     -18.094   4.443 -16.515  0.00 55.23           C  
ATOM     11  CZ  TYR A   3     -17.010   4.623 -15.683  0.00 56.97           C  
ATOM     12  OH  TYR A   3     -16.775   3.732 -14.661  0.00 58.02           O  
ATOM     13  N   SER A   4     -18.622   6.962 -22.509  1.00 46.85           N  
ATOM     14  CA  SER A   4     -19.324   7.725 -23.532  1.00 43.30           C  
ATOM     15  C   SER A   4     -20.612   8.360 -22.935  1.00 41.01           C  
ATOM     16  O   SER A   4     -21.054   7.975 -21.842  1.00 39.62           O  
ATOM     17  CB  SER A   4     -19.681   6.794 -24.674  1.00 42.97           C  
ATOM     18  OG  SER A   4     -20.732   5.874 -24.331  1.00 41.09           O  
ATOM     19  N   THR A   5     -21.176   9.344 -23.628  1.00 39.34           N  
ATOM     20  CA  THR A   5     -22.446   9.937 -23.244  1.00 39.60           C  
ATOM     21  C   THR A   5     -23.585   8.871 -23.151  1.00 38.03           C  
ATOM     22  O   THR A   5     -24.422   8.855 -22.215  1.00 37.10           O  
ATOM     23  CB  THR A   5     -22.857  11.055 -24.218  1.00 40.09           C  
ATOM     24  OG1 THR A   5     -21.756  11.967 -24.399  1.00 42.11           O  
ATOM     25  CG2 THR A   5     -24.029  11.790 -23.655  1.00 36.79           C  
ATOM     26  N   ARG A   6     -23.594   7.975 -24.104  1.00 38.05           N  
ATOM     27  CA  ARG A   6     -24.621   6.954 -24.115  1.00 39.06           C  
ATOM     28  C   ARG A   6     -24.519   6.145 -22.793  1.00 38.34           C  
ATOM     29  O   ARG A   6     -25.536   5.938 -22.137  1.00 36.64           O  
ATOM     30  CB  ARG A   6     -24.469   6.101 -25.401  1.00 38.59           C  
ATOM     31  CG  ARG A   6     -25.141   4.781 -25.366  1.00 43.21           C  
ATOM     32  CD  ARG A   6     -24.583   3.919 -26.505  1.00 52.33           C  
ATOM     33  NE  ARG A   6     -25.520   3.919 -27.604  1.00 63.08           N  
ATOM     34  CZ  ARG A   6     -25.530   3.022 -28.609  1.00 71.70           C  
ATOM     35  NH1 ARG A   6     -24.620   2.018 -28.689  1.00 67.67           N  
ATOM     36  NH2 ARG A   6     -26.479   3.143 -29.555  1.00 74.50           N  
ATOM     37  N   GLU A   7     -23.298   5.759 -22.388  1.00 39.45           N  
ATOM     38  CA  GLU A   7     -23.098   5.025 -21.117  1.00 40.34           C  
ATOM     39  C   GLU A   7     -23.542   5.815 -19.890  1.00 39.30           C  
ATOM     40  O   GLU A   7     -24.121   5.235 -18.970  1.00 38.19           O  
ATOM     41  CB  GLU A   7     -21.648   4.581 -20.914  1.00 42.31           C  
ATOM     42  CG  GLU A   7     -21.297   3.219 -21.595  1.00 47.14           C  
ATOM     43  CD  GLU A   7     -19.810   2.889 -21.466  1.00 54.43           C  
ATOM     44  OE1 GLU A   7     -18.954   3.819 -21.553  1.00 58.92           O  
ATOM     45  OE2 GLU A   7     -19.486   1.690 -21.243  1.00 63.36           O  
ATOM     46  N   ILE A   8     -23.196   7.106 -19.838  1.00 37.18           N  
ATOM     47  CA  ILE A   8     -23.531   7.866 -18.660  1.00 38.17           C  
ATOM     48  C   ILE A   8     -25.058   8.118 -18.620  1.00 34.59           C  
ATOM     49  O   ILE A   8     -25.676   8.000 -17.571  1.00 34.13           O  
ATOM     50  CB  ILE A   8     -22.687   9.159 -18.436  1.00 39.83           C  
ATOM     51  CG1 ILE A   8     -23.105   9.825 -17.099  1.00 43.60           C  
ATOM     52  CG2 ILE A   8     -22.941  10.223 -19.492  1.00 41.50           C  
ATOM     53  CD1 ILE A   8     -21.897  10.279 -16.270  1.00 50.69           C  
ATOM     54  N   LEU A   9     -25.654   8.414 -19.769  1.00 33.39           N  
ATOM     55  CA  LEU A   9     -27.089   8.601 -19.813  1.00 31.37           C  
ATOM     56  C   LEU A   9     -27.810   7.321 -19.382  1.00 29.84           C  
ATOM     57  O   LEU A   9     -28.770   7.373 -18.599  1.00 29.24           O  
ATOM     58  CB  LEU A   9     -27.615   9.083 -21.188  1.00 29.53           C  
ATOM     59  CG  LEU A   9     -29.126   9.380 -21.218  1.00 28.61           C  
ATOM     60  CD1 LEU A   9     -29.539  10.429 -20.098  1.00 27.75           C  
ATOM     61  CD2 LEU A   9     -29.645   9.828 -22.586  1.00 27.84           C  
ATOM     62  N   LEU A  10     -27.392   6.197 -19.924  1.00 30.01           N  
ATOM     63  CA  LEU A  10     -28.053   4.928 -19.588  1.00 30.99           C  
ATOM     64  C   LEU A  10     -27.842   4.656 -18.098  1.00 30.85           C  
ATOM     65  O   LEU A  10     -28.791   4.311 -17.401  1.00 30.31           O  
ATOM     66  CB  LEU A  10     -27.535   3.755 -20.466  1.00 31.39           C  
ATOM     67  CG  LEU A  10     -28.040   2.328 -20.099  1.00 32.48           C  
ATOM     68  CD1 LEU A  10     -29.602   2.234 -20.059  1.00 28.73           C  
ATOM     69  CD2 LEU A  10     -27.505   1.362 -21.106  1.00 33.68           C  
ATOM     70  N   ALA A  11     -26.627   4.864 -17.571  1.00 32.00           N  
ATOM     71  CA  ALA A  11     -26.423   4.638 -16.112  1.00 33.01           C  
ATOM     72  C   ALA A  11     -27.305   5.547 -15.231  1.00 32.41           C  
ATOM     73  O   ALA A  11     -27.802   5.120 -14.196  1.00 32.00           O  
ATOM     74  CB  ALA A  11     -24.930   4.744 -15.689  1.00 32.57           C  
ATOM     75  N   LEU A  12     -27.522   6.801 -15.678  1.00 32.30           N  
ATOM     76  CA  LEU A  12     -28.367   7.778 -14.959  1.00 31.35           C  
ATOM     77  C   LEU A  12     -29.809   7.327 -14.978  1.00 30.26           C  
ATOM     78  O   LEU A  12     -30.523   7.443 -13.967  1.00 29.05           O  
ATOM     79  CB  LEU A  12     -28.263   9.147 -15.668  1.00 31.26           C  
ATOM     80  CG  LEU A  12     -27.008   9.912 -15.264  1.00 35.00           C  
ATOM     81  CD1 LEU A  12     -26.779  11.023 -16.268  1.00 37.54           C  
ATOM     82  CD2 LEU A  12     -27.056  10.434 -13.781  1.00 30.72           C  
ATOM     83  N   CYS A  13     -30.276   6.857 -16.140  1.00 28.48           N  
ATOM     84  CA  CYS A  13     -31.632   6.301 -16.235  1.00 28.18           C  
ATOM     85  C   CYS A  13     -31.817   5.061 -15.351  1.00 28.74           C  
ATOM     86  O   CYS A  13     -32.853   4.920 -14.734  1.00 29.23           O  
ATOM     87  CB  CYS A  13     -32.007   5.969 -17.709  1.00 28.27           C  
ATOM     88  SG  CYS A  13     -32.172   7.487 -18.793  1.00 28.59           S  
ATOM     89  N   ILE A  14     -30.849   4.146 -15.354  1.00 30.20           N  
ATOM     90  CA  ILE A  14     -30.921   2.986 -14.473  1.00 31.86           C  
ATOM     91  C   ILE A  14     -30.972   3.419 -13.015  1.00 31.94           C  
ATOM     92  O   ILE A  14     -31.838   2.985 -12.267  1.00 33.41           O  
ATOM     93  CB  ILE A  14     -29.775   1.985 -14.737  1.00 32.14           C  
ATOM     94  CG1 ILE A  14     -29.999   1.350 -16.121  1.00 32.33           C  
ATOM     95  CG2 ILE A  14     -29.712   0.885 -13.599  1.00 32.87           C  
ATOM     96  CD1 ILE A  14     -28.665   0.895 -16.789  1.00 29.88           C  
ATOM     97  N   ARG A  15     -30.038   4.248 -12.605  1.00 32.60           N  
ATOM     98  CA  ARG A  15     -30.023   4.772 -11.256  1.00 35.20           C  
ATOM     99  C   ARG A  15     -31.343   5.447 -10.850  1.00 36.06           C  
ATOM    100  O   ARG A  15     -31.905   5.140  -9.762  1.00 37.48           O  
ATOM    101  CB  ARG A  15     -28.855   5.742 -11.091  1.00 36.15           C  
ATOM    102  CG  ARG A  15     -29.019   6.747  -9.903  1.00 41.14           C  
ATOM    103  CD  ARG A  15     -28.262   6.435  -8.665  1.00 53.21           C  
ATOM    104  NE  ARG A  15     -28.746   5.277  -7.938  1.00 59.18           N  
ATOM    105  CZ  ARG A  15     -28.760   5.167  -6.596  1.00 64.96           C  
ATOM    106  NH1 ARG A  15     -28.382   6.178  -5.817  1.00 65.22           N  
ATOM    107  NH2 ARG A  15     -29.187   4.038  -6.020  1.00 60.13           N  
ATOM    108  N   ASP A  16     -31.849   6.330 -11.717  1.00 33.94           N  
ATOM    109  CA  ASP A  16     -33.137   6.994 -11.486  1.00 34.39           C  
ATOM    110  C   ASP A  16     -34.301   6.020 -11.336  1.00 36.21           C  
ATOM    111  O   ASP A  16     -35.234   6.246 -10.494  1.00 33.41           O  
ATOM    112  CB  ASP A  16     -33.427   7.924 -12.662  1.00 32.91           C  
ATOM    113  CG  ASP A  16     -34.496   8.977 -12.320  1.00 34.44           C  
ATOM    114  OD1 ASP A  16     -34.267   9.817 -11.413  1.00 30.77           O  
ATOM    115  OD2 ASP A  16     -35.529   8.981 -13.005  1.00 33.51           O  
ATOM    116  N   SER A  17     -34.316   4.948 -12.165  1.00 36.81           N  
ATOM    117  CA  SER A  17     -35.323   3.876 -11.978  1.00 39.75           C  
ATOM    118  C   SER A  17     -35.226   3.211 -10.590  1.00 41.59           C  
ATOM    119  O   SER A  17     -36.258   2.830 -10.004  1.00 42.46           O  
ATOM    120  CB  SER A  17     -35.225   2.771 -13.049  1.00 39.98           C  
ATOM    121  OG  SER A  17     -35.893   3.194 -14.230  1.00 43.61           O  
ATOM    122  N   ARG A  18     -34.011   3.001 -10.096  1.00 43.13           N  
ATOM    123  CA  ARG A  18     -33.856   2.389  -8.755  1.00 46.63           C  
ATOM    124  C   ARG A  18     -34.437   3.336  -7.677  1.00 48.55           C  
ATOM    125  O   ARG A  18     -35.018   2.864  -6.699  1.00 50.49           O  
ATOM    126  CB  ARG A  18     -32.400   2.019  -8.420  1.00 46.71           C  
ATOM    127  CG  ARG A  18     -31.657   1.097  -9.406  1.00 48.75           C  
ATOM    128  CD  ARG A  18     -32.543   0.035  -9.938  1.00 49.95           C  
ATOM    129  NE  ARG A  18     -31.823  -1.105 -10.497  1.00 52.95           N  
ATOM    130  CZ  ARG A  18     -32.354  -2.325 -10.579  1.00 53.18           C  
ATOM    131  NH1 ARG A  18     -33.593  -2.538 -10.128  1.00 53.05           N  
ATOM    132  NH2 ARG A  18     -31.645  -3.331 -11.089  1.00 54.76           N  
ATOM    133  N   VAL A  19     -34.332   4.649  -7.868  1.00 47.77           N  
ATOM    134  CA  VAL A  19     -34.855   5.622  -6.864  1.00 49.77           C  
ATOM    135  C   VAL A  19     -36.402   5.809  -6.915  1.00 50.76           C  
ATOM    136  O   VAL A  19     -37.033   6.031  -5.908  1.00 52.36           O  
ATOM    137  CB  VAL A  19     -34.140   7.006  -7.055  1.00 48.90           C  
ATOM    138  CG1 VAL A  19     -34.795   8.132  -6.231  1.00 50.34           C  
ATOM    139  CG2 VAL A  19     -32.661   6.887  -6.736  1.00 48.87           C  
ATOM    140  N   HIS A  20     -36.996   5.736  -8.098  1.00 50.50           N  
ATOM    141  CA  HIS A  20     -38.360   6.151  -8.301  1.00 51.74           C  
ATOM    142  C   HIS A  20     -39.291   4.984  -8.514  1.00 53.30           C  
ATOM    143  O   HIS A  20     -40.487   5.141  -8.384  1.00 54.49           O  
ATOM    144  CB  HIS A  20     -38.491   7.083  -9.517  1.00 51.17           C  
ATOM    145  CG  HIS A  20     -38.075   8.485  -9.232  1.00 52.17           C  
ATOM    146  ND1 HIS A  20     -36.762   8.909  -9.342  1.00 49.97           N  
ATOM    147  CD2 HIS A  20     -38.780   9.544  -8.764  1.00 51.75           C  
ATOM    148  CE1 HIS A  20     -36.687  10.182  -8.994  1.00 50.72           C  
ATOM    149  NE2 HIS A  20     -37.898  10.592  -8.649  1.00 53.68           N  
ATOM    150  N   GLY A  21     -38.769   3.815  -8.824  1.00 52.99           N  
ATOM    151  CA  GLY A  21     -39.636   2.802  -9.364  1.00 55.01           C  
ATOM    152  C   GLY A  21     -40.110   1.732  -8.401  1.00 58.09           C  
ATOM    153  O   GLY A  21     -40.028   1.862  -7.166  1.00 59.14           O  
ATOM    154  N   ASN A  22     -40.613   0.651  -8.976  1.00 58.74           N  
ATOM    155  CA  ASN A  22     -41.287  -0.377  -8.158  1.00 61.45           C  
ATOM    156  C   ASN A  22     -40.357  -1.558  -7.742  1.00 61.75           C  
ATOM    157  O   ASN A  22     -40.809  -2.538  -7.150  1.00 63.65           O  
ATOM    158  CB  ASN A  22     -42.549  -0.887  -8.909  1.00 61.67           C  
ATOM    159  CG  ASN A  22     -42.205  -1.694 -10.196  1.00 60.99           C  
ATOM    160  OD1 ASN A  22     -43.016  -2.503 -10.660  1.00 61.95           O  
ATOM    161  ND2 ASN A  22     -41.008  -1.493 -10.747  1.00 59.09           N  
ATOM    162  N   GLY A  23     -39.063  -1.446  -8.055  1.00 60.15           N  
ATOM    163  CA  GLY A  23     -38.101  -2.538  -7.799  1.00 59.67           C  
ATOM    164  C   GLY A  23     -37.790  -3.448  -9.009  1.00 57.87           C  
ATOM    165  O   GLY A  23     -36.919  -4.308  -8.924  1.00 58.59           O  
ATOM    166  N   THR A  24     -38.504  -3.286 -10.125  1.00 55.61           N  
ATOM    167  CA  THR A  24     -38.198  -4.013 -11.332  1.00 53.98           C  
ATOM    168  C   THR A  24     -37.676  -3.023 -12.411  1.00 50.73           C  
ATOM    169  O   THR A  24     -38.396  -2.111 -12.847  1.00 50.24           O  
ATOM    170  CB  THR A  24     -39.427  -4.861 -11.848  1.00 56.46           C  
ATOM    171  OG1 THR A  24     -39.938  -5.690 -10.791  1.00 58.85           O  
ATOM    172  CG2 THR A  24     -39.058  -5.747 -13.054  1.00 53.88           C  
ATOM    173  N   LEU A  25     -36.415  -3.190 -12.821  1.00 46.88           N  
ATOM    174  CA  LEU A  25     -35.879  -2.396 -13.903  1.00 42.71           C  
ATOM    175  C   LEU A  25     -36.707  -2.697 -15.136  1.00 40.33           C  
ATOM    176  O   LEU A  25     -36.946  -3.871 -15.444  1.00 39.83           O  
ATOM    177  CB  LEU A  25     -34.408  -2.773 -14.173  1.00 43.25           C  
ATOM    178  CG  LEU A  25     -33.526  -1.755 -14.876  1.00 42.82           C  
ATOM    179  CD1 LEU A  25     -33.501  -0.380 -14.070  1.00 38.61           C  
ATOM    180  CD2 LEU A  25     -32.108  -2.274 -15.053  1.00 38.46           C  
ATOM    181  N   HIS A  26     -37.102  -1.666 -15.872  1.00 36.69           N  
ATOM    182  CA  HIS A  26     -37.803  -1.921 -17.137  1.00 36.63           C  
ATOM    183  C   HIS A  26     -36.987  -2.862 -18.050  1.00 35.89           C  
ATOM    184  O   HIS A  26     -35.786  -2.654 -18.186  1.00 35.35           O  
ATOM    185  CB  HIS A  26     -38.103  -0.601 -17.907  1.00 35.72           C  
ATOM    186  CG  HIS A  26     -39.146  -0.808 -18.961  1.00 34.48           C  
ATOM    187  ND1 HIS A  26     -40.489  -0.550 -18.732  1.00 37.08           N  
ATOM    188  CD2 HIS A  26     -39.078  -1.429 -20.155  1.00 31.18           C  
ATOM    189  CE1 HIS A  26     -41.186  -0.901 -19.800  1.00 32.70           C  
ATOM    190  NE2 HIS A  26     -40.350  -1.442 -20.678  1.00 37.08           N  
ATOM    191  N   PRO A  27     -37.636  -3.839 -18.720  1.00 36.48           N  
ATOM    192  CA  PRO A  27     -36.910  -4.737 -19.651  1.00 36.02           C  
ATOM    193  C   PRO A  27     -36.131  -3.950 -20.688  1.00 34.48           C  
ATOM    194  O   PRO A  27     -35.082  -4.385 -21.169  1.00 33.88           O  
ATOM    195  CB  PRO A  27     -38.044  -5.563 -20.316  1.00 36.96           C  
ATOM    196  CG  PRO A  27     -39.136  -5.556 -19.269  1.00 39.66           C  
ATOM    197  CD  PRO A  27     -39.079  -4.180 -18.656  1.00 36.91           C  
ATOM    198  N   VAL A  28     -36.621  -2.760 -21.030  1.00 33.59           N  
ATOM    199  CA  VAL A  28     -35.946  -1.959 -22.082  1.00 31.97           C  
ATOM    200  C   VAL A  28     -34.534  -1.487 -21.576  1.00 32.94           C  
ATOM    201  O   VAL A  28     -33.558  -1.491 -22.331  1.00 31.43           O  
ATOM    202  CB  VAL A  28     -36.835  -0.709 -22.453  1.00 32.73           C  
ATOM    203  CG1 VAL A  28     -35.978   0.386 -23.102  1.00 28.11           C  
ATOM    204  CG2 VAL A  28     -38.069  -1.160 -23.327  1.00 29.76           C  
ATOM    205  N   LEU A  29     -34.464  -1.105 -20.286  1.00 31.12           N  
ATOM    206  CA  LEU A  29     -33.205  -0.716 -19.686  1.00 32.00           C  
ATOM    207  C   LEU A  29     -32.239  -1.920 -19.534  1.00 32.33           C  
ATOM    208  O   LEU A  29     -31.014  -1.778 -19.713  1.00 32.05           O  
ATOM    209  CB  LEU A  29     -33.475  -0.019 -18.291  1.00 30.36           C  
ATOM    210  CG  LEU A  29     -34.229   1.306 -18.412  1.00 33.68           C  
ATOM    211  CD1 LEU A  29     -34.385   2.014 -17.063  1.00 30.89           C  
ATOM    212  CD2 LEU A  29     -33.464   2.235 -19.380  1.00 32.17           C  
ATOM    213  N   GLU A  30     -32.779  -3.094 -19.202  1.00 33.06           N  
ATOM    214  CA  GLU A  30     -31.974  -4.304 -19.170  1.00 33.04           C  
ATOM    215  C   GLU A  30     -31.380  -4.558 -20.554  1.00 33.92           C  
ATOM    216  O   GLU A  30     -30.168  -4.900 -20.700  1.00 34.27           O  
ATOM    217  CB  GLU A  30     -32.812  -5.556 -18.720  1.00 34.85           C  
ATOM    218  CG  GLU A  30     -33.498  -5.444 -17.357  1.00 36.61           C  
ATOM    219  CD  GLU A  30     -32.629  -5.793 -16.123  1.00 41.15           C  
ATOM    220  OE1 GLU A  30     -31.388  -5.863 -16.193  1.00 41.13           O  
ATOM    221  OE2 GLU A  30     -33.228  -5.994 -15.045  1.00 47.19           O  
ATOM    222  N   LEU A  31     -32.241  -4.495 -21.552  1.00 34.21           N  
ATOM    223  CA  LEU A  31     -31.811  -4.695 -22.936  1.00 35.97           C  
ATOM    224  C   LEU A  31     -30.751  -3.683 -23.338  1.00 35.02           C  
ATOM    225  O   LEU A  31     -29.742  -4.058 -23.885  1.00 37.00           O  
ATOM    226  CB  LEU A  31     -33.020  -4.637 -23.868  1.00 35.26           C  
ATOM    227  CG  LEU A  31     -32.761  -4.748 -25.387  1.00 39.38           C  
ATOM    228  CD1 LEU A  31     -31.970  -6.041 -25.672  1.00 43.45           C  
ATOM    229  CD2 LEU A  31     -34.073  -4.842 -26.144  1.00 38.16           C  
ATOM    230  N   ALA A  32     -30.956  -2.388 -23.072  1.00 35.40           N  
ATOM    231  CA  ALA A  32     -29.930  -1.408 -23.520  1.00 35.26           C  
ATOM    232  C   ALA A  32     -28.620  -1.657 -22.775  1.00 35.71           C  
ATOM    233  O   ALA A  32     -27.561  -1.485 -23.346  1.00 37.46           O  
ATOM    234  CB  ALA A  32     -30.410   0.068 -23.333  1.00 32.45           C  
ATOM    235  N   ALA A  33     -28.681  -2.063 -21.504  1.00 35.37           N  
ATOM    236  CA  ALA A  33     -27.450  -2.437 -20.754  1.00 35.99           C  
ATOM    237  C   ALA A  33     -26.713  -3.603 -21.453  1.00 37.82           C  
ATOM    238  O   ALA A  33     -25.505  -3.537 -21.640  1.00 36.22           O  
ATOM    239  CB  ALA A  33     -27.774  -2.805 -19.281  1.00 34.19           C  
ATOM    240  N   ARG A  34     -27.449  -4.659 -21.820  1.00 40.43           N  
ATOM    241  C   ARG A  34     -26.250  -5.366 -23.882  1.00 44.26           C  
ATOM    242  O   ARG A  34     -25.126  -5.743 -24.220  1.00 46.00           O  
ATOM    243  CA AARG A  34     -26.914  -5.825 -22.556  0.50 43.69           C  
ATOM    244  CB AARG A  34     -28.103  -6.765 -22.824  0.50 43.45           C  
ATOM    245  CG AARG A  34     -27.784  -8.206 -23.061  0.50 47.47           C  
ATOM    246  CD AARG A  34     -29.014  -8.960 -23.474  0.50 47.27           C  
ATOM    247  NE AARG A  34     -29.285  -8.835 -24.894  0.50 53.33           N  
ATOM    248  CZ AARG A  34     -30.491  -8.948 -25.456  0.50 54.26           C  
ATOM    249  NH1AARG A  34     -31.586  -9.178 -24.733  0.50 52.33           N  
ATOM    250  NH2AARG A  34     -30.600  -8.843 -26.770  0.50 56.00           N  
ATOM    251  CA BARG A  34     -26.807  -5.807 -22.518  0.50 43.59           C  
ATOM    252  CB BARG A  34     -27.721  -7.051 -22.640  0.50 43.59           C  
ATOM    253  CG BARG A  34     -27.004  -8.254 -23.328  0.50 47.77           C  
ATOM    254  CD BARG A  34     -27.762  -9.577 -23.195  0.50 46.16           C  
ATOM    255  NE BARG A  34     -26.879 -10.753 -23.017  0.50 50.04           N  
ATOM    256  CZ BARG A  34     -26.163 -11.055 -21.920  0.50 49.29           C  
ATOM    257  NH1BARG A  34     -25.415 -12.177 -21.879  0.50 52.79           N  
ATOM    258  NH2BARG A  34     -26.166 -10.257 -20.877  0.50 43.74           N  
ATOM    259  N   GLU A  35     -26.966  -4.496 -24.611  1.00 44.66           N  
ATOM    260  CA  GLU A  35     -26.564  -4.122 -25.987  1.00 48.96           C  
ATOM    261  C   GLU A  35     -25.536  -3.044 -26.128  1.00 51.65           C  
ATOM    262  O   GLU A  35     -24.886  -2.946 -27.155  1.00 52.62           O  
ATOM    263  CB  GLU A  35     -27.758  -3.771 -26.874  1.00 48.06           C  
ATOM    264  CG  GLU A  35     -28.738  -4.892 -27.075  1.00 51.94           C  
ATOM    265  CD  GLU A  35     -28.219  -6.083 -27.863  1.00 58.69           C  
ATOM    266  OE1 GLU A  35     -28.890  -7.145 -27.748  1.00 63.18           O  
ATOM    267  OE2 GLU A  35     -27.178  -5.998 -28.586  1.00 59.08           O  
ATOM    268  N   THR A  36     -25.364  -2.245 -25.077  1.00 54.18           N  
ATOM    269  CA  THR A  36     -24.432  -1.111 -25.097  1.00 55.98           C  
ATOM    270  C   THR A  36     -22.991  -1.556 -24.928  1.00 58.82           C  
ATOM    271  O   THR A  36     -22.128  -1.108 -25.707  1.00 60.98           O  
ATOM    272  CB  THR A  36     -24.852   0.005 -24.032  1.00 53.84           C  
ATOM    273  OG1 THR A  36     -25.992   0.732 -24.540  1.00 54.79           O  
ATOM    274  CG2 THR A  36     -23.691   1.002 -23.754  1.00 58.20           C  
ATOM    275  N   PRO A  37     -22.764  -2.624 -24.149  1.00 60.67           N  
ATOM    276  CA  PRO A  37     -22.003  -2.980 -22.992  1.00 62.27           C  
ATOM    277  C   PRO A  37     -21.915  -1.837 -22.027  1.00 61.39           C  
ATOM    278  O   PRO A  37     -20.905  -1.112 -22.009  1.00 62.26           O  
ATOM    279  CB  PRO A  37     -20.604  -3.329 -23.574  1.00 64.24           C  
ATOM    280  CG  PRO A  37     -20.894  -3.771 -24.996  1.00 64.13           C  
ATOM    281  CD  PRO A  37     -22.419  -3.651 -25.155  1.00 64.01           C  
ATOM    282  N   LEU A  38     -22.942  -1.682 -21.197  1.00 59.34           N  
ATOM    283  CA  LEU A  38     -22.780  -0.709 -20.098  1.00 57.57           C  
ATOM    284  C   LEU A  38     -21.621  -1.160 -19.165  1.00 58.63           C  
ATOM    285  O   LEU A  38     -21.724  -2.199 -18.493  1.00 58.69           O  
ATOM    286  CB  LEU A  38     -24.083  -0.469 -19.329  1.00 54.31           C  
ATOM    287  CG  LEU A  38     -24.009   0.540 -18.167  1.00 54.60           C  
ATOM    288  CD1 LEU A  38     -23.848   2.021 -18.628  1.00 46.64           C  
ATOM    289  CD2 LEU A  38     -25.276   0.408 -17.348  1.00 52.77           C  
ATOM    290  N   ARG A  39     -20.547  -0.364 -19.107  1.00 58.20           N  
ATOM    291  CA  ARG A  39     -19.460  -0.708 -18.209  1.00 60.24           C  
ATOM    292  C   ARG A  39     -19.534   0.093 -16.908  1.00 59.20           C  
ATOM    293  O   ARG A  39     -18.974  -0.324 -15.881  1.00 61.59           O  
ATOM    294  CB  ARG A  39     -18.066  -0.625 -18.924  1.00 62.26           C  
ATOM    295  CG  ARG A  39     -17.824  -1.041 -20.189  0.00 47.93           C  
ATOM    296  CD  ARG A  39     -16.543  -0.635 -20.899  0.00 49.33           C  
ATOM    297  NE  ARG A  39     -16.265  -1.483 -22.055  0.00 50.04           N  
ATOM    298  CZ  ARG A  39     -15.250  -1.300 -22.887  0.00 51.38           C  
ATOM    299  NH1 ARG A  39     -14.405  -0.295 -22.695  0.00 52.18           N  
ATOM    300  NH2 ARG A  39     -15.073  -2.121 -23.913  0.00 52.08           N  
ATOM    301  N   LEU A  40     -20.281   1.202 -16.931  1.00 56.75           N  
ATOM    302  CA  LEU A  40     -20.334   2.139 -15.807  1.00 54.24           C  
ATOM    303  C   LEU A  40     -21.445   1.709 -14.852  1.00 52.52           C  
ATOM    304  O   LEU A  40     -22.586   1.508 -15.286  1.00 51.21           O  
ATOM    305  CB  LEU A  40     -20.581   3.563 -16.357  1.00 53.44           C  
ATOM    306  CG  LEU A  40     -20.717   4.773 -15.415  1.00 54.39           C  
ATOM    307  CD1 LEU A  40     -19.452   4.991 -14.543  1.00 54.60           C  
ATOM    308  CD2 LEU A  40     -21.050   6.033 -16.210  1.00 50.38           C  
ATOM    309  N   SER A  41     -21.132   1.589 -13.559  1.00 50.73           N  
ATOM    310  CA  SER A  41     -22.138   1.308 -12.530  1.00 48.82           C  
ATOM    311  C   SER A  41     -23.097   2.494 -12.255  1.00 46.99           C  
ATOM    312  O   SER A  41     -22.666   3.626 -12.174  1.00 45.75           O  
ATOM    313  CB  SER A  41     -21.471   0.919 -11.213  1.00 50.64           C  
ATOM    314  OG  SER A  41     -22.471   0.740 -10.230  1.00 49.48           O  
ATOM    315  N   PRO A  42     -24.412   2.223 -12.133  1.00 46.35           N  
ATOM    316  CA  PRO A  42     -25.327   3.298 -11.763  1.00 45.73           C  
ATOM    317  C   PRO A  42     -25.075   3.787 -10.345  1.00 47.22           C  
ATOM    318  O   PRO A  42     -25.650   4.820  -9.926  1.00 46.06           O  
ATOM    319  CB  PRO A  42     -26.695   2.641 -11.824  1.00 44.83           C  
ATOM    320  CG  PRO A  42     -26.490   1.448 -12.751  1.00 46.09           C  
ATOM    321  CD  PRO A  42     -25.122   0.966 -12.450  1.00 45.87           C  
ATOM    322  N   GLU A  43     -24.281   3.031  -9.582  1.00 49.93           N  
ATOM    323  CA  GLU A  43     -23.850   3.502  -8.234  1.00 52.27           C  
ATOM    324  C   GLU A  43     -22.452   4.146  -8.196  1.00 53.63           C  
ATOM    325  O   GLU A  43     -21.953   4.528  -7.132  1.00 55.46           O  
ATOM    326  CB  GLU A  43     -23.947   2.392  -7.191  1.00 55.32           C  
ATOM    327  CG  GLU A  43     -25.382   1.995  -6.937  1.00 60.24           C  
ATOM    328  CD  GLU A  43     -25.650   1.503  -5.524  1.00 68.75           C  
ATOM    329  OE1 GLU A  43     -26.509   2.168  -4.849  1.00 72.40           O  
ATOM    330  OE2 GLU A  43     -24.641   1.036  -4.984  0.00 88.71           O  
ATOM    331  N   ASP A  44     -21.824   4.276  -9.347  1.00 52.10           N  
ATOM    332  CA  ASP A  44     -20.578   4.995  -9.454  1.00 53.12           C  
ATOM    333  C   ASP A  44     -20.800   6.444  -9.012  1.00 51.92           C  
ATOM    334  O   ASP A  44     -21.814   7.049  -9.341  1.00 48.60           O  
ATOM    335  CB  ASP A  44     -20.129   4.984 -10.911  1.00 53.82           C  
ATOM    336  CG  ASP A  44     -18.680   5.259 -11.055  1.00 58.43           C  
ATOM    337  OD1 ASP A  44     -18.291   6.445 -10.963  1.00 62.93           O  
ATOM    338  OD2 ASP A  44     -17.912   4.279 -11.243  1.00 64.74           O  
ATOM    339  N   THR A  45     -19.840   7.003  -8.278  1.00 52.12           N  
ATOM    340  CA  THR A  45     -19.991   8.353  -7.727  1.00 52.00           C  
ATOM    341  C   THR A  45     -20.223   9.469  -8.777  1.00 49.56           C  
ATOM    342  O   THR A  45     -20.922  10.423  -8.471  1.00 48.67           O  
ATOM    343  CB  THR A  45     -18.813   8.731  -6.739  1.00 54.42           C  
ATOM    344  OG1 THR A  45     -17.583   8.463  -7.400  1.00 60.19           O  
ATOM    345  CG2 THR A  45     -18.870   7.849  -5.492  1.00 54.23           C  
ATOM    346  N   VAL A  46     -19.632   9.367  -9.972  1.00 48.04           N  
ATOM    347  CA  VAL A  46     -19.888  10.347 -11.034  1.00 47.18           C  
ATOM    348  C   VAL A  46     -21.392  10.323 -11.520  1.00 43.45           C  
ATOM    349  O   VAL A  46     -21.965  11.361 -11.878  1.00 41.04           O  
ATOM    350  CB  VAL A  46     -18.900  10.170 -12.236  1.00 47.56           C  
ATOM    351  CG1 VAL A  46     -19.129   8.859 -12.926  1.00 50.28           C  
ATOM    352  CG2 VAL A  46     -19.126  11.243 -13.249  1.00 48.44           C  
ATOM    353  N   VAL A  47     -21.995   9.134 -11.485  1.00 41.32           N  
ATOM    354  CA  VAL A  47     -23.407   8.941 -11.809  1.00 39.14           C  
ATOM    355  C   VAL A  47     -24.288   9.501 -10.673  1.00 39.74           C  
ATOM    356  O   VAL A  47     -25.258  10.210 -10.938  1.00 38.81           O  
ATOM    357  CB  VAL A  47     -23.726   7.464 -12.109  1.00 39.65           C  
ATOM    358  CG1 VAL A  47     -25.249   7.285 -12.498  1.00 35.07           C  
ATOM    359  CG2 VAL A  47     -22.842   6.968 -13.271  1.00 38.64           C  
ATOM    360  N   LEU A  48     -23.920   9.262  -9.410  1.00 40.17           N  
ATOM    361  CA  LEU A  48     -24.712   9.830  -8.328  1.00 40.53           C  
ATOM    362  C   LEU A  48     -24.649  11.353  -8.371  1.00 41.47           C  
ATOM    363  O   LEU A  48     -25.678  12.027  -8.112  1.00 39.59           O  
ATOM    364  CB  LEU A  48     -24.313   9.289  -6.940  1.00 42.70           C  
ATOM    365  CG  LEU A  48     -24.296   7.752  -6.717  1.00 42.05           C  
ATOM    366  CD1 LEU A  48     -23.759   7.474  -5.259  1.00 47.43           C  
ATOM    367  CD2 LEU A  48     -25.641   7.058  -6.940  1.00 40.69           C  
ATOM    368  N   ARG A  49     -23.470  11.896  -8.690  1.00 41.31           N  
ATOM    369  CA  ARG A  49     -23.307  13.363  -8.744  1.00 42.20           C  
ATOM    370  C   ARG A  49     -24.056  13.971  -9.898  1.00 40.06           C  
ATOM    371  O   ARG A  49     -24.731  14.995  -9.729  1.00 39.70           O  
ATOM    372  CB  ARG A  49     -21.842  13.779  -8.775  1.00 43.71           C  
ATOM    373  CG  ARG A  49     -21.107  13.381  -7.508  1.00 48.21           C  
ATOM    374  CD  ARG A  49     -19.579  13.383  -7.726  1.00 55.34           C  
ATOM    375  NE  ARG A  49     -19.075  14.734  -7.515  1.00 57.88           N  
ATOM    376  CZ  ARG A  49     -17.796  15.075  -7.454  1.00 64.70           C  
ATOM    377  NH1 ARG A  49     -16.843  14.144  -7.593  1.00 66.32           N  
ATOM    378  NH2 ARG A  49     -17.480  16.356  -7.240  1.00 66.22           N  
ATOM    379  N   TYR A  50     -23.957  13.370 -11.081  1.00 37.94           N  
ATOM    380  CA  TYR A  50     -24.799  13.852 -12.176  1.00 36.59           C  
ATOM    381  C   TYR A  50     -26.281  13.687 -11.887  1.00 34.08           C  
ATOM    382  O   TYR A  50     -27.048  14.524 -12.265  1.00 34.26           O  
ATOM    383  CB  TYR A  50     -24.481  13.187 -13.518  1.00 35.70           C  
ATOM    384  CG  TYR A  50     -23.336  13.894 -14.159  1.00 36.27           C  
ATOM    385  CD1 TYR A  50     -22.055  13.374 -14.087  1.00 39.65           C  
ATOM    386  CD2 TYR A  50     -23.530  15.081 -14.823  1.00 37.38           C  
ATOM    387  CE1 TYR A  50     -21.007  14.030 -14.642  1.00 41.96           C  
ATOM    388  CE2 TYR A  50     -22.490  15.747 -15.390  1.00 39.20           C  
ATOM    389  CZ  TYR A  50     -21.236  15.226 -15.285  1.00 42.36           C  
ATOM    390  OH  TYR A  50     -20.192  15.883 -15.876  1.00 44.77           O  
ATOM    391  N   HIS A  51     -26.650  12.605 -11.241  1.00 33.64           N  
ATOM    392  CA  HIS A  51     -28.065  12.396 -10.926  1.00 35.02           C  
ATOM    393  C   HIS A  51     -28.631  13.527 -10.043  1.00 35.06           C  
ATOM    394  O   HIS A  51     -29.703  14.061 -10.342  1.00 34.38           O  
ATOM    395  CB  HIS A  51     -28.293  11.028 -10.282  1.00 34.21           C  
ATOM    396  CG  HIS A  51     -29.726  10.771 -10.020  1.00 34.81           C  
ATOM    397  ND1 HIS A  51     -30.596  10.355 -11.006  1.00 35.64           N  
ATOM    398  CD2 HIS A  51     -30.468  10.941  -8.908  1.00 32.83           C  
ATOM    399  CE1 HIS A  51     -31.819  10.246 -10.499  1.00 30.43           C  
ATOM    400  NE2 HIS A  51     -31.769  10.616  -9.239  1.00 39.41           N  
ATOM    401  N   VAL A  52     -27.883  13.942  -9.014  1.00 36.23           N  
ATOM    402  CA  VAL A  52     -28.234  15.175  -8.273  1.00 37.44           C  
ATOM    403  C   VAL A  52     -28.432  16.419  -9.148  1.00 37.14           C  
ATOM    404  O   VAL A  52     -29.437  17.117  -8.996  1.00 36.28           O  
ATOM    405  CB  VAL A  52     -27.234  15.500  -7.097  1.00 38.83           C  
ATOM    406  CG1 VAL A  52     -27.753  16.671  -6.245  1.00 39.29           C  
ATOM    407  CG2 VAL A  52     -27.102  14.290  -6.201  1.00 40.92           C  
ATOM    408  N   LEU A  53     -27.483  16.706 -10.036  1.00 37.39           N  
ATOM    409  CA  LEU A  53     -27.557  17.913 -10.881  1.00 38.36           C  
ATOM    410  C   LEU A  53     -28.740  17.840 -11.807  1.00 36.93           C  
ATOM    411  O   LEU A  53     -29.417  18.838 -12.031  1.00 37.09           O  
ATOM    412  CB  LEU A  53     -26.324  18.014 -11.779  1.00 39.49           C  
ATOM    413  CG  LEU A  53     -25.217  19.051 -11.536  1.00 46.49           C  
ATOM    414  CD1 LEU A  53     -24.984  19.573 -10.086  1.00 45.50           C  
ATOM    415  CD2 LEU A  53     -23.944  18.526 -12.218  1.00 47.14           C  
ATOM    416  N   LEU A  54     -28.974  16.668 -12.384  1.00 35.97           N  
ATOM    417  CA  LEU A  54     -30.083  16.531 -13.344  1.00 35.11           C  
ATOM    418  C   LEU A  54     -31.414  16.600 -12.601  1.00 34.39           C  
ATOM    419  O   LEU A  54     -32.349  17.223 -13.099  1.00 34.94           O  
ATOM    420  CB  LEU A  54     -29.976  15.227 -14.135  1.00 34.36           C  
ATOM    421  CG  LEU A  54     -28.750  15.194 -15.070  1.00 34.22           C  
ATOM    422  CD1 LEU A  54     -28.906  14.043 -15.981  1.00 32.09           C  
ATOM    423  CD2 LEU A  54     -28.547  16.518 -15.870  1.00 31.84           C  
ATOM    424  N   GLU A  55     -31.498  15.976 -11.420  1.00 33.76           N  
ATOM    425  CA  GLU A  55     -32.710  16.126 -10.574  1.00 34.22           C  
ATOM    426  C   GLU A  55     -33.032  17.574 -10.198  1.00 35.23           C  
ATOM    427  O   GLU A  55     -34.196  17.968 -10.284  1.00 34.90           O  
ATOM    428  CB  GLU A  55     -32.758  15.136  -9.381  1.00 33.66           C  
ATOM    429  CG  GLU A  55     -33.965  15.288  -8.380  1.00 35.25           C  
ATOM    430  CD  GLU A  55     -35.392  15.047  -8.969  1.00 40.14           C  
ATOM    431  OE1 GLU A  55     -35.498  14.487 -10.061  1.00 38.69           O  
ATOM    432  OE2 GLU A  55     -36.404  15.448  -8.313  1.00 42.64           O  
ATOM    433  N   GLU A  56     -32.025  18.374  -9.828  1.00 35.76           N  
ATOM    434  CA  GLU A  56     -32.261  19.802  -9.587  1.00 38.34           C  
ATOM    435  C   GLU A  56     -32.827  20.515 -10.818  1.00 36.75           C  
ATOM    436  O   GLU A  56     -33.759  21.307 -10.704  1.00 37.36           O  
ATOM    437  CB  GLU A  56     -31.003  20.523  -9.071  1.00 39.16           C  
ATOM    438  CG  GLU A  56     -30.515  19.834  -7.806  1.00 47.86           C  
ATOM    439  CD  GLU A  56     -29.231  20.406  -7.226  1.00 56.55           C  
ATOM    440  OE1 GLU A  56     -28.243  20.657  -7.994  1.00 61.53           O  
ATOM    441  OE2 GLU A  56     -29.191  20.552  -5.991  1.00 60.20           O  
ATOM    442  N   ILE A  57     -32.274  20.218 -11.998  1.00 34.58           N  
ATOM    443  CA  ILE A  57     -32.796  20.830 -13.243  1.00 33.20           C  
ATOM    444  C   ILE A  57     -34.258  20.425 -13.486  1.00 32.53           C  
ATOM    445  O   ILE A  57     -35.107  21.255 -13.769  1.00 32.57           O  
ATOM    446  CB  ILE A  57     -31.917  20.410 -14.475  1.00 33.96           C  
ATOM    447  CG1 ILE A  57     -30.526  21.106 -14.396  1.00 33.44           C  
ATOM    448  CG2 ILE A  57     -32.698  20.620 -15.785  1.00 31.37           C  
ATOM    449  CD1 ILE A  57     -29.386  20.277 -15.170  1.00 33.75           C  
ATOM    450  N   ILE A  58     -34.556  19.138 -13.384  1.00 31.79           N  
ATOM    451  CA  ILE A  58     -35.939  18.658 -13.480  1.00 32.45           C  
ATOM    452  C   ILE A  58     -36.882  19.418 -12.507  1.00 34.06           C  
ATOM    453  O   ILE A  58     -37.948  19.862 -12.903  1.00 33.95           O  
ATOM    454  CB  ILE A  58     -36.003  17.110 -13.195  1.00 30.94           C  
ATOM    455  CG1 ILE A  58     -35.399  16.372 -14.378  1.00 31.67           C  
ATOM    456  CG2 ILE A  58     -37.454  16.614 -12.962  1.00 32.48           C  
ATOM    457  CD1 ILE A  58     -35.194  14.918 -14.138  1.00 29.44           C  
ATOM    458  N   GLU A  59     -36.503  19.505 -11.222  1.00 35.93           N  
ATOM    459  CA  GLU A  59     -37.357  20.120 -10.203  1.00 39.13           C  
ATOM    460  C   GLU A  59     -37.617  21.572 -10.571  1.00 39.89           C  
ATOM    461  O   GLU A  59     -38.750  22.069 -10.387  1.00 41.27           O  
ATOM    462  CB  GLU A  59     -36.693  20.097  -8.814  1.00 39.73           C  
ATOM    463  CG  GLU A  59     -36.570  18.690  -8.234  1.00 45.17           C  
ATOM    464  CD  GLU A  59     -36.079  18.707  -6.797  1.00 50.22           C  
ATOM    465  OE1 GLU A  59     -35.547  19.761  -6.302  1.00 56.97           O  
ATOM    466  OE2 GLU A  59     -36.298  17.668  -6.115  1.00 60.46           O  
ATOM    467  N   ARG A  60     -36.575  22.226 -11.077  1.00 38.79           N  
ATOM    468  CA  ARG A  60     -36.632  23.647 -11.434  1.00 41.26           C  
ATOM    469  C   ARG A  60     -37.404  23.893 -12.711  1.00 40.28           C  
ATOM    470  O   ARG A  60     -37.918  24.975 -12.902  1.00 40.45           O  
ATOM    471  CB  ARG A  60     -35.222  24.262 -11.508  1.00 41.58           C  
ATOM    472  CG  ARG A  60     -34.656  24.384 -10.076  1.00 46.55           C  
ATOM    473  CD  ARG A  60     -33.196  24.660 -10.041  1.00 55.32           C  
ATOM    474  NE  ARG A  60     -32.992  26.060  -9.725  1.00 64.86           N  
ATOM    475  CZ  ARG A  60     -32.781  26.555  -8.510  1.00 61.87           C  
ATOM    476  NH1 ARG A  60     -32.696  25.780  -7.439  1.00 60.76           N  
ATOM    477  NH2 ARG A  60     -32.622  27.843  -8.405  1.00 65.23           N  
ATOM    478  N   ASN A  61     -37.486  22.862 -13.566  1.00 37.72           N  
ATOM    479  CA  ASN A  61     -38.199  22.955 -14.844  1.00 38.40           C  
ATOM    480  C   ASN A  61     -39.343  21.973 -14.971  1.00 37.26           C  
ATOM    481  O   ASN A  61     -39.696  21.552 -16.071  1.00 36.53           O  
ATOM    482  CB  ASN A  61     -37.189  22.760 -15.981  1.00 37.39           C  
ATOM    483  CG  ASN A  61     -36.079  23.808 -15.942  1.00 38.25           C  
ATOM    484  OD1 ASN A  61     -34.966  23.587 -15.399  1.00 38.39           O  
ATOM    485  ND2 ASN A  61     -36.395  24.953 -16.422  1.00 36.96           N  
ATOM    486  N   SER A  62     -39.943  21.635 -13.826  1.00 38.77           N  
ATOM    487  CA  SER A  62     -40.803  20.431 -13.756  1.00 38.30           C  
ATOM    488  C   SER A  62     -42.001  20.501 -14.750  1.00 36.76           C  
ATOM    489  O   SER A  62     -42.269  19.571 -15.496  1.00 35.87           O  
ATOM    490  CB  SER A  62     -41.273  20.238 -12.299  1.00 39.17           C  
ATOM    491  OG  SER A  62     -42.331  19.317 -12.223  1.00 42.35           O  
ATOM    492  N   GLU A  63     -42.737  21.610 -14.711  1.00 36.48           N  
ATOM    493  CA  GLU A  63     -43.857  21.789 -15.618  1.00 36.42           C  
ATOM    494  C   GLU A  63     -43.423  21.826 -17.107  1.00 34.24           C  
ATOM    495  O   GLU A  63     -43.997  21.134 -17.945  1.00 33.87           O  
ATOM    496  CB  GLU A  63     -44.623  23.038 -15.250  1.00 37.35           C  
ATOM    497  CG  GLU A  63     -45.803  23.270 -16.112  1.00 42.08           C  
ATOM    498  CD  GLU A  63     -46.797  22.105 -16.053  1.00 48.21           C  
ATOM    499  OE1 GLU A  63     -46.766  21.266 -15.095  1.00 49.57           O  
ATOM    500  OE2 GLU A  63     -47.583  22.026 -17.006  1.00 45.82           O  
ATOM    501  N   THR A  64     -42.389  22.587 -17.431  1.00 32.91           N  
ATOM    502  CA  THR A  64     -41.991  22.706 -18.829  1.00 33.36           C  
ATOM    503  C   THR A  64     -41.505  21.303 -19.355  1.00 32.44           C  
ATOM    504  O   THR A  64     -41.811  20.909 -20.482  1.00 31.09           O  
ATOM    505  CB  THR A  64     -40.893  23.796 -18.982  1.00 34.07           C  
ATOM    506  OG1 THR A  64     -41.423  25.071 -18.593  1.00 34.61           O  
ATOM    507  CG2 THR A  64     -40.405  23.886 -20.470  1.00 34.59           C  
ATOM    508  N   PHE A  65     -40.800  20.557 -18.492  1.00 32.07           N  
ATOM    509  CA  PHE A  65     -40.397  19.155 -18.845  1.00 32.60           C  
ATOM    510  C   PHE A  65     -41.589  18.262 -19.101  1.00 32.69           C  
ATOM    511  O   PHE A  65     -41.570  17.521 -20.074  1.00 32.09           O  
ATOM    512  CB  PHE A  65     -39.452  18.532 -17.786  1.00 31.19           C  
ATOM    513  CG  PHE A  65     -38.011  18.893 -17.982  1.00 32.15           C  
ATOM    514  CD1 PHE A  65     -37.637  19.990 -18.784  1.00 35.87           C  
ATOM    515  CD2 PHE A  65     -37.018  18.163 -17.344  1.00 31.11           C  
ATOM    516  CE1 PHE A  65     -36.285  20.332 -18.977  1.00 37.14           C  
ATOM    517  CE2 PHE A  65     -35.657  18.488 -17.539  1.00 35.04           C  
ATOM    518  CZ  PHE A  65     -35.284  19.599 -18.338  1.00 35.46           C  
ATOM    519  N   THR A  66     -42.615  18.354 -18.246  1.00 34.01           N  
ATOM    520  CA  THR A  66     -43.864  17.593 -18.438  1.00 35.00           C  
ATOM    521  C   THR A  66     -44.594  17.964 -19.719  1.00 36.55           C  
ATOM    522  O   THR A  66     -44.967  17.051 -20.498  1.00 33.94           O  
ATOM    523  CB  THR A  66     -44.817  17.750 -17.220  1.00 38.13           C  
ATOM    524  OG1 THR A  66     -44.120  17.365 -16.043  1.00 37.39           O  
ATOM    525  CG2 THR A  66     -46.163  16.964 -17.357  1.00 38.22           C  
ATOM    526  N   GLU A  67     -44.781  19.282 -19.975  1.00 36.02           N  
ATOM    527  CA  GLU A  67     -45.474  19.739 -21.188  1.00 38.25           C  
ATOM    528  C   GLU A  67     -44.704  19.379 -22.449  1.00 36.76           C  
ATOM    529  O   GLU A  67     -45.302  18.924 -23.421  1.00 37.67           O  
ATOM    530  CB  GLU A  67     -45.705  21.287 -21.209  1.00 39.26           C  
ATOM    531  CG  GLU A  67     -46.565  21.829 -20.043  1.00 46.13           C  
ATOM    532  CD  GLU A  67     -46.795  23.367 -20.174  1.00 48.97           C  
ATOM    533  OE1 GLU A  67     -47.507  23.803 -21.116  1.00 58.03           O  
ATOM    534  OE2 GLU A  67     -46.240  24.117 -19.370  1.00 49.52           O  
ATOM    535  N   THR A  68     -43.409  19.661 -22.480  1.00 35.72           N  
ATOM    536  CA  THR A  68     -42.624  19.333 -23.702  1.00 35.63           C  
ATOM    537  C   THR A  68     -42.644  17.822 -23.978  1.00 34.26           C  
ATOM    538  O   THR A  68     -42.819  17.428 -25.109  1.00 31.33           O  
ATOM    539  CB  THR A  68     -41.161  19.827 -23.654  1.00 33.79           C  
ATOM    540  OG1 THR A  68     -40.594  19.458 -22.417  1.00 34.98           O  
ATOM    541  CG2 THR A  68     -41.105  21.411 -23.810  1.00 36.12           C  
ATOM    542  N   TRP A  69     -42.459  16.992 -22.907  1.00 32.49           N  
ATOM    543  CA  TRP A  69     -42.502  15.522 -23.056  1.00 31.84           C  
ATOM    544  C   TRP A  69     -43.895  15.097 -23.590  1.00 33.65           C  
ATOM    545  O   TRP A  69     -44.014  14.359 -24.603  1.00 34.50           O  
ATOM    546  CB  TRP A  69     -42.109  14.780 -21.727  1.00 30.75           C  
ATOM    547  CG  TRP A  69     -42.272  13.322 -21.928  1.00 33.65           C  
ATOM    548  CD1 TRP A  69     -43.250  12.504 -21.363  1.00 35.32           C  
ATOM    549  CD2 TRP A  69     -41.590  12.510 -22.919  1.00 33.23           C  
ATOM    550  NE1 TRP A  69     -43.136  11.208 -21.898  1.00 35.49           N  
ATOM    551  CE2 TRP A  69     -42.146  11.194 -22.847  1.00 35.74           C  
ATOM    552  CE3 TRP A  69     -40.527  12.767 -23.848  1.00 31.12           C  
ATOM    553  CZ2 TRP A  69     -41.683  10.136 -23.660  1.00 34.21           C  
ATOM    554  CZ3 TRP A  69     -40.079  11.756 -24.654  1.00 31.93           C  
ATOM    555  CH2 TRP A  69     -40.662  10.431 -24.567  1.00 30.87           C  
ATOM    556  N   ASN A  70     -44.959  15.569 -22.931  1.00 34.86           N  
ATOM    557  CA  ASN A  70     -46.317  15.303 -23.374  1.00 38.69           C  
ATOM    558  C   ASN A  70     -46.585  15.708 -24.826  1.00 38.66           C  
ATOM    559  O   ASN A  70     -47.148  14.928 -25.561  1.00 39.51           O  
ATOM    560  CB  ASN A  70     -47.363  15.949 -22.435  1.00 40.39           C  
ATOM    561  CG  ASN A  70     -47.426  15.218 -21.062  1.00 46.77           C  
ATOM    562  OD1 ASN A  70     -46.585  14.507 -20.606  0.00 60.91           O  
ATOM    563  ND2 ASN A  70     -48.334  15.724 -20.160  1.00 53.53           N  
ATOM    564  N   ARG A  71     -46.197  16.895 -25.268  1.00 39.92           N  
ATOM    565  CA  ARG A  71     -46.436  17.179 -26.690  1.00 41.89           C  
ATOM    566  C   ARG A  71     -45.594  16.338 -27.653  1.00 40.84           C  
ATOM    567  O   ARG A  71     -46.091  15.898 -28.707  1.00 40.62           O  
ATOM    568  CB  ARG A  71     -46.367  18.649 -27.030  1.00 44.05           C  
ATOM    569  CG  ARG A  71     -45.049  19.274 -26.953  1.00 49.83           C  
ATOM    570  CD  ARG A  71     -44.982  20.385 -28.050  1.00 57.80           C  
ATOM    571  NE  ARG A  71     -45.510  21.702 -27.671  1.00 61.96           N  
ATOM    572  CZ  ARG A  71     -44.897  22.597 -26.874  1.00 66.11           C  
ATOM    573  NH1 ARG A  71     -43.715  22.352 -26.292  1.00 64.46           N  
ATOM    574  NH2 ARG A  71     -45.482  23.775 -26.669  1.00 67.41           N  
ATOM    575  N   PHE A  72     -44.323  16.128 -27.293  1.00 38.40           N  
ATOM    576  CA  PHE A  72     -43.413  15.288 -28.112  1.00 37.39           C  
ATOM    577  C   PHE A  72     -44.072  13.910 -28.341  1.00 37.40           C  
ATOM    578  O   PHE A  72     -44.195  13.450 -29.475  1.00 38.04           O  
ATOM    579  CB  PHE A  72     -42.061  15.102 -27.365  1.00 35.33           C  
ATOM    580  CG  PHE A  72     -41.113  14.138 -28.064  1.00 34.81           C  
ATOM    581  CD1 PHE A  72     -41.149  12.784 -27.772  1.00 32.42           C  
ATOM    582  CD2 PHE A  72     -40.257  14.606 -29.067  1.00 35.14           C  
ATOM    583  CE1 PHE A  72     -40.254  11.885 -28.419  1.00 37.12           C  
ATOM    584  CE2 PHE A  72     -39.341  13.747 -29.706  1.00 35.97           C  
ATOM    585  CZ  PHE A  72     -39.340  12.392 -29.411  1.00 35.91           C  
ATOM    586  N   ILE A  73     -44.474  13.270 -27.240  1.00 36.81           N  
ATOM    587  CA  ILE A  73     -44.791  11.871 -27.243  1.00 37.45           C  
ATOM    588  C   ILE A  73     -46.169  11.669 -27.857  1.00 40.28           C  
ATOM    589  O   ILE A  73     -46.398  10.654 -28.499  1.00 41.03           O  
ATOM    590  CB  ILE A  73     -44.608  11.161 -25.852  1.00 36.00           C  
ATOM    591  CG1 ILE A  73     -44.530   9.623 -25.995  1.00 35.34           C  
ATOM    592  CG2 ILE A  73     -45.852  11.460 -24.873  1.00 37.04           C  
ATOM    593  CD1 ILE A  73     -43.328   9.034 -26.843  1.00 32.74           C  
ATOM    594  N   THR A  74     -47.047  12.665 -27.741  1.00 42.00           N  
ATOM    595  CA  THR A  74     -48.368  12.580 -28.326  1.00 45.60           C  
ATOM    596  C   THR A  74     -48.395  12.980 -29.778  1.00 47.64           C  
ATOM    597  O   THR A  74     -49.379  12.712 -30.454  1.00 51.37           O  
ATOM    598  CB  THR A  74     -49.446  13.436 -27.571  1.00 46.50           C  
ATOM    599  OG1 THR A  74     -49.042  14.804 -27.531  1.00 47.41           O  
ATOM    600  CG2 THR A  74     -49.638  12.912 -26.158  1.00 46.36           C  
ATOM    601  N   HIS A  75     -47.350  13.637 -30.262  1.00 46.36           N  
ATOM    602  CA  HIS A  75     -47.319  14.052 -31.640  1.00 47.84           C  
ATOM    603  C   HIS A  75     -46.352  13.226 -32.540  1.00 47.84           C  
ATOM    604  O   HIS A  75     -46.398  13.365 -33.749  1.00 50.61           O  
ATOM    605  CB  HIS A  75     -47.031  15.555 -31.765  1.00 48.11           C  
ATOM    606  CG  HIS A  75     -48.137  16.432 -31.217  1.00 53.07           C  
ATOM    607  ND1 HIS A  75     -48.938  17.224 -32.022  1.00 59.39           N  
ATOM    608  CD2 HIS A  75     -48.602  16.602 -29.952  1.00 54.18           C  
ATOM    609  CE1 HIS A  75     -49.823  17.862 -31.280  1.00 56.65           C  
ATOM    610  NE2 HIS A  75     -49.651  17.492 -30.023  1.00 58.79           N  
ATOM    611  N   THR A  76     -45.475  12.412 -31.965  1.00 45.83           N  
ATOM    612  CA  THR A  76     -44.529  11.626 -32.780  1.00 44.22           C  
ATOM    613  C   THR A  76     -45.179  10.405 -33.403  1.00 45.16           C  
ATOM    614  O   THR A  76     -45.958   9.688 -32.747  1.00 43.96           O  
ATOM    615  CB  THR A  76     -43.229  11.257 -31.993  1.00 42.75           C  
ATOM    616  OG1 THR A  76     -42.322  10.621 -32.876  1.00 41.81           O  
ATOM    617  CG2 THR A  76     -43.474  10.348 -30.809  1.00 38.42           C  
ATOM    618  N   GLU A  77     -44.866  10.181 -34.678  1.00 45.30           N  
ATOM    619  CA  GLU A  77     -45.172   8.865 -35.330  1.00 47.08           C  
ATOM    620  C   GLU A  77     -43.954   7.911 -35.452  1.00 43.88           C  
ATOM    621  O   GLU A  77     -44.064   6.762 -35.917  1.00 44.09           O  
ATOM    622  CB  GLU A  77     -45.805   9.095 -36.711  1.00 49.41           C  
ATOM    623  CG  GLU A  77     -46.895  10.239 -36.732  1.00 54.03           C  
ATOM    624  CD  GLU A  77     -47.774  10.210 -37.980  1.00 54.69           C  
ATOM    625  OE1 GLU A  77     -48.289   9.529 -37.943  0.00 82.71           O  
ATOM    626  OE2 GLU A  77     -47.244  11.297 -38.817  0.00 84.50           O  
ATOM    627  N   HIS A  78     -42.799   8.400 -35.015  1.00 40.63           N  
ATOM    628  C   HIS A  78     -40.625   8.180 -34.044  1.00 36.28           C  
ATOM    629  O   HIS A  78     -39.748   9.073 -34.270  1.00 34.26           O  
ATOM    630  CA AHIS A  78     -41.548   7.648 -35.108  0.50 38.45           C  
ATOM    631  CB AHIS A  78     -40.919   7.752 -36.502  0.50 40.36           C  
ATOM    632  CG AHIS A  78     -41.090   9.085 -37.156  0.50 41.10           C  
ATOM    633  ND1AHIS A  78     -41.813   9.254 -38.316  0.50 44.86           N  
ATOM    634  CD2AHIS A  78     -40.589  10.306 -36.849  0.50 43.72           C  
ATOM    635  CE1AHIS A  78     -41.766  10.521 -38.688  0.50 44.15           C  
ATOM    636  NE2AHIS A  78     -41.028  11.184 -37.814  0.50 43.28           N  
ATOM    637  CA BHIS A  78     -41.510   7.728 -35.200  0.50 38.27           C  
ATOM    638  CB BHIS A  78     -40.826   8.215 -36.507  0.50 39.70           C  
ATOM    639  CG BHIS A  78     -41.660   8.109 -37.752  0.50 39.92           C  
ATOM    640  ND1BHIS A  78     -41.536   7.071 -38.652  0.50 44.04           N  
ATOM    641  CD2BHIS A  78     -42.580   8.951 -38.286  0.50 44.77           C  
ATOM    642  CE1BHIS A  78     -42.370   7.249 -39.663  0.50 41.05           C  
ATOM    643  NE2BHIS A  78     -43.021   8.383 -39.463  0.50 44.82           N  
ATOM    644  N   VAL A  79     -40.842   7.626 -32.851  1.00 33.56           N  
ATOM    645  CA  VAL A  79     -40.243   8.163 -31.655  1.00 32.59           C  
ATOM    646  C   VAL A  79     -38.709   8.310 -31.743  1.00 31.26           C  
ATOM    647  O   VAL A  79     -38.148   9.345 -31.378  1.00 29.28           O  
ATOM    648  CB  VAL A  79     -40.584   7.346 -30.392  1.00 34.04           C  
ATOM    649  CG1 VAL A  79     -40.062   8.139 -29.163  1.00 34.41           C  
ATOM    650  CG2 VAL A  79     -42.092   7.243 -30.268  1.00 39.69           C  
ATOM    651  N   ASP A  80     -38.036   7.249 -32.166  1.00 31.01           N  
ATOM    652  CA  ASP A  80     -36.559   7.242 -32.128  1.00 29.90           C  
ATOM    653  C   ASP A  80     -36.015   8.268 -33.140  1.00 30.99           C  
ATOM    654  O   ASP A  80     -35.099   9.000 -32.797  1.00 32.40           O  
ATOM    655  CB  ASP A  80     -35.965   5.823 -32.322  1.00 28.34           C  
ATOM    656  CG  ASP A  80     -36.497   5.091 -33.568  1.00 32.22           C  
ATOM    657  OD1 ASP A  80     -37.404   5.588 -34.306  1.00 31.70           O  
ATOM    658  OD2 ASP A  80     -35.948   4.012 -33.843  1.00 34.15           O  
ATOM    659  N   LEU A  81     -36.593   8.362 -34.331  1.00 31.83           N  
ATOM    660  CA  LEU A  81     -36.190   9.405 -35.286  1.00 33.89           C  
ATOM    661  C   LEU A  81     -36.396  10.836 -34.720  1.00 34.52           C  
ATOM    662  O   LEU A  81     -35.567  11.713 -34.911  1.00 33.90           O  
ATOM    663  CB  LEU A  81     -36.921   9.304 -36.659  1.00 35.30           C  
ATOM    664  CG  LEU A  81     -36.674   8.048 -37.519  1.00 40.64           C  
ATOM    665  CD1 LEU A  81     -37.617   7.871 -38.809  1.00 38.94           C  
ATOM    666  CD2 LEU A  81     -35.146   7.974 -37.928  1.00 43.82           C  
ATOM    667  N   ASP A  82     -37.523  11.072 -34.080  1.00 34.40           N  
ATOM    668  CA  ASP A  82     -37.817  12.418 -33.568  1.00 35.89           C  
ATOM    669  C   ASP A  82     -36.891  12.836 -32.389  1.00 34.09           C  
ATOM    670  O   ASP A  82     -36.616  14.033 -32.234  1.00 34.86           O  
ATOM    671  CB  ASP A  82     -39.289  12.543 -33.226  1.00 34.68           C  
ATOM    672  CG  ASP A  82     -40.155  12.525 -34.473  1.00 40.02           C  
ATOM    673  OD1 ASP A  82     -39.630  12.776 -35.563  1.00 43.34           O  
ATOM    674  OD2 ASP A  82     -41.356  12.243 -34.382  1.00 41.13           O  
ATOM    675  N   PHE A  83     -36.445  11.882 -31.561  1.00 32.89           N  
ATOM    676  CA  PHE A  83     -35.396  12.162 -30.550  1.00 31.80           C  
ATOM    677  C   PHE A  83     -34.174  12.766 -31.230  1.00 33.97           C  
ATOM    678  O   PHE A  83     -33.670  13.788 -30.782  1.00 31.77           O  
ATOM    679  CB  PHE A  83     -34.947  10.931 -29.740  1.00 30.68           C  
ATOM    680  CG  PHE A  83     -35.664  10.792 -28.437  1.00 28.58           C  
ATOM    681  CD1 PHE A  83     -36.788   9.984 -28.312  1.00 27.52           C  
ATOM    682  CD2 PHE A  83     -35.230  11.513 -27.333  1.00 33.44           C  
ATOM    683  CE1 PHE A  83     -37.460   9.914 -27.092  1.00 29.26           C  
ATOM    684  CE2 PHE A  83     -35.898  11.432 -26.097  1.00 31.49           C  
ATOM    685  CZ  PHE A  83     -37.011  10.623 -26.007  1.00 29.79           C  
ATOM    686  N   ASN A  84     -33.712  12.117 -32.320  1.00 34.68           N  
ATOM    687  CA  ASN A  84     -32.584  12.637 -33.091  1.00 37.77           C  
ATOM    688  C   ASN A  84     -32.858  14.034 -33.671  1.00 37.14           C  
ATOM    689  O   ASN A  84     -32.000  14.941 -33.582  1.00 35.62           O  
ATOM    690  CB  ASN A  84     -32.039  11.548 -34.123  1.00 38.01           C  
ATOM    691  CG  ASN A  84     -31.296  10.286 -33.351  1.00 45.86           C  
ATOM    692  OD1 ASN A  84     -30.051  10.102 -33.508  1.00 51.86           O  
ATOM    693  ND2 ASN A  84     -32.068   9.459 -32.489  1.00 42.15           N  
ATOM    694  N   SER A  85     -34.084  14.274 -34.166  1.00 37.68           N  
ATOM    695  CA  SER A  85     -34.479  15.668 -34.561  1.00 39.44           C  
ATOM    696  C   SER A  85     -34.461  16.748 -33.478  1.00 39.66           C  
ATOM    697  O   SER A  85     -33.985  17.874 -33.738  1.00 40.70           O  
ATOM    698  CB  SER A  85     -35.825  15.759 -35.295  1.00 39.45           C  
ATOM    699  OG  SER A  85     -35.740  15.013 -36.518  1.00 44.77           O  
ATOM    700  N   VAL A  86     -35.027  16.490 -32.299  1.00 38.06           N  
ATOM    701  CA  VAL A  86     -34.880  17.507 -31.276  1.00 38.05           C  
ATOM    702  C   VAL A  86     -33.423  17.731 -30.825  1.00 37.23           C  
ATOM    703  O   VAL A  86     -33.022  18.876 -30.568  1.00 36.85           O  
ATOM    704  CB  VAL A  86     -35.918  17.485 -30.078  1.00 39.46           C  
ATOM    705  CG1 VAL A  86     -36.937  16.482 -30.217  1.00 39.14           C  
ATOM    706  CG2 VAL A  86     -35.239  17.573 -28.668  1.00 39.69           C  
ATOM    707  N   PHE A  87     -32.637  16.644 -30.768  1.00 35.03           N  
ATOM    708  CA  PHE A  87     -31.223  16.786 -30.465  1.00 34.55           C  
ATOM    709  C   PHE A  87     -30.501  17.802 -31.410  1.00 36.66           C  
ATOM    710  O   PHE A  87     -29.770  18.713 -30.950  1.00 36.37           O  
ATOM    711  CB  PHE A  87     -30.526  15.422 -30.387  1.00 33.49           C  
ATOM    712  CG  PHE A  87     -29.078  15.532 -30.041  1.00 35.20           C  
ATOM    713  CD1 PHE A  87     -28.659  15.357 -28.710  1.00 34.43           C  
ATOM    714  CD2 PHE A  87     -28.133  15.848 -31.026  1.00 34.44           C  
ATOM    715  CE1 PHE A  87     -27.288  15.494 -28.381  1.00 38.18           C  
ATOM    716  CE2 PHE A  87     -26.768  15.991 -30.711  1.00 40.64           C  
ATOM    717  CZ  PHE A  87     -26.342  15.812 -29.362  1.00 39.71           C  
ATOM    718  N   LEU A  88     -30.733  17.674 -32.716  1.00 37.49           N  
ATOM    719  CA  LEU A  88     -30.179  18.586 -33.707  1.00 40.99           C  
ATOM    720  C   LEU A  88     -30.571  20.023 -33.533  1.00 41.53           C  
ATOM    721  O   LEU A  88     -29.739  20.891 -33.669  1.00 41.17           O  
ATOM    722  CB  LEU A  88     -30.570  18.173 -35.125  1.00 42.52           C  
ATOM    723  CG  LEU A  88     -30.010  16.865 -35.564  1.00 44.97           C  
ATOM    724  CD1 LEU A  88     -30.404  16.679 -37.071  1.00 48.44           C  
ATOM    725  CD2 LEU A  88     -28.516  17.047 -35.406  1.00 50.39           C  
ATOM    726  N   GLU A  89     -31.860  20.244 -33.270  1.00 42.28           N  
ATOM    727  CA  GLU A  89     -32.440  21.547 -32.944  1.00 45.50           C  
ATOM    728  C   GLU A  89     -31.717  22.269 -31.811  1.00 45.59           C  
ATOM    729  O   GLU A  89     -31.544  23.468 -31.864  1.00 45.32           O  
ATOM    730  CB  GLU A  89     -33.947  21.426 -32.614  1.00 44.48           C  
ATOM    731  CG  GLU A  89     -34.768  21.060 -33.848  1.00 52.90           C  
ATOM    732  CD  GLU A  89     -34.843  22.224 -34.905  1.00 60.36           C  
ATOM    733  OE1 GLU A  89     -34.277  23.352 -34.712  1.00 64.55           O  
ATOM    734  OE2 GLU A  89     -35.534  22.027 -35.929  1.00 67.45           O  
ATOM    735  N   ILE A  90     -31.319  21.510 -30.787  1.00 46.05           N  
ATOM    736  CA  ILE A  90     -30.577  22.046 -29.635  1.00 46.71           C  
ATOM    737  C   ILE A  90     -29.089  22.226 -29.937  1.00 48.73           C  
ATOM    738  O   ILE A  90     -28.502  23.229 -29.531  1.00 50.06           O  
ATOM    739  CB  ILE A  90     -30.747  21.136 -28.368  1.00 44.14           C  
ATOM    740  CG1 ILE A  90     -32.228  20.940 -28.081  1.00 44.86           C  
ATOM    741  CG2 ILE A  90     -30.007  21.770 -27.136  1.00 45.25           C  
ATOM    742  CD1 ILE A  90     -32.575  19.747 -27.150  1.00 43.67           C  
ATOM    743  N   PHE A  91     -28.486  21.251 -30.606  1.00 50.18           N  
ATOM    744  CA  PHE A  91     -27.035  21.211 -30.766  1.00 53.81           C  
ATOM    745  C   PHE A  91     -26.411  21.566 -32.123  1.00 58.98           C  
ATOM    746  O   PHE A  91     -25.191  21.460 -32.271  1.00 62.18           O  
ATOM    747  CB  PHE A  91     -26.469  19.916 -30.202  1.00 51.78           C  
ATOM    748  CG  PHE A  91     -26.776  19.734 -28.716  1.00 48.84           C  
ATOM    749  CD1 PHE A  91     -26.086  20.485 -27.747  1.00 49.51           C  
ATOM    750  CD2 PHE A  91     -27.769  18.826 -28.302  1.00 43.00           C  
ATOM    751  CE1 PHE A  91     -26.372  20.311 -26.356  1.00 47.84           C  
ATOM    752  CE2 PHE A  91     -28.066  18.629 -26.935  1.00 45.86           C  
ATOM    753  CZ  PHE A  91     -27.344  19.392 -25.939  1.00 45.65           C  
ATOM    754  N   HIS A  92     -27.216  21.962 -33.109  1.00 62.26           N  
ATOM    755  CA  HIS A  92     -26.761  22.825 -34.232  1.00 68.24           C  
ATOM    756  C   HIS A  92     -25.232  22.930 -34.532  1.00 70.90           C  
ATOM    757  O   HIS A  92     -24.703  22.443 -35.569  1.00 71.24           O  
ATOM    758  CB  HIS A  92     -27.082  24.280 -33.807  1.00 70.07           C  
ATOM    759  CG  HIS A  92     -28.393  24.817 -34.269  1.00 72.63           C  
ATOM    760  ND1 HIS A  92     -29.604  24.368 -33.775  1.00 70.87           N  
ATOM    761  CD2 HIS A  92     -28.680  25.826 -35.130  1.00 75.01           C  
ATOM    762  CE1 HIS A  92     -30.586  25.062 -34.329  1.00 73.37           C  
ATOM    763  NE2 HIS A  92     -30.052  25.945 -35.162  1.00 77.71           N  
ATOM    764  N   ARG A  93     -24.559  23.662 -33.623  1.00 72.35           N  
ATOM    765  CA  ARG A  93     -23.201  24.212 -33.827  1.00 75.55           C  
ATOM    766  C   ARG A  93     -22.078  23.249 -33.389  1.00 75.67           C  
ATOM    767  O   ARG A  93     -22.346  22.206 -32.748  1.00 73.60           O  
ATOM    768  CB  ARG A  93     -23.088  25.550 -33.090  1.00 76.70           C  
ATOM    769  CG  ARG A  93     -23.929  26.701 -33.689  1.00 79.90           C  
ATOM    770  CD  ARG A  93     -25.318  26.910 -33.067  1.00 81.37           C  
ATOM    771  NE  ARG A  93     -25.382  27.986 -32.049  1.00 85.47           N  
ATOM    772  CZ  ARG A  93     -25.677  27.813 -30.747  1.00 85.86           C  
ATOM    773  NH1 ARG A  93     -25.930  26.608 -30.251  1.00 84.74           N  
ATOM    774  NH2 ARG A  93     -25.714  28.851 -29.910  1.00 86.71           N  
ATOM    775  N   PRO A  96     -21.517  24.613 -28.284  1.00 74.11           N  
ATOM    776  CA  PRO A  96     -22.222  23.618 -27.480  1.00 72.20           C  
ATOM    777  C   PRO A  96     -22.051  23.880 -25.960  1.00 71.81           C  
ATOM    778  O   PRO A  96     -21.007  23.533 -25.344  1.00 73.66           O  
ATOM    779  CB  PRO A  96     -21.592  22.286 -27.934  1.00 72.00           C  
ATOM    780  CG  PRO A  96     -21.163  22.562 -29.377  1.00 74.26           C  
ATOM    781  CD  PRO A  96     -20.976  24.063 -29.545  1.00 75.21           C  
ATOM    782  N   SER A  97     -23.052  24.514 -25.362  1.00 68.71           N  
ATOM    783  CA  SER A  97     -22.944  25.016 -23.994  1.00 66.34           C  
ATOM    784  C   SER A  97     -23.135  23.879 -22.921  1.00 63.01           C  
ATOM    785  O   SER A  97     -23.840  22.890 -23.167  1.00 60.69           O  
ATOM    786  CB  SER A  97     -23.977  26.142 -23.870  1.00 66.84           C  
ATOM    787  OG  SER A  97     -24.428  26.331 -22.556  1.00 67.16           O  
ATOM    788  N   LEU A  98     -22.485  24.005 -21.760  1.00 60.31           N  
ATOM    789  CA  LEU A  98     -22.710  23.064 -20.660  1.00 57.36           C  
ATOM    790  C   LEU A  98     -24.200  22.974 -20.189  1.00 52.97           C  
ATOM    791  O   LEU A  98     -24.688  21.918 -19.851  1.00 50.81           O  
ATOM    792  CB  LEU A  98     -21.830  23.414 -19.466  1.00 58.31           C  
ATOM    793  CG  LEU A  98     -22.166  22.555 -18.228  1.00 60.34           C  
ATOM    794  CD1 LEU A  98     -21.765  21.065 -18.412  1.00 63.08           C  
ATOM    795  CD2 LEU A  98     -21.609  23.115 -16.945  1.00 62.04           C  
ATOM    796  N   GLY A  99     -24.869  24.115 -20.163  1.00 52.35           N  
ATOM    797  CA  GLY A  99     -26.270  24.225 -19.757  1.00 49.67           C  
ATOM    798  C   GLY A  99     -27.179  23.470 -20.714  1.00 46.34           C  
ATOM    799  O   GLY A  99     -28.103  22.797 -20.271  1.00 43.29           O  
ATOM    800  N   ARG A 100     -26.880  23.577 -22.012  1.00 45.43           N  
ATOM    801  CA  ARG A 100     -27.639  22.921 -23.041  1.00 44.76           C  
ATOM    802  C   ARG A 100     -27.464  21.435 -22.975  1.00 42.17           C  
ATOM    803  O   ARG A 100     -28.443  20.717 -23.137  1.00 39.51           O  
ATOM    804  CB  ARG A 100     -27.290  23.372 -24.468  1.00 46.10           C  
ATOM    805  CG  ARG A 100     -27.716  24.786 -24.781  1.00 51.08           C  
ATOM    806  CD  ARG A 100     -27.963  24.955 -26.239  1.00 49.78           C  
ATOM    807  NE  ARG A 100     -28.421  26.309 -26.479  1.00 55.55           N  
ATOM    808  CZ  ARG A 100     -29.039  26.705 -27.591  1.00 56.51           C  
ATOM    809  NH1 ARG A 100     -29.337  25.821 -28.548  1.00 55.65           N  
ATOM    810  NH2 ARG A 100     -29.395  27.976 -27.732  1.00 55.60           N  
ATOM    811  N   ALA A 101     -26.221  21.002 -22.747  1.00 41.62           N  
ATOM    812  CA  ALA A 101     -25.941  19.581 -22.602  1.00 40.88           C  
ATOM    813  C   ALA A 101     -26.752  18.970 -21.425  1.00 38.73           C  
ATOM    814  O   ALA A 101     -27.363  17.920 -21.570  1.00 38.32           O  
ATOM    815  CB  ALA A 101     -24.450  19.345 -22.454  1.00 41.08           C  
ATOM    816  N   LEU A 102     -26.765  19.652 -20.284  1.00 38.11           N  
ATOM    817  CA  LEU A 102     -27.434  19.181 -19.114  1.00 35.87           C  
ATOM    818  C   LEU A 102     -28.944  19.266 -19.271  1.00 34.63           C  
ATOM    819  O   LEU A 102     -29.622  18.416 -18.768  1.00 31.70           O  
ATOM    820  CB  LEU A 102     -27.010  19.973 -17.854  1.00 36.77           C  
ATOM    821  CG  LEU A 102     -25.518  19.784 -17.483  1.00 41.17           C  
ATOM    822  CD1 LEU A 102     -25.157  20.673 -16.359  1.00 47.00           C  
ATOM    823  CD2 LEU A 102     -25.215  18.317 -17.140  1.00 39.89           C  
ATOM    824  N   ALA A 103     -29.453  20.335 -19.888  1.00 35.45           N  
ATOM    825  CA  ALA A 103     -30.888  20.455 -20.162  1.00 34.16           C  
ATOM    826  C   ALA A 103     -31.338  19.227 -20.976  1.00 32.53           C  
ATOM    827  O   ALA A 103     -32.324  18.584 -20.628  1.00 30.58           O  
ATOM    828  CB  ALA A 103     -31.178  21.777 -20.937  1.00 34.92           C  
ATOM    829  N   TRP A 104     -30.573  18.849 -22.002  1.00 32.44           N  
ATOM    830  CA  TRP A 104     -30.928  17.695 -22.800  1.00 32.20           C  
ATOM    831  C   TRP A 104     -30.826  16.417 -21.954  1.00 32.00           C  
ATOM    832  O   TRP A 104     -31.702  15.600 -22.019  1.00 30.63           O  
ATOM    833  CB  TRP A 104     -29.991  17.580 -23.992  1.00 35.00           C  
ATOM    834  CG  TRP A 104     -29.976  16.246 -24.653  1.00 32.88           C  
ATOM    835  CD1 TRP A 104     -29.051  15.257 -24.474  1.00 33.07           C  
ATOM    836  CD2 TRP A 104     -30.956  15.716 -25.570  1.00 33.92           C  
ATOM    837  NE1 TRP A 104     -29.378  14.162 -25.243  1.00 32.80           N  
ATOM    838  CE2 TRP A 104     -30.528  14.427 -25.932  1.00 30.55           C  
ATOM    839  CE3 TRP A 104     -32.154  16.221 -26.117  1.00 35.99           C  
ATOM    840  CZ2 TRP A 104     -31.245  13.610 -26.827  1.00 36.35           C  
ATOM    841  CZ3 TRP A 104     -32.877  15.408 -27.014  1.00 35.96           C  
ATOM    842  CH2 TRP A 104     -32.419  14.128 -27.347  1.00 34.62           C  
ATOM    843  N   MET A 105     -29.766  16.265 -21.149  1.00 31.62           N  
ATOM    844  CA  MET A 105     -29.628  15.012 -20.388  1.00 31.88           C  
ATOM    845  C   MET A 105     -30.734  14.905 -19.343  1.00 28.73           C  
ATOM    846  O   MET A 105     -31.267  13.817 -19.097  1.00 29.29           O  
ATOM    847  CB  MET A 105     -28.233  14.929 -19.702  1.00 31.93           C  
ATOM    848  CG  MET A 105     -27.002  14.953 -20.707  1.00 37.42           C  
ATOM    849  SD  MET A 105     -26.860  13.364 -21.500  1.00 38.00           S  
ATOM    850  CE  MET A 105     -25.904  12.531 -20.194  1.00 36.73           C  
ATOM    851  N   ALA A 106     -31.068  16.020 -18.719  1.00 27.79           N  
ATOM    852  CA  ALA A 106     -32.172  16.005 -17.701  1.00 27.75           C  
ATOM    853  C   ALA A 106     -33.513  15.714 -18.365  1.00 27.56           C  
ATOM    854  O   ALA A 106     -34.326  14.916 -17.829  1.00 27.58           O  
ATOM    855  CB  ALA A 106     -32.218  17.318 -16.943  1.00 27.20           C  
ATOM    856  N   TRP A 107     -33.710  16.262 -19.570  1.00 26.27           N  
ATOM    857  CA  TRP A 107     -34.971  16.009 -20.273  1.00 26.93           C  
ATOM    858  C   TRP A 107     -35.124  14.547 -20.626  1.00 25.83           C  
ATOM    859  O   TRP A 107     -36.214  13.972 -20.428  1.00 28.05           O  
ATOM    860  CB  TRP A 107     -35.078  16.916 -21.505  1.00 27.37           C  
ATOM    861  CG  TRP A 107     -36.407  16.919 -22.115  1.00 28.42           C  
ATOM    862  CD1 TRP A 107     -37.556  17.606 -21.665  1.00 30.38           C  
ATOM    863  CD2 TRP A 107     -36.783  16.239 -23.292  1.00 29.49           C  
ATOM    864  NE1 TRP A 107     -38.604  17.358 -22.520  1.00 29.02           N  
ATOM    865  CE2 TRP A 107     -38.156  16.541 -23.537  1.00 29.15           C  
ATOM    866  CE3 TRP A 107     -36.082  15.409 -24.212  1.00 29.72           C  
ATOM    867  CZ2 TRP A 107     -38.849  16.046 -24.671  1.00 27.78           C  
ATOM    868  CZ3 TRP A 107     -36.758  14.948 -25.334  1.00 29.45           C  
ATOM    869  CH2 TRP A 107     -38.147  15.248 -25.552  1.00 27.38           C  
ATOM    870  N   CYS A 108     -34.037  13.921 -21.096  1.00 26.32           N  
ATOM    871  CA  CYS A 108     -34.048  12.476 -21.370  1.00 26.25           C  
ATOM    872  C   CYS A 108     -34.270  11.630 -20.152  1.00 25.19           C  
ATOM    873  O   CYS A 108     -35.088  10.692 -20.158  1.00 26.07           O  
ATOM    874  CB  CYS A 108     -32.727  12.087 -22.042  1.00 25.36           C  
ATOM    875  SG  CYS A 108     -32.591  12.756 -23.764  1.00 29.76           S  
ATOM    876  N   MET A 109     -33.510  11.895 -19.087  1.00 27.43           N  
ATOM    877  CA  MET A 109     -33.736  11.149 -17.862  1.00 28.15           C  
ATOM    878  C   MET A 109     -35.198  11.339 -17.378  1.00 27.87           C  
ATOM    879  O   MET A 109     -35.870  10.377 -16.957  1.00 28.99           O  
ATOM    880  CB  MET A 109     -32.713  11.566 -16.797  1.00 27.92           C  
ATOM    881  CG  MET A 109     -32.816  10.681 -15.536  1.00 30.07           C  
ATOM    882  SD  MET A 109     -31.578  11.141 -14.298  1.00 31.90           S  
ATOM    883  CE  MET A 109     -32.475  12.465 -13.422  1.00 30.76           C  
ATOM    884  N   HIS A 110     -35.718  12.555 -17.477  1.00 28.82           N  
ATOM    885  CA  HIS A 110     -37.120  12.810 -17.061  1.00 28.42           C  
ATOM    886  C   HIS A 110     -38.137  12.013 -17.918  1.00 28.87           C  
ATOM    887  O   HIS A 110     -39.139  11.458 -17.387  1.00 28.62           O  
ATOM    888  CB  HIS A 110     -37.452  14.316 -17.109  1.00 29.64           C  
ATOM    889  CG  HIS A 110     -38.915  14.587 -17.086  1.00 31.29           C  
ATOM    890  ND1 HIS A 110     -39.635  14.715 -15.907  1.00 39.38           N  
ATOM    891  CD2 HIS A 110     -39.815  14.643 -18.092  1.00 29.53           C  
ATOM    892  CE1 HIS A 110     -40.908  14.895 -16.199  1.00 33.61           C  
ATOM    893  NE2 HIS A 110     -41.041  14.832 -17.516  1.00 38.82           N  
ATOM    894  N   ALA A 111     -37.863  11.941 -19.234  1.00 27.19           N  
ATOM    895  CA  ALA A 111     -38.722  11.202 -20.161  1.00 26.20           C  
ATOM    896  C   ALA A 111     -38.675   9.696 -19.814  1.00 26.24           C  
ATOM    897  O   ALA A 111     -39.718   9.035 -19.794  1.00 26.02           O  
ATOM    898  CB  ALA A 111     -38.264  11.423 -21.623  1.00 24.19           C  
ATOM    899  N   CYS A 112     -37.462   9.169 -19.605  1.00 26.77           N  
ATOM    900  CA  CYS A 112     -37.332   7.766 -19.193  1.00 28.45           C  
ATOM    901  C   CYS A 112     -38.092   7.456 -17.888  1.00 26.80           C  
ATOM    902  O   CYS A 112     -38.774   6.426 -17.783  1.00 27.73           O  
ATOM    903  CB  CYS A 112     -35.820   7.337 -19.111  1.00 26.87           C  
ATOM    904  SG  CYS A 112     -35.649   5.549 -18.890  1.00 29.93           S  
ATOM    905  N   ARG A 113     -37.952   8.329 -16.881  1.00 28.96           N  
ATOM    906  CA  ARG A 113     -38.672   8.152 -15.627  1.00 28.90           C  
ATOM    907  C   ARG A 113     -40.210   8.087 -15.868  1.00 29.76           C  
ATOM    908  O   ARG A 113     -40.904   7.209 -15.342  1.00 29.29           O  
ATOM    909  CB  ARG A 113     -38.350   9.270 -14.679  1.00 29.62           C  
ATOM    910  CG  ARG A 113     -39.192   9.317 -13.314  1.00 32.29           C  
ATOM    911  CD  ARG A 113     -38.992  10.693 -12.614  1.00 32.78           C  
ATOM    912  NE  ARG A 113     -37.561  10.905 -12.283  1.00 34.72           N  
ATOM    913  CZ  ARG A 113     -37.078  11.998 -11.702  1.00 37.11           C  
ATOM    914  NH1 ARG A 113     -35.768  12.090 -11.403  1.00 31.23           N  
ATOM    915  NH2 ARG A 113     -37.922  12.978 -11.375  1.00 36.65           N  
ATOM    916  N   THR A 114     -40.720   9.023 -16.637  1.00 29.39           N  
ATOM    917  CA  THR A 114     -42.162   9.077 -16.976  1.00 32.77           C  
ATOM    918  C   THR A 114     -42.665   7.824 -17.688  1.00 32.71           C  
ATOM    919  O   THR A 114     -43.655   7.231 -17.283  1.00 34.87           O  
ATOM    920  CB  THR A 114     -42.488  10.291 -17.846  1.00 32.31           C  
ATOM    921  OG1 THR A 114     -41.967  11.468 -17.209  1.00 35.85           O  
ATOM    922  CG2 THR A 114     -44.043  10.469 -18.057  1.00 36.02           C  
ATOM    923  N   LEU A 115     -41.941   7.396 -18.705  1.00 31.46           N  
ATOM    924  CA  LEU A 115     -42.237   6.151 -19.445  1.00 32.91           C  
ATOM    925  C   LEU A 115     -42.190   4.911 -18.548  1.00 34.56           C  
ATOM    926  O   LEU A 115     -43.033   4.069 -18.662  1.00 35.55           O  
ATOM    927  CB  LEU A 115     -41.167   5.973 -20.560  1.00 30.58           C  
ATOM    928  CG  LEU A 115     -41.292   6.932 -21.770  1.00 33.63           C  
ATOM    929  CD1 LEU A 115     -40.041   6.913 -22.612  1.00 33.25           C  
ATOM    930  CD2 LEU A 115     -42.549   6.645 -22.631  1.00 34.88           C  
ATOM    931  N   CYS A 116     -41.171   4.802 -17.683  1.00 35.81           N  
ATOM    932  CA  CYS A 116     -40.949   3.579 -16.907  1.00 40.06           C  
ATOM    933  C   CYS A 116     -41.850   3.440 -15.642  1.00 44.80           C  
ATOM    934  O   CYS A 116     -42.026   2.303 -15.137  1.00 46.53           O  
ATOM    935  CB  CYS A 116     -39.465   3.408 -16.545  1.00 37.95           C  
ATOM    936  SG  CYS A 116     -38.410   3.074 -17.945  1.00 38.42           S  
ATOM    937  N   CYS A 117     -42.417   4.563 -15.150  1.00 47.21           N  
ATOM    938  C   CYS A 117     -44.770   4.377 -14.367  1.00 52.27           C  
ATOM    939  O   CYS A 117     -45.586   4.088 -13.543  1.00 53.65           O  
ATOM    940  CA ACYS A 117     -43.317   4.514 -13.973  0.50 50.95           C  
ATOM    941  CB ACYS A 117     -43.191   5.770 -13.124  0.50 51.12           C  
ATOM    942  SG ACYS A 117     -44.213   7.132 -13.713  0.50 54.59           S  
ATOM    943  CA BCYS A 117     -43.325   4.593 -13.975  0.50 50.49           C  
ATOM    944  CB BCYS A 117     -43.260   5.952 -13.273  0.50 50.42           C  
ATOM    945  SG BCYS A 117     -41.803   6.249 -12.220  0.50 50.76           S  
ATOM    946  N   ASN A 118     -45.086   4.598 -15.644  1.00 53.31           N  
ATOM    947  CA  ASN A 118     -46.443   4.407 -16.125  1.00 54.59           C  
ATOM    948  C   ASN A 118     -46.625   2.986 -16.628  1.00 54.29           C  
ATOM    949  O   ASN A 118     -46.309   2.714 -17.772  1.00 53.23           O  
ATOM    950  CB  ASN A 118     -46.777   5.400 -17.246  1.00 54.32           C  
ATOM    951  CG  ASN A 118     -48.267   5.443 -17.558  1.00 59.43           C  
ATOM    952  OD1 ASN A 118     -48.736   6.329 -18.271  1.00 64.04           O  
ATOM    953  ND2 ASN A 118     -49.022   4.477 -17.029  1.00 63.79           N  
ATOM    954  N   GLN A 119     -47.174   2.100 -15.783  1.00 55.37           N  
ATOM    955  CA  GLN A 119     -47.377   0.678 -16.156  1.00 55.71           C  
ATOM    956  C   GLN A 119     -48.300   0.508 -17.389  1.00 55.42           C  
ATOM    957  O   GLN A 119     -48.252  -0.536 -18.020  1.00 56.62           O  
ATOM    958  CB  GLN A 119     -47.829  -0.202 -14.959  1.00 56.83           C  
ATOM    959  CG  GLN A 119     -47.426  -1.214 -14.585  0.00 45.73           C  
ATOM    960  CD  GLN A 119     -48.420  -2.255 -14.071  0.00 47.95           C  
ATOM    961  OE1 GLN A 119     -49.266  -2.753 -14.808  0.00 48.93           O  
ATOM    962  NE2 GLN A 119     -48.304  -2.591 -12.803  0.00 48.92           N  
ATOM    963  N   SER A 120     -49.090   1.529 -17.751  1.00 54.64           N  
ATOM    964  CA  SER A 120     -49.876   1.468 -19.001  1.00 55.19           C  
ATOM    965  C   SER A 120     -49.082   1.792 -20.328  1.00 52.13           C  
ATOM    966  O   SER A 120     -49.584   1.584 -21.463  1.00 52.71           O  
ATOM    967  CB  SER A 120     -51.202   2.239 -18.886  1.00 57.30           C  
ATOM    968  OG  SER A 120     -51.112   3.589 -19.322  1.00 60.36           O  
ATOM    969  N   THR A 121     -47.842   2.252 -20.200  1.00 47.46           N  
ATOM    970  CA  THR A 121     -47.099   2.611 -21.399  1.00 44.59           C  
ATOM    971  C   THR A 121     -46.772   1.374 -22.237  1.00 40.39           C  
ATOM    972  O   THR A 121     -46.196   0.441 -21.713  1.00 40.27           O  
ATOM    973  CB  THR A 121     -45.764   3.374 -21.056  1.00 43.57           C  
ATOM    974  OG1 THR A 121     -46.077   4.425 -20.149  1.00 48.11           O  
ATOM    975  CG2 THR A 121     -45.154   3.979 -22.327  1.00 39.43           C  
ATOM    976  N   PRO A 122     -47.127   1.377 -23.532  1.00 39.53           N  
ATOM    977  CA  PRO A 122     -46.754   0.195 -24.369  1.00 38.92           C  
ATOM    978  C   PRO A 122     -45.219   0.051 -24.432  1.00 36.68           C  
ATOM    979  O   PRO A 122     -44.459   1.043 -24.449  1.00 33.00           O  
ATOM    980  CB  PRO A 122     -47.339   0.497 -25.768  1.00 39.79           C  
ATOM    981  CG  PRO A 122     -48.326   1.599 -25.505  1.00 40.23           C  
ATOM    982  CD  PRO A 122     -47.833   2.402 -24.328  1.00 39.77           C  
ATOM    983  N   TYR A 123     -44.803  -1.206 -24.401  1.00 35.52           N  
ATOM    984  CA  TYR A 123     -43.402  -1.599 -24.499  1.00 34.18           C  
ATOM    985  C   TYR A 123     -42.670  -0.870 -25.624  1.00 32.50           C  
ATOM    986  O   TYR A 123     -41.586  -0.357 -25.418  1.00 30.92           O  
ATOM    987  CB  TYR A 123     -43.350  -3.126 -24.758  1.00 35.41           C  
ATOM    988  CG  TYR A 123     -41.908  -3.600 -24.993  1.00 36.69           C  
ATOM    989  CD1 TYR A 123     -41.031  -3.796 -23.889  1.00 33.11           C  
ATOM    990  CD2 TYR A 123     -41.440  -3.847 -26.283  1.00 33.25           C  
ATOM    991  CE1 TYR A 123     -39.728  -4.225 -24.093  1.00 33.63           C  
ATOM    992  CE2 TYR A 123     -40.116  -4.283 -26.497  1.00 34.06           C  
ATOM    993  CZ  TYR A 123     -39.279  -4.472 -25.409  1.00 32.73           C  
ATOM    994  OH  TYR A 123     -37.990  -4.895 -25.611  1.00 30.82           O  
ATOM    995  N   TYR A 124     -43.251  -0.873 -26.831  1.00 31.80           N  
ATOM    996  CA  TYR A 124     -42.560  -0.257 -27.988  1.00 31.62           C  
ATOM    997  C   TYR A 124     -42.290   1.221 -27.826  1.00 30.16           C  
ATOM    998  O   TYR A 124     -41.268   1.749 -28.329  1.00 28.42           O  
ATOM    999  CB  TYR A 124     -43.351  -0.517 -29.284  1.00 32.09           C  
ATOM   1000  CG  TYR A 124     -44.525   0.435 -29.555  1.00 34.46           C  
ATOM   1001  CD1 TYR A 124     -45.846   0.042 -29.278  1.00 35.72           C  
ATOM   1002  CD2 TYR A 124     -44.311   1.686 -30.158  1.00 35.56           C  
ATOM   1003  CE1 TYR A 124     -46.940   0.864 -29.572  1.00 42.48           C  
ATOM   1004  CE2 TYR A 124     -45.412   2.571 -30.453  1.00 37.34           C  
ATOM   1005  CZ  TYR A 124     -46.697   2.131 -30.171  1.00 41.41           C  
ATOM   1006  OH  TYR A 124     -47.768   2.958 -30.445  1.00 44.83           O  
ATOM   1007  N   VAL A 125     -43.163   1.909 -27.103  1.00 28.49           N  
ATOM   1008  CA  VAL A 125     -42.911   3.302 -26.822  1.00 29.21           C  
ATOM   1009  C   VAL A 125     -41.742   3.503 -25.870  1.00 28.92           C  
ATOM   1010  O   VAL A 125     -40.858   4.359 -26.095  1.00 28.74           O  
ATOM   1011  CB  VAL A 125     -44.248   3.991 -26.266  1.00 30.30           C  
ATOM   1012  CG1 VAL A 125     -44.020   5.465 -25.932  1.00 28.20           C  
ATOM   1013  CG2 VAL A 125     -45.349   3.893 -27.391  1.00 31.61           C  
ATOM   1014  N   VAL A 126     -41.739   2.761 -24.765  1.00 28.30           N  
ATOM   1015  CA  VAL A 126     -40.567   2.804 -23.898  1.00 27.05           C  
ATOM   1016  C   VAL A 126     -39.284   2.435 -24.649  1.00 26.72           C  
ATOM   1017  O   VAL A 126     -38.275   3.115 -24.506  1.00 26.17           O  
ATOM   1018  CB  VAL A 126     -40.742   1.885 -22.661  1.00 27.49           C  
ATOM   1019  CG1 VAL A 126     -39.567   2.142 -21.667  1.00 27.01           C  
ATOM   1020  CG2 VAL A 126     -42.058   2.142 -21.999  1.00 25.61           C  
ATOM   1021  N   ASP A 127     -39.336   1.340 -25.426  1.00 27.36           N  
ATOM   1022  CA  ASP A 127     -38.192   0.803 -26.151  1.00 26.63           C  
ATOM   1023  C   ASP A 127     -37.595   1.851 -27.133  1.00 27.40           C  
ATOM   1024  O   ASP A 127     -36.424   2.188 -27.049  1.00 26.61           O  
ATOM   1025  CB  ASP A 127     -38.658  -0.489 -26.903  1.00 28.29           C  
ATOM   1026  CG  ASP A 127     -37.495  -1.344 -27.390  1.00 30.46           C  
ATOM   1027  OD1 ASP A 127     -36.399  -0.836 -27.694  1.00 31.35           O  
ATOM   1028  OD2 ASP A 127     -37.668  -2.553 -27.488  1.00 33.10           O  
ATOM   1029  N   LEU A 128     -38.416   2.327 -28.077  1.00 27.00           N  
ATOM   1030  CA  LEU A 128     -37.961   3.305 -29.085  1.00 28.69           C  
ATOM   1031  C   LEU A 128     -37.493   4.630 -28.453  1.00 27.09           C  
ATOM   1032  O   LEU A 128     -36.554   5.242 -28.927  1.00 28.18           O  
ATOM   1033  CB  LEU A 128     -39.076   3.547 -30.148  1.00 27.59           C  
ATOM   1034  CG  LEU A 128     -39.354   2.270 -30.955  1.00 30.92           C  
ATOM   1035  CD1 LEU A 128     -40.335   2.552 -32.052  1.00 36.07           C  
ATOM   1036  CD2 LEU A 128     -38.059   1.688 -31.544  1.00 36.89           C  
ATOM   1037  N   SER A 129     -38.107   5.032 -27.361  1.00 26.90           N  
ATOM   1038  CA  SER A 129     -37.677   6.282 -26.670  1.00 27.57           C  
ATOM   1039  C   SER A 129     -36.313   6.147 -26.060  1.00 26.94           C  
ATOM   1040  O   SER A 129     -35.468   7.070 -26.205  1.00 27.49           O  
ATOM   1041  CB  SER A 129     -38.676   6.678 -25.585  1.00 26.44           C  
ATOM   1042  OG  SER A 129     -39.932   7.041 -26.156  1.00 30.97           O  
ATOM   1043  N   VAL A 130     -36.067   5.018 -25.377  1.00 25.59           N  
ATOM   1044  CA  VAL A 130     -34.797   4.834 -24.702  1.00 26.96           C  
ATOM   1045  C   VAL A 130     -33.730   4.638 -25.808  1.00 28.09           C  
ATOM   1046  O   VAL A 130     -32.668   5.233 -25.756  1.00 27.61           O  
ATOM   1047  CB  VAL A 130     -34.845   3.644 -23.673  1.00 26.60           C  
ATOM   1048  CG1 VAL A 130     -33.394   3.167 -23.287  1.00 28.74           C  
ATOM   1049  CG2 VAL A 130     -35.625   4.054 -22.452  1.00 29.13           C  
ATOM   1050  N   ARG A 131     -34.053   3.899 -26.861  1.00 28.12           N  
ATOM   1051  CA  ARG A 131     -33.084   3.778 -27.937  1.00 28.80           C  
ATOM   1052  C   ARG A 131     -32.820   5.154 -28.574  1.00 29.00           C  
ATOM   1053  O   ARG A 131     -31.657   5.500 -28.835  1.00 28.61           O  
ATOM   1054  CB  ARG A 131     -33.553   2.740 -28.995  1.00 28.93           C  
ATOM   1055  CG  ARG A 131     -33.532   1.295 -28.437  1.00 28.57           C  
ATOM   1056  CD  ARG A 131     -34.172   0.434 -29.449  1.00 28.53           C  
ATOM   1057  NE  ARG A 131     -34.131  -1.020 -29.200  1.00 30.09           N  
ATOM   1058  CZ  ARG A 131     -33.098  -1.853 -29.429  1.00 32.72           C  
ATOM   1059  NH1 ARG A 131     -31.886  -1.442 -29.854  1.00 32.70           N  
ATOM   1060  NH2 ARG A 131     -33.273  -3.141 -29.228  1.00 33.81           N  
ATOM   1061  N   GLY A 132     -33.887   5.913 -28.862  1.00 27.70           N  
ATOM   1062  CA  GLY A 132     -33.741   7.242 -29.494  1.00 28.77           C  
ATOM   1063  C   GLY A 132     -32.893   8.201 -28.667  1.00 28.42           C  
ATOM   1064  O   GLY A 132     -32.000   8.879 -29.201  1.00 29.61           O  
ATOM   1065  N   MET A 133     -33.177   8.316 -27.391  1.00 27.28           N  
ATOM   1066  CA  MET A 133     -32.376   9.217 -26.530  1.00 30.38           C  
ATOM   1067  C   MET A 133     -30.922   8.780 -26.430  1.00 30.66           C  
ATOM   1068  O   MET A 133     -30.008   9.628 -26.442  1.00 30.45           O  
ATOM   1069  CB  MET A 133     -32.988   9.396 -25.118  1.00 29.55           C  
ATOM   1070  CG  MET A 133     -32.859   8.143 -24.156  1.00 31.62           C  
ATOM   1071  SD  MET A 133     -33.704   8.461 -22.568  1.00 32.40           S  
ATOM   1072  CE  MET A 133     -35.389   8.846 -23.075  1.00 30.15           C  
ATOM   1073  N   LEU A 134     -30.683   7.472 -26.326  1.00 29.58           N  
ATOM   1074  CA  LEU A 134     -29.284   6.985 -26.204  1.00 30.60           C  
ATOM   1075  C   LEU A 134     -28.483   7.255 -27.461  1.00 31.93           C  
ATOM   1076  O   LEU A 134     -27.354   7.734 -27.374  1.00 33.63           O  
ATOM   1077  CB  LEU A 134     -29.185   5.488 -25.776  1.00 28.59           C  
ATOM   1078  CG  LEU A 134     -29.772   5.173 -24.369  1.00 28.35           C  
ATOM   1079  CD1 LEU A 134     -29.733   3.607 -24.054  1.00 29.44           C  
ATOM   1080  CD2 LEU A 134     -29.023   5.907 -23.268  1.00 25.49           C  
ATOM   1081  N   GLU A 135     -29.090   7.003 -28.631  1.00 32.62           N  
ATOM   1082  CA  GLU A 135     -28.448   7.183 -29.927  1.00 33.82           C  
ATOM   1083  C   GLU A 135     -28.225   8.668 -30.231  1.00 33.26           C  
ATOM   1084  O   GLU A 135     -27.150   9.035 -30.638  1.00 33.33           O  
ATOM   1085  CB  GLU A 135     -29.310   6.529 -31.038  1.00 33.21           C  
ATOM   1086  CG  GLU A 135     -29.204   5.029 -30.901  1.00 39.27           C  
ATOM   1087  CD  GLU A 135     -30.128   4.220 -31.868  1.00 40.31           C  
ATOM   1088  OE1 GLU A 135     -31.060   4.768 -32.502  1.00 36.73           O  
ATOM   1089  OE2 GLU A 135     -29.848   2.998 -31.989  1.00 51.22           O  
ATOM   1090  N   ALA A 136     -29.255   9.516 -30.008  1.00 31.20           N  
ATOM   1091  CA  ALA A 136     -29.124  10.966 -30.218  1.00 31.45           C  
ATOM   1092  C   ALA A 136     -27.973  11.558 -29.369  1.00 32.39           C  
ATOM   1093  O   ALA A 136     -27.235  12.401 -29.850  1.00 32.97           O  
ATOM   1094  CB  ALA A 136     -30.399  11.676 -29.926  1.00 29.48           C  
ATOM   1095  N   SER A 137     -27.851  11.072 -28.126  1.00 32.59           N  
ATOM   1096  CA  SER A 137     -26.917  11.594 -27.128  1.00 32.74           C  
ATOM   1097  C   SER A 137     -25.453  11.399 -27.495  1.00 34.36           C  
ATOM   1098  O   SER A 137     -24.594  12.101 -26.995  1.00 33.53           O  
ATOM   1099  CB  SER A 137     -27.223  10.933 -25.768  1.00 31.17           C  
ATOM   1100  OG  SER A 137     -28.437  11.467 -25.266  1.00 31.79           O  
ATOM   1101  N   GLU A 138     -25.188  10.430 -28.364  1.00 34.50           N  
ATOM   1102  CA  GLU A 138     -23.881  10.169 -28.874  1.00 37.50           C  
ATOM   1103  C   GLU A 138     -23.295  11.406 -29.570  1.00 38.21           C  
ATOM   1104  O   GLU A 138     -22.093  11.526 -29.565  1.00 38.99           O  
ATOM   1105  CB  GLU A 138     -23.861   8.994 -29.910  1.00 39.47           C  
ATOM   1106  CG  GLU A 138     -24.321   7.648 -29.308  1.00 41.24           C  
ATOM   1107  CD  GLU A 138     -24.530   6.575 -30.370  1.00 42.12           C  
ATOM   1108  OE1 GLU A 138     -24.166   6.775 -31.545  1.00 48.14           O  
ATOM   1109  OE2 GLU A 138     -25.127   5.554 -30.031  1.00 46.24           O  
ATOM   1110  N   GLY A 139     -24.142  12.259 -30.149  1.00 37.80           N  
ATOM   1111  CA  GLY A 139     -23.738  13.545 -30.748  1.00 39.29           C  
ATOM   1112  C   GLY A 139     -23.004  14.481 -29.780  1.00 41.51           C  
ATOM   1113  O   GLY A 139     -22.404  15.461 -30.202  1.00 43.87           O  
ATOM   1114  N   LEU A 140     -23.049  14.197 -28.481  1.00 40.99           N  
ATOM   1115  CA  LEU A 140     -22.329  15.017 -27.481  1.00 42.22           C  
ATOM   1116  C   LEU A 140     -20.896  14.537 -27.213  1.00 44.10           C  
ATOM   1117  O   LEU A 140     -20.150  15.201 -26.467  1.00 45.42           O  
ATOM   1118  CB  LEU A 140     -23.072  15.073 -26.143  1.00 40.03           C  
ATOM   1119  CG  LEU A 140     -24.408  15.802 -26.126  1.00 40.01           C  
ATOM   1120  CD1 LEU A 140     -25.087  15.614 -24.813  1.00 36.51           C  
ATOM   1121  CD2 LEU A 140     -24.173  17.264 -26.472  1.00 35.71           C  
ATOM   1122  N   ASP A 141     -20.509  13.400 -27.776  1.00 44.67           N  
ATOM   1123  CA  ASP A 141     -19.210  12.779 -27.430  1.00 47.30           C  
ATOM   1124  C   ASP A 141     -17.980  13.579 -27.831  1.00 50.86           C  
ATOM   1125  O   ASP A 141     -17.003  13.633 -27.077  1.00 52.08           O  
ATOM   1126  CB  ASP A 141     -19.082  11.366 -28.002  1.00 47.48           C  
ATOM   1127  CG  ASP A 141     -19.926  10.340 -27.250  1.00 47.74           C  
ATOM   1128  OD1 ASP A 141     -20.285  10.577 -26.090  1.00 45.58           O  
ATOM   1129  OD2 ASP A 141     -20.151   9.256 -27.811  1.00 49.98           O  
ATOM   1130  N   GLY A 142     -18.040  14.176 -29.012  1.00 52.40           N  
ATOM   1131  CA  GLY A 142     -16.980  15.027 -29.530  1.00 56.81           C  
ATOM   1132  C   GLY A 142     -16.748  16.207 -28.606  1.00 58.78           C  
ATOM   1133  O   GLY A 142     -15.605  16.498 -28.252  1.00 61.39           O  
ATOM   1134  N   TRP A 143     -17.820  16.890 -28.216  1.00 57.58           N  
ATOM   1135  CA  TRP A 143     -17.718  18.049 -27.356  1.00 58.86           C  
ATOM   1136  C   TRP A 143     -17.242  17.692 -25.945  1.00 59.65           C  
ATOM   1137  O   TRP A 143     -16.311  18.336 -25.422  1.00 61.83           O  
ATOM   1138  CB  TRP A 143     -19.074  18.735 -27.234  1.00 58.66           C  
ATOM   1139  CG  TRP A 143     -19.091  19.847 -26.247  1.00 59.42           C  
ATOM   1140  CD1 TRP A 143     -18.545  21.083 -26.412  1.00 64.05           C  
ATOM   1141  CD2 TRP A 143     -19.658  19.830 -24.932  1.00 58.24           C  
ATOM   1142  NE1 TRP A 143     -18.759  21.851 -25.293  1.00 63.80           N  
ATOM   1143  CE2 TRP A 143     -19.450  21.103 -24.374  1.00 61.39           C  
ATOM   1144  CE3 TRP A 143     -20.339  18.867 -24.181  1.00 59.38           C  
ATOM   1145  CZ2 TRP A 143     -19.882  21.436 -23.087  1.00 60.04           C  
ATOM   1146  CZ3 TRP A 143     -20.771  19.186 -22.917  1.00 58.51           C  
ATOM   1147  CH2 TRP A 143     -20.537  20.465 -22.374  1.00 59.66           C  
ATOM   1148  N   ILE A 144     -17.890  16.716 -25.304  1.00 56.89           N  
ATOM   1149  CA  ILE A 144     -17.454  16.317 -23.979  1.00 57.51           C  
ATOM   1150  C   ILE A 144     -15.999  15.820 -23.946  1.00 59.41           C  
ATOM   1151  O   ILE A 144     -15.290  16.042 -22.954  1.00 60.39           O  
ATOM   1152  CB  ILE A 144     -18.445  15.379 -23.218  1.00 54.20           C  
ATOM   1153  CG1 ILE A 144     -18.318  13.931 -23.630  1.00 55.95           C  
ATOM   1154  CG2 ILE A 144     -19.863  15.859 -23.405  1.00 55.54           C  
ATOM   1155  CD1 ILE A 144     -17.493  13.136 -22.650  1.00 63.02           C  
ATOM   1156  N   HIS A 145     -15.573  15.140 -25.008  1.00 60.17           N  
ATOM   1157  CA  HIS A 145     -14.166  14.711 -25.116  1.00 63.43           C  
ATOM   1158  C   HIS A 145     -13.163  15.908 -25.042  1.00 65.26           C  
ATOM   1159  O   HIS A 145     -12.193  15.836 -24.288  1.00 66.06           O  
ATOM   1160  CB  HIS A 145     -13.892  13.820 -26.340  1.00 63.48           C  
ATOM   1161  CG  HIS A 145     -12.469  13.349 -26.403  1.00 68.40           C  
ATOM   1162  ND1 HIS A 145     -11.978  12.357 -25.579  1.00 70.26           N  
ATOM   1163  CD2 HIS A 145     -11.414  13.781 -27.138  1.00 72.73           C  
ATOM   1164  CE1 HIS A 145     -10.691  12.169 -25.831  1.00 72.10           C  
ATOM   1165  NE2 HIS A 145     -10.325  13.020 -26.773  1.00 74.19           N  
ATOM   1166  N   GLN A 146     -13.458  16.991 -25.776  1.00 66.02           N  
ATOM   1167  CA  GLN A 146     -12.695  18.256 -25.729  1.00 68.50           C  
ATOM   1168  C   GLN A 146     -12.719  18.926 -24.341  1.00 69.08           C  
ATOM   1169  O   GLN A 146     -11.884  19.810 -24.050  1.00 72.33           O  
ATOM   1170  CB  GLN A 146     -13.192  19.222 -26.811  1.00 68.66           C  
ATOM   1171  CG  GLN A 146     -13.073  19.206 -28.109  0.00 95.16           C  
ATOM   1172  CD  GLN A 146     -13.674  20.312 -28.989  0.00 96.15           C  
ATOM   1173  OE1 GLN A 146     -14.843  20.700 -28.824  0.00 97.49           O  
ATOM   1174  NE2 GLN A 146     -12.873  20.820 -29.936  0.00100.56           N  
ATOM   1175  N   GLN A 147     -13.667  18.524 -23.490  1.00 66.66           N  
ATOM   1176  CA  GLN A 147     -13.691  18.951 -22.069  1.00 66.73           C  
ATOM   1177  C   GLN A 147     -13.025  17.917 -21.151  1.00 66.11           C  
ATOM   1178  O   GLN A 147     -13.122  18.023 -19.932  1.00 66.42           O  
ATOM   1179  CB  GLN A 147     -15.131  19.204 -21.529  1.00 64.05           C  
ATOM   1180  CG  GLN A 147     -16.145  19.807 -22.473  1.00 63.80           C  
ATOM   1181  CD  GLN A 147     -15.727  21.126 -23.025  1.00 69.73           C  
ATOM   1182  OE1 GLN A 147     -15.182  21.963 -22.307  1.00 73.50           O  
ATOM   1183  NE2 GLN A 147     -15.967  21.328 -24.323  1.00 72.69           N  
ATOM   1184  N   GLY A 148     -12.412  16.897 -21.725  1.00 65.90           N  
ATOM   1185  CA  GLY A 148     -11.775  15.875 -20.923  1.00 65.84           C  
ATOM   1186  C   GLY A 148     -12.713  14.894 -20.260  1.00 63.56           C  
ATOM   1187  O   GLY A 148     -12.302  14.211 -19.332  1.00 64.89           O  
ATOM   1188  N   GLY A 149     -13.965  14.789 -20.718  1.00 60.48           N  
ATOM   1189  CA  GLY A 149     -14.872  13.754 -20.193  1.00 57.50           C  
ATOM   1190  C   GLY A 149     -15.892  14.208 -19.136  1.00 55.55           C  
ATOM   1191  O   GLY A 149     -15.717  15.244 -18.500  1.00 54.56           O  
ATOM   1192  N   TRP A 150     -16.948  13.405 -18.942  1.00 53.41           N  
ATOM   1193  CA  TRP A 150     -17.985  13.690 -17.944  1.00 52.35           C  
ATOM   1194  C   TRP A 150     -17.464  13.723 -16.495  1.00 54.46           C  
ATOM   1195  O   TRP A 150     -17.895  14.558 -15.683  1.00 52.39           O  
ATOM   1196  CB  TRP A 150     -19.134  12.682 -18.074  1.00 50.71           C  
ATOM   1197  CG  TRP A 150     -19.914  12.822 -19.365  1.00 49.04           C  
ATOM   1198  CD1 TRP A 150     -19.792  12.050 -20.507  1.00 49.50           C  
ATOM   1199  CD2 TRP A 150     -20.930  13.795 -19.650  1.00 48.53           C  
ATOM   1200  NE1 TRP A 150     -20.671  12.490 -21.481  1.00 47.53           N  
ATOM   1201  CE2 TRP A 150     -21.389  13.552 -20.976  1.00 48.96           C  
ATOM   1202  CE3 TRP A 150     -21.518  14.825 -18.912  1.00 48.50           C  
ATOM   1203  CZ2 TRP A 150     -22.387  14.333 -21.575  1.00 46.59           C  
ATOM   1204  CZ3 TRP A 150     -22.510  15.606 -19.507  1.00 47.18           C  
ATOM   1205  CH2 TRP A 150     -22.938  15.348 -20.826  1.00 47.22           C  
ATOM   1206  N   SER A 151     -16.542  12.810 -16.173  1.00 56.94           N  
ATOM   1207  CA  SER A 151     -16.002  12.743 -14.824  1.00 60.64           C  
ATOM   1208  C   SER A 151     -15.259  14.032 -14.524  1.00 63.07           C  
ATOM   1209  O   SER A 151     -15.437  14.631 -13.430  1.00 63.38           O  
ATOM   1210  CB  SER A 151     -15.066  11.557 -14.606  1.00 61.84           C  
ATOM   1211  OG  SER A 151     -15.613  10.405 -15.176  1.00 64.52           O  
ATOM   1212  N   THR A 152     -14.455  14.468 -15.493  1.00 65.15           N  
ATOM   1213  CA  THR A 152     -13.687  15.694 -15.309  1.00 68.29           C  
ATOM   1214  C   THR A 152     -14.581  16.924 -15.189  1.00 68.56           C  
ATOM   1215  O   THR A 152     -14.324  17.787 -14.344  1.00 69.55           O  
ATOM   1216  CB  THR A 152     -12.603  15.905 -16.411  1.00 69.97           C  
ATOM   1217  OG1 THR A 152     -11.621  14.874 -16.314  1.00 68.53           O  
ATOM   1218  CG2 THR A 152     -11.929  17.240 -16.225  1.00 70.65           C  
ATOM   1219  N   LEU A 153     -15.612  16.999 -16.024  1.00 68.04           N  
ATOM   1220  CA  LEU A 153     -16.598  18.079 -15.953  1.00 69.94           C  
ATOM   1221  C   LEU A 153     -17.259  18.220 -14.569  1.00 70.69           C  
ATOM   1222  O   LEU A 153     -17.472  19.346 -14.101  1.00 71.94           O  
ATOM   1223  CB  LEU A 153     -17.691  17.915 -17.010  1.00 67.92           C  
ATOM   1224  CG  LEU A 153     -17.656  18.745 -18.300  1.00 70.33           C  
ATOM   1225  CD1 LEU A 153     -18.722  18.239 -19.283  1.00 67.84           C  
ATOM   1226  CD2 LEU A 153     -17.827  20.257 -18.069  1.00 69.97           C  
ATOM   1227  N   ILE A 154     -17.569  17.099 -13.914  1.00 70.80           N  
ATOM   1228  CA  ILE A 154     -18.212  17.186 -12.605  1.00 72.02           C  
ATOM   1229  C   ILE A 154     -17.264  17.341 -11.397  1.00 75.49           C  
ATOM   1230  O   ILE A 154     -17.513  18.208 -10.546  1.00 76.26           O  
ATOM   1231  CB  ILE A 154     -19.222  16.046 -12.362  1.00 70.16           C  
ATOM   1232  CG1 ILE A 154     -20.266  16.503 -11.346  1.00 67.97           C  
ATOM   1233  CG2 ILE A 154     -18.521  14.749 -11.926  1.00 69.68           C  
ATOM   1234  CD1 ILE A 154     -21.603  16.030 -11.648  1.00 68.16           C  
ATOM   1235  N   GLU A 155     -16.209  16.505 -11.333  1.00 78.49           N  
ATOM   1236  CA  GLU A 155     -15.218  16.464 -10.224  1.00 82.33           C  
ATOM   1237  C   GLU A 155     -14.496  17.805 -10.033  1.00 85.11           C  
ATOM   1238  O   GLU A 155     -13.865  18.078  -9.002  1.00 86.97           O  
ATOM   1239  CB  GLU A 155     -14.175  15.360 -10.473  1.00 83.20           C  
ATOM   1240  CG  GLU A 155     -14.677  13.933 -10.234  1.00 83.12           C  
ATOM   1241  CD  GLU A 155     -13.673  12.856 -10.667  1.00 85.84           C  
ATOM   1242  OE1 GLU A 155     -12.477  12.983 -10.335  1.00 87.93           O  
ATOM   1243  OE2 GLU A 155     -14.080  11.878 -11.342  1.00 85.64           O  
ATOM   1244  N   ASP A 156     -14.708  18.670 -11.013  1.00 86.12           N  
ATOM   1245  CA  ASP A 156     -13.726  19.620 -11.472  1.00 89.12           C  
ATOM   1246  C   ASP A 156     -14.501  20.776 -12.099  1.00 88.96           C  
ATOM   1247  O   ASP A 156     -15.735  20.771 -12.099  1.00 87.85           O  
ATOM   1248  CB  ASP A 156     -13.002  18.867 -12.586  1.00 89.41           C  
ATOM   1249  CG  ASP A 156     -11.563  18.669 -12.327  1.00 91.16           C  
ATOM   1250  OD1 ASP A 156     -11.139  17.534 -11.962  1.00 87.44           O  
ATOM   1251  OD2 ASP A 156     -10.862  19.675 -12.544  1.00 96.42           O  
ATOM   1252  N   ASN A 157     -13.796  21.743 -12.679  1.00 91.30           N  
ATOM   1253  CA  ASN A 157     -14.426  22.725 -13.590  1.00 91.29           C  
ATOM   1254  C   ASN A 157     -15.697  23.391 -13.035  1.00 89.70           C  
ATOM   1255  O   ASN A 157     -16.814  22.971 -13.352  1.00 87.15           O  
ATOM   1256  CB  ASN A 157     -14.715  22.079 -14.975  1.00 90.08           C  
ATOM   1257  CG  ASN A 157     -15.341  23.053 -15.703  0.00 56.31           C  
ATOM   1258  OD1 ASN A 157     -15.145  24.261 -15.681  0.00 57.78           O  
ATOM   1259  ND2 ASN A 157     -16.276  22.505 -16.456  0.00 54.25           N  
ATOM   1261  N   SER B  69     -44.021  21.284 -36.765  1.00 82.42           N  
ATOM   1262  CA  SER B  69     -42.807  21.457 -35.909  1.00 78.73           C  
ATOM   1263  C   SER B  69     -43.145  21.494 -34.432  1.00 74.70           C  
ATOM   1264  O   SER B  69     -42.951  22.530 -33.767  1.00 74.55           O  
ATOM   1265  CB  SER B  69     -42.024  22.715 -36.297  1.00 82.71           C  
ATOM   1266  OG  SER B  69     -42.641  23.899 -35.794  1.00 87.78           O  
ATOM   1267  N   THR B  70     -43.653  20.379 -33.890  1.00 71.89           N  
ATOM   1268  CA  THR B  70     -43.636  20.297 -32.428  1.00 69.16           C  
ATOM   1269  C   THR B  70     -42.186  20.046 -32.001  1.00 64.86           C  
ATOM   1270  O   THR B  70     -41.783  20.539 -30.943  1.00 63.39           O  
ATOM   1271  CB  THR B  70     -44.678  19.331 -31.722  1.00 70.41           C  
ATOM   1272  OG1 THR B  70     -44.002  18.318 -30.936  1.00 71.65           O  
ATOM   1273  CG2 THR B  70     -45.665  18.740 -32.656  1.00 72.42           C  
ATOM   1274  N   MET B  71     -41.419  19.320 -32.838  1.00 63.70           N  
ATOM   1275  CA  MET B  71     -39.986  19.036 -32.592  1.00 62.32           C  
ATOM   1276  C   MET B  71     -39.139  20.344 -32.544  1.00 61.70           C  
ATOM   1277  O   MET B  71     -38.202  20.464 -31.738  1.00 59.81           O  
ATOM   1278  CB  MET B  71     -39.403  18.056 -33.624  1.00 65.78           C  
ATOM   1279  CG  MET B  71     -40.112  16.667 -33.758  1.00 68.34           C  
ATOM   1280  SD  MET B  71     -40.666  16.075 -32.147  1.00 70.85           S  
ATOM   1281  CE  MET B  71     -42.166  15.153 -32.574  1.00 69.76           C  
ATOM   1282  N   GLY B  72     -39.469  21.283 -33.440  1.00 64.03           N  
ATOM   1283  CA  GLY B  72     -38.907  22.643 -33.440  1.00 64.49           C  
ATOM   1284  C   GLY B  72     -39.117  23.320 -32.105  1.00 60.94           C  
ATOM   1285  O   GLY B  72     -38.173  23.851 -31.533  1.00 59.93           O  
ATOM   1286  N   GLN B  73     -40.351  23.261 -31.605  1.00 59.30           N  
ATOM   1287  CA  GLN B  73     -40.740  23.990 -30.408  1.00 59.65           C  
ATOM   1288  C   GLN B  73     -40.187  23.368 -29.137  1.00 54.79           C  
ATOM   1289  O   GLN B  73     -39.834  24.086 -28.201  1.00 56.83           O  
ATOM   1290  CB  GLN B  73     -42.270  24.163 -30.337  1.00 62.84           C  
ATOM   1291  CG  GLN B  73     -42.826  24.799 -29.013  1.00 66.80           C  
ATOM   1292  CD  GLN B  73     -42.398  26.255 -28.756  1.00 70.96           C  
ATOM   1293  OE1 GLN B  73     -43.296  27.112 -29.644  0.00102.90           O  
ATOM   1294  NE2 GLN B  73     -41.338  26.760 -28.632  0.00 90.06           N  
ATOM   1295  N   VAL B  74     -40.134  22.040 -29.088  1.00 51.72           N  
ATOM   1296  CA  VAL B  74     -39.574  21.330 -27.968  1.00 46.97           C  
ATOM   1297  C   VAL B  74     -38.096  21.690 -27.893  1.00 46.33           C  
ATOM   1298  O   VAL B  74     -37.583  22.046 -26.815  1.00 44.73           O  
ATOM   1299  CB  VAL B  74     -39.792  19.804 -28.103  1.00 47.53           C  
ATOM   1300  CG1 VAL B  74     -38.959  19.012 -27.090  1.00 43.83           C  
ATOM   1301  CG2 VAL B  74     -41.266  19.502 -27.940  1.00 49.84           C  
ATOM   1302  N   GLY B  75     -37.425  21.619 -29.050  1.00 47.86           N  
ATOM   1303  CA  GLY B  75     -36.028  22.008 -29.189  1.00 49.15           C  
ATOM   1304  C   GLY B  75     -35.748  23.396 -28.628  1.00 50.72           C  
ATOM   1305  O   GLY B  75     -34.759  23.592 -27.924  1.00 50.66           O  
ATOM   1306  N   ARG B  76     -36.620  24.352 -28.921  1.00 52.51           N  
ATOM   1307  CA  ARG B  76     -36.356  25.752 -28.574  1.00 56.96           C  
ATOM   1308  C   ARG B  76     -36.580  25.986 -27.095  1.00 53.30           C  
ATOM   1309  O   ARG B  76     -35.829  26.693 -26.422  1.00 54.09           O  
ATOM   1310  CB  ARG B  76     -37.195  26.701 -29.432  1.00 62.46           C  
ATOM   1311  CG  ARG B  76     -36.536  26.928 -30.828  1.00 72.17           C  
ATOM   1312  CD  ARG B  76     -37.314  27.907 -31.837  1.00 84.24           C  
ATOM   1313  NE  ARG B  76     -38.025  27.139 -32.891  1.00 89.69           N  
ATOM   1314  CZ  ARG B  76     -39.349  26.930 -32.953  1.00 90.51           C  
ATOM   1315  NH1 ARG B  76     -40.186  27.484 -32.059  1.00 91.18           N  
ATOM   1316  NH2 ARG B  76     -39.841  26.169 -33.931  1.00 90.99           N  
ATOM   1317  N   GLN B  77     -37.619  25.343 -26.591  1.00 51.23           N  
ATOM   1318  CA  GLN B  77     -37.941  25.370 -25.186  1.00 50.17           C  
ATOM   1319  C   GLN B  77     -36.761  24.779 -24.368  1.00 46.45           C  
ATOM   1320  O   GLN B  77     -36.368  25.329 -23.323  1.00 47.28           O  
ATOM   1321  CB  GLN B  77     -39.279  24.645 -25.017  1.00 50.33           C  
ATOM   1322  CG  GLN B  77     -40.105  25.000 -23.844  1.00 57.82           C  
ATOM   1323  CD  GLN B  77     -40.321  26.506 -23.659  1.00 65.48           C  
ATOM   1324  OE1 GLN B  77     -41.211  27.108 -24.274  1.00 75.94           O  
ATOM   1325  NE2 GLN B  77     -39.511  27.108 -22.795  1.00 63.59           N  
ATOM   1326  N   LEU B  78     -36.138  23.717 -24.873  1.00 43.01           N  
ATOM   1327  CA  LEU B  78     -35.018  23.084 -24.131  1.00 41.64           C  
ATOM   1328  C   LEU B  78     -33.758  23.916 -24.212  1.00 42.63           C  
ATOM   1329  O   LEU B  78     -32.965  24.008 -23.263  1.00 43.30           O  
ATOM   1330  CB  LEU B  78     -34.759  21.610 -24.575  1.00 40.67           C  
ATOM   1331  CG  LEU B  78     -35.777  20.538 -24.195  1.00 42.04           C  
ATOM   1332  CD1 LEU B  78     -35.471  19.140 -24.818  1.00 44.46           C  
ATOM   1333  CD2 LEU B  78     -35.799  20.450 -22.690  1.00 44.26           C  
ATOM   1334  N   ALA B  79     -33.576  24.548 -25.355  1.00 45.47           N  
ATOM   1335  CA  ALA B  79     -32.507  25.486 -25.567  1.00 49.14           C  
ATOM   1336  C   ALA B  79     -32.588  26.679 -24.589  1.00 49.85           C  
ATOM   1337  O   ALA B  79     -31.573  27.118 -24.045  1.00 51.00           O  
ATOM   1338  CB  ALA B  79     -32.565  26.023 -27.028  1.00 54.28           C  
ATOM   1339  N   ILE B  80     -33.790  27.212 -24.407  1.00 50.13           N  
ATOM   1340  CA  ILE B  80     -33.998  28.318 -23.451  1.00 53.16           C  
ATOM   1341  C   ILE B  80     -33.555  27.873 -22.045  1.00 48.19           C  
ATOM   1342  O   ILE B  80     -32.842  28.582 -21.336  1.00 48.94           O  
ATOM   1343  CB  ILE B  80     -35.459  28.834 -23.503  1.00 55.68           C  
ATOM   1344  CG1 ILE B  80     -35.674  29.619 -24.813  1.00 63.57           C  
ATOM   1345  CG2 ILE B  80     -35.751  29.739 -22.311  1.00 60.75           C  
ATOM   1346  CD1 ILE B  80     -37.135  30.032 -25.113  1.00 68.12           C  
ATOM   1347  N   ILE B  81     -33.966  26.664 -21.677  1.00 43.51           N  
ATOM   1348  CA  ILE B  81     -33.631  26.126 -20.372  1.00 41.23           C  
ATOM   1349  C   ILE B  81     -32.107  25.965 -20.271  1.00 41.87           C  
ATOM   1350  O   ILE B  81     -31.549  26.348 -19.254  1.00 41.16           O  
ATOM   1351  CB  ILE B  81     -34.386  24.786 -20.109  1.00 39.78           C  
ATOM   1352  CG1 ILE B  81     -35.871  25.115 -19.896  1.00 41.56           C  
ATOM   1353  CG2 ILE B  81     -33.761  23.976 -18.918  1.00 35.36           C  
ATOM   1354  CD1 ILE B  81     -36.737  23.882 -19.850  1.00 45.07           C  
ATOM   1355  N   GLY B  82     -31.460  25.387 -21.302  1.00 41.83           N  
ATOM   1356  CA  GLY B  82     -29.990  25.327 -21.361  1.00 44.78           C  
ATOM   1357  C   GLY B  82     -29.339  26.685 -21.048  1.00 49.51           C  
ATOM   1358  O   GLY B  82     -28.406  26.756 -20.253  1.00 49.77           O  
ATOM   1359  N   ASP B  83     -29.860  27.758 -21.649  1.00 53.38           N  
ATOM   1360  CA  ASP B  83     -29.324  29.093 -21.405  1.00 61.48           C  
ATOM   1361  C   ASP B  83     -29.534  29.499 -19.959  1.00 60.09           C  
ATOM   1362  O   ASP B  83     -28.610  30.044 -19.357  1.00 62.27           O  
ATOM   1363  CB  ASP B  83     -29.900  30.160 -22.370  1.00 67.24           C  
ATOM   1364  CG  ASP B  83     -29.509  29.909 -23.824  1.00 74.34           C  
ATOM   1365  OD1 ASP B  83     -28.516  29.145 -24.049  1.00 75.66           O  
ATOM   1366  OD2 ASP B  83     -30.200  30.458 -24.736  1.00 77.12           O  
ATOM   1367  N   ASP B  84     -30.722  29.212 -19.401  1.00 57.98           N  
ATOM   1368  CA  ASP B  84     -31.026  29.540 -17.991  1.00 59.05           C  
ATOM   1369  C   ASP B  84     -30.067  28.839 -17.043  1.00 56.78           C  
ATOM   1370  O   ASP B  84     -29.660  29.431 -16.053  1.00 59.14           O  
ATOM   1371  CB  ASP B  84     -32.435  29.111 -17.595  1.00 57.87           C  
ATOM   1372  CG  ASP B  84     -33.531  29.880 -18.338  1.00 63.73           C  
ATOM   1373  OD1 ASP B  84     -33.271  31.016 -18.824  1.00 67.01           O  
ATOM   1374  OD2 ASP B  84     -34.663  29.325 -18.441  1.00 63.09           O  
ATOM   1375  N   ILE B  85     -29.755  27.564 -17.322  1.00 53.25           N  
ATOM   1376  CA  ILE B  85     -28.847  26.742 -16.503  1.00 51.46           C  
ATOM   1377  C   ILE B  85     -27.434  27.408 -16.434  1.00 55.69           C  
ATOM   1378  O   ILE B  85     -26.860  27.578 -15.347  1.00 56.74           O  
ATOM   1379  CB  ILE B  85     -28.757  25.274 -17.016  1.00 48.47           C  
ATOM   1380  CG1 ILE B  85     -30.081  24.510 -16.768  1.00 47.93           C  
ATOM   1381  CG2 ILE B  85     -27.628  24.528 -16.340  1.00 48.43           C  
ATOM   1382  CD1 ILE B  85     -30.206  23.178 -17.558  1.00 44.86           C  
ATOM   1383  N   ASN B  86     -26.894  27.791 -17.583  1.00 59.43           N  
ATOM   1384  CA  ASN B  86     -25.607  28.480 -17.631  1.00 65.58           C  
ATOM   1385  C   ASN B  86     -25.514  29.687 -16.691  1.00 68.97           C  
ATOM   1386  O   ASN B  86     -24.542  29.825 -15.917  1.00 71.29           O  
ATOM   1387  CB  ASN B  86     -25.307  28.948 -19.054  1.00 70.48           C  
ATOM   1388  CG  ASN B  86     -25.000  27.813 -19.989  1.00 68.60           C  
ATOM   1389  OD1 ASN B  86     -24.357  26.832 -19.627  1.00 65.18           O  
ATOM   1390  ND2 ASN B  86     -25.440  27.955 -21.219  1.00 70.22           N  
ATOM   1391  N   ARG B  87     -26.521  30.553 -16.755  1.00 71.15           N  
ATOM   1392  CA  ARG B  87     -26.537  31.760 -15.915  1.00 76.05           C  
ATOM   1393  C   ARG B  87     -26.667  31.337 -14.462  1.00 72.70           C  
ATOM   1394  O   ARG B  87     -25.997  31.904 -13.570  1.00 74.45           O  
ATOM   1395  CB  ARG B  87     -27.686  32.688 -16.309  1.00 80.00           C  
ATOM   1396  CG  ARG B  87     -27.542  33.287 -17.689  1.00 87.14           C  
ATOM   1397  CD  ARG B  87     -28.678  34.281 -17.988  1.00 95.53           C  
ATOM   1398  NE  ARG B  87     -29.880  33.603 -18.472  1.00 93.14           N  
ATOM   1399  CZ  ARG B  87     -30.279  33.578 -19.746  1.00 95.36           C  
ATOM   1400  NH1 ARG B  87     -31.376  32.914 -20.075  1.00 91.42           N  
ATOM   1401  NH2 ARG B  87     -29.589  34.200 -20.697  1.00100.82           N  
ATOM   1402  N   ARG B  88     -27.510  30.321 -14.238  1.00 67.24           N  
ATOM   1403  CA  ARG B  88     -27.749  29.802 -12.896  1.00 66.24           C  
ATOM   1404  C   ARG B  88     -26.441  29.354 -12.272  1.00 66.55           C  
ATOM   1405  O   ARG B  88     -26.108  29.828 -11.197  1.00 69.02           O  
ATOM   1406  CB  ARG B  88     -28.798  28.699 -12.881  1.00 62.35           C  
ATOM   1407  CG  ARG B  88     -29.714  28.702 -11.655  1.00 63.38           C  
ATOM   1408  CD  ARG B  88     -29.594  27.458 -10.789  1.00 61.40           C  
ATOM   1409  NE  ARG B  88     -29.924  26.198 -11.528  1.00 58.89           N  
ATOM   1410  CZ  ARG B  88     -29.418  24.996 -11.228  1.00 57.26           C  
ATOM   1411  NH1 ARG B  88     -28.550  24.886 -10.217  1.00 55.68           N  
ATOM   1412  NH2 ARG B  88     -29.764  23.905 -11.920  1.00 53.26           N  
ATOM   1413  N   TYR B  89     -25.677  28.516 -12.973  1.00 66.52           N  
ATOM   1414  CA  TYR B  89     -24.344  28.075 -12.520  1.00 69.06           C  
ATOM   1415  C   TYR B  89     -23.301  29.180 -12.317  1.00 75.37           C  
ATOM   1416  O   TYR B  89     -22.393  29.038 -11.495  1.00 77.43           O  
ATOM   1417  CB  TYR B  89     -23.770  27.052 -13.464  1.00 69.02           C  
ATOM   1418  CG  TYR B  89     -24.446  25.701 -13.435  1.00 65.11           C  
ATOM   1419  CD1 TYR B  89     -25.449  25.392 -12.505  1.00 61.66           C  
ATOM   1420  CD2 TYR B  89     -24.055  24.726 -14.323  1.00 64.70           C  
ATOM   1421  CE1 TYR B  89     -26.046  24.138 -12.482  1.00 59.92           C  
ATOM   1422  CE2 TYR B  89     -24.644  23.495 -14.323  1.00 65.09           C  
ATOM   1423  CZ  TYR B  89     -25.645  23.191 -13.404  1.00 62.51           C  
ATOM   1424  OH  TYR B  89     -26.203  21.914 -13.437  1.00 63.40           O  
ATOM   1425  N   ASP B  90     -23.434  30.285 -13.043  1.00 80.39           N  
ATOM   1426  CA  ASP B  90     -22.566  31.465 -12.831  1.00 88.14           C  
ATOM   1427  C   ASP B  90     -22.798  32.221 -11.501  1.00 89.92           C  
ATOM   1428  O   ASP B  90     -22.071  33.164 -11.182  1.00 95.48           O  
ATOM   1429  CB  ASP B  90     -22.654  32.420 -14.030  1.00 94.35           C  
ATOM   1430  CG  ASP B  90     -21.864  31.922 -15.223  1.00 97.86           C  
ATOM   1431  OD1 ASP B  90     -20.623  32.097 -15.223  1.00104.90           O  
ATOM   1432  OD2 ASP B  90     -22.480  31.360 -16.157  1.00 95.71           O  
ATOM   1433  N   SER B  91     -23.796  31.775 -10.734  1.00 86.40           N  
ATOM   1434  CA  SER B  91     -24.114  32.316  -9.414  1.00 88.89           C  
ATOM   1435  C   SER B  91     -24.271  31.161  -8.400  1.00 85.53           C  
ATOM   1436  O   SER B  91     -23.311  30.446  -8.062  1.00 84.73           O  
ATOM   1437  CB  SER B  91     -25.423  33.100  -9.504  1.00 91.87           C  
ATOM   1438  OG  SER B  91     -25.601  33.652 -10.810  1.00 93.34           O  
