# Supplementary material for: Characterizing the consensus residue specificity and surface of BCL-2 binding to BH3 ligands using the Knob-Socket model
Source: PLoS One. 2023 Feb 16;18(2):e0281463. doi: 10.1371/journal.pone.0281463 (PMC9934389; doi:10.1371/journal.pone.0281463)
Supplement: S1 File — (TGZ) [file pone.0281463.s008.tgz › BCL3_Bax_KS_files/2xpx/f2xpx.index]

1 3 A Y C 1
2 4 A S C 1
3 5 A T H 2
4 6 A R H 2
5 7 A E H 2
6 8 A I H 2
7 9 A L H 2
8 10 A L H 2
9 11 A A H 2
10 12 A L H 2
11 13 A C H 2
12 14 A I H 2
13 15 A R H 2
14 16 A D H 2
15 17 A S H 2
16 18 A R H 2
17 19 A V H 2
18 20 A H H 2
19 21 A G C 3
20 22 A N C 3
21 23 A G C 3
22 24 A T C 3
23 25 A L C 3
24 26 A H C 3
25 27 A P H 4
26 28 A V H 4
27 29 A L H 4
28 30 A E H 4
29 31 A L H 4
30 32 A A H 4
31 33 A A H 4
32 34 A R H 4
33 35 A E H 4
34 36 A T C 5
35 37 A P C 5
36 38 A L C 5
37 39 A R C 5
38 40 A L C 5
39 41 A S C 5
40 42 A P T 6
41 43 A E T 6
42 44 A D T 6
43 45 A T H 7
44 46 A V H 7
45 47 A V H 7
46 48 A L H 7
47 49 A R H 7
48 50 A Y H 7
49 51 A H H 7
50 52 A V H 7
51 53 A L H 7
52 54 A L H 7
53 55 A E H 7
54 56 A E H 7
55 57 A I H 7
56 58 A I H 7
57 59 A E H 7
58 60 A R H 7
59 61 A N C 8
60 62 A S H 9
61 63 A E H 9
62 64 A T H 9
63 65 A F H 9
64 66 A T H 9
65 67 A E H 9
66 68 A T H 9
67 69 A W H 9
68 70 A N H 9
69 71 A R H 9
70 72 A F H 9
71 73 A I H 9
72 74 A T H 9
73 75 A H H 9
74 76 A T C 10
75 77 A E C 10
76 78 A H C 10
77 79 A V H 11
78 80 A D H 11
79 81 A L H 11
80 82 A D H 11
81 83 A F H 11
82 84 A N H 11
83 85 A S H 11
84 86 A V H 11
85 87 A F H 11
86 88 A L H 11
87 89 A E H 11
88 90 A I H 11
89 91 A F H 11
90 92 A H C 12
91 93 A R C 12
92 96 A P C 12
93 97 A S C 12
94 98 A L H 13
95 99 A G H 13
96 100 A R H 13
97 101 A A H 13
98 102 A L H 13
99 103 A A H 13
100 104 A W H 13
101 105 A M H 13
102 106 A A H 13
103 107 A W H 13
104 108 A C H 13
105 109 A M H 13
106 110 A H H 13
107 111 A A H 13
108 112 A C H 13
109 113 A R H 13
110 114 A T H 13
111 115 A L H 13
112 116 A C H 13
113 117 A C H 13
114 118 A N C 14
115 119 A Q T 15
116 120 A S T 15
117 121 A T T 15
118 122 A P C 16
119 123 A Y H 17
120 124 A Y H 17
121 125 A V H 17
122 126 A V H 17
123 127 A D H 17
124 128 A L H 17
125 129 A S H 17
126 130 A V H 17
127 131 A R H 17
128 132 A G H 17
129 133 A M H 17
130 134 A L H 17
131 135 A E H 17
132 136 A A H 17
133 137 A S H 17
134 138 A E H 17
135 139 A G H 17
136 140 A L H 17
137 141 A D H 17
138 142 A G H 17
139 143 A W H 17
140 144 A I H 17
141 145 A H H 17
142 146 A Q H 17
143 147 A Q C 18
144 148 A G C 18
145 149 A G C 18
146 150 A W H 19
147 151 A S H 19
148 152 A T H 19
149 153 A L H 19
150 154 A I H 19
151 155 A E H 19
152 156 A D C 20
153 157 A N C 20
154 69 B S C 21
155 70 B T H 22
156 71 B M H 22
157 72 B G H 22
158 73 B Q H 22
159 74 B V H 22
160 75 B G H 22
161 76 B R H 22
162 77 B Q H 22
163 78 B L H 22
164 79 B A H 22
165 80 B I H 22
166 81 B I H 22
167 82 B G H 22
168 83 B D H 22
169 84 B D H 22
170 85 B I H 22
171 86 B N H 22
172 87 B R H 22
173 88 B R H 22
174 89 B Y H 22
175 90 B D C 23
176 91 B S C 23
