# Supplementary material for: Characterizing the consensus residue specificity and surface of BCL-2 binding to BH3 ligands using the Knob-Socket model
Source: PLoS One. 2023 Feb 16;18(2):e0281463. doi: 10.1371/journal.pone.0281463 (PMC9934389; doi:10.1371/journal.pone.0281463)
Supplement: S1 File — (TGZ) [file pone.0281463.s008.tgz › BCL3_Bax_KS_files/3pk1/f3pk1.pdb]

ATOM      1  N   SER A 173      18.466 -53.999 -18.655  1.00 67.13           N  
ATOM      2  CA  SER A 173      17.339 -54.810 -18.181  1.00 67.70           C  
ATOM      3  C   SER A 173      17.208 -54.807 -16.655  1.00 67.25           C  
ATOM      4  O   SER A 173      16.159 -54.434 -16.120  1.00 68.43           O  
ATOM      5  CB  SER A 173      17.412 -56.254 -18.700  1.00 68.60           C  
ATOM      6  OG  SER A 173      18.489 -56.976 -18.120  1.00 68.82           O  
ATOM      7  N   LEU A 174      18.256 -55.228 -15.948  1.00 64.76           N  
ATOM      8  CA  LEU A 174      18.233 -55.162 -14.489  1.00 61.78           C  
ATOM      9  C   LEU A 174      18.384 -53.711 -14.016  1.00 58.79           C  
ATOM     10  O   LEU A 174      17.851 -53.330 -12.972  1.00 58.38           O  
ATOM     11  CB  LEU A 174      19.306 -56.074 -13.870  1.00 61.73           C  
ATOM     12  CG  LEU A 174      19.553 -55.974 -12.354  1.00 62.11           C  
ATOM     13  CD1 LEU A 174      20.140 -57.233 -11.763  1.00 62.05           C  
ATOM     14  CD2 LEU A 174      20.453 -54.804 -12.024  1.00 62.38           C  
ATOM     15  N   TYR A 175      19.114 -52.908 -14.786  1.00 56.31           N  
ATOM     16  CA  TYR A 175      19.258 -51.492 -14.471  1.00 54.43           C  
ATOM     17  C   TYR A 175      17.888 -50.864 -14.619  1.00 54.51           C  
ATOM     18  O   TYR A 175      17.397 -50.186 -13.731  1.00 54.55           O  
ATOM     19  CB  TYR A 175      20.268 -50.805 -15.409  1.00 52.81           C  
ATOM     20  CG  TYR A 175      20.637 -49.395 -14.980  1.00 51.62           C  
ATOM     21  CD1 TYR A 175      21.809 -49.141 -14.269  1.00 51.01           C  
ATOM     22  CD2 TYR A 175      19.809 -48.314 -15.271  1.00 51.09           C  
ATOM     23  CE1 TYR A 175      22.155 -47.842 -13.870  1.00 49.99           C  
ATOM     24  CE2 TYR A 175      20.139 -47.014 -14.865  1.00 50.16           C  
ATOM     25  CZ  TYR A 175      21.308 -46.788 -14.165  1.00 49.58           C  
ATOM     26  OH  TYR A 175      21.640 -45.507 -13.772  1.00 48.77           O  
ATOM     27  N   ARG A 176      17.259 -51.127 -15.753  1.00 55.15           N  
ATOM     28  CA  ARG A 176      15.966 -50.540 -16.054  1.00 55.19           C  
ATOM     29  C   ARG A 176      14.954 -50.837 -14.949  1.00 53.13           C  
ATOM     30  O   ARG A 176      14.171 -49.977 -14.587  1.00 54.19           O  
ATOM     31  CB  ARG A 176      15.469 -51.028 -17.428  1.00 57.15           C  
ATOM     32  CG  ARG A 176      14.297 -50.236 -17.985  1.00 58.75           C  
ATOM     33  CD  ARG A 176      13.869 -50.735 -19.353  0.00 60.02           C  
ATOM     34  NE  ARG A 176      12.682 -50.027 -19.823  0.00 61.07           N  
ATOM     35  CZ  ARG A 176      12.057 -50.282 -20.967  0.00 61.92           C  
ATOM     36  NH1 ARG A 176      12.505 -51.236 -21.772  0.00 62.00           N  
ATOM     37  NH2 ARG A 176      10.983 -49.583 -21.307  0.00 62.63           N  
ATOM     38  N   GLN A 177      14.984 -52.049 -14.406  1.00 50.73           N  
ATOM     39  CA  GLN A 177      13.972 -52.461 -13.444  1.00 48.96           C  
ATOM     40  C   GLN A 177      14.209 -51.847 -12.089  1.00 46.83           C  
ATOM     41  O   GLN A 177      13.269 -51.476 -11.396  1.00 45.77           O  
ATOM     42  CB  GLN A 177      13.910 -53.985 -13.288  1.00 48.50           C  
ATOM     43  CG  GLN A 177      12.810 -54.396 -12.311  1.00 48.60           C  
ATOM     44  CD  GLN A 177      12.770 -55.875 -11.996  1.00 48.44           C  
ATOM     45  OE1 GLN A 177      13.803 -56.548 -11.942  1.00 47.55           O  
ATOM     46  NE2 GLN A 177      11.566 -56.387 -11.755  1.00 49.06           N  
ATOM     47  N   SER A 178      15.479 -51.786 -11.713  1.00 46.23           N  
ATOM     48  CA  SER A 178      15.913 -51.146 -10.474  1.00 45.10           C  
ATOM     49  C   SER A 178      15.557 -49.671 -10.480  1.00 45.74           C  
ATOM     50  O   SER A 178      15.009 -49.154  -9.517  1.00 46.37           O  
ATOM     51  CB  SER A 178      17.430 -51.293 -10.315  1.00 43.41           C  
ATOM     52  OG  SER A 178      17.800 -52.655 -10.266  1.00 42.23           O  
ATOM     53  N   LEU A 179      15.885 -49.002 -11.584  1.00 46.71           N  
ATOM     54  CA  LEU A 179      15.647 -47.574 -11.746  1.00 47.17           C  
ATOM     55  C   LEU A 179      14.163 -47.245 -11.651  1.00 48.62           C  
ATOM     56  O   LEU A 179      13.786 -46.188 -11.146  1.00 48.27           O  
ATOM     57  CB  LEU A 179      16.209 -47.078 -13.087  1.00 46.16           C  
ATOM     58  CG  LEU A 179      16.144 -45.560 -13.312  1.00 45.57           C  
ATOM     59  CD1 LEU A 179      17.080 -44.808 -12.372  1.00 44.39           C  
ATOM     60  CD2 LEU A 179      16.490 -45.241 -14.730  1.00 45.81           C  
ATOM     61  N   GLU A 180      13.329 -48.153 -12.153  1.00 49.98           N  
ATOM     62  CA  GLU A 180      11.890 -47.968 -12.116  1.00 51.39           C  
ATOM     63  C   GLU A 180      11.415 -47.957 -10.676  1.00 50.16           C  
ATOM     64  O   GLU A 180      10.828 -46.981 -10.209  1.00 50.94           O  
ATOM     65  CB  GLU A 180      11.198 -49.090 -12.872  1.00 54.37           C  
ATOM     66  CG  GLU A 180       9.757 -48.773 -13.182  1.00 57.05           C  
ATOM     67  CD  GLU A 180       9.647 -47.590 -14.102  1.00 58.93           C  
ATOM     68  OE1 GLU A 180      10.491 -47.501 -15.030  1.00 58.89           O  
ATOM     69  OE2 GLU A 180       8.732 -46.753 -13.891  1.00 60.21           O  
ATOM     70  N   ILE A 181      11.678 -49.058  -9.975  1.00 47.86           N  
ATOM     71  CA  ILE A 181      11.361 -49.186  -8.552  1.00 44.58           C  
ATOM     72  C   ILE A 181      11.882 -47.975  -7.785  1.00 44.36           C  
ATOM     73  O   ILE A 181      11.105 -47.143  -7.326  1.00 44.57           O  
ATOM     74  CB  ILE A 181      11.952 -50.485  -7.971  1.00 41.00           C  
ATOM     75  CG1 ILE A 181      11.503 -51.682  -8.816  1.00 40.57           C  
ATOM     76  CG2 ILE A 181      11.496 -50.693  -6.559  1.00 39.98           C  
ATOM     77  CD1 ILE A 181      12.270 -52.942  -8.565  1.00 39.14           C  
ATOM     78  N   ILE A 182      13.202 -47.864  -7.680  1.00 43.84           N  
ATOM     79  CA  ILE A 182      13.829 -46.775  -6.930  1.00 44.08           C  
ATOM     80  C   ILE A 182      13.244 -45.382  -7.248  1.00 44.51           C  
ATOM     81  O   ILE A 182      12.889 -44.625  -6.337  1.00 43.73           O  
ATOM     82  CB  ILE A 182      15.378 -46.785  -7.102  1.00 38.51           C  
ATOM     83  CG1 ILE A 182      15.973 -48.086  -6.541  1.00 37.94           C  
ATOM     84  CG2 ILE A 182      16.018 -45.569  -6.423  1.00 38.43           C  
ATOM     85  CD1 ILE A 182      17.497 -48.240  -6.778  1.00 37.08           C  
ATOM     86  N   SER A 183      13.147 -45.053  -8.535  1.00 45.91           N  
ATOM     87  CA  SER A 183      12.581 -43.771  -8.966  1.00 47.06           C  
ATOM     88  C   SER A 183      11.163 -43.580  -8.457  1.00 47.57           C  
ATOM     89  O   SER A 183      10.824 -42.526  -7.923  1.00 47.54           O  
ATOM     90  CB  SER A 183      12.568 -43.669 -10.493  1.00 47.83           C  
ATOM     91  OG  SER A 183      13.871 -43.831 -11.013  1.00 48.03           O  
ATOM     92  N   ARG A 184      10.335 -44.600  -8.648  1.00 47.73           N  
ATOM     93  CA  ARG A 184       8.948 -44.508  -8.231  1.00 48.87           C  
ATOM     94  C   ARG A 184       8.839 -44.341  -6.718  1.00 47.59           C  
ATOM     95  O   ARG A 184       8.149 -43.444  -6.252  1.00 48.91           O  
ATOM     96  CB  ARG A 184       8.110 -45.677  -8.768  1.00 50.54           C  
ATOM     97  CG  ARG A 184       7.843 -45.572 -10.267  1.00 52.35           C  
ATOM     98  CD  ARG A 184       7.243 -46.846 -10.846  1.00 54.51           C  
ATOM     99  NE  ARG A 184       5.806 -46.945 -10.607  1.00 57.00           N  
ATOM    100  CZ  ARG A 184       4.924 -47.388 -11.503  1.00 59.38           C  
ATOM    101  NH1 ARG A 184       5.322 -47.767 -12.711  1.00 59.48           N  
ATOM    102  NH2 ARG A 184       3.634 -47.447 -11.197  1.00 61.22           N  
ATOM    103  N   TYR A 185       9.548 -45.160  -5.951  1.00 44.88           N  
ATOM    104  CA  TYR A 185       9.568 -44.952  -4.512  1.00 43.78           C  
ATOM    105  C   TYR A 185       9.972 -43.530  -4.173  1.00 42.81           C  
ATOM    106  O   TYR A 185       9.216 -42.789  -3.556  1.00 44.09           O  
ATOM    107  CB  TYR A 185      10.514 -45.914  -3.826  1.00 44.10           C  
ATOM    108  CG  TYR A 185      10.492 -45.784  -2.314  1.00 44.50           C  
ATOM    109  CD1 TYR A 185       9.299 -45.911  -1.595  1.00 44.37           C  
ATOM    110  CD2 TYR A 185      11.668 -45.554  -1.604  1.00 43.47           C  
ATOM    111  CE1 TYR A 185       9.291 -45.802  -0.226  1.00 43.88           C  
ATOM    112  CE2 TYR A 185      11.667 -45.446  -0.243  1.00 42.20           C  
ATOM    113  CZ  TYR A 185      10.487 -45.568   0.443  1.00 43.36           C  
ATOM    114  OH  TYR A 185      10.519 -45.448   1.813  1.00 44.48           O  
ATOM    115  N   LEU A 186      11.166 -43.141  -4.587  1.00 41.49           N  
ATOM    116  CA  LEU A 186      11.638 -41.785  -4.343  1.00 41.70           C  
ATOM    117  C   LEU A 186      10.637 -40.723  -4.780  1.00 44.84           C  
ATOM    118  O   LEU A 186      10.543 -39.652  -4.161  1.00 44.98           O  
ATOM    119  CB  LEU A 186      12.970 -41.546  -5.062  1.00 39.19           C  
ATOM    120  CG  LEU A 186      14.246 -41.712  -4.245  1.00 36.37           C  
ATOM    121  CD1 LEU A 186      14.273 -43.046  -3.493  1.00 34.87           C  
ATOM    122  CD2 LEU A 186      15.414 -41.584  -5.187  1.00 35.58           C  
ATOM    123  N   ARG A 187       9.911 -41.004  -5.861  1.00 46.88           N  
ATOM    124  CA  ARG A 187       9.025 -40.006  -6.452  1.00 48.16           C  
ATOM    125  C   ARG A 187       7.798 -39.825  -5.580  1.00 48.63           C  
ATOM    126  O   ARG A 187       7.338 -38.701  -5.367  1.00 49.61           O  
ATOM    127  CB  ARG A 187       8.628 -40.393  -7.877  1.00 50.26           C  
ATOM    128  CG  ARG A 187       8.049 -39.254  -8.690  1.00 52.43           C  
ATOM    129  CD  ARG A 187       7.638 -39.688 -10.088  1.00 54.67           C  
ATOM    130  NE  ARG A 187       8.779 -40.114 -10.891  1.00 56.36           N  
ATOM    131  CZ  ARG A 187       8.940 -41.353 -11.355  1.00 57.90           C  
ATOM    132  NH1 ARG A 187       8.019 -42.278 -11.101  1.00 58.59           N  
ATOM    133  NH2 ARG A 187      10.017 -41.670 -12.078  1.00 57.98           N  
ATOM    134  N   GLU A 188       7.274 -40.930  -5.061  1.00 48.21           N  
ATOM    135  CA  GLU A 188       6.161 -40.857  -4.132  1.00 49.29           C  
ATOM    136  C   GLU A 188       6.591 -40.163  -2.864  1.00 47.83           C  
ATOM    137  O   GLU A 188       5.938 -39.254  -2.382  1.00 47.72           O  
ATOM    138  CB  GLU A 188       5.699 -42.239  -3.743  1.00 51.45           C  
ATOM    139  CG  GLU A 188       5.548 -43.180  -4.878  1.00 54.22           C  
ATOM    140  CD  GLU A 188       5.046 -44.532  -4.401  1.00 57.14           C  
ATOM    141  OE1 GLU A 188       5.256 -44.856  -3.203  1.00 58.40           O  
ATOM    142  OE2 GLU A 188       4.431 -45.262  -5.215  1.00 58.12           O  
ATOM    143  N   GLN A 189       7.698 -40.624  -2.310  1.00 46.74           N  
ATOM    144  CA  GLN A 189       8.181 -40.073  -1.066  1.00 46.42           C  
ATOM    145  C   GLN A 189       8.282 -38.552  -1.110  1.00 47.96           C  
ATOM    146  O   GLN A 189       7.997 -37.878  -0.117  1.00 48.86           O  
ATOM    147  CB  GLN A 189       9.522 -40.699  -0.703  1.00 45.03           C  
ATOM    148  CG  GLN A 189       9.385 -42.126  -0.281  1.00 44.27           C  
ATOM    149  CD  GLN A 189       8.707 -42.271   1.055  1.00 44.07           C  
ATOM    150  OE1 GLN A 189       7.597 -42.801   1.151  1.00 44.57           O  
ATOM    151  NE2 GLN A 189       9.382 -41.823   2.101  1.00 43.32           N  
ATOM    152  N   ALA A 190       8.672 -38.008  -2.256  1.00 49.07           N  
ATOM    153  CA  ALA A 190       8.873 -36.564  -2.370  1.00 51.09           C  
ATOM    154  C   ALA A 190       7.574 -35.814  -2.641  1.00 54.62           C  
ATOM    155  O   ALA A 190       7.382 -34.708  -2.149  1.00 54.93           O  
ATOM    156  CB  ALA A 190       9.894 -36.254  -3.453  1.00 50.42           C  
ATOM    157  N   THR A 191       6.693 -36.423  -3.432  1.00 57.04           N  
ATOM    158  CA  THR A 191       5.439 -35.796  -3.838  1.00 58.81           C  
ATOM    159  C   THR A 191       4.289 -36.171  -2.911  1.00 60.71           C  
ATOM    160  O   THR A 191       3.228 -35.545  -2.929  1.00 62.06           O  
ATOM    161  CB  THR A 191       5.047 -36.197  -5.280  1.00 59.06           C  
ATOM    162  OG1 THR A 191       5.124 -37.621  -5.425  1.00 58.52           O  
ATOM    163  CG2 THR A 191       5.967 -35.548  -6.292  1.00 58.89           C  
ATOM    164  N   GLY A 192       4.494 -37.209  -2.114  1.00 60.70           N  
ATOM    165  CA  GLY A 192       3.460 -37.685  -1.216  1.00 60.95           C  
ATOM    166  C   GLY A 192       2.359 -38.459  -1.911  1.00 62.17           C  
ATOM    167  O   GLY A 192       1.413 -38.878  -1.256  1.00 63.68           O  
ATOM    168  N   ALA A 193       2.478 -38.676  -3.223  1.00 62.01           N  
ATOM    169  CA  ALA A 193       1.378 -39.267  -4.010  1.00 62.69           C  
ATOM    170  C   ALA A 193       1.644 -40.660  -4.570  1.00 62.70           C  
ATOM    171  O   ALA A 193       2.790 -41.039  -4.808  1.00 62.23           O  
ATOM    172  CB  ALA A 193       0.970 -38.337  -5.142  1.00 63.24           C  
ATOM    173  N   LYS A 194       0.555 -41.387  -4.825  1.00 62.97           N  
ATOM    174  CA  LYS A 194       0.577 -42.793  -5.243  1.00 61.00           C  
ATOM    175  C   LYS A 194       1.269 -43.688  -4.215  1.00 60.95           C  
ATOM    176  O   LYS A 194       0.671 -44.640  -3.698  1.00 61.39           O  
ATOM    177  CB  LYS A 194       1.181 -42.976  -6.639  1.00 59.27           C  
ATOM    178  CG  LYS A 194       0.141 -43.108  -7.753  1.00 59.81           C  
ATOM    179  CD  LYS A 194       0.584 -44.089  -8.837  1.00 58.78           C  
ATOM    180  CE  LYS A 194       2.005 -43.811  -9.285  1.00 57.32           C  
ATOM    181  NZ  LYS A 194       2.209 -44.173 -10.722  1.00 57.20           N  
ATOM    182  N   ALA A 204       5.394 -56.747 -12.867  1.00 74.15           N  
ATOM    183  CA  ALA A 204       4.818 -57.708 -11.925  1.00 75.13           C  
ATOM    184  C   ALA A 204       5.582 -57.768 -10.599  1.00 74.73           C  
ATOM    185  O   ALA A 204       5.130 -57.270  -9.573  1.00 75.62           O  
ATOM    186  CB  ALA A 204       4.765 -59.094 -12.560  1.00 75.51           C  
ATOM    187  N   THR A 205       6.742 -58.404 -10.642  1.00 73.59           N  
ATOM    188  CA  THR A 205       7.630 -58.546  -9.496  1.00 72.76           C  
ATOM    189  C   THR A 205       8.188 -57.210  -8.969  1.00 71.61           C  
ATOM    190  O   THR A 205       8.463 -57.067  -7.777  1.00 70.85           O  
ATOM    191  CB  THR A 205       8.793 -59.528  -9.856  1.00 69.22           C  
ATOM    192  OG1 THR A 205       9.875 -59.390  -8.926  1.00 67.65           O  
ATOM    193  CG2 THR A 205       9.310 -59.261 -11.273  1.00 69.62           C  
ATOM    194  N   SER A 206       8.358 -56.235  -9.855  1.00 71.42           N  
ATOM    195  CA  SER A 206       8.866 -54.930  -9.440  1.00 71.46           C  
ATOM    196  C   SER A 206       7.794 -54.231  -8.628  1.00 71.15           C  
ATOM    197  O   SER A 206       8.062 -53.317  -7.857  1.00 70.78           O  
ATOM    198  CB  SER A 206       9.267 -54.077 -10.655  1.00 72.37           C  
ATOM    199  OG  SER A 206       8.139 -53.621 -11.389  1.00 73.37           O  
ATOM    200  N   ARG A 207       6.570 -54.700  -8.810  1.00 71.11           N  
ATOM    201  CA  ARG A 207       5.394 -54.174  -8.139  1.00 69.83           C  
ATOM    202  C   ARG A 207       5.390 -54.570  -6.667  1.00 66.42           C  
ATOM    203  O   ARG A 207       5.009 -53.786  -5.812  1.00 66.13           O  
ATOM    204  CB  ARG A 207       4.194 -54.754  -8.849  1.00 72.30           C  
ATOM    205  CG  ARG A 207       2.860 -54.350  -8.410  1.00 74.55           C  
ATOM    206  CD  ARG A 207       1.974 -55.313  -9.159  1.00 77.19           C  
ATOM    207  NE  ARG A 207       1.124 -54.640 -10.101  1.00 79.33           N  
ATOM    208  CZ  ARG A 207       1.104 -54.581 -11.434  1.00 80.55           C  
ATOM    209  NH1 ARG A 207       0.139 -53.828 -11.912  1.00 81.70           N  
ATOM    210  NH2 ARG A 207       1.926 -55.195 -12.279  1.00 80.40           N  
ATOM    211  N   LYS A 208       5.818 -55.791  -6.376  1.00 63.87           N  
ATOM    212  CA  LYS A 208       5.929 -56.243  -4.998  1.00 61.72           C  
ATOM    213  C   LYS A 208       7.169 -55.670  -4.334  1.00 58.99           C  
ATOM    214  O   LYS A 208       7.205 -55.464  -3.122  1.00 58.16           O  
ATOM    215  CB  LYS A 208       5.980 -57.761  -4.946  1.00 62.12           C  
ATOM    216  CG  LYS A 208       4.757 -58.412  -5.545  1.00 64.00           C  
ATOM    217  CD  LYS A 208       4.820 -59.919  -5.423  1.00 65.55           C  
ATOM    218  CE  LYS A 208       3.537 -60.557  -5.936  1.00 67.69           C  
ATOM    219  NZ  LYS A 208       3.566 -62.047  -5.828  1.00 68.54           N  
ATOM    220  N   ALA A 209       8.191 -55.417  -5.138  1.00 57.55           N  
ATOM    221  CA  ALA A 209       9.434 -54.853  -4.633  1.00 55.39           C  
ATOM    222  C   ALA A 209       9.196 -53.443  -4.096  1.00 54.97           C  
ATOM    223  O   ALA A 209       9.874 -52.998  -3.169  1.00 54.87           O  
ATOM    224  CB  ALA A 209      10.483 -54.842  -5.725  1.00 54.25           C  
ATOM    225  N   LEU A 210       8.218 -52.751  -4.676  1.00 54.45           N  
ATOM    226  CA  LEU A 210       7.881 -51.399  -4.256  1.00 52.84           C  
ATOM    227  C   LEU A 210       7.016 -51.398  -2.997  1.00 53.21           C  
ATOM    228  O   LEU A 210       7.238 -50.618  -2.079  1.00 52.44           O  
ATOM    229  CB  LEU A 210       7.190 -50.656  -5.385  1.00 52.67           C  
ATOM    230  CG  LEU A 210       6.885 -49.187  -5.097  1.00 52.90           C  
ATOM    231  CD1 LEU A 210       7.926 -48.572  -4.185  1.00 52.44           C  
ATOM    232  CD2 LEU A 210       6.802 -48.417  -6.386  1.00 52.94           C  
ATOM    233  N   GLU A 211       6.018 -52.271  -2.960  1.00 55.02           N  
ATOM    234  CA  GLU A 211       5.254 -52.484  -1.744  1.00 56.08           C  
ATOM    235  C   GLU A 211       6.231 -52.700  -0.601  1.00 55.01           C  
ATOM    236  O   GLU A 211       6.076 -52.124   0.475  1.00 56.17           O  
ATOM    237  CB  GLU A 211       4.376 -53.733  -1.866  0.00 58.26           C  
ATOM    238  CG  GLU A 211       3.272 -53.669  -2.908  0.00 60.24           C  
ATOM    239  CD  GLU A 211       2.442 -54.942  -2.941  0.00 61.68           C  
ATOM    240  OE1 GLU A 211       2.840 -55.930  -2.287  0.00 61.65           O  
ATOM    241  OE2 GLU A 211       1.392 -54.955  -3.617  0.00 62.81           O  
ATOM    242  N   THR A 212       7.227 -53.556  -0.837  1.00 52.40           N  
ATOM    243  CA  THR A 212       8.178 -53.946   0.195  1.00 49.69           C  
ATOM    244  C   THR A 212       8.997 -52.740   0.598  1.00 48.43           C  
ATOM    245  O   THR A 212       9.291 -52.530   1.778  1.00 47.90           O  
ATOM    246  CB  THR A 212       9.126 -55.059  -0.290  1.00 48.80           C  
ATOM    247  OG1 THR A 212       8.372 -56.216  -0.672  1.00 48.60           O  
ATOM    248  CG2 THR A 212      10.106 -55.442   0.803  1.00 48.40           C  
ATOM    249  N   LEU A 213       9.339 -51.940  -0.405  1.00 47.99           N  
ATOM    250  CA  LEU A 213      10.132 -50.736  -0.231  1.00 47.30           C  
ATOM    251  C   LEU A 213       9.400 -49.713   0.631  1.00 48.98           C  
ATOM    252  O   LEU A 213       9.985 -49.108   1.527  1.00 49.35           O  
ATOM    253  CB  LEU A 213      10.456 -50.152  -1.606  1.00 46.22           C  
ATOM    254  CG  LEU A 213      11.791 -49.435  -1.785  1.00 44.38           C  
ATOM    255  CD1 LEU A 213      12.921 -50.250  -1.192  1.00 43.25           C  
ATOM    256  CD2 LEU A 213      12.018 -49.179  -3.251  1.00 44.06           C  
ATOM    257  N   ARG A 214       8.118 -49.520   0.356  1.00 50.22           N  
ATOM    258  CA  ARG A 214       7.302 -48.620   1.148  1.00 51.47           C  
ATOM    259  C   ARG A 214       7.245 -49.091   2.579  1.00 52.07           C  
ATOM    260  O   ARG A 214       7.479 -48.323   3.508  1.00 52.99           O  
ATOM    261  CB  ARG A 214       5.882 -48.632   0.635  1.00 53.34           C  
ATOM    262  CG  ARG A 214       5.744 -48.338  -0.805  1.00 55.09           C  
ATOM    263  CD  ARG A 214       4.369 -47.783  -0.992  1.00 57.93           C  
ATOM    264  NE  ARG A 214       4.087 -47.470  -2.379  1.00 59.04           N  
ATOM    265  CZ  ARG A 214       3.355 -48.240  -3.164  1.00 60.35           C  
ATOM    266  NH1 ARG A 214       2.840 -49.368  -2.692  1.00 60.69           N  
ATOM    267  NH2 ARG A 214       3.145 -47.877  -4.416  1.00 61.30           N  
ATOM    268  N   ARG A 215       6.890 -50.359   2.748  1.00 51.02           N  
ATOM    269  CA  ARG A 215       6.767 -50.944   4.065  1.00 49.97           C  
ATOM    270  C   ARG A 215       8.059 -50.767   4.838  1.00 47.92           C  
ATOM    271  O   ARG A 215       8.063 -50.174   5.907  1.00 48.64           O  
ATOM    272  CB  ARG A 215       6.411 -52.429   3.957  1.00 51.98           C  
ATOM    273  CG  ARG A 215       6.087 -53.107   5.283  1.00 53.65           C  
ATOM    274  CD  ARG A 215       5.622 -54.557   5.074  1.00 55.60           C  
ATOM    275  NE  ARG A 215       6.706 -55.462   4.682  1.00 56.00           N  
ATOM    276  CZ  ARG A 215       7.630 -55.932   5.524  1.00 56.01           C  
ATOM    277  NH1 ARG A 215       7.620 -55.573   6.805  1.00 55.80           N  
ATOM    278  NH2 ARG A 215       8.574 -56.754   5.084  1.00 55.54           N  
ATOM    279  N   VAL A 216       9.160 -51.271   4.291  1.00 46.58           N  
ATOM    280  CA  VAL A 216      10.425 -51.288   5.019  1.00 46.33           C  
ATOM    281  C   VAL A 216      11.140 -49.935   5.037  1.00 46.89           C  
ATOM    282  O   VAL A 216      11.620 -49.503   6.082  1.00 46.69           O  
ATOM    283  CB  VAL A 216      11.385 -52.354   4.463  1.00 45.30           C  
ATOM    284  CG1 VAL A 216      12.670 -52.401   5.297  1.00 44.35           C  
ATOM    285  CG2 VAL A 216      10.694 -53.704   4.432  1.00 45.32           C  
ATOM    286  N   GLY A 217      11.216 -49.284   3.876  1.00 47.41           N  
ATOM    287  CA  GLY A 217      11.887 -48.004   3.739  1.00 47.33           C  
ATOM    288  C   GLY A 217      11.327 -46.923   4.647  1.00 48.71           C  
ATOM    289  O   GLY A 217      12.091 -46.208   5.300  1.00 49.36           O  
ATOM    290  N   ASP A 218       9.998 -46.808   4.683  1.00 49.07           N  
ATOM    291  CA  ASP A 218       9.302 -45.851   5.541  1.00 48.87           C  
ATOM    292  C   ASP A 218       9.616 -46.138   7.004  1.00 48.30           C  
ATOM    293  O   ASP A 218       9.767 -45.223   7.824  1.00 48.10           O  
ATOM    294  CB  ASP A 218       7.785 -45.923   5.307  1.00 50.36           C  
ATOM    295  CG  ASP A 218       7.376 -45.517   3.876  1.00 51.38           C  
ATOM    296  OD1 ASP A 218       8.268 -45.319   3.023  1.00 51.06           O  
ATOM    297  OD2 ASP A 218       6.156 -45.396   3.600  1.00 52.43           O  
ATOM    298  N   GLY A 219       9.698 -47.423   7.322  1.00 48.04           N  
ATOM    299  CA  GLY A 219      10.145 -47.853   8.629  1.00 48.27           C  
ATOM    300  C   GLY A 219      11.499 -47.257   8.983  1.00 48.44           C  
ATOM    301  O   GLY A 219      11.622 -46.584  10.003  1.00 49.15           O  
ATOM    302  N   VAL A 220      12.516 -47.475   8.153  1.00 47.34           N  
ATOM    303  CA  VAL A 220      13.838 -46.979   8.504  1.00 46.49           C  
ATOM    304  C   VAL A 220      13.895 -45.441   8.565  1.00 46.54           C  
ATOM    305  O   VAL A 220      14.604 -44.875   9.404  1.00 46.74           O  
ATOM    306  CB  VAL A 220      15.005 -47.642   7.668  1.00 35.27           C  
ATOM    307  CG1 VAL A 220      14.478 -48.530   6.535  1.00 35.28           C  
ATOM    308  CG2 VAL A 220      16.012 -46.610   7.181  1.00 33.66           C  
ATOM    309  N   GLN A 221      13.124 -44.767   7.713  1.00 45.86           N  
ATOM    310  CA  GLN A 221      13.066 -43.303   7.724  1.00 44.51           C  
ATOM    311  C   GLN A 221      12.392 -42.767   8.983  1.00 45.10           C  
ATOM    312  O   GLN A 221      12.825 -41.758   9.553  1.00 45.14           O  
ATOM    313  CB  GLN A 221      12.299 -42.783   6.522  1.00 43.33           C  
ATOM    314  CG  GLN A 221      12.997 -42.903   5.211  1.00 43.02           C  
ATOM    315  CD  GLN A 221      12.244 -42.144   4.146  1.00 43.57           C  
ATOM    316  OE1 GLN A 221      11.612 -42.731   3.269  1.00 44.20           O  
ATOM    317  NE2 GLN A 221      12.278 -40.827   4.238  1.00 43.78           N  
ATOM    318  N   ARG A 222      11.308 -43.421   9.386  1.00 44.77           N  
ATOM    319  CA  ARG A 222      10.669 -43.097  10.643  1.00 44.79           C  
ATOM    320  C   ARG A 222      11.603 -43.402  11.801  1.00 44.08           C  
ATOM    321  O   ARG A 222      11.739 -42.606  12.715  1.00 45.25           O  
ATOM    322  CB  ARG A 222       9.355 -43.864  10.803  1.00 47.10           C  
ATOM    323  CG  ARG A 222       8.123 -43.072  10.354  1.00 50.12           C  
ATOM    324  CD  ARG A 222       6.845 -43.683  10.899  1.00 52.75           C  
ATOM    325  NE  ARG A 222       6.752 -45.100  10.564  1.00 54.09           N  
ATOM    326  CZ  ARG A 222       6.300 -45.558   9.399  1.00 54.66           C  
ATOM    327  NH1 ARG A 222       5.903 -44.697   8.459  1.00 55.00           N  
ATOM    328  NH2 ARG A 222       6.245 -46.872   9.175  1.00 53.63           N  
ATOM    329  N   ASN A 223      12.260 -44.553  11.748  1.00 43.77           N  
ATOM    330  CA  ASN A 223      13.107 -45.014  12.841  1.00 42.96           C  
ATOM    331  C   ASN A 223      14.359 -44.206  13.003  1.00 42.04           C  
ATOM    332  O   ASN A 223      14.909 -44.130  14.102  1.00 42.32           O  
ATOM    333  CB  ASN A 223      13.544 -46.449  12.613  1.00 44.12           C  
ATOM    334  CG  ASN A 223      12.439 -47.433  12.847  1.00 46.28           C  
ATOM    335  OD1 ASN A 223      11.666 -47.301  13.794  1.00 46.34           O  
ATOM    336  ND2 ASN A 223      12.353 -48.438  11.980  1.00 47.97           N  
ATOM    337  N   HIS A 224      14.848 -43.650  11.898  1.00 41.18           N  
ATOM    338  CA  HIS A 224      16.148 -43.004  11.922  1.00 40.87           C  
ATOM    339  C   HIS A 224      16.071 -41.581  11.398  1.00 40.77           C  
ATOM    340  O   HIS A 224      17.083 -41.007  10.969  1.00 41.03           O  
ATOM    341  CB  HIS A 224      17.152 -43.835  11.134  1.00 41.70           C  
ATOM    342  CG  HIS A 224      17.286 -45.239  11.635  1.00 42.57           C  
ATOM    343  ND1 HIS A 224      18.240 -45.619  12.556  1.00 43.57           N  
ATOM    344  CD2 HIS A 224      16.579 -46.358  11.348  1.00 42.71           C  
ATOM    345  CE1 HIS A 224      18.113 -46.907  12.820  1.00 44.25           C  
ATOM    346  NE2 HIS A 224      17.108 -47.376  12.101  1.00 44.28           N  
ATOM    347  N   GLU A 225      14.864 -41.019  11.461  1.00 40.20           N  
ATOM    348  CA  GLU A 225      14.586 -39.680  10.966  1.00 39.33           C  
ATOM    349  C   GLU A 225      15.623 -38.700  11.454  1.00 37.43           C  
ATOM    350  O   GLU A 225      16.074 -37.850  10.701  1.00 37.24           O  
ATOM    351  CB  GLU A 225      13.202 -39.216  11.415  1.00 41.08           C  
ATOM    352  CG  GLU A 225      12.809 -37.861  10.853  1.00 43.02           C  
ATOM    353  CD  GLU A 225      11.493 -37.357  11.418  1.00 45.72           C  
ATOM    354  OE1 GLU A 225      11.306 -37.415  12.659  1.00 47.83           O  
ATOM    355  OE2 GLU A 225      10.636 -36.903  10.627  1.00 45.77           O  
ATOM    356  N   THR A 226      16.013 -38.829  12.716  1.00 37.35           N  
ATOM    357  CA  THR A 226      16.937 -37.872  13.313  1.00 37.31           C  
ATOM    358  C   THR A 226      18.352 -38.015  12.777  1.00 38.49           C  
ATOM    359  O   THR A 226      19.008 -37.008  12.490  1.00 39.92           O  
ATOM    360  CB  THR A 226      16.918 -37.929  14.859  1.00 36.03           C  
ATOM    361  OG1 THR A 226      15.589 -37.693  15.313  1.00 36.64           O  
ATOM    362  CG2 THR A 226      17.807 -36.844  15.458  1.00 35.55           C  
ATOM    363  N   ALA A 227      18.812 -39.256  12.641  1.00 38.42           N  
ATOM    364  CA  ALA A 227      20.117 -39.539  12.050  1.00 38.42           C  
ATOM    365  C   ALA A 227      20.160 -39.131  10.572  1.00 39.85           C  
ATOM    366  O   ALA A 227      21.169 -38.580  10.108  1.00 41.78           O  
ATOM    367  CB  ALA A 227      20.468 -41.009  12.204  1.00 37.55           C  
ATOM    368  N   PHE A 228      19.084 -39.408   9.832  1.00 38.05           N  
ATOM    369  CA  PHE A 228      19.026 -39.040   8.427  1.00 36.80           C  
ATOM    370  C   PHE A 228      19.114 -37.527   8.290  1.00 37.84           C  
ATOM    371  O   PHE A 228      19.781 -36.991   7.384  1.00 37.51           O  
ATOM    372  CB  PHE A 228      17.717 -39.511   7.804  1.00 36.56           C  
ATOM    373  CG  PHE A 228      17.722 -40.942   7.393  1.00 35.73           C  
ATOM    374  CD1 PHE A 228      18.799 -41.749   7.685  1.00 35.34           C  
ATOM    375  CD2 PHE A 228      16.639 -41.480   6.705  1.00 36.26           C  
ATOM    376  CE1 PHE A 228      18.811 -43.082   7.316  1.00 36.21           C  
ATOM    377  CE2 PHE A 228      16.633 -42.824   6.314  1.00 36.58           C  
ATOM    378  CZ  PHE A 228      17.725 -43.627   6.624  1.00 36.61           C  
ATOM    379  N   GLN A 229      18.413 -36.839   9.183  1.00 38.71           N  
ATOM    380  CA  GLN A 229      18.417 -35.392   9.181  1.00 40.42           C  
ATOM    381  C   GLN A 229      19.825 -34.855   9.388  1.00 42.15           C  
ATOM    382  O   GLN A 229      20.263 -33.977   8.662  1.00 43.58           O  
ATOM    383  CB  GLN A 229      17.485 -34.847  10.266  1.00 40.85           C  
ATOM    384  CG  GLN A 229      17.400 -33.334  10.251  1.00 41.80           C  
ATOM    385  CD  GLN A 229      16.756 -32.823   8.990  1.00 43.31           C  
ATOM    386  OE1 GLN A 229      15.875 -33.479   8.426  1.00 44.85           O  
ATOM    387  NE2 GLN A 229      17.191 -31.653   8.527  1.00 43.43           N  
ATOM    388  N   GLY A 230      20.528 -35.365  10.396  1.00 42.58           N  
ATOM    389  CA  GLY A 230      21.888 -34.931  10.677  1.00 43.29           C  
ATOM    390  C   GLY A 230      22.798 -35.211   9.506  1.00 45.46           C  
ATOM    391  O   GLY A 230      23.585 -34.356   9.086  1.00 47.31           O  
ATOM    392  N   MET A 231      22.690 -36.421   8.965  1.00 45.36           N  
ATOM    393  CA  MET A 231      23.473 -36.796   7.796  1.00 45.03           C  
ATOM    394  C   MET A 231      23.132 -35.908   6.609  1.00 44.25           C  
ATOM    395  O   MET A 231      24.016 -35.503   5.855  1.00 44.68           O  
ATOM    396  CB  MET A 231      23.223 -38.260   7.427  1.00 45.82           C  
ATOM    397  CG  MET A 231      23.964 -39.269   8.287  1.00 46.91           C  
ATOM    398  SD  MET A 231      23.630 -40.945   7.742  1.00 51.81           S  
ATOM    399  CE  MET A 231      22.187 -41.346   8.709  1.00 43.32           C  
ATOM    400  N   LEU A 232      21.844 -35.625   6.435  1.00 43.64           N  
ATOM    401  CA  LEU A 232      21.387 -34.812   5.319  1.00 44.62           C  
ATOM    402  C   LEU A 232      21.975 -33.393   5.360  1.00 47.43           C  
ATOM    403  O   LEU A 232      22.336 -32.808   4.334  1.00 47.91           O  
ATOM    404  CB  LEU A 232      19.874 -34.728   5.326  1.00 43.02           C  
ATOM    405  CG  LEU A 232      19.444 -33.463   4.603  1.00 41.90           C  
ATOM    406  CD1 LEU A 232      19.208 -33.806   3.170  1.00 41.78           C  
ATOM    407  CD2 LEU A 232      18.206 -32.893   5.236  1.00 41.92           C  
ATOM    408  N   ARG A 233      22.059 -32.845   6.560  1.00 49.21           N  
ATOM    409  CA  ARG A 233      22.651 -31.541   6.753  1.00 51.53           C  
ATOM    410  C   ARG A 233      24.123 -31.602   6.415  1.00 53.54           C  
ATOM    411  O   ARG A 233      24.688 -30.644   5.894  1.00 54.63           O  
ATOM    412  CB  ARG A 233      22.467 -31.096   8.197  1.00 52.48           C  
ATOM    413  CG  ARG A 233      23.304 -29.895   8.588  1.00 54.12           C  
ATOM    414  CD  ARG A 233      22.433 -28.676   8.681  1.00 55.19           C  
ATOM    415  NE  ARG A 233      22.920 -27.729   9.637  1.00 56.13           N  
ATOM    416  CZ  ARG A 233      23.148 -26.423   9.543  1.00 55.86           C  
ATOM    417  NH1 ARG A 233      23.590 -25.863  10.648  0.00 56.07           N  
ATOM    418  NH2 ARG A 233      22.967 -25.683   8.456  0.00 56.02           N  
ATOM    419  N   LYS A 234      24.755 -32.727   6.714  1.00 55.09           N  
ATOM    420  CA  LYS A 234      26.180 -32.871   6.438  1.00 57.18           C  
ATOM    421  C   LYS A 234      26.452 -33.067   4.953  1.00 59.83           C  
ATOM    422  O   LYS A 234      27.570 -32.854   4.499  1.00 60.44           O  
ATOM    423  CB  LYS A 234      26.791 -34.035   7.221  1.00 56.27           C  
ATOM    424  CG  LYS A 234      27.031 -33.767   8.677  1.00 56.12           C  
ATOM    425  CD  LYS A 234      28.340 -34.402   9.118  1.00 56.75           C  
ATOM    426  CE  LYS A 234      28.422 -34.542  10.640  1.00 57.28           C  
ATOM    427  NZ  LYS A 234      27.583 -35.676  11.170  1.00 56.71           N  
ATOM    428  N   LEU A 235      25.438 -33.480   4.195  1.00 62.00           N  
ATOM    429  CA  LEU A 235      25.616 -33.702   2.755  1.00 63.96           C  
ATOM    430  C   LEU A 235      25.804 -32.410   1.970  1.00 66.43           C  
ATOM    431  O   LEU A 235      26.365 -32.428   0.872  1.00 67.06           O  
ATOM    432  CB  LEU A 235      24.451 -34.500   2.159  1.00 63.58           C  
ATOM    433  CG  LEU A 235      24.478 -36.010   2.390  1.00 63.16           C  
ATOM    434  CD1 LEU A 235      23.315 -36.663   1.682  1.00 62.84           C  
ATOM    435  CD2 LEU A 235      25.802 -36.592   1.928  1.00 62.89           C  
ATOM    436  N   ASP A 236      25.324 -31.295   2.513  1.00 68.78           N  
ATOM    437  CA  ASP A 236      25.546 -30.010   1.865  1.00 72.55           C  
ATOM    438  C   ASP A 236      25.046 -30.136   0.435  1.00 73.91           C  
ATOM    439  O   ASP A 236      25.518 -29.457  -0.486  1.00 75.31           O  
ATOM    440  CB  ASP A 236      27.048 -29.671   1.885  1.00 74.79           C  
ATOM    441  CG  ASP A 236      27.390 -28.423   1.081  1.00 76.32           C  
ATOM    442  OD1 ASP A 236      26.793 -27.353   1.358  1.00 77.12           O  
ATOM    443  OD2 ASP A 236      28.252 -28.527   0.171  1.00 76.26           O  
ATOM    444  N   ILE A 237      24.098 -31.041   0.251  1.00 73.61           N  
ATOM    445  CA  ILE A 237      23.522 -31.260  -1.062  1.00 73.45           C  
ATOM    446  C   ILE A 237      22.794 -29.976  -1.483  1.00 72.85           C  
ATOM    447  O   ILE A 237      21.804 -29.588  -0.857  1.00 73.55           O  
ATOM    448  CB  ILE A 237      22.586 -32.497  -1.052  1.00 73.21           C  
ATOM    449  CG1 ILE A 237      21.941 -32.688  -2.419  1.00 73.13           C  
ATOM    450  CG2 ILE A 237      21.536 -32.385   0.048  1.00 73.47           C  
ATOM    451  CD1 ILE A 237      20.856 -33.718  -2.418  1.00 73.06           C  
ATOM    452  N   LYS A 238      23.302 -29.309  -2.521  1.00 71.26           N  
ATOM    453  CA  LYS A 238      22.832 -27.963  -2.881  1.00 70.30           C  
ATOM    454  C   LYS A 238      21.658 -27.918  -3.876  1.00 69.07           C  
ATOM    455  O   LYS A 238      20.911 -26.938  -3.914  1.00 68.64           O  
ATOM    456  CB  LYS A 238      23.996 -27.093  -3.397  1.00 70.38           C  
ATOM    457  CG  LYS A 238      25.163 -26.922  -2.427  1.00 70.08           C  
ATOM    458  CD  LYS A 238      26.103 -25.830  -2.910  0.00 70.87           C  
ATOM    459  CE  LYS A 238      27.348 -25.741  -2.045  0.00 71.26           C  
ATOM    460  NZ  LYS A 238      28.210 -26.945  -2.198  0.00 71.02           N  
ATOM    461  N   ASN A 239      21.507 -28.966  -4.683  1.00 68.22           N  
ATOM    462  CA  ASN A 239      20.443 -29.026  -5.687  1.00 67.26           C  
ATOM    463  C   ASN A 239      20.215 -30.447  -6.197  1.00 66.30           C  
ATOM    464  O   ASN A 239      20.974 -31.366  -5.867  1.00 65.74           O  
ATOM    465  CB  ASN A 239      20.770 -28.120  -6.874  1.00 67.33           C  
ATOM    466  CG  ASN A 239      22.040 -28.528  -7.565  1.00 67.25           C  
ATOM    467  OD1 ASN A 239      22.045 -29.448  -8.375  1.00 67.47           O  
ATOM    468  ND2 ASN A 239      23.136 -27.863  -7.233  1.00 67.71           N  
ATOM    469  N   GLU A 240      19.185 -30.609  -7.024  1.00 66.18           N  
ATOM    470  CA  GLU A 240      18.796 -31.916  -7.545  1.00 66.11           C  
ATOM    471  C   GLU A 240      19.936 -32.655  -8.246  1.00 65.23           C  
ATOM    472  O   GLU A 240      19.836 -33.851  -8.500  1.00 65.11           O  
ATOM    473  CB  GLU A 240      17.603 -31.779  -8.495  1.00 67.82           C  
ATOM    474  CG  GLU A 240      17.880 -30.932  -9.734  1.00 69.73           C  
ATOM    475  CD  GLU A 240      16.739 -30.982 -10.742  1.00 71.60           C  
ATOM    476  OE1 GLU A 240      16.145 -32.066 -10.900  1.00 72.40           O  
ATOM    477  OE2 GLU A 240      16.423 -29.944 -11.368  1.00 72.43           O  
ATOM    478  N   ASP A 241      21.016 -31.946  -8.555  1.00 64.61           N  
ATOM    479  CA  ASP A 241      22.150 -32.558  -9.228  1.00 64.26           C  
ATOM    480  C   ASP A 241      23.402 -32.643  -8.367  1.00 62.17           C  
ATOM    481  O   ASP A 241      24.418 -33.181  -8.809  1.00 61.02           O  
ATOM    482  CB  ASP A 241      22.474 -31.812 -10.516  1.00 67.75           C  
ATOM    483  CG  ASP A 241      21.461 -32.078 -11.615  1.00 71.24           C  
ATOM    484  OD1 ASP A 241      20.489 -31.301 -11.719  1.00 73.25           O  
ATOM    485  OD2 ASP A 241      21.632 -33.057 -12.380  1.00 72.02           O  
ATOM    486  N   ASP A 242      23.345 -32.113  -7.148  1.00 61.56           N  
ATOM    487  CA  ASP A 242      24.494 -32.211  -6.244  1.00 61.25           C  
ATOM    488  C   ASP A 242      24.543 -33.598  -5.597  1.00 59.96           C  
ATOM    489  O   ASP A 242      24.644 -33.734  -4.381  1.00 60.42           O  
ATOM    490  CB  ASP A 242      24.496 -31.089  -5.196  1.00 62.01           C  
ATOM    491  CG  ASP A 242      25.785 -31.054  -4.371  1.00 63.44           C  
ATOM    492  OD1 ASP A 242      26.758 -31.735  -4.772  1.00 64.31           O  
ATOM    493  OD2 ASP A 242      25.835 -30.348  -3.329  1.00 63.49           O  
ATOM    494  N   VAL A 243      24.486 -34.624  -6.436  1.00 58.51           N  
ATOM    495  CA  VAL A 243      24.374 -35.999  -5.980  1.00 57.26           C  
ATOM    496  C   VAL A 243      25.731 -36.701  -5.835  1.00 56.41           C  
ATOM    497  O   VAL A 243      25.801 -37.863  -5.437  1.00 56.26           O  
ATOM    498  CB  VAL A 243      23.444 -36.830  -6.924  1.00 44.08           C  
ATOM    499  CG1 VAL A 243      22.008 -36.655  -6.539  1.00 44.52           C  
ATOM    500  CG2 VAL A 243      23.639 -36.434  -8.386  1.00 43.32           C  
ATOM    501  N   LYS A 244      26.808 -35.993  -6.148  1.00 55.95           N  
ATOM    502  CA  LYS A 244      28.146 -36.591  -6.142  1.00 54.45           C  
ATOM    503  C   LYS A 244      28.650 -36.865  -4.728  1.00 53.02           C  
ATOM    504  O   LYS A 244      29.393 -37.809  -4.491  1.00 52.56           O  
ATOM    505  CB  LYS A 244      29.139 -35.704  -6.901  0.00 54.73           C  
ATOM    506  CG  LYS A 244      30.574 -36.205  -6.849  0.00 55.11           C  
ATOM    507  CD  LYS A 244      31.502 -35.366  -7.713  0.00 55.89           C  
ATOM    508  CE  LYS A 244      31.237 -35.593  -9.192  0.00 55.96           C  
ATOM    509  NZ  LYS A 244      32.234 -34.889 -10.046  0.00 56.68           N  
ATOM    510  N   SER A 245      28.253 -36.021  -3.789  1.00 52.28           N  
ATOM    511  CA  SER A 245      28.631 -36.220  -2.408  1.00 51.18           C  
ATOM    512  C   SER A 245      27.953 -37.498  -1.938  1.00 49.09           C  
ATOM    513  O   SER A 245      28.586 -38.367  -1.332  1.00 49.67           O  
ATOM    514  CB  SER A 245      28.182 -35.022  -1.591  1.00 52.80           C  
ATOM    515  OG  SER A 245      26.814 -34.743  -1.853  1.00 54.26           O  
ATOM    516  N   LEU A 246      26.667 -37.628  -2.257  1.00 46.33           N  
ATOM    517  CA  LEU A 246      25.895 -38.792  -1.842  1.00 42.68           C  
ATOM    518  C   LEU A 246      26.440 -40.078  -2.444  1.00 43.15           C  
ATOM    519  O   LEU A 246      26.457 -41.116  -1.792  1.00 42.82           O  
ATOM    520  CB  LEU A 246      24.424 -38.633  -2.215  1.00 39.69           C  
ATOM    521  CG  LEU A 246      23.516 -39.761  -1.701  1.00 38.40           C  
ATOM    522  CD1 LEU A 246      23.641 -39.964  -0.190  1.00 37.62           C  
ATOM    523  CD2 LEU A 246      22.072 -39.545  -2.102  1.00 37.26           C  
ATOM    524  N   SER A 247      26.872 -40.007  -3.697  1.00 44.21           N  
ATOM    525  CA  SER A 247      27.352 -41.192  -4.409  1.00 44.63           C  
ATOM    526  C   SER A 247      28.629 -41.692  -3.803  1.00 46.83           C  
ATOM    527  O   SER A 247      28.857 -42.894  -3.713  1.00 46.89           O  
ATOM    528  CB  SER A 247      27.588 -40.889  -5.879  1.00 43.27           C  
ATOM    529  OG  SER A 247      26.346 -40.674  -6.519  1.00 42.78           O  
ATOM    530  N   ARG A 248      29.465 -40.750  -3.398  1.00 49.36           N  
ATOM    531  CA  ARG A 248      30.667 -41.058  -2.651  1.00 51.92           C  
ATOM    532  C   ARG A 248      30.244 -41.797  -1.397  1.00 51.33           C  
ATOM    533  O   ARG A 248      30.752 -42.867  -1.093  1.00 51.78           O  
ATOM    534  CB  ARG A 248      31.364 -39.758  -2.268  1.00 55.63           C  
ATOM    535  CG  ARG A 248      32.875 -39.832  -2.151  1.00 58.73           C  
ATOM    536  CD  ARG A 248      33.534 -38.904  -3.161  1.00 61.54           C  
ATOM    537  NE  ARG A 248      32.858 -37.614  -3.244  1.00 63.76           N  
ATOM    538  CZ  ARG A 248      32.880 -36.823  -4.314  0.00 65.36           C  
ATOM    539  NH1 ARG A 248      33.543 -37.191  -5.402  0.00 65.99           N  
ATOM    540  NH2 ARG A 248      32.233 -35.665  -4.299  0.00 65.77           N  
ATOM    541  N   VAL A 249      29.292 -41.228  -0.671  1.00 50.34           N  
ATOM    542  CA  VAL A 249      28.811 -41.865   0.553  1.00 49.02           C  
ATOM    543  C   VAL A 249      28.307 -43.273   0.284  1.00 49.21           C  
ATOM    544  O   VAL A 249      28.804 -44.235   0.854  1.00 49.87           O  
ATOM    545  CB  VAL A 249      27.714 -41.039   1.239  1.00 47.83           C  
ATOM    546  CG1 VAL A 249      27.098 -41.821   2.378  1.00 47.46           C  
ATOM    547  CG2 VAL A 249      28.288 -39.729   1.742  1.00 47.54           C  
ATOM    548  N   MET A 250      27.328 -43.396  -0.598  1.00 49.51           N  
ATOM    549  CA  MET A 250      26.737 -44.694  -0.881  1.00 49.56           C  
ATOM    550  C   MET A 250      27.758 -45.721  -1.311  1.00 51.34           C  
ATOM    551  O   MET A 250      27.519 -46.924  -1.200  1.00 52.29           O  
ATOM    552  CB  MET A 250      25.680 -44.574  -1.962  1.00 48.56           C  
ATOM    553  CG  MET A 250      24.553 -43.681  -1.590  1.00 47.70           C  
ATOM    554  SD  MET A 250      23.369 -43.810  -2.902  1.00 44.12           S  
ATOM    555  CE  MET A 250      24.280 -43.044  -4.249  1.00 42.76           C  
ATOM    556  N   ILE A 251      28.893 -45.264  -1.818  1.00 52.26           N  
ATOM    557  CA  ILE A 251      29.939 -46.209  -2.181  1.00 53.44           C  
ATOM    558  C   ILE A 251      30.729 -46.699  -0.962  1.00 54.40           C  
ATOM    559  O   ILE A 251      31.006 -47.882  -0.851  1.00 53.85           O  
ATOM    560  CB  ILE A 251      30.883 -45.647  -3.263  1.00 53.64           C  
ATOM    561  CG1 ILE A 251      30.106 -45.427  -4.560  1.00 53.97           C  
ATOM    562  CG2 ILE A 251      32.036 -46.612  -3.512  1.00 53.41           C  
ATOM    563  CD1 ILE A 251      30.687 -46.157  -5.753  1.00 54.49           C  
ATOM    564  N   HIS A 252      31.074 -45.797  -0.045  1.00 56.18           N  
ATOM    565  CA  HIS A 252      31.882 -46.181   1.109  1.00 58.71           C  
ATOM    566  C   HIS A 252      31.132 -47.126   2.058  1.00 57.61           C  
ATOM    567  O   HIS A 252      31.738 -47.807   2.885  1.00 58.65           O  
ATOM    568  CB  HIS A 252      32.444 -44.951   1.839  1.00 62.48           C  
ATOM    569  CG  HIS A 252      33.742 -44.446   1.267  1.00 67.54           C  
ATOM    570  ND1 HIS A 252      33.805 -43.661   0.133  1.00 68.86           N  
ATOM    571  CD2 HIS A 252      35.026 -44.629   1.666  1.00 70.41           C  
ATOM    572  CE1 HIS A 252      35.067 -43.375  -0.139  1.00 70.60           C  
ATOM    573  NE2 HIS A 252      35.829 -43.950   0.776  1.00 71.83           N  
ATOM    574  N   VAL A 253      29.813 -47.178   1.923  1.00 55.34           N  
ATOM    575  CA  VAL A 253      29.003 -48.123   2.686  1.00 53.08           C  
ATOM    576  C   VAL A 253      29.482 -49.549   2.435  1.00 52.68           C  
ATOM    577  O   VAL A 253      29.668 -50.335   3.365  1.00 52.33           O  
ATOM    578  CB  VAL A 253      27.505 -48.038   2.281  1.00 46.99           C  
ATOM    579  CG1 VAL A 253      26.754 -49.235   2.795  1.00 45.94           C  
ATOM    580  CG2 VAL A 253      26.886 -46.751   2.775  1.00 46.31           C  
ATOM    581  N   PHE A 254      29.691 -49.857   1.160  1.00 52.68           N  
ATOM    582  CA  PHE A 254      29.964 -51.211   0.716  1.00 52.93           C  
ATOM    583  C   PHE A 254      31.449 -51.472   0.734  1.00 54.61           C  
ATOM    584  O   PHE A 254      31.923 -52.524   0.303  1.00 53.78           O  
ATOM    585  CB  PHE A 254      29.389 -51.409  -0.683  1.00 51.86           C  
ATOM    586  CG  PHE A 254      27.889 -51.383  -0.716  1.00 51.33           C  
ATOM    587  CD1 PHE A 254      27.157 -52.291   0.031  1.00 50.80           C  
ATOM    588  CD2 PHE A 254      27.208 -50.456  -1.482  1.00 51.42           C  
ATOM    589  CE1 PHE A 254      25.780 -52.276   0.008  1.00 50.59           C  
ATOM    590  CE2 PHE A 254      25.814 -50.442  -1.505  1.00 51.06           C  
ATOM    591  CZ  PHE A 254      25.109 -51.348  -0.758  1.00 50.53           C  
ATOM    592  N   SER A 255      32.170 -50.499   1.278  1.00 57.56           N  
ATOM    593  CA  SER A 255      33.627 -50.472   1.244  1.00 59.85           C  
ATOM    594  C   SER A 255      34.267 -51.423   2.243  1.00 60.97           C  
ATOM    595  O   SER A 255      35.444 -51.289   2.552  1.00 62.74           O  
ATOM    596  CB  SER A 255      34.150 -49.045   1.490  1.00 60.19           C  
ATOM    597  OG  SER A 255      34.045 -48.680   2.858  1.00 60.11           O  
ATOM    598  N   ASP A 256      33.508 -52.378   2.752  1.00 60.58           N  
ATOM    599  CA  ASP A 256      34.090 -53.379   3.636  1.00 61.40           C  
ATOM    600  C   ASP A 256      33.942 -54.787   3.046  1.00 60.59           C  
ATOM    601  O   ASP A 256      34.460 -55.761   3.598  1.00 61.37           O  
ATOM    602  CB  ASP A 256      33.478 -53.294   5.036  1.00 62.73           C  
ATOM    603  CG  ASP A 256      31.983 -53.522   5.033  1.00 63.69           C  
ATOM    604  OD1 ASP A 256      31.481 -54.189   4.106  1.00 63.96           O  
ATOM    605  OD2 ASP A 256      31.304 -53.034   5.960  1.00 64.52           O  
ATOM    606  N   GLY A 257      33.233 -54.885   1.923  1.00 58.71           N  
ATOM    607  CA  GLY A 257      33.111 -56.139   1.203  1.00 57.82           C  
ATOM    608  C   GLY A 257      31.766 -56.787   1.422  1.00 56.44           C  
ATOM    609  O   GLY A 257      31.409 -57.786   0.782  1.00 55.50           O  
ATOM    610  N   VAL A 258      31.009 -56.200   2.337  1.00 55.52           N  
ATOM    611  CA  VAL A 258      29.702 -56.723   2.673  1.00 54.28           C  
ATOM    612  C   VAL A 258      28.607 -56.029   1.877  1.00 52.41           C  
ATOM    613  O   VAL A 258      28.549 -54.802   1.809  1.00 52.54           O  
ATOM    614  CB  VAL A 258      29.401 -56.574   4.177  1.00 54.51           C  
ATOM    615  CG1 VAL A 258      28.076 -57.256   4.527  1.00 53.76           C  
ATOM    616  CG2 VAL A 258      30.551 -57.139   5.004  1.00 55.15           C  
ATOM    617  N   THR A 259      27.758 -56.838   1.259  1.00 50.33           N  
ATOM    618  CA  THR A 259      26.509 -56.365   0.711  1.00 48.27           C  
ATOM    619  C   THR A 259      25.368 -57.116   1.413  1.00 47.31           C  
ATOM    620  O   THR A 259      25.442 -58.330   1.610  1.00 47.46           O  
ATOM    621  CB  THR A 259      26.441 -56.609  -0.798  1.00 48.20           C  
ATOM    622  OG1 THR A 259      27.732 -56.365  -1.380  1.00 48.95           O  
ATOM    623  CG2 THR A 259      25.389 -55.691  -1.431  1.00 47.88           C  
ATOM    624  N   ASN A 260      24.335 -56.392   1.825  1.00 44.69           N  
ATOM    625  CA  ASN A 260      23.124 -57.048   2.256  1.00 43.85           C  
ATOM    626  C   ASN A 260      21.947 -56.162   1.928  1.00 41.82           C  
ATOM    627  O   ASN A 260      22.126 -55.018   1.552  1.00 42.26           O  
ATOM    628  CB  ASN A 260      23.175 -57.435   3.742  1.00 45.49           C  
ATOM    629  CG  ASN A 260      23.385 -56.248   4.659  1.00 45.97           C  
ATOM    630  OD1 ASN A 260      22.796 -55.188   4.467  1.00 46.91           O  
ATOM    631  ND2 ASN A 260      24.227 -56.425   5.671  1.00 45.40           N  
ATOM    632  N   TRP A 261      20.743 -56.697   2.032  1.00 40.26           N  
ATOM    633  CA  TRP A 261      19.598 -55.935   1.606  1.00 39.19           C  
ATOM    634  C   TRP A 261      19.338 -54.844   2.612  1.00 40.07           C  
ATOM    635  O   TRP A 261      18.794 -53.806   2.253  1.00 41.75           O  
ATOM    636  CB  TRP A 261      18.367 -56.817   1.447  1.00 39.26           C  
ATOM    637  CG  TRP A 261      18.376 -57.716   0.241  1.00 38.63           C  
ATOM    638  CD1 TRP A 261      18.388 -59.091   0.229  1.00 38.58           C  
ATOM    639  CD2 TRP A 261      18.358 -57.309  -1.127  1.00 37.18           C  
ATOM    640  NE1 TRP A 261      18.374 -59.553  -1.061  1.00 37.43           N  
ATOM    641  CE2 TRP A 261      18.369 -58.480  -1.913  1.00 36.66           C  
ATOM    642  CE3 TRP A 261      18.345 -56.066  -1.765  1.00 36.42           C  
ATOM    643  CZ2 TRP A 261      18.365 -58.442  -3.299  1.00 36.59           C  
ATOM    644  CZ3 TRP A 261      18.351 -56.031  -3.139  1.00 36.57           C  
ATOM    645  CH2 TRP A 261      18.358 -57.208  -3.895  1.00 36.84           C  
ATOM    646  N   GLY A 262      19.728 -55.067   3.868  1.00 39.18           N  
ATOM    647  CA  GLY A 262      19.613 -54.031   4.885  1.00 38.37           C  
ATOM    648  C   GLY A 262      20.297 -52.740   4.453  1.00 38.83           C  
ATOM    649  O   GLY A 262      19.751 -51.640   4.559  1.00 38.56           O  
ATOM    650  N   ARG A 263      21.515 -52.874   3.948  1.00 39.59           N  
ATOM    651  CA  ARG A 263      22.277 -51.718   3.532  1.00 39.38           C  
ATOM    652  C   ARG A 263      21.647 -51.132   2.318  1.00 39.66           C  
ATOM    653  O   ARG A 263      21.445 -49.931   2.227  1.00 41.27           O  
ATOM    654  CB  ARG A 263      23.696 -52.117   3.208  1.00 39.29           C  
ATOM    655  CG  ARG A 263      24.474 -52.470   4.430  1.00 40.34           C  
ATOM    656  CD  ARG A 263      25.923 -52.714   4.093  1.00 41.54           C  
ATOM    657  NE  ARG A 263      26.640 -53.106   5.294  1.00 43.07           N  
ATOM    658  CZ  ARG A 263      27.947 -53.311   5.351  1.00 44.02           C  
ATOM    659  NH1 ARG A 263      28.685 -53.154   4.269  1.00 44.84           N  
ATOM    660  NH2 ARG A 263      28.513 -53.662   6.495  1.00 44.27           N  
ATOM    661  N   ILE A 264      21.334 -51.995   1.373  1.00 39.32           N  
ATOM    662  CA  ILE A 264      20.770 -51.545   0.123  1.00 38.10           C  
ATOM    663  C   ILE A 264      19.497 -50.769   0.402  1.00 38.12           C  
ATOM    664  O   ILE A 264      19.313 -49.650  -0.075  1.00 38.05           O  
ATOM    665  CB  ILE A 264      20.504 -52.728  -0.802  1.00 36.90           C  
ATOM    666  CG1 ILE A 264      21.837 -53.365  -1.217  1.00 34.95           C  
ATOM    667  CG2 ILE A 264      19.687 -52.274  -1.994  1.00 37.50           C  
ATOM    668  CD1 ILE A 264      21.711 -54.448  -2.283  1.00 34.44           C  
ATOM    669  N   VAL A 265      18.626 -51.341   1.217  1.00 39.08           N  
ATOM    670  CA  VAL A 265      17.357 -50.683   1.517  1.00 39.99           C  
ATOM    671  C   VAL A 265      17.529 -49.408   2.357  1.00 40.29           C  
ATOM    672  O   VAL A 265      16.710 -48.477   2.284  1.00 40.97           O  
ATOM    673  CB  VAL A 265      16.393 -51.631   2.220  1.00 41.04           C  
ATOM    674  CG1 VAL A 265      16.340 -51.302   3.677  1.00 41.91           C  
ATOM    675  CG2 VAL A 265      14.990 -51.512   1.606  1.00 41.91           C  
ATOM    676  N   THR A 266      18.590 -49.370   3.157  1.00 39.46           N  
ATOM    677  CA  THR A 266      18.903 -48.199   3.960  1.00 38.38           C  
ATOM    678  C   THR A 266      19.365 -47.054   3.075  1.00 37.29           C  
ATOM    679  O   THR A 266      19.046 -45.889   3.338  1.00 36.52           O  
ATOM    680  CB  THR A 266      20.020 -48.509   4.908  1.00 38.91           C  
ATOM    681  OG1 THR A 266      19.590 -49.548   5.789  1.00 40.34           O  
ATOM    682  CG2 THR A 266      20.407 -47.274   5.689  1.00 37.44           C  
ATOM    683  N   LEU A 267      20.119 -47.396   2.032  1.00 36.03           N  
ATOM    684  CA  LEU A 267      20.540 -46.426   1.026  1.00 35.59           C  
ATOM    685  C   LEU A 267      19.368 -45.809   0.277  1.00 35.24           C  
ATOM    686  O   LEU A 267      19.334 -44.620   0.024  1.00 34.33           O  
ATOM    687  CB  LEU A 267      21.482 -47.089   0.021  1.00 36.31           C  
ATOM    688  CG  LEU A 267      22.877 -47.289   0.591  1.00 36.93           C  
ATOM    689  CD1 LEU A 267      23.849 -47.579  -0.531  1.00 35.99           C  
ATOM    690  CD2 LEU A 267      23.264 -46.017   1.355  1.00 37.92           C  
ATOM    691  N   ILE A 268      18.405 -46.628  -0.102  1.00 37.23           N  
ATOM    692  CA  ILE A 268      17.270 -46.118  -0.853  1.00 38.45           C  
ATOM    693  C   ILE A 268      16.367 -45.273   0.018  1.00 40.80           C  
ATOM    694  O   ILE A 268      15.786 -44.307  -0.459  1.00 41.51           O  
ATOM    695  CB  ILE A 268      16.460 -47.250  -1.466  1.00 37.64           C  
ATOM    696  CG1 ILE A 268      17.334 -48.017  -2.460  1.00 36.70           C  
ATOM    697  CG2 ILE A 268      15.227 -46.685  -2.150  1.00 38.45           C  
ATOM    698  CD1 ILE A 268      16.739 -49.303  -2.914  1.00 36.79           C  
ATOM    699  N   SER A 269      16.249 -45.638   1.296  1.00 41.90           N  
ATOM    700  CA  SER A 269      15.449 -44.863   2.239  1.00 42.18           C  
ATOM    701  C   SER A 269      16.055 -43.484   2.479  1.00 42.59           C  
ATOM    702  O   SER A 269      15.336 -42.494   2.587  1.00 44.33           O  
ATOM    703  CB  SER A 269      15.339 -45.599   3.567  1.00 42.64           C  
ATOM    704  OG  SER A 269      14.659 -46.822   3.413  1.00 42.76           O  
ATOM    705  N   PHE A 270      17.379 -43.423   2.589  1.00 41.11           N  
ATOM    706  CA  PHE A 270      18.049 -42.145   2.714  1.00 39.86           C  
ATOM    707  C   PHE A 270      17.848 -41.345   1.434  1.00 39.44           C  
ATOM    708  O   PHE A 270      17.667 -40.140   1.474  1.00 40.58           O  
ATOM    709  CB  PHE A 270      19.545 -42.302   3.034  1.00 40.09           C  
ATOM    710  CG  PHE A 270      20.218 -40.995   3.344  1.00 40.70           C  
ATOM    711  CD1 PHE A 270      19.933 -40.323   4.518  1.00 41.04           C  
ATOM    712  CD2 PHE A 270      21.084 -40.417   2.451  1.00 40.93           C  
ATOM    713  CE1 PHE A 270      20.520 -39.119   4.794  1.00 41.43           C  
ATOM    714  CE2 PHE A 270      21.676 -39.212   2.728  1.00 41.73           C  
ATOM    715  CZ  PHE A 270      21.394 -38.563   3.897  1.00 41.83           C  
ATOM    716  N   GLY A 271      17.881 -42.022   0.295  1.00 38.61           N  
ATOM    717  CA  GLY A 271      17.563 -41.398  -0.974  1.00 37.95           C  
ATOM    718  C   GLY A 271      16.172 -40.785  -0.939  1.00 38.47           C  
ATOM    719  O   GLY A 271      15.988 -39.655  -1.377  1.00 39.62           O  
ATOM    720  N   ALA A 272      15.188 -41.517  -0.416  1.00 37.64           N  
ATOM    721  CA  ALA A 272      13.838 -40.975  -0.272  1.00 36.93           C  
ATOM    722  C   ALA A 272      13.839 -39.786   0.696  1.00 36.73           C  
ATOM    723  O   ALA A 272      13.164 -38.779   0.479  1.00 37.00           O  
ATOM    724  CB  ALA A 272      12.883 -42.044   0.211  1.00 35.96           C  
ATOM    725  N   PHE A 273      14.589 -39.922   1.779  1.00 35.92           N  
ATOM    726  CA  PHE A 273      14.641 -38.895   2.802  1.00 35.62           C  
ATOM    727  C   PHE A 273      15.260 -37.633   2.200  1.00 36.47           C  
ATOM    728  O   PHE A 273      14.849 -36.503   2.507  1.00 36.54           O  
ATOM    729  CB  PHE A 273      15.448 -39.386   4.017  1.00 35.17           C  
ATOM    730  CG  PHE A 273      15.536 -38.377   5.137  1.00 34.93           C  
ATOM    731  CD1 PHE A 273      14.592 -38.367   6.149  1.00 34.27           C  
ATOM    732  CD2 PHE A 273      16.570 -37.433   5.163  1.00 34.64           C  
ATOM    733  CE1 PHE A 273      14.671 -37.437   7.170  1.00 35.69           C  
ATOM    734  CE2 PHE A 273      16.666 -36.509   6.173  1.00 35.22           C  
ATOM    735  CZ  PHE A 273      15.712 -36.501   7.190  1.00 36.34           C  
ATOM    736  N   VAL A 274      16.252 -37.833   1.338  1.00 37.09           N  
ATOM    737  CA  VAL A 274      16.893 -36.720   0.638  1.00 37.34           C  
ATOM    738  C   VAL A 274      15.945 -36.116  -0.421  1.00 37.63           C  
ATOM    739  O   VAL A 274      15.831 -34.902  -0.541  1.00 38.70           O  
ATOM    740  CB  VAL A 274      18.246 -37.139   0.013  1.00 36.89           C  
ATOM    741  CG1 VAL A 274      18.802 -36.003  -0.812  1.00 38.40           C  
ATOM    742  CG2 VAL A 274      19.237 -37.542   1.099  1.00 35.72           C  
ATOM    743  N   ALA A 275      15.251 -36.978  -1.160  1.00 37.20           N  
ATOM    744  CA  ALA A 275      14.267 -36.561  -2.157  1.00 37.17           C  
ATOM    745  C   ALA A 275      13.194 -35.662  -1.564  1.00 39.33           C  
ATOM    746  O   ALA A 275      12.759 -34.715  -2.200  1.00 41.55           O  
ATOM    747  CB  ALA A 275      13.625 -37.779  -2.802  1.00 37.02           C  
ATOM    748  N   LYS A 276      12.752 -35.962  -0.349  1.00 39.95           N  
ATOM    749  CA  LYS A 276      11.748 -35.138   0.308  1.00 39.48           C  
ATOM    750  C   LYS A 276      12.310 -33.774   0.699  1.00 40.69           C  
ATOM    751  O   LYS A 276      11.643 -32.750   0.543  1.00 41.63           O  
ATOM    752  CB  LYS A 276      11.206 -35.841   1.542  1.00 38.80           C  
ATOM    753  CG  LYS A 276      10.555 -37.211   1.284  1.00 38.25           C  
ATOM    754  CD  LYS A 276       9.628 -37.612   2.461  1.00 35.61           C  
ATOM    755  CE  LYS A 276       9.934 -39.001   3.000  1.00 35.59           C  
ATOM    756  NZ  LYS A 276       9.254 -39.308   4.285  0.00 36.59           N  
ATOM    757  N   HIS A 277      13.538 -33.742   1.204  1.00 41.38           N  
ATOM    758  CA  HIS A 277      14.144 -32.456   1.527  1.00 42.33           C  
ATOM    759  C   HIS A 277      14.200 -31.503   0.331  1.00 43.59           C  
ATOM    760  O   HIS A 277      13.820 -30.335   0.441  1.00 43.85           O  
ATOM    761  CB  HIS A 277      15.543 -32.597   2.125  1.00 42.09           C  
ATOM    762  CG  HIS A 277      16.108 -31.289   2.591  1.00 43.22           C  
ATOM    763  ND1 HIS A 277      15.602 -30.606   3.674  1.00 44.12           N  
ATOM    764  CD2 HIS A 277      17.100 -30.517   2.085  1.00 43.17           C  
ATOM    765  CE1 HIS A 277      16.273 -29.474   3.834  1.00 44.30           C  
ATOM    766  NE2 HIS A 277      17.187 -29.401   2.886  1.00 43.56           N  
ATOM    767  N   LEU A 278      14.681 -32.004  -0.803  1.00 44.54           N  
ATOM    768  CA  LEU A 278      14.851 -31.185  -2.004  1.00 45.72           C  
ATOM    769  C   LEU A 278      13.591 -30.420  -2.416  1.00 49.66           C  
ATOM    770  O   LEU A 278      13.679 -29.262  -2.826  1.00 51.66           O  
ATOM    771  CB  LEU A 278      15.374 -32.031  -3.159  1.00 44.39           C  
ATOM    772  CG  LEU A 278      16.798 -32.563  -2.969  1.00 42.99           C  
ATOM    773  CD1 LEU A 278      17.337 -33.213  -4.264  1.00 42.61           C  
ATOM    774  CD2 LEU A 278      17.700 -31.434  -2.502  1.00 42.39           C  
ATOM    775  N   LYS A 279      12.424 -31.053  -2.302  1.00 51.54           N  
ATOM    776  CA  LYS A 279      11.158 -30.370  -2.581  1.00 53.66           C  
ATOM    777  C   LYS A 279      10.863 -29.250  -1.567  1.00 56.49           C  
ATOM    778  O   LYS A 279      10.304 -28.211  -1.918  1.00 58.58           O  
ATOM    779  CB  LYS A 279      10.004 -31.371  -2.612  1.00 52.40           C  
ATOM    780  CG  LYS A 279      10.102 -32.364  -3.717  1.00 50.92           C  
ATOM    781  CD  LYS A 279      10.126 -31.666  -5.043  1.00 51.34           C  
ATOM    782  CE  LYS A 279       8.889 -32.001  -5.852  1.00 52.45           C  
ATOM    783  NZ  LYS A 279       9.221 -32.223  -7.287  1.00 52.84           N  
ATOM    784  N   THR A 280      11.218 -29.474  -0.308  1.00 56.55           N  
ATOM    785  CA  THR A 280      11.162 -28.417   0.685  1.00 56.75           C  
ATOM    786  C   THR A 280      11.908 -27.214   0.147  1.00 57.64           C  
ATOM    787  O   THR A 280      11.538 -26.073   0.381  1.00 58.40           O  
ATOM    788  CB  THR A 280      11.838 -28.866   1.989  1.00 55.83           C  
ATOM    789  OG1 THR A 280      10.968 -29.758   2.689  1.00 55.40           O  
ATOM    790  CG2 THR A 280      12.153 -27.673   2.880  1.00 56.91           C  
ATOM    791  N   ILE A 281      12.962 -27.496  -0.599  1.00 59.13           N  
ATOM    792  CA  ILE A 281      13.900 -26.483  -1.056  1.00 61.61           C  
ATOM    793  C   ILE A 281      13.485 -25.911  -2.403  1.00 63.36           C  
ATOM    794  O   ILE A 281      13.790 -24.759  -2.722  1.00 64.32           O  
ATOM    795  CB  ILE A 281      15.320 -27.089  -1.175  1.00 62.08           C  
ATOM    796  CG1 ILE A 281      15.797 -27.557   0.200  1.00 62.19           C  
ATOM    797  CG2 ILE A 281      16.299 -26.106  -1.799  1.00 62.54           C  
ATOM    798  CD1 ILE A 281      15.158 -26.792   1.369  1.00 62.80           C  
ATOM    799  N   ASN A 282      12.784 -26.722  -3.187  1.00 63.08           N  
ATOM    800  CA  ASN A 282      12.337 -26.304  -4.502  1.00 62.65           C  
ATOM    801  C   ASN A 282      11.308 -27.266  -5.037  1.00 62.07           C  
ATOM    802  O   ASN A 282      11.664 -28.319  -5.554  1.00 62.26           O  
ATOM    803  CB  ASN A 282      13.518 -26.257  -5.466  1.00 62.25           C  
ATOM    804  CG  ASN A 282      13.120 -25.779  -6.846  1.00 62.78           C  
ATOM    805  OD1 ASN A 282      12.437 -24.772  -6.988  1.00 63.49           O  
ATOM    806  ND2 ASN A 282      13.528 -26.514  -7.873  1.00 63.13           N  
ATOM    807  N   GLN A 283      10.033 -26.911  -4.928  1.00 61.80           N  
ATOM    808  CA  GLN A 283       8.976 -27.808  -5.385  1.00 61.85           C  
ATOM    809  C   GLN A 283       9.164 -28.244  -6.841  1.00 62.90           C  
ATOM    810  O   GLN A 283       8.598 -29.253  -7.256  1.00 64.37           O  
ATOM    811  CB  GLN A 283       7.585 -27.197  -5.166  1.00 62.23           C  
ATOM    812  CG  GLN A 283       7.205 -27.024  -3.703  0.00 61.91           C  
ATOM    813  CD  GLN A 283       7.235 -28.326  -2.920  0.00 60.92           C  
ATOM    814  OE1 GLN A 283       7.161 -29.414  -3.491  0.00 60.74           O  
ATOM    815  NE2 GLN A 283       7.348 -28.217  -1.602  0.00 60.62           N  
ATOM    816  N   GLU A 284       9.975 -27.515  -7.603  1.00 62.73           N  
ATOM    817  CA  GLU A 284      10.218 -27.867  -9.002  1.00 63.86           C  
ATOM    818  C   GLU A 284      11.185 -29.042  -9.201  1.00 64.10           C  
ATOM    819  O   GLU A 284      10.898 -29.974  -9.962  1.00 64.53           O  
ATOM    820  CB  GLU A 284      10.722 -26.658  -9.789  0.00 65.26           C  
ATOM    821  CG  GLU A 284       9.704 -25.552  -9.969  0.00 67.02           C  
ATOM    822  CD  GLU A 284      10.224 -24.447 -10.863  0.00 67.83           C  
ATOM    823  OE1 GLU A 284      11.370 -24.569 -11.345  0.00 67.65           O  
ATOM    824  OE2 GLU A 284       9.492 -23.461 -11.085  0.00 68.52           O  
ATOM    825  N   SER A 285      12.332 -28.985  -8.529  1.00 63.81           N  
ATOM    826  CA  SER A 285      13.393 -29.988  -8.679  1.00 63.49           C  
ATOM    827  C   SER A 285      12.912 -31.450  -8.822  1.00 63.09           C  
ATOM    828  O   SER A 285      11.872 -31.828  -8.278  1.00 63.34           O  
ATOM    829  CB  SER A 285      14.385 -29.872  -7.516  1.00 62.40           C  
ATOM    830  OG  SER A 285      13.739 -30.077  -6.275  1.00 61.42           O  
ATOM    831  N   CYS A 286      13.683 -32.267  -9.546  1.00 62.08           N  
ATOM    832  CA  CYS A 286      13.279 -33.643  -9.813  1.00 61.39           C  
ATOM    833  C   CYS A 286      14.156 -34.686  -9.126  1.00 60.65           C  
ATOM    834  O   CYS A 286      15.268 -34.390  -8.670  1.00 60.54           O  
ATOM    835  CB  CYS A 286      13.185 -33.914 -11.320  1.00 61.44           C  
ATOM    836  SG  CYS A 286      11.590 -34.628 -11.834  1.00 83.64           S  
ATOM    837  N   ILE A 287      13.630 -35.908  -9.060  1.00 59.56           N  
ATOM    838  CA  ILE A 287      14.290 -37.020  -8.387  1.00 57.77           C  
ATOM    839  C   ILE A 287      15.116 -37.874  -9.339  1.00 55.97           C  
ATOM    840  O   ILE A 287      15.827 -38.786  -8.907  1.00 55.46           O  
ATOM    841  CB  ILE A 287      13.262 -37.927  -7.644  1.00 46.37           C  
ATOM    842  CG1 ILE A 287      12.222 -38.501  -8.613  1.00 47.74           C  
ATOM    843  CG2 ILE A 287      12.551 -37.145  -6.559  1.00 45.87           C  
ATOM    844  CD1 ILE A 287      12.355 -40.000  -8.877  1.00 48.24           C  
ATOM    845  N   GLU A 288      15.026 -37.587 -10.633  1.00 54.85           N  
ATOM    846  CA  GLU A 288      15.696 -38.437 -11.610  1.00 53.94           C  
ATOM    847  C   GLU A 288      17.200 -38.564 -11.354  1.00 52.06           C  
ATOM    848  O   GLU A 288      17.696 -39.676 -11.181  1.00 52.06           O  
ATOM    849  CB  GLU A 288      15.385 -38.022 -13.053  1.00 54.93           C  
ATOM    850  CG  GLU A 288      14.086 -38.614 -13.583  1.00 55.64           C  
ATOM    851  CD  GLU A 288      12.869 -38.092 -12.843  1.00 56.45           C  
ATOM    852  OE1 GLU A 288      12.747 -36.855 -12.716  1.00 56.51           O  
ATOM    853  OE2 GLU A 288      12.040 -38.914 -12.378  1.00 57.09           O  
ATOM    854  N   PRO A 289      17.932 -37.437 -11.321  1.00 50.05           N  
ATOM    855  CA  PRO A 289      19.357 -37.522 -10.984  1.00 48.92           C  
ATOM    856  C   PRO A 289      19.635 -38.397  -9.751  1.00 47.94           C  
ATOM    857  O   PRO A 289      20.551 -39.219  -9.755  1.00 46.59           O  
ATOM    858  CB  PRO A 289      19.725 -36.063 -10.693  1.00 48.36           C  
ATOM    859  CG  PRO A 289      18.818 -35.283 -11.552  1.00 48.62           C  
ATOM    860  CD  PRO A 289      17.528 -36.057 -11.638  1.00 49.62           C  
ATOM    861  N   LEU A 290      18.837 -38.207  -8.708  1.00 48.72           N  
ATOM    862  CA  LEU A 290      18.989 -38.938  -7.458  1.00 48.12           C  
ATOM    863  C   LEU A 290      18.688 -40.439  -7.616  1.00 48.20           C  
ATOM    864  O   LEU A 290      19.475 -41.292  -7.193  1.00 49.09           O  
ATOM    865  CB  LEU A 290      18.078 -38.321  -6.407  1.00 48.53           C  
ATOM    866  CG  LEU A 290      18.327 -38.668  -4.941  1.00 48.44           C  
ATOM    867  CD1 LEU A 290      19.647 -38.049  -4.449  1.00 47.91           C  
ATOM    868  CD2 LEU A 290      17.144 -38.176  -4.107  1.00 48.50           C  
ATOM    869  N   ALA A 291      17.553 -40.773  -8.219  1.00 46.74           N  
ATOM    870  CA  ALA A 291      17.269 -42.171  -8.477  1.00 45.51           C  
ATOM    871  C   ALA A 291      18.413 -42.804  -9.292  1.00 45.98           C  
ATOM    872  O   ALA A 291      18.872 -43.902  -8.975  1.00 46.43           O  
ATOM    873  CB  ALA A 291      15.943 -42.314  -9.190  1.00 45.12           C  
ATOM    874  N   GLU A 292      18.868 -42.110 -10.337  1.00 45.16           N  
ATOM    875  CA  GLU A 292      19.943 -42.615 -11.192  1.00 44.84           C  
ATOM    876  C   GLU A 292      21.240 -42.776 -10.402  1.00 43.63           C  
ATOM    877  O   GLU A 292      21.982 -43.724 -10.597  1.00 42.99           O  
ATOM    878  CB  GLU A 292      20.173 -41.696 -12.402  1.00 46.71           C  
ATOM    879  CG  GLU A 292      18.974 -41.570 -13.359  1.00 49.09           C  
ATOM    880  CD  GLU A 292      19.238 -40.634 -14.529  0.00 51.91           C  
ATOM    881  OE1 GLU A 292      20.219 -40.856 -15.272  0.00 52.73           O  
ATOM    882  OE2 GLU A 292      18.460 -39.672 -14.705  0.00 53.38           O  
ATOM    883  N   SER A 293      21.511 -41.833  -9.513  1.00 44.15           N  
ATOM    884  CA  SER A 293      22.688 -41.892  -8.668  0.50 44.26           C  
ATOM    885  C   SER A 293      22.710 -43.212  -7.914  1.00 44.58           C  
ATOM    886  O   SER A 293      23.692 -43.953  -7.962  1.00 46.02           O  
ATOM    887  CB  SER A 293      22.671 -40.722  -7.684  0.50 44.67           C  
ATOM    888  OG  SER A 293      23.492 -40.980  -6.561  0.50 45.30           O  
ATOM    889  N   ILE A 294      21.605 -43.491  -7.226  1.00 43.20           N  
ATOM    890  CA  ILE A 294      21.464 -44.648  -6.354  1.00 41.98           C  
ATOM    891  C   ILE A 294      21.542 -45.963  -7.131  1.00 40.90           C  
ATOM    892  O   ILE A 294      22.246 -46.899  -6.743  1.00 39.84           O  
ATOM    893  CB  ILE A 294      20.130 -44.557  -5.554  1.00 31.03           C  
ATOM    894  CG1 ILE A 294      20.128 -43.278  -4.708  1.00 30.63           C  
ATOM    895  CG2 ILE A 294      19.914 -45.799  -4.689  1.00 30.02           C  
ATOM    896  CD1 ILE A 294      18.898 -43.104  -3.861  1.00 30.54           C  
ATOM    897  N   THR A 295      20.817 -46.005  -8.237  1.00 40.87           N  
ATOM    898  CA  THR A 295      20.777 -47.167  -9.098  1.00 40.87           C  
ATOM    899  C   THR A 295      22.166 -47.445  -9.661  1.00 41.98           C  
ATOM    900  O   THR A 295      22.597 -48.596  -9.740  1.00 43.48           O  
ATOM    901  CB  THR A 295      19.770 -46.940 -10.249  1.00 40.47           C  
ATOM    902  OG1 THR A 295      18.501 -46.557  -9.701  1.00 39.30           O  
ATOM    903  CG2 THR A 295      19.595 -48.203 -11.069  1.00 40.90           C  
ATOM    904  N   ASP A 296      22.870 -46.387 -10.046  1.00 42.22           N  
ATOM    905  CA  ASP A 296      24.214 -46.521 -10.595  0.50 41.86           C  
ATOM    906  C   ASP A 296      25.088 -47.302  -9.649  1.00 42.44           C  
ATOM    907  O   ASP A 296      25.791 -48.210 -10.054  1.00 43.87           O  
ATOM    908  CB  ASP A 296      24.851 -45.155 -10.825  0.50 41.59           C  
ATOM    909  CG  ASP A 296      24.537 -44.591 -12.187  0.50 42.55           C  
ATOM    910  OD1 ASP A 296      24.060 -45.351 -13.047  0.50 42.20           O  
ATOM    911  OD2 ASP A 296      24.776 -43.383 -12.404  0.50 44.19           O  
ATOM    912  N   VAL A 297      25.060 -46.928  -8.381  1.00 42.16           N  
ATOM    913  CA  VAL A 297      25.933 -47.546  -7.402  1.00 42.16           C  
ATOM    914  C   VAL A 297      25.519 -48.987  -7.157  1.00 42.86           C  
ATOM    915  O   VAL A 297      26.360 -49.884  -7.099  1.00 43.18           O  
ATOM    916  CB  VAL A 297      25.913 -46.771  -6.073  1.00 42.23           C  
ATOM    917  CG1 VAL A 297      26.333 -47.673  -4.913  1.00 43.40           C  
ATOM    918  CG2 VAL A 297      26.798 -45.562  -6.163  1.00 41.48           C  
ATOM    919  N   LEU A 298      24.221 -49.212  -6.996  1.00 42.95           N  
ATOM    920  CA  LEU A 298      23.752 -50.547  -6.693  1.00 43.22           C  
ATOM    921  C   LEU A 298      24.013 -51.444  -7.879  1.00 44.47           C  
ATOM    922  O   LEU A 298      24.771 -52.409  -7.790  1.00 44.73           O  
ATOM    923  CB  LEU A 298      22.270 -50.551  -6.352  1.00 42.48           C  
ATOM    924  CG  LEU A 298      21.860 -49.837  -5.065  1.00 42.48           C  
ATOM    925  CD1 LEU A 298      20.450 -50.227  -4.732  1.00 41.93           C  
ATOM    926  CD2 LEU A 298      22.810 -50.175  -3.908  1.00 42.77           C  
ATOM    927  N   VAL A 299      23.400 -51.098  -9.003  1.00 44.94           N  
ATOM    928  CA  VAL A 299      23.437 -51.963 -10.173  1.00 44.94           C  
ATOM    929  C   VAL A 299      24.820 -52.124 -10.782  1.00 44.73           C  
ATOM    930  O   VAL A 299      25.164 -53.191 -11.252  1.00 44.41           O  
ATOM    931  CB  VAL A 299      22.484 -51.482 -11.267  1.00 44.45           C  
ATOM    932  CG1 VAL A 299      22.621 -52.378 -12.501  1.00 43.92           C  
ATOM    933  CG2 VAL A 299      21.057 -51.482 -10.744  1.00 44.35           C  
ATOM    934  N   ARG A 300      25.606 -51.060 -10.793  1.00 44.98           N  
ATOM    935  CA  ARG A 300      26.881 -51.098 -11.504  1.00 45.05           C  
ATOM    936  C   ARG A 300      28.070 -51.556 -10.655  1.00 46.13           C  
ATOM    937  O   ARG A 300      29.091 -51.983 -11.200  1.00 47.14           O  
ATOM    938  CB  ARG A 300      27.155 -49.759 -12.198  1.00 44.40           C  
ATOM    939  CG  ARG A 300      26.192 -49.497 -13.346  1.00 45.34           C  
ATOM    940  CD  ARG A 300      26.187 -48.047 -13.781  1.00 46.80           C  
ATOM    941  NE  ARG A 300      27.537 -47.618 -14.117  1.00 49.75           N  
ATOM    942  CZ  ARG A 300      27.856 -46.430 -14.626  1.00 52.14           C  
ATOM    943  NH1 ARG A 300      26.904 -45.522 -14.864  1.00 52.31           N  
ATOM    944  NH2 ARG A 300      29.135 -46.164 -14.903  1.00 52.80           N  
ATOM    945  N   THR A 301      27.937 -51.488  -9.333  1.00 45.77           N  
ATOM    946  CA  THR A 301      29.004 -51.956  -8.462  1.00 45.86           C  
ATOM    947  C   THR A 301      28.590 -53.197  -7.692  1.00 46.91           C  
ATOM    948  O   THR A 301      29.423 -53.835  -7.047  1.00 47.03           O  
ATOM    949  CB  THR A 301      29.458 -50.887  -7.455  1.00 45.69           C  
ATOM    950  OG1 THR A 301      28.653 -50.955  -6.271  1.00 45.05           O  
ATOM    951  CG2 THR A 301      29.373 -49.502  -8.068  1.00 45.56           C  
ATOM    952  N   LYS A 302      27.305 -53.545  -7.758  1.00 47.35           N  
ATOM    953  CA  LYS A 302      26.789 -54.692  -7.004  1.00 47.10           C  
ATOM    954  C   LYS A 302      26.047 -55.667  -7.893  1.00 47.37           C  
ATOM    955  O   LYS A 302      25.413 -56.600  -7.406  1.00 47.48           O  
ATOM    956  CB  LYS A 302      25.897 -54.222  -5.851  1.00 46.79           C  
ATOM    957  CG  LYS A 302      26.684 -53.485  -4.794  1.00 47.10           C  
ATOM    958  CD  LYS A 302      27.815 -54.389  -4.351  1.00 48.56           C  
ATOM    959  CE  LYS A 302      28.837 -53.696  -3.482  1.00 49.24           C  
ATOM    960  NZ  LYS A 302      29.787 -54.736  -2.970  1.00 49.77           N  
ATOM    961  N   ARG A 303      26.148 -55.437  -9.200  1.00 48.72           N  
ATOM    962  CA  ARG A 303      25.540 -56.289 -10.224  1.00 50.64           C  
ATOM    963  C   ARG A 303      25.617 -57.770  -9.883  1.00 50.23           C  
ATOM    964  O   ARG A 303      24.587 -58.433  -9.760  1.00 50.03           O  
ATOM    965  CB  ARG A 303      26.183 -56.025 -11.584  1.00 53.74           C  
ATOM    966  CG  ARG A 303      26.152 -57.210 -12.545  1.00 58.06           C  
ATOM    967  CD  ARG A 303      24.857 -57.294 -13.349  1.00 60.53           C  
ATOM    968  NE  ARG A 303      24.697 -56.167 -14.275  1.00 62.42           N  
ATOM    969  CZ  ARG A 303      23.719 -56.062 -15.180  1.00 63.34           C  
ATOM    970  NH1 ARG A 303      22.808 -57.025 -15.301  1.00 62.96           N  
ATOM    971  NH2 ARG A 303      23.652 -54.990 -15.969  1.00 63.75           N  
ATOM    972  N   ASP A 304      26.832 -58.287  -9.712  1.00 49.84           N  
ATOM    973  CA  ASP A 304      26.989 -59.716  -9.457  1.00 49.14           C  
ATOM    974  C   ASP A 304      26.213 -60.122  -8.194  1.00 47.10           C  
ATOM    975  O   ASP A 304      25.443 -61.085  -8.208  1.00 47.12           O  
ATOM    976  CB  ASP A 304      28.468 -60.143  -9.348  1.00 50.47           C  
ATOM    977  CG  ASP A 304      29.336 -59.647 -10.523  1.00 53.10           C  
ATOM    978  OD1 ASP A 304      29.134 -60.048 -11.707  1.00 53.61           O  
ATOM    979  OD2 ASP A 304      30.254 -58.854 -10.236  1.00 54.32           O  
ATOM    980  N   TRP A 305      26.392 -59.379  -7.105  1.00 44.85           N  
ATOM    981  CA  TRP A 305      25.700 -59.723  -5.866  1.00 41.01           C  
ATOM    982  C   TRP A 305      24.212 -59.710  -6.114  1.00 39.23           C  
ATOM    983  O   TRP A 305      23.503 -60.638  -5.758  1.00 38.07           O  
ATOM    984  CB  TRP A 305      26.036 -58.745  -4.745  1.00 39.67           C  
ATOM    985  CG  TRP A 305      25.441 -59.157  -3.423  1.00 39.26           C  
ATOM    986  CD1 TRP A 305      25.990 -60.013  -2.508  1.00 38.87           C  
ATOM    987  CD2 TRP A 305      24.175 -58.753  -2.878  1.00 38.27           C  
ATOM    988  NE1 TRP A 305      25.154 -60.158  -1.438  1.00 37.98           N  
ATOM    989  CE2 TRP A 305      24.035 -59.393  -1.637  1.00 37.88           C  
ATOM    990  CE3 TRP A 305      23.151 -57.910  -3.322  1.00 37.70           C  
ATOM    991  CZ2 TRP A 305      22.912 -59.211  -0.827  1.00 38.00           C  
ATOM    992  CZ3 TRP A 305      22.040 -57.732  -2.520  1.00 37.20           C  
ATOM    993  CH2 TRP A 305      21.928 -58.385  -1.287  1.00 37.83           C  
ATOM    994  N   LEU A 306      23.733 -58.641  -6.729  1.00 40.23           N  
ATOM    995  CA  LEU A 306      22.311 -58.527  -7.013  1.00 41.26           C  
ATOM    996  C   LEU A 306      21.825 -59.745  -7.766  1.00 43.23           C  
ATOM    997  O   LEU A 306      20.802 -60.315  -7.429  1.00 43.06           O  
ATOM    998  CB  LEU A 306      22.026 -57.259  -7.807  1.00 40.68           C  
ATOM    999  CG  LEU A 306      22.243 -56.009  -6.959  1.00 40.18           C  
ATOM   1000  CD1 LEU A 306      22.115 -54.736  -7.793  1.00 39.31           C  
ATOM   1001  CD2 LEU A 306      21.260 -56.040  -5.791  1.00 39.95           C  
ATOM   1002  N   VAL A 307      22.579 -60.140  -8.787  1.00 45.81           N  
ATOM   1003  CA  VAL A 307      22.261 -61.313  -9.606  1.00 47.38           C  
ATOM   1004  C   VAL A 307      22.242 -62.626  -8.807  1.00 49.41           C  
ATOM   1005  O   VAL A 307      21.280 -63.408  -8.877  1.00 50.25           O  
ATOM   1006  CB  VAL A 307      23.271 -61.453 -10.750  1.00 47.38           C  
ATOM   1007  CG1 VAL A 307      23.010 -62.729 -11.543  1.00 47.71           C  
ATOM   1008  CG2 VAL A 307      23.209 -60.234 -11.645  1.00 47.30           C  
ATOM   1009  N   LYS A 308      23.318 -62.870  -8.067  1.00 49.67           N  
ATOM   1010  CA  LYS A 308      23.394 -64.022  -7.191  1.00 50.02           C  
ATOM   1011  C   LYS A 308      22.084 -64.165  -6.414  1.00 52.89           C  
ATOM   1012  O   LYS A 308      21.593 -65.279  -6.223  1.00 53.21           O  
ATOM   1013  CB  LYS A 308      24.595 -63.886  -6.246  1.00 48.34           C  
ATOM   1014  CG  LYS A 308      24.873 -65.098  -5.377  0.00 48.26           C  
ATOM   1015  CD  LYS A 308      26.186 -64.934  -4.630  0.00 48.40           C  
ATOM   1016  CE  LYS A 308      26.522 -66.173  -3.819  0.00 48.86           C  
ATOM   1017  NZ  LYS A 308      27.837 -66.043  -3.134  0.00 49.00           N  
ATOM   1018  N   GLN A 309      21.498 -63.040  -5.994  1.00 55.17           N  
ATOM   1019  CA  GLN A 309      20.271 -63.059  -5.175  1.00 57.30           C  
ATOM   1020  C   GLN A 309      18.968 -63.197  -5.969  1.00 59.30           C  
ATOM   1021  O   GLN A 309      17.886 -62.980  -5.427  1.00 60.71           O  
ATOM   1022  CB  GLN A 309      20.162 -61.801  -4.307  1.00 57.61           C  
ATOM   1023  CG  GLN A 309      21.458 -61.339  -3.689  1.00 58.66           C  
ATOM   1024  CD  GLN A 309      21.955 -62.276  -2.626  1.00 59.73           C  
ATOM   1025  OE1 GLN A 309      21.226 -63.145  -2.176  1.00 60.30           O  
ATOM   1026  NE2 GLN A 309      23.203 -62.104  -2.215  1.00 60.40           N  
ATOM   1027  N   ARG A 310      19.055 -63.553  -7.243  1.00 59.93           N  
ATOM   1028  CA  ARG A 310      17.859 -63.622  -8.065  1.00 60.77           C  
ATOM   1029  C   ARG A 310      17.150 -62.267  -8.127  1.00 59.71           C  
ATOM   1030  O   ARG A 310      15.947 -62.202  -8.329  1.00 60.90           O  
ATOM   1031  CB  ARG A 310      16.912 -64.699  -7.546  1.00 63.16           C  
ATOM   1032  CG  ARG A 310      17.261 -66.116  -7.976  1.00 65.74           C  
ATOM   1033  CD  ARG A 310      16.987 -67.120  -6.861  1.00 68.38           C  
ATOM   1034  NE  ARG A 310      15.747 -66.836  -6.136  1.00 70.51           N  
ATOM   1035  CZ  ARG A 310      15.694 -66.422  -4.871  1.00 72.01           C  
ATOM   1036  NH1 ARG A 310      16.823 -66.251  -4.187  1.00 72.31           N  
ATOM   1037  NH2 ARG A 310      14.517 -66.188  -4.283  1.00 72.29           N  
ATOM   1038  N   GLY A 311      17.901 -61.186  -7.945  1.00 57.47           N  
ATOM   1039  CA  GLY A 311      17.407 -59.856  -8.257  1.00 56.12           C  
ATOM   1040  C   GLY A 311      16.414 -59.285  -7.274  1.00 55.81           C  
ATOM   1041  O   GLY A 311      16.561 -59.454  -6.068  1.00 56.36           O  
ATOM   1042  N   TRP A 312      15.404 -58.587  -7.784  1.00 54.87           N  
ATOM   1043  CA  TRP A 312      14.380 -58.007  -6.913  1.00 53.36           C  
ATOM   1044  C   TRP A 312      13.427 -59.068  -6.390  1.00 54.96           C  
ATOM   1045  O   TRP A 312      12.652 -58.807  -5.472  1.00 56.30           O  
ATOM   1046  CB  TRP A 312      13.614 -56.881  -7.611  1.00 51.39           C  
ATOM   1047  CG  TRP A 312      14.447 -55.642  -7.787  1.00 49.77           C  
ATOM   1048  CD1 TRP A 312      15.198 -55.299  -8.877  1.00 49.29           C  
ATOM   1049  CD2 TRP A 312      14.626 -54.587  -6.834  1.00 48.50           C  
ATOM   1050  NE1 TRP A 312      15.820 -54.091  -8.664  1.00 48.33           N  
ATOM   1051  CE2 TRP A 312      15.489 -53.635  -7.415  1.00 47.42           C  
ATOM   1052  CE3 TRP A 312      14.134 -54.350  -5.544  1.00 47.83           C  
ATOM   1053  CZ2 TRP A 312      15.872 -52.471  -6.755  1.00 45.82           C  
ATOM   1054  CZ3 TRP A 312      14.521 -53.188  -4.890  1.00 46.41           C  
ATOM   1055  CH2 TRP A 312      15.381 -52.268  -5.496  1.00 45.32           C  
ATOM   1056  N   ASP A 313      13.486 -60.264  -6.971  1.00 55.44           N  
ATOM   1057  CA  ASP A 313      12.710 -61.393  -6.463  1.00 56.43           C  
ATOM   1058  C   ASP A 313      13.235 -61.798  -5.085  1.00 54.48           C  
ATOM   1059  O   ASP A 313      12.460 -62.074  -4.166  1.00 54.86           O  
ATOM   1060  CB  ASP A 313      12.773 -62.578  -7.434  1.00 59.34           C  
ATOM   1061  CG  ASP A 313      12.192 -62.246  -8.806  1.00 62.80           C  
ATOM   1062  OD1 ASP A 313      10.950 -62.246  -8.939  1.00 64.09           O  
ATOM   1063  OD2 ASP A 313      12.974 -61.991  -9.757  1.00 64.34           O  
ATOM   1064  N   GLY A 314      14.560 -61.813  -4.956  1.00 52.55           N  
ATOM   1065  CA  GLY A 314      15.226 -62.139  -3.712  1.00 50.69           C  
ATOM   1066  C   GLY A 314      14.974 -61.094  -2.650  1.00 49.72           C  
ATOM   1067  O   GLY A 314      14.711 -61.421  -1.500  1.00 50.32           O  
ATOM   1068  N   PHE A 315      15.057 -59.827  -3.032  1.00 48.46           N  
ATOM   1069  CA  PHE A 315      14.730 -58.736  -2.124  1.00 47.70           C  
ATOM   1070  C   PHE A 315      13.290 -58.869  -1.599  1.00 47.87           C  
ATOM   1071  O   PHE A 315      13.029 -58.721  -0.412  1.00 48.42           O  
ATOM   1072  CB  PHE A 315      14.946 -57.405  -2.843  1.00 47.69           C  
ATOM   1073  CG  PHE A 315      14.253 -56.240  -2.209  1.00 48.40           C  
ATOM   1074  CD1 PHE A 315      14.938 -55.386  -1.365  1.00 47.80           C  
ATOM   1075  CD2 PHE A 315      12.910 -55.977  -2.477  1.00 49.10           C  
ATOM   1076  CE1 PHE A 315      14.289 -54.298  -0.790  1.00 47.42           C  
ATOM   1077  CE2 PHE A 315      12.264 -54.892  -1.902  1.00 48.43           C  
ATOM   1078  CZ  PHE A 315      12.955 -54.057  -1.060  1.00 47.67           C  
ATOM   1079  N   VAL A 316      12.355 -59.155  -2.489  1.00 48.01           N  
ATOM   1080  CA  VAL A 316      10.984 -59.362  -2.074  1.00 49.06           C  
ATOM   1081  C   VAL A 316      10.853 -60.544  -1.104  1.00 50.86           C  
ATOM   1082  O   VAL A 316      10.220 -60.419  -0.054  1.00 51.57           O  
ATOM   1083  CB  VAL A 316      10.058 -59.550  -3.282  1.00 48.34           C  
ATOM   1084  CG1 VAL A 316       8.646 -59.862  -2.814  1.00 48.60           C  
ATOM   1085  CG2 VAL A 316      10.090 -58.308  -4.155  1.00 47.10           C  
ATOM   1086  N   GLU A 317      11.445 -61.685  -1.453  1.00 51.68           N  
ATOM   1087  CA  GLU A 317      11.457 -62.850  -0.562  1.00 51.73           C  
ATOM   1088  C   GLU A 317      12.118 -62.560   0.790  1.00 52.12           C  
ATOM   1089  O   GLU A 317      11.672 -63.046   1.821  1.00 52.21           O  
ATOM   1090  CB  GLU A 317      12.170 -64.029  -1.227  1.00 50.82           C  
ATOM   1091  CG  GLU A 317      11.253 -64.983  -1.946  1.00 51.81           C  
ATOM   1092  CD  GLU A 317      11.628 -66.428  -1.702  0.00 52.16           C  
ATOM   1093  OE1 GLU A 317      12.800 -66.682  -1.352  0.00 51.76           O  
ATOM   1094  OE2 GLU A 317      10.755 -67.310  -1.848  0.00 52.94           O  
ATOM   1095  N   PHE A 318      13.193 -61.777   0.775  1.00 52.49           N  
ATOM   1096  CA  PHE A 318      13.961 -61.498   1.986  1.00 52.60           C  
ATOM   1097  C   PHE A 318      13.136 -60.735   3.024  1.00 54.41           C  
ATOM   1098  O   PHE A 318      13.361 -60.855   4.231  1.00 54.92           O  
ATOM   1099  CB  PHE A 318      15.247 -60.729   1.643  1.00 50.46           C  
ATOM   1100  CG  PHE A 318      16.136 -60.457   2.834  1.00 49.90           C  
ATOM   1101  CD1 PHE A 318      16.908 -61.470   3.397  1.00 49.78           C  
ATOM   1102  CD2 PHE A 318      16.203 -59.187   3.390  1.00 49.40           C  
ATOM   1103  CE1 PHE A 318      17.731 -61.217   4.494  1.00 49.35           C  
ATOM   1104  CE2 PHE A 318      17.024 -58.927   4.489  1.00 48.63           C  
ATOM   1105  CZ  PHE A 318      17.788 -59.942   5.038  1.00 48.68           C  
ATOM   1106  N   PHE A 319      12.169 -59.958   2.554  1.00 55.50           N  
ATOM   1107  CA  PHE A 319      11.358 -59.149   3.453  1.00 56.07           C  
ATOM   1108  C   PHE A 319       9.905 -59.632   3.605  1.00 61.59           C  
ATOM   1109  O   PHE A 319       9.118 -59.012   4.329  1.00 62.92           O  
ATOM   1110  CB  PHE A 319      11.396 -57.684   3.019  1.00 51.94           C  
ATOM   1111  CG  PHE A 319      12.711 -57.006   3.280  1.00 47.92           C  
ATOM   1112  CD1 PHE A 319      13.556 -56.679   2.234  1.00 46.06           C  
ATOM   1113  CD2 PHE A 319      13.098 -56.690   4.576  1.00 46.40           C  
ATOM   1114  CE1 PHE A 319      14.770 -56.042   2.470  1.00 44.27           C  
ATOM   1115  CE2 PHE A 319      14.311 -56.061   4.824  1.00 45.14           C  
ATOM   1116  CZ  PHE A 319      15.148 -55.733   3.770  1.00 44.17           C  
ATOM   1117  N   HIS A 320       9.556 -60.734   2.939  1.00 65.09           N  
ATOM   1118  CA  HIS A 320       8.215 -61.312   3.039  1.00 68.98           C  
ATOM   1119  C   HIS A 320       7.740 -61.349   4.487  1.00 72.28           C  
ATOM   1120  O   HIS A 320       8.538 -61.565   5.406  1.00 72.83           O  
ATOM   1121  CB  HIS A 320       8.190 -62.728   2.462  1.00 70.34           C  
ATOM   1122  CG  HIS A 320       6.826 -63.345   2.431  1.00 72.48           C  
ATOM   1123  ND1 HIS A 320       6.624 -64.709   2.407  0.00 73.78           N  
ATOM   1124  CD2 HIS A 320       5.594 -62.784   2.401  0.00 73.55           C  
ATOM   1125  CE1 HIS A 320       5.329 -64.960   2.376  0.00 75.14           C  
ATOM   1126  NE2 HIS A 320       4.680 -63.809   2.371  0.00 75.07           N  
ATOM   1127  N   VAL A 321       6.440 -61.134   4.685  1.00 74.43           N  
ATOM   1128  CA  VAL A 321       5.830 -61.193   6.011  1.00 74.90           C  
ATOM   1129  C   VAL A 321       4.987 -62.462   6.181  1.00 76.10           C  
ATOM   1130  O   VAL A 321       5.328 -63.357   6.962  1.00 76.40           O  
ATOM   1131  CB  VAL A 321       4.939 -59.975   6.244  1.00 75.04           C  
ATOM   1132  CG1 VAL A 321       4.706 -59.236   4.929  1.00 74.96           C  
ATOM   1133  CG2 VAL A 321       3.616 -60.393   6.893  1.00 76.29           C  
ATOM   1135  N   ALA B  54      37.449 -37.663   4.190  1.00 85.59           N  
ATOM   1136  CA  ALA B  54      37.082 -36.675   5.194  1.00 85.40           C  
ATOM   1137  C   ALA B  54      35.998 -37.225   6.123  1.00 84.60           C  
ATOM   1138  O   ALA B  54      36.223 -38.212   6.830  1.00 84.94           O  
ATOM   1139  CB  ALA B  54      36.628 -35.361   4.530  1.00 84.88           C  
ATOM   1140  N   SER B  55      34.827 -36.589   6.113  1.00 83.07           N  
ATOM   1141  CA  SER B  55      33.700 -37.020   6.942  1.00 81.86           C  
ATOM   1142  C   SER B  55      32.800 -38.045   6.239  1.00 80.43           C  
ATOM   1143  O   SER B  55      31.839 -38.541   6.820  1.00 80.31           O  
ATOM   1144  CB  SER B  55      32.872 -35.811   7.390  1.00 81.18           C  
ATOM   1145  OG  SER B  55      32.244 -35.179   6.287  1.00 80.48           O  
ATOM   1146  N   THR B  56      33.120 -38.358   4.989  1.00 79.18           N  
ATOM   1147  CA  THR B  56      32.389 -39.360   4.225  1.00 77.30           C  
ATOM   1148  C   THR B  56      32.379 -40.684   4.979  1.00 75.73           C  
ATOM   1149  O   THR B  56      31.409 -41.437   4.920  1.00 75.28           O  
ATOM   1150  CB  THR B  56      33.032 -39.561   2.824  1.00 78.57           C  
ATOM   1151  OG1 THR B  56      32.289 -40.532   2.071  1.00 78.56           O  
ATOM   1152  CG2 THR B  56      34.481 -40.016   2.961  1.00 79.39           C  
ATOM   1153  N   LYS B  57      33.471 -40.956   5.686  1.00 74.36           N  
ATOM   1154  CA  LYS B  57      33.614 -42.174   6.468  1.00 72.58           C  
ATOM   1155  C   LYS B  57      32.664 -42.174   7.661  1.00 70.32           C  
ATOM   1156  O   LYS B  57      32.312 -43.230   8.173  1.00 70.46           O  
ATOM   1157  CB  LYS B  57      35.061 -42.317   6.946  0.00 73.17           C  
ATOM   1158  CG  LYS B  57      35.352 -43.575   7.747  0.00 73.59           C  
ATOM   1159  CD  LYS B  57      36.812 -43.617   8.172  0.00 74.30           C  
ATOM   1160  CE  LYS B  57      37.131 -44.879   8.955  0.00 74.90           C  
ATOM   1161  NZ  LYS B  57      38.560 -44.921   9.373  0.00 75.59           N  
ATOM   1162  N   LYS B  58      32.255 -40.986   8.101  1.00 68.21           N  
ATOM   1163  CA  LYS B  58      31.343 -40.857   9.237  1.00 65.95           C  
ATOM   1164  C   LYS B  58      29.910 -41.161   8.825  1.00 64.12           C  
ATOM   1165  O   LYS B  58      29.150 -41.766   9.585  1.00 64.85           O  
ATOM   1166  CB  LYS B  58      31.397 -39.451   9.844  1.00 65.33           C  
ATOM   1167  CG  LYS B  58      32.748 -39.038  10.398  0.00 65.94           C  
ATOM   1168  CD  LYS B  58      32.588 -37.920  11.419  0.00 65.59           C  
ATOM   1169  CE  LYS B  58      31.691 -36.808  10.893  0.00 64.79           C  
ATOM   1170  NZ  LYS B  58      31.397 -35.788  11.938  0.00 64.48           N  
ATOM   1171  N   LEU B  59      29.539 -40.732   7.624  1.00 61.65           N  
ATOM   1172  CA  LEU B  59      28.176 -40.923   7.139  1.00 59.25           C  
ATOM   1173  C   LEU B  59      27.918 -42.334   6.619  1.00 57.57           C  
ATOM   1174  O   LEU B  59      26.846 -42.886   6.840  1.00 56.81           O  
ATOM   1175  CB  LEU B  59      27.833 -39.891   6.064  1.00 59.11           C  
ATOM   1176  CG  LEU B  59      27.721 -38.444   6.555  1.00 59.38           C  
ATOM   1177  CD1 LEU B  59      26.669 -37.688   5.753  1.00 58.53           C  
ATOM   1178  CD2 LEU B  59      27.387 -38.397   8.051  1.00 59.45           C  
ATOM   1179  N   SER B  60      28.898 -42.907   5.922  1.00 56.72           N  
ATOM   1180  CA  SER B  60      28.781 -44.272   5.403  1.00 55.25           C  
ATOM   1181  C   SER B  60      28.775 -45.286   6.544  1.00 54.08           C  
ATOM   1182  O   SER B  60      28.061 -46.286   6.493  1.00 53.88           O  
ATOM   1183  CB  SER B  60      29.899 -44.592   4.397  1.00 55.58           C  
ATOM   1184  OG  SER B  60      31.175 -44.596   5.012  1.00 56.37           O  
ATOM   1185  N   GLU B  61      29.568 -45.014   7.579  1.00 52.97           N  
ATOM   1186  CA  GLU B  61      29.552 -45.826   8.792  1.00 51.08           C  
ATOM   1187  C   GLU B  61      28.191 -45.827   9.491  1.00 48.58           C  
ATOM   1188  O   GLU B  61      27.800 -46.818  10.090  1.00 49.50           O  
ATOM   1189  CB  GLU B  61      30.645 -45.373   9.758  1.00 51.33           C  
ATOM   1190  CG  GLU B  61      32.043 -45.759   9.314  1.00 52.07           C  
ATOM   1191  CD  GLU B  61      33.087 -45.487  10.382  0.00 52.41           C  
ATOM   1192  OE1 GLU B  61      32.701 -45.149  11.521  0.00 52.15           O  
ATOM   1193  OE2 GLU B  61      34.293 -45.609  10.083  0.00 52.94           O  
ATOM   1194  N   CYS B  62      27.469 -44.719   9.396  1.00 46.64           N  
ATOM   1195  CA  CYS B  62      26.143 -44.582   9.997  1.00 44.76           C  
ATOM   1196  C   CYS B  62      25.094 -45.397   9.236  1.00 44.11           C  
ATOM   1197  O   CYS B  62      24.317 -46.155   9.824  1.00 44.09           O  
ATOM   1198  CB  CYS B  62      25.745 -43.100   9.997  1.00 43.24           C  
ATOM   1199  SG  CYS B  62      24.610 -42.594  11.286  1.00 98.68           S  
ATOM   1200  N   LEU B  63      25.077 -45.227   7.921  1.00 43.79           N  
ATOM   1201  CA  LEU B  63      24.166 -45.956   7.057  1.00 43.97           C  
ATOM   1202  C   LEU B  63      24.492 -47.462   7.066  1.00 45.03           C  
ATOM   1203  O   LEU B  63      23.597 -48.315   6.950  1.00 44.47           O  
ATOM   1204  CB  LEU B  63      24.253 -45.386   5.637  1.00 43.52           C  
ATOM   1205  CG  LEU B  63      23.659 -43.987   5.436  1.00 42.34           C  
ATOM   1206  CD1 LEU B  63      24.180 -43.351   4.155  1.00 42.13           C  
ATOM   1207  CD2 LEU B  63      22.142 -44.060   5.416  1.00 41.29           C  
ATOM   1208  N   LYS B  64      25.783 -47.771   7.204  1.00 45.49           N  
ATOM   1209  CA  LYS B  64      26.271 -49.145   7.258  1.00 45.24           C  
ATOM   1210  C   LYS B  64      25.616 -49.846   8.429  1.00 45.73           C  
ATOM   1211  O   LYS B  64      25.106 -50.954   8.291  1.00 47.11           O  
ATOM   1212  CB  LYS B  64      27.784 -49.148   7.450  1.00 45.63           C  
ATOM   1213  CG  LYS B  64      28.535 -50.173   6.620  1.00 46.40           C  
ATOM   1214  CD  LYS B  64      30.044 -49.980   6.718  1.00 47.12           C  
ATOM   1215  CE  LYS B  64      30.519 -50.113   8.156  0.00 47.39           C  
ATOM   1216  NZ  LYS B  64      30.211 -51.459   8.713  0.00 47.69           N  
ATOM   1217  N   ARG B  65      25.631 -49.176   9.580  1.00 44.63           N  
ATOM   1218  CA  ARG B  65      25.084 -49.709  10.825  1.00 43.47           C  
ATOM   1219  C   ARG B  65      23.588 -49.962  10.732  1.00 42.28           C  
ATOM   1220  O   ARG B  65      23.111 -51.035  11.081  1.00 43.14           O  
ATOM   1221  CB  ARG B  65      25.351 -48.750  11.988  1.00 43.67           C  
ATOM   1222  CG  ARG B  65      26.818 -48.465  12.250  1.00 44.39           C  
ATOM   1223  CD  ARG B  65      27.017 -47.669  13.526  0.00 44.29           C  
ATOM   1224  NE  ARG B  65      28.420 -47.322  13.732  0.00 44.76           N  
ATOM   1225  CZ  ARG B  65      28.891 -46.725  14.822  0.00 44.89           C  
ATOM   1226  NH1 ARG B  65      28.072 -46.409  15.816  0.00 44.53           N  
ATOM   1227  NH2 ARG B  65      30.184 -46.446  14.920  0.00 45.41           N  
ATOM   1228  N   ILE B  66      22.843 -48.961  10.282  1.00 40.58           N  
ATOM   1229  CA  ILE B  66      21.394 -49.099  10.132  1.00 38.63           C  
ATOM   1230  C   ILE B  66      21.041 -50.254   9.200  1.00 38.39           C  
ATOM   1231  O   ILE B  66      20.103 -51.005   9.457  1.00 39.22           O  
ATOM   1232  CB  ILE B  66      20.766 -47.801   9.593  1.00 37.24           C  
ATOM   1233  CG1 ILE B  66      20.970 -46.668  10.589  1.00 36.41           C  
ATOM   1234  CG2 ILE B  66      19.290 -47.992   9.272  1.00 36.80           C  
ATOM   1235  CD1 ILE B  66      20.963 -45.293   9.944  1.00 35.90           C  
ATOM   1236  N   GLY B  67      21.800 -50.390   8.119  1.00 38.70           N  
ATOM   1237  CA  GLY B  67      21.559 -51.434   7.146  1.00 39.52           C  
ATOM   1238  C   GLY B  67      21.793 -52.782   7.778  1.00 41.40           C  
ATOM   1239  O   GLY B  67      20.985 -53.702   7.625  1.00 42.49           O  
ATOM   1240  N   ASP B  68      22.903 -52.899   8.499  1.00 41.43           N  
ATOM   1241  CA  ASP B  68      23.225 -54.135   9.192  1.00 42.44           C  
ATOM   1242  C   ASP B  68      22.232 -54.446  10.301  1.00 42.62           C  
ATOM   1243  O   ASP B  68      21.780 -55.585  10.425  1.00 43.95           O  
ATOM   1244  CB  ASP B  68      24.638 -54.066   9.747  1.00 43.71           C  
ATOM   1245  CG  ASP B  68      25.675 -53.939   8.662  1.00 44.83           C  
ATOM   1246  OD1 ASP B  68      25.404 -54.333   7.513  1.00 44.12           O  
ATOM   1247  OD2 ASP B  68      26.770 -53.439   8.958  1.00 46.74           O  
ATOM   1248  N   GLU B  69      21.916 -53.433  11.108  1.00 41.32           N  
ATOM   1249  CA  GLU B  69      20.850 -53.496  12.110  1.00 40.42           C  
ATOM   1250  C   GLU B  69      19.564 -54.085  11.488  1.00 40.22           C  
ATOM   1251  O   GLU B  69      19.008 -55.084  11.967  1.00 40.22           O  
ATOM   1252  CB  GLU B  69      20.609 -52.083  12.666  1.00 39.37           C  
ATOM   1253  CG  GLU B  69      19.716 -51.928  13.889  1.00 39.14           C  
ATOM   1254  CD  GLU B  69      18.577 -50.939  13.638  1.00 40.18           C  
ATOM   1255  OE1 GLU B  69      17.499 -51.465  13.285  1.00 42.87           O  
ATOM   1256  OE2 GLU B  69      18.734 -49.675  13.767  1.00 36.87           O  
ATOM   1257  N   LEU B  70      19.102 -53.466  10.409  1.00 39.23           N  
ATOM   1258  CA  LEU B  70      17.931 -53.945   9.709  1.00 38.72           C  
ATOM   1259  C   LEU B  70      18.151 -55.356   9.161  1.00 40.74           C  
ATOM   1260  O   LEU B  70      17.259 -56.202   9.183  1.00 41.26           O  
ATOM   1261  CB  LEU B  70      17.605 -52.982   8.571  1.00 38.17           C  
ATOM   1262  CG  LEU B  70      16.482 -53.419   7.626  1.00 38.08           C  
ATOM   1263  CD1 LEU B  70      15.235 -53.793   8.397  1.00 37.83           C  
ATOM   1264  CD2 LEU B  70      16.164 -52.331   6.636  1.00 36.87           C  
ATOM   1265  N   ASP B  71      19.350 -55.620   8.665  1.00 41.89           N  
ATOM   1266  CA  ASP B  71      19.624 -56.930   8.093  1.00 43.78           C  
ATOM   1267  C   ASP B  71      19.569 -57.992   9.167  1.00 44.73           C  
ATOM   1268  O   ASP B  71      18.993 -59.057   8.967  1.00 44.82           O  
ATOM   1269  CB  ASP B  71      20.981 -56.966   7.415  1.00 46.15           C  
ATOM   1270  CG  ASP B  71      21.099 -58.104   6.442  1.00 49.06           C  
ATOM   1271  OD1 ASP B  71      20.227 -58.211   5.549  1.00 49.25           O  
ATOM   1272  OD2 ASP B  71      22.052 -58.903   6.580  1.00 51.27           O  
ATOM   1273  N   SER B  72      20.176 -57.688  10.310  1.00 45.75           N  
ATOM   1274  CA  SER B  72      20.216 -58.601  11.458  1.00 46.83           C  
ATOM   1275  C   SER B  72      18.816 -58.958  11.950  1.00 47.87           C  
ATOM   1276  O   SER B  72      18.552 -60.095  12.337  1.00 48.23           O  
ATOM   1277  CB  SER B  72      21.016 -57.965  12.594  1.00 46.44           C  
ATOM   1278  OG  SER B  72      21.278 -58.889  13.627  1.00 46.86           O  
ATOM   1279  N   ASN B  73      17.926 -57.968  11.929  1.00 48.81           N  
ATOM   1280  CA  ASN B  73      16.528 -58.147  12.303  1.00 49.67           C  
ATOM   1281  C   ASN B  73      15.767 -59.080  11.358  1.00 51.63           C  
ATOM   1282  O   ASN B  73      15.069 -59.990  11.800  1.00 52.29           O  
ATOM   1283  CB  ASN B  73      15.861 -56.783  12.367  1.00 48.08           C  
ATOM   1284  CG  ASN B  73      14.386 -56.862  12.616  1.00 46.66           C  
ATOM   1285  OD1 ASN B  73      13.861 -57.875  13.068  1.00 46.18           O  
ATOM   1286  ND2 ASN B  73      13.701 -55.769  12.336  1.00 46.64           N  
ATOM   1287  N   MET B  74      15.906 -58.870  10.056  1.00 52.53           N  
ATOM   1288  CA  MET B  74      15.267 -59.775   9.106  1.00 52.70           C  
ATOM   1289  C   MET B  74      15.859 -61.173   9.144  1.00 53.17           C  
ATOM   1290  O   MET B  74      15.113 -62.136   9.212  1.00 53.98           O  
ATOM   1291  CB  MET B  74      15.297 -59.219   7.682  1.00 52.87           C  
ATOM   1292  CG  MET B  74      14.193 -58.198   7.396  1.00 52.72           C  
ATOM   1293  SD  MET B  74      12.552 -58.743   7.907  1.00 68.25           S  
ATOM   1294  CE  MET B  74      12.462 -60.322   7.072  1.00 73.30           C  
ATOM   1295  N   GLU B  75      17.188 -61.285   9.092  1.00 53.58           N  
ATOM   1296  CA  GLU B  75      17.886 -62.579   9.205  1.00 53.12           C  
ATOM   1297  C   GLU B  75      17.319 -63.392  10.366  1.00 52.45           C  
ATOM   1298  O   GLU B  75      17.238 -64.611  10.290  1.00 52.80           O  
ATOM   1299  CB  GLU B  75      19.390 -62.380   9.459  1.00 54.20           C  
ATOM   1300  CG  GLU B  75      20.325 -62.336   8.246  1.00 55.13           C  
ATOM   1301  CD  GLU B  75      21.798 -62.080   8.655  1.00 58.03           C  
ATOM   1302  OE1 GLU B  75      22.089 -62.045   9.876  1.00 58.11           O  
ATOM   1303  OE2 GLU B  75      22.673 -61.903   7.766  1.00 58.56           O  
ATOM   1304  N   LEU B  76      16.948 -62.719  11.453  1.00 51.60           N  
ATOM   1305  CA  LEU B  76      16.381 -63.398  12.615  1.00 50.44           C  
ATOM   1306  C   LEU B  76      14.941 -63.813  12.361  1.00 51.37           C  
ATOM   1307  O   LEU B  76      14.553 -64.954  12.626  1.00 51.38           O  
ATOM   1308  CB  LEU B  76      16.439 -62.496  13.845  1.00 48.36           C  
ATOM   1309  CG  LEU B  76      15.730 -63.021  15.107  1.00 46.59           C  
ATOM   1310  CD1 LEU B  76      16.542 -64.121  15.738  1.00 46.94           C  
ATOM   1311  CD2 LEU B  76      15.483 -61.906  16.115  1.00 45.06           C  
ATOM   1312  N   GLN B  77      14.147 -62.871  11.864  1.00 52.82           N  
ATOM   1313  CA  GLN B  77      12.735 -63.123  11.646  1.00 54.91           C  
ATOM   1314  C   GLN B  77      12.561 -64.204  10.601  1.00 56.43           C  
ATOM   1315  O   GLN B  77      11.505 -64.838  10.512  1.00 57.77           O  
ATOM   1316  CB  GLN B  77      12.006 -61.846  11.239  1.00 55.32           C  
ATOM   1317  CG  GLN B  77      11.782 -60.900  12.400  1.00 56.36           C  
ATOM   1318  CD  GLN B  77      11.015 -59.650  12.013  1.00 56.85           C  
ATOM   1319  OE1 GLN B  77      10.589 -59.497  10.866  1.00 56.72           O  
ATOM   1320  NE2 GLN B  77      10.836 -58.743  12.975  1.00 56.90           N  
ATOM   1321  N   ARG B  78      13.610 -64.433   9.824  1.00 56.22           N  
ATOM   1322  CA  ARG B  78      13.567 -65.486   8.822  1.00 56.50           C  
ATOM   1323  C   ARG B  78      13.932 -66.859   9.403  1.00 56.14           C  
ATOM   1324  O   ARG B  78      13.238 -67.832   9.141  1.00 56.73           O  
ATOM   1325  CB  ARG B  78      14.417 -65.123   7.586  1.00 57.22           C  
ATOM   1326  CG  ARG B  78      13.751 -65.527   6.279  1.00 56.99           C  
ATOM   1327  CD  ARG B  78      14.041 -64.581   5.150  1.00 56.20           C  
ATOM   1328  NE  ARG B  78      13.719 -65.184   3.852  1.00 56.32           N  
ATOM   1329  CZ  ARG B  78      14.004 -66.436   3.499  0.00 57.04           C  
ATOM   1330  NH1 ARG B  78      14.627 -67.254   4.337  0.00 57.73           N  
ATOM   1331  NH2 ARG B  78      13.664 -66.873   2.294  0.00 57.09           N  
ATOM   1332  N   MET B  79      14.991 -66.929  10.207  1.00 55.96           N  
ATOM   1333  CA  MET B  79      15.385 -68.176  10.875  1.00 56.69           C  
ATOM   1334  C   MET B  79      14.270 -68.810  11.719  1.00 58.16           C  
ATOM   1335  O   MET B  79      14.456 -69.891  12.278  1.00 58.82           O  
ATOM   1336  CB  MET B  79      16.600 -67.952  11.777  1.00 56.29           C  
ATOM   1337  CG  MET B  79      17.874 -67.585  11.048  1.00 56.48           C  
ATOM   1338  SD  MET B  79      19.219 -67.217  12.196  0.00 94.22           S  
ATOM   1339  CE  MET B  79      20.570 -66.914  11.061  0.00 34.45           C  
ATOM   1340  N   ILE B  80      13.122 -68.144  11.823  1.00 58.84           N  
ATOM   1341  CA  ILE B  80      12.023 -68.651  12.652  1.00 60.04           C  
ATOM   1342  C   ILE B  80      10.637 -68.378  12.035  1.00 61.48           C  
ATOM   1343  O   ILE B  80      10.518 -67.874  10.906  1.00 61.84           O  
ATOM   1344  CB  ILE B  80      12.094 -68.070  14.083  1.00 58.32           C  
ATOM   1345  CG1 ILE B  80      11.201 -66.847  14.218  1.00 56.49           C  
ATOM   1346  CG2 ILE B  80      13.510 -67.664  14.427  1.00 58.63           C  
ATOM   1347  CD1 ILE B  80      11.605 -65.965  15.354  1.00 55.92           C  
