# Supplementary material for: Characterizing the consensus residue specificity and surface of BCL-2 binding to BH3 ligands using the Knob-Socket model
Source: PLoS One. 2023 Feb 16;18(2):e0281463. doi: 10.1371/journal.pone.0281463 (PMC9934389; doi:10.1371/journal.pone.0281463)
Supplement: S1 File — (TGZ) [file pone.0281463.s008.tgz › BCL3_Bax_KS_files/3pk1/f3pk1.nomc.newann]

4 H4E0T0C0D0 hnnnnh :2+:2 4.04 A L W F 0.00 0.35 15.78 0.03 H4 H4 H17 H17 A A A A 209 213 312 315
4 H4E0T0C0D0 nnnhhl 2:1+1 11.18 A W F V 0.00 15.78 0.03 28.93 H4 H17 H17 H17 A A A A 209 312 315 316
4 H4E0T0C0D0 hnnnnh :2+:2 7.08 W I W F 12.23 0.29 15.78 0.03 H13 H13 H17 H17 A A A A 261 264 312 315
4 H3E0T1C0D0 nnnlnh 2:1+1 10.19 W G W F 12.23 12.70 15.78 0.03 H13 T16 H17 H17 A A A A 261 311 312 315
4 H4E0T0C0D0 hnnnnh :2+:2 4.08 I I W F 0.29 0.20 15.78 0.03 H13 H13 H17 H17 A A A A 264 268 312 315
4 H4E0T0C0D0 nnnnnh :2+1+1 4.09 L I W F 0.35 0.20 15.78 0.03 H4 H13 H17 H17 A A A A 213 268 312 315
4 H4E0T0C0D0 nnnhhl 2:1+1 18.88 Q S I W 55.41 1.98 2.37 15.78 H2 H2 H2 H17 A A A A 177 178 181 312
4 H4E0T0C0D0 nnnhhl 2:1+1 25.60 L Q S W 29.23 55.41 1.98 15.78 H2 H2 H2 H17 A A A A 174 177 178 312
4 H4E0T0C0D0 lnnnnn 2+1+1 37.27 Q T S W 55.41 49.10 28.77 15.78 H2 H4 H4 H17 A A A A 177 205 206 312
4 H4E0T0C0D0 nnnnnh :2+1+1 25.58 Q I S W 55.41 2.37 28.77 15.78 H2 H2 H4 H17 A A A A 177 181 206 312
4 H4E0T0C0D0 nnnhhl 2:1+1 5.03 S I I W 1.98 2.37 0.00 15.78 H2 H2 H2 H17 A A A A 178 181 182 312
4 H4E0T0C0D0 nnnnnh :2+1+1 11.73 I S A W 2.37 28.77 0.00 15.78 H2 H4 H4 H17 A A A A 181 206 209 312
4 H4E0T0C0D0 nnnnnh :2+1+1 4.62 I A L W 2.37 0.00 0.35 15.78 H2 H4 H4 H17 A A A A 181 209 213 312
4 H4E0T0C0D0 lnnnnn 2+1+1 4.62 I I L W 2.37 0.00 0.35 15.78 H2 H2 H4 H17 A A A A 181 182 213 312
4 H4E0T0C0D0 nnnnnn 1+1+1+1 4.08 I L I W 0.00 0.35 0.20 15.78 H2 H4 H13 H17 A A A A 182 213 268 312
4 H4E0T0C0D0 nnnnnn 1+1+1+1 4.87 I I L W 0.00 0.20 3.49 15.78 H2 H13 H15 H17 A A A A 182 268 298 312
4 H4E0T0C0D0 nnnhhl 2:1+1 23.41 T S A W 49.10 28.77 0.00 15.78 H4 H4 H4 H17 A A A A 205 206 209 312
4 H4E0T0C0D0 hnnnnh :2+:2 23.45 T A W V 49.10 0.00 15.78 28.93 H4 H4 H17 H17 A A A A 205 209 312 316
4 H4E0T0C0D0 nnnhhl 2:1+1 41.59 T W D V 49.10 15.78 72.53 28.93 H4 H17 H17 H17 A A A A 205 312 313 316
4 H4E0T0C0D0 nnnnnh :2+1+1 4.94 I I L W 0.29 0.20 3.49 15.78 H13 H13 H15 H17 A A A A 264 268 298 312
3 H2E0T1C0D0 lll 3 33.67 G W D 12.70 15.78 72.53 T16 H17 H17 A A A 311 312 313
3 H2E0T1C0D0 nnl 2+1 19.24 L G W 29.23 12.70 15.78 H2 T16 H17 A A A 174 311 312
4 H4E0T0C0D0 nnnhhl 2:1+1 27.47 Y S L T 60.45 1.98 47.46 0.00 H2 H2 H2 H15 A A A A 175 178 179 295
4 H4E0T0C0D0 hnnnnh :2+:2 16.10 Y S T V 60.45 1.98 0.00 1.97 H2 H2 H15 H15 A A A A 175 178 295 299
4 H4E0T0C0D0 hnnnnh :2+:2 46.52 Y L E T 60.45 47.46 78.18 0.00 H2 H2 H15 H15 A A A A 175 179 292 295
4 H4E0T0C0D0 nnnhhl 2:1+1 45.40 Y E T D 60.45 78.18 0.00 42.97 H2 H15 H15 H15 A A A A 175 292 295 296
4 H4E0T0C0D0 nnnhhl 2:1+1 69.05 Y T D R 60.45 0.00 42.97 172.77 H2 H15 H15 H15 A A A A 175 295 296 300
4 H4E0T0C0D0 nnnhhl 2:1+1 58.80 Y T V R 60.45 0.00 1.97 172.77 H2 H15 H15 H15 A A A A 175 295 299 300
3 H3E0T0C0D0 hhl 2:1 99.97 Y R L 60.45 191.99 47.46 H2 H2 H2 A A A 175 176 179
4 H4E0T0C0D0 nnnhhl 2:1+1 23.41 L Y S V 29.23 60.45 1.98 1.97 H2 H2 H2 H15 A A A A 174 175 178 299
4 H4E0T0C0D0 lnnnnh 2+:2 50.31 L Y V R 29.23 60.45 1.97 109.59 H2 H2 H15 H15 A A A A 174 175 299 303
4 H4E0T0C0D0 nnnhhl 2:1+1 86.19 Y V R R 60.45 1.97 172.77 109.59 H2 H15 H15 H15 A A A A 175 299 300 303
3 H3E0T0C0D0 hhl 2:1 108.95 R Q E 191.99 55.41 79.45 H2 H2 H2 A A A 176 177 180
3 H2E0T0C1D0 nnl 2+1 124.31 S R Q 125.52 191.99 55.41 C1 H2 H2 A A A 173 176 177
3 H3E0T0C0D0 hhl 2:1 106.30 R L E 191.99 47.46 79.45 H2 H2 H2 A A A 176 179 180
4 H4E0T0C0D0 nnnhhl 2:1+1 13.79 L I S A 47.46 0.00 7.48 0.21 H2 H2 H2 H15 A A A A 179 182 183 291
4 H4E0T0C0D0 hnnnnh :2+:2 11.92 L I A T 47.46 0.00 0.21 0.00 H2 H2 H15 H15 A A A A 179 182 291 295
4 H4E0T0C0D0 hnnnnh :2+:2 29.11 L S E A 47.46 7.48 61.27 0.21 H2 H2 H15 H15 A A A A 179 183 288 291
4 H4E0T0C0D0 nnnhhl 2:1+1 46.78 L E A E 47.46 61.27 0.21 78.18 H2 H15 H15 H15 A A A A 179 288 291 292
4 H4E0T0C0D0 nnnhhl 2:1+1 31.46 L A E T 47.46 0.21 78.18 0.00 H2 H15 H15 H15 A A A A 179 291 292 295
3 H3E0T0C0D0 hhl 2:1 44.80 L E S 47.46 79.45 7.48 H2 H2 H2 A A A 179 180 183
4 H4E0T0C0D0 nnnhhl 2:1+1 12.36 S L I T 1.98 47.46 0.00 0.00 H2 H2 H2 H15 A A A A 178 179 182 295
4 H4E0T0C0D0 nnnhhl 2:1+1 41.50 Q E I S 55.41 79.45 2.37 28.77 H2 H2 H2 H4 A A A A 177 180 181 206
3 H3E0T0C0D0 hhl 2:1 58.52 E I R 79.45 2.37 93.75 H2 H2 H2 A A A 180 181 184
3 H3E0T0C0D0 hhl 2:1 60.23 E S R 79.45 7.48 93.75 H2 H2 H2 A A A 180 183 184
4 H3E0T0C1D0 nnnhhl 2:1+1 29.08 S L R I 7.48 0.00 98.78 10.04 H2 H2 H2 C14 A A A A 183 186 187 287
4 H3E0T0C1D0 nnnnnh :2+1+1 4.43 S L I A 7.48 0.00 10.04 0.21 H2 H2 C14 H15 A A A A 183 186 287 291
4 H4E0T0C0D0 nnnhhl 2:1+1 1.92 I S L A 0.00 7.48 0.00 0.21 H2 H2 H2 H15 A A A A 182 183 186 291
3 H3E0T0C0D0 hhl 2:1 66.67 S R R 7.48 93.75 98.78 H2 H2 H2 A A A 183 184 187
4 H3E0T0C1D0 lnnnnh 2+:2 44.39 S R I E 7.48 98.78 10.04 61.27 H2 H2 C14 H15 A A A A 183 187 287 288
4 H3E0T0C1D0 nnnlnh 2:1+1 19.75 S I E A 7.48 10.04 61.27 0.21 H2 C14 H15 H15 A A A A 183 287 288 291
4 H4E0T0C0D0 nnnhhl 2:1+1 31.17 R Y E L 93.75 0.47 17.02 13.45 H2 H2 H2 H4 A A A A 184 185 188 210
3 H3E0T0C0D0 hhl 2:1 69.85 R R E 93.75 98.78 17.02 H2 H2 H2 A A A 184 187 188
3 H2E0T0C1D0 nhn :2+1 97.55 R E K 93.75 17.02 181.88 H2 H2 C3 A A A 184 188 194
4 H4E0T0C0D0 nnnhhl 2:1+1 27.51 I R Y L 2.37 93.75 0.47 13.45 H2 H2 H2 H4 A A A A 181 184 185 210
5 H5E0T0C0D0 lhhnhhnlnn 2:2+1 25.02 Y L R G D 0.47 0.35 86.88 0.00 37.42 H2 H4 H4 H4 H4 A A A A A 185 213 214 217 218
4 H4E0T0C0D0 nnnhhl 2:1+1 25.29 Y L L R 0.47 13.45 0.35 86.88 H2 H4 H4 H4 A A A A 185 210 213 214
4 H4E0T0C0D0 hnnnnh :2+:2 4.16 I Y L L 2.37 0.47 13.45 0.35 H2 H2 H4 H4 A A A A 181 185 210 213
4 H4E0T0C0D0 nnnhhl 2:1+1 0.80 I I Y L 2.37 0.00 0.47 0.35 H2 H2 H2 H4 A A A A 181 182 185 213
4 H4E0T0C0D0 nnnnnh :2+1+1 0.26 I Y L I 0.00 0.47 0.35 0.20 H2 H2 H4 H13 A A A A 182 185 213 268
4 H4E0T0C0D0 lnnnnn 2+1+1 0.34 Y L I S 0.47 0.35 0.20 0.36 H2 H4 H13 H13 A A A A 185 213 268 269
4 H4E0T0C0D0 nnnnnh :2+1+1 0.29 Y L G S 0.47 0.35 0.00 0.36 H2 H4 H4 H13 A A A A 185 213 217 269
4 H4E0T0C0D0 nnnhhl 2:1+1 0.17 I Y L I 0.00 0.47 0.00 0.20 H2 H2 H2 H13 A A A A 182 185 186 268
4 H4E0T0C0D0 lnnnnh 2+:2 0.17 Y L I A 0.47 0.00 0.20 0.00 H2 H2 H13 H13 A A A A 185 186 268 272
4 H4E0T0C0D0 nnnhhl 2:1+1 7.63 Y L Q A 0.47 0.00 30.07 0.00 H2 H2 H2 H13 A A A A 185 186 189 272
4 H4E0T0C0D0 hnnnnh :2+:2 29.45 Y E L R 0.47 17.02 13.45 86.88 H2 H2 H4 H4 A A A A 185 188 210 214
3 H3E0T0C0D0 hhl 2:1 15.85 Y E Q 0.47 17.02 30.07 H2 H2 H2 A A A 185 188 189
4 H4E0T0C0D0 hnnnnh :2+:2 19.40 Y Q D Q 0.47 30.07 37.42 9.65 H2 H2 H4 H4 A A A A 185 189 218 221
4 H4E0T0C0D0 nnnnnh :2+1+1 10.05 Y Q Q A 0.47 30.07 9.65 0.00 H2 H2 H4 H13 A A A A 185 189 221 272
4 H4E0T0C0D0 nnnhhl 2:1+1 11.88 Y G D Q 0.47 0.00 37.42 9.65 H2 H4 H4 H4 A A A A 185 217 218 221
4 H4E0T0C0D0 nnnnnh :2+1+1 2.62 Y G Q S 0.47 0.00 9.65 0.36 H2 H4 H4 H13 A A A A 185 217 221 269
4 H4E0T0C0D0 nnnnnh :2+1+1 2.62 Y Q S A 0.47 9.65 0.36 0.00 H2 H4 H13 H13 A A A A 185 221 269 272
4 H4E0T0C0D0 nnnhhl 2:1+1 0.26 Y I S A 0.47 0.20 0.36 0.00 H2 H13 H13 H13 A A A A 185 268 269 272
4 H4E0T0C0D0 nnnhhl 2:1+1 11.83 L Q A A 0.00 30.07 15.96 1.28 H2 H2 H2 H13 A A A A 186 189 190 275
4 H4E0T0C0D0 hnnnnh :2+:2 7.84 L Q A A 0.00 30.07 0.00 1.28 H2 H2 H13 H13 A A A A 186 189 272 275
4 H4E0T0C0D0 nnnhhl 2:1+1 0.36 L G A A 0.00 0.17 0.00 1.28 H2 H13 H13 H13 A A A A 186 271 272 275
4 H4E0T0C0D0 nnnnnh :2+1+1 0.44 L G A L 0.00 0.17 1.28 0.31 H2 H13 H13 H15 A A A A 186 271 275 290
4 H3E0T0C1D0 nnnnnh :2+1+1 6.82 L A A I 0.00 15.96 1.28 10.04 H2 H2 H13 C14 A A A A 186 190 275 287
4 H3E0T0C1D0 nnnnnn 1+1+1+1 2.91 L A I L 0.00 1.28 10.04 0.31 H2 H13 C14 H15 A A A A 186 275 287 290
4 H3E0T0C1D0 nnnhhl 2:1+1 31.20 L R A I 0.00 98.78 15.96 10.04 H2 H2 H2 C14 A A A A 186 187 190 287
4 H4E0T0C0D0 nnnhhl 2:1+1 0.09 L I G A 0.00 0.20 0.17 0.00 H2 H13 H13 H13 A A A A 186 268 271 272
4 H4E0T0C0D0 nnnnnh :2+1+1 0.12 L I G I 0.00 0.20 0.17 0.10 H2 H13 H13 H15 A A A A 186 268 271 294
4 H4E0T0C0D0 nnnnnh :2+1+1 0.08 I L I I 0.00 0.00 0.20 0.10 H2 H2 H13 H15 A A A A 182 186 268 294
4 H4E0T0C0D0 hnnnnh :2+:2 0.08 I L A I 0.00 0.00 0.21 0.10 H2 H2 H15 H15 A A A A 182 186 291 294
4 H3E0T0C1D0 lnnnnn 2+1+1 2.64 L I L A 0.00 10.04 0.31 0.21 H2 C14 H15 H15 A A A A 186 287 290 291
4 H4E0T0C0D0 nnnhhl 2:1+1 0.15 L L A I 0.00 0.31 0.21 0.10 H2 H15 H15 H15 A A A A 186 290 291 294
4 H4E0T0C0D0 nnnnnh :2+1+1 0.14 L G L I 0.00 0.17 0.31 0.10 H2 H13 H15 H15 A A A A 186 271 290 294
3 H3E0T0C0D0 hhl 2:1 65.21 R A T 98.78 15.96 80.88 H2 H2 H2 A A A 187 190 191
3 H3E0T0C0D0 hhl 2:1 65.56 R E T 98.78 17.02 80.88 H2 H2 H2 A A A 187 188 191
4 H2E0T0C2D0 llnlnh 3:1 56.99 E T G A 17.02 80.88 69.64 60.41 H2 H2 C3 C3 A A A A 188 191 192 193
3 H2E0T0C1D0 nnl 2+1 38.91 E Q G 17.02 30.07 69.64 H2 H2 C3 A A A 188 189 192
3 H1E0T0C2D0 nnl 2+1 86.44 E A K 17.02 60.41 181.88 H2 C3 C3 A A A 188 193 194
3 H2E0T0C1D0 nnn 1+1+1 95.26 E K R 17.02 181.88 86.88 H2 C3 H4 A A A 188 194 214
4 H4E0T0C0D0 nnnnnh :2+1+1 30.26 Q Q A K 30.07 9.65 0.00 81.33 H2 H4 H13 H13 A A A A 189 221 272 276
4 H4E0T0C0D0 nnnhhl 2:1+1 28.17 Q A A K 30.07 0.00 1.28 81.33 H2 H13 H13 H13 A A A A 189 272 275 276
4 H4E0T0C0D0 lnnnnl 2+2 32.16 Q A A K 30.07 15.96 1.28 81.33 H2 H2 H13 H13 A A A A 189 190 275 276
4 H4E0T0C0D0 nnnhhl 2:1+1 32.26 A A K K 15.96 1.28 81.33 30.46 H2 H13 H13 H13 A A A A 190 275 276 279
4 H3E0T0C1D0 nnnnnh :2+1+1 14.44 A A K I 15.96 1.28 30.46 10.04 H2 H13 H13 C14 A A A A 190 275 279 287
3 H3E0T0C0D0 nnl 2+1 42.43 A T K 15.96 80.88 30.46 H2 H2 H13 A A A 190 191 279
3 H2E0T0C1D0 lll 3 58.02 A T S 96.20 49.10 28.77 C3 H4 H4 A A A 204 205 206
3 H2E0T0C1D0 nhl 2:1 86.31 A T K 96.20 49.10 113.64 C3 H4 H4 A A A 204 205 208
3 H2E0T0C1D0 lnl 3 97.47 A S R 96.20 28.77 167.43 C3 H4 H4 A A A 204 206 207
3 H2E0T0C1D0 nnl 2+1 125.76 A R K 96.20 167.43 113.64 C3 H4 H4 A A A 204 207 208
4 H4E0T0C0D0 hhhlhh 2:1:1 91.16 R L E R 167.43 13.45 96.87 86.88 H4 H4 H4 H4 A A A A 207 210 211 214
3 H3E0T0C0D0 hhl 2:1 69.88 S R L 28.77 167.43 13.45 H4 H4 H4 A A A 206 207 210
3 H3E0T0C0D0 hhl 2:1 125.98 R K E 167.43 113.64 96.87 H4 H4 H4 A A A 207 208 211
4 H4E0T0C0D0 nnnhhl 2:1+1 38.94 K A T V 113.64 0.00 13.20 28.93 H4 H4 H4 H17 A A A A 208 209 212 316
4 H4E0T0C0D0 nnnhhl 2:1+1 47.92 T K A V 49.10 113.64 0.00 28.93 H4 H4 H4 H17 A A A A 205 208 209 316
3 H3E0T0C0D0 hhl 2:1 74.57 K E T 113.64 96.87 13.20 H4 H4 H4 A A A 208 211 212
4 H4E0T0C0D0 nnnhhl 2:1+1 11.15 I S A L 2.37 28.77 0.00 13.45 H2 H4 H4 H4 A A A A 181 206 209 210
4 H4E0T0C0D0 nnnhhl 2:1+1 4.04 I A L L 2.37 0.00 13.45 0.35 H2 H4 H4 H4 A A A A 181 209 210 213
3 H3E0T0C0D0 hhl 2:1 100.07 E R R 96.87 86.88 116.47 H4 H4 H4 A A A 211 214 215
3 H3E0T0C0D0 hhl 2:1 75.51 E T R 96.87 13.20 116.47 H4 H4 H4 A A A 211 212 215
5 H5E0T0C0D0 lhhnhhnlnn 2:2+1 5.09 T L V G V 13.20 0.35 11.92 0.00 0.00 H4 H4 H4 H4 H13 A A A A A 212 213 216 217 265
5 H5E0T0C0D0 lhnnhnnnnn 2:1+1+1 5.10 T L V V F 13.20 0.35 11.92 0.00 0.03 H4 H4 H4 H13 H17 A A A A A 212 213 216 265 315
5 H5E0T0C0D0 hnnnnnnnhn :2+:2+1 5.40 T V V F F 13.20 11.92 0.00 0.03 1.83 H4 H4 H13 H17 H17 A A A A A 212 216 265 315 319
4 H4E0T0C0D0 nnnhhl 2:1+1 35.85 T R V F 13.20 116.47 11.92 1.83 H4 H4 H4 H17 A A A A 212 215 216 319
4 H4E0T0C0D0 nnnhhl 2:1+1 3.39 A T L F 0.00 13.20 0.35 0.03 H4 H4 H4 H17 A A A A 209 212 213 315
4 H4E0T0C0D0 lnnnnh 2+:2 10.54 A T F V 0.00 13.20 0.03 28.93 H4 H4 H17 H17 A A A A 209 212 315 316
4 H4E0T0C0D0 nnnhhl 2:1+1 11.00 T F V F 13.20 0.03 28.93 1.83 H4 H17 H17 H17 A A A A 212 315 316 319
3 H2E0T0C1D0 nnn 1+1+1 60.88 T V H 13.20 28.93 140.52 H4 H17 C18 A A A 212 316 320
3 H2E0T0C1D0 nhn :2+1 90.06 T R H 13.20 116.47 140.52 H4 H4 C18 A A A 212 215 320
4 H4E0T0C0D0 hhhlhh 2:1:1 103.82 R R D R 86.88 116.47 37.42 174.50 H4 H4 H4 H4 A A A A 214 215 218 222
4 H4E0T0C0D0 hhhlhh 2:1:1 86.16 R D G R 116.47 37.42 16.23 174.50 H4 H4 H4 H4 A A A A 215 218 219 222
3 H3E0T0C0D0 hhl 2:1 48.21 R V G 116.47 11.92 16.23 H4 H4 H4 A A A 215 216 219
3 H3E0T0C0D0 nnn 1+1+1 44.79 R F M 116.47 1.83 16.08 H4 H17 H20 A A B 215 319 74
3 H2E0T0C1D0 nnl 2+1 89.18 R F V 116.47 1.83 149.24 H4 H17 C18 A A A 215 319 321
3 H1E0T0C2D0 nnl 2+1 135.41 R H V 116.47 140.52 149.24 H4 C18 C18 A A A 215 320 321
3 H2E0T0C1D0 nnn 1+1+1 91.02 R H M 116.47 140.52 16.08 H4 C18 H20 A A B 215 320 74
4 H4E0T0C0D0 nnnnnh :2+1+1 10.28 V V V L 11.92 6.53 0.00 22.68 H4 H4 H13 H20 A A A B 216 220 265 70
4 H4E0T0C0D0 nnnnnn 1+1+1+1 9.11 V V F L 11.92 0.00 1.83 22.68 H4 H13 H17 H20 A A A B 216 265 319 70
4 H4E0T0C0D0 nnnhhl 2:1+1 4.61 V G V V 11.92 0.00 6.53 0.00 H4 H4 H4 H13 A A A A 216 217 220 265
4 H4E0T0C0D0 lhhlhl 4 8.67 V G G V 11.92 0.00 16.23 6.53 H4 H4 H4 H4 A A A A 216 217 219 220
4 H4E0T0C0D0 nnnhhl 2:1+1 4.13 G V Q S 0.00 6.53 9.65 0.36 H4 H4 H4 H13 A A A A 217 220 221 269
4 H4E0T0C0D0 hnnnnh :2+:2 1.72 G V V S 0.00 6.53 0.00 0.36 H4 H4 H13 H13 A A A A 217 220 265 269
3 H3E0T0C0D0 lll 3 17.88 G D G 0.00 37.42 16.23 H4 H4 H4 A A A 217 218 219
4 H4E0T0C0D0 hnnnnh :2+:2 0.18 L G V S 0.35 0.00 0.00 0.36 H4 H4 H13 H13 A A A A 213 217 265 269
3 H3E0T0C0D0 hhl 2:1 73.86 D Q R 37.42 9.65 174.50 H4 H4 H4 A A A 218 221 222
3 H3E0T0C0D0 hhl 2:1 99.62 G R N 16.23 174.50 108.12 H4 H4 H4 A A A 219 222 223
3 H3E0T0C0D0 hhl 2:1 43.63 G V N 16.23 6.53 108.12 H4 H4 H4 A A A 219 220 223
4 H4E0T0C0D0 nnnnnh :2+1+1 1.77 V F T S 6.53 0.00 0.17 0.36 H4 H6 H13 H13 A A A A 220 228 266 269
4 H4E0T0C0D0 nnnnnn 1+1+1+1 4.29 V F T I 6.53 0.00 0.17 10.47 H4 H6 H13 H20 A A A B 220 228 266 66
4 H4E0T0C0D0 lnnnnn 2+1+1 4.13 V Q F S 6.53 9.65 0.00 0.36 H4 H4 H6 H13 A A A A 220 221 228 269
4 H3E0T0C1D0 nnnnnn 1+1+1+1 12.29 V H F I 6.53 32.15 0.00 10.47 H4 C5 H6 H20 A A A B 220 224 228 66
3 H2E0T0C1D0 nhl 2:1 48.93 V N H 6.53 108.12 32.15 H4 H4 C5 A A A 220 223 224
4 H4E0T0C0D0 nnnhhl 2:1+1 1.77 V V T S 6.53 0.00 0.17 0.36 H4 H13 H13 H13 A A A A 220 265 266 269
4 H4E0T0C0D0 lnnnnn 2+1+1 7.34 V V T L 6.53 0.00 0.17 22.68 H4 H13 H13 H20 A A A B 220 265 266 70
4 H4E0T0C0D0 nnnnnh :2+1+1 9.96 V T I L 6.53 0.17 10.47 22.68 H4 H13 H20 H20 A A B B 220 266 66 70
4 H4E0T0C0D0 nnnnnh :2+1+1 34.17 Q E F F 9.65 103.91 0.00 23.13 H4 H6 H6 H13 A A A A 221 225 228 273
4 H4E0T0C0D0 nnnnnh :2+1+1 8.29 Q F S F 9.65 0.00 0.36 23.13 H4 H6 H13 H13 A A A A 221 228 269 273
4 H4E0T0C0D0 nnnhhl 2:1+1 8.29 Q S A F 9.65 0.36 0.00 23.13 H4 H13 H13 H13 A A A A 221 269 272 273
4 H4E0T0C0D0 nnnhhl 2:1+1 28.53 Q A F K 9.65 0.00 23.13 81.33 H4 H13 H13 H13 A A A A 221 272 273 276
3 H3E0T0C0D0 nnl 2+1 96.02 Q R E 9.65 174.50 103.91 H4 H4 H6 A A A 221 222 225
4 H3E0T0C1D0 lnnnnn 2+1+1 19.84 H A F I 32.15 36.72 0.00 10.47 C5 H6 H6 H20 A A A B 224 227 228 66
3 H2E0T0C1D0 lnl 3 60.83 H T A 32.15 113.63 36.72 C5 H6 H6 A A A 224 226 227
3 H2E0T0C1D0 nhn :2+1 45.87 H I E 32.15 10.47 94.98 C5 H20 H20 A B B 224 66 69
4 H4E0T0C0D0 nnnhhl 2:1+1 53.44 E F Q F 103.91 0.00 86.72 23.13 H6 H6 H6 H13 A A A A 225 228 229 273
3 H3E0T0C0D0 hhl 2:1 101.42 E T Q 103.91 113.63 86.72 H6 H6 H6 A A A 225 226 229
3 H3E0T0C0D0 hhl 2:1 78.66 T Q G 113.63 86.72 35.63 H6 H6 H6 A A A 226 229 230
3 H3E0T0C0D0 hhl 2:1 61.99 T A G 113.63 36.72 35.63 H6 H6 H6 A A A 226 227 230
4 H4E0T0C0D0 nnnhhl 2:1+1 13.02 A F M I 36.72 0.00 4.88 10.47 H6 H6 H6 H20 A A A B 227 228 231 66
4 H4E0T0C0D0 hnnnnh :2+:2 23.31 A M C I 36.72 4.88 41.19 10.47 H6 H6 H20 H20 A A B B 227 231 62 66
3 H3E0T0C0D0 hhl 2:1 25.74 A G M 36.72 35.63 4.88 H6 H6 H6 A A A 227 230 231
4 H4E0T0C0D0 nnnhhl 2:1+1 3.54 F M L F 0.00 4.88 7.29 1.97 H6 H6 H6 H13 A A A A 228 231 232 270
4 H4E0T0C0D0 nnnnnh :2+1+1 1.91 F M F L 0.00 4.88 1.97 0.80 H6 H6 H13 H20 A A A B 228 231 270 63
4 H4E0T0C0D0 nnnhhl 2:1+1 0.62 F T S F 0.00 0.17 0.36 1.97 H6 H13 H13 H13 A A A A 228 266 269 270
4 H4E0T0C0D0 nnnnnh :2+1+1 0.74 F T F L 0.00 0.17 1.97 0.80 H6 H13 H13 H20 A A A B 228 266 270 63
4 H4E0T0C0D0 nnnhhl 2:1+1 6.37 F S F F 0.00 0.36 1.97 23.13 H6 H13 H13 H13 A A A A 228 269 270 273
4 H4E0T0C0D0 hnnnnh :2+:2 8.10 F L F F 0.00 7.29 1.97 23.13 H6 H6 H13 H13 A A A A 228 232 270 273
4 H4E0T0C0D0 nnnhhl 2:1+1 29.29 F Q L F 0.00 86.72 7.29 23.13 H6 H6 H6 H13 A A A A 228 229 232 273
4 H4E0T0C0D0 hnnnnh :2+:2 4.04 F M L I 0.00 4.88 0.80 10.47 H6 H6 H20 H20 A A B B 228 231 63 66
4 H4E0T0C0D0 nnnnnh :2+1+1 2.86 F T L I 0.00 0.17 0.80 10.47 H6 H13 H20 H20 A A B B 228 266 63 66
4 H4E0T0C0D0 hnnnnh :2+:2 43.76 Q L F H 86.72 7.29 23.13 57.91 H6 H6 H13 H13 A A A A 229 232 273 277
3 H3E0T0C0D0 hhl 2:1 98.36 Q L R 86.72 7.29 201.06 H6 H6 H6 A A A 229 232 233
3 H3E0T0C0D0 hhl 2:1 107.80 Q G R 86.72 35.63 201.06 H6 H6 H6 A A A 229 230 233
3 H3E0T0C0D0 hhl 2:1 113.77 G R K 35.63 201.06 104.62 H6 H6 H6 A A A 230 233 234
3 H3E0T0C0D0 hhl 2:1 48.38 G M K 35.63 4.88 104.62 H6 H6 H6 A A A 230 231 234
4 H4E0T0C0D0 nnnhhl 2:1+1 32.13 M K L L 4.88 104.62 9.20 9.83 H6 H6 H6 H20 A A A B 231 234 235 59
4 H4E0T0C0D0 nnnnnh :2+1+1 6.47 M L F L 4.88 9.20 1.97 9.83 H6 H6 H13 H20 A A A B 231 235 270 59
4 H4E0T0C0D0 nnnhhl 2:1+1 14.17 M L C L 4.88 9.83 41.19 0.80 H6 H20 H20 H20 A B B B 231 59 62 63
4 H4E0T0C0D0 nnnnnh :2+1+1 4.37 M F L L 4.88 1.97 9.83 0.80 H6 H13 H20 H20 A A B B 231 270 59 63
4 H4E0T0C0D0 nnnhhl 2:1+1 5.83 M L L F 4.88 7.29 9.20 1.97 H6 H6 H6 H13 A A A A 231 232 235 270
4 H4E0T0C0D0 nnnhhl 2:1+1 14.33 M C L I 4.88 41.19 0.80 10.47 H6 H20 H20 H20 A B B B 231 62 63 66
4 H3E0T0C1D0 nnnlnh 2:1+1 8.56 L L I V 7.29 9.20 17.75 0.00 H6 H6 C7 H13 A A A A 232 235 237 274
4 H4E0T0C0D0 hnnnnh :2+:2 4.61 L L F V 7.29 9.20 1.97 0.00 H6 H6 H13 H13 A A A A 232 235 270 274
4 H4E0T0C0D0 nnnhhl 2:1+1 8.10 L F F V 7.29 1.97 23.13 0.00 H6 H13 H13 H13 A A A A 232 270 273 274
4 H4E0T0C0D0 nnnhhl 2:1+1 22.08 L F V H 7.29 23.13 0.00 57.91 H6 H13 H13 H13 A A A A 232 273 274 277
4 H3E0T0C1D0 nnnnnh :2+1+1 20.74 L I V H 7.29 17.75 0.00 57.91 H6 C7 H13 H13 A A A A 232 237 274 277
4 H3E0T0C1D0 lnnnnn 2+1+1 68.06 K S K L 104.62 49.07 108.73 9.83 H6 C19 H20 H20 A B B B 234 55 58 59
5 H3E0T0C2D0 lnnnnnnlnn 2+2+1 18.80 L I D S L 9.20 17.75 35.39 30.14 1.52 H6 C7 C9 H10 H10 A A A A A 235 237 242 245 246
4 H3E0T0C1D0 lnnnnn 2+1+1 7.12 L I L V 9.20 17.75 1.52 0.00 H6 C7 H10 H13 A A A A 235 237 246 274
4 H4E0T0C0D0 nnnhhl 2:1+1 11.76 L S L V 9.20 30.14 1.52 6.17 H6 H10 H10 H10 A A A A 235 245 246 249
4 H4E0T0C0D0 nnnnnh :2+1+1 3.17 L L F V 9.20 1.52 1.97 0.00 H6 H10 H13 H13 A A A A 235 246 270 274
4 H1E0T0C3D0 llnlnn 3+1 36.87 L D I D 9.20 85.13 17.75 35.39 H6 C7 C7 C9 A A A A 235 236 237 242
3 H3E0T0C0D0 nnn 1+1+1 8.40 L V L 9.20 6.17 9.83 H6 H10 H20 A A B 235 249 59
4 H0E0T0C4D0 llnlnn 3+1 69.62 D I K D 85.13 17.75 140.23 35.39 C7 C7 C7 C9 A A A A 236 237 238 242
5 H2E0T0C3D0 lnnnlnnlnn 4+1 21.52 I D V S L 17.75 35.39 22.78 30.14 1.52 C7 C9 C9 H10 H10 A A A A A 237 242 243 245 246
4 H0E0T1C3D0 lnnnnl 2+2 37.55 I N D V 17.75 74.28 35.39 22.78 C7 T8 C9 C9 A A A A 237 239 242 243
4 H0E0T2C2D0 lnnlnn 3+1 41.45 I N E V 17.75 74.28 51.01 22.78 C7 T8 T8 C9 A A A A 237 239 240 243
4 H1E0T1C2D0 nnnnnn 1+1+1+1 22.96 I E V L 17.75 51.01 22.78 0.31 C7 T8 C9 H15 A A A A 237 240 243 290
4 H2E0T0C2D0 nnnnnn 1+1+1+1 10.59 I V L L 17.75 22.78 1.52 0.31 C7 C9 H10 H15 A A A A 237 243 246 290
4 H0E0T1C3D0 llnlnn 3+1 66.91 I K N D 17.75 140.23 74.28 35.39 C7 C7 T8 C9 A A A A 237 238 239 242
4 H1E0T1C2D0 llnlnn 3+1 60.54 I K N L 17.75 140.23 74.28 9.89 C7 C7 T8 H13 A A A A 237 238 239 278
4 H3E0T0C1D0 nnnhhl 2:1+1 21.39 I V H L 17.75 0.00 57.91 9.89 C7 H13 H13 H13 A A A A 237 274 277 278
4 H3E0T0C1D0 nnnnnh :2+1+1 6.99 I V L L 17.75 0.00 9.89 0.31 C7 H13 H13 H15 A A A A 237 274 278 290
4 H3E0T0C1D0 nnnnnn 1+1+1+1 4.89 I L V L 17.75 1.52 0.00 0.31 C7 H10 H13 H15 A A A A 237 246 274 290
4 H1E0T2C1D0 lnnlnn 3+1 38.23 I N E L 17.75 74.28 51.01 9.89 C7 T8 T8 H13 A A A A 237 239 240 278
4 H2E0T1C1D0 nnnnnn 1+1+1+1 19.74 I E L L 17.75 51.01 9.89 0.31 C7 T8 H13 H15 A A A A 237 240 278 290
4 H0E0T3C1D0 llnlnl 4 59.77 N E D V 74.28 51.01 91.00 22.78 T8 T8 T8 C9 A A A A 239 240 241 243
4 H1E0T1C2D0 lnnnnn 2+1+1 33.76 E L S C 51.01 9.89 9.94 64.18 T8 H13 C14 C14 A A A A 240 278 285 286
4 H2E0T1C1D0 nnnnnn 1+1+1+1 31.35 E L C L 51.01 9.89 64.18 0.31 T8 H13 C14 H15 A A A A 240 278 286 290
4 H2E0T1C1D0 lnnnnn 2+1+1 36.86 E C P L 51.01 64.18 31.94 0.31 T8 C14 H15 H15 A A A A 240 286 289 290
4 H1E0T2C1D0 lnnlnn 3+1 49.18 E D V P 51.01 91.00 22.78 31.94 T8 T8 C9 H15 A A A A 240 241 243 289
4 H2E0T1C1D0 lnnnnn 2+1+1 26.51 E V P L 51.01 22.78 31.94 0.31 T8 C9 H15 H15 A A A A 240 243 289 290
3 H0E0T1C2D0 nnl 2+1 70.95 E E S 51.01 151.89 9.94 T8 C14 C14 A A A 240 284 285
3 H1E0T1C1D0 lnl 3 82.71 D V K 91.00 22.78 134.34 T8 C9 H10 A A A 241 243 244
4 H2E0T0C2D0 llnlll 4 55.66 D V K S 35.39 22.78 134.34 30.14 C9 C9 H10 H10 A A A A 242 243 244 245
4 H3E0T0C1D0 lnnnnn 2+1+1 15.85 V L S S 22.78 1.52 29.38 9.73 C9 H10 H10 H15 A A A A 243 246 247 293
4 H3E0T0C1D0 nnnnnh :2+1+1 8.59 V L L S 22.78 1.52 0.31 9.73 C9 H10 H15 H15 A A A A 243 246 290 293
3 H2E0T0C1D0 nhl 2:1 62.17 V K S 22.78 134.34 29.38 C9 H10 H10 A A A 243 244 247
4 H3E0T0C1D0 nnnhhl 2:1+1 16.19 V P L S 22.78 31.94 0.31 9.73 C9 H15 H15 H15 A A A A 243 289 290 293
3 H3E0T0C0D0 hhl 2:1 94.94 K S R 134.34 29.38 121.09 H10 H10 H10 A A A 244 247 248
3 H3E0T0C0D0 hhl 2:1 95.19 K S R 134.34 30.14 121.09 H10 H10 H10 A A A 244 245 248
4 H4E0T0C0D0 nnnhhl 2:1+1 47.73 S R V T 30.14 121.09 6.17 33.54 H10 H10 H10 H20 A A A B 245 248 249 56
4 H4E0T0C0D0 nnnhhl 2:1+1 10.41 L S M S 1.52 29.38 1.01 9.73 H10 H10 H10 H15 A A A A 246 247 250 293
4 H4E0T0C0D0 lnnnnh 2+:2 3.09 L M S I 1.52 1.01 9.73 0.10 H10 H10 H15 H15 A A A A 246 250 293 294
4 H4E0T0C0D0 nnnhhl 2:1+1 2.38 L V M L 1.52 6.17 1.01 0.80 H10 H10 H10 H20 A A A B 246 249 250 63
4 H4E0T0C0D0 nnnhhl 2:1+1 0.92 L F G V 1.52 1.97 0.17 0.00 H10 H13 H13 H13 A A A A 246 270 271 274
3 H3E0T0C0D0 nnn 1+1+1 1.43 L F L 1.52 1.97 0.80 H10 H13 H20 A A B 246 270 63
4 H4E0T0C0D0 nnnnnh :2+1+1 0.50 L G V L 1.52 0.17 0.00 0.31 H10 H13 H13 H15 A A A A 246 271 274 290
4 H4E0T0C0D0 nnnnnh :2+1+1 0.53 L G L I 1.52 0.17 0.31 0.10 H10 H13 H15 H15 A A A A 246 271 290 294
4 H4E0T0C0D0 nnnhhl 2:1+1 2.92 L L S I 1.52 0.31 9.73 0.10 H10 H15 H15 H15 A A A A 246 290 293 294
4 H4E0T0C0D0 hnnnnh :2+:2 11.95 S M S V 29.38 1.01 9.73 7.69 H10 H10 H15 H15 A A A A 247 250 293 297
4 H4E0T0C0D0 nnnhhl 2:1+1 29.19 S M I V 29.38 1.01 78.69 7.69 H10 H10 H10 H15 A A A A 247 250 251 297
3 H3E0T0C0D0 hhl 2:1 76.39 S R I 29.38 121.09 78.69 H10 H10 H10 A A A 247 248 251
4 H4E0T0C0D0 nnnhhl 2:1+1 59.13 R V H T 121.09 6.17 75.71 33.54 H10 H10 H10 H20 A A A B 248 249 252 56
3 H3E0T0C0D0 hhl 2:1 91.83 R I H 121.09 78.69 75.71 H10 H10 H10 A A A 248 251 252
5 H5E0T0C0D0 lhnnhnnnnn 2:1+1+1 2.08 V M V L L 6.17 1.01 0.41 2.00 0.80 H10 H10 H10 H13 H20 A A A A B 249 250 253 267 63
4 H4E0T0C0D0 hnnnnh :2+:2 2.71 V V S L 6.17 0.41 3.46 0.80 H10 H10 H20 H20 A A B B 249 253 60 63
4 H4E0T0C0D0 nnnhhl 2:1+1 21.44 V H V S 6.17 75.71 0.41 3.46 H10 H10 H10 H20 A A A B 249 252 253 60
4 H4E0T0C0D0 nnnhhl 2:1+1 13.25 V T L S 6.17 33.54 9.83 3.46 H10 H20 H20 H20 A B B B 249 56 59 60
4 H4E0T0C0D0 hnnnnh :2+:2 29.72 V H T S 6.17 75.71 33.54 3.46 H10 H10 H20 H20 A A B B 249 252 56 60
4 H4E0T0C0D0 nnnhhl 2:1+1 5.07 V L S L 6.17 9.83 3.46 0.80 H10 H20 H20 H20 A B B B 249 59 60 63
4 H3E0T1C0D0 nnnlnh 2:1+1 4.50 M V F L 1.01 0.41 14.60 2.00 H10 H10 T11 H13 A A A A 250 253 254 267
4 H4E0T0C0D0 nnnnnh :2+1+1 2.70 M L I V 1.01 2.00 0.10 7.69 H10 H13 H15 H15 A A A A 250 267 294 297
4 H3E0T1C0D0 nnnnnn 1+1+1+1 6.32 M F L V 1.01 14.60 2.00 7.69 H10 T11 H13 H15 A A A A 250 254 267 297
4 H3E0T1C0D0 lnnnnn 2+1+1 25.50 M I F V 1.01 78.69 14.60 7.69 H10 H10 T11 H15 A A A A 250 251 254 297
4 H4E0T0C0D0 nnnhhl 2:1+1 4.63 M S I V 1.01 9.73 0.10 7.69 H10 H15 H15 H15 A A A A 250 293 294 297
4 H3E0T1C0D0 nnnnnh :2+1+1 42.54 I F V T 78.69 14.60 7.69 69.18 H10 T11 H15 H15 A A A A 251 254 297 301
3 H2E0T1C0D0 nnl 2+1 76.42 I H S 78.69 75.71 74.85 H10 H10 T11 A A A 251 252 255
5 H4E0T1C0D0 hnnnnnnlnl 3+:2 40.13 H V S S K 75.71 0.41 74.85 3.46 46.20 H10 H10 T11 H20 H20 A A A B B 252 253 255 60 64
4 H4E0T0C0D0 nnnhhl 2:1+1 60.23 H T K S 75.71 33.54 128.22 3.46 H10 H20 H20 H20 A B B B 252 56 57 60
4 H2E0T2C0D0 lnnlnn 3+1 23.31 V F D R 0.41 14.60 72.12 6.11 H10 T11 T11 H13 A A A A 253 254 256 263
4 H3E0T1C0D0 nnnnnn 1+1+1+1 31.21 V D R K 0.41 72.12 6.11 46.20 H10 T11 H13 H20 A A A B 253 256 263 64
4 H3E0T1C0D0 lnnnnh 2+:2 5.78 V F R L 0.41 14.60 6.11 2.00 H10 T11 H13 H13 A A A A 253 254 263 267
4 H4E0T0C0D0 nnnnnh :2+1+1 2.33 V R L L 0.41 6.11 2.00 0.80 H10 H13 H13 H20 A A A B 253 263 267 63
4 H4E0T0C0D0 lnnnnn 2+1+1 13.38 V R L K 0.41 6.11 0.80 46.20 H10 H13 H20 H20 A A B B 253 263 63 64
4 H2E0T2C0D0 lnnlnn 3+1 48.39 V S D K 0.41 74.85 72.12 46.20 H10 T11 T11 H20 A A A B 253 255 256 64
4 H4E0T0C0D0 nnnhhl 2:1+1 12.72 V S L K 0.41 3.46 0.80 46.20 H10 H20 H20 H20 A B B B 253 60 63 64
5 H1E0T2C2D0 nnnnllnlnn 3+1+1 39.78 F G V T K 14.60 66.67 66.08 18.68 32.88 T11 T11 C12 C12 H15 A A A A A 254 257 258 259 302
4 H2E0T1C1D0 nnnnnn 1+1+1+1 16.61 F T I K 14.60 18.68 0.29 32.88 T11 C12 H13 H15 A A A A 254 259 264 302
4 H3E0T1C0D0 nnnhhl 2:1+1 14.67 F V L K 14.60 7.69 3.49 32.88 T11 H15 H15 H15 A A A A 254 297 298 302
4 H3E0T1C0D0 nnnhhl 2:1+1 31.09 F V T K 14.60 7.69 69.18 32.88 T11 H15 H15 H15 A A A A 254 297 301 302
4 H3E0T1C0D0 nnnnnh :2+1+1 12.82 F I L K 14.60 0.29 3.49 32.88 T11 H13 H15 H15 A A A A 254 264 298 302
5 H1E0T1C3D0 nnnnllnlnn 3+1+1 24.80 F V T N R 14.60 66.08 18.68 18.53 6.11 T11 C12 C12 C12 H13 A A A A A 254 258 259 260 263
5 H2E0T1C2D0 lnnnnnnlnn 2+2+1 11.64 F T N R I 14.60 18.68 18.53 6.11 0.29 T11 C12 C12 H13 H13 A A A A A 254 259 260 263 264
4 H1E0T2C1D0 lnnlnn 3+1 39.73 F D V R 14.60 72.12 66.08 6.11 T11 T11 C12 H13 A A A A 254 256 258 263
4 H3E0T1C0D0 nnnhhl 2:1+1 5.75 F R I L 14.60 6.11 0.29 2.00 T11 H13 H13 H13 A A A A 254 263 264 267
4 H3E0T1C0D0 lnnnnn 2+1+1 6.95 F L V L 14.60 2.00 7.69 3.49 T11 H13 H15 H15 A A A A 254 267 297 298
4 H3E0T1C0D0 nnnnnh :2+1+1 5.10 F I L L 14.60 0.29 2.00 3.49 T11 H13 H13 H15 A A A A 254 264 267 298
4 H0E0T3C1D0 llnlnl 4 54.87 F D G V 14.60 72.12 66.67 66.08 T11 T11 T11 C12 A A A A 254 256 257 258
4 H2E0T0C2D0 lnnnnn 2+1+1 33.36 V N R D 66.08 18.53 6.11 42.73 C12 C12 H13 H20 A A A B 258 260 263 68
4 H2E0T0C2D0 lnnnnn 2+1+1 22.32 T N I W 18.68 18.53 0.29 51.80 C12 C12 H13 H15 A A A A 259 260 264 305
4 H3E0T0C1D0 nnnnnh :2+1+1 25.91 T I K W 18.68 0.29 32.88 51.80 C12 H13 H15 H15 A A A A 259 264 302 305
4 H3E0T0C1D0 llnlnn 3+1 10.47 N W G D 18.53 12.23 0.00 11.13 C12 H13 H13 H20 A A A B 260 261 262 71
4 H3E0T0C1D0 nnnlnh 2:1+1 20.71 N W I W 18.53 12.23 0.29 51.80 C12 H13 H13 H15 A A A A 260 261 264 305
4 H3E0T0C1D0 lnnlnn 3+1 6.16 N G R G 18.53 0.00 6.11 0.00 C12 H13 H13 H20 A A A B 260 262 263 67
4 H3E0T0C1D0 lnnnnn 2+1+1 16.84 N R G D 18.53 6.11 0.00 42.73 C12 H13 H20 H20 A A B B 260 263 67 68
4 H3E0T0C1D0 nnnhhl 2:1+1 18.10 N G D D 18.53 0.00 42.73 11.13 C12 H20 H20 H20 A B B B 260 67 68 71
4 H3E0T0C1D0 lnnnnh 2+:2 7.42 N G G D 18.53 0.00 0.00 11.13 C12 H13 H20 H20 A A B B 260 262 67 71
4 H4E0T0C0D0 nnnhhl 2:1+1 5.71 G V T L 0.00 0.00 0.17 22.68 H13 H13 H13 H20 A A A B 262 265 266 70
4 H4E0T0C0D0 nnnnnh :2+1+1 6.13 G V F L 0.00 0.00 1.83 22.68 H13 H13 H17 H20 A A A B 262 265 319 70
4 H4E0T0C0D0 lnnnnn 2+1+1 14.91 G F F L 0.00 35.12 1.83 22.68 H13 H17 H17 H20 A A A B 262 318 319 70
4 H4E0T0C0D0 lnnnnn 2+1+1 17.23 G F L D 0.00 35.12 22.68 11.13 H13 H17 H20 H20 A A B B 262 318 70 71
4 H4E0T0C0D0 hnnnnh :2+:2 5.71 G T G L 0.00 0.17 0.00 22.68 H13 H13 H20 H20 A A B B 262 266 67 70
4 H4E0T0C0D0 nnnhhl 2:1+1 8.45 G G L D 0.00 0.00 22.68 11.13 H13 H20 H20 H20 A B B B 262 67 70 71
4 H4E0T0C0D0 nnnhhl 2:1+1 1.57 G R T G 0.00 6.11 0.17 0.00 H13 H13 H13 H20 A A A B 262 263 266 67
4 H4E0T0C0D0 lnnnnl 2+2 12.29 W G F F 12.23 0.00 35.12 1.83 H13 H13 H17 H17 A A A A 261 262 318 319
4 H4E0T0C0D0 lnnnnn 2+1+1 14.62 W G F D 12.23 0.00 35.12 11.13 H13 H13 H17 H20 A A A B 261 262 318 71
4 H4E0T0C0D0 nnnhhl 2:1+1 3.52 W G V F 12.23 0.00 0.00 1.83 H13 H13 H13 H17 A A A A 261 262 265 319
4 H4E0T0C0D0 nnnhhl 2:1+1 2.27 R T L L 6.11 0.17 2.00 0.80 H13 H13 H13 H20 A A A B 263 266 267 63
4 H4E0T0C0D0 hnnnnh :2+:2 1.77 R T L G 6.11 0.17 0.80 0.00 H13 H13 H20 H20 A A B B 263 266 63 67
4 H4E0T0C0D0 nnnhhl 2:1+1 13.28 R L K G 6.11 0.80 46.20 0.00 H13 H20 H20 H20 A B B B 263 63 64 67
4 H4E0T0C0D0 nnnhhl 2:1+1 23.76 R K G D 6.11 46.20 0.00 42.73 H13 H20 H20 H20 A B B B 263 64 67 68
4 H4E0T0C0D0 nnnhhl 2:1+1 3.14 W I V F 12.23 0.29 0.00 0.03 H13 H13 H13 H17 A A A A 261 264 265 315
4 H4E0T0C0D0 hnnnnh :2+:2 3.52 W V F F 12.23 0.00 0.03 1.83 H13 H13 H17 H17 A A A A 261 265 315 319
4 H4E0T0C0D0 nnnhhl 2:1+1 0.13 I V I F 0.29 0.00 0.20 0.03 H13 H13 H13 H17 A A A A 264 265 268 315
4 H4E0T0C0D0 nnnnnh :2+1+1 0.15 L V I F 0.35 0.00 0.20 0.03 H4 H13 H13 H17 A A A A 213 265 268 315
4 H4E0T0C0D0 nnnhhl 2:1+1 0.23 L V I S 0.35 0.00 0.20 0.36 H4 H13 H13 H13 A A A A 213 265 268 269
4 H4E0T0C0D0 nnnhhl 2:1+1 2.86 T L I G 0.17 0.80 10.47 0.00 H13 H20 H20 H20 A B B B 266 63 66 67
4 H4E0T0C0D0 nnnhhl 2:1+1 1.23 T L F L 0.17 2.00 1.97 0.80 H13 H13 H13 H20 A A A B 266 267 270 63
4 H4E0T0C0D0 nnnhhl 2:1+1 8.33 T I G L 0.17 10.47 0.00 22.68 H13 H20 H20 H20 A B B B 266 66 67 70
4 H4E0T0C0D0 nnnhhl 2:1+1 0.62 L I G I 2.00 0.20 0.17 0.10 H13 H13 H13 H15 A A A A 267 268 271 294
4 H4E0T0C0D0 lnnnnh 2+:2 1.45 L I I L 2.00 0.20 0.10 3.49 H13 H13 H15 H15 A A A A 267 268 294 298
4 H4E0T0C0D0 nnnhhl 2:1+1 1.50 I L I L 0.29 2.00 0.20 3.49 H13 H13 H13 H15 A A A A 264 267 268 298
3 H3E0T0C0D0 hhl 2:1 1.38 L F G 2.00 1.97 0.17 H13 H13 H13 A A A 267 270 271
4 H4E0T0C0D0 nnnhhl 2:1+1 3.32 L I V L 2.00 0.10 7.69 3.49 H13 H15 H15 H15 A A A A 267 294 297 298
4 H4E0T0C0D0 nnnhhl 2:1+1 0.44 G V A L 0.17 0.00 1.28 0.31 H13 H13 H13 H15 A A A A 271 274 275 290
3 H3E0T0C0D0 hhl 2:1 54.12 F K H 23.13 81.33 57.91 H13 H13 H13 A A A 273 276 277
4 H4E0T0C0D0 nnnhhl 2:1+1 2.87 V A L L 0.00 1.28 9.89 0.31 H13 H13 H13 H15 A A A A 274 275 278 290
3 H3E0T0C0D0 hhl 2:1 13.88 A L K 1.28 9.89 30.46 H13 H13 H13 A A A 275 278 279
3 H3E0T0C0D0 hhl 2:1 69.69 K K T 81.33 30.46 97.29 H13 H13 H13 A A A 276 279 280
3 H3E0T0C0D0 hhl 2:1 78.84 K H T 81.33 57.91 97.29 H13 H13 H13 A A A 276 277 280
3 H3E0T0C0D0 hhl 2:1 85.07 H T I 57.91 97.29 100.02 H13 H13 H13 A A A 277 280 281
3 H3E0T0C0D0 hhl 2:1 55.94 H L I 57.91 9.89 100.02 H13 H13 H13 A A A 277 278 281
4 H2E0T0C2D0 lnnnnn 2+1+1 28.70 L K N S 9.89 30.46 64.52 9.94 H13 H13 C14 C14 A A A A 278 279 282 285
4 H2E0T0C2D0 lnnnnl 2+2 28.62 L K S C 9.89 30.46 9.94 64.18 H13 H13 C14 C14 A A A A 278 279 285 286
3 H2E0T0C1D0 nhl 2:1 58.14 L I N 9.89 100.02 64.52 H13 H13 C14 A A A 278 281 282
4 H1E0T0C3D0 llnlnn 3+1 28.66 K S C I 30.46 9.94 64.18 10.04 H13 C14 C14 C14 A A A A 279 285 286 287
4 H1E0T0C3D0 lnnlnn 3+1 64.20 K N E S 30.46 64.52 151.89 9.94 H13 C14 C14 C14 A A A A 279 282 284 285
4 H1E0T0C3D0 llnlnn 3+1 94.39 K N Q E 30.46 64.52 130.68 151.89 H13 C14 C14 C14 A A A A 279 282 283 284
3 H2E0T0C1D0 nnl 2+1 86.14 K T Q 30.46 97.29 130.68 H13 H13 C14 A A A 279 280 283
4 H2E0T0C2D0 llnlll 4 41.86 C I E P 64.18 10.04 61.27 31.94 C14 C14 H15 H15 A A A A 286 287 288 289
4 H2E0T0C2D0 lnnlnl 4 26.62 C I P L 64.18 10.04 31.94 0.31 C14 C14 H15 H15 A A A A 286 287 289 290
3 H3E0T0C0D0 hhl 2:1 57.13 E P E 61.27 31.94 78.18 H15 H15 H15 A A A 288 289 292
3 H3E0T0C0D0 hhl 2:1 39.95 P E S 31.94 78.18 9.73 H15 H15 H15 A A A 289 292 293
4 H4E0T0C0D0 nnnhhl 2:1+1 0.08 I A I T 0.00 0.21 0.10 0.00 H2 H15 H15 H15 A A A A 182 291 294 295
3 H3E0T0C0D0 hhl 2:1 43.63 E S D 78.18 9.73 42.97 H15 H15 H15 A A A 292 293 296
3 H3E0T0C0D0 hhl 2:1 20.13 S D V 9.73 42.97 7.69 H15 H15 H15 A A A 293 296 297
4 H4E0T0C0D0 nnnhhl 2:1+1 0.90 I I T L 0.00 0.10 0.00 3.49 H2 H15 H15 H15 A A A A 182 294 295 298
4 H4E0T0C0D0 nnnnnh :2+1+1 0.95 I I I L 0.00 0.20 0.10 3.49 H2 H13 H15 H15 A A A A 182 268 294 298
3 H3E0T0C0D0 hhl 2:1 1.82 T L V 0.00 3.49 1.97 H15 H15 H15 A A A 295 298 299
3 H3E0T0C0D0 hhl 2:1 94.97 D R T 42.97 172.77 69.18 H15 H15 H15 A A A 296 300 301
3 H3E0T0C0D0 hhl 2:1 39.95 D V T 42.97 7.69 69.18 H15 H15 H15 A A A 296 297 301
4 H4E0T0C0D0 nnnhhh :3+1 38.21 L V R L 29.23 1.97 109.59 12.06 H2 H15 H15 H15 A A A A 174 299 303 306
4 H4E0T0C0D0 hnnnnh :2+:2 11.31 L S V L 29.23 1.98 1.97 12.06 H2 H2 H15 H15 A A A A 174 178 299 306
3 H3E0T0C0D0 hhl 2:1 5.84 L V L 3.49 1.97 12.06 H15 H15 H15 A A A 298 299 306
3 H3E0T0C0D0 lhl 3 117.18 R T R 172.77 69.18 109.59 H15 H15 H15 A A A 300 301 303
4 H4E0T0C0D0 nnnhhl 2:1+1 24.26 I K W L 0.29 32.88 51.80 12.06 H13 H15 H15 H15 A A A A 264 302 305 306
4 H4E0T0C0D0 nnnhhh :3+1 12.18 I L K L 0.29 3.49 32.88 12.06 H13 H15 H15 H15 A A A A 264 298 302 306
4 H4E0T0C0D0 nnnhhl 2:1+1 57.62 L R L V 29.23 109.59 12.06 79.59 H2 H15 H15 H15 A A A A 174 303 306 307
3 H3E0T0C0D0 hhl 2:1 102.50 R D V 109.59 118.32 79.59 H15 H15 H15 A A A 303 304 307
3 H3E0T0C0D0 hhl 2:1 120.75 D V K 118.32 79.59 164.34 H15 H15 H15 A A A 304 307 308
3 H3E0T0C0D0 hhl 2:1 111.49 D W K 118.32 51.80 164.34 H15 H15 H15 A A A 304 305 308
4 H4E0T0C0D0 lnnnnh 2+:2 19.09 W I W L 12.23 0.29 51.80 12.06 H13 H13 H15 H15 A A A A 261 264 305 306
4 H3E0T1C0D0 lnnnnn 2+1+1 29.44 W W L Q 12.23 51.80 12.06 41.66 H13 H15 H15 T16 A A A A 261 305 306 309
3 H2E0T1C0D0 nhl 2:1 85.93 W K Q 51.80 164.34 41.66 H15 H15 T16 A A A 305 308 309
4 H3E0T1C0D0 lnnnnn 2+1+1 33.39 L L V G 29.23 12.06 79.59 12.70 H2 H15 H15 T16 A A A A 174 306 307 311
4 H2E0T2C0D0 lnnnnn 2+1+1 19.66 W L Q G 12.23 12.06 41.66 12.70 H13 H15 T16 T16 A A A A 261 306 309 311
3 H1E0T2C0D0 nnl 2+1 79.27 V R G 79.59 145.52 12.70 H15 T16 T16 A A A 307 310 311
4 H2E0T2C0D0 lnnnnn 2+1+1 18.37 W Q G G 12.23 41.66 12.70 6.90 H13 T16 T16 H17 A A A A 261 309 311 314
4 H1E0T3C0D0 llnlnn 3+1 51.70 Q R G G 41.66 145.52 12.70 6.90 T16 T16 T16 H17 A A A A 309 310 311 314
4 H2E0T2C0D0 lnnlnl 4 59.41 R G D G 145.52 12.70 72.53 6.90 T16 T16 H17 H17 A A A A 310 311 313 314
4 H3E0T1C0D0 nnnhhl 2:1+1 78.93 R D G E 145.52 72.53 6.90 90.78 T16 H17 H17 H17 A A A A 310 313 314 317
3 H2E0T0C1D0 nhl 2:1 70.05 S L Q 125.52 29.23 55.41 C1 H2 H2 A A A 173 174 177
4 H3E0T1C0D0 lnnnnn 2+1+1 7.96 W G G F 12.23 12.70 6.90 0.03 H13 T16 H17 H17 A A A A 261 311 314 315
4 H4E0T0C0D0 nnnhhl 2:1+1 13.57 W G F F 12.23 6.90 0.03 35.12 H13 H17 H17 H17 A A A A 261 314 315 318
3 H3E0T0C0D0 hhl 2:1 44.27 G E F 6.90 90.78 35.12 H17 H17 H17 A A A 314 317 318
3 H3E0T0C0D0 hhl 2:1 64.08 D V E 72.53 28.93 90.78 H17 H17 H17 A A A 313 316 317
3 H2E0T0C1D0 nnl 2+1 86.74 V E H 28.93 90.78 140.52 H17 H17 C18 A A A 316 317 320
3 H3E0T0C0D0 nnl 2+1 85.72 E F R 90.78 35.12 131.26 H17 H17 H20 A A B 317 318 78
4 H4E0T0C0D0 lnnnnh 2+:2 18.93 F F L M 35.12 1.83 22.68 16.08 H17 H17 H20 H20 A A B B 318 319 70 74
4 H4E0T0C0D0 nnnhhl 2:1+1 21.25 F L D M 35.12 22.68 11.13 16.08 H17 H20 H20 H20 A B B B 318 70 71 74
4 H4E0T0C0D0 nnnhhl 2:1+1 36.21 F D M E 35.12 11.13 16.08 82.52 H17 H20 H20 H20 A B B B 318 71 74 75
4 H4E0T0C0D0 nnnhhl 2:1+1 66.25 F M E R 35.12 16.08 82.52 131.26 H17 H20 H20 H20 A B B B 318 74 75 78
4 H4E0T0C0D0 nnnhhl 2:1+1 12.30 W F F F 12.23 0.03 35.12 1.83 H13 H17 H17 H17 A A A A 261 315 318 319
3 H1E0T0C2D0 lll 3 72.51 A S T 134.92 49.07 33.54 C19 C19 H20 B B B 54 55 56
3 H2E0T0C1D0 lnl 3 98.89 A T K 134.92 33.54 128.22 C19 H20 H20 B B B 54 56 57
3 H2E0T0C1D0 nhl 2:1 30.81 S T L 49.07 33.54 9.83 C19 H20 H20 B B B 55 56 59
3 H3E0T0C0D0 hhl 2:1 63.50 K S E 128.22 3.46 58.81 H20 H20 H20 B B B 57 60 61
3 H3E0T0C0D0 hhl 2:1 98.59 K K E 128.22 108.73 58.81 H20 H20 H20 B B B 57 58 61
3 H3E0T0C0D0 hhl 2:1 69.58 K E C 108.73 58.81 41.19 H20 H20 H20 B B B 58 61 62
3 H3E0T0C0D0 hhl 2:1 53.25 K L C 108.73 9.83 41.19 H20 H20 H20 B B B 58 59 62
3 H3E0T0C0D0 hhl 2:1 36.16 S E K 3.46 58.81 46.20 H20 H20 H20 B B B 60 61 64
3 H3E0T0C0D0 hhl 2:1 90.39 E K R 58.81 46.20 166.16 H20 H20 H20 B B B 61 64 65
3 H3E0T0C0D0 hhl 2:1 88.72 E C R 58.81 41.19 166.16 H20 H20 H20 B B B 61 62 65
3 H3E0T0C0D0 hhl 2:1 72.61 C R I 41.19 166.16 10.47 H20 H20 H20 B B B 62 65 66
3 H3E0T0C0D0 hhl 2:1 85.03 K R D 46.20 166.16 42.73 H20 H20 H20 B B B 64 65 68
3 H3E0T0C0D0 hhl 2:1 101.29 R D E 166.16 42.73 94.98 H20 H20 H20 B B B 65 68 69
3 H3E0T0C0D0 hhl 2:1 90.54 R I E 166.16 10.47 94.98 H20 H20 H20 B B B 65 66 69
3 H3E0T0C0D0 hhl 2:1 42.71 I E L 10.47 94.98 22.68 H20 H20 H20 B B B 66 69 70
3 H3E0T0C0D0 hhl 2:1 39.33 D D S 42.73 11.13 64.12 H20 H20 H20 B B B 68 71 72
3 H3E0T0C0D0 hhl 2:1 67.28 D E S 42.73 94.98 64.12 H20 H20 H20 B B B 68 69 72
3 H3E0T0C0D0 hhl 2:1 73.16 E S N 94.98 64.12 60.37 H20 H20 H20 B B B 69 72 73
3 H3E0T0C0D0 hhl 2:1 59.34 E L N 94.98 22.68 60.37 H20 H20 H20 B B B 69 70 73
3 H3E0T0C0D0 hhl 2:1 33.04 L N M 22.68 60.37 16.08 H20 H20 H20 B B B 70 73 74
3 H3E0T0C0D0 hhl 2:1 52.59 D S E 11.13 64.12 82.52 H20 H20 H20 B B B 71 72 75
3 H3E0T0C0D0 hhl 2:1 83.10 S E L 64.12 82.52 102.67 H20 H20 H20 B B B 72 75 76
3 H3E0T0C0D0 hhl 2:1 75.72 S N L 64.12 60.37 102.67 H20 H20 H20 B B B 72 73 76
3 H3E0T0C0D0 hhl 2:1 87.62 N L Q 60.37 102.67 99.83 H20 H20 H20 B B B 73 76 77
3 H3E0T0C0D0 hhl 2:1 58.76 N M Q 60.37 16.08 99.83 H20 H20 H20 B B B 73 74 77
3 H3E0T0C0D0 hhl 2:1 82.39 M Q R 16.08 99.83 131.26 H20 H20 H20 B B B 74 77 78
3 H2E0T0C1D0 nhl 2:1 123.66 E R M 82.52 131.26 157.20 H20 H20 C21 B B B 75 78 79
3 H2E0T0C1D0 nnl 2+1 114.13 E L M 82.52 102.67 157.20 H20 H20 C21 B B B 75 76 79
3 H1E0T0C2D0 nnl 2+1 138.93 L M I 102.67 157.20 156.92 H20 C21 C21 B B B 76 79 80
3 H2E0T0C1D0 nnl 2+1 119.81 L Q I 102.67 99.83 156.92 H20 H20 C21 B B B 76 77 80
