# Supplementary material for: Characterizing the consensus residue specificity and surface of BCL-2 binding to BH3 ligands using the Knob-Socket model
Source: PLoS One. 2023 Feb 16;18(2):e0281463. doi: 10.1371/journal.pone.0281463 (PMC9934389; doi:10.1371/journal.pone.0281463)
Supplement: S1 File — (TGZ) [file pone.0281463.s008.tgz › BCL3_Bax_KS_files/3pk1/f3pk1.index]

1 173 A S C 1
2 174 A L H 2
3 175 A Y H 2
4 176 A R H 2
5 177 A Q H 2
6 178 A S H 2
7 179 A L H 2
8 180 A E H 2
9 181 A I H 2
10 182 A I H 2
11 183 A S H 2
12 184 A R H 2
13 185 A Y H 2
14 186 A L H 2
15 187 A R H 2
16 188 A E H 2
17 189 A Q H 2
18 190 A A H 2
19 191 A T H 2
20 192 A G C 3
21 193 A A C 3
22 194 A K C 3
23 204 A A C 3
24 205 A T H 4
25 206 A S H 4
26 207 A R H 4
27 208 A K H 4
28 209 A A H 4
29 210 A L H 4
30 211 A E H 4
31 212 A T H 4
32 213 A L H 4
33 214 A R H 4
34 215 A R H 4
35 216 A V H 4
36 217 A G H 4
37 218 A D H 4
38 219 A G H 4
39 220 A V H 4
40 221 A Q H 4
41 222 A R H 4
42 223 A N H 4
43 224 A H C 5
44 225 A E H 6
45 226 A T H 6
46 227 A A H 6
47 228 A F H 6
48 229 A Q H 6
49 230 A G H 6
50 231 A M H 6
51 232 A L H 6
52 233 A R H 6
53 234 A K H 6
54 235 A L H 6
55 236 A D C 7
56 237 A I C 7
57 238 A K C 7
58 239 A N T 8
59 240 A E T 8
60 241 A D T 8
61 242 A D C 9
62 243 A V C 9
63 244 A K H 10
64 245 A S H 10
65 246 A L H 10
66 247 A S H 10
67 248 A R H 10
68 249 A V H 10
69 250 A M H 10
70 251 A I H 10
71 252 A H H 10
72 253 A V H 10
73 254 A F T 11
74 255 A S T 11
75 256 A D T 11
76 257 A G T 11
77 258 A V C 12
78 259 A T C 12
79 260 A N C 12
80 261 A W H 13
81 262 A G H 13
82 263 A R H 13
83 264 A I H 13
84 265 A V H 13
85 266 A T H 13
86 267 A L H 13
87 268 A I H 13
88 269 A S H 13
89 270 A F H 13
90 271 A G H 13
91 272 A A H 13
92 273 A F H 13
93 274 A V H 13
94 275 A A H 13
95 276 A K H 13
96 277 A H H 13
97 278 A L H 13
98 279 A K H 13
99 280 A T H 13
100 281 A I H 13
101 282 A N C 14
102 283 A Q C 14
103 284 A E C 14
104 285 A S C 14
105 286 A C C 14
106 287 A I C 14
107 288 A E H 15
108 289 A P H 15
109 290 A L H 15
110 291 A A H 15
111 292 A E H 15
112 293 A S H 15
113 294 A I H 15
114 295 A T H 15
115 296 A D H 15
116 297 A V H 15
117 298 A L H 15
118 299 A V H 15
119 300 A R H 15
120 301 A T H 15
121 302 A K H 15
122 303 A R H 15
123 304 A D H 15
124 305 A W H 15
125 306 A L H 15
126 307 A V H 15
127 308 A K H 15
128 309 A Q T 16
129 310 A R T 16
130 311 A G T 16
131 312 A W H 17
132 313 A D H 17
133 314 A G H 17
134 315 A F H 17
135 316 A V H 17
136 317 A E H 17
137 318 A F H 17
138 319 A F H 17
139 320 A H C 18
140 321 A V C 18
141 54 B A C 19
142 55 B S C 19
143 56 B T H 20
144 57 B K H 20
145 58 B K H 20
146 59 B L H 20
147 60 B S H 20
148 61 B E H 20
149 62 B C H 20
150 63 B L H 20
151 64 B K H 20
152 65 B R H 20
153 66 B I H 20
154 67 B G H 20
155 68 B D H 20
156 69 B E H 20
157 70 B L H 20
158 71 B D H 20
159 72 B S H 20
160 73 B N H 20
161 74 B M H 20
162 75 B E H 20
163 76 B L H 20
164 77 B Q H 20
165 78 B R H 20
166 79 B M C 21
167 80 B I C 21
