# Supplementary material for: Characterizing the consensus residue specificity and surface of BCL-2 binding to BH3 ligands using the Knob-Socket model
Source: PLoS One. 2023 Feb 16;18(2):e0281463. doi: 10.1371/journal.pone.0281463 (PMC9934389; doi:10.1371/journal.pone.0281463)
Supplement: S1 File — (TGZ) [file pone.0281463.s008.tgz › BCL3_Bax_KS_files/1o0l/f1o0l.nomc.newann]

5 H3E0T0C2D0 hnnnnnnnnl 2+:2+1 8.86 L G P R F 1.54 9.44 11.58 9.47 12.27 H14 C16 C16 H17 H17 A A A A A 86 90 91 95 99
5 H5E0T0C0D0 hhhnlhnhnn 2:1:1+1 10.13 L R A F F 1.54 9.47 0.00 12.27 27.37 H14 H17 H17 H17 H17 A A A A A 86 95 98 99 102
5 H2E0T1C2D0 lnnnnnnlnn 2+2+1 16.11 L F G P F 1.54 45.71 9.44 11.58 12.27 H14 T15 C16 C16 H17 A A A A A 86 87 90 91 99
4 H3E0T1C0D0 nnnlnh 2:1+1 17.66 S L F F 11.11 1.54 45.71 12.27 H14 H14 T15 H17 A A A A 83 86 87 99
4 H4E0T0C0D0 nnnhhl 2:1+1 11.63 F F F G 6.87 12.27 27.37 0.00 H14 H17 H17 H17 A A A A 79 99 102 103
4 H4E0T0C0D0 nnnnnh :2+1+1 6.01 F F G M 6.87 12.27 0.00 4.91 H14 H17 H17 H20 A A A A 79 99 103 126
3 H3E0T0C0D0 nhn :2+1 10.08 F S F 6.87 11.11 12.27 H14 H14 H17 A A A 79 83 99
5 H2E0T0C3D0 llnnlnnnnh 3+:2 13.41 G P N R F 9.44 11.58 24.31 9.47 12.27 C16 C16 C16 H17 H17 A A A A A 90 91 92 95 99
5 H3E0T0C2D0 lnnnnnnlhh 2:1+2 11.56 P N R L F 11.58 24.31 9.47 0.17 12.27 C16 C16 H17 H17 H17 A A A A A 91 92 95 96 99
4 H3E0T0C1D0 nnnnnh :2+1+1 6.00 P L F L 11.58 0.17 12.27 0.00 C16 H17 H17 H20 A A A A 91 96 99 134
4 H4E0T0C0D0 nnnhhl 2:1+1 3.69 L F F L 0.17 12.27 0.16 2.17 H17 H17 H17 H20 A A A A 96 99 100 130
4 H4E0T0C0D0 hnnnnh :2+:2 3.65 L F L L 0.17 12.27 2.17 0.00 H17 H17 H20 H20 A A A A 96 99 130 134
4 H4E0T0C0D0 nnnhhl 2:1+1 4.33 F F G M 12.27 0.16 0.00 4.91 H17 H17 H17 H20 A A A A 99 100 103 126
4 H4E0T0C0D0 lnnnnh 2+:2 4.88 F F M L 12.27 0.16 4.91 2.17 H17 H17 H20 H20 A A A A 99 100 126 130
4 H4E0T0C0D0 nnnhhl 2:1+1 11.57 F M Y L 12.27 4.91 26.94 2.17 H17 H20 H20 H20 A A A A 99 126 129 130
4 H3E0T1C0D0 nnnnnn 1+1+1+1 24.01 S F F Y 11.11 45.71 12.27 26.94 H14 T15 H17 H20 A A A A 83 87 99 129
4 H3E0T1C0D0 nnnnnh :2+1+1 21.23 F F Y L 45.71 12.27 26.94 0.00 T15 H17 H20 H20 A A A A 87 99 129 134
4 H4E0T0C0D0 nnnhhl 2:1+1 10.35 F Y L L 12.27 26.94 2.17 0.00 H17 H20 H20 H20 A A A A 99 129 130 134
4 H2E0T1C1D0 nnnnnn 1+1+1+1 17.39 F P F L 45.71 11.58 12.27 0.00 T15 C16 H17 H20 A A A A 87 91 99 134
3 H0E0T0C3D0 lll 3 156.32 M A T 250.44 98.74 119.79 C1 C1 C1 A A A 1 2 3
3 H0E0T0C3D0 lll 3 115.32 T P A 119.79 135.63 90.55 C1 C1 C1 A A A 3 4 5
2 H0E0T0C2D0 l 2 84.92 A S 90.55 79.30 C1 C1 A A 5 6
4 H2E0T0C2D0 lnnnnl 2+2 86.53 S A R A 79.30 69.30 167.76 29.75 C1 C1 H2 H2 A A A A 6 7 11 12
4 H2E0T0C2D0 lnnlnl 4 88.14 A D R A 69.30 85.74 167.76 29.75 C1 C1 H2 H2 A A A A 7 9 11 12
4 H1E0T0C3D0 llnlnn 3+1 66.60 A P D A 69.30 81.61 85.74 29.75 C1 C1 C1 H2 A A A A 7 8 9 12
4 H0E0T3C1D0 llnlnn 3+1 53.48 P D P L 81.61 36.40 78.39 17.52 C1 T7 T7 T7 A A A A 8 40 41 42
3 H0E0T1C2D0 nnl 2+1 61.62 P D L 81.61 85.74 17.52 C1 C1 T7 A A A 8 9 42
4 H3E0T0C1D0 llnlnn 3+1 90.74 D T R E 85.74 16.26 167.76 93.19 C1 H2 H2 H20 A A A A 9 10 11 131
3 H2E0T0C1D0 nhl 2:1 34.15 D T L 85.74 16.26 0.44 C1 H2 H2 A A A 9 10 13
3 H2E0T0C1D0 nnl 2+1 38.64 D A L 85.74 29.75 0.44 C1 H2 H2 A A A 9 12 13
3 H1E0T1C1D0 nnn 1+1+1 34.57 D L L 85.74 0.44 17.52 C1 H2 T7 A A A 9 13 42
4 H4E0T0C0D0 nnnhhl 2:1+1 34.61 T V L E 16.26 26.80 2.17 93.19 H2 H20 H20 H20 A A A A 10 127 130 131
4 H4E0T0C0D0 nnnhhl 2:1+1 32.12 T L E A 16.26 2.17 93.19 16.85 H2 H20 H20 H20 A A A A 10 130 131 135
4 H4E0T0C0D0 nnnnnn 1+1+1+1 12.43 T F L W 16.26 0.16 2.17 31.11 H2 H17 H20 H22 A A A A 10 100 130 144
4 H4E0T0C0D0 nnnnnh :2+1+1 16.60 T L A W 16.26 2.17 16.85 31.11 H2 H20 H20 H22 A A A A 10 130 135 144
4 H4E0T0C0D0 nnnhhl 2:1+1 5.17 T L V F 16.26 0.44 3.82 0.16 H2 H2 H2 H17 A A A A 10 13 14 100
4 H4E0T0C0D0 nnnnnh :2+1+1 11.99 T L F W 16.26 0.44 0.16 31.11 H2 H2 H17 H22 A A A A 10 13 100 144
4 H4E0T0C0D0 nnnhhl 2:1+1 53.66 T R V V 16.26 167.76 3.82 26.80 H2 H2 H2 H20 A A A A 10 11 14 127
4 H4E0T0C0D0 lnnnnh 2+:2 76.00 T R V E 16.26 167.76 26.80 93.19 H2 H2 H20 H20 A A A A 10 11 127 131
3 H3E0T0C0D0 hhl 2:1 68.68 R V A 167.76 3.82 34.46 H2 H2 H2 A A A 11 14 15
3 H3E0T0C0D0 hhl 2:1 77.32 R A A 167.76 29.75 34.46 H2 H2 H2 A A A 11 12 15
4 H4E0T0C0D0 nnnhhl 2:1+1 14.35 A L D H 29.75 0.44 8.62 18.59 H2 H2 H2 H8 A A A A 12 13 16 43
3 H3E0T0C0D0 hhl 2:1 24.28 A A D 29.75 34.46 8.62 H2 H2 H2 A A A 12 15 16
5 H5E0T0C0D0 nnnhhhnlnn 2:1+:2 8.41 L D F H M 0.44 8.62 14.04 18.59 0.36 H2 H2 H2 H8 H8 A A A A A 13 16 17 43 46
4 H4E0T0C0D0 nnnnnh :2+1+1 3.75 L F M F 0.44 14.04 0.36 0.16 H2 H2 H8 H17 A A A A 13 17 46 100
4 H3E0T1C0D0 nnnlnh 2:1+1 9.23 L L H M 0.44 17.52 18.59 0.36 H2 T7 H8 H8 A A A A 13 42 43 46
4 H3E0T1C0D0 nnnnnn 1+1+1+1 12.36 L L M W 0.44 17.52 0.36 31.11 H2 T7 H8 H22 A A A A 13 42 46 144
4 H4E0T0C0D0 nnnnnn 1+1+1+1 8.02 L M F W 0.44 0.36 0.16 31.11 H2 H8 H17 H22 A A A A 13 46 100 144
4 H4E0T0C0D0 nnnhhl 2:1+1 4.61 L V F F 0.44 3.82 14.04 0.16 H2 H2 H2 H17 A A A A 13 14 17 100
5 H5E0T0C0D0 lhhnhhnlnn 2:2+1 17.88 V A V G Q 3.82 34.46 0.03 1.67 49.43 H2 H2 H2 H2 H20 A A A A A 14 15 18 19 123
4 H4E0T0C0D0 hnnnnh :2+:2 14.55 V V Q M 3.82 0.03 49.43 4.91 H2 H2 H20 H20 A A A A 14 18 123 126
4 H4E0T0C0D0 nnnhhl 2:1+1 4.51 V F V F 3.82 14.04 0.03 0.16 H2 H2 H2 H17 A A A A 14 17 18 100
4 H4E0T0C0D0 nnnnnh :2+1+1 2.23 V V F M 3.82 0.03 0.16 4.91 H2 H2 H17 H20 A A A A 14 18 100 126
4 H4E0T0C0D0 nnnhhl 2:1+1 21.24 V Q M V 3.82 49.43 4.91 26.80 H2 H20 H20 H20 A A A A 14 123 126 127
4 H4E0T0C0D0 nnnhhl 2:1+1 26.68 A D G P 34.46 8.62 1.67 61.96 H2 H2 H2 H5 A A A A 15 16 19 33
5 H3E0T0C2D0 hnnnnnnnnl 2+:2+1 54.65 D Y P A R 8.62 51.96 79.84 41.79 91.02 H2 H2 C6 C6 H8 A A A A A 16 20 37 38 47
4 H2E0T0C2D0 lnnnnh 2+:2 41.11 D Y G P 8.62 51.96 24.02 79.84 H2 H2 C6 C6 A A A A 16 20 36 37
4 H4E0T0C0D0 nnnhhl 2:1+1 41.41 D F Y R 8.62 14.04 51.96 91.02 H2 H2 H2 H8 A A A A 16 17 20 47
4 H3E0T0C1D0 lnnnnh 2+:2 21.31 D Y G G 8.62 51.96 0.66 24.02 H2 H2 H5 C6 A A A A 16 20 34 36
4 H4E0T0C0D0 nnnhhl 2:1+1 15.73 D G Y G 8.62 1.67 51.96 0.66 H2 H2 H2 H5 A A A A 16 19 20 34
4 H4E0T0C0D0 lnnnnh 2+:2 18.23 D G P G 8.62 1.67 61.96 0.66 H2 H2 H5 H5 A A A A 16 19 33 34
4 H3E0T0C1D0 lnnlnn 3+1 23.81 D P G G 8.62 61.96 0.66 24.02 H2 H5 H5 C6 A A A A 16 33 34 36
5 H3E0T0C2D0 hnnnnnnnnl 2+:2+1 47.97 D P A H R 8.62 79.84 41.79 18.59 91.02 H2 C6 C6 H8 H8 A A A A A 16 37 38 43 47
5 H5E0T0C0D0 lnnnnnnlhh 2:1+2 26.53 D F H M R 8.62 14.04 18.59 0.36 91.02 H2 H2 H8 H8 H8 A A A A A 16 17 43 46 47
4 H2E0T0C2D0 lnnnnn 2+1+1 32.77 D G P H 8.62 24.02 79.84 18.59 H2 C6 C6 H8 A A A A 16 36 37 43
4 H4E0T0C0D0 nnnhhl 2:1+1 44.93 F R G D 14.04 91.02 4.61 70.05 H2 H8 H8 H8 A A A A 17 47 50 51
4 H4E0T0C0D0 nnnhhl 2:1+1 27.51 F M R G 14.04 0.36 91.02 4.61 H2 H8 H8 H8 A A A A 17 46 47 50
4 H4E0T0C0D0 nnnhhl 2:1+1 11.98 F V K A 14.04 0.03 33.67 0.17 H2 H2 H2 H17 A A A A 17 18 21 104
4 H4E0T0C0D0 hnnnnh :2+:2 12.65 F K V A 14.04 33.67 2.71 0.17 H2 H2 H17 H17 A A A A 17 21 101 104
3 H3E0T0C0D0 hhl 2:1 33.22 F Y K 14.04 51.96 33.67 H2 H2 H2 A A A 17 20 21
4 H4E0T0C0D0 lnnnnh 2+:2 3.60 F V F A 14.04 0.03 0.16 0.17 H2 H2 H17 H17 A A A A 17 18 100 104
4 H4E0T0C0D0 nnnhhl 2:1+1 4.76 F V F V 14.04 2.15 0.16 2.71 H2 H17 H17 H17 A A A A 17 97 100 101
4 H4E0T0C0D0 nnnnnh :2+1+1 5.88 F G V V 14.04 4.61 2.15 2.71 H2 H8 H17 H17 A A A A 17 50 97 101
4 H4E0T0C0D0 nnnhhl 2:1+1 4.27 F F V A 14.04 0.16 2.71 0.17 H2 H17 H17 H17 A A A A 17 100 101 104
5 H5E0T0C0D0 hnnnnnnnhn :2+:2+1 15.24 V L C V Q 0.03 8.72 0.00 18.03 49.43 H2 H2 H17 H20 H20 A A A A A 18 22 107 119 123
4 H4E0T0C0D0 hnnnnh :2+:2 2.23 V L A C 0.03 8.72 0.17 0.00 H2 H2 H17 H17 A A A A 18 22 104 107
4 H4E0T0C0D0 nnnhhl 2:1+1 14.96 V G L Q 0.03 1.67 8.72 49.43 H2 H2 H2 H20 A A A A 18 19 22 123
4 H4E0T0C0D0 nnnhhl 2:1+1 10.65 V K L A 0.03 33.67 8.72 0.17 H2 H2 H2 H17 A A A A 18 21 22 104
5 H5E0T0C0D0 lhnnhnnnnn 2:1+1+1 1.05 V F G A M 0.03 0.16 0.00 0.17 4.91 H2 H17 H17 H17 H20 A A A A A 18 100 103 104 126
5 H5E0T0C0D0 lhnnhnnnnn 2:1+1+1 1.02 V G A C M 0.03 0.00 0.17 0.00 4.91 H2 H17 H17 H17 H20 A A A A A 18 103 104 107 126
4 H4E0T0C0D0 nnnnnh :2+1+1 13.59 V C Q M 0.03 0.00 49.43 4.91 H2 H17 H20 H20 A A A A 18 107 123 126
4 H3E0T1C0D0 nnnhhl 2:1+1 41.17 G L R Y 1.67 8.72 57.46 96.85 H2 H2 H2 T3 A A A A 19 22 23 27
4 H3E0T1C0D0 nnnnnh :2+1+1 54.48 G R Y P 1.67 57.46 96.85 61.96 H2 H2 T3 H5 A A A A 19 23 27 33
4 H4E0T0C0D0 nnnhhl 2:1+1 27.94 G Y R G 1.67 51.96 57.46 0.66 H2 H2 H2 H5 A A A A 19 20 23 34
4 H4E0T0C0D0 lnnnnh 2+:2 30.44 G R P G 1.67 57.46 61.96 0.66 H2 H2 H5 H5 A A A A 19 23 33 34
4 H4E0T0C0D0 lnnnnh 2+:2 63.00 Y R G E 51.96 57.46 0.66 141.91 H2 H2 H5 H5 A A A A 20 23 34 35
4 H3E0T0C1D0 llnlnn 3+1 54.64 Y G E G 51.96 0.66 141.91 24.02 H2 H5 H5 C6 A A A A 20 34 35 36
3 H3E0T0C0D0 hhl 2:1 76.23 Y R Q 51.96 57.46 119.26 H2 H2 H2 A A A 20 23 24
3 H3E0T0C0D0 hhl 2:1 68.30 Y K Q 51.96 33.67 119.26 H2 H2 H2 A A A 20 21 24
3 H3E0T0C0D0 nhn :2+1 87.41 Y Q R 51.96 119.26 91.02 H2 H2 H8 A A A 20 24 47
4 H4E0T0C0D0 nnnnnn 1+1+1+1 43.38 K E F A 33.67 76.53 61.92 1.38 H2 H8 H10 H17 A A A A 21 54 61 105
4 H4E0T0C0D0 nnnnnh :2+1+1 28.57 K E V A 33.67 76.53 2.71 1.38 H2 H8 H17 H17 A A A A 21 54 101 105
4 H4E0T0C0D0 nnnhhl 2:1+1 9.48 K V A A 33.67 2.71 0.17 1.38 H2 H17 H17 H17 A A A A 21 101 104 105
4 H4E0T0C0D0 nnnhhl 2:1+1 8.92 K A A A 33.67 0.17 1.38 0.47 H2 H17 H17 H17 A A A A 21 104 105 108
4 H4E0T0C0D0 nnnnnh :2+1+1 24.36 K F A A 33.67 61.92 1.38 0.47 H2 H10 H17 H17 A A A A 21 61 105 108
3 H2E0T1C0D0 nhl 2:1 91.85 K Q K 33.67 119.26 122.62 H2 H2 T3 A A A 21 24 25
4 H3E0T1C0D0 nnnnnn 1+1+1+1 54.67 K K F A 33.67 122.62 61.92 0.47 H2 T3 H10 H17 A A A A 21 25 61 108
4 H4E0T0C0D0 lnnnnh 2+:2 10.76 K L A A 33.67 8.72 0.17 0.47 H2 H2 H17 H17 A A A A 21 22 104 108
4 H4E0T0C0D0 nnnhhl 2:1+1 12.46 L C A V 8.72 0.00 0.47 40.63 H2 H17 H17 H17 A A A A 22 107 108 111
4 H4E0T0C0D0 nnnnnh :2+1+1 16.84 L C V V 8.72 0.00 40.63 18.03 H2 H17 H17 H20 A A A A 22 107 111 119
4 H4E0T0C0D0 nnnhhl 2:1+1 2.34 L A C A 8.72 0.17 0.00 0.47 H2 H17 H17 H17 A A A A 22 104 107 108
4 H2E0T2C0D0 lnnnnl 2+2 45.84 L R G Y 8.72 57.46 20.34 96.85 H2 H2 T3 T3 A A A A 22 23 26 27
4 H2E0T2C0D0 lnnnnn 2+1+1 41.63 L G Y V 8.72 20.34 96.85 40.63 H2 T3 T3 H17 A A A A 22 26 27 111
4 H3E0T1C0D0 nnnnnh :2+1+1 17.54 L G A V 8.72 20.34 0.47 40.63 H2 T3 H17 H17 A A A A 22 26 108 111
5 H2E0T1C2D0 nnnnllnlll 4+1 48.47 R G A G P 57.46 18.45 70.27 34.22 61.96 H2 T3 C4 C4 H5 A A A A A 23 30 31 32 33
5 H3E0T0C2D0 nnnnlnnlll 4+1 73.16 R A G P E 57.46 70.27 34.22 61.96 141.91 H2 C4 C4 H5 H5 A A A A A 23 31 32 33 35
5 H4E0T0C1D0 nnnnllnlll 4+1 59.24 R G P G E 57.46 34.22 61.96 0.66 141.91 H2 C4 H5 H5 H5 A A A A A 23 32 33 34 35
4 H2E0T2C0D0 nnnnnn 1+1+1+1 58.68 R Y G P 57.46 96.85 18.45 61.96 H2 T3 T3 H5 A A A A 23 27 30 33
3 H1E0T2C0D0 nnl 2+1 56.37 R G V 57.46 20.34 91.31 H2 T3 T3 A A A 23 26 28
3 H2E0T1C0D0 nnl 2+1 89.34 R Q V 57.46 119.26 91.31 H2 H2 T3 A A A 23 24 28
3 H1E0T2C0D0 nnl 2+1 111.06 Q K V 119.26 122.62 91.31 H2 T3 T3 A A A 24 25 28
4 H1E0T3C0D0 lnnnnn 2+1+1 59.55 K G A N 122.62 20.34 0.47 94.75 T3 T3 H17 T18 A A A A 25 26 108 112
3 H0E0T3C0D0 lnl 3 78.09 K G V 122.62 20.34 91.31 T3 T3 T3 A A A 25 26 28
4 H2E0T2C0D0 nnnlnh 2:1+1 39.05 G A V N 20.34 0.47 40.63 94.75 T3 H17 H17 T18 A A A A 26 108 111 112
3 H0E0T3C0D0 lnl 3 76.91 G V C 20.34 91.31 119.08 T3 T3 T3 A A A 26 28 29
3 H0E0T3C0D0 lnl 3 78.76 G Y C 20.34 96.85 119.08 T3 T3 T3 A A A 26 27 29
3 H0E0T3C0D0 lnl 3 78.13 Y C G 96.85 119.08 18.45 T3 T3 T3 A A A 27 29 30
4 H3E0T0C1D0 llnlll 4 57.14 P G E G 61.96 0.66 141.91 24.02 H5 H5 H5 C6 A A A A 33 34 35 36
4 H1E0T1C2D0 lnnlnn 3+1 53.12 P A D H 79.84 77.64 36.40 18.59 C6 C6 T7 H8 A A A A 37 39 40 43
4 H1E0T0C3D0 llnlnn 3+1 54.46 P A A H 79.84 41.79 77.64 18.59 C6 C6 C6 H8 A A A A 37 38 39 43
4 H2E0T0C2D0 lnnnnl 2+2 48.06 A A H Q 41.79 77.64 18.59 54.21 C6 C6 H8 H8 A A A A 38 39 43 44
4 H3E0T0C1D0 nnnhhl 2:1+1 51.40 A H Q R 41.79 18.59 54.21 91.02 C6 H8 H8 H8 A A A A 38 43 44 47
4 H2E0T1C1D0 lnnnnl 2+2 46.71 A D H Q 77.64 36.40 18.59 54.21 C6 T7 H8 H8 A A A A 39 40 43 44
4 H2E0T2C0D0 lnnnnn 2+1+1 46.11 D P Q T 36.40 78.39 54.21 15.45 T7 T7 H8 H22 A A A A 40 41 44 148
4 H1E0T3C0D0 llnlnn 3+1 36.94 D P L T 36.40 78.39 17.52 15.45 T7 T7 T7 H22 A A A A 40 41 42 148
3 H1E0T2C0D0 lnl 3 24.17 D L H 36.40 17.52 18.59 T7 T7 H8 A A A 40 42 43
4 H3E0T1C0D0 nnnhhl 2:1+1 47.93 P W A T 78.39 31.11 66.76 15.45 T7 H22 H22 H22 A A A A 41 144 145 148
4 H2E0T2C0D0 lnnnnh 2+:2 35.62 P L W T 78.39 17.52 31.11 15.45 T7 T7 H22 H22 A A A A 41 42 144 148
5 H4E0T1C0D0 hnnnnnnnnl 2+:2+1 9.81 L A M W F 17.52 0.00 0.36 31.11 0.07 T7 H8 H8 H22 H22 A A A A A 42 45 46 144 147
5 H4E0T1C0D0 lhnnhnnnnn 2:1+1+1 12.83 L A W F T 17.52 0.00 31.11 0.07 15.45 T7 H8 H22 H22 H22 A A A A A 42 45 144 147 148
4 H3E0T1C0D0 nnnhhl 2:1+1 30.97 Q A A Y 54.21 0.00 30.05 39.63 H8 H8 H8 T23 A A A A 44 45 48 151
4 H2E0T2C0D0 lnnnnl 2+2 28.30 Q A Y G 54.21 0.00 39.63 19.38 H8 H8 T23 T23 A A A A 44 45 151 152
4 H3E0T1C0D0 lnnnnn 2+1+1 22.26 Q A T G 54.21 0.00 15.45 19.38 H8 H8 H22 T23 A A A A 44 45 148 152
3 H3E0T0C0D0 hhl 2:1 58.43 Q R A 54.21 91.02 30.05 H8 H8 H8 A A A 44 47 48
4 H2E0T2C0D0 lnnnnn 2+1+1 58.56 Q T G D 54.21 15.45 19.38 145.20 H8 H22 T23 T23 A A A A 44 148 152 153
5 H4E0T1C0D0 hnnnnnnnnn :2+1+1+1 8.97 A A F Y R 0.00 0.11 0.07 39.63 5.06 H8 H8 H22 T23 H25 A A A A A 45 49 147 151 163
4 H4E0T0C0D0 nnnhhl 2:1+1 0.14 A M A F 0.00 0.36 0.11 0.07 H8 H8 H8 H22 A A A A 45 46 49 147
4 H3E0T1C0D0 lnnnnn 2+1+1 8.72 A F T G 0.00 0.07 15.45 19.38 H8 H22 H22 T23 A A A A 45 147 148 152
4 H2E0T2C0D0 lnnnnn 2+1+1 14.77 A F Y G 0.00 0.07 39.63 19.38 H8 H22 T23 T23 A A A A 45 147 151 152
5 H4E0T1C0D0 lhnnhnnnnn 2:1+1+1 14.97 A A A Y R 0.00 30.05 0.11 39.63 5.06 H8 H8 H8 T23 H25 A A A A A 45 48 49 151 163
4 H4E0T0C0D0 nnnnnh :2+1+1 7.95 M L F W 0.36 0.17 0.16 31.11 H8 H17 H17 H22 A A A A 46 96 100 144
4 H4E0T0C0D0 nnnnnh :2+1+1 7.93 M L W F 0.36 0.17 31.11 0.07 H8 H17 H22 H22 A A A A 46 96 144 147
3 H3E0T0C0D0 hhl 2:1 1.69 M A G 0.36 0.11 4.61 H8 H8 H8 A A A 46 49 50
3 H3E0T0C0D0 hhl 2:1 63.71 R A D 91.02 30.05 70.05 H8 H8 H8 A A A 47 48 51
5 H4E0T1C0D0 lhnnhnnnnn 2:1+1+1 22.69 A A E Y R 30.05 0.11 38.60 39.63 5.06 H8 H8 H8 T23 H25 A A A A A 48 49 52 151 163
3 H3E0T0C0D0 hhl 2:1 46.23 A D E 30.05 70.05 38.60 H8 H8 H8 A A A 48 51 52
4 H4E0T0C0D0 nnnhhl 2:1+1 3.10 A G F V 0.11 4.61 5.54 2.15 H8 H8 H8 H17 A A A A 49 50 53 97
4 H4E0T0C0D0 nnnnnn 1+1+1+1 1.85 A V F R 0.11 2.15 0.07 5.06 H8 H17 H22 H25 A A A A 49 97 147 163
3 H3E0T0C0D0 hhl 2:1 14.75 A E F 0.11 38.60 5.54 H8 H8 H8 A A A 49 52 53
4 H4E0T0C0D0 hnnnnh :2+:2 3.75 G F V V 4.61 5.54 2.15 2.71 H8 H8 H17 H17 A A A A 50 53 97 101
4 H4E0T0C0D0 nnnhhl 2:1+1 22.35 G F E V 4.61 5.54 76.53 2.71 H8 H8 H8 H17 A A A A 50 53 54 101
3 H3E0T0C0D0 hhl 2:1 50.40 G D E 4.61 70.05 76.53 H8 H8 H8 A A A 50 51 54
3 H3E0T0C0D0 hhl 2:1 86.07 D E T 70.05 76.53 111.62 H8 H8 H8 A A A 51 54 55
3 H3E0T0C0D0 hhl 2:1 73.42 D E T 70.05 38.60 111.62 H8 H8 H8 A A A 51 52 55
4 H3E0T1C0D0 nnnnnh :2+1+1 56.63 E R Y E 38.60 78.53 39.63 69.78 H8 H8 T23 H25 A A A A 52 56 151 164
4 H4E0T0C0D0 hnnnnh :2+:2 60.10 E R E W 38.60 78.53 69.78 53.50 H8 H8 H25 H25 A A A A 52 56 164 167
4 H4E0T0C0D0 nnnhhl 2:1+1 44.04 E F R W 38.60 5.54 78.53 53.50 H8 H8 H8 H25 A A A A 52 53 56 167
3 H3E0T0C0D0 hhl 2:1 76.25 E T R 38.60 111.62 78.53 H8 H8 H8 A A A 52 55 56
4 H3E0T1C0D0 lnnnnn 2+1+1 38.27 E Y R E 38.60 39.63 5.06 69.78 H8 T23 H25 H25 A A A A 52 151 163 164
4 H4E0T0C0D0 nnnhhl 2:1+1 41.73 E R E W 38.60 5.06 69.78 53.50 H8 H25 H25 H25 A A A A 52 163 164 167
5 H3E0T0C2D0 nnnnnnnnnl 2+1+1+1 28.16 F E F T V 5.54 76.53 32.48 23.52 2.71 H8 H8 C9 C9 H17 A A A A A 53 54 57 60 101
4 H3E0T0C1D0 nnnnnh :2+1+1 10.18 F F A V 5.54 32.48 0.00 2.71 H8 C9 H17 H17 A A A A 53 57 98 101
4 H3E0T0C1D0 nnnnnh :2+1+1 11.87 F F R A 5.54 32.48 9.47 0.00 H8 C9 H17 H17 A A A A 53 57 95 98
4 H2E0T1C1D0 nnnnnn 1+1+1+1 23.81 F F R R 5.54 32.48 9.47 47.75 H8 C9 H17 T26 A A A A 53 57 95 171
4 H2E0T1C1D0 nnnlnh 2:1+1 41.08 F R F R 5.54 78.53 32.48 47.75 H8 H8 C9 T26 A A A A 53 56 57 171
4 H4E0T0C0D0 nnnhhl 2:1+1 4.17 F G R A 5.54 1.68 9.47 0.00 H8 H17 H17 H17 A A A A 53 94 95 98
4 H3E0T1C0D0 lnnnnn 2+1+1 16.11 F G R R 5.54 1.68 9.47 47.75 H8 H17 H17 T26 A A A A 53 94 95 171
4 H4E0T0C0D0 nnnhhl 2:1+1 2.34 F G V A 5.54 1.68 2.15 0.00 H8 H17 H17 H17 A A A A 53 94 97 98
4 H3E0T1C0D0 nnnnnn 1+1+1+1 27.12 F G W R 5.54 1.68 53.50 47.75 H8 H17 H25 T26 A A A A 53 94 167 171
4 H4E0T0C0D0 nnnhhl 2:1+1 2.60 F V A V 5.54 2.15 0.00 2.71 H8 H17 H17 H17 A A A A 53 97 98 101
4 H3E0T1C0D0 nnnnnh :2+1+1 46.33 F R W R 5.54 78.53 53.50 47.75 H8 H8 H25 T26 A A A A 53 56 167 171
4 H3E0T0C1D0 nnnnnh :2+1+1 26.03 E T V A 76.53 23.52 2.71 1.38 H8 C9 H17 H17 A A A A 54 60 101 105
4 H3E0T0C1D0 lnnnnn 2+1+1 40.84 E T F A 76.53 23.52 61.92 1.38 H8 C9 H10 H17 A A A A 54 60 61 105
3 H1E0T0C2D0 lll 3 113.86 R F R 78.53 32.48 230.58 H8 C9 C9 A A A 56 57 58
4 H3E0T0C1D0 nnnhhh :3+1 17.33 F R A F 32.48 9.47 0.00 27.37 C9 H17 H17 H17 A A A A 57 95 98 102
4 H3E0T0C1D0 nnnhhl 2:1+1 15.64 F A V F 32.48 0.00 2.71 27.37 C9 H17 H17 H17 A A A A 57 98 101 102
3 H1E0T0C2D0 nnl 2+1 67.74 F R F 32.48 143.38 27.37 C9 C9 H17 A A A 57 59 102
4 H0E0T0C4D0 llnlll 4 107.49 F R R T 32.48 230.58 143.38 23.52 C9 C9 C9 C9 A A A A 57 58 59 60
4 H1E0T0C3D0 llnlnl 4 111.78 R R T S 230.58 143.38 23.52 49.64 C9 C9 C9 H10 A A A A 58 59 60 62
4 H2E0T0C2D0 lnnlnl 4 56.96 R T S D 143.38 23.52 49.64 11.28 C9 C9 H10 H10 A A A A 59 60 62 63
3 H2E0T0C1D0 nnn 1+1+1 60.68 R D F 143.38 11.28 27.37 C9 H10 H17 A A A 59 63 102
4 H1E0T0C3D0 nnnnnn 1+1+1+1 67.39 R D V G 143.38 11.28 69.03 45.88 C9 H10 C27 C27 A A A A 59 63 178 181
4 H3E0T0C1D0 nnnlnh 2:1+1 22.74 T F L A 23.52 61.92 4.13 1.38 C9 H10 H10 H17 A A A A 60 61 64 105
3 H2E0T0C1D0 lll 3 45.03 T F S 23.52 61.92 49.64 C9 H10 H10 A A A 60 61 62
3 H2E0T0C1D0 nnl 2+1 12.98 T D L 23.52 11.28 4.13 C9 H10 H10 A A A 60 63 64
4 H4E0T0C0D0 nnnhhl 2:1+1 29.16 F A A E 61.92 1.38 0.47 52.89 H10 H17 H17 H17 A A A A 61 105 108 109
4 H4E0T0C0D0 hnnnnh :2+:2 30.08 F L A E 61.92 4.13 1.38 52.89 H10 H10 H17 H17 A A A A 61 64 105 109
3 H3E0T0C0D0 hhl 2:1 35.13 S A A 49.64 46.69 9.05 H10 H10 H10 A A A 62 65 66
3 H3E0T0C0D0 hhl 2:1 23.32 S D A 49.64 11.28 9.05 H10 H10 H10 A A A 62 63 66
4 H3E0T0C1D0 nnnhhl 2:1+1 5.95 D A Q L 11.28 9.05 1.30 2.18 H10 H10 H10 C27 A A A A 63 66 67 180
4 H2E0T0C2D0 lnnnnh 2+:2 17.10 D A L G 11.28 9.05 2.18 45.88 H10 H10 C27 C27 A A A A 63 66 180 181
3 H2E0T0C1D0 nnn 1+1+1 13.61 D F L 11.28 27.37 2.18 H10 H17 C27 A A A 63 102 180
4 H1E0T0C3D0 lnnlnn 3+1 32.09 D V L G 11.28 69.03 2.18 45.88 H10 C27 C27 C27 A A A A 63 178 180 181
3 H3E0T0C0D0 hhl 2:1 5.57 D L Q 11.28 4.13 1.30 H10 H10 H10 A A A 63 64 67
3 H3E0T0C0D0 nnl 2+1 14.26 D L F 11.28 4.13 27.37 H10 H10 H17 A A A 63 64 102
4 H3E0T1C0D0 nnnlnh 2:1+1 4.50 L Q L L 4.13 1.30 9.88 2.67 H10 H10 T11 H17 A A A A 64 67 68 106
4 H3E0T1C0D0 nnnnnh :2+1+1 17.39 L L L E 4.13 9.88 2.67 52.89 H10 T11 H17 H17 A A A A 64 68 106 109
4 H4E0T0C0D0 nnnhhl 2:1+1 8.89 L F A L 4.13 27.37 1.38 2.67 H10 H17 H17 H17 A A A A 64 102 105 106
4 H4E0T0C0D0 nnnhhl 2:1+1 15.27 L A L E 4.13 1.38 2.67 52.89 H10 H17 H17 H17 A A A A 64 105 106 109
4 H3E0T1C0D0 lnnnnn 2+1+1 28.40 L A L E 4.13 46.69 9.88 52.89 H10 H10 T11 H17 A A A A 64 65 68 109
3 H2E0T1C0D0 nnl 2+1 57.49 A A H 46.69 9.05 116.74 H10 H10 T11 A A A 65 66 69
4 H1E0T0C3D0 llnlnn 3+1 26.33 A L G A 9.05 2.18 45.88 48.21 H10 C27 C27 C27 A A A A 66 180 181 182
4 H2E0T0C2D0 lnnnnl 2+2 15.19 A Q L A 9.05 1.30 2.18 48.21 H10 H10 C27 C27 A A A A 66 67 180 182
3 H1E0T1C1D0 nnn 1+1+1 58.00 A H A 9.05 116.74 48.21 H10 T11 C27 A A A 66 69 182
3 H1E0T2C0D0 nnl 2+1 75.05 A H V 9.05 116.74 99.35 H10 T11 T11 A A A 66 69 70
3 H2E0T1C0D0 nnl 2+1 36.57 A Q V 9.05 1.30 99.35 H10 H10 T11 A A A 66 67 70
4 H3E0T1C0D0 lnnnnn 2+1+1 20.62 Q A R F 1.30 1.88 72.43 6.87 H10 T13 H14 H14 A A A A 67 75 78 79
4 H3E0T1C0D0 nnnnnn 1+1+1+1 3.18 Q A F L 1.30 1.88 6.87 2.67 H10 T13 H14 H17 A A A A 67 75 79 106
4 H2E0T2C0D0 lnnnnn 2+1+1 3.93 Q L A L 1.30 9.88 1.88 2.67 H10 T11 T13 H17 A A A A 67 68 75 106
3 H2E0T1C0D0 nnn 1+1+1 57.69 Q V R 1.30 99.35 72.43 H10 T11 H14 A A A 67 70 78
4 H3E0T0C1D0 lnnnnn 2+1+1 20.70 Q R F L 1.30 72.43 6.87 2.18 H10 H14 H14 C27 A A A A 67 78 79 180
4 H3E0T0C1D0 nnnnnn 1+1+1+1 3.25 Q F L L 1.30 6.87 2.67 2.18 H10 H14 H17 C27 A A A A 67 79 106 180
5 H2E0T2C1D0 lnnnnnnlnn 2+2+1 33.41 L E S K M 9.88 52.89 0.52 98.06 5.70 T11 H17 H17 T18 C19 A A A A A 68 109 110 113 115
4 H2E0T1C1D0 nnnnnn 1+1+1+1 9.96 L S M L 9.88 0.52 5.70 23.75 T11 H17 C19 H20 A A A A 68 110 115 118
4 H0E0T2C2D0 lnnnnn 2+1+1 32.44 L T P M 9.88 76.35 37.85 5.70 T11 C12 T13 C19 A A A A 68 71 72 115
4 H1E0T2C1D0 nnnnnn 1+1+1+1 19.30 L P M L 9.88 37.85 5.70 23.75 T11 T13 C19 H20 A A A A 68 72 115 118
4 H1E0T3C0D0 nnnnnn 1+1+1+1 18.34 L P A L 9.88 37.85 1.88 23.75 T11 T13 T13 H20 A A A A 68 72 75 118
4 H3E0T1C0D0 nnnhhl 2:1+1 16.49 L L E S 9.88 2.67 52.89 0.52 T11 H17 H17 H17 A A A A 68 106 109 110
3 H0E0T1C2D0 nnl 2+1 117.58 H A L 116.74 48.21 187.80 T11 C27 C27 A A A 69 182 183
3 H0E0T2C1D0 nnl 2+1 134.63 H V L 116.74 99.35 187.80 T11 T11 C27 A A A 69 70 183
2 H0E0T2C0D0 n 1+1 107.40 H K 116.74 98.06 T11 T18 A A 69 113
4 H1E0T2C1D0 llnlnn 3+1 71.50 V T P R 99.35 76.35 37.85 72.43 T11 C12 T13 H14 A A A A 70 71 72 78
4 H1E0T2C1D0 lnnlnn 3+1 60.30 T P S R 76.35 37.85 54.55 72.43 C12 T13 T13 H14 A A A A 71 72 74 78
4 H0E0T4C0D0 llnlll 4 34.08 P G S A 37.85 42.05 54.55 1.88 T13 T13 T13 T13 A A A A 72 73 74 75
4 H1E0T3C0D0 lnnlnn 3+1 41.68 P S A R 37.85 54.55 1.88 72.43 T13 T13 T13 H14 A A A A 72 74 75 78
4 H1E0T3C0D0 lnnlnn 3+1 26.38 P G A L 37.85 42.05 1.88 23.75 T13 T13 T13 H20 A A A A 72 73 75 118
4 H1E0T2C1D0 lnnnnn 2+1+1 48.34 P E M L 37.85 126.07 5.70 23.75 T13 T18 C19 H20 A A A A 72 114 115 118
5 H2E0T3C0D0 llnnllnlll 5 54.91 G S A Q Q 42.05 54.55 1.88 80.32 95.73 T13 T13 T13 H14 H14 A A A A A 73 74 75 76 77
4 H2E0T2C0D0 lnnlnn 3+1 38.08 G A Q W 42.05 1.88 80.32 28.07 T13 T13 H14 H20 A A A A 73 75 76 125
4 H2E0T2C0D0 lnnnnh 2+:2 23.94 G A L W 42.05 1.88 23.75 28.07 T13 T13 H20 H20 A A A A 73 75 118 125
4 H2E0T2C0D0 lnnlnl 4 56.15 S A Q R 54.55 1.88 95.73 72.43 T13 T13 H14 H14 A A A A 74 75 77 78
5 H4E0T1C0D0 hnnnnnnnnn :2+1+1+1 7.96 A F L V W 1.88 6.87 2.67 0.30 28.07 T13 H14 H17 H20 H20 A A A A A 75 79 106 122 125
4 H3E0T1C0D0 nnnlnh 2:1+1 29.28 A Q F W 1.88 80.32 6.87 28.07 T13 H14 H14 H20 A A A A 75 76 79 125
4 H3E0T1C0D0 nnnhhh :3+1 13.50 A L V W 1.88 23.75 0.30 28.07 T13 H20 H20 H20 A A A A 75 118 122 125
4 H4E0T0C0D0 nnnhhl 2:1+1 43.30 Q F T W 80.32 6.87 57.92 28.07 H14 H14 H14 H20 A A A A 76 79 80 125
3 H3E0T0C0D0 hhl 2:1 77.99 Q Q T 80.32 95.73 57.92 H14 H14 H14 A A A 76 77 80
3 H3E0T0C0D0 hhl 2:1 85.53 Q T Q 95.73 57.92 102.94 H14 H14 H14 A A A 77 80 81
3 H3E0T0C0D0 hhl 2:1 90.37 Q R Q 95.73 72.43 102.94 H14 H14 H14 A A A 77 78 81
4 H3E0T0C1D0 nnnhhl 2:1+1 56.70 R Q V A 72.43 102.94 0.48 50.96 H14 H14 H14 C27 A A A A 78 81 82 179
4 H2E0T0C2D0 lnnnnh 2+:2 31.51 R V A L 72.43 0.48 50.96 2.18 H14 H14 C27 C27 A A A A 78 82 179 180
4 H3E0T0C1D0 nnnhhl 2:1+1 20.49 R F V L 72.43 6.87 0.48 2.18 H14 H14 H14 C27 A A A A 78 79 82 180
4 H4E0T0C0D0 nnnhhl 2:1+1 25.99 F T S W 6.87 57.92 11.11 28.07 H14 H14 H14 H20 A A A A 79 80 83 125
4 H4E0T0C0D0 hnnnnh :2+:2 31.01 T S W Y 57.92 11.11 28.07 26.94 H14 H14 H20 H20 A A A A 80 83 125 129
4 H4E0T0C0D0 nnnhhl 2:1+1 39.30 T S D Y 57.92 11.11 61.21 26.94 H14 H14 H14 H20 A A A A 80 83 84 129
3 H3E0T0C0D0 hhl 2:1 74.02 T Q D 57.92 102.94 61.21 H14 H14 H14 A A A 80 81 84
4 H3E0T0C1D0 nnnhhl 2:1+1 57.04 Q V E A 102.94 0.48 73.76 50.96 H14 H14 H14 C27 A A A A 81 82 85 179
3 H3E0T0C0D0 hhl 2:1 79.30 Q D E 102.94 61.21 73.76 H14 H14 H14 A A A 81 84 85
4 H3E0T0C1D0 nnnhhl 2:1+1 19.86 V E L A 0.48 73.76 1.54 3.65 H14 H14 H14 C27 A A A A 82 85 86 177
4 H2E0T0C2D0 lnnnnh 2+:2 32.21 V E A A 0.48 73.76 3.65 50.96 H14 H14 C27 C27 A A A A 82 85 177 179
4 H3E0T0C1D0 nnnnnh :2+1+1 8.26 V L F A 0.48 1.54 27.37 3.65 H14 H14 H17 C27 A A A A 82 86 102 177
4 H2E0T0C2D0 nnnnnn 1+1+1+1 8.42 V F A L 0.48 27.37 3.65 2.18 H14 H17 C27 C27 A A A A 82 102 177 180
4 H1E0T0C3D0 lnnlnn 3+1 14.32 V A A L 0.48 3.65 50.96 2.18 H14 C27 C27 C27 A A A A 82 177 179 180
3 H3E0T0C0D0 hhl 2:1 4.38 V S L 0.48 11.11 1.54 H14 H14 H14 A A A 82 83 86
3 H3E0T0C0D0 hhl 2:1 6.15 F V S 6.87 0.48 11.11 H14 H14 H14 A A A 79 82 83
4 H3E0T0C1D0 nnnnnh :2+1+1 9.22 F V F L 6.87 0.48 27.37 2.18 H14 H14 H17 C27 A A A A 79 82 102 180
4 H3E0T1C0D0 lnnnnn 2+1+1 36.24 S D F Y 11.11 61.21 45.71 26.94 H14 H14 T15 H20 A A A A 83 84 87 129
4 H3E0T1C0D0 nnnnnh :2+1+1 55.91 D F Y R 61.21 45.71 26.94 89.78 H14 T15 H20 H20 A A A A 84 87 129 133
3 H1E0T2C0D0 nnl 2+1 81.94 D F Q 61.21 45.71 138.90 H14 T15 T15 A A A 84 87 88
3 H2E0T1C0D0 nnl 2+1 91.29 D E Q 61.21 73.76 138.90 H14 H14 T15 A A A 84 85 88
4 H1E0T1C2D0 lnnlnn 3+1 46.25 E G A A 73.76 56.61 3.65 50.96 H14 T26 C27 C27 A A A A 85 176 177 179
4 H2E0T1C1D0 lnnnnn 2+1+1 22.35 E L L A 73.76 1.54 10.43 3.65 H14 H14 T26 C27 A A A A 85 86 174 177
3 H1E0T2C0D0 nnn 1+1+1 74.36 E Q L 73.76 138.90 10.43 H14 T15 T26 A A A 85 88 174
3 H0E0T3C0D0 nnl 2+1 67.51 Q G L 138.90 53.19 10.43 T15 T15 T26 A A A 88 89 174
4 H1E0T1C2D0 llnlnn 3+1 18.94 L G G P 1.54 53.19 9.44 11.58 H14 T15 C16 C16 A A A A 86 89 90 91
4 H1E0T2C1D0 lnnnnn 2+1+1 18.65 L G G L 1.54 53.19 9.44 10.43 H14 T15 C16 T26 A A A A 86 89 90 174
4 H0E0T3C1D0 lnnnnl 2+2 42.12 G G V L 53.19 9.44 95.42 10.43 T15 C16 T26 T26 A A A A 89 90 173 174
4 H4E0T0C0D0 nnnhhl 2:1+1 1.99 W L V F 5.57 0.17 2.15 0.07 H17 H17 H17 H22 A A A A 93 96 97 147
4 H4E0T0C0D0 hnnnnh :2+:2 9.23 W L W F 5.57 0.17 31.11 0.07 H17 H17 H22 H22 A A A A 93 96 144 147
4 H3E0T0C1D0 nnnlnh 2:1+1 12.76 W G W F 5.57 14.30 31.11 0.07 H17 C21 H22 H22 A A A A 93 143 144 147
4 H3E0T0C1D0 lnnnnn 2+1+1 20.72 W G E F 5.57 14.30 62.94 0.07 H17 C21 H22 H22 A A A A 93 143 146 147
4 H4E0T0C0D0 nnnhhl 2:1+1 19.32 W E F L 5.57 62.94 0.07 8.69 H17 H22 H22 H22 A A A A 93 146 147 150
4 H4E0T0C0D0 nnnnnh :2+1+1 4.85 W F L R 5.57 0.07 8.69 5.06 H17 H22 H22 H25 A A A A 93 147 150 163
4 H4E0T0C0D0 nnnnnh :2+1+1 3.21 W V F R 5.57 2.15 0.07 5.06 H17 H17 H22 H25 A A A A 93 97 147 163
4 H4E0T0C0D0 nnnhhl 2:1+1 3.62 W G V R 5.57 1.68 2.15 5.06 H17 H17 H17 H25 A A A A 93 94 97 163
4 H4E0T0C0D0 lnnnnh 2+:2 10.69 W G R N 5.57 1.68 5.06 30.45 H17 H17 H25 H25 A A A A 93 94 163 166
4 H3E0T0C1D0 llnlnn 3+1 15.50 N W G N 24.31 5.57 1.68 30.45 C16 H17 H17 H25 A A A A 92 93 94 166
4 H4E0T0C0D0 lnnnnh 2+:2 15.02 W L W I 5.57 0.17 54.15 0.18 H17 H17 H20 H20 A A A A 93 96 137 138
4 H3E0T0C1D0 nnnlnh 2:1+1 21.05 N W L W 24.31 5.57 0.17 54.15 C16 H17 H17 H20 A A A A 92 93 96 137
4 H4E0T0C0D0 nnnhhl 2:1+1 28.63 W W I S 5.57 54.15 0.18 54.62 H17 H20 H20 H20 A A A A 93 137 138 141
4 H3E0T0C1D0 lnnnnh 2+:2 34.66 N W W S 24.31 5.57 54.15 54.62 C16 H17 H20 H20 A A A A 92 93 137 141
4 H3E0T0C1D0 nnnlnh 2:1+1 25.21 W I S G 5.57 0.18 54.62 40.49 H17 H20 H20 C21 A A A A 93 138 141 142
4 H2E0T0C2D0 lnnnnn 2+1+1 15.14 W I G G 5.57 0.18 40.49 14.30 H17 H20 C21 C21 A A A A 93 138 142 143
4 H4E0T0C0D0 nnnnnh :2+1+1 9.26 W L I W 5.57 0.17 0.18 31.11 H17 H17 H20 H22 A A A A 93 96 138 144
4 H3E0T0C1D0 lnnnnn 2+1+1 12.79 W I G W 5.57 0.18 14.30 31.11 H17 H20 C21 H22 A A A A 93 138 143 144
4 H3E0T0C1D0 lnnnnn 2+1+1 40.91 W S G E 5.57 54.62 40.49 62.94 H17 H20 C21 H22 A A A A 93 141 142 146
4 H2E0T0C2D0 lnnnnn 2+1+1 30.82 W G G E 5.57 40.49 14.30 62.94 H17 C21 C21 H22 A A A A 93 142 143 146
4 H4E0T0C0D0 nnnnnh :2+1+1 12.44 W L R N 5.57 8.69 5.06 30.45 H17 H22 H25 H25 A A A A 93 150 163 166
4 H3E0T0C1D0 lnnlnn 3+1 13.28 N G R V 24.31 1.68 9.47 17.64 C16 H17 H17 H25 A A A A 92 94 95 170
4 H3E0T1C0D0 lnnnnl 2+2 19.13 G R V R 1.68 9.47 17.64 47.75 H17 H17 H25 T26 A A A A 94 95 170 171
4 H4E0T0C0D0 nnnhhl 2:1+1 25.82 G N W V 1.68 30.45 53.50 17.64 H17 H25 H25 H25 A A A A 94 166 167 170
4 H3E0T0C1D0 lnnnnh 2+:2 18.52 N G N V 24.31 1.68 30.45 17.64 C16 H17 H25 H25 A A A A 92 94 166 170
4 H3E0T1C0D0 nnnlnh 2:1+1 30.14 G W V R 1.68 53.50 17.64 47.75 H17 H25 H25 T26 A A A A 94 167 170 171
4 H4E0T0C0D0 nnnhhl 2:1+1 22.67 G R N W 1.68 5.06 30.45 53.50 H17 H25 H25 H25 A A A A 94 163 166 167
3 H3E0T0C0D0 hhl 2:1 0.83 L V F 0.17 2.15 0.16 H17 H17 H17 A A A 96 97 100
3 H3E0T0C0D0 hhl 2:1 10.49 V F A 2.71 27.37 1.38 H17 H17 H17 A A A 101 102 105
4 H4E0T0C0D0 nnnhhl 2:1+1 9.23 F F G L 6.87 27.37 0.00 2.67 H14 H17 H17 H17 A A A A 79 102 103 106
4 H3E0T0C1D0 nnnnnh :2+1+1 9.77 F F L L 6.87 27.37 2.67 2.18 H14 H17 H17 C27 A A A A 79 102 106 180
4 H4E0T0C0D0 nnnnnh :2+1+1 2.46 F G L V 6.87 0.00 2.67 0.30 H14 H17 H17 H20 A A A A 79 103 106 122
4 H4E0T0C0D0 nnnhhl 2:1+1 0.87 L C S V 2.67 0.00 0.52 0.30 H17 H17 H17 H20 A A A A 106 107 110 122
4 H4E0T0C0D0 nnnhhl 2:1+1 0.74 G L C V 0.00 2.67 0.00 0.30 H17 H17 H17 H20 A A A A 103 106 107 122
4 H4E0T0C0D0 hnnnnh :2+:2 4.71 C S V V 0.00 0.52 18.03 0.30 H17 H17 H20 H20 A A A A 107 110 119 122
4 H4E0T0C0D0 nnnhhl 2:1+1 16.94 C V V Q 0.00 18.03 0.30 49.43 H17 H20 H20 H20 A A A A 107 119 122 123
4 H4E0T0C0D0 hnnnnh :2+:2 1.30 G C V M 0.00 0.00 0.30 4.91 H17 H17 H20 H20 A A A A 103 107 122 126
4 H4E0T0C0D0 nnnhhl 2:1+1 13.66 C V Q M 0.00 0.30 49.43 4.91 H17 H20 H20 H20 A A A A 107 122 123 126
4 H4E0T0C0D0 nnnhhl 2:1+1 14.80 C S V V 0.00 0.52 40.63 18.03 H17 H17 H17 H20 A A A A 107 110 111 119
3 H2E0T1C0D0 nnl 2+1 49.37 A E N 0.47 52.89 94.75 H17 H17 T18 A A A 108 109 112
3 H1E0T2C0D0 nnl 2+1 81.90 E N K 52.89 94.75 98.06 H17 T18 T18 A A A 109 112 113
4 H3E0T0C1D0 nnnlnh 2:1+1 34.90 S M E V 0.52 5.70 115.36 18.03 H17 C19 H20 H20 A A A A 110 115 116 119
4 H3E0T0C1D0 lnnnnn 2+1+1 12.00 S M L V 0.52 5.70 23.75 18.03 H17 C19 H20 H20 A A A A 110 115 118 119
4 H4E0T0C0D0 lnnnnh 2+:2 43.63 S V E V 0.52 40.63 115.36 18.03 H17 H17 H20 H20 A A A A 110 111 116 119
4 H4E0T0C0D0 nnnhhl 2:1+1 10.65 S L V V 0.52 23.75 18.03 0.30 H17 H20 H20 H20 A A A A 110 118 119 122
4 H2E0T1C1D0 lnnlnn 3+1 54.91 S K M E 0.52 98.06 5.70 115.36 H17 T18 C19 H20 A A A A 110 113 115 116
4 H1E0T2C1D0 llnlll 4 86.30 K E M E 98.06 126.07 5.70 115.36 T18 T18 C19 H20 A A A A 113 114 115 116
4 H2E0T1C1D0 llnlll 4 84.52 E M E P 126.07 5.70 115.36 90.96 T18 C19 H20 H20 A A A A 114 115 116 117
4 H2E0T1C1D0 lnnlnl 4 61.62 E M P L 126.07 5.70 90.96 23.75 T18 C19 H20 H20 A A A A 114 115 117 118
3 H3E0T0C0D0 hhl 2:1 56.93 E V G 115.36 18.03 37.41 H20 H20 H20 A A A 116 119 120
3 H3E0T0C0D0 hhl 2:1 81.24 E P G 115.36 90.96 37.41 H20 H20 H20 A A A 116 117 120
3 H3E0T0C0D0 hhl 2:1 64.30 P G Q 90.96 37.41 64.53 H20 H20 H20 A A A 117 120 121
3 H3E0T0C0D0 hhl 2:1 59.75 P L Q 90.96 23.75 64.53 H20 H20 H20 A A A 117 118 121
4 H4E0T0C0D0 hhhlhh 2:1:1 29.16 L Q V W 23.75 64.53 0.30 28.07 H20 H20 H20 H20 A A A A 118 121 122 125
3 H3E0T0C0D0 hhl 2:1 34.96 V G Q 18.03 37.41 49.43 H20 H20 H20 A A A 119 120 123
3 H3E0T0C0D0 hhl 2:1 52.87 G Q E 37.41 49.43 71.78 H20 H20 H20 A A A 120 123 124
3 H3E0T0C0D0 hhl 2:1 57.91 G Q E 37.41 64.53 71.78 H20 H20 H20 A A A 120 121 124
3 H3E0T0C0D0 hhl 2:1 54.79 Q E W 64.53 71.78 28.07 H20 H20 H20 A A A 121 124 125
4 H4E0T0C0D0 nnnhhl 2:1+1 10.04 F V W M 6.87 0.30 28.07 4.91 H14 H20 H20 H20 A A A A 79 122 125 126
4 H4E0T0C0D0 nnnnnh :2+1+1 3.02 F G V M 6.87 0.00 0.30 4.91 H14 H17 H20 H20 A A A A 79 103 122 126
3 H3E0T0C0D0 hhl 2:1 49.34 Q E V 49.43 71.78 26.80 H20 H20 H20 A A A 123 124 127
3 H3E0T0C0D0 hhl 2:1 68.26 E V E 71.78 26.80 106.19 H20 H20 H20 A A A 124 127 128
3 H3E0T0C0D0 hhl 2:1 68.68 E W E 71.78 28.07 106.19 H20 H20 H20 A A A 124 125 128
3 H3E0T0C0D0 hhl 2:1 53.73 W E Y 28.07 106.19 26.94 H20 H20 H20 A A A 125 128 129
3 H3E0T0C0D0 hhl 2:1 19.97 W M Y 28.07 4.91 26.94 H20 H20 H20 A A A 125 126 129
3 H3E0T0C0D0 hhl 2:1 11.29 M V L 4.91 26.80 2.17 H20 H20 H20 A A A 126 127 130
3 H3E0T0C0D0 hhl 2:1 75.39 V E E 26.80 106.19 93.19 H20 H20 H20 A A A 127 128 131
3 H3E0T0C0D0 hhl 2:1 101.32 E E T 106.19 93.19 104.57 H20 H20 H20 A A A 128 131 132
3 H3E0T0C0D0 hhl 2:1 79.23 E Y T 106.19 26.94 104.57 H20 H20 H20 A A A 128 129 132
3 H3E0T0C0D0 hhl 2:1 73.76 Y T R 26.94 104.57 89.78 H20 H20 H20 A A A 129 132 133
3 H3E0T0C0D0 hhl 2:1 97.35 T R D 104.57 89.78 97.70 H20 H20 H20 A A A 132 133 136
4 H3E0T1C0D0 nnnhhl 2:1+1 40.61 F Y R L 45.71 26.94 89.78 0.00 T15 H20 H20 H20 A A A A 87 129 133 134
4 H3E0T1C0D0 nnnhhl 2:1+1 47.41 F R L W 45.71 89.78 0.00 54.15 T15 H20 H20 H20 A A A A 87 133 134 137
3 H3E0T0C0D0 lll 3 35.54 R L A 89.78 0.00 16.85 H20 H20 H20 A A A 133 134 135
3 H3E0T0C0D0 lhl 3 68.11 R A D 89.78 16.85 97.70 H20 H20 H20 A A A 133 135 136
3 H3E0T0C0D0 hhl 2:1 80.54 R D W 89.78 97.70 54.15 H20 H20 H20 A A A 133 136 137
4 H4E0T0C0D0 hhhlhh 2:1:1 4.80 L L A I 2.17 0.00 16.85 0.18 H20 H20 H20 H20 A A A A 130 134 135 138
4 H4E0T0C0D0 nnnhhh :3+1 12.58 L A I W 2.17 16.85 0.18 31.11 H20 H20 H20 H22 A A A A 130 135 138 144
4 H4E0T0C0D0 nnnhhl 2:1+1 45.80 A I H W 16.85 0.18 135.06 31.11 H20 H20 H20 H22 A A A A 135 138 139 144
3 H3E0T0C0D0 hhl 2:1 83.20 A D H 16.85 97.70 135.06 H20 H20 H20 A A A 135 136 139
3 H3E0T0C0D0 hhl 2:1 109.06 D H S 97.70 135.06 94.43 H20 H20 H20 A A A 136 139 140
3 H3E0T0C0D0 hhl 2:1 82.09 D W S 97.70 54.15 94.43 H20 H20 H20 A A A 136 137 140
5 H4E0T0C1D0 lhnnhnnnnn 2:1+1+1 13.22 P L L W I 11.58 0.17 0.00 54.15 0.18 C16 H17 H20 H20 H20 A A A A A 91 96 134 137 138
4 H2E0T0C2D0 lnnnnn 2+1+1 22.55 P N L W 11.58 24.31 0.17 54.15 C16 C16 H17 H20 A A A A 91 92 96 137
4 H1E0T0C3D0 llnlnn 3+1 24.87 G P N W 9.44 11.58 24.31 54.15 C16 C16 C16 H20 A A A A 90 91 92 137
4 H1E0T1C2D0 lnnnnn 2+1+1 30.22 F G P W 45.71 9.44 11.58 54.15 T15 C16 C16 H20 A A A A 87 90 91 137
4 H2E0T1C1D0 nnnnnh :2+1+1 27.86 F P L W 45.71 11.58 0.00 54.15 T15 C16 H20 H20 A A A A 87 91 134 137
3 H3E0T0C0D0 hhl 2:1 67.73 W S S 54.15 94.43 54.62 H20 H20 H20 A A A 137 140 141
4 H2E0T0C2D0 lnnnnl 2+2 47.51 I H G G 0.18 135.06 40.49 14.30 H20 H20 C21 C21 A A A A 138 139 142 143
4 H3E0T0C1D0 lnnnnl 2+2 45.16 I H G W 0.18 135.06 14.30 31.11 H20 H20 C21 H22 A A A A 138 139 143 144
4 H4E0T0C0D0 nnnhhh :3+1 0.63 L L L I 0.17 2.17 0.00 0.18 H17 H20 H20 H20 A A A A 96 130 134 138
4 H4E0T0C0D0 nnnnnh :2+1+1 8.41 L L I W 0.17 2.17 0.18 31.11 H17 H20 H20 H22 A A A A 96 130 138 144
4 H2E0T0C2D0 lnnlnl 4 46.12 G G A E 40.49 14.30 66.76 62.94 C21 C21 H22 H22 A A A A 142 143 145 146
3 H2E0T0C1D0 lll 3 37.39 G W A 14.30 31.11 66.76 C21 H22 H22 A A A 143 144 145
4 H4E0T0C0D0 nnnnnh :2+1+1 8.40 L F L W 0.17 0.16 2.17 31.11 H17 H17 H20 H22 A A A A 96 100 130 144
3 H3E0T0C0D0 hhl 2:1 45.02 A T A 66.76 15.45 52.84 H22 H22 H22 A A A 145 148 149
3 H3E0T0C0D0 hhl 2:1 60.85 A E A 66.76 62.94 52.84 H22 H22 H22 A A A 145 146 149
3 H3E0T0C0D0 hhl 2:1 41.49 E A L 62.94 52.84 8.69 H22 H22 H22 A A A 146 149 150
4 H3E0T1C0D0 nnnlnh 2:1+1 13.36 F L Y R 0.07 8.69 39.63 5.06 H22 H22 T23 H25 A A A A 147 150 151 163
4 H1E0T3C0D0 llnlnn 3+1 56.05 T G D G 15.45 19.38 145.20 44.19 H22 T23 T23 T23 A A A A 148 152 153 154
4 H2E0T2C0D0 lnnnnl 2+2 32.97 T A G G 15.45 52.84 19.38 44.19 H22 H22 T23 T23 A A A A 148 149 152 154
4 H1E0T2C1D0 lnnlnn 3+1 32.95 A G G A 52.84 19.38 44.19 15.40 H22 T23 T23 C24 A A A A 149 152 154 155
4 H2E0T1C1D0 lnnnnn 2+1+1 30.61 A G A A 52.84 44.19 15.40 10.02 H22 T23 C24 H25 A A A A 149 154 155 159
4 H2E0T1C1D0 lnnnnn 2+1+1 53.25 A G L A 52.84 44.19 105.95 10.02 H22 T23 C24 H25 A A A A 149 154 156 159
4 H3E0T0C1D0 lnnnnn 2+1+1 21.74 A L A A 52.84 8.69 15.40 10.02 H22 H22 C24 H25 A A A A 149 150 155 159
5 H3E0T1C1D0 lnnnnnnlnn 2+2+1 40.57 L Y A A R 8.69 39.63 15.40 10.02 129.12 H22 T23 C24 H25 H25 A A A A A 150 151 155 159 160
5 H4E0T1C0D0 lnnnnnnlhh 2:1+2 38.50 L Y A R R 8.69 39.63 10.02 129.12 5.06 H22 T23 H25 H25 H25 A A A A A 150 151 159 160 163
4 H4E0T0C0D0 nnnhhl 2:1+1 27.88 L A L R 8.69 10.02 87.75 5.06 H22 H25 H25 H25 A A A A 150 159 162 163
4 H4E0T0C0D0 nnnhhl 2:1+1 32.99 L L R N 8.69 87.75 5.06 30.45 H22 H25 H25 H25 A A A A 150 162 163 166
4 H3E0T1C0D0 nnnhhl 2:1+1 60.90 Y R R E 39.63 129.12 5.06 69.78 T23 H25 H25 H25 A A A A 151 160 163 164
3 H0E0T2C1D0 nnl 2+1 24.80 Y G A 39.63 19.38 15.40 T23 T23 C24 A A A 151 152 155
4 H0E0T3C1D0 llnlll 4 56.04 G D G A 19.38 145.20 44.19 15.40 T23 T23 T23 C24 A A A A 152 153 154 155
3 H2E0T0C1D0 lnl 3 64.93 L E A 105.95 78.81 10.02 C24 H25 H25 A A A 156 158 159
3 H2E0T0C1D0 nnl 2+1 81.70 L A R 105.95 10.02 129.12 C24 H25 H25 A A A 156 159 160
3 H3E0T0C0D0 hhl 2:1 126.18 E R R 114.06 129.12 135.37 H25 H25 H25 A A A 157 160 161
3 H3E0T0C0D0 hhl 2:1 109.41 E E R 114.06 78.81 135.37 H25 H25 H25 A A A 157 158 161
3 H3E0T0C0D0 hhl 2:1 100.64 E R L 78.81 135.37 87.75 H25 H25 H25 A A A 158 161 162
3 H3E0T0C0D0 hhl 2:1 58.86 E A L 78.81 10.02 87.75 H25 H25 H25 A A A 158 159 162
3 H3E0T0C0D0 hhl 2:1 111.42 R R E 129.12 135.37 69.78 H25 H25 H25 A A A 160 161 164
3 H3E0T0C0D0 hhl 2:1 83.60 R E G 135.37 69.78 45.64 H25 H25 H25 A A A 161 164 165
3 H3E0T0C0D0 hhl 2:1 89.59 R L G 135.37 87.75 45.64 H25 H25 H25 A A A 161 162 165
3 H3E0T0C0D0 hhl 2:1 54.61 L G N 87.75 45.64 30.45 H25 H25 H25 A A A 162 165 166
3 H3E0T0C0D0 hhl 2:1 57.22 E W A 69.78 53.50 48.37 H25 H25 H25 A A A 164 167 168
3 H3E0T0C0D0 hhl 2:1 54.60 E G A 69.78 45.64 48.37 H25 H25 H25 A A A 164 165 168
3 H3E0T0C0D0 hhl 2:1 56.10 G A S 45.64 48.37 74.30 H25 H25 H25 A A A 165 168 169
3 H3E0T0C0D0 hhl 2:1 50.13 G N S 45.64 30.45 74.30 H25 H25 H25 A A A 165 166 169
3 H3E0T0C0D0 hhl 2:1 40.80 N S V 30.45 74.30 17.64 H25 H25 H25 A A A 166 169 170
3 H1E0T2C0D0 nnl 2+1 59.79 W R T 53.50 47.75 78.11 H25 T26 T26 A A A 167 171 172
3 H2E0T1C0D0 nnl 2+1 59.99 W A T 53.50 48.37 78.11 H25 H25 T26 A A A 167 168 172
3 H2E0T1C0D0 nnl 2+1 66.93 A S T 48.37 74.30 78.11 H25 H25 T26 A A A 168 169 172
3 H1E0T2C0D0 nnl 2+1 82.61 S T V 74.30 78.11 95.42 H25 T26 T26 A A A 169 172 173
3 H2E0T1C0D0 nnl 2+1 62.45 S V V 74.30 17.64 95.42 H25 H25 T26 A A A 169 170 173
4 H2E0T0C2D0 lnnnnn 2+1+1 15.21 G N R V 9.44 24.31 9.47 17.64 C16 C16 H17 H25 A A A A 90 92 95 170
4 H2E0T1C1D0 nnnnnn 1+1+1+1 11.74 G R V L 9.44 9.47 17.64 10.43 C16 H17 H25 T26 A A A A 90 95 170 174
4 H1E0T2C1D0 lnnnnn 2+1+1 33.23 G V V L 9.44 17.64 95.42 10.43 C16 H25 T26 T26 A A A A 90 170 173 174
3 H0E0T3C0D0 nnl 2+1 66.45 R T T 47.75 78.11 73.49 T26 T26 T26 A A A 171 172 175
3 H1E0T2C0D0 nnn 1+1+1 43.57 R R T 9.47 47.75 73.49 H17 T26 T26 A A A 95 171 175
2 H0E0T2C0D0 n 1+1 76.02 V G 95.42 56.61 T26 T26 A A 173 176
4 H2E0T1C1D0 nnnnnn 1+1+1+1 7.72 L G R L 1.54 9.44 9.47 10.43 H14 C16 H17 T26 A A A A 86 90 95 174
4 H2E0T1C1D0 nnnnnn 1+1+1+1 6.27 L R L A 1.54 9.47 10.43 3.65 H14 H17 T26 C27 A A A A 86 95 174 177
3 H0E0T2C1D0 lnl 3 66.38 T G V 73.49 56.61 69.03 T26 T26 C27 A A A 175 176 178
3 H0E0T1C2D0 lll 3 43.10 G A V 56.61 3.65 69.03 T26 C27 C27 A A A 176 177 178
3 H0E0T0C3D0 lnl 3 24.95 A V L 3.65 69.03 2.18 C27 C27 C27 A A A 177 178 180
4 H3E0T0C1D0 nnnnnh :2+1+1 10.51 L R F A 1.54 9.47 27.37 3.65 H14 H17 H17 C27 A A A A 86 95 102 177
3 H0E0T0C3D0 lll 3 93.96 G A L 45.88 48.21 187.80 C27 C27 C27 A A A 181 182 183
