# Supplementary material for: Characterizing the consensus residue specificity and surface of BCL-2 binding to BH3 ligands using the Knob-Socket model
Source: PLoS One. 2023 Feb 16;18(2):e0281463. doi: 10.1371/journal.pone.0281463 (PMC9934389; doi:10.1371/journal.pone.0281463)
Supplement: S1 File — (TGZ) [file pone.0281463.s008.tgz › BCL3_Bax_KS_files/1o0l/f1o0l.index]

1 1 A M C 1
2 2 A A C 1
3 3 A T C 1
4 4 A P C 1
5 5 A A C 1
6 6 A S C 1
7 7 A A C 1
8 8 A P C 1
9 9 A D C 1
10 10 A T H 2
11 11 A R H 2
12 12 A A H 2
13 13 A L H 2
14 14 A V H 2
15 15 A A H 2
16 16 A D H 2
17 17 A F H 2
18 18 A V H 2
19 19 A G H 2
20 20 A Y H 2
21 21 A K H 2
22 22 A L H 2
23 23 A R H 2
24 24 A Q H 2
25 25 A K T 3
26 26 A G T 3
27 27 A Y T 3
28 28 A V T 3
29 29 A C T 3
30 30 A G T 3
31 31 A A C 4
32 32 A G C 4
33 33 A P H 5
34 34 A G H 5
35 35 A E H 5
36 36 A G C 6
37 37 A P C 6
38 38 A A C 6
39 39 A A C 6
40 40 A D T 7
41 41 A P T 7
42 42 A L T 7
43 43 A H H 8
44 44 A Q H 8
45 45 A A H 8
46 46 A M H 8
47 47 A R H 8
48 48 A A H 8
49 49 A A H 8
50 50 A G H 8
51 51 A D H 8
52 52 A E H 8
53 53 A F H 8
54 54 A E H 8
55 55 A T H 8
56 56 A R H 8
57 57 A F C 9
58 58 A R C 9
59 59 A R C 9
60 60 A T C 9
61 61 A F H 10
62 62 A S H 10
63 63 A D H 10
64 64 A L H 10
65 65 A A H 10
66 66 A A H 10
67 67 A Q H 10
68 68 A L T 11
69 69 A H T 11
70 70 A V T 11
71 71 A T C 12
72 72 A P T 13
73 73 A G T 13
74 74 A S T 13
75 75 A A T 13
76 76 A Q H 14
77 77 A Q H 14
78 78 A R H 14
79 79 A F H 14
80 80 A T H 14
81 81 A Q H 14
82 82 A V H 14
83 83 A S H 14
84 84 A D H 14
85 85 A E H 14
86 86 A L H 14
87 87 A F T 15
88 88 A Q T 15
89 89 A G T 15
90 90 A G C 16
91 91 A P C 16
92 92 A N C 16
93 93 A W H 17
94 94 A G H 17
95 95 A R H 17
96 96 A L H 17
97 97 A V H 17
98 98 A A H 17
99 99 A F H 17
100 100 A F H 17
101 101 A V H 17
102 102 A F H 17
103 103 A G H 17
104 104 A A H 17
105 105 A A H 17
106 106 A L H 17
107 107 A C H 17
108 108 A A H 17
109 109 A E H 17
110 110 A S H 17
111 111 A V H 17
112 112 A N T 18
113 113 A K T 18
114 114 A E T 18
115 115 A M C 19
116 116 A E H 20
117 117 A P H 20
118 118 A L H 20
119 119 A V H 20
120 120 A G H 20
121 121 A Q H 20
122 122 A V H 20
123 123 A Q H 20
124 124 A E H 20
125 125 A W H 20
126 126 A M H 20
127 127 A V H 20
128 128 A E H 20
129 129 A Y H 20
130 130 A L H 20
131 131 A E H 20
132 132 A T H 20
133 133 A R H 20
134 134 A L H 20
135 135 A A H 20
136 136 A D H 20
137 137 A W H 20
138 138 A I H 20
139 139 A H H 20
140 140 A S H 20
141 141 A S H 20
142 142 A G C 21
143 143 A G C 21
144 144 A W H 22
145 145 A A H 22
146 146 A E H 22
147 147 A F H 22
148 148 A T H 22
149 149 A A H 22
150 150 A L H 22
151 151 A Y T 23
152 152 A G T 23
153 153 A D T 23
154 154 A G T 23
155 155 A A C 24
156 156 A L C 24
157 157 A E H 25
158 158 A E H 25
159 159 A A H 25
160 160 A R H 25
161 161 A R H 25
162 162 A L H 25
163 163 A R H 25
164 164 A E H 25
165 165 A G H 25
166 166 A N H 25
167 167 A W H 25
168 168 A A H 25
169 169 A S H 25
170 170 A V H 25
171 171 A R T 26
172 172 A T T 26
173 173 A V T 26
174 174 A L T 26
175 175 A T T 26
176 176 A G T 26
177 177 A A C 27
178 178 A V C 27
179 179 A A C 27
180 180 A L C 27
181 181 A G C 27
182 182 A A C 27
183 183 A L C 27
