# Supplementary material for: Characterizing the consensus residue specificity and surface of BCL-2 binding to BH3 ligands using the Knob-Socket model
Source: PLoS One. 2023 Feb 16;18(2):e0281463. doi: 10.1371/journal.pone.0281463 (PMC9934389; doi:10.1371/journal.pone.0281463)
Supplement: S1 File — (TGZ) [file pone.0281463.s008.tgz › BCL3_Bax_KS_files/1o0l/f1o0l.pdb]

ATOM     61  N   MET A   1     -18.420  -0.876 -16.293  1.00  0.00           N  
ATOM     62  CA  MET A   1     -19.132  -1.916 -15.563  1.00  0.00           C  
ATOM     63  C   MET A   1     -18.297  -2.409 -14.384  1.00  0.00           C  
ATOM     64  O   MET A   1     -18.472  -3.530 -13.909  1.00  0.00           O  
ATOM     65  CB  MET A   1     -19.463  -3.082 -16.499  1.00  0.00           C  
ATOM     66  CG  MET A   1     -20.731  -3.836 -16.122  1.00  0.00           C  
ATOM     67  SD  MET A   1     -20.639  -5.591 -16.529  1.00  0.00           S  
ATOM     68  CE  MET A   1     -22.377  -5.980 -16.736  1.00  0.00           C  
ATOM     69  H   MET A   1     -17.595  -1.103 -16.766  1.00  0.00           H  
ATOM     70  HA  MET A   1     -20.051  -1.490 -15.189  1.00  0.00           H  
ATOM     71  HB2 MET A   1     -19.585  -2.698 -17.502  1.00  0.00           H  
ATOM     72  HB3 MET A   1     -18.639  -3.780 -16.489  1.00  0.00           H  
ATOM     73  HG2 MET A   1     -20.892  -3.736 -15.059  1.00  0.00           H  
ATOM     74  HG3 MET A   1     -21.564  -3.400 -16.653  1.00  0.00           H  
ATOM     75  HE1 MET A   1     -22.476  -6.891 -17.306  1.00  0.00           H  
ATOM     76  HE2 MET A   1     -22.867  -5.172 -17.260  1.00  0.00           H  
ATOM     77  HE3 MET A   1     -22.835  -6.109 -15.767  1.00  0.00           H  
ATOM     78  N   ALA A   2     -17.383  -1.569 -13.914  1.00  0.00           N  
ATOM     79  CA  ALA A   2     -16.527  -1.933 -12.795  1.00  0.00           C  
ATOM     80  C   ALA A   2     -16.322  -0.753 -11.853  1.00  0.00           C  
ATOM     81  O   ALA A   2     -15.833   0.301 -12.257  1.00  0.00           O  
ATOM     82  CB  ALA A   2     -15.186  -2.445 -13.300  1.00  0.00           C  
ATOM     83  H   ALA A   2     -17.282  -0.682 -14.328  1.00  0.00           H  
ATOM     84  HA  ALA A   2     -17.011  -2.733 -12.254  1.00  0.00           H  
ATOM     85  HB1 ALA A   2     -14.468  -1.639 -13.295  1.00  0.00           H  
ATOM     86  HB2 ALA A   2     -15.299  -2.821 -14.307  1.00  0.00           H  
ATOM     87  HB3 ALA A   2     -14.840  -3.239 -12.655  1.00  0.00           H  
ATOM     88  N   THR A   3     -16.698  -0.937 -10.598  1.00  0.00           N  
ATOM     89  CA  THR A   3     -16.554   0.104  -9.599  1.00  0.00           C  
ATOM     90  C   THR A   3     -15.348  -0.182  -8.705  1.00  0.00           C  
ATOM     91  O   THR A   3     -15.004  -1.344  -8.478  1.00  0.00           O  
ATOM     92  CB  THR A   3     -17.831   0.224  -8.733  1.00  0.00           C  
ATOM     93  OG1 THR A   3     -17.801  -0.728  -7.660  1.00  0.00           O  
ATOM     94  CG2 THR A   3     -19.084  -0.008  -9.567  1.00  0.00           C  
ATOM     95  H   THR A   3     -17.080  -1.797 -10.332  1.00  0.00           H  
ATOM     96  HA  THR A   3     -16.397   1.042 -10.110  1.00  0.00           H  
ATOM     97  HB  THR A   3     -17.871   1.218  -8.321  1.00  0.00           H  
ATOM     98  HG1 THR A   3     -16.981  -1.238  -7.704  1.00  0.00           H  
ATOM     99 HG21 THR A   3     -18.804  -0.333 -10.558  1.00  0.00           H  
ATOM    100 HG22 THR A   3     -19.647   0.911  -9.636  1.00  0.00           H  
ATOM    101 HG23 THR A   3     -19.693  -0.768  -9.100  1.00  0.00           H  
ATOM    102  N   PRO A   4     -14.687   0.865  -8.188  1.00  0.00           N  
ATOM    103  CA  PRO A   4     -13.520   0.711  -7.313  1.00  0.00           C  
ATOM    104  C   PRO A   4     -13.871  -0.043  -6.035  1.00  0.00           C  
ATOM    105  O   PRO A   4     -14.892   0.231  -5.399  1.00  0.00           O  
ATOM    106  CB  PRO A   4     -13.110   2.153  -6.988  1.00  0.00           C  
ATOM    107  CG  PRO A   4     -13.745   2.984  -8.049  1.00  0.00           C  
ATOM    108  CD  PRO A   4     -15.021   2.281  -8.409  1.00  0.00           C  
ATOM    109  HA  PRO A   4     -12.709   0.206  -7.819  1.00  0.00           H  
ATOM    110  HB2 PRO A   4     -13.476   2.420  -6.007  1.00  0.00           H  
ATOM    111  HB3 PRO A   4     -12.034   2.239  -7.012  1.00  0.00           H  
ATOM    112  HG2 PRO A   4     -13.956   3.972  -7.665  1.00  0.00           H  
ATOM    113  HG3 PRO A   4     -13.095   3.044  -8.909  1.00  0.00           H  
ATOM    114  HD2 PRO A   4     -15.824   2.596  -7.757  1.00  0.00           H  
ATOM    115  HD3 PRO A   4     -15.276   2.462  -9.442  1.00  0.00           H  
ATOM    116  N   ALA A   5     -13.033  -1.001  -5.670  1.00  0.00           N  
ATOM    117  CA  ALA A   5     -13.264  -1.798  -4.477  1.00  0.00           C  
ATOM    118  C   ALA A   5     -12.248  -1.468  -3.395  1.00  0.00           C  
ATOM    119  O   ALA A   5     -11.101  -1.137  -3.695  1.00  0.00           O  
ATOM    120  CB  ALA A   5     -13.214  -3.279  -4.821  1.00  0.00           C  
ATOM    121  H   ALA A   5     -12.240  -1.180  -6.218  1.00  0.00           H  
ATOM    122  HA  ALA A   5     -14.255  -1.570  -4.110  1.00  0.00           H  
ATOM    123  HB1 ALA A   5     -13.370  -3.863  -3.925  1.00  0.00           H  
ATOM    124  HB2 ALA A   5     -12.250  -3.518  -5.243  1.00  0.00           H  
ATOM    125  HB3 ALA A   5     -13.988  -3.509  -5.538  1.00  0.00           H  
ATOM    126  N   SER A   6     -12.688  -1.574  -2.142  1.00  0.00           N  
ATOM    127  CA  SER A   6     -11.847  -1.306  -0.978  1.00  0.00           C  
ATOM    128  C   SER A   6     -11.299   0.125  -0.976  1.00  0.00           C  
ATOM    129  O   SER A   6     -10.203   0.393  -1.471  1.00  0.00           O  
ATOM    130  CB  SER A   6     -10.704  -2.325  -0.902  1.00  0.00           C  
ATOM    131  OG  SER A   6     -11.206  -3.654  -0.941  1.00  0.00           O  
ATOM    132  H   SER A   6     -13.615  -1.851  -1.995  1.00  0.00           H  
ATOM    133  HA  SER A   6     -12.467  -1.427  -0.102  1.00  0.00           H  
ATOM    134  HB2 SER A   6     -10.039  -2.179  -1.741  1.00  0.00           H  
ATOM    135  HB3 SER A   6     -10.158  -2.185   0.019  1.00  0.00           H  
ATOM    136  HG  SER A   6     -10.973  -4.055  -1.786  1.00  0.00           H  
ATOM    137  N   ALA A   7     -12.067   1.035  -0.390  1.00  0.00           N  
ATOM    138  CA  ALA A   7     -11.668   2.434  -0.291  1.00  0.00           C  
ATOM    139  C   ALA A   7     -10.676   2.607   0.860  1.00  0.00           C  
ATOM    140  O   ALA A   7     -10.583   1.729   1.723  1.00  0.00           O  
ATOM    141  CB  ALA A   7     -12.898   3.310  -0.084  1.00  0.00           C  
ATOM    142  H   ALA A   7     -12.919   0.758  -0.001  1.00  0.00           H  
ATOM    143  HA  ALA A   7     -11.193   2.719  -1.218  1.00  0.00           H  
ATOM    144  HB1 ALA A   7     -13.590   3.155  -0.899  1.00  0.00           H  
ATOM    145  HB2 ALA A   7     -12.601   4.348  -0.056  1.00  0.00           H  
ATOM    146  HB3 ALA A   7     -13.375   3.047   0.850  1.00  0.00           H  
ATOM    147  N   PRO A   8      -9.910   3.722   0.890  1.00  0.00           N  
ATOM    148  CA  PRO A   8      -8.909   3.991   1.943  1.00  0.00           C  
ATOM    149  C   PRO A   8      -9.534   4.278   3.312  1.00  0.00           C  
ATOM    150  O   PRO A   8      -9.229   5.283   3.956  1.00  0.00           O  
ATOM    151  CB  PRO A   8      -8.157   5.231   1.429  1.00  0.00           C  
ATOM    152  CG  PRO A   8      -8.554   5.373  -0.003  1.00  0.00           C  
ATOM    153  CD  PRO A   8      -9.936   4.802  -0.104  1.00  0.00           C  
ATOM    154  HA  PRO A   8      -8.216   3.168   2.041  1.00  0.00           H  
ATOM    155  HB2 PRO A   8      -8.452   6.096   2.006  1.00  0.00           H  
ATOM    156  HB3 PRO A   8      -7.093   5.075   1.528  1.00  0.00           H  
ATOM    157  HG2 PRO A   8      -8.557   6.416  -0.281  1.00  0.00           H  
ATOM    158  HG3 PRO A   8      -7.872   4.817  -0.630  1.00  0.00           H  
ATOM    159  HD2 PRO A   8     -10.675   5.548   0.150  1.00  0.00           H  
ATOM    160  HD3 PRO A   8     -10.114   4.411  -1.094  1.00  0.00           H  
ATOM    161  N   ASP A   9     -10.402   3.379   3.746  1.00  0.00           N  
ATOM    162  CA  ASP A   9     -11.078   3.495   5.029  1.00  0.00           C  
ATOM    163  C   ASP A   9     -10.261   2.793   6.112  1.00  0.00           C  
ATOM    164  O   ASP A   9      -9.092   2.458   5.892  1.00  0.00           O  
ATOM    165  CB  ASP A   9     -12.479   2.882   4.925  1.00  0.00           C  
ATOM    166  CG  ASP A   9     -13.512   3.621   5.750  1.00  0.00           C  
ATOM    167  OD1 ASP A   9     -13.661   3.291   6.941  1.00  0.00           O  
ATOM    168  OD2 ASP A   9     -14.186   4.522   5.205  1.00  0.00           O  
ATOM    169  H   ASP A   9     -10.591   2.598   3.179  1.00  0.00           H  
ATOM    170  HA  ASP A   9     -11.162   4.545   5.272  1.00  0.00           H  
ATOM    171  HB2 ASP A   9     -12.795   2.900   3.893  1.00  0.00           H  
ATOM    172  HB3 ASP A   9     -12.440   1.858   5.265  1.00  0.00           H  
ATOM    173  N   THR A  10     -10.868   2.560   7.270  1.00  0.00           N  
ATOM    174  CA  THR A  10     -10.188   1.893   8.374  1.00  0.00           C  
ATOM    175  C   THR A  10      -9.711   0.501   7.967  1.00  0.00           C  
ATOM    176  O   THR A  10      -8.615   0.086   8.338  1.00  0.00           O  
ATOM    177  CB  THR A  10     -11.097   1.778   9.612  1.00  0.00           C  
ATOM    178  OG1 THR A  10     -12.239   2.629   9.463  1.00  0.00           O  
ATOM    179  CG2 THR A  10     -10.341   2.155  10.878  1.00  0.00           C  
ATOM    180  H   THR A  10     -11.802   2.841   7.388  1.00  0.00           H  
ATOM    181  HA  THR A  10      -9.326   2.491   8.638  1.00  0.00           H  
ATOM    182  HB  THR A  10     -11.431   0.754   9.702  1.00  0.00           H  
ATOM    183  HG1 THR A  10     -13.047   2.087   9.474  1.00  0.00           H  
ATOM    184 HG21 THR A  10      -9.397   1.630  10.905  1.00  0.00           H  
ATOM    185 HG22 THR A  10     -10.930   1.884  11.742  1.00  0.00           H  
ATOM    186 HG23 THR A  10     -10.163   3.220  10.885  1.00  0.00           H  
ATOM    187  N   ARG A  11     -10.528  -0.213   7.196  1.00  0.00           N  
ATOM    188  CA  ARG A  11     -10.170  -1.554   6.741  1.00  0.00           C  
ATOM    189  C   ARG A  11      -8.920  -1.512   5.870  1.00  0.00           C  
ATOM    190  O   ARG A  11      -8.065  -2.390   5.956  1.00  0.00           O  
ATOM    191  CB  ARG A  11     -11.326  -2.195   5.967  1.00  0.00           C  
ATOM    192  CG  ARG A  11     -11.121  -3.678   5.683  1.00  0.00           C  
ATOM    193  CD  ARG A  11     -12.345  -4.298   5.029  1.00  0.00           C  
ATOM    194  NE  ARG A  11     -12.165  -4.488   3.589  1.00  0.00           N  
ATOM    195  CZ  ARG A  11     -13.085  -5.024   2.785  1.00  0.00           C  
ATOM    196  NH1 ARG A  11     -14.226  -5.487   3.284  1.00  0.00           N  
ATOM    197  NH2 ARG A  11     -12.851  -5.122   1.480  1.00  0.00           N  
ATOM    198  H   ARG A  11     -11.397   0.175   6.927  1.00  0.00           H  
ATOM    199  HA  ARG A  11      -9.956  -2.154   7.615  1.00  0.00           H  
ATOM    200  HB2 ARG A  11     -12.235  -2.080   6.539  1.00  0.00           H  
ATOM    201  HB3 ARG A  11     -11.438  -1.682   5.023  1.00  0.00           H  
ATOM    202  HG2 ARG A  11     -10.275  -3.793   5.021  1.00  0.00           H  
ATOM    203  HG3 ARG A  11     -10.922  -4.187   6.614  1.00  0.00           H  
ATOM    204  HD2 ARG A  11     -12.533  -5.258   5.487  1.00  0.00           H  
ATOM    205  HD3 ARG A  11     -13.193  -3.649   5.194  1.00  0.00           H  
ATOM    206  HE  ARG A  11     -11.308  -4.194   3.198  1.00  0.00           H  
ATOM    207 HH11 ARG A  11     -14.403  -5.438   4.274  1.00  0.00           H  
ATOM    208 HH12 ARG A  11     -14.909  -5.904   2.680  1.00  0.00           H  
ATOM    209 HH21 ARG A  11     -11.981  -4.795   1.096  1.00  0.00           H  
ATOM    210 HH22 ARG A  11     -13.544  -5.525   0.869  1.00  0.00           H  
ATOM    211  N   ALA A  12      -8.805  -0.480   5.048  1.00  0.00           N  
ATOM    212  CA  ALA A  12      -7.645  -0.333   4.188  1.00  0.00           C  
ATOM    213  C   ALA A  12      -6.433   0.080   5.011  1.00  0.00           C  
ATOM    214  O   ALA A  12      -5.308  -0.322   4.728  1.00  0.00           O  
ATOM    215  CB  ALA A  12      -7.913   0.682   3.090  1.00  0.00           C  
ATOM    216  H   ALA A  12      -9.509   0.203   5.032  1.00  0.00           H  
ATOM    217  HA  ALA A  12      -7.446  -1.290   3.726  1.00  0.00           H  
ATOM    218  HB1 ALA A  12      -7.076   1.360   3.015  1.00  0.00           H  
ATOM    219  HB2 ALA A  12      -8.808   1.240   3.324  1.00  0.00           H  
ATOM    220  HB3 ALA A  12      -8.045   0.168   2.149  1.00  0.00           H  
ATOM    221  N   LEU A  13      -6.677   0.885   6.037  1.00  0.00           N  
ATOM    222  CA  LEU A  13      -5.609   1.355   6.907  1.00  0.00           C  
ATOM    223  C   LEU A  13      -5.099   0.228   7.808  1.00  0.00           C  
ATOM    224  O   LEU A  13      -3.894   0.075   7.995  1.00  0.00           O  
ATOM    225  CB  LEU A  13      -6.097   2.543   7.736  1.00  0.00           C  
ATOM    226  CG  LEU A  13      -5.363   2.775   9.055  1.00  0.00           C  
ATOM    227  CD1 LEU A  13      -4.125   3.630   8.837  1.00  0.00           C  
ATOM    228  CD2 LEU A  13      -6.294   3.426  10.063  1.00  0.00           C  
ATOM    229  H   LEU A  13      -7.604   1.175   6.214  1.00  0.00           H  
ATOM    230  HA  LEU A  13      -4.796   1.683   6.276  1.00  0.00           H  
ATOM    231  HB2 LEU A  13      -5.996   3.435   7.132  1.00  0.00           H  
ATOM    232  HB3 LEU A  13      -7.145   2.395   7.954  1.00  0.00           H  
ATOM    233  HG  LEU A  13      -5.046   1.823   9.456  1.00  0.00           H  
ATOM    234 HD11 LEU A  13      -4.423   4.628   8.551  1.00  0.00           H  
ATOM    235 HD12 LEU A  13      -3.520   3.196   8.054  1.00  0.00           H  
ATOM    236 HD13 LEU A  13      -3.553   3.674   9.752  1.00  0.00           H  
ATOM    237 HD21 LEU A  13      -6.747   4.302   9.621  1.00  0.00           H  
ATOM    238 HD22 LEU A  13      -5.729   3.716  10.937  1.00  0.00           H  
ATOM    239 HD23 LEU A  13      -7.065   2.726  10.348  1.00  0.00           H  
ATOM    240  N   VAL A  14      -6.016  -0.571   8.355  1.00  0.00           N  
ATOM    241  CA  VAL A  14      -5.629  -1.681   9.219  1.00  0.00           C  
ATOM    242  C   VAL A  14      -4.873  -2.734   8.409  1.00  0.00           C  
ATOM    243  O   VAL A  14      -3.918  -3.343   8.894  1.00  0.00           O  
ATOM    244  CB  VAL A  14      -6.844  -2.319   9.950  1.00  0.00           C  
ATOM    245  CG1 VAL A  14      -7.717  -3.133   9.004  1.00  0.00           C  
ATOM    246  CG2 VAL A  14      -6.377  -3.181  11.114  1.00  0.00           C  
ATOM    247  H   VAL A  14      -6.969  -0.410   8.169  1.00  0.00           H  
ATOM    248  HA  VAL A  14      -4.957  -1.286   9.969  1.00  0.00           H  
ATOM    249  HB  VAL A  14      -7.450  -1.521  10.352  1.00  0.00           H  
ATOM    250 HG11 VAL A  14      -7.537  -2.817   7.987  1.00  0.00           H  
ATOM    251 HG12 VAL A  14      -8.757  -2.978   9.252  1.00  0.00           H  
ATOM    252 HG13 VAL A  14      -7.476  -4.181   9.104  1.00  0.00           H  
ATOM    253 HG21 VAL A  14      -7.174  -3.845  11.414  1.00  0.00           H  
ATOM    254 HG22 VAL A  14      -6.104  -2.546  11.944  1.00  0.00           H  
ATOM    255 HG23 VAL A  14      -5.520  -3.763  10.809  1.00  0.00           H  
ATOM    256  N   ALA A  15      -5.289  -2.922   7.160  1.00  0.00           N  
ATOM    257  CA  ALA A  15      -4.639  -3.878   6.276  1.00  0.00           C  
ATOM    258  C   ALA A  15      -3.283  -3.344   5.823  1.00  0.00           C  
ATOM    259  O   ALA A  15      -2.401  -4.111   5.445  1.00  0.00           O  
ATOM    260  CB  ALA A  15      -5.519  -4.179   5.073  1.00  0.00           C  
ATOM    261  H   ALA A  15      -6.048  -2.395   6.823  1.00  0.00           H  
ATOM    262  HA  ALA A  15      -4.490  -4.796   6.826  1.00  0.00           H  
ATOM    263  HB1 ALA A  15      -5.796  -3.253   4.590  1.00  0.00           H  
ATOM    264  HB2 ALA A  15      -6.410  -4.695   5.397  1.00  0.00           H  
ATOM    265  HB3 ALA A  15      -4.977  -4.800   4.376  1.00  0.00           H  
ATOM    266  N   ASP A  16      -3.135  -2.023   5.876  1.00  0.00           N  
ATOM    267  CA  ASP A  16      -1.895  -1.359   5.481  1.00  0.00           C  
ATOM    268  C   ASP A  16      -0.807  -1.581   6.520  1.00  0.00           C  
ATOM    269  O   ASP A  16       0.187  -2.248   6.250  1.00  0.00           O  
ATOM    270  CB  ASP A  16      -2.140   0.143   5.293  1.00  0.00           C  
ATOM    271  CG  ASP A  16      -0.878   0.990   5.395  1.00  0.00           C  
ATOM    272  OD1 ASP A  16       0.054   0.770   4.599  1.00  0.00           O  
ATOM    273  OD2 ASP A  16      -0.848   1.914   6.239  1.00  0.00           O  
ATOM    274  H   ASP A  16      -3.884  -1.474   6.192  1.00  0.00           H  
ATOM    275  HA  ASP A  16      -1.574  -1.783   4.543  1.00  0.00           H  
ATOM    276  HB2 ASP A  16      -2.576   0.307   4.320  1.00  0.00           H  
ATOM    277  HB3 ASP A  16      -2.836   0.480   6.049  1.00  0.00           H  
ATOM    278  N   PHE A  17      -1.005  -1.011   7.704  1.00  0.00           N  
ATOM    279  CA  PHE A  17      -0.040  -1.125   8.793  1.00  0.00           C  
ATOM    280  C   PHE A  17       0.310  -2.578   9.089  1.00  0.00           C  
ATOM    281  O   PHE A  17       1.487  -2.942   9.158  1.00  0.00           O  
ATOM    282  CB  PHE A  17      -0.582  -0.462  10.058  1.00  0.00           C  
ATOM    283  CG  PHE A  17       0.499  -0.025  11.007  1.00  0.00           C  
ATOM    284  CD1 PHE A  17       1.586   0.704  10.552  1.00  0.00           C  
ATOM    285  CD2 PHE A  17       0.431  -0.352  12.351  1.00  0.00           C  
ATOM    286  CE1 PHE A  17       2.585   1.099  11.420  1.00  0.00           C  
ATOM    287  CE2 PHE A  17       1.426   0.043  13.225  1.00  0.00           C  
ATOM    288  CZ  PHE A  17       2.504   0.768  12.759  1.00  0.00           C  
ATOM    289  H   PHE A  17      -1.821  -0.485   7.842  1.00  0.00           H  
ATOM    290  HA  PHE A  17       0.858  -0.610   8.490  1.00  0.00           H  
ATOM    291  HB2 PHE A  17      -1.159   0.408   9.784  1.00  0.00           H  
ATOM    292  HB3 PHE A  17      -1.218  -1.165  10.576  1.00  0.00           H  
ATOM    293  HD1 PHE A  17       1.648   0.965   9.506  1.00  0.00           H  
ATOM    294  HD2 PHE A  17      -0.412  -0.919  12.717  1.00  0.00           H  
ATOM    295  HE1 PHE A  17       3.426   1.667  11.054  1.00  0.00           H  
ATOM    296  HE2 PHE A  17       1.362  -0.218  14.271  1.00  0.00           H  
ATOM    297  HZ  PHE A  17       3.283   1.077  13.439  1.00  0.00           H  
ATOM    298  N   VAL A  18      -0.710  -3.406   9.263  1.00  0.00           N  
ATOM    299  CA  VAL A  18      -0.494  -4.813   9.552  1.00  0.00           C  
ATOM    300  C   VAL A  18       0.118  -5.516   8.346  1.00  0.00           C  
ATOM    301  O   VAL A  18       1.041  -6.312   8.488  1.00  0.00           O  
ATOM    302  CB  VAL A  18      -1.810  -5.512   9.966  1.00  0.00           C  
ATOM    303  CG1 VAL A  18      -1.597  -7.004  10.174  1.00  0.00           C  
ATOM    304  CG2 VAL A  18      -2.376  -4.875  11.228  1.00  0.00           C  
ATOM    305  H   VAL A  18      -1.628  -3.061   9.195  1.00  0.00           H  
ATOM    306  HA  VAL A  18       0.201  -4.878  10.378  1.00  0.00           H  
ATOM    307  HB  VAL A  18      -2.529  -5.383   9.170  1.00  0.00           H  
ATOM    308 HG11 VAL A  18      -0.698  -7.161  10.753  1.00  0.00           H  
ATOM    309 HG12 VAL A  18      -1.495  -7.490   9.215  1.00  0.00           H  
ATOM    310 HG13 VAL A  18      -2.442  -7.420  10.701  1.00  0.00           H  
ATOM    311 HG21 VAL A  18      -2.993  -5.592  11.749  1.00  0.00           H  
ATOM    312 HG22 VAL A  18      -2.971  -4.015  10.960  1.00  0.00           H  
ATOM    313 HG23 VAL A  18      -1.564  -4.565  11.869  1.00  0.00           H  
ATOM    314  N   GLY A  19      -0.385  -5.200   7.161  1.00  0.00           N  
ATOM    315  CA  GLY A  19       0.139  -5.802   5.949  1.00  0.00           C  
ATOM    316  C   GLY A  19       1.599  -5.474   5.733  1.00  0.00           C  
ATOM    317  O   GLY A  19       2.416  -6.364   5.527  1.00  0.00           O  
ATOM    318  H   GLY A  19      -1.108  -4.539   7.103  1.00  0.00           H  
ATOM    319  HA2 GLY A  19       0.026  -6.874   6.015  1.00  0.00           H  
ATOM    320  HA3 GLY A  19      -0.429  -5.440   5.105  1.00  0.00           H  
ATOM    321  N   TYR A  20       1.913  -4.190   5.778  1.00  0.00           N  
ATOM    322  CA  TYR A  20       3.273  -3.694   5.592  1.00  0.00           C  
ATOM    323  C   TYR A  20       4.240  -4.348   6.578  1.00  0.00           C  
ATOM    324  O   TYR A  20       5.336  -4.768   6.203  1.00  0.00           O  
ATOM    325  CB  TYR A  20       3.294  -2.174   5.789  1.00  0.00           C  
ATOM    326  CG  TYR A  20       4.209  -1.427   4.845  1.00  0.00           C  
ATOM    327  CD1 TYR A  20       4.364  -1.828   3.527  1.00  0.00           C  
ATOM    328  CD2 TYR A  20       4.909  -0.305   5.275  1.00  0.00           C  
ATOM    329  CE1 TYR A  20       5.193  -1.139   2.663  1.00  0.00           C  
ATOM    330  CE2 TYR A  20       5.737   0.391   4.417  1.00  0.00           C  
ATOM    331  CZ  TYR A  20       5.875  -0.030   3.113  1.00  0.00           C  
ATOM    332  OH  TYR A  20       6.698   0.661   2.256  1.00  0.00           O  
ATOM    333  H   TYR A  20       1.195  -3.538   5.937  1.00  0.00           H  
ATOM    334  HA  TYR A  20       3.578  -3.926   4.581  1.00  0.00           H  
ATOM    335  HB2 TYR A  20       2.295  -1.790   5.649  1.00  0.00           H  
ATOM    336  HB3 TYR A  20       3.613  -1.959   6.798  1.00  0.00           H  
ATOM    337  HD1 TYR A  20       4.800   0.022   6.299  1.00  0.00           H  
ATOM    338  HD2 TYR A  20       3.828  -2.698   3.177  1.00  0.00           H  
ATOM    339  HE1 TYR A  20       6.273   1.260   4.769  1.00  0.00           H  
ATOM    340  HE2 TYR A  20       5.301  -1.469   1.640  1.00  0.00           H  
ATOM    341  HH  TYR A  20       7.385   1.118   2.765  1.00  0.00           H  
ATOM    342  N   LYS A  21       3.826  -4.422   7.839  1.00  0.00           N  
ATOM    343  CA  LYS A  21       4.650  -5.010   8.889  1.00  0.00           C  
ATOM    344  C   LYS A  21       4.819  -6.510   8.678  1.00  0.00           C  
ATOM    345  O   LYS A  21       5.933  -7.032   8.739  1.00  0.00           O  
ATOM    346  CB  LYS A  21       4.029  -4.745  10.265  1.00  0.00           C  
ATOM    347  CG  LYS A  21       5.027  -4.250  11.302  1.00  0.00           C  
ATOM    348  CD  LYS A  21       5.392  -5.340  12.299  1.00  0.00           C  
ATOM    349  CE  LYS A  21       5.801  -4.757  13.645  1.00  0.00           C  
ATOM    350  NZ  LYS A  21       7.240  -4.380  13.679  1.00  0.00           N  
ATOM    351  H   LYS A  21       2.942  -4.065   8.071  1.00  0.00           H  
ATOM    352  HA  LYS A  21       5.621  -4.541   8.848  1.00  0.00           H  
ATOM    353  HB2 LYS A  21       3.254  -4.000  10.157  1.00  0.00           H  
ATOM    354  HB3 LYS A  21       3.584  -5.660  10.630  1.00  0.00           H  
ATOM    355  HG2 LYS A  21       5.925  -3.925  10.796  1.00  0.00           H  
ATOM    356  HG3 LYS A  21       4.592  -3.416  11.836  1.00  0.00           H  
ATOM    357  HD2 LYS A  21       4.537  -5.983  12.442  1.00  0.00           H  
ATOM    358  HD3 LYS A  21       6.215  -5.915  11.901  1.00  0.00           H  
ATOM    359  HE2 LYS A  21       5.205  -3.878  13.837  1.00  0.00           H  
ATOM    360  HE3 LYS A  21       5.613  -5.494  14.413  1.00  0.00           H  
ATOM    361  HZ1 LYS A  21       7.836  -5.223  13.811  1.00  0.00           H  
ATOM    362  HZ2 LYS A  21       7.422  -3.716  14.470  1.00  0.00           H  
ATOM    363  HZ3 LYS A  21       7.513  -3.912  12.788  1.00  0.00           H  
ATOM    364  N   LEU A  22       3.709  -7.196   8.432  1.00  0.00           N  
ATOM    365  CA  LEU A  22       3.728  -8.639   8.216  1.00  0.00           C  
ATOM    366  C   LEU A  22       4.527  -8.982   6.970  1.00  0.00           C  
ATOM    367  O   LEU A  22       5.345  -9.893   6.982  1.00  0.00           O  
ATOM    368  CB  LEU A  22       2.304  -9.186   8.076  1.00  0.00           C  
ATOM    369  CG  LEU A  22       1.647  -9.670   9.372  1.00  0.00           C  
ATOM    370  CD1 LEU A  22       1.670  -8.582  10.430  1.00  0.00           C  
ATOM    371  CD2 LEU A  22       0.222 -10.116   9.097  1.00  0.00           C  
ATOM    372  H   LEU A  22       2.848  -6.719   8.400  1.00  0.00           H  
ATOM    373  HA  LEU A  22       4.198  -9.099   9.073  1.00  0.00           H  
ATOM    374  HB2 LEU A  22       1.685  -8.408   7.654  1.00  0.00           H  
ATOM    375  HB3 LEU A  22       2.329 -10.014   7.383  1.00  0.00           H  
ATOM    376  HG  LEU A  22       2.193 -10.518   9.758  1.00  0.00           H  
ATOM    377 HD11 LEU A  22       2.239  -7.738  10.068  1.00  0.00           H  
ATOM    378 HD12 LEU A  22       2.128  -8.965  11.331  1.00  0.00           H  
ATOM    379 HD13 LEU A  22       0.659  -8.267  10.646  1.00  0.00           H  
ATOM    380 HD21 LEU A  22      -0.272 -10.341  10.031  1.00  0.00           H  
ATOM    381 HD22 LEU A  22       0.235 -10.999   8.475  1.00  0.00           H  
ATOM    382 HD23 LEU A  22      -0.311  -9.325   8.590  1.00  0.00           H  
ATOM    383  N   ARG A  23       4.283  -8.238   5.899  1.00  0.00           N  
ATOM    384  CA  ARG A  23       4.971  -8.450   4.631  1.00  0.00           C  
ATOM    385  C   ARG A  23       6.473  -8.226   4.779  1.00  0.00           C  
ATOM    386  O   ARG A  23       7.266  -8.793   4.030  1.00  0.00           O  
ATOM    387  CB  ARG A  23       4.402  -7.514   3.557  1.00  0.00           C  
ATOM    388  CG  ARG A  23       3.742  -8.232   2.402  1.00  0.00           C  
ATOM    389  CD  ARG A  23       3.464  -7.277   1.249  1.00  0.00           C  
ATOM    390  NE  ARG A  23       4.588  -6.375   0.964  1.00  0.00           N  
ATOM    391  CZ  ARG A  23       5.765  -6.759   0.452  1.00  0.00           C  
ATOM    392  NH1 ARG A  23       6.023  -8.042   0.228  1.00  0.00           N  
ATOM    393  NH2 ARG A  23       6.695  -5.852   0.175  1.00  0.00           N  
ATOM    394  H   ARG A  23       3.613  -7.518   5.962  1.00  0.00           H  
ATOM    395  HA  ARG A  23       4.802  -9.473   4.331  1.00  0.00           H  
ATOM    396  HB2 ARG A  23       3.667  -6.868   4.011  1.00  0.00           H  
ATOM    397  HB3 ARG A  23       5.197  -6.908   3.154  1.00  0.00           H  
ATOM    398  HG2 ARG A  23       4.395  -9.018   2.056  1.00  0.00           H  
ATOM    399  HG3 ARG A  23       2.808  -8.657   2.739  1.00  0.00           H  
ATOM    400  HD2 ARG A  23       3.254  -7.859   0.363  1.00  0.00           H  
ATOM    401  HD3 ARG A  23       2.593  -6.678   1.498  1.00  0.00           H  
ATOM    402  HE  ARG A  23       4.445  -5.413   1.144  1.00  0.00           H  
ATOM    403 HH11 ARG A  23       5.343  -8.741   0.439  1.00  0.00           H  
ATOM    404 HH12 ARG A  23       6.914  -8.313  -0.169  1.00  0.00           H  
ATOM    405 HH21 ARG A  23       6.522  -4.880   0.346  1.00  0.00           H  
ATOM    406 HH22 ARG A  23       7.578  -6.140  -0.214  1.00  0.00           H  
ATOM    407  N   GLN A  24       6.856  -7.395   5.738  1.00  0.00           N  
ATOM    408  CA  GLN A  24       8.266  -7.101   5.963  1.00  0.00           C  
ATOM    409  C   GLN A  24       8.936  -8.125   6.883  1.00  0.00           C  
ATOM    410  O   GLN A  24      10.159  -8.284   6.843  1.00  0.00           O  
ATOM    411  CB  GLN A  24       8.429  -5.698   6.546  1.00  0.00           C  
ATOM    412  CG  GLN A  24       8.835  -4.658   5.515  1.00  0.00           C  
ATOM    413  CD  GLN A  24       8.697  -3.238   6.029  1.00  0.00           C  
ATOM    414  OE1 GLN A  24       9.681  -2.511   6.152  1.00  0.00           O  
ATOM    415  NE2 GLN A  24       7.475  -2.834   6.332  1.00  0.00           N  
ATOM    416  H   GLN A  24       6.176  -6.960   6.303  1.00  0.00           H  
ATOM    417  HA  GLN A  24       8.758  -7.132   5.004  1.00  0.00           H  
ATOM    418  HB2 GLN A  24       7.491  -5.392   6.987  1.00  0.00           H  
ATOM    419  HB3 GLN A  24       9.186  -5.725   7.316  1.00  0.00           H  
ATOM    420  HG2 GLN A  24       9.865  -4.826   5.241  1.00  0.00           H  
ATOM    421  HG3 GLN A  24       8.207  -4.772   4.642  1.00  0.00           H  
ATOM    422 HE21 GLN A  24       6.733  -3.469   6.209  1.00  0.00           H  
ATOM    423 HE22 GLN A  24       7.361  -1.923   6.666  1.00  0.00           H  
ATOM    424  N   LYS A  25       8.158  -8.806   7.724  1.00  0.00           N  
ATOM    425  CA  LYS A  25       8.732  -9.779   8.649  1.00  0.00           C  
ATOM    426  C   LYS A  25       7.789 -10.951   8.927  1.00  0.00           C  
ATOM    427  O   LYS A  25       7.324 -11.133  10.056  1.00  0.00           O  
ATOM    428  CB  LYS A  25       9.091  -9.084   9.965  1.00  0.00           C  
ATOM    429  CG  LYS A  25      10.464  -9.453  10.498  1.00  0.00           C  
ATOM    430  CD  LYS A  25      10.639  -9.002  11.938  1.00  0.00           C  
ATOM    431  CE  LYS A  25      11.260 -10.095  12.791  1.00  0.00           C  
ATOM    432  NZ  LYS A  25      12.238  -9.552  13.772  1.00  0.00           N  
ATOM    433  H   LYS A  25       7.190  -8.641   7.735  1.00  0.00           H  
ATOM    434  HA  LYS A  25       9.637 -10.162   8.203  1.00  0.00           H  
ATOM    435  HB2 LYS A  25       9.065  -8.015   9.812  1.00  0.00           H  
ATOM    436  HB3 LYS A  25       8.356  -9.349  10.710  1.00  0.00           H  
ATOM    437  HG2 LYS A  25      10.584 -10.525  10.449  1.00  0.00           H  
ATOM    438  HG3 LYS A  25      11.216  -8.975   9.887  1.00  0.00           H  
ATOM    439  HD2 LYS A  25      11.280  -8.135  11.957  1.00  0.00           H  
ATOM    440  HD3 LYS A  25       9.671  -8.746  12.345  1.00  0.00           H  
ATOM    441  HE2 LYS A  25      10.474 -10.605  13.328  1.00  0.00           H  
ATOM    442  HE3 LYS A  25      11.765 -10.795  12.143  1.00  0.00           H  
ATOM    443  HZ1 LYS A  25      11.775  -8.866  14.408  1.00  0.00           H  
ATOM    444  HZ2 LYS A  25      13.017  -9.072  13.274  1.00  0.00           H  
ATOM    445  HZ3 LYS A  25      12.633 -10.325  14.346  1.00  0.00           H  
ATOM    446  N   GLY A  26       7.520 -11.757   7.911  1.00  0.00           N  
ATOM    447  CA  GLY A  26       6.649 -12.902   8.101  1.00  0.00           C  
ATOM    448  C   GLY A  26       5.900 -13.282   6.848  1.00  0.00           C  
ATOM    449  O   GLY A  26       6.199 -14.292   6.212  1.00  0.00           O  
ATOM    450  H   GLY A  26       7.918 -11.581   7.033  1.00  0.00           H  
ATOM    451  HA2 GLY A  26       7.242 -13.743   8.418  1.00  0.00           H  
ATOM    452  HA3 GLY A  26       5.934 -12.669   8.874  1.00  0.00           H  
ATOM    453  N   TYR A  27       4.933 -12.466   6.486  1.00  0.00           N  
ATOM    454  CA  TYR A  27       4.133 -12.706   5.300  1.00  0.00           C  
ATOM    455  C   TYR A  27       4.755 -12.013   4.092  1.00  0.00           C  
ATOM    456  O   TYR A  27       4.093 -11.258   3.380  1.00  0.00           O  
ATOM    457  CB  TYR A  27       2.694 -12.226   5.522  1.00  0.00           C  
ATOM    458  CG  TYR A  27       1.673 -12.954   4.673  1.00  0.00           C  
ATOM    459  CD1 TYR A  27       1.806 -14.312   4.410  1.00  0.00           C  
ATOM    460  CD2 TYR A  27       0.581 -12.286   4.136  1.00  0.00           C  
ATOM    461  CE1 TYR A  27       0.878 -14.984   3.634  1.00  0.00           C  
ATOM    462  CE2 TYR A  27      -0.353 -12.951   3.360  1.00  0.00           C  
ATOM    463  CZ  TYR A  27      -0.198 -14.299   3.112  1.00  0.00           C  
ATOM    464  OH  TYR A  27      -1.122 -14.966   2.338  1.00  0.00           O  
ATOM    465  H   TYR A  27       4.759 -11.664   7.030  1.00  0.00           H  
ATOM    466  HA  TYR A  27       4.124 -13.770   5.121  1.00  0.00           H  
ATOM    467  HB2 TYR A  27       2.429 -12.379   6.558  1.00  0.00           H  
ATOM    468  HB3 TYR A  27       2.631 -11.173   5.293  1.00  0.00           H  
ATOM    469  HD1 TYR A  27       2.649 -14.845   4.820  1.00  0.00           H  
ATOM    470  HD2 TYR A  27       0.463 -11.229   4.329  1.00  0.00           H  
ATOM    471  HE1 TYR A  27       1.000 -16.039   3.443  1.00  0.00           H  
ATOM    472  HE2 TYR A  27      -1.195 -12.414   2.950  1.00  0.00           H  
ATOM    473  HH  TYR A  27      -1.276 -15.849   2.709  1.00  0.00           H  
ATOM    474  N   VAL A  28       6.033 -12.285   3.864  1.00  0.00           N  
ATOM    475  CA  VAL A  28       6.749 -11.695   2.741  1.00  0.00           C  
ATOM    476  C   VAL A  28       6.400 -12.445   1.458  1.00  0.00           C  
ATOM    477  O   VAL A  28       6.336 -11.860   0.375  1.00  0.00           O  
ATOM    478  CB  VAL A  28       8.282 -11.703   2.976  1.00  0.00           C  
ATOM    479  CG1 VAL A  28       8.796 -13.115   3.218  1.00  0.00           C  
ATOM    480  CG2 VAL A  28       9.017 -11.057   1.808  1.00  0.00           C  
ATOM    481  H   VAL A  28       6.506 -12.900   4.466  1.00  0.00           H  
ATOM    482  HA  VAL A  28       6.423 -10.671   2.645  1.00  0.00           H  
ATOM    483  HB  VAL A  28       8.487 -11.120   3.862  1.00  0.00           H  
ATOM    484 HG11 VAL A  28       9.521 -13.370   2.459  1.00  0.00           H  
ATOM    485 HG12 VAL A  28       7.969 -13.809   3.174  1.00  0.00           H  
ATOM    486 HG13 VAL A  28       9.259 -13.167   4.192  1.00  0.00           H  
ATOM    487 HG21 VAL A  28       8.770 -10.006   1.764  1.00  0.00           H  
ATOM    488 HG22 VAL A  28       8.719 -11.536   0.887  1.00  0.00           H  
ATOM    489 HG23 VAL A  28      10.084 -11.171   1.944  1.00  0.00           H  
ATOM    490  N   CYS A  29       6.137 -13.738   1.609  1.00  0.00           N  
ATOM    491  CA  CYS A  29       5.757 -14.593   0.494  1.00  0.00           C  
ATOM    492  C   CYS A  29       4.393 -14.169  -0.025  1.00  0.00           C  
ATOM    493  O   CYS A  29       4.123 -14.197  -1.224  1.00  0.00           O  
ATOM    494  CB  CYS A  29       5.717 -16.047   0.958  1.00  0.00           C  
ATOM    495  SG  CYS A  29       6.372 -16.295   2.628  1.00  0.00           S  
ATOM    496  H   CYS A  29       6.183 -14.127   2.504  1.00  0.00           H  
ATOM    497  HA  CYS A  29       6.491 -14.482  -0.290  1.00  0.00           H  
ATOM    498  HB2 CYS A  29       4.695 -16.394   0.951  1.00  0.00           H  
ATOM    499  HB3 CYS A  29       6.300 -16.648   0.282  1.00  0.00           H  
ATOM    500  HG  CYS A  29       5.387 -16.775   3.387  1.00  0.00           H  
ATOM    501  N   GLY A  30       3.549 -13.748   0.904  1.00  0.00           N  
ATOM    502  CA  GLY A  30       2.224 -13.287   0.563  1.00  0.00           C  
ATOM    503  C   GLY A  30       2.196 -11.794   0.328  1.00  0.00           C  
ATOM    504  O   GLY A  30       1.456 -11.061   0.988  1.00  0.00           O  
ATOM    505  H   GLY A  30       3.841 -13.735   1.837  1.00  0.00           H  
ATOM    506  HA2 GLY A  30       1.894 -13.793  -0.333  1.00  0.00           H  
ATOM    507  HA3 GLY A  30       1.551 -13.525   1.368  1.00  0.00           H  
ATOM    508  N   ALA A  31       3.015 -11.347  -0.612  1.00  0.00           N  
ATOM    509  CA  ALA A  31       3.103  -9.934  -0.957  1.00  0.00           C  
ATOM    510  C   ALA A  31       1.751  -9.422  -1.441  1.00  0.00           C  
ATOM    511  O   ALA A  31       1.137 -10.021  -2.323  1.00  0.00           O  
ATOM    512  CB  ALA A  31       4.167  -9.718  -2.024  1.00  0.00           C  
ATOM    513  H   ALA A  31       3.577 -11.993  -1.088  1.00  0.00           H  
ATOM    514  HA  ALA A  31       3.393  -9.387  -0.069  1.00  0.00           H  
ATOM    515  HB1 ALA A  31       3.812 -10.100  -2.970  1.00  0.00           H  
ATOM    516  HB2 ALA A  31       5.071 -10.240  -1.743  1.00  0.00           H  
ATOM    517  HB3 ALA A  31       4.375  -8.662  -2.118  1.00  0.00           H  
ATOM    518  N   GLY A  32       1.278  -8.326  -0.859  1.00  0.00           N  
ATOM    519  CA  GLY A  32      -0.011  -7.794  -1.266  1.00  0.00           C  
ATOM    520  C   GLY A  32      -0.569  -6.770  -0.298  1.00  0.00           C  
ATOM    521  O   GLY A  32      -0.786  -5.625  -0.680  1.00  0.00           O  
ATOM    522  H   GLY A  32       1.798  -7.882  -0.149  1.00  0.00           H  
ATOM    523  HA2 GLY A  32       0.096  -7.331  -2.235  1.00  0.00           H  
ATOM    524  HA3 GLY A  32      -0.713  -8.612  -1.348  1.00  0.00           H  
ATOM    525  N   PRO A  33      -0.820  -7.146   0.972  1.00  0.00           N  
ATOM    526  CA  PRO A  33      -1.363  -6.214   1.964  1.00  0.00           C  
ATOM    527  C   PRO A  33      -0.445  -5.013   2.145  1.00  0.00           C  
ATOM    528  O   PRO A  33      -0.868  -3.868   2.021  1.00  0.00           O  
ATOM    529  CB  PRO A  33      -1.438  -7.048   3.248  1.00  0.00           C  
ATOM    530  CG  PRO A  33      -1.444  -8.464   2.788  1.00  0.00           C  
ATOM    531  CD  PRO A  33      -0.607  -8.488   1.541  1.00  0.00           C  
ATOM    532  HA  PRO A  33      -2.350  -5.873   1.689  1.00  0.00           H  
ATOM    533  HB2 PRO A  33      -0.578  -6.837   3.866  1.00  0.00           H  
ATOM    534  HB3 PRO A  33      -2.343  -6.806   3.786  1.00  0.00           H  
ATOM    535  HG2 PRO A  33      -1.005  -9.098   3.546  1.00  0.00           H  
ATOM    536  HG3 PRO A  33      -2.453  -8.778   2.571  1.00  0.00           H  
ATOM    537  HD2 PRO A  33       0.433  -8.642   1.788  1.00  0.00           H  
ATOM    538  HD3 PRO A  33      -0.952  -9.252   0.865  1.00  0.00           H  
ATOM    539  N   GLY A  34       0.822  -5.294   2.405  1.00  0.00           N  
ATOM    540  CA  GLY A  34       1.797  -4.240   2.566  1.00  0.00           C  
ATOM    541  C   GLY A  34       2.495  -3.914   1.264  1.00  0.00           C  
ATOM    542  O   GLY A  34       3.713  -3.744   1.233  1.00  0.00           O  
ATOM    543  H   GLY A  34       1.102  -6.226   2.471  1.00  0.00           H  
ATOM    544  HA2 GLY A  34       1.304  -3.354   2.935  1.00  0.00           H  
ATOM    545  HA3 GLY A  34       2.536  -4.555   3.288  1.00  0.00           H  
ATOM    546  N   GLU A  35       1.733  -3.852   0.179  1.00  0.00           N  
ATOM    547  CA  GLU A  35       2.305  -3.554  -1.128  1.00  0.00           C  
ATOM    548  C   GLU A  35       2.383  -2.042  -1.341  1.00  0.00           C  
ATOM    549  O   GLU A  35       3.129  -1.560  -2.196  1.00  0.00           O  
ATOM    550  CB  GLU A  35       1.488  -4.217  -2.248  1.00  0.00           C  
ATOM    551  CG  GLU A  35       0.325  -3.375  -2.768  1.00  0.00           C  
ATOM    552  CD  GLU A  35       0.212  -3.394  -4.282  1.00  0.00           C  
ATOM    553  OE1 GLU A  35       0.982  -4.135  -4.934  1.00  0.00           O  
ATOM    554  OE2 GLU A  35      -0.651  -2.673  -4.828  1.00  0.00           O  
ATOM    555  H   GLU A  35       0.769  -4.021   0.255  1.00  0.00           H  
ATOM    556  HA  GLU A  35       3.307  -3.959  -1.139  1.00  0.00           H  
ATOM    557  HB2 GLU A  35       2.147  -4.427  -3.078  1.00  0.00           H  
ATOM    558  HB3 GLU A  35       1.089  -5.149  -1.877  1.00  0.00           H  
ATOM    559  HG2 GLU A  35      -0.593  -3.762  -2.353  1.00  0.00           H  
ATOM    560  HG3 GLU A  35       0.462  -2.354  -2.444  1.00  0.00           H  
ATOM    561  N   GLY A  36       1.618  -1.300  -0.550  1.00  0.00           N  
ATOM    562  CA  GLY A  36       1.619   0.143  -0.657  1.00  0.00           C  
ATOM    563  C   GLY A  36       2.263   0.791   0.549  1.00  0.00           C  
ATOM    564  O   GLY A  36       2.183   0.253   1.651  1.00  0.00           O  
ATOM    565  H   GLY A  36       1.055  -1.737   0.122  1.00  0.00           H  
ATOM    566  HA2 GLY A  36       2.166   0.429  -1.543  1.00  0.00           H  
ATOM    567  HA3 GLY A  36       0.601   0.491  -0.742  1.00  0.00           H  
ATOM    568  N   PRO A  37       2.929   1.939   0.370  1.00  0.00           N  
ATOM    569  CA  PRO A  37       3.599   2.640   1.450  1.00  0.00           C  
ATOM    570  C   PRO A  37       2.729   3.722   2.096  1.00  0.00           C  
ATOM    571  O   PRO A  37       1.494   3.701   2.009  1.00  0.00           O  
ATOM    572  CB  PRO A  37       4.788   3.265   0.726  1.00  0.00           C  
ATOM    573  CG  PRO A  37       4.287   3.556  -0.655  1.00  0.00           C  
ATOM    574  CD  PRO A  37       3.108   2.639  -0.910  1.00  0.00           C  
ATOM    575  HA  PRO A  37       3.954   1.959   2.209  1.00  0.00           H  
ATOM    576  HB2 PRO A  37       5.087   4.168   1.236  1.00  0.00           H  
ATOM    577  HB3 PRO A  37       5.609   2.566   0.707  1.00  0.00           H  
ATOM    578  HG2 PRO A  37       3.976   4.587  -0.718  1.00  0.00           H  
ATOM    579  HG3 PRO A  37       5.071   3.360  -1.373  1.00  0.00           H  
ATOM    580  HD2 PRO A  37       2.230   3.217  -1.158  1.00  0.00           H  
ATOM    581  HD3 PRO A  37       3.337   1.942  -1.703  1.00  0.00           H  
ATOM    582  N   ALA A  38       3.386   4.672   2.742  1.00  0.00           N  
ATOM    583  CA  ALA A  38       2.706   5.768   3.408  1.00  0.00           C  
ATOM    584  C   ALA A  38       2.367   6.884   2.426  1.00  0.00           C  
ATOM    585  O   ALA A  38       3.205   7.728   2.117  1.00  0.00           O  
ATOM    586  CB  ALA A  38       3.575   6.292   4.533  1.00  0.00           C  
ATOM    587  H   ALA A  38       4.369   4.637   2.770  1.00  0.00           H  
ATOM    588  HA  ALA A  38       1.790   5.389   3.839  1.00  0.00           H  
ATOM    589  HB1 ALA A  38       3.196   5.933   5.478  1.00  0.00           H  
ATOM    590  HB2 ALA A  38       3.561   7.372   4.526  1.00  0.00           H  
ATOM    591  HB3 ALA A  38       4.589   5.944   4.398  1.00  0.00           H  
ATOM    592  N   ALA A  39       1.135   6.874   1.931  1.00  0.00           N  
ATOM    593  CA  ALA A  39       0.689   7.883   0.975  1.00  0.00           C  
ATOM    594  C   ALA A  39      -0.698   8.415   1.321  1.00  0.00           C  
ATOM    595  O   ALA A  39      -1.059   9.526   0.938  1.00  0.00           O  
ATOM    596  CB  ALA A  39       0.690   7.305  -0.431  1.00  0.00           C  
ATOM    597  H   ALA A  39       0.519   6.168   2.203  1.00  0.00           H  
ATOM    598  HA  ALA A  39       1.394   8.701   1.002  1.00  0.00           H  
ATOM    599  HB1 ALA A  39      -0.171   6.666  -0.558  1.00  0.00           H  
ATOM    600  HB2 ALA A  39       1.592   6.730  -0.584  1.00  0.00           H  
ATOM    601  HB3 ALA A  39       0.650   8.110  -1.151  1.00  0.00           H  
ATOM    602  N   ASP A  40      -1.474   7.614   2.039  1.00  0.00           N  
ATOM    603  CA  ASP A  40      -2.827   7.994   2.422  1.00  0.00           C  
ATOM    604  C   ASP A  40      -2.814   8.937   3.617  1.00  0.00           C  
ATOM    605  O   ASP A  40      -1.814   9.024   4.335  1.00  0.00           O  
ATOM    606  CB  ASP A  40      -3.649   6.748   2.751  1.00  0.00           C  
ATOM    607  CG  ASP A  40      -4.112   6.013   1.511  1.00  0.00           C  
ATOM    608  OD1 ASP A  40      -4.873   6.603   0.718  1.00  0.00           O  
ATOM    609  OD2 ASP A  40      -3.706   4.848   1.330  1.00  0.00           O  
ATOM    610  H   ASP A  40      -1.138   6.748   2.314  1.00  0.00           H  
ATOM    611  HA  ASP A  40      -3.279   8.500   1.582  1.00  0.00           H  
ATOM    612  HB2 ASP A  40      -3.048   6.075   3.345  1.00  0.00           H  
ATOM    613  HB3 ASP A  40      -4.518   7.045   3.318  1.00  0.00           H  
ATOM    614  N   PRO A  41      -3.936   9.634   3.862  1.00  0.00           N  
ATOM    615  CA  PRO A  41      -4.076  10.569   4.978  1.00  0.00           C  
ATOM    616  C   PRO A  41      -4.318   9.851   6.301  1.00  0.00           C  
ATOM    617  O   PRO A  41      -5.240  10.173   7.051  1.00  0.00           O  
ATOM    618  CB  PRO A  41      -5.277  11.434   4.587  1.00  0.00           C  
ATOM    619  CG  PRO A  41      -6.043  10.659   3.562  1.00  0.00           C  
ATOM    620  CD  PRO A  41      -5.166   9.536   3.067  1.00  0.00           C  
ATOM    621  HA  PRO A  41      -3.199  11.194   5.073  1.00  0.00           H  
ATOM    622  HB2 PRO A  41      -5.880  11.623   5.462  1.00  0.00           H  
ATOM    623  HB3 PRO A  41      -4.924  12.372   4.184  1.00  0.00           H  
ATOM    624  HG2 PRO A  41      -6.937  10.255   4.011  1.00  0.00           H  
ATOM    625  HG3 PRO A  41      -6.307  11.312   2.741  1.00  0.00           H  
ATOM    626  HD2 PRO A  41      -5.647   8.585   3.239  1.00  0.00           H  
ATOM    627  HD3 PRO A  41      -4.948   9.654   2.017  1.00  0.00           H  
ATOM    628  N   LEU A  42      -3.456   8.875   6.561  1.00  0.00           N  
ATOM    629  CA  LEU A  42      -3.486   8.061   7.771  1.00  0.00           C  
ATOM    630  C   LEU A  42      -2.338   7.066   7.707  1.00  0.00           C  
ATOM    631  O   LEU A  42      -1.752   6.701   8.722  1.00  0.00           O  
ATOM    632  CB  LEU A  42      -4.814   7.302   7.939  1.00  0.00           C  
ATOM    633  CG  LEU A  42      -5.620   7.059   6.656  1.00  0.00           C  
ATOM    634  CD1 LEU A  42      -5.342   5.675   6.093  1.00  0.00           C  
ATOM    635  CD2 LEU A  42      -7.108   7.237   6.919  1.00  0.00           C  
ATOM    636  H   LEU A  42      -2.750   8.705   5.904  1.00  0.00           H  
ATOM    637  HA  LEU A  42      -3.332   8.717   8.616  1.00  0.00           H  
ATOM    638  HB2 LEU A  42      -4.593   6.343   8.385  1.00  0.00           H  
ATOM    639  HB3 LEU A  42      -5.435   7.861   8.624  1.00  0.00           H  
ATOM    640  HG  LEU A  42      -5.324   7.785   5.912  1.00  0.00           H  
ATOM    641 HD11 LEU A  42      -6.118   5.411   5.392  1.00  0.00           H  
ATOM    642 HD12 LEU A  42      -5.323   4.956   6.899  1.00  0.00           H  
ATOM    643 HD13 LEU A  42      -4.386   5.677   5.590  1.00  0.00           H  
ATOM    644 HD21 LEU A  42      -7.662   6.489   6.370  1.00  0.00           H  
ATOM    645 HD22 LEU A  42      -7.416   8.220   6.597  1.00  0.00           H  
ATOM    646 HD23 LEU A  42      -7.303   7.126   7.975  1.00  0.00           H  
ATOM    647  N   HIS A  43      -2.018   6.649   6.485  1.00  0.00           N  
ATOM    648  CA  HIS A  43      -0.930   5.706   6.243  1.00  0.00           C  
ATOM    649  C   HIS A  43       0.383   6.278   6.761  1.00  0.00           C  
ATOM    650  O   HIS A  43       1.024   5.703   7.638  1.00  0.00           O  
ATOM    651  CB  HIS A  43      -0.790   5.441   4.745  1.00  0.00           C  
ATOM    652  CG  HIS A  43      -1.573   4.270   4.217  1.00  0.00           C  
ATOM    653  ND1 HIS A  43      -1.141   3.510   3.149  1.00  0.00           N  
ATOM    654  CD2 HIS A  43      -2.788   3.769   4.563  1.00  0.00           C  
ATOM    655  CE1 HIS A  43      -2.056   2.607   2.857  1.00  0.00           C  
ATOM    656  NE2 HIS A  43      -3.066   2.738   3.699  1.00  0.00           N  
ATOM    657  H   HIS A  43      -2.527   6.992   5.724  1.00  0.00           H  
ATOM    658  HA  HIS A  43      -1.148   4.784   6.760  1.00  0.00           H  
ATOM    659  HB2 HIS A  43      -1.122   6.317   4.208  1.00  0.00           H  
ATOM    660  HB3 HIS A  43       0.251   5.276   4.527  1.00  0.00           H  
ATOM    661  HD1 HIS A  43      -0.268   3.587   2.699  1.00  0.00           H  
ATOM    662  HD2 HIS A  43      -3.426   4.117   5.370  1.00  0.00           H  
ATOM    663  HE1 HIS A  43      -1.993   1.885   2.056  1.00  0.00           H  
ATOM    664  HE2 HIS A  43      -3.740   2.045   3.860  1.00  0.00           H  
ATOM    665  N   GLN A  44       0.773   7.426   6.203  1.00  0.00           N  
ATOM    666  CA  GLN A  44       2.014   8.100   6.600  1.00  0.00           C  
ATOM    667  C   GLN A  44       2.007   8.427   8.087  1.00  0.00           C  
ATOM    668  O   GLN A  44       3.059   8.547   8.714  1.00  0.00           O  
ATOM    669  CB  GLN A  44       2.236   9.389   5.792  1.00  0.00           C  
ATOM    670  CG  GLN A  44       1.182   9.659   4.731  1.00  0.00           C  
ATOM    671  CD  GLN A  44       0.929  11.141   4.521  1.00  0.00           C  
ATOM    672  OE1 GLN A  44       1.453  11.983   5.248  1.00  0.00           O  
ATOM    673  NE2 GLN A  44       0.117  11.466   3.527  1.00  0.00           N  
ATOM    674  H   GLN A  44       0.214   7.828   5.501  1.00  0.00           H  
ATOM    675  HA  GLN A  44       2.829   7.422   6.403  1.00  0.00           H  
ATOM    676  HB2 GLN A  44       2.249  10.226   6.473  1.00  0.00           H  
ATOM    677  HB3 GLN A  44       3.197   9.325   5.302  1.00  0.00           H  
ATOM    678  HG2 GLN A  44       1.512   9.232   3.796  1.00  0.00           H  
ATOM    679  HG3 GLN A  44       0.256   9.190   5.033  1.00  0.00           H  
ATOM    680 HE21 GLN A  44      -0.272  10.746   2.987  1.00  0.00           H  
ATOM    681 HE22 GLN A  44      -0.064  12.422   3.368  1.00  0.00           H  
ATOM    682  N   ALA A  45       0.813   8.552   8.642  1.00  0.00           N  
ATOM    683  CA  ALA A  45       0.659   8.856  10.054  1.00  0.00           C  
ATOM    684  C   ALA A  45       0.989   7.641  10.911  1.00  0.00           C  
ATOM    685  O   ALA A  45       1.779   7.731  11.855  1.00  0.00           O  
ATOM    686  CB  ALA A  45      -0.754   9.336  10.332  1.00  0.00           C  
ATOM    687  H   ALA A  45       0.013   8.427   8.086  1.00  0.00           H  
ATOM    688  HA  ALA A  45       1.342   9.656  10.300  1.00  0.00           H  
ATOM    689  HB1 ALA A  45      -1.459   8.699   9.818  1.00  0.00           H  
ATOM    690  HB2 ALA A  45      -0.866  10.352   9.982  1.00  0.00           H  
ATOM    691  HB3 ALA A  45      -0.944   9.300  11.394  1.00  0.00           H  
ATOM    692  N   MET A  46       0.384   6.506  10.582  1.00  0.00           N  
ATOM    693  CA  MET A  46       0.616   5.278  11.333  1.00  0.00           C  
ATOM    694  C   MET A  46       2.047   4.785  11.165  1.00  0.00           C  
ATOM    695  O   MET A  46       2.651   4.280  12.111  1.00  0.00           O  
ATOM    696  CB  MET A  46      -0.357   4.191  10.893  1.00  0.00           C  
ATOM    697  CG  MET A  46      -0.827   3.316  12.038  1.00  0.00           C  
ATOM    698  SD  MET A  46      -2.403   2.531  11.701  1.00  0.00           S  
ATOM    699  CE  MET A  46      -3.498   3.715  12.462  1.00  0.00           C  
ATOM    700  H   MET A  46      -0.242   6.491   9.814  1.00  0.00           H  
ATOM    701  HA  MET A  46       0.446   5.495  12.378  1.00  0.00           H  
ATOM    702  HB2 MET A  46      -1.223   4.655  10.443  1.00  0.00           H  
ATOM    703  HB3 MET A  46       0.127   3.562  10.161  1.00  0.00           H  
ATOM    704  HG2 MET A  46      -0.094   2.551  12.217  1.00  0.00           H  
ATOM    705  HG3 MET A  46      -0.929   3.928  12.922  1.00  0.00           H  
ATOM    706  HE1 MET A  46      -4.476   3.644  12.009  1.00  0.00           H  
ATOM    707  HE2 MET A  46      -3.106   4.712  12.320  1.00  0.00           H  
ATOM    708  HE3 MET A  46      -3.576   3.505  13.519  1.00  0.00           H  
ATOM    709  N   ARG A  47       2.579   4.932   9.958  1.00  0.00           N  
ATOM    710  CA  ARG A  47       3.937   4.495   9.655  1.00  0.00           C  
ATOM    711  C   ARG A  47       4.962   5.181  10.558  1.00  0.00           C  
ATOM    712  O   ARG A  47       5.904   4.540  11.031  1.00  0.00           O  
ATOM    713  CB  ARG A  47       4.271   4.777   8.186  1.00  0.00           C  
ATOM    714  CG  ARG A  47       4.621   3.531   7.383  1.00  0.00           C  
ATOM    715  CD  ARG A  47       5.573   2.616   8.141  1.00  0.00           C  
ATOM    716  NE  ARG A  47       6.957   2.765   7.690  1.00  0.00           N  
ATOM    717  CZ  ARG A  47       8.016   2.779   8.506  1.00  0.00           C  
ATOM    718  NH1 ARG A  47       7.854   2.715   9.818  1.00  0.00           N  
ATOM    719  NH2 ARG A  47       9.243   2.873   8.011  1.00  0.00           N  
ATOM    720  H   ARG A  47       2.038   5.338   9.243  1.00  0.00           H  
ATOM    721  HA  ARG A  47       3.984   3.431   9.825  1.00  0.00           H  
ATOM    722  HB2 ARG A  47       3.417   5.248   7.721  1.00  0.00           H  
ATOM    723  HB3 ARG A  47       5.110   5.454   8.143  1.00  0.00           H  
ATOM    724  HG2 ARG A  47       3.714   2.988   7.166  1.00  0.00           H  
ATOM    725  HG3 ARG A  47       5.089   3.833   6.457  1.00  0.00           H  
ATOM    726  HD2 ARG A  47       5.519   2.854   9.194  1.00  0.00           H  
ATOM    727  HD3 ARG A  47       5.263   1.592   7.990  1.00  0.00           H  
ATOM    728  HE  ARG A  47       7.105   2.852   6.716  1.00  0.00           H  
ATOM    729 HH11 ARG A  47       6.938   2.658  10.214  1.00  0.00           H  
ATOM    730 HH12 ARG A  47       8.666   2.735  10.430  1.00  0.00           H  
ATOM    731 HH21 ARG A  47       9.390   2.936   7.016  1.00  0.00           H  
ATOM    732 HH22 ARG A  47      10.034   2.878   8.631  1.00  0.00           H  
ATOM    733  N   ALA A  48       4.771   6.474  10.801  1.00  0.00           N  
ATOM    734  CA  ALA A  48       5.683   7.238  11.643  1.00  0.00           C  
ATOM    735  C   ALA A  48       5.428   6.948  13.109  1.00  0.00           C  
ATOM    736  O   ALA A  48       6.326   7.036  13.944  1.00  0.00           O  
ATOM    737  CB  ALA A  48       5.538   8.725  11.368  1.00  0.00           C  
ATOM    738  H   ALA A  48       3.992   6.924  10.410  1.00  0.00           H  
ATOM    739  HA  ALA A  48       6.695   6.943  11.397  1.00  0.00           H  
ATOM    740  HB1 ALA A  48       5.784   8.927  10.335  1.00  0.00           H  
ATOM    741  HB2 ALA A  48       6.206   9.277  12.012  1.00  0.00           H  
ATOM    742  HB3 ALA A  48       4.519   9.029  11.560  1.00  0.00           H  
ATOM    743  N   ALA A  49       4.196   6.588  13.411  1.00  0.00           N  
ATOM    744  CA  ALA A  49       3.822   6.264  14.769  1.00  0.00           C  
ATOM    745  C   ALA A  49       4.490   4.968  15.184  1.00  0.00           C  
ATOM    746  O   ALA A  49       5.302   4.949  16.110  1.00  0.00           O  
ATOM    747  CB  ALA A  49       2.314   6.151  14.886  1.00  0.00           C  
ATOM    748  H   ALA A  49       3.524   6.526  12.698  1.00  0.00           H  
ATOM    749  HA  ALA A  49       4.162   7.058  15.417  1.00  0.00           H  
ATOM    750  HB1 ALA A  49       1.893   7.132  15.054  1.00  0.00           H  
ATOM    751  HB2 ALA A  49       2.064   5.504  15.714  1.00  0.00           H  
ATOM    752  HB3 ALA A  49       1.912   5.738  13.972  1.00  0.00           H  
ATOM    753  N   GLY A  50       4.139   3.895  14.481  1.00  0.00           N  
ATOM    754  CA  GLY A  50       4.702   2.587  14.760  1.00  0.00           C  
ATOM    755  C   GLY A  50       6.211   2.607  14.845  1.00  0.00           C  
ATOM    756  O   GLY A  50       6.776   2.041  15.764  1.00  0.00           O  
ATOM    757  H   GLY A  50       3.480   3.995  13.758  1.00  0.00           H  
ATOM    758  HA2 GLY A  50       4.307   2.233  15.700  1.00  0.00           H  
ATOM    759  HA3 GLY A  50       4.405   1.906  13.977  1.00  0.00           H  
ATOM    760  N   ASP A  51       6.855   3.269  13.892  1.00  0.00           N  
ATOM    761  CA  ASP A  51       8.315   3.370  13.862  1.00  0.00           C  
ATOM    762  C   ASP A  51       8.867   3.966  15.157  1.00  0.00           C  
ATOM    763  O   ASP A  51       9.783   3.410  15.776  1.00  0.00           O  
ATOM    764  CB  ASP A  51       8.745   4.233  12.674  1.00  0.00           C  
ATOM    765  CG  ASP A  51      10.097   3.834  12.124  1.00  0.00           C  
ATOM    766  OD1 ASP A  51      11.122   4.283  12.672  1.00  0.00           O  
ATOM    767  OD2 ASP A  51      10.130   3.072  11.131  1.00  0.00           O  
ATOM    768  H   ASP A  51       6.339   3.706  13.187  1.00  0.00           H  
ATOM    769  HA  ASP A  51       8.717   2.377  13.739  1.00  0.00           H  
ATOM    770  HB2 ASP A  51       8.013   4.130  11.884  1.00  0.00           H  
ATOM    771  HB3 ASP A  51       8.787   5.268  12.982  1.00  0.00           H  
ATOM    772  N   GLU A  52       8.302   5.094  15.568  1.00  0.00           N  
ATOM    773  CA  GLU A  52       8.739   5.762  16.785  1.00  0.00           C  
ATOM    774  C   GLU A  52       8.477   4.894  18.017  1.00  0.00           C  
ATOM    775  O   GLU A  52       9.349   4.746  18.877  1.00  0.00           O  
ATOM    776  CB  GLU A  52       8.035   7.119  16.921  1.00  0.00           C  
ATOM    777  CG  GLU A  52       7.657   7.491  18.350  1.00  0.00           C  
ATOM    778  CD  GLU A  52       7.862   8.959  18.649  1.00  0.00           C  
ATOM    779  OE1 GLU A  52       6.955   9.761  18.343  1.00  0.00           O  
ATOM    780  OE2 GLU A  52       8.925   9.310  19.201  1.00  0.00           O  
ATOM    781  H   GLU A  52       7.573   5.489  15.039  1.00  0.00           H  
ATOM    782  HA  GLU A  52       9.804   5.928  16.702  1.00  0.00           H  
ATOM    783  HB2 GLU A  52       8.688   7.888  16.535  1.00  0.00           H  
ATOM    784  HB3 GLU A  52       7.132   7.099  16.329  1.00  0.00           H  
ATOM    785  HG2 GLU A  52       6.616   7.253  18.506  1.00  0.00           H  
ATOM    786  HG3 GLU A  52       8.262   6.911  19.033  1.00  0.00           H  
ATOM    787  N   PHE A  53       7.278   4.326  18.104  1.00  0.00           N  
ATOM    788  CA  PHE A  53       6.924   3.488  19.244  1.00  0.00           C  
ATOM    789  C   PHE A  53       7.710   2.192  19.239  1.00  0.00           C  
ATOM    790  O   PHE A  53       8.093   1.704  20.290  1.00  0.00           O  
ATOM    791  CB  PHE A  53       5.433   3.180  19.262  1.00  0.00           C  
ATOM    792  CG  PHE A  53       4.800   3.385  20.610  1.00  0.00           C  
ATOM    793  CD1 PHE A  53       4.596   4.663  21.105  1.00  0.00           C  
ATOM    794  CD2 PHE A  53       4.411   2.302  21.381  1.00  0.00           C  
ATOM    795  CE1 PHE A  53       4.015   4.857  22.344  1.00  0.00           C  
ATOM    796  CE2 PHE A  53       3.829   2.489  22.621  1.00  0.00           C  
ATOM    797  CZ  PHE A  53       3.632   3.768  23.103  1.00  0.00           C  
ATOM    798  H   PHE A  53       6.619   4.479  17.391  1.00  0.00           H  
ATOM    799  HA  PHE A  53       7.175   4.037  20.139  1.00  0.00           H  
ATOM    800  HB2 PHE A  53       4.931   3.823  18.557  1.00  0.00           H  
ATOM    801  HB3 PHE A  53       5.284   2.150  18.975  1.00  0.00           H  
ATOM    802  HD1 PHE A  53       4.894   5.514  20.512  1.00  0.00           H  
ATOM    803  HD2 PHE A  53       4.564   1.300  21.006  1.00  0.00           H  
ATOM    804  HE1 PHE A  53       3.862   5.858  22.719  1.00  0.00           H  
ATOM    805  HE2 PHE A  53       3.530   1.636  23.213  1.00  0.00           H  
ATOM    806  HZ  PHE A  53       3.179   3.916  24.072  1.00  0.00           H  
ATOM    807  N   GLU A  54       7.956   1.648  18.057  1.00  0.00           N  
ATOM    808  CA  GLU A  54       8.709   0.410  17.919  1.00  0.00           C  
ATOM    809  C   GLU A  54      10.110   0.596  18.501  1.00  0.00           C  
ATOM    810  O   GLU A  54      10.696  -0.327  19.062  1.00  0.00           O  
ATOM    811  CB  GLU A  54       8.768  -0.011  16.441  1.00  0.00           C  
ATOM    812  CG  GLU A  54       9.669  -1.204  16.166  1.00  0.00           C  
ATOM    813  CD  GLU A  54       9.010  -2.238  15.278  1.00  0.00           C  
ATOM    814  OE1 GLU A  54       7.848  -2.613  15.542  1.00  0.00           O  
ATOM    815  OE2 GLU A  54       9.646  -2.685  14.297  1.00  0.00           O  
ATOM    816  H   GLU A  54       7.621   2.093  17.245  1.00  0.00           H  
ATOM    817  HA  GLU A  54       8.196  -0.355  18.485  1.00  0.00           H  
ATOM    818  HB2 GLU A  54       7.767  -0.270  16.121  1.00  0.00           H  
ATOM    819  HB3 GLU A  54       9.111   0.828  15.846  1.00  0.00           H  
ATOM    820  HG2 GLU A  54      10.569  -0.858  15.681  1.00  0.00           H  
ATOM    821  HG3 GLU A  54       9.925  -1.671  17.108  1.00  0.00           H  
ATOM    822  N   THR A  55      10.622   1.814  18.382  1.00  0.00           N  
ATOM    823  CA  THR A  55      11.935   2.153  18.904  1.00  0.00           C  
ATOM    824  C   THR A  55      11.873   2.492  20.404  1.00  0.00           C  
ATOM    825  O   THR A  55      12.865   2.363  21.127  1.00  0.00           O  
ATOM    826  CB  THR A  55      12.526   3.348  18.124  1.00  0.00           C  
ATOM    827  OG1 THR A  55      12.552   3.051  16.720  1.00  0.00           O  
ATOM    828  CG2 THR A  55      13.934   3.680  18.596  1.00  0.00           C  
ATOM    829  H   THR A  55      10.091   2.510  17.930  1.00  0.00           H  
ATOM    830  HA  THR A  55      12.583   1.299  18.763  1.00  0.00           H  
ATOM    831  HB  THR A  55      11.895   4.211  18.289  1.00  0.00           H  
ATOM    832  HG1 THR A  55      11.656   3.111  16.358  1.00  0.00           H  
ATOM    833 HG21 THR A  55      14.650   3.117  18.017  1.00  0.00           H  
ATOM    834 HG22 THR A  55      14.034   3.421  19.641  1.00  0.00           H  
ATOM    835 HG23 THR A  55      14.117   4.736  18.467  1.00  0.00           H  
ATOM    836  N   ARG A  56      10.712   2.944  20.866  1.00  0.00           N  
ATOM    837  CA  ARG A  56      10.540   3.323  22.267  1.00  0.00           C  
ATOM    838  C   ARG A  56      10.044   2.158  23.132  1.00  0.00           C  
ATOM    839  O   ARG A  56      10.318   2.107  24.333  1.00  0.00           O  
ATOM    840  CB  ARG A  56       9.552   4.488  22.371  1.00  0.00           C  
ATOM    841  CG  ARG A  56      10.175   5.854  22.119  1.00  0.00           C  
ATOM    842  CD  ARG A  56       9.307   6.968  22.685  1.00  0.00           C  
ATOM    843  NE  ARG A  56       9.326   8.171  21.855  1.00  0.00           N  
ATOM    844  CZ  ARG A  56       9.410   9.407  22.340  1.00  0.00           C  
ATOM    845  NH1 ARG A  56       9.523   9.605  23.649  1.00  0.00           N  
ATOM    846  NH2 ARG A  56       9.381  10.442  21.512  1.00  0.00           N  
ATOM    847  H   ARG A  56       9.958   3.043  20.247  1.00  0.00           H  
ATOM    848  HA  ARG A  56      11.498   3.648  22.641  1.00  0.00           H  
ATOM    849  HB2 ARG A  56       8.764   4.340  21.647  1.00  0.00           H  
ATOM    850  HB3 ARG A  56       9.122   4.491  23.361  1.00  0.00           H  
ATOM    851  HG2 ARG A  56      11.145   5.891  22.591  1.00  0.00           H  
ATOM    852  HG3 ARG A  56      10.282   5.999  21.055  1.00  0.00           H  
ATOM    853  HD2 ARG A  56       8.291   6.611  22.758  1.00  0.00           H  
ATOM    854  HD3 ARG A  56       9.667   7.221  23.671  1.00  0.00           H  
ATOM    855  HE  ARG A  56       9.256   8.052  20.875  1.00  0.00           H  
ATOM    856 HH11 ARG A  56       9.549   8.828  24.274  1.00  0.00           H  
ATOM    857 HH12 ARG A  56       9.572  10.552  24.021  1.00  0.00           H  
ATOM    858 HH21 ARG A  56       9.290  10.285  20.512  1.00  0.00           H  
ATOM    859 HH22 ARG A  56       9.449  11.378  21.865  1.00  0.00           H  
ATOM    860  N   PHE A  57       9.296   1.247  22.533  1.00  0.00           N  
ATOM    861  CA  PHE A  57       8.741   0.108  23.242  1.00  0.00           C  
ATOM    862  C   PHE A  57       9.742  -1.034  23.306  1.00  0.00           C  
ATOM    863  O   PHE A  57       9.871  -1.823  22.373  1.00  0.00           O  
ATOM    864  CB  PHE A  57       7.450  -0.365  22.569  1.00  0.00           C  
ATOM    865  CG  PHE A  57       6.278  -0.480  23.506  1.00  0.00           C  
ATOM    866  CD1 PHE A  57       6.267   0.195  24.717  1.00  0.00           C  
ATOM    867  CD2 PHE A  57       5.187  -1.263  23.169  1.00  0.00           C  
ATOM    868  CE1 PHE A  57       5.190   0.089  25.574  1.00  0.00           C  
ATOM    869  CE2 PHE A  57       4.106  -1.372  24.022  1.00  0.00           C  
ATOM    870  CZ  PHE A  57       4.108  -0.696  25.227  1.00  0.00           C  
ATOM    871  H   PHE A  57       9.097   1.348  21.579  1.00  0.00           H  
ATOM    872  HA  PHE A  57       8.513   0.425  24.249  1.00  0.00           H  
ATOM    873  HB2 PHE A  57       7.183   0.333  21.791  1.00  0.00           H  
ATOM    874  HB3 PHE A  57       7.619  -1.338  22.128  1.00  0.00           H  
ATOM    875  HD1 PHE A  57       5.185  -1.792  22.228  1.00  0.00           H  
ATOM    876  HD2 PHE A  57       7.113   0.809  24.990  1.00  0.00           H  
ATOM    877  HE1 PHE A  57       3.260  -1.985  23.748  1.00  0.00           H  
ATOM    878  HE2 PHE A  57       5.193   0.619  26.515  1.00  0.00           H  
ATOM    879  HZ  PHE A  57       3.263  -0.780  25.895  1.00  0.00           H  
ATOM    880  N   ARG A  58      10.445  -1.110  24.423  1.00  0.00           N  
ATOM    881  CA  ARG A  58      11.449  -2.148  24.642  1.00  0.00           C  
ATOM    882  C   ARG A  58      10.804  -3.513  24.883  1.00  0.00           C  
ATOM    883  O   ARG A  58      11.495  -4.522  25.015  1.00  0.00           O  
ATOM    884  CB  ARG A  58      12.339  -1.781  25.829  1.00  0.00           C  
ATOM    885  CG  ARG A  58      13.195  -0.548  25.593  1.00  0.00           C  
ATOM    886  CD  ARG A  58      13.634   0.075  26.906  1.00  0.00           C  
ATOM    887  NE  ARG A  58      14.296   1.365  26.716  1.00  0.00           N  
ATOM    888  CZ  ARG A  58      15.604   1.561  26.881  1.00  0.00           C  
ATOM    889  NH1 ARG A  58      16.408   0.537  27.145  1.00  0.00           N  
ATOM    890  NH2 ARG A  58      16.110   2.780  26.745  1.00  0.00           N  
ATOM    891  H   ARG A  58      10.287  -0.440  25.117  1.00  0.00           H  
ATOM    892  HA  ARG A  58      12.060  -2.206  23.752  1.00  0.00           H  
ATOM    893  HB2 ARG A  58      11.713  -1.598  26.689  1.00  0.00           H  
ATOM    894  HB3 ARG A  58      12.994  -2.613  26.042  1.00  0.00           H  
ATOM    895  HG2 ARG A  58      14.071  -0.831  25.028  1.00  0.00           H  
ATOM    896  HG3 ARG A  58      12.620   0.176  25.034  1.00  0.00           H  
ATOM    897  HD2 ARG A  58      12.762   0.218  27.530  1.00  0.00           H  
ATOM    898  HD3 ARG A  58      14.317  -0.601  27.398  1.00  0.00           H  
ATOM    899  HE  ARG A  58      13.728   2.133  26.471  1.00  0.00           H  
ATOM    900 HH11 ARG A  58      16.035  -0.398  27.219  1.00  0.00           H  
ATOM    901 HH12 ARG A  58      17.396   0.689  27.272  1.00  0.00           H  
ATOM    902 HH21 ARG A  58      15.510   3.553  26.515  1.00  0.00           H  
ATOM    903 HH22 ARG A  58      17.094   2.935  26.871  1.00  0.00           H  
ATOM    904  N   ARG A  59       9.481  -3.539  24.934  1.00  0.00           N  
ATOM    905  CA  ARG A  59       8.747  -4.776  25.149  1.00  0.00           C  
ATOM    906  C   ARG A  59       7.621  -4.889  24.133  1.00  0.00           C  
ATOM    907  O   ARG A  59       6.503  -4.440  24.373  1.00  0.00           O  
ATOM    908  CB  ARG A  59       8.193  -4.837  26.572  1.00  0.00           C  
ATOM    909  CG  ARG A  59       8.924  -5.832  27.455  1.00  0.00           C  
ATOM    910  CD  ARG A  59       7.973  -6.535  28.405  1.00  0.00           C  
ATOM    911  NE  ARG A  59       8.181  -6.121  29.789  1.00  0.00           N  
ATOM    912  CZ  ARG A  59       7.239  -6.157  30.727  1.00  0.00           C  
ATOM    913  NH1 ARG A  59       6.023  -6.612  30.437  1.00  0.00           N  
ATOM    914  NH2 ARG A  59       7.519  -5.734  31.951  1.00  0.00           N  
ATOM    915  H   ARG A  59       8.982  -2.707  24.815  1.00  0.00           H  
ATOM    916  HA  ARG A  59       9.433  -5.597  25.000  1.00  0.00           H  
ATOM    917  HB2 ARG A  59       8.275  -3.858  27.022  1.00  0.00           H  
ATOM    918  HB3 ARG A  59       7.152  -5.120  26.531  1.00  0.00           H  
ATOM    919  HG2 ARG A  59       9.401  -6.572  26.828  1.00  0.00           H  
ATOM    920  HG3 ARG A  59       9.674  -5.309  28.030  1.00  0.00           H  
ATOM    921  HD2 ARG A  59       6.958  -6.301  28.118  1.00  0.00           H  
ATOM    922  HD3 ARG A  59       8.131  -7.601  28.330  1.00  0.00           H  
ATOM    923  HE  ARG A  59       9.074  -5.785  30.029  1.00  0.00           H  
ATOM    924 HH11 ARG A  59       5.809  -6.931  29.507  1.00  0.00           H  
ATOM    925 HH12 ARG A  59       5.312  -6.640  31.143  1.00  0.00           H  
ATOM    926 HH21 ARG A  59       8.442  -5.386  32.169  1.00  0.00           H  
ATOM    927 HH22 ARG A  59       6.811  -5.749  32.670  1.00  0.00           H  
ATOM    928  N   THR A  60       7.939  -5.458  22.982  1.00  0.00           N  
ATOM    929  CA  THR A  60       6.969  -5.601  21.910  1.00  0.00           C  
ATOM    930  C   THR A  60       6.751  -7.066  21.539  1.00  0.00           C  
ATOM    931  O   THR A  60       5.642  -7.586  21.627  1.00  0.00           O  
ATOM    932  CB  THR A  60       7.443  -4.835  20.664  1.00  0.00           C  
ATOM    933  OG1 THR A  60       8.856  -4.597  20.759  1.00  0.00           O  
ATOM    934  CG2 THR A  60       6.706  -3.512  20.525  1.00  0.00           C  
ATOM    935  H   THR A  60       8.856  -5.766  22.838  1.00  0.00           H  
ATOM    936  HA  THR A  60       6.034  -5.173  22.239  1.00  0.00           H  
ATOM    937  HB  THR A  60       7.243  -5.439  19.790  1.00  0.00           H  
ATOM    938  HG1 THR A  60       9.017  -3.650  20.862  1.00  0.00           H  
ATOM    939 HG21 THR A  60       6.739  -2.983  21.465  1.00  0.00           H  
ATOM    940 HG22 THR A  60       5.678  -3.700  20.252  1.00  0.00           H  
ATOM    941 HG23 THR A  60       7.179  -2.916  19.759  1.00  0.00           H  
ATOM    942  N   PHE A  61       7.821  -7.718  21.097  1.00  0.00           N  
ATOM    943  CA  PHE A  61       7.757  -9.115  20.670  1.00  0.00           C  
ATOM    944  C   PHE A  61       7.770 -10.089  21.851  1.00  0.00           C  
ATOM    945  O   PHE A  61       7.728 -11.304  21.666  1.00  0.00           O  
ATOM    946  CB  PHE A  61       8.923  -9.421  19.723  1.00  0.00           C  
ATOM    947  CG  PHE A  61       8.694  -8.964  18.306  1.00  0.00           C  
ATOM    948  CD1 PHE A  61       8.389  -7.638  18.027  1.00  0.00           C  
ATOM    949  CD2 PHE A  61       8.779  -9.860  17.254  1.00  0.00           C  
ATOM    950  CE1 PHE A  61       8.174  -7.221  16.727  1.00  0.00           C  
ATOM    951  CE2 PHE A  61       8.563  -9.447  15.952  1.00  0.00           C  
ATOM    952  CZ  PHE A  61       8.260  -8.126  15.688  1.00  0.00           C  
ATOM    953  H   PHE A  61       8.674  -7.239  21.030  1.00  0.00           H  
ATOM    954  HA  PHE A  61       6.832  -9.247  20.130  1.00  0.00           H  
ATOM    955  HB2 PHE A  61       9.812  -8.931  20.090  1.00  0.00           H  
ATOM    956  HB3 PHE A  61       9.088 -10.488  19.704  1.00  0.00           H  
ATOM    957  HD1 PHE A  61       9.015 -10.895  17.457  1.00  0.00           H  
ATOM    958  HD2 PHE A  61       8.321  -6.929  18.838  1.00  0.00           H  
ATOM    959  HE1 PHE A  61       8.633 -10.158  15.141  1.00  0.00           H  
ATOM    960  HE2 PHE A  61       7.936  -6.186  16.525  1.00  0.00           H  
ATOM    961  HZ  PHE A  61       8.091  -7.802  14.673  1.00  0.00           H  
ATOM    962  N   SER A  62       7.826  -9.562  23.062  1.00  0.00           N  
ATOM    963  CA  SER A  62       7.844 -10.399  24.253  1.00  0.00           C  
ATOM    964  C   SER A  62       6.475 -11.004  24.510  1.00  0.00           C  
ATOM    965  O   SER A  62       6.330 -12.221  24.652  1.00  0.00           O  
ATOM    966  CB  SER A  62       8.277  -9.559  25.454  1.00  0.00           C  
ATOM    967  OG  SER A  62       7.820  -8.219  25.317  1.00  0.00           O  
ATOM    968  H   SER A  62       7.855  -8.588  23.164  1.00  0.00           H  
ATOM    969  HA  SER A  62       8.551 -11.197  24.097  1.00  0.00           H  
ATOM    970  HB2 SER A  62       7.861  -9.981  26.357  1.00  0.00           H  
ATOM    971  HB3 SER A  62       9.354  -9.555  25.519  1.00  0.00           H  
ATOM    972  HG  SER A  62       6.953  -8.128  25.749  1.00  0.00           H  
ATOM    973  N   ASP A  63       5.480 -10.141  24.577  1.00  0.00           N  
ATOM    974  CA  ASP A  63       4.109 -10.545  24.836  1.00  0.00           C  
ATOM    975  C   ASP A  63       3.563 -11.371  23.690  1.00  0.00           C  
ATOM    976  O   ASP A  63       2.660 -12.189  23.869  1.00  0.00           O  
ATOM    977  CB  ASP A  63       3.250  -9.307  25.077  1.00  0.00           C  
ATOM    978  CG  ASP A  63       3.704  -8.517  26.298  1.00  0.00           C  
ATOM    979  OD1 ASP A  63       4.895  -8.114  26.340  1.00  0.00           O  
ATOM    980  OD2 ASP A  63       2.881  -8.306  27.212  1.00  0.00           O  
ATOM    981  H   ASP A  63       5.676  -9.185  24.466  1.00  0.00           H  
ATOM    982  HA  ASP A  63       4.108 -11.159  25.720  1.00  0.00           H  
ATOM    983  HB2 ASP A  63       3.309  -8.662  24.212  1.00  0.00           H  
ATOM    984  HB3 ASP A  63       2.229  -9.613  25.222  1.00  0.00           H  
ATOM    985  N   LEU A  64       4.145 -11.175  22.523  1.00  0.00           N  
ATOM    986  CA  LEU A  64       3.761 -11.923  21.338  1.00  0.00           C  
ATOM    987  C   LEU A  64       4.059 -13.398  21.569  1.00  0.00           C  
ATOM    988  O   LEU A  64       3.239 -14.273  21.291  1.00  0.00           O  
ATOM    989  CB  LEU A  64       4.549 -11.431  20.125  1.00  0.00           C  
ATOM    990  CG  LEU A  64       3.937 -10.268  19.339  1.00  0.00           C  
ATOM    991  CD1 LEU A  64       3.118  -9.348  20.236  1.00  0.00           C  
ATOM    992  CD2 LEU A  64       5.038  -9.485  18.652  1.00  0.00           C  
ATOM    993  H   LEU A  64       4.871 -10.524  22.465  1.00  0.00           H  
ATOM    994  HA  LEU A  64       2.703 -11.787  21.168  1.00  0.00           H  
ATOM    995  HB2 LEU A  64       5.526 -11.123  20.467  1.00  0.00           H  
ATOM    996  HB3 LEU A  64       4.674 -12.263  19.448  1.00  0.00           H  
ATOM    997  HG  LEU A  64       3.283 -10.661  18.576  1.00  0.00           H  
ATOM    998 HD11 LEU A  64       3.530  -9.359  21.234  1.00  0.00           H  
ATOM    999 HD12 LEU A  64       2.095  -9.690  20.265  1.00  0.00           H  
ATOM   1000 HD13 LEU A  64       3.151  -8.342  19.844  1.00  0.00           H  
ATOM   1001 HD21 LEU A  64       5.881 -10.134  18.467  1.00  0.00           H  
ATOM   1002 HD22 LEU A  64       5.346  -8.666  19.287  1.00  0.00           H  
ATOM   1003 HD23 LEU A  64       4.672  -9.094  17.714  1.00  0.00           H  
ATOM   1004  N   ALA A  65       5.242 -13.653  22.115  1.00  0.00           N  
ATOM   1005  CA  ALA A  65       5.670 -15.005  22.418  1.00  0.00           C  
ATOM   1006  C   ALA A  65       4.957 -15.506  23.657  1.00  0.00           C  
ATOM   1007  O   ALA A  65       4.500 -16.646  23.705  1.00  0.00           O  
ATOM   1008  CB  ALA A  65       7.178 -15.054  22.615  1.00  0.00           C  
ATOM   1009  H   ALA A  65       5.832 -12.901  22.339  1.00  0.00           H  
ATOM   1010  HA  ALA A  65       5.413 -15.637  21.580  1.00  0.00           H  
ATOM   1011  HB1 ALA A  65       7.658 -14.439  21.869  1.00  0.00           H  
ATOM   1012  HB2 ALA A  65       7.521 -16.073  22.520  1.00  0.00           H  
ATOM   1013  HB3 ALA A  65       7.422 -14.682  23.600  1.00  0.00           H  
ATOM   1014  N   ALA A  66       4.860 -14.632  24.654  1.00  0.00           N  
ATOM   1015  CA  ALA A  66       4.193 -14.956  25.909  1.00  0.00           C  
ATOM   1016  C   ALA A  66       2.794 -15.519  25.662  1.00  0.00           C  
ATOM   1017  O   ALA A  66       2.397 -16.511  26.270  1.00  0.00           O  
ATOM   1018  CB  ALA A  66       4.123 -13.722  26.790  1.00  0.00           C  
ATOM   1019  H   ALA A  66       5.252 -13.730  24.538  1.00  0.00           H  
ATOM   1020  HA  ALA A  66       4.785 -15.700  26.422  1.00  0.00           H  
ATOM   1021  HB1 ALA A  66       4.601 -13.926  27.738  1.00  0.00           H  
ATOM   1022  HB2 ALA A  66       3.089 -13.458  26.958  1.00  0.00           H  
ATOM   1023  HB3 ALA A  66       4.628 -12.900  26.302  1.00  0.00           H  
ATOM   1024  N   GLN A  67       2.060 -14.884  24.758  1.00  0.00           N  
ATOM   1025  CA  GLN A  67       0.709 -15.324  24.422  1.00  0.00           C  
ATOM   1026  C   GLN A  67       0.718 -16.655  23.674  1.00  0.00           C  
ATOM   1027  O   GLN A  67      -0.004 -17.586  24.030  1.00  0.00           O  
ATOM   1028  CB  GLN A  67       0.008 -14.281  23.558  1.00  0.00           C  
ATOM   1029  CG  GLN A  67      -0.668 -13.181  24.350  1.00  0.00           C  
ATOM   1030  CD  GLN A  67      -0.982 -11.981  23.487  1.00  0.00           C  
ATOM   1031  OE1 GLN A  67      -2.122 -11.783  23.073  1.00  0.00           O  
ATOM   1032  NE2 GLN A  67       0.029 -11.177  23.204  1.00  0.00           N  
ATOM   1033  H   GLN A  67       2.439 -14.096  24.302  1.00  0.00           H  
ATOM   1034  HA  GLN A  67       0.159 -15.445  25.343  1.00  0.00           H  
ATOM   1035  HB2 GLN A  67       0.736 -13.826  22.904  1.00  0.00           H  
ATOM   1036  HB3 GLN A  67      -0.742 -14.775  22.959  1.00  0.00           H  
ATOM   1037  HG2 GLN A  67      -1.589 -13.563  24.762  1.00  0.00           H  
ATOM   1038  HG3 GLN A  67      -0.012 -12.872  25.150  1.00  0.00           H  
ATOM   1039 HE21 GLN A  67       0.918 -11.403  23.563  1.00  0.00           H  
ATOM   1040 HE22 GLN A  67      -0.148 -10.388  22.652  1.00  0.00           H  
ATOM   1041  N   LEU A  68       1.519 -16.730  22.617  1.00  0.00           N  
ATOM   1042  CA  LEU A  68       1.590 -17.936  21.797  1.00  0.00           C  
ATOM   1043  C   LEU A  68       2.591 -18.950  22.351  1.00  0.00           C  
ATOM   1044  O   LEU A  68       3.063 -19.837  21.630  1.00  0.00           O  
ATOM   1045  CB  LEU A  68       1.943 -17.566  20.353  1.00  0.00           C  
ATOM   1046  CG  LEU A  68       0.786 -17.001  19.515  1.00  0.00           C  
ATOM   1047  CD1 LEU A  68      -0.560 -17.475  20.049  1.00  0.00           C  
ATOM   1048  CD2 LEU A  68       0.836 -15.481  19.484  1.00  0.00           C  
ATOM   1049  H   LEU A  68       2.058 -15.947  22.365  1.00  0.00           H  
ATOM   1050  HA  LEU A  68       0.610 -18.389  21.804  1.00  0.00           H  
ATOM   1051  HB2 LEU A  68       2.734 -16.830  20.378  1.00  0.00           H  
ATOM   1052  HB3 LEU A  68       2.316 -18.451  19.859  1.00  0.00           H  
ATOM   1053  HG  LEU A  68       0.881 -17.358  18.500  1.00  0.00           H  
ATOM   1054 HD11 LEU A  68      -1.208 -17.723  19.222  1.00  0.00           H  
ATOM   1055 HD12 LEU A  68      -1.011 -16.688  20.636  1.00  0.00           H  
ATOM   1056 HD13 LEU A  68      -0.415 -18.348  20.668  1.00  0.00           H  
ATOM   1057 HD21 LEU A  68       0.088 -15.083  20.154  1.00  0.00           H  
ATOM   1058 HD22 LEU A  68       0.641 -15.135  18.481  1.00  0.00           H  
ATOM   1059 HD23 LEU A  68       1.815 -15.147  19.798  1.00  0.00           H  
ATOM   1060  N   HIS A  69       2.913 -18.813  23.630  1.00  0.00           N  
ATOM   1061  CA  HIS A  69       3.855 -19.705  24.291  1.00  0.00           C  
ATOM   1062  C   HIS A  69       3.186 -21.021  24.653  1.00  0.00           C  
ATOM   1063  O   HIS A  69       3.779 -22.091  24.520  1.00  0.00           O  
ATOM   1064  CB  HIS A  69       4.401 -19.049  25.561  1.00  0.00           C  
ATOM   1065  CG  HIS A  69       5.854 -19.305  25.805  1.00  0.00           C  
ATOM   1066  ND1 HIS A  69       6.763 -18.298  26.041  1.00  0.00           N  
ATOM   1067  CD2 HIS A  69       6.556 -20.462  25.855  1.00  0.00           C  
ATOM   1068  CE1 HIS A  69       7.960 -18.821  26.224  1.00  0.00           C  
ATOM   1069  NE2 HIS A  69       7.862 -20.131  26.117  1.00  0.00           N  
ATOM   1070  H   HIS A  69       2.518 -18.076  24.142  1.00  0.00           H  
ATOM   1071  HA  HIS A  69       4.666 -19.899  23.613  1.00  0.00           H  
ATOM   1072  HB2 HIS A  69       4.262 -17.980  25.493  1.00  0.00           H  
ATOM   1073  HB3 HIS A  69       3.851 -19.423  26.413  1.00  0.00           H  
ATOM   1074  HD1 HIS A  69       6.558 -17.341  26.079  1.00  0.00           H  
ATOM   1075  HD2 HIS A  69       6.162 -21.457  25.714  1.00  0.00           H  
ATOM   1076  HE1 HIS A  69       8.866 -18.269  26.427  1.00  0.00           H  
ATOM   1077  HE2 HIS A  69       8.581 -20.773  26.335  1.00  0.00           H  
ATOM   1078  N   VAL A  70       1.956 -20.932  25.125  1.00  0.00           N  
ATOM   1079  CA  VAL A  70       1.206 -22.113  25.523  1.00  0.00           C  
ATOM   1080  C   VAL A  70       0.382 -22.676  24.359  1.00  0.00           C  
ATOM   1081  O   VAL A  70       0.581 -23.822  23.953  1.00  0.00           O  
ATOM   1082  CB  VAL A  70       0.295 -21.820  26.748  1.00  0.00           C  
ATOM   1083  CG1 VAL A  70      -0.410 -20.476  26.608  1.00  0.00           C  
ATOM   1084  CG2 VAL A  70      -0.716 -22.941  26.966  1.00  0.00           C  
ATOM   1085  H   VAL A  70       1.547 -20.048  25.215  1.00  0.00           H  
ATOM   1086  HA  VAL A  70       1.927 -22.862  25.819  1.00  0.00           H  
ATOM   1087  HB  VAL A  70       0.926 -21.768  27.624  1.00  0.00           H  
ATOM   1088 HG11 VAL A  70      -0.957 -20.259  27.514  1.00  0.00           H  
ATOM   1089 HG12 VAL A  70      -1.096 -20.514  25.774  1.00  0.00           H  
ATOM   1090 HG13 VAL A  70       0.322 -19.701  26.435  1.00  0.00           H  
ATOM   1091 HG21 VAL A  70      -1.391 -22.667  27.764  1.00  0.00           H  
ATOM   1092 HG22 VAL A  70      -0.195 -23.848  27.231  1.00  0.00           H  
ATOM   1093 HG23 VAL A  70      -1.278 -23.100  26.058  1.00  0.00           H  
ATOM   1094  N   THR A  71      -0.543 -21.876  23.833  1.00  0.00           N  
ATOM   1095  CA  THR A  71      -1.401 -22.307  22.737  1.00  0.00           C  
ATOM   1096  C   THR A  71      -2.238 -21.129  22.219  1.00  0.00           C  
ATOM   1097  O   THR A  71      -2.627 -20.249  22.994  1.00  0.00           O  
ATOM   1098  CB  THR A  71      -2.307 -23.486  23.203  1.00  0.00           C  
ATOM   1099  OG1 THR A  71      -1.740 -24.728  22.771  1.00  0.00           O  
ATOM   1100  CG2 THR A  71      -3.738 -23.378  22.686  1.00  0.00           C  
ATOM   1101  H   THR A  71      -0.663 -20.976  24.202  1.00  0.00           H  
ATOM   1102  HA  THR A  71      -0.766 -22.662  21.937  1.00  0.00           H  
ATOM   1103  HB  THR A  71      -2.336 -23.480  24.285  1.00  0.00           H  
ATOM   1104  HG1 THR A  71      -0.823 -24.779  23.071  1.00  0.00           H  
ATOM   1105 HG21 THR A  71      -4.054 -22.346  22.714  1.00  0.00           H  
ATOM   1106 HG22 THR A  71      -4.392 -23.971  23.309  1.00  0.00           H  
ATOM   1107 HG23 THR A  71      -3.782 -23.741  21.670  1.00  0.00           H  
ATOM   1108  N   PRO A  72      -2.512 -21.091  20.900  1.00  0.00           N  
ATOM   1109  CA  PRO A  72      -3.295 -20.020  20.276  1.00  0.00           C  
ATOM   1110  C   PRO A  72      -4.801 -20.181  20.505  1.00  0.00           C  
ATOM   1111  O   PRO A  72      -5.231 -20.860  21.438  1.00  0.00           O  
ATOM   1112  CB  PRO A  72      -2.963 -20.176  18.793  1.00  0.00           C  
ATOM   1113  CG  PRO A  72      -2.699 -21.631  18.622  1.00  0.00           C  
ATOM   1114  CD  PRO A  72      -2.068 -22.094  19.907  1.00  0.00           C  
ATOM   1115  HA  PRO A  72      -2.980 -19.046  20.619  1.00  0.00           H  
ATOM   1116  HB2 PRO A  72      -3.801 -19.850  18.196  1.00  0.00           H  
ATOM   1117  HB3 PRO A  72      -2.090 -19.586  18.551  1.00  0.00           H  
ATOM   1118  HG2 PRO A  72      -3.628 -22.154  18.451  1.00  0.00           H  
ATOM   1119  HG3 PRO A  72      -2.021 -21.788  17.795  1.00  0.00           H  
ATOM   1120  HD2 PRO A  72      -2.425 -23.079  20.170  1.00  0.00           H  
ATOM   1121  HD3 PRO A  72      -0.990 -22.095  19.819  1.00  0.00           H  
ATOM   1122  N   GLY A  73      -5.599 -19.556  19.645  1.00  0.00           N  
ATOM   1123  CA  GLY A  73      -7.042 -19.648  19.771  1.00  0.00           C  
ATOM   1124  C   GLY A  73      -7.594 -18.695  20.810  1.00  0.00           C  
ATOM   1125  O   GLY A  73      -8.240 -17.701  20.470  1.00  0.00           O  
ATOM   1126  H   GLY A  73      -5.205 -19.029  18.918  1.00  0.00           H  
ATOM   1127  HA2 GLY A  73      -7.491 -19.421  18.815  1.00  0.00           H  
ATOM   1128  HA3 GLY A  73      -7.305 -20.658  20.049  1.00  0.00           H  
ATOM   1129  N   SER A  74      -7.332 -18.990  22.076  1.00  0.00           N  
ATOM   1130  CA  SER A  74      -7.795 -18.158  23.181  1.00  0.00           C  
ATOM   1131  C   SER A  74      -6.940 -16.896  23.317  1.00  0.00           C  
ATOM   1132  O   SER A  74      -6.449 -16.564  24.396  1.00  0.00           O  
ATOM   1133  CB  SER A  74      -7.774 -18.967  24.478  1.00  0.00           C  
ATOM   1134  OG  SER A  74      -7.879 -20.354  24.202  1.00  0.00           O  
ATOM   1135  H   SER A  74      -6.803 -19.796  22.279  1.00  0.00           H  
ATOM   1136  HA  SER A  74      -8.812 -17.861  22.970  1.00  0.00           H  
ATOM   1137  HB2 SER A  74      -6.848 -18.783  25.003  1.00  0.00           H  
ATOM   1138  HB3 SER A  74      -8.608 -18.671  25.099  1.00  0.00           H  
ATOM   1139  HG  SER A  74      -8.184 -20.814  24.991  1.00  0.00           H  
ATOM   1140  N   ALA A  75      -6.772 -16.196  22.207  1.00  0.00           N  
ATOM   1141  CA  ALA A  75      -5.993 -14.975  22.184  1.00  0.00           C  
ATOM   1142  C   ALA A  75      -6.905 -13.757  22.162  1.00  0.00           C  
ATOM   1143  O   ALA A  75      -6.486 -12.653  22.506  1.00  0.00           O  
ATOM   1144  CB  ALA A  75      -5.060 -14.966  20.983  1.00  0.00           C  
ATOM   1145  H   ALA A  75      -7.191 -16.517  21.376  1.00  0.00           H  
ATOM   1146  HA  ALA A  75      -5.391 -14.944  23.076  1.00  0.00           H  
ATOM   1147  HB1 ALA A  75      -4.259 -14.261  21.154  1.00  0.00           H  
ATOM   1148  HB2 ALA A  75      -5.613 -14.675  20.101  1.00  0.00           H  
ATOM   1149  HB3 ALA A  75      -4.647 -15.952  20.841  1.00  0.00           H  
ATOM   1150  N   GLN A  76      -8.155 -13.962  21.748  1.00  0.00           N  
ATOM   1151  CA  GLN A  76      -9.116 -12.866  21.671  1.00  0.00           C  
ATOM   1152  C   GLN A  76      -9.427 -12.307  23.040  1.00  0.00           C  
ATOM   1153  O   GLN A  76      -9.576 -11.100  23.195  1.00  0.00           O  
ATOM   1154  CB  GLN A  76     -10.410 -13.289  20.964  1.00  0.00           C  
ATOM   1155  CG  GLN A  76     -10.947 -14.646  21.377  1.00  0.00           C  
ATOM   1156  CD  GLN A  76     -12.317 -14.936  20.788  1.00  0.00           C  
ATOM   1157  OE1 GLN A  76     -13.078 -15.738  21.328  1.00  0.00           O  
ATOM   1158  NE2 GLN A  76     -12.639 -14.281  19.683  1.00  0.00           N  
ATOM   1159  H   GLN A  76      -8.430 -14.863  21.485  1.00  0.00           H  
ATOM   1160  HA  GLN A  76      -8.653 -12.083  21.089  1.00  0.00           H  
ATOM   1161  HB2 GLN A  76     -11.172 -12.554  21.171  1.00  0.00           H  
ATOM   1162  HB3 GLN A  76     -10.229 -13.310  19.899  1.00  0.00           H  
ATOM   1163  HG2 GLN A  76     -10.259 -15.410  21.045  1.00  0.00           H  
ATOM   1164  HG3 GLN A  76     -11.021 -14.672  22.446  1.00  0.00           H  
ATOM   1165 HE21 GLN A  76     -11.988 -13.655  19.309  1.00  0.00           H  
ATOM   1166 HE22 GLN A  76     -13.527 -14.449  19.281  1.00  0.00           H  
ATOM   1167  N   GLN A  77      -9.514 -13.177  24.031  1.00  0.00           N  
ATOM   1168  CA  GLN A  77      -9.803 -12.742  25.385  1.00  0.00           C  
ATOM   1169  C   GLN A  77      -8.638 -11.931  25.929  1.00  0.00           C  
ATOM   1170  O   GLN A  77      -8.836 -10.892  26.547  1.00  0.00           O  
ATOM   1171  CB  GLN A  77     -10.100 -13.939  26.293  1.00  0.00           C  
ATOM   1172  CG  GLN A  77     -11.240 -14.818  25.795  1.00  0.00           C  
ATOM   1173  CD  GLN A  77     -10.771 -15.909  24.850  1.00  0.00           C  
ATOM   1174  OE1 GLN A  77      -9.628 -15.903  24.397  1.00  0.00           O  
ATOM   1175  NE2 GLN A  77     -11.652 -16.840  24.531  1.00  0.00           N  
ATOM   1176  H   GLN A  77      -9.377 -14.136  23.850  1.00  0.00           H  
ATOM   1177  HA  GLN A  77     -10.672 -12.100  25.343  1.00  0.00           H  
ATOM   1178  HB2 GLN A  77      -9.211 -14.549  26.370  1.00  0.00           H  
ATOM   1179  HB3 GLN A  77     -10.359 -13.573  27.274  1.00  0.00           H  
ATOM   1180  HG2 GLN A  77     -11.718 -15.280  26.646  1.00  0.00           H  
ATOM   1181  HG3 GLN A  77     -11.955 -14.196  25.276  1.00  0.00           H  
ATOM   1182 HE21 GLN A  77     -12.560 -16.777  24.914  1.00  0.00           H  
ATOM   1183 HE22 GLN A  77     -11.369 -17.557  23.930  1.00  0.00           H  
ATOM   1184  N   ARG A  78      -7.425 -12.393  25.663  1.00  0.00           N  
ATOM   1185  CA  ARG A  78      -6.231 -11.685  26.108  1.00  0.00           C  
ATOM   1186  C   ARG A  78      -6.151 -10.324  25.430  1.00  0.00           C  
ATOM   1187  O   ARG A  78      -5.890  -9.307  26.077  1.00  0.00           O  
ATOM   1188  CB  ARG A  78      -4.973 -12.499  25.792  1.00  0.00           C  
ATOM   1189  CG  ARG A  78      -4.572 -13.462  26.896  1.00  0.00           C  
ATOM   1190  CD  ARG A  78      -3.905 -14.710  26.335  1.00  0.00           C  
ATOM   1191  NE  ARG A  78      -4.044 -15.855  27.237  1.00  0.00           N  
ATOM   1192  CZ  ARG A  78      -3.988 -17.131  26.854  1.00  0.00           C  
ATOM   1193  NH1 ARG A  78      -3.746 -17.442  25.583  1.00  0.00           N  
ATOM   1194  NH2 ARG A  78      -4.166 -18.094  27.750  1.00  0.00           N  
ATOM   1195  H   ARG A  78      -7.330 -13.215  25.141  1.00  0.00           H  
ATOM   1196  HA  ARG A  78      -6.309 -11.537  27.174  1.00  0.00           H  
ATOM   1197  HB2 ARG A  78      -5.144 -13.069  24.891  1.00  0.00           H  
ATOM   1198  HB3 ARG A  78      -4.152 -11.816  25.624  1.00  0.00           H  
ATOM   1199  HG2 ARG A  78      -3.881 -12.965  27.560  1.00  0.00           H  
ATOM   1200  HG3 ARG A  78      -5.456 -13.752  27.445  1.00  0.00           H  
ATOM   1201  HD2 ARG A  78      -4.363 -14.954  25.387  1.00  0.00           H  
ATOM   1202  HD3 ARG A  78      -2.854 -14.507  26.185  1.00  0.00           H  
ATOM   1203  HE  ARG A  78      -4.201 -15.656  28.196  1.00  0.00           H  
ATOM   1204 HH11 ARG A  78      -3.604 -16.717  24.908  1.00  0.00           H  
ATOM   1205 HH12 ARG A  78      -3.708 -18.401  25.296  1.00  0.00           H  
ATOM   1206 HH21 ARG A  78      -4.341 -17.859  28.713  1.00  0.00           H  
ATOM   1207 HH22 ARG A  78      -4.136 -19.059  27.476  1.00  0.00           H  
ATOM   1208  N   PHE A  79      -6.390 -10.317  24.124  1.00  0.00           N  
ATOM   1209  CA  PHE A  79      -6.356  -9.093  23.346  1.00  0.00           C  
ATOM   1210  C   PHE A  79      -7.424  -8.118  23.828  1.00  0.00           C  
ATOM   1211  O   PHE A  79      -7.129  -6.958  24.104  1.00  0.00           O  
ATOM   1212  CB  PHE A  79      -6.551  -9.394  21.858  1.00  0.00           C  
ATOM   1213  CG  PHE A  79      -5.915  -8.379  20.950  1.00  0.00           C  
ATOM   1214  CD1 PHE A  79      -4.539  -8.222  20.920  1.00  0.00           C  
ATOM   1215  CD2 PHE A  79      -6.694  -7.582  20.127  1.00  0.00           C  
ATOM   1216  CE1 PHE A  79      -3.950  -7.290  20.087  1.00  0.00           C  
ATOM   1217  CE2 PHE A  79      -6.111  -6.646  19.292  1.00  0.00           C  
ATOM   1218  CZ  PHE A  79      -4.739  -6.500  19.272  1.00  0.00           C  
ATOM   1219  H   PHE A  79      -6.596 -11.165  23.672  1.00  0.00           H  
ATOM   1220  HA  PHE A  79      -5.385  -8.641  23.487  1.00  0.00           H  
ATOM   1221  HB2 PHE A  79      -6.118 -10.357  21.632  1.00  0.00           H  
ATOM   1222  HB3 PHE A  79      -7.609  -9.420  21.639  1.00  0.00           H  
ATOM   1223  HD1 PHE A  79      -7.768  -7.695  20.141  1.00  0.00           H  
ATOM   1224  HD2 PHE A  79      -3.921  -8.840  21.556  1.00  0.00           H  
ATOM   1225  HE1 PHE A  79      -6.730  -6.031  18.655  1.00  0.00           H  
ATOM   1226  HE2 PHE A  79      -2.876  -7.178  20.074  1.00  0.00           H  
ATOM   1227  HZ  PHE A  79      -4.281  -5.771  18.621  1.00  0.00           H  
ATOM   1228  N   THR A  80      -8.667  -8.586  23.921  1.00  0.00           N  
ATOM   1229  CA  THR A  80      -9.769  -7.729  24.363  1.00  0.00           C  
ATOM   1230  C   THR A  80      -9.525  -7.144  25.756  1.00  0.00           C  
ATOM   1231  O   THR A  80      -9.955  -6.026  26.036  1.00  0.00           O  
ATOM   1232  CB  THR A  80     -11.120  -8.469  24.363  1.00  0.00           C  
ATOM   1233  OG1 THR A  80     -10.976  -9.771  24.930  1.00  0.00           O  
ATOM   1234  CG2 THR A  80     -11.677  -8.583  22.950  1.00  0.00           C  
ATOM   1235  H   THR A  80      -8.851  -9.524  23.674  1.00  0.00           H  
ATOM   1236  HA  THR A  80      -9.840  -6.912  23.660  1.00  0.00           H  
ATOM   1237  HB  THR A  80     -11.818  -7.906  24.961  1.00  0.00           H  
ATOM   1238  HG1 THR A  80     -10.620 -10.372  24.263  1.00  0.00           H  
ATOM   1239 HG21 THR A  80     -12.063  -9.581  22.795  1.00  0.00           H  
ATOM   1240 HG22 THR A  80     -10.892  -8.388  22.238  1.00  0.00           H  
ATOM   1241 HG23 THR A  80     -12.471  -7.862  22.817  1.00  0.00           H  
ATOM   1242  N   GLN A  81      -8.839  -7.887  26.627  1.00  0.00           N  
ATOM   1243  CA  GLN A  81      -8.567  -7.396  27.976  1.00  0.00           C  
ATOM   1244  C   GLN A  81      -7.677  -6.164  27.929  1.00  0.00           C  
ATOM   1245  O   GLN A  81      -8.037  -5.104  28.435  1.00  0.00           O  
ATOM   1246  CB  GLN A  81      -7.917  -8.475  28.838  1.00  0.00           C  
ATOM   1247  CG  GLN A  81      -8.858  -9.615  29.174  1.00  0.00           C  
ATOM   1248  CD  GLN A  81     -10.156  -9.159  29.815  1.00  0.00           C  
ATOM   1249  OE1 GLN A  81     -10.265  -9.072  31.036  1.00  0.00           O  
ATOM   1250  NE2 GLN A  81     -11.158  -8.886  28.993  1.00  0.00           N  
ATOM   1251  H   GLN A  81      -8.508  -8.778  26.358  1.00  0.00           H  
ATOM   1252  HA  GLN A  81      -9.514  -7.129  28.418  1.00  0.00           H  
ATOM   1253  HB2 GLN A  81      -7.068  -8.879  28.309  1.00  0.00           H  
ATOM   1254  HB3 GLN A  81      -7.580  -8.028  29.762  1.00  0.00           H  
ATOM   1255  HG2 GLN A  81      -9.099 -10.121  28.256  1.00  0.00           H  
ATOM   1256  HG3 GLN A  81      -8.357 -10.296  29.845  1.00  0.00           H  
ATOM   1257 HE21 GLN A  81     -11.009  -8.995  28.030  1.00  0.00           H  
ATOM   1258 HE22 GLN A  81     -12.006  -8.585  29.381  1.00  0.00           H  
ATOM   1259  N   VAL A  82      -6.515  -6.311  27.307  1.00  0.00           N  
ATOM   1260  CA  VAL A  82      -5.568  -5.209  27.187  1.00  0.00           C  
ATOM   1261  C   VAL A  82      -6.148  -4.066  26.353  1.00  0.00           C  
ATOM   1262  O   VAL A  82      -5.845  -2.902  26.595  1.00  0.00           O  
ATOM   1263  CB  VAL A  82      -4.223  -5.674  26.586  1.00  0.00           C  
ATOM   1264  CG1 VAL A  82      -3.686  -6.856  27.372  1.00  0.00           C  
ATOM   1265  CG2 VAL A  82      -4.354  -6.029  25.111  1.00  0.00           C  
ATOM   1266  H   VAL A  82      -6.289  -7.186  26.917  1.00  0.00           H  
ATOM   1267  HA  VAL A  82      -5.370  -4.837  28.189  1.00  0.00           H  
ATOM   1268  HB  VAL A  82      -3.519  -4.863  26.677  1.00  0.00           H  
ATOM   1269 HG11 VAL A  82      -3.605  -7.717  26.725  1.00  0.00           H  
ATOM   1270 HG12 VAL A  82      -4.357  -7.082  28.188  1.00  0.00           H  
ATOM   1271 HG13 VAL A  82      -2.711  -6.612  27.768  1.00  0.00           H  
ATOM   1272 HG21 VAL A  82      -5.166  -6.729  24.978  1.00  0.00           H  
ATOM   1273 HG22 VAL A  82      -3.433  -6.474  24.763  1.00  0.00           H  
ATOM   1274 HG23 VAL A  82      -4.557  -5.132  24.543  1.00  0.00           H  
ATOM   1275  N   SER A  83      -6.990  -4.405  25.383  1.00  0.00           N  
ATOM   1276  CA  SER A  83      -7.614  -3.401  24.530  1.00  0.00           C  
ATOM   1277  C   SER A  83      -8.552  -2.520  25.347  1.00  0.00           C  
ATOM   1278  O   SER A  83      -8.553  -1.298  25.198  1.00  0.00           O  
ATOM   1279  CB  SER A  83      -8.379  -4.069  23.386  1.00  0.00           C  
ATOM   1280  OG  SER A  83      -7.509  -4.842  22.578  1.00  0.00           O  
ATOM   1281  H   SER A  83      -7.202  -5.352  25.241  1.00  0.00           H  
ATOM   1282  HA  SER A  83      -6.830  -2.784  24.117  1.00  0.00           H  
ATOM   1283  HB2 SER A  83      -9.140  -4.716  23.794  1.00  0.00           H  
ATOM   1284  HB3 SER A  83      -8.842  -3.310  22.772  1.00  0.00           H  
ATOM   1285  HG  SER A  83      -7.162  -5.580  23.097  1.00  0.00           H  
ATOM   1286  N   ASP A  84      -9.336  -3.143  26.222  1.00  0.00           N  
ATOM   1287  CA  ASP A  84     -10.265  -2.401  27.067  1.00  0.00           C  
ATOM   1288  C   ASP A  84      -9.500  -1.536  28.057  1.00  0.00           C  
ATOM   1289  O   ASP A  84      -9.898  -0.411  28.353  1.00  0.00           O  
ATOM   1290  CB  ASP A  84     -11.214  -3.346  27.805  1.00  0.00           C  
ATOM   1291  CG  ASP A  84     -12.644  -2.843  27.787  1.00  0.00           C  
ATOM   1292  OD1 ASP A  84     -13.208  -2.678  26.681  1.00  0.00           O  
ATOM   1293  OD2 ASP A  84     -13.210  -2.603  28.874  1.00  0.00           O  
ATOM   1294  H   ASP A  84      -9.285  -4.120  26.308  1.00  0.00           H  
ATOM   1295  HA  ASP A  84     -10.846  -1.756  26.424  1.00  0.00           H  
ATOM   1296  HB2 ASP A  84     -11.186  -4.318  27.335  1.00  0.00           H  
ATOM   1297  HB3 ASP A  84     -10.895  -3.438  28.834  1.00  0.00           H  
ATOM   1298  N   GLU A  85      -8.380  -2.059  28.545  1.00  0.00           N  
ATOM   1299  CA  GLU A  85      -7.543  -1.322  29.481  1.00  0.00           C  
ATOM   1300  C   GLU A  85      -6.873  -0.149  28.767  1.00  0.00           C  
ATOM   1301  O   GLU A  85      -6.543   0.862  29.382  1.00  0.00           O  
ATOM   1302  CB  GLU A  85      -6.486  -2.239  30.098  1.00  0.00           C  
ATOM   1303  CG  GLU A  85      -7.073  -3.359  30.941  1.00  0.00           C  
ATOM   1304  CD  GLU A  85      -6.316  -3.578  32.235  1.00  0.00           C  
ATOM   1305  OE1 GLU A  85      -5.243  -4.211  32.200  1.00  0.00           O  
ATOM   1306  OE2 GLU A  85      -6.799  -3.128  33.301  1.00  0.00           O  
ATOM   1307  H   GLU A  85      -8.103  -2.956  28.257  1.00  0.00           H  
ATOM   1308  HA  GLU A  85      -8.180  -0.937  30.264  1.00  0.00           H  
ATOM   1309  HB2 GLU A  85      -5.902  -2.681  29.304  1.00  0.00           H  
ATOM   1310  HB3 GLU A  85      -5.836  -1.648  30.726  1.00  0.00           H  
ATOM   1311  HG2 GLU A  85      -8.097  -3.114  31.180  1.00  0.00           H  
ATOM   1312  HG3 GLU A  85      -7.048  -4.274  30.368  1.00  0.00           H  
ATOM   1313  N   LEU A  86      -6.693  -0.292  27.457  1.00  0.00           N  
ATOM   1314  CA  LEU A  86      -6.082   0.751  26.643  1.00  0.00           C  
ATOM   1315  C   LEU A  86      -7.109   1.833  26.320  1.00  0.00           C  
ATOM   1316  O   LEU A  86      -6.770   3.006  26.169  1.00  0.00           O  
ATOM   1317  CB  LEU A  86      -5.523   0.158  25.344  1.00  0.00           C  
ATOM   1318  CG  LEU A  86      -4.000   0.205  25.204  1.00  0.00           C  
ATOM   1319  CD1 LEU A  86      -3.375  -1.089  25.694  1.00  0.00           C  
ATOM   1320  CD2 LEU A  86      -3.605   0.469  23.759  1.00  0.00           C  
ATOM   1321  H   LEU A  86      -6.988  -1.121  27.024  1.00  0.00           H  
ATOM   1322  HA  LEU A  86      -5.275   1.189  27.211  1.00  0.00           H  
ATOM   1323  HB2 LEU A  86      -5.837  -0.873  25.280  1.00  0.00           H  
ATOM   1324  HB3 LEU A  86      -5.955   0.699  24.515  1.00  0.00           H  
ATOM   1325  HG  LEU A  86      -3.613   1.012  25.810  1.00  0.00           H  
ATOM   1326 HD11 LEU A  86      -2.991  -1.645  24.850  1.00  0.00           H  
ATOM   1327 HD12 LEU A  86      -4.123  -1.681  26.203  1.00  0.00           H  
ATOM   1328 HD13 LEU A  86      -2.567  -0.866  26.375  1.00  0.00           H  
ATOM   1329 HD21 LEU A  86      -4.485   0.428  23.132  1.00  0.00           H  
ATOM   1330 HD22 LEU A  86      -2.899  -0.281  23.436  1.00  0.00           H  
ATOM   1331 HD23 LEU A  86      -3.152   1.446  23.681  1.00  0.00           H  
ATOM   1332  N   PHE A  87      -8.369   1.429  26.218  1.00  0.00           N  
ATOM   1333  CA  PHE A  87      -9.451   2.357  25.913  1.00  0.00           C  
ATOM   1334  C   PHE A  87     -10.138   2.826  27.195  1.00  0.00           C  
ATOM   1335  O   PHE A  87     -11.103   3.589  27.147  1.00  0.00           O  
ATOM   1336  CB  PHE A  87     -10.468   1.698  24.975  1.00  0.00           C  
ATOM   1337  CG  PHE A  87     -11.433   2.666  24.347  1.00  0.00           C  
ATOM   1338  CD1 PHE A  87     -11.011   3.552  23.371  1.00  0.00           C  
ATOM   1339  CD2 PHE A  87     -12.760   2.698  24.743  1.00  0.00           C  
ATOM   1340  CE1 PHE A  87     -11.893   4.451  22.801  1.00  0.00           C  
ATOM   1341  CE2 PHE A  87     -13.647   3.594  24.178  1.00  0.00           C  
ATOM   1342  CZ  PHE A  87     -13.212   4.472  23.206  1.00  0.00           C  
ATOM   1343  H   PHE A  87      -8.578   0.478  26.347  1.00  0.00           H  
ATOM   1344  HA  PHE A  87      -9.019   3.215  25.416  1.00  0.00           H  
ATOM   1345  HB2 PHE A  87      -9.940   1.195  24.178  1.00  0.00           H  
ATOM   1346  HB3 PHE A  87     -11.043   0.971  25.533  1.00  0.00           H  
ATOM   1347  HD1 PHE A  87      -9.980   3.537  23.052  1.00  0.00           H  
ATOM   1348  HD2 PHE A  87     -13.102   2.011  25.504  1.00  0.00           H  
ATOM   1349  HE1 PHE A  87     -11.551   5.136  22.041  1.00  0.00           H  
ATOM   1350  HE2 PHE A  87     -14.678   3.607  24.497  1.00  0.00           H  
ATOM   1351  HZ  PHE A  87     -13.904   5.174  22.763  1.00  0.00           H  
ATOM   1352  N   GLN A  88      -9.638   2.356  28.336  1.00  0.00           N  
ATOM   1353  CA  GLN A  88     -10.194   2.706  29.644  1.00  0.00           C  
ATOM   1354  C   GLN A  88     -10.429   4.209  29.775  1.00  0.00           C  
ATOM   1355  O   GLN A  88     -11.515   4.643  30.159  1.00  0.00           O  
ATOM   1356  CB  GLN A  88      -9.262   2.232  30.761  1.00  0.00           C  
ATOM   1357  CG  GLN A  88      -9.988   1.558  31.916  1.00  0.00           C  
ATOM   1358  CD  GLN A  88     -10.818   2.528  32.736  1.00  0.00           C  
ATOM   1359  OE1 GLN A  88     -10.285   3.331  33.503  1.00  0.00           O  
ATOM   1360  NE2 GLN A  88     -12.132   2.460  32.583  1.00  0.00           N  
ATOM   1361  H   GLN A  88      -8.875   1.740  28.296  1.00  0.00           H  
ATOM   1362  HA  GLN A  88     -11.142   2.200  29.745  1.00  0.00           H  
ATOM   1363  HB2 GLN A  88      -8.555   1.527  30.349  1.00  0.00           H  
ATOM   1364  HB3 GLN A  88      -8.723   3.083  31.150  1.00  0.00           H  
ATOM   1365  HG2 GLN A  88     -10.642   0.798  31.516  1.00  0.00           H  
ATOM   1366  HG3 GLN A  88      -9.255   1.096  32.563  1.00  0.00           H  
ATOM   1367 HE21 GLN A  88     -12.493   1.795  31.958  1.00  0.00           H  
ATOM   1368 HE22 GLN A  88     -12.690   3.079  33.098  1.00  0.00           H  
ATOM   1369  N   GLY A  89      -9.416   4.998  29.452  1.00  0.00           N  
ATOM   1370  CA  GLY A  89      -9.558   6.433  29.546  1.00  0.00           C  
ATOM   1371  C   GLY A  89      -8.379   7.179  28.963  1.00  0.00           C  
ATOM   1372  O   GLY A  89      -7.700   7.920  29.672  1.00  0.00           O  
ATOM   1373  H   GLY A  89      -8.571   4.605  29.150  1.00  0.00           H  
ATOM   1374  HA2 GLY A  89     -10.452   6.729  29.017  1.00  0.00           H  
ATOM   1375  HA3 GLY A  89      -9.663   6.705  30.586  1.00  0.00           H  
ATOM   1376  N   GLY A  90      -8.136   7.002  27.671  1.00  0.00           N  
ATOM   1377  CA  GLY A  90      -7.033   7.698  27.039  1.00  0.00           C  
ATOM   1378  C   GLY A  90      -6.602   7.101  25.707  1.00  0.00           C  
ATOM   1379  O   GLY A  90      -5.435   6.742  25.547  1.00  0.00           O  
ATOM   1380  H   GLY A  90      -8.713   6.409  27.144  1.00  0.00           H  
ATOM   1381  HA2 GLY A  90      -7.325   8.724  26.875  1.00  0.00           H  
ATOM   1382  HA3 GLY A  90      -6.189   7.685  27.712  1.00  0.00           H  
ATOM   1383  N   PRO A  91      -7.503   7.013  24.708  1.00  0.00           N  
ATOM   1384  CA  PRO A  91      -7.161   6.486  23.388  1.00  0.00           C  
ATOM   1385  C   PRO A  91      -6.477   7.537  22.520  1.00  0.00           C  
ATOM   1386  O   PRO A  91      -6.767   7.670  21.333  1.00  0.00           O  
ATOM   1387  CB  PRO A  91      -8.508   6.102  22.779  1.00  0.00           C  
ATOM   1388  CG  PRO A  91      -9.561   6.788  23.582  1.00  0.00           C  
ATOM   1389  CD  PRO A  91      -8.905   7.448  24.772  1.00  0.00           C  
ATOM   1390  HA  PRO A  91      -6.530   5.613  23.460  1.00  0.00           H  
ATOM   1391  HB2 PRO A  91      -8.541   6.439  21.754  1.00  0.00           H  
ATOM   1392  HB3 PRO A  91      -8.622   5.031  22.815  1.00  0.00           H  
ATOM   1393  HG2 PRO A  91     -10.032   7.532  22.968  1.00  0.00           H  
ATOM   1394  HG3 PRO A  91     -10.299   6.067  23.906  1.00  0.00           H  
ATOM   1395  HD2 PRO A  91      -8.973   8.522  24.690  1.00  0.00           H  
ATOM   1396  HD3 PRO A  91      -9.369   7.112  25.688  1.00  0.00           H  
ATOM   1397  N   ASN A  92      -5.575   8.287  23.135  1.00  0.00           N  
ATOM   1398  CA  ASN A  92      -4.840   9.348  22.459  1.00  0.00           C  
ATOM   1399  C   ASN A  92      -3.940   8.796  21.360  1.00  0.00           C  
ATOM   1400  O   ASN A  92      -3.640   7.605  21.344  1.00  0.00           O  
ATOM   1401  CB  ASN A  92      -4.004  10.122  23.477  1.00  0.00           C  
ATOM   1402  CG  ASN A  92      -3.884  11.591  23.134  1.00  0.00           C  
ATOM   1403  OD1 ASN A  92      -3.446  11.948  22.041  1.00  0.00           O  
ATOM   1404  ND2 ASN A  92      -4.266  12.450  24.065  1.00  0.00           N  
ATOM   1405  H   ASN A  92      -5.405   8.120  24.085  1.00  0.00           H  
ATOM   1406  HA  ASN A  92      -5.558  10.020  22.016  1.00  0.00           H  
ATOM   1407  HB2 ASN A  92      -4.463  10.037  24.450  1.00  0.00           H  
ATOM   1408  HB3 ASN A  92      -3.011   9.697  23.514  1.00  0.00           H  
ATOM   1409 HD21 ASN A  92      -4.602  12.096  24.915  1.00  0.00           H  
ATOM   1410 HD22 ASN A  92      -4.185  13.409  23.872  1.00  0.00           H  
ATOM   1411  N   TRP A  93      -3.498   9.674  20.455  1.00  0.00           N  
ATOM   1412  CA  TRP A  93      -2.619   9.280  19.353  1.00  0.00           C  
ATOM   1413  C   TRP A  93      -1.359   8.602  19.884  1.00  0.00           C  
ATOM   1414  O   TRP A  93      -0.760   7.776  19.199  1.00  0.00           O  
ATOM   1415  CB  TRP A  93      -2.221  10.487  18.492  1.00  0.00           C  
ATOM   1416  CG  TRP A  93      -3.339  11.452  18.215  1.00  0.00           C  
ATOM   1417  CD1 TRP A  93      -3.455  12.722  18.704  1.00  0.00           C  
ATOM   1418  CD2 TRP A  93      -4.489  11.243  17.373  1.00  0.00           C  
ATOM   1419  NE1 TRP A  93      -4.598  13.310  18.227  1.00  0.00           N  
ATOM   1420  CE2 TRP A  93      -5.249  12.427  17.413  1.00  0.00           C  
ATOM   1421  CE3 TRP A  93      -4.954  10.176  16.593  1.00  0.00           C  
ATOM   1422  CZ2 TRP A  93      -6.441  12.576  16.710  1.00  0.00           C  
ATOM   1423  CZ3 TRP A  93      -6.141  10.333  15.892  1.00  0.00           C  
ATOM   1424  CH2 TRP A  93      -6.868  11.524  15.957  1.00  0.00           C  
ATOM   1425  H   TRP A  93      -3.767  10.615  20.536  1.00  0.00           H  
ATOM   1426  HA  TRP A  93      -3.155   8.574  18.735  1.00  0.00           H  
ATOM   1427  HB2 TRP A  93      -1.437  11.031  18.994  1.00  0.00           H  
ATOM   1428  HB3 TRP A  93      -1.848  10.130  17.542  1.00  0.00           H  
ATOM   1429  HD1 TRP A  93      -2.741  13.182  19.371  1.00  0.00           H  
ATOM   1430  HE1 TRP A  93      -4.900  14.226  18.432  1.00  0.00           H  
ATOM   1431  HE3 TRP A  93      -4.406   9.248  16.529  1.00  0.00           H  
ATOM   1432  HZ2 TRP A  93      -7.016  13.490  16.747  1.00  0.00           H  
ATOM   1433  HZ3 TRP A  93      -6.519   9.528  15.279  1.00  0.00           H  
ATOM   1434  HH2 TRP A  93      -7.788  11.599  15.395  1.00  0.00           H  
ATOM   1435  N   GLY A  94      -0.979   8.935  21.118  1.00  0.00           N  
ATOM   1436  CA  GLY A  94       0.184   8.328  21.724  1.00  0.00           C  
ATOM   1437  C   GLY A  94      -0.039   6.846  21.948  1.00  0.00           C  
ATOM   1438  O   GLY A  94       0.863   6.030  21.766  1.00  0.00           O  
ATOM   1439  H   GLY A  94      -1.506   9.582  21.625  1.00  0.00           H  
ATOM   1440  HA2 GLY A  94       1.037   8.477  21.082  1.00  0.00           H  
ATOM   1441  HA3 GLY A  94       0.372   8.802  22.676  1.00  0.00           H  
ATOM   1442  N   ARG A  95      -1.263   6.504  22.332  1.00  0.00           N  
ATOM   1443  CA  ARG A  95      -1.641   5.120  22.568  1.00  0.00           C  
ATOM   1444  C   ARG A  95      -2.117   4.460  21.284  1.00  0.00           C  
ATOM   1445  O   ARG A  95      -2.007   3.245  21.132  1.00  0.00           O  
ATOM   1446  CB  ARG A  95      -2.724   5.031  23.645  1.00  0.00           C  
ATOM   1447  CG  ARG A  95      -2.542   3.858  24.596  1.00  0.00           C  
ATOM   1448  CD  ARG A  95      -1.071   3.606  24.894  1.00  0.00           C  
ATOM   1449  NE  ARG A  95      -0.822   2.232  25.331  1.00  0.00           N  
ATOM   1450  CZ  ARG A  95      -0.893   1.833  26.600  1.00  0.00           C  
ATOM   1451  NH1 ARG A  95      -1.233   2.693  27.548  1.00  0.00           N  
ATOM   1452  NH2 ARG A  95      -0.633   0.570  26.922  1.00  0.00           N  
ATOM   1453  H   ARG A  95      -1.941   7.205  22.441  1.00  0.00           H  
ATOM   1454  HA  ARG A  95      -0.762   4.599  22.908  1.00  0.00           H  
ATOM   1455  HB2 ARG A  95      -2.715   5.942  24.226  1.00  0.00           H  
ATOM   1456  HB3 ARG A  95      -3.686   4.931  23.166  1.00  0.00           H  
ATOM   1457  HG2 ARG A  95      -3.054   4.073  25.521  1.00  0.00           H  
ATOM   1458  HG3 ARG A  95      -2.966   2.972  24.144  1.00  0.00           H  
ATOM   1459  HD2 ARG A  95      -0.498   3.795  23.999  1.00  0.00           H  
ATOM   1460  HD3 ARG A  95      -0.754   4.284  25.673  1.00  0.00           H  
ATOM   1461  HE  ARG A  95      -0.586   1.577  24.639  1.00  0.00           H  
ATOM   1462 HH11 ARG A  95      -1.440   3.645  27.318  1.00  0.00           H  
ATOM   1463 HH12 ARG A  95      -1.288   2.390  28.504  1.00  0.00           H  
ATOM   1464 HH21 ARG A  95      -0.379  -0.091  26.213  1.00  0.00           H  
ATOM   1465 HH22 ARG A  95      -0.699   0.271  27.879  1.00  0.00           H  
ATOM   1466  N   LEU A  96      -2.645   5.273  20.368  1.00  0.00           N  
ATOM   1467  CA  LEU A  96      -3.145   4.789  19.080  1.00  0.00           C  
ATOM   1468  C   LEU A  96      -2.064   3.987  18.365  1.00  0.00           C  
ATOM   1469  O   LEU A  96      -2.348   3.030  17.638  1.00  0.00           O  
ATOM   1470  CB  LEU A  96      -3.591   5.973  18.214  1.00  0.00           C  
ATOM   1471  CG  LEU A  96      -4.678   5.682  17.169  1.00  0.00           C  
ATOM   1472  CD1 LEU A  96      -4.056   5.522  15.792  1.00  0.00           C  
ATOM   1473  CD2 LEU A  96      -5.486   4.444  17.537  1.00  0.00           C  
ATOM   1474  H   LEU A  96      -2.701   6.233  20.566  1.00  0.00           H  
ATOM   1475  HA  LEU A  96      -3.992   4.146  19.269  1.00  0.00           H  
ATOM   1476  HB2 LEU A  96      -3.960   6.748  18.871  1.00  0.00           H  
ATOM   1477  HB3 LEU A  96      -2.724   6.355  17.696  1.00  0.00           H  
ATOM   1478  HG  LEU A  96      -5.357   6.522  17.128  1.00  0.00           H  
ATOM   1479 HD11 LEU A  96      -3.163   6.127  15.729  1.00  0.00           H  
ATOM   1480 HD12 LEU A  96      -4.761   5.842  15.039  1.00  0.00           H  
ATOM   1481 HD13 LEU A  96      -3.801   4.485  15.630  1.00  0.00           H  
ATOM   1482 HD21 LEU A  96      -4.818   3.667  17.882  1.00  0.00           H  
ATOM   1483 HD22 LEU A  96      -6.026   4.094  16.670  1.00  0.00           H  
ATOM   1484 HD23 LEU A  96      -6.187   4.691  18.322  1.00  0.00           H  
ATOM   1485  N   VAL A  97      -0.819   4.368  18.616  1.00  0.00           N  
ATOM   1486  CA  VAL A  97       0.319   3.684  18.040  1.00  0.00           C  
ATOM   1487  C   VAL A  97       0.360   2.249  18.540  1.00  0.00           C  
ATOM   1488  O   VAL A  97       0.370   1.302  17.757  1.00  0.00           O  
ATOM   1489  CB  VAL A  97       1.638   4.361  18.426  1.00  0.00           C  
ATOM   1490  CG1 VAL A  97       2.758   3.788  17.592  1.00  0.00           C  
ATOM   1491  CG2 VAL A  97       1.553   5.870  18.264  1.00  0.00           C  
ATOM   1492  H   VAL A  97      -0.667   5.118  19.234  1.00  0.00           H  
ATOM   1493  HA  VAL A  97       0.227   3.694  16.959  1.00  0.00           H  
ATOM   1494  HB  VAL A  97       1.843   4.140  19.463  1.00  0.00           H  
ATOM   1495 HG11 VAL A  97       2.404   3.609  16.588  1.00  0.00           H  
ATOM   1496 HG12 VAL A  97       3.092   2.858  18.027  1.00  0.00           H  
ATOM   1497 HG13 VAL A  97       3.579   4.489  17.564  1.00  0.00           H  
ATOM   1498 HG21 VAL A  97       1.688   6.344  19.226  1.00  0.00           H  
ATOM   1499 HG22 VAL A  97       0.585   6.135  17.864  1.00  0.00           H  
ATOM   1500 HG23 VAL A  97       2.327   6.203  17.588  1.00  0.00           H  
ATOM   1501  N   ALA A  98       0.373   2.112  19.863  1.00  0.00           N  
ATOM   1502  CA  ALA A  98       0.409   0.810  20.515  1.00  0.00           C  
ATOM   1503  C   ALA A  98      -0.821  -0.017  20.168  1.00  0.00           C  
ATOM   1504  O   ALA A  98      -0.756  -1.241  20.148  1.00  0.00           O  
ATOM   1505  CB  ALA A  98       0.521   0.977  22.022  1.00  0.00           C  
ATOM   1506  H   ALA A  98       0.353   2.918  20.418  1.00  0.00           H  
ATOM   1507  HA  ALA A  98       1.289   0.289  20.169  1.00  0.00           H  
ATOM   1508  HB1 ALA A  98       1.426   1.517  22.258  1.00  0.00           H  
ATOM   1509  HB2 ALA A  98       0.550   0.005  22.491  1.00  0.00           H  
ATOM   1510  HB3 ALA A  98      -0.332   1.528  22.388  1.00  0.00           H  
ATOM   1511  N   PHE A  99      -1.934   0.657  19.888  1.00  0.00           N  
ATOM   1512  CA  PHE A  99      -3.174  -0.016  19.529  1.00  0.00           C  
ATOM   1513  C   PHE A  99      -2.951  -0.901  18.308  1.00  0.00           C  
ATOM   1514  O   PHE A  99      -3.183  -2.109  18.345  1.00  0.00           O  
ATOM   1515  CB  PHE A  99      -4.266   1.013  19.204  1.00  0.00           C  
ATOM   1516  CG  PHE A  99      -5.141   1.442  20.356  1.00  0.00           C  
ATOM   1517  CD1 PHE A  99      -6.034   0.562  20.950  1.00  0.00           C  
ATOM   1518  CD2 PHE A  99      -5.090   2.746  20.819  1.00  0.00           C  
ATOM   1519  CE1 PHE A  99      -6.852   0.981  21.989  1.00  0.00           C  
ATOM   1520  CE2 PHE A  99      -5.906   3.171  21.849  1.00  0.00           C  
ATOM   1521  CZ  PHE A  99      -6.787   2.292  22.437  1.00  0.00           C  
ATOM   1522  H   PHE A  99      -1.919   1.638  19.914  1.00  0.00           H  
ATOM   1523  HA  PHE A  99      -3.478  -0.632  20.358  1.00  0.00           H  
ATOM   1524  HB2 PHE A  99      -3.793   1.902  18.815  1.00  0.00           H  
ATOM   1525  HB3 PHE A  99      -4.904   0.603  18.441  1.00  0.00           H  
ATOM   1526  HD1 PHE A  99      -4.399   3.440  20.363  1.00  0.00           H  
ATOM   1527  HD2 PHE A  99      -6.086  -0.459  20.602  1.00  0.00           H  
ATOM   1528  HE1 PHE A  99      -5.849   4.193  22.195  1.00  0.00           H  
ATOM   1529  HE2 PHE A  99      -7.542   0.288  22.448  1.00  0.00           H  
ATOM   1530  HZ  PHE A  99      -7.431   2.628  23.240  1.00  0.00           H  
ATOM   1531  N   PHE A 100      -2.496  -0.279  17.226  1.00  0.00           N  
ATOM   1532  CA  PHE A 100      -2.242  -0.997  15.983  1.00  0.00           C  
ATOM   1533  C   PHE A 100      -0.968  -1.825  16.076  1.00  0.00           C  
ATOM   1534  O   PHE A 100      -0.896  -2.934  15.543  1.00  0.00           O  
ATOM   1535  CB  PHE A 100      -2.136  -0.016  14.816  1.00  0.00           C  
ATOM   1536  CG  PHE A 100      -3.451   0.267  14.155  1.00  0.00           C  
ATOM   1537  CD1 PHE A 100      -4.326   1.193  14.697  1.00  0.00           C  
ATOM   1538  CD2 PHE A 100      -3.816  -0.393  12.993  1.00  0.00           C  
ATOM   1539  CE1 PHE A 100      -5.538   1.455  14.094  1.00  0.00           C  
ATOM   1540  CE2 PHE A 100      -5.029  -0.135  12.386  1.00  0.00           C  
ATOM   1541  CZ  PHE A 100      -5.892   0.790  12.938  1.00  0.00           C  
ATOM   1542  H   PHE A 100      -2.332   0.690  17.265  1.00  0.00           H  
ATOM   1543  HA  PHE A 100      -3.076  -1.660  15.808  1.00  0.00           H  
ATOM   1544  HB2 PHE A 100      -1.735   0.921  15.176  1.00  0.00           H  
ATOM   1545  HB3 PHE A 100      -1.469  -0.424  14.070  1.00  0.00           H  
ATOM   1546  HD1 PHE A 100      -3.141  -1.117  12.561  1.00  0.00           H  
ATOM   1547  HD2 PHE A 100      -4.052   1.714  15.603  1.00  0.00           H  
ATOM   1548  HE1 PHE A 100      -5.302  -0.656  11.479  1.00  0.00           H  
ATOM   1549  HE2 PHE A 100      -6.212   2.179  14.528  1.00  0.00           H  
ATOM   1550  HZ  PHE A 100      -6.842   0.993  12.467  1.00  0.00           H  
ATOM   1551  N   VAL A 101       0.037  -1.277  16.749  1.00  0.00           N  
ATOM   1552  CA  VAL A 101       1.317  -1.954  16.909  1.00  0.00           C  
ATOM   1553  C   VAL A 101       1.147  -3.293  17.626  1.00  0.00           C  
ATOM   1554  O   VAL A 101       1.820  -4.270  17.284  1.00  0.00           O  
ATOM   1555  CB  VAL A 101       2.333  -1.062  17.670  1.00  0.00           C  
ATOM   1556  CG1 VAL A 101       3.378  -1.890  18.409  1.00  0.00           C  
ATOM   1557  CG2 VAL A 101       3.009  -0.096  16.709  1.00  0.00           C  
ATOM   1558  H   VAL A 101      -0.084  -0.386  17.145  1.00  0.00           H  
ATOM   1559  HA  VAL A 101       1.713  -2.142  15.921  1.00  0.00           H  
ATOM   1560  HB  VAL A 101       1.791  -0.479  18.402  1.00  0.00           H  
ATOM   1561 HG11 VAL A 101       4.362  -1.488  18.211  1.00  0.00           H  
ATOM   1562 HG12 VAL A 101       3.333  -2.913  18.066  1.00  0.00           H  
ATOM   1563 HG13 VAL A 101       3.182  -1.857  19.470  1.00  0.00           H  
ATOM   1564 HG21 VAL A 101       2.807   0.919  17.016  1.00  0.00           H  
ATOM   1565 HG22 VAL A 101       2.626  -0.254  15.711  1.00  0.00           H  
ATOM   1566 HG23 VAL A 101       4.076  -0.268  16.716  1.00  0.00           H  
ATOM   1567  N   PHE A 102       0.245  -3.342  18.607  1.00  0.00           N  
ATOM   1568  CA  PHE A 102       0.004  -4.570  19.357  1.00  0.00           C  
ATOM   1569  C   PHE A 102      -0.393  -5.712  18.431  1.00  0.00           C  
ATOM   1570  O   PHE A 102       0.199  -6.789  18.473  1.00  0.00           O  
ATOM   1571  CB  PHE A 102      -1.089  -4.353  20.408  1.00  0.00           C  
ATOM   1572  CG  PHE A 102      -0.563  -4.115  21.797  1.00  0.00           C  
ATOM   1573  CD1 PHE A 102       0.790  -3.906  22.021  1.00  0.00           C  
ATOM   1574  CD2 PHE A 102      -1.427  -4.096  22.878  1.00  0.00           C  
ATOM   1575  CE1 PHE A 102       1.268  -3.682  23.298  1.00  0.00           C  
ATOM   1576  CE2 PHE A 102      -0.955  -3.873  24.157  1.00  0.00           C  
ATOM   1577  CZ  PHE A 102       0.394  -3.666  24.367  1.00  0.00           C  
ATOM   1578  H   PHE A 102      -0.275  -2.528  18.836  1.00  0.00           H  
ATOM   1579  HA  PHE A 102       0.922  -4.836  19.854  1.00  0.00           H  
ATOM   1580  HB2 PHE A 102      -1.681  -3.496  20.129  1.00  0.00           H  
ATOM   1581  HB3 PHE A 102      -1.724  -5.227  20.439  1.00  0.00           H  
ATOM   1582  HD1 PHE A 102       1.474  -3.919  21.185  1.00  0.00           H  
ATOM   1583  HD2 PHE A 102      -2.483  -4.258  22.716  1.00  0.00           H  
ATOM   1584  HE1 PHE A 102       2.324  -3.522  23.459  1.00  0.00           H  
ATOM   1585  HE2 PHE A 102      -1.640  -3.861  24.992  1.00  0.00           H  
ATOM   1586  HZ  PHE A 102       0.764  -3.491  25.366  1.00  0.00           H  
ATOM   1587  N   GLY A 103      -1.395  -5.473  17.599  1.00  0.00           N  
ATOM   1588  CA  GLY A 103      -1.850  -6.499  16.687  1.00  0.00           C  
ATOM   1589  C   GLY A 103      -0.910  -6.722  15.523  1.00  0.00           C  
ATOM   1590  O   GLY A 103      -0.680  -7.861  15.132  1.00  0.00           O  
ATOM   1591  H   GLY A 103      -1.831  -4.593  17.609  1.00  0.00           H  
ATOM   1592  HA2 GLY A 103      -1.948  -7.425  17.232  1.00  0.00           H  
ATOM   1593  HA3 GLY A 103      -2.816  -6.224  16.304  1.00  0.00           H  
ATOM   1594  N   ALA A 104      -0.370  -5.646  14.965  1.00  0.00           N  
ATOM   1595  CA  ALA A 104       0.544  -5.753  13.832  1.00  0.00           C  
ATOM   1596  C   ALA A 104       1.760  -6.598  14.189  1.00  0.00           C  
ATOM   1597  O   ALA A 104       2.189  -7.443  13.403  1.00  0.00           O  
ATOM   1598  CB  ALA A 104       0.974  -4.375  13.355  1.00  0.00           C  
ATOM   1599  H   ALA A 104      -0.595  -4.755  15.320  1.00  0.00           H  
ATOM   1600  HA  ALA A 104       0.012  -6.243  13.023  1.00  0.00           H  
ATOM   1601  HB1 ALA A 104       2.032  -4.249  13.528  1.00  0.00           H  
ATOM   1602  HB2 ALA A 104       0.427  -3.618  13.897  1.00  0.00           H  
ATOM   1603  HB3 ALA A 104       0.770  -4.280  12.298  1.00  0.00           H  
ATOM   1604  N   ALA A 105       2.298  -6.391  15.383  1.00  0.00           N  
ATOM   1605  CA  ALA A 105       3.445  -7.164  15.826  1.00  0.00           C  
ATOM   1606  C   ALA A 105       3.013  -8.594  16.121  1.00  0.00           C  
ATOM   1607  O   ALA A 105       3.708  -9.550  15.774  1.00  0.00           O  
ATOM   1608  CB  ALA A 105       4.088  -6.529  17.052  1.00  0.00           C  
ATOM   1609  H   ALA A 105       1.905  -5.715  15.987  1.00  0.00           H  
ATOM   1610  HA  ALA A 105       4.171  -7.174  15.026  1.00  0.00           H  
ATOM   1611  HB1 ALA A 105       4.897  -7.155  17.401  1.00  0.00           H  
ATOM   1612  HB2 ALA A 105       3.350  -6.424  17.833  1.00  0.00           H  
ATOM   1613  HB3 ALA A 105       4.475  -5.555  16.789  1.00  0.00           H  
ATOM   1614  N   LEU A 106       1.847  -8.723  16.748  1.00  0.00           N  
ATOM   1615  CA  LEU A 106       1.282 -10.024  17.091  1.00  0.00           C  
ATOM   1616  C   LEU A 106       1.088 -10.870  15.840  1.00  0.00           C  
ATOM   1617  O   LEU A 106       1.485 -12.035  15.788  1.00  0.00           O  
ATOM   1618  CB  LEU A 106      -0.059  -9.826  17.804  1.00  0.00           C  
ATOM   1619  CG  LEU A 106      -0.311 -10.739  19.004  1.00  0.00           C  
ATOM   1620  CD1 LEU A 106      -0.643  -9.912  20.233  1.00  0.00           C  
ATOM   1621  CD2 LEU A 106      -1.433 -11.720  18.704  1.00  0.00           C  
ATOM   1622  H   LEU A 106       1.338  -7.913  16.980  1.00  0.00           H  
ATOM   1623  HA  LEU A 106       1.970 -10.524  17.753  1.00  0.00           H  
ATOM   1624  HB2 LEU A 106      -0.106  -8.802  18.148  1.00  0.00           H  
ATOM   1625  HB3 LEU A 106      -0.853  -9.978  17.087  1.00  0.00           H  
ATOM   1626  HG  LEU A 106       0.586 -11.305  19.212  1.00  0.00           H  
ATOM   1627 HD11 LEU A 106      -1.630 -10.173  20.587  1.00  0.00           H  
ATOM   1628 HD12 LEU A 106      -0.618  -8.862  19.979  1.00  0.00           H  
ATOM   1629 HD13 LEU A 106       0.082 -10.112  21.008  1.00  0.00           H  
ATOM   1630 HD21 LEU A 106      -2.291 -11.481  19.317  1.00  0.00           H  
ATOM   1631 HD22 LEU A 106      -1.103 -12.724  18.923  1.00  0.00           H  
ATOM   1632 HD23 LEU A 106      -1.705 -11.649  17.661  1.00  0.00           H  
ATOM   1633  N   CYS A 107       0.476 -10.261  14.840  1.00  0.00           N  
ATOM   1634  CA  CYS A 107       0.204 -10.911  13.567  1.00  0.00           C  
ATOM   1635  C   CYS A 107       1.490 -11.374  12.896  1.00  0.00           C  
ATOM   1636  O   CYS A 107       1.549 -12.478  12.358  1.00  0.00           O  
ATOM   1637  CB  CYS A 107      -0.557  -9.948  12.653  1.00  0.00           C  
ATOM   1638  SG  CYS A 107      -2.279  -9.674  13.134  1.00  0.00           S  
ATOM   1639  H   CYS A 107       0.193  -9.327  14.964  1.00  0.00           H  
ATOM   1640  HA  CYS A 107      -0.413 -11.774  13.759  1.00  0.00           H  
ATOM   1641  HB2 CYS A 107      -0.058  -8.990  12.660  1.00  0.00           H  
ATOM   1642  HB3 CYS A 107      -0.553 -10.334  11.648  1.00  0.00           H  
ATOM   1643  HG  CYS A 107      -2.747 -10.806  13.642  1.00  0.00           H  
ATOM   1644  N   ALA A 108       2.517 -10.532  12.937  1.00  0.00           N  
ATOM   1645  CA  ALA A 108       3.803 -10.863  12.334  1.00  0.00           C  
ATOM   1646  C   ALA A 108       4.332 -12.185  12.876  1.00  0.00           C  
ATOM   1647  O   ALA A 108       4.610 -13.112  12.116  1.00  0.00           O  
ATOM   1648  CB  ALA A 108       4.807  -9.746  12.579  1.00  0.00           C  
ATOM   1649  H   ALA A 108       2.408  -9.666  13.386  1.00  0.00           H  
ATOM   1650  HA  ALA A 108       3.657 -10.956  11.267  1.00  0.00           H  
ATOM   1651  HB1 ALA A 108       5.046  -9.701  13.632  1.00  0.00           H  
ATOM   1652  HB2 ALA A 108       4.381  -8.803  12.267  1.00  0.00           H  
ATOM   1653  HB3 ALA A 108       5.706  -9.939  12.014  1.00  0.00           H  
ATOM   1654  N   GLU A 109       4.459 -12.270  14.192  1.00  0.00           N  
ATOM   1655  CA  GLU A 109       4.953 -13.479  14.839  1.00  0.00           C  
ATOM   1656  C   GLU A 109       3.974 -14.644  14.694  1.00  0.00           C  
ATOM   1657  O   GLU A 109       4.354 -15.802  14.859  1.00  0.00           O  
ATOM   1658  CB  GLU A 109       5.252 -13.213  16.308  1.00  0.00           C  
ATOM   1659  CG  GLU A 109       6.603 -12.558  16.510  1.00  0.00           C  
ATOM   1660  CD  GLU A 109       7.403 -13.181  17.633  1.00  0.00           C  
ATOM   1661  OE1 GLU A 109       8.082 -14.202  17.384  1.00  0.00           O  
ATOM   1662  OE2 GLU A 109       7.370 -12.650  18.759  1.00  0.00           O  
ATOM   1663  H   GLU A 109       4.215 -11.499  14.747  1.00  0.00           H  
ATOM   1664  HA  GLU A 109       5.878 -13.745  14.352  1.00  0.00           H  
ATOM   1665  HB2 GLU A 109       4.490 -12.563  16.712  1.00  0.00           H  
ATOM   1666  HB3 GLU A 109       5.244 -14.149  16.846  1.00  0.00           H  
ATOM   1667  HG2 GLU A 109       7.170 -12.650  15.595  1.00  0.00           H  
ATOM   1668  HG3 GLU A 109       6.449 -11.516  16.727  1.00  0.00           H  
ATOM   1669  N   SER A 110       2.723 -14.344  14.364  1.00  0.00           N  
ATOM   1670  CA  SER A 110       1.725 -15.389  14.189  1.00  0.00           C  
ATOM   1671  C   SER A 110       1.913 -16.064  12.832  1.00  0.00           C  
ATOM   1672  O   SER A 110       1.697 -17.267  12.694  1.00  0.00           O  
ATOM   1673  CB  SER A 110       0.313 -14.811  14.308  1.00  0.00           C  
ATOM   1674  OG  SER A 110       0.080 -14.306  15.611  1.00  0.00           O  
ATOM   1675  H   SER A 110       2.467 -13.405  14.228  1.00  0.00           H  
ATOM   1676  HA  SER A 110       1.874 -16.123  14.966  1.00  0.00           H  
ATOM   1677  HB2 SER A 110       0.194 -14.006  13.597  1.00  0.00           H  
ATOM   1678  HB3 SER A 110      -0.410 -15.585  14.100  1.00  0.00           H  
ATOM   1679  HG  SER A 110       0.742 -13.633  15.820  1.00  0.00           H  
ATOM   1680  N   VAL A 111       2.356 -15.292  11.843  1.00  0.00           N  
ATOM   1681  CA  VAL A 111       2.611 -15.827  10.509  1.00  0.00           C  
ATOM   1682  C   VAL A 111       3.909 -16.632  10.526  1.00  0.00           C  
ATOM   1683  O   VAL A 111       4.140 -17.502   9.688  1.00  0.00           O  
ATOM   1684  CB  VAL A 111       2.721 -14.706   9.446  1.00  0.00           C  
ATOM   1685  CG1 VAL A 111       2.845 -15.287   8.045  1.00  0.00           C  
ATOM   1686  CG2 VAL A 111       1.525 -13.769   9.520  1.00  0.00           C  
ATOM   1687  H   VAL A 111       2.537 -14.343  12.022  1.00  0.00           H  
ATOM   1688  HA  VAL A 111       1.791 -16.480  10.244  1.00  0.00           H  
ATOM   1689  HB  VAL A 111       3.612 -14.129   9.651  1.00  0.00           H  
ATOM   1690 HG11 VAL A 111       3.497 -16.149   8.070  1.00  0.00           H  
ATOM   1691 HG12 VAL A 111       3.257 -14.542   7.380  1.00  0.00           H  
ATOM   1692 HG13 VAL A 111       1.870 -15.586   7.691  1.00  0.00           H  
ATOM   1693 HG21 VAL A 111       1.146 -13.590   8.524  1.00  0.00           H  
ATOM   1694 HG22 VAL A 111       1.829 -12.832   9.963  1.00  0.00           H  
ATOM   1695 HG23 VAL A 111       0.751 -14.219  10.124  1.00  0.00           H  
ATOM   1696  N   ASN A 112       4.747 -16.327  11.509  1.00  0.00           N  
ATOM   1697  CA  ASN A 112       6.027 -17.002  11.679  1.00  0.00           C  
ATOM   1698  C   ASN A 112       5.853 -18.291  12.481  1.00  0.00           C  
ATOM   1699  O   ASN A 112       6.805 -19.053  12.666  1.00  0.00           O  
ATOM   1700  CB  ASN A 112       7.018 -16.085  12.406  1.00  0.00           C  
ATOM   1701  CG  ASN A 112       7.661 -15.048  11.503  1.00  0.00           C  
ATOM   1702  OD1 ASN A 112       8.670 -15.312  10.850  1.00  0.00           O  
ATOM   1703  ND2 ASN A 112       7.086 -13.853  11.470  1.00  0.00           N  
ATOM   1704  H   ASN A 112       4.491 -15.630  12.145  1.00  0.00           H  
ATOM   1705  HA  ASN A 112       6.416 -17.242  10.701  1.00  0.00           H  
ATOM   1706  HB2 ASN A 112       6.498 -15.565  13.197  1.00  0.00           H  
ATOM   1707  HB3 ASN A 112       7.802 -16.690  12.840  1.00  0.00           H  
ATOM   1708 HD21 ASN A 112       6.282 -13.709  12.018  1.00  0.00           H  
ATOM   1709 HD22 ASN A 112       7.482 -13.157  10.905  1.00  0.00           H  
ATOM   1710  N   LYS A 113       4.638 -18.525  12.962  1.00  0.00           N  
ATOM   1711  CA  LYS A 113       4.338 -19.712  13.750  1.00  0.00           C  
ATOM   1712  C   LYS A 113       3.067 -20.389  13.239  1.00  0.00           C  
ATOM   1713  O   LYS A 113       2.617 -20.126  12.124  1.00  0.00           O  
ATOM   1714  CB  LYS A 113       4.182 -19.339  15.231  1.00  0.00           C  
ATOM   1715  CG  LYS A 113       5.001 -20.205  16.181  1.00  0.00           C  
ATOM   1716  CD  LYS A 113       4.432 -20.174  17.595  1.00  0.00           C  
ATOM   1717  CE  LYS A 113       5.417 -20.722  18.617  1.00  0.00           C  
ATOM   1718  NZ  LYS A 113       4.724 -21.409  19.744  1.00  0.00           N  
ATOM   1719  H   LYS A 113       3.921 -17.880  12.782  1.00  0.00           H  
ATOM   1720  HA  LYS A 113       5.165 -20.398  13.645  1.00  0.00           H  
ATOM   1721  HB2 LYS A 113       4.487 -18.311  15.364  1.00  0.00           H  
ATOM   1722  HB3 LYS A 113       3.140 -19.432  15.503  1.00  0.00           H  
ATOM   1723  HG2 LYS A 113       4.992 -21.224  15.822  1.00  0.00           H  
ATOM   1724  HG3 LYS A 113       6.017 -19.839  16.202  1.00  0.00           H  
ATOM   1725  HD2 LYS A 113       4.194 -19.153  17.852  1.00  0.00           H  
ATOM   1726  HD3 LYS A 113       3.532 -20.771  17.621  1.00  0.00           H  
ATOM   1727  HE2 LYS A 113       6.071 -21.428  18.127  1.00  0.00           H  
ATOM   1728  HE3 LYS A 113       6.002 -19.904  19.011  1.00  0.00           H  
ATOM   1729  HZ1 LYS A 113       4.139 -20.732  20.276  1.00  0.00           H  
ATOM   1730  HZ2 LYS A 113       5.422 -21.832  20.395  1.00  0.00           H  
ATOM   1731  HZ3 LYS A 113       4.109 -22.170  19.377  1.00  0.00           H  
ATOM   1732  N   GLU A 114       2.491 -21.257  14.061  1.00  0.00           N  
ATOM   1733  CA  GLU A 114       1.273 -21.977  13.702  1.00  0.00           C  
ATOM   1734  C   GLU A 114       0.037 -21.177  14.113  1.00  0.00           C  
ATOM   1735  O   GLU A 114      -0.819 -21.670  14.852  1.00  0.00           O  
ATOM   1736  CB  GLU A 114       1.260 -23.342  14.394  1.00  0.00           C  
ATOM   1737  CG  GLU A 114       2.593 -24.068  14.330  1.00  0.00           C  
ATOM   1738  CD  GLU A 114       3.003 -24.636  15.671  1.00  0.00           C  
ATOM   1739  OE1 GLU A 114       2.611 -25.776  15.990  1.00  0.00           O  
ATOM   1740  OE2 GLU A 114       3.713 -23.933  16.421  1.00  0.00           O  
ATOM   1741  H   GLU A 114       2.897 -21.422  14.936  1.00  0.00           H  
ATOM   1742  HA  GLU A 114       1.265 -22.119  12.632  1.00  0.00           H  
ATOM   1743  HB2 GLU A 114       0.999 -23.203  15.432  1.00  0.00           H  
ATOM   1744  HB3 GLU A 114       0.513 -23.964  13.923  1.00  0.00           H  
ATOM   1745  HG2 GLU A 114       2.516 -24.879  13.620  1.00  0.00           H  
ATOM   1746  HG3 GLU A 114       3.353 -23.373  14.003  1.00  0.00           H  
ATOM   1747  N   MET A 115      -0.047 -19.938  13.649  1.00  0.00           N  
ATOM   1748  CA  MET A 115      -1.169 -19.073  13.989  1.00  0.00           C  
ATOM   1749  C   MET A 115      -1.638 -18.281  12.772  1.00  0.00           C  
ATOM   1750  O   MET A 115      -1.911 -17.084  12.869  1.00  0.00           O  
ATOM   1751  CB  MET A 115      -0.775 -18.110  15.114  1.00  0.00           C  
ATOM   1752  CG  MET A 115      -0.652 -18.771  16.475  1.00  0.00           C  
ATOM   1753  SD  MET A 115       1.054 -19.179  16.902  1.00  0.00           S  
ATOM   1754  CE  MET A 115       0.821 -20.675  17.859  1.00  0.00           C  
ATOM   1755  H   MET A 115       0.671 -19.591  13.073  1.00  0.00           H  
ATOM   1756  HA  MET A 115      -1.978 -19.699  14.331  1.00  0.00           H  
ATOM   1757  HB2 MET A 115       0.176 -17.661  14.869  1.00  0.00           H  
ATOM   1758  HB3 MET A 115      -1.522 -17.332  15.182  1.00  0.00           H  
ATOM   1759  HG2 MET A 115      -1.042 -18.098  17.223  1.00  0.00           H  
ATOM   1760  HG3 MET A 115      -1.234 -19.681  16.473  1.00  0.00           H  
ATOM   1761  HE1 MET A 115       1.402 -20.615  18.768  1.00  0.00           H  
ATOM   1762  HE2 MET A 115       1.144 -21.527  17.281  1.00  0.00           H  
ATOM   1763  HE3 MET A 115      -0.224 -20.784  18.109  1.00  0.00           H  
ATOM   1764  N   GLU A 116      -1.733 -18.955  11.634  1.00  0.00           N  
ATOM   1765  CA  GLU A 116      -2.168 -18.319  10.390  1.00  0.00           C  
ATOM   1766  C   GLU A 116      -3.588 -17.743  10.505  1.00  0.00           C  
ATOM   1767  O   GLU A 116      -3.789 -16.552  10.253  1.00  0.00           O  
ATOM   1768  CB  GLU A 116      -2.084 -19.300   9.210  1.00  0.00           C  
ATOM   1769  CG  GLU A 116      -0.914 -20.268   9.292  1.00  0.00           C  
ATOM   1770  CD  GLU A 116      -1.296 -21.583   9.941  1.00  0.00           C  
ATOM   1771  OE1 GLU A 116      -1.580 -21.586  11.155  1.00  0.00           O  
ATOM   1772  OE2 GLU A 116      -1.316 -22.618   9.240  1.00  0.00           O  
ATOM   1773  H   GLU A 116      -1.505 -19.917  11.626  1.00  0.00           H  
ATOM   1774  HA  GLU A 116      -1.490 -17.500  10.200  1.00  0.00           H  
ATOM   1775  HB2 GLU A 116      -2.997 -19.876   9.172  1.00  0.00           H  
ATOM   1776  HB3 GLU A 116      -1.991 -18.734   8.294  1.00  0.00           H  
ATOM   1777  HG2 GLU A 116      -0.557 -20.468   8.292  1.00  0.00           H  
ATOM   1778  HG3 GLU A 116      -0.124 -19.812   9.871  1.00  0.00           H  
ATOM   1779  N   PRO A 117      -4.603 -18.554  10.887  1.00  0.00           N  
ATOM   1780  CA  PRO A 117      -5.980 -18.066  11.016  1.00  0.00           C  
ATOM   1781  C   PRO A 117      -6.121 -17.024  12.121  1.00  0.00           C  
ATOM   1782  O   PRO A 117      -7.003 -16.169  12.073  1.00  0.00           O  
ATOM   1783  CB  PRO A 117      -6.792 -19.323  11.365  1.00  0.00           C  
ATOM   1784  CG  PRO A 117      -5.911 -20.472  11.009  1.00  0.00           C  
ATOM   1785  CD  PRO A 117      -4.508 -19.989  11.218  1.00  0.00           C  
ATOM   1786  HA  PRO A 117      -6.338 -17.650  10.085  1.00  0.00           H  
ATOM   1787  HB2 PRO A 117      -7.027 -19.320  12.419  1.00  0.00           H  
ATOM   1788  HB3 PRO A 117      -7.705 -19.335  10.789  1.00  0.00           H  
ATOM   1789  HG2 PRO A 117      -6.120 -21.311  11.658  1.00  0.00           H  
ATOM   1790  HG3 PRO A 117      -6.064 -20.747   9.976  1.00  0.00           H  
ATOM   1791  HD2 PRO A 117      -4.206 -20.131  12.246  1.00  0.00           H  
ATOM   1792  HD3 PRO A 117      -3.828 -20.493  10.548  1.00  0.00           H  
ATOM   1793  N   LEU A 118      -5.241 -17.100  13.115  1.00  0.00           N  
ATOM   1794  CA  LEU A 118      -5.264 -16.171  14.239  1.00  0.00           C  
ATOM   1795  C   LEU A 118      -4.940 -14.749  13.790  1.00  0.00           C  
ATOM   1796  O   LEU A 118      -5.397 -13.783  14.400  1.00  0.00           O  
ATOM   1797  CB  LEU A 118      -4.280 -16.620  15.326  1.00  0.00           C  
ATOM   1798  CG  LEU A 118      -4.906 -17.362  16.511  1.00  0.00           C  
ATOM   1799  CD1 LEU A 118      -5.935 -16.484  17.210  1.00  0.00           C  
ATOM   1800  CD2 LEU A 118      -5.535 -18.670  16.054  1.00  0.00           C  
ATOM   1801  H   LEU A 118      -4.557 -17.803  13.090  1.00  0.00           H  
ATOM   1802  HA  LEU A 118      -6.262 -16.182  14.650  1.00  0.00           H  
ATOM   1803  HB2 LEU A 118      -3.546 -17.268  14.870  1.00  0.00           H  
ATOM   1804  HB3 LEU A 118      -3.773 -15.747  15.708  1.00  0.00           H  
ATOM   1805  HG  LEU A 118      -4.131 -17.596  17.228  1.00  0.00           H  
ATOM   1806 HD11 LEU A 118      -6.844 -17.046  17.365  1.00  0.00           H  
ATOM   1807 HD12 LEU A 118      -6.146 -15.621  16.597  1.00  0.00           H  
ATOM   1808 HD13 LEU A 118      -5.545 -16.160  18.163  1.00  0.00           H  
ATOM   1809 HD21 LEU A 118      -5.354 -19.436  16.796  1.00  0.00           H  
ATOM   1810 HD22 LEU A 118      -5.098 -18.970  15.114  1.00  0.00           H  
ATOM   1811 HD23 LEU A 118      -6.600 -18.535  15.930  1.00  0.00           H  
ATOM   1812  N   VAL A 119      -4.165 -14.629  12.718  1.00  0.00           N  
ATOM   1813  CA  VAL A 119      -3.786 -13.326  12.177  1.00  0.00           C  
ATOM   1814  C   VAL A 119      -5.020 -12.519  11.782  1.00  0.00           C  
ATOM   1815  O   VAL A 119      -5.170 -11.364  12.184  1.00  0.00           O  
ATOM   1816  CB  VAL A 119      -2.858 -13.474  10.951  1.00  0.00           C  
ATOM   1817  CG1 VAL A 119      -2.577 -12.123  10.310  1.00  0.00           C  
ATOM   1818  CG2 VAL A 119      -1.561 -14.160  11.345  1.00  0.00           C  
ATOM   1819  H   VAL A 119      -3.840 -15.442  12.273  1.00  0.00           H  
ATOM   1820  HA  VAL A 119      -3.251 -12.787  12.948  1.00  0.00           H  
ATOM   1821  HB  VAL A 119      -3.358 -14.094  10.222  1.00  0.00           H  
ATOM   1822 HG11 VAL A 119      -2.139 -12.271   9.334  1.00  0.00           H  
ATOM   1823 HG12 VAL A 119      -1.890 -11.565  10.930  1.00  0.00           H  
ATOM   1824 HG13 VAL A 119      -3.500 -11.572  10.211  1.00  0.00           H  
ATOM   1825 HG21 VAL A 119      -0.963 -14.335  10.463  1.00  0.00           H  
ATOM   1826 HG22 VAL A 119      -1.784 -15.103  11.822  1.00  0.00           H  
ATOM   1827 HG23 VAL A 119      -1.015 -13.529  12.032  1.00  0.00           H  
ATOM   1828  N   GLY A 120      -5.907 -13.139  11.005  1.00  0.00           N  
ATOM   1829  CA  GLY A 120      -7.120 -12.462  10.580  1.00  0.00           C  
ATOM   1830  C   GLY A 120      -8.004 -12.101  11.754  1.00  0.00           C  
ATOM   1831  O   GLY A 120      -8.680 -11.074  11.739  1.00  0.00           O  
ATOM   1832  H   GLY A 120      -5.738 -14.063  10.726  1.00  0.00           H  
ATOM   1833  HA2 GLY A 120      -6.849 -11.558  10.054  1.00  0.00           H  
ATOM   1834  HA3 GLY A 120      -7.668 -13.103   9.911  1.00  0.00           H  
ATOM   1835  N   GLN A 121      -7.974 -12.937  12.785  1.00  0.00           N  
ATOM   1836  CA  GLN A 121      -8.753 -12.692  13.985  1.00  0.00           C  
ATOM   1837  C   GLN A 121      -8.258 -11.429  14.668  1.00  0.00           C  
ATOM   1838  O   GLN A 121      -9.029 -10.523  14.932  1.00  0.00           O  
ATOM   1839  CB  GLN A 121      -8.665 -13.881  14.947  1.00  0.00           C  
ATOM   1840  CG  GLN A 121      -8.864 -15.237  14.288  1.00  0.00           C  
ATOM   1841  CD  GLN A 121     -10.248 -15.415  13.690  1.00  0.00           C  
ATOM   1842  OE1 GLN A 121     -10.433 -16.185  12.748  1.00  0.00           O  
ATOM   1843  NE2 GLN A 121     -11.227 -14.710  14.229  1.00  0.00           N  
ATOM   1844  H   GLN A 121      -7.400 -13.725  12.742  1.00  0.00           H  
ATOM   1845  HA  GLN A 121      -9.784 -12.544  13.696  1.00  0.00           H  
ATOM   1846  HB2 GLN A 121      -7.692 -13.875  15.416  1.00  0.00           H  
ATOM   1847  HB3 GLN A 121      -9.421 -13.765  15.710  1.00  0.00           H  
ATOM   1848  HG2 GLN A 121      -8.134 -15.347  13.499  1.00  0.00           H  
ATOM   1849  HG3 GLN A 121      -8.708 -16.007  15.030  1.00  0.00           H  
ATOM   1850 HE21 GLN A 121     -11.014 -14.115  14.974  1.00  0.00           H  
ATOM   1851 HE22 GLN A 121     -12.132 -14.802  13.854  1.00  0.00           H  
ATOM   1852  N   VAL A 122      -6.963 -11.352  14.930  1.00  0.00           N  
ATOM   1853  CA  VAL A 122      -6.398 -10.166  15.563  1.00  0.00           C  
ATOM   1854  C   VAL A 122      -6.686  -8.930  14.714  1.00  0.00           C  
ATOM   1855  O   VAL A 122      -6.909  -7.839  15.239  1.00  0.00           O  
ATOM   1856  CB  VAL A 122      -4.873 -10.308  15.781  1.00  0.00           C  
ATOM   1857  CG1 VAL A 122      -4.312  -9.106  16.524  1.00  0.00           C  
ATOM   1858  CG2 VAL A 122      -4.555 -11.591  16.533  1.00  0.00           C  
ATOM   1859  H   VAL A 122      -6.373 -12.097  14.679  1.00  0.00           H  
ATOM   1860  HA  VAL A 122      -6.883 -10.038  16.529  1.00  0.00           H  
ATOM   1861  HB  VAL A 122      -4.395 -10.361  14.812  1.00  0.00           H  
ATOM   1862 HG11 VAL A 122      -3.235  -9.171  16.554  1.00  0.00           H  
ATOM   1863 HG12 VAL A 122      -4.700  -9.094  17.533  1.00  0.00           H  
ATOM   1864 HG13 VAL A 122      -4.604  -8.199  16.016  1.00  0.00           H  
ATOM   1865 HG21 VAL A 122      -5.131 -11.626  17.446  1.00  0.00           H  
ATOM   1866 HG22 VAL A 122      -3.501 -11.617  16.771  1.00  0.00           H  
ATOM   1867 HG23 VAL A 122      -4.806 -12.442  15.917  1.00  0.00           H  
ATOM   1868  N   GLN A 123      -6.711  -9.122  13.402  1.00  0.00           N  
ATOM   1869  CA  GLN A 123      -7.001  -8.042  12.477  1.00  0.00           C  
ATOM   1870  C   GLN A 123      -8.426  -7.534  12.681  1.00  0.00           C  
ATOM   1871  O   GLN A 123      -8.656  -6.325  12.767  1.00  0.00           O  
ATOM   1872  CB  GLN A 123      -6.804  -8.511  11.032  1.00  0.00           C  
ATOM   1873  CG  GLN A 123      -6.334  -7.411  10.094  1.00  0.00           C  
ATOM   1874  CD  GLN A 123      -5.831  -7.950   8.769  1.00  0.00           C  
ATOM   1875  OE1 GLN A 123      -6.463  -8.802   8.151  1.00  0.00           O  
ATOM   1876  NE2 GLN A 123      -4.686  -7.456   8.324  1.00  0.00           N  
ATOM   1877  H   GLN A 123      -6.547 -10.024  13.048  1.00  0.00           H  
ATOM   1878  HA  GLN A 123      -6.315  -7.235  12.685  1.00  0.00           H  
ATOM   1879  HB2 GLN A 123      -6.070  -9.304  11.020  1.00  0.00           H  
ATOM   1880  HB3 GLN A 123      -7.742  -8.898  10.659  1.00  0.00           H  
ATOM   1881  HG2 GLN A 123      -7.159  -6.741   9.903  1.00  0.00           H  
ATOM   1882  HG3 GLN A 123      -5.533  -6.867  10.573  1.00  0.00           H  
ATOM   1883 HE21 GLN A 123      -4.233  -6.779   8.867  1.00  0.00           H  
ATOM   1884 HE22 GLN A 123      -4.342  -7.788   7.471  1.00  0.00           H  
ATOM   1885  N   GLU A 124      -9.378  -8.458  12.771  1.00  0.00           N  
ATOM   1886  CA  GLU A 124     -10.770  -8.086  12.976  1.00  0.00           C  
ATOM   1887  C   GLU A 124     -11.000  -7.585  14.399  1.00  0.00           C  
ATOM   1888  O   GLU A 124     -11.730  -6.618  14.594  1.00  0.00           O  
ATOM   1889  CB  GLU A 124     -11.716  -9.245  12.647  1.00  0.00           C  
ATOM   1890  CG  GLU A 124     -11.477 -10.493  13.471  1.00  0.00           C  
ATOM   1891  CD  GLU A 124     -12.601 -11.501  13.353  1.00  0.00           C  
ATOM   1892  OE1 GLU A 124     -13.347 -11.454  12.352  1.00  0.00           O  
ATOM   1893  OE2 GLU A 124     -12.743 -12.345  14.262  1.00  0.00           O  
ATOM   1894  H   GLU A 124      -9.137  -9.409  12.705  1.00  0.00           H  
ATOM   1895  HA  GLU A 124     -10.981  -7.270  12.299  1.00  0.00           H  
ATOM   1896  HB2 GLU A 124     -12.733  -8.921  12.814  1.00  0.00           H  
ATOM   1897  HB3 GLU A 124     -11.600  -9.501  11.604  1.00  0.00           H  
ATOM   1898  HG2 GLU A 124     -10.557 -10.950  13.140  1.00  0.00           H  
ATOM   1899  HG3 GLU A 124     -11.373 -10.210  14.507  1.00  0.00           H  
ATOM   1900  N   TRP A 125     -10.362  -8.220  15.393  1.00  0.00           N  
ATOM   1901  CA  TRP A 125     -10.517  -7.780  16.782  1.00  0.00           C  
ATOM   1902  C   TRP A 125     -10.093  -6.325  16.897  1.00  0.00           C  
ATOM   1903  O   TRP A 125     -10.696  -5.535  17.624  1.00  0.00           O  
ATOM   1904  CB  TRP A 125      -9.648  -8.599  17.758  1.00  0.00           C  
ATOM   1905  CG  TRP A 125      -9.825 -10.088  17.719  1.00  0.00           C  
ATOM   1906  CD1 TRP A 125     -10.889 -10.805  17.245  1.00  0.00           C  
ATOM   1907  CD2 TRP A 125      -8.871 -11.048  18.186  1.00  0.00           C  
ATOM   1908  NE1 TRP A 125     -10.638 -12.154  17.375  1.00  0.00           N  
ATOM   1909  CE2 TRP A 125      -9.403 -12.324  17.944  1.00  0.00           C  
ATOM   1910  CE3 TRP A 125      -7.609 -10.942  18.778  1.00  0.00           C  
ATOM   1911  CZ2 TRP A 125      -8.711 -13.491  18.267  1.00  0.00           C  
ATOM   1912  CZ3 TRP A 125      -6.928 -12.097  19.102  1.00  0.00           C  
ATOM   1913  CH2 TRP A 125      -7.476 -13.358  18.840  1.00  0.00           C  
ATOM   1914  H   TRP A 125      -9.770  -8.988  15.186  1.00  0.00           H  
ATOM   1915  HA  TRP A 125     -11.558  -7.866  17.052  1.00  0.00           H  
ATOM   1916  HB2 TRP A 125      -8.613  -8.399  17.536  1.00  0.00           H  
ATOM   1917  HB3 TRP A 125      -9.849  -8.269  18.762  1.00  0.00           H  
ATOM   1918  HD1 TRP A 125     -11.783 -10.367  16.828  1.00  0.00           H  
ATOM   1919  HE1 TRP A 125     -11.246 -12.873  17.103  1.00  0.00           H  
ATOM   1920  HE3 TRP A 125      -7.176  -9.977  19.006  1.00  0.00           H  
ATOM   1921  HZ2 TRP A 125      -9.120 -14.471  18.071  1.00  0.00           H  
ATOM   1922  HZ3 TRP A 125      -5.950 -12.035  19.556  1.00  0.00           H  
ATOM   1923  HH2 TRP A 125      -6.907 -14.235  19.119  1.00  0.00           H  
ATOM   1924  N   MET A 126      -9.038  -5.994  16.170  1.00  0.00           N  
ATOM   1925  CA  MET A 126      -8.493  -4.646  16.178  1.00  0.00           C  
ATOM   1926  C   MET A 126      -9.400  -3.668  15.444  1.00  0.00           C  
ATOM   1927  O   MET A 126      -9.810  -2.652  16.003  1.00  0.00           O  
ATOM   1928  CB  MET A 126      -7.106  -4.641  15.537  1.00  0.00           C  
ATOM   1929  CG  MET A 126      -6.089  -3.779  16.264  1.00  0.00           C  
ATOM   1930  SD  MET A 126      -4.664  -3.375  15.234  1.00  0.00           S  
ATOM   1931  CE  MET A 126      -4.305  -4.970  14.501  1.00  0.00           C  
ATOM   1932  H   MET A 126      -8.607  -6.688  15.612  1.00  0.00           H  
ATOM   1933  HA  MET A 126      -8.408  -4.330  17.204  1.00  0.00           H  
ATOM   1934  HB2 MET A 126      -6.733  -5.654  15.513  1.00  0.00           H  
ATOM   1935  HB3 MET A 126      -7.194  -4.278  14.523  1.00  0.00           H  
ATOM   1936  HG2 MET A 126      -6.569  -2.860  16.568  1.00  0.00           H  
ATOM   1937  HG3 MET A 126      -5.746  -4.310  17.139  1.00  0.00           H  
ATOM   1938  HE1 MET A 126      -5.155  -5.300  13.923  1.00  0.00           H  
ATOM   1939  HE2 MET A 126      -4.098  -5.686  15.283  1.00  0.00           H  
ATOM   1940  HE3 MET A 126      -3.442  -4.883  13.855  1.00  0.00           H  
ATOM   1941  N   VAL A 127      -9.698  -3.970  14.187  1.00  0.00           N  
ATOM   1942  CA  VAL A 127     -10.536  -3.095  13.379  1.00  0.00           C  
ATOM   1943  C   VAL A 127     -11.937  -2.927  13.970  1.00  0.00           C  
ATOM   1944  O   VAL A 127     -12.529  -1.858  13.851  1.00  0.00           O  
ATOM   1945  CB  VAL A 127     -10.618  -3.568  11.903  1.00  0.00           C  
ATOM   1946  CG1 VAL A 127     -11.572  -4.742  11.734  1.00  0.00           C  
ATOM   1947  CG2 VAL A 127     -11.027  -2.413  10.997  1.00  0.00           C  
ATOM   1948  H   VAL A 127      -9.331  -4.792  13.790  1.00  0.00           H  
ATOM   1949  HA  VAL A 127     -10.061  -2.123  13.380  1.00  0.00           H  
ATOM   1950  HB  VAL A 127      -9.633  -3.893  11.601  1.00  0.00           H  
ATOM   1951 HG11 VAL A 127     -11.956  -4.750  10.724  1.00  0.00           H  
ATOM   1952 HG12 VAL A 127     -12.391  -4.646  12.431  1.00  0.00           H  
ATOM   1953 HG13 VAL A 127     -11.044  -5.665  11.924  1.00  0.00           H  
ATOM   1954 HG21 VAL A 127     -11.317  -1.567  11.601  1.00  0.00           H  
ATOM   1955 HG22 VAL A 127     -11.858  -2.717  10.379  1.00  0.00           H  
ATOM   1956 HG23 VAL A 127     -10.193  -2.138  10.368  1.00  0.00           H  
ATOM   1957  N   GLU A 128     -12.470  -3.962  14.618  1.00  0.00           N  
ATOM   1958  CA  GLU A 128     -13.798  -3.859  15.202  1.00  0.00           C  
ATOM   1959  C   GLU A 128     -13.776  -2.986  16.444  1.00  0.00           C  
ATOM   1960  O   GLU A 128     -14.618  -2.102  16.602  1.00  0.00           O  
ATOM   1961  CB  GLU A 128     -14.366  -5.240  15.519  1.00  0.00           C  
ATOM   1962  CG  GLU A 128     -15.005  -5.904  14.311  1.00  0.00           C  
ATOM   1963  CD  GLU A 128     -15.862  -7.100  14.671  1.00  0.00           C  
ATOM   1964  OE1 GLU A 128     -16.387  -7.153  15.803  1.00  0.00           O  
ATOM   1965  OE2 GLU A 128     -16.024  -7.989  13.811  1.00  0.00           O  
ATOM   1966  H   GLU A 128     -11.962  -4.808  14.706  1.00  0.00           H  
ATOM   1967  HA  GLU A 128     -14.430  -3.383  14.471  1.00  0.00           H  
ATOM   1968  HB2 GLU A 128     -13.568  -5.875  15.876  1.00  0.00           H  
ATOM   1969  HB3 GLU A 128     -15.115  -5.144  16.291  1.00  0.00           H  
ATOM   1970  HG2 GLU A 128     -15.626  -5.179  13.808  1.00  0.00           H  
ATOM   1971  HG3 GLU A 128     -14.222  -6.230  13.643  1.00  0.00           H  
ATOM   1972  N   TYR A 129     -12.798  -3.211  17.310  1.00  0.00           N  
ATOM   1973  CA  TYR A 129     -12.664  -2.419  18.524  1.00  0.00           C  
ATOM   1974  C   TYR A 129     -12.476  -0.952  18.167  1.00  0.00           C  
ATOM   1975  O   TYR A 129     -12.983  -0.049  18.842  1.00  0.00           O  
ATOM   1976  CB  TYR A 129     -11.464  -2.895  19.347  1.00  0.00           C  
ATOM   1977  CG  TYR A 129     -11.541  -2.490  20.801  1.00  0.00           C  
ATOM   1978  CD1 TYR A 129     -11.091  -1.242  21.213  1.00  0.00           C  
ATOM   1979  CD2 TYR A 129     -12.077  -3.343  21.757  1.00  0.00           C  
ATOM   1980  CE1 TYR A 129     -11.173  -0.854  22.534  1.00  0.00           C  
ATOM   1981  CE2 TYR A 129     -12.159  -2.961  23.084  1.00  0.00           C  
ATOM   1982  CZ  TYR A 129     -11.707  -1.715  23.465  1.00  0.00           C  
ATOM   1983  OH  TYR A 129     -11.796  -1.322  24.779  1.00  0.00           O  
ATOM   1984  H   TYR A 129     -12.141  -3.919  17.122  1.00  0.00           H  
ATOM   1985  HA  TYR A 129     -13.566  -2.532  19.104  1.00  0.00           H  
ATOM   1986  HB2 TYR A 129     -11.402  -3.969  19.295  1.00  0.00           H  
ATOM   1987  HB3 TYR A 129     -10.564  -2.468  18.931  1.00  0.00           H  
ATOM   1988  HD1 TYR A 129     -10.672  -0.568  20.481  1.00  0.00           H  
ATOM   1989  HD2 TYR A 129     -12.429  -4.316  21.455  1.00  0.00           H  
ATOM   1990  HE1 TYR A 129     -10.815   0.121  22.833  1.00  0.00           H  
ATOM   1991  HE2 TYR A 129     -12.578  -3.638  23.815  1.00  0.00           H  
ATOM   1992  HH  TYR A 129     -12.303  -1.977  25.285  1.00  0.00           H  
ATOM   1993  N   LEU A 130     -11.738  -0.728  17.096  1.00  0.00           N  
ATOM   1994  CA  LEU A 130     -11.457   0.614  16.627  1.00  0.00           C  
ATOM   1995  C   LEU A 130     -12.689   1.270  16.016  1.00  0.00           C  
ATOM   1996  O   LEU A 130     -13.076   2.359  16.419  1.00  0.00           O  
ATOM   1997  CB  LEU A 130     -10.327   0.590  15.605  1.00  0.00           C  
ATOM   1998  CG  LEU A 130      -8.993   1.133  16.108  1.00  0.00           C  
ATOM   1999  CD1 LEU A 130      -7.939   0.038  16.121  1.00  0.00           C  
ATOM   2000  CD2 LEU A 130      -8.546   2.306  15.251  1.00  0.00           C  
ATOM   2001  H   LEU A 130     -11.367  -1.498  16.605  1.00  0.00           H  
ATOM   2002  HA  LEU A 130     -11.135   1.201  17.479  1.00  0.00           H  
ATOM   2003  HB2 LEU A 130     -10.180  -0.431  15.280  1.00  0.00           H  
ATOM   2004  HB3 LEU A 130     -10.634   1.183  14.759  1.00  0.00           H  
ATOM   2005  HG  LEU A 130      -9.117   1.487  17.121  1.00  0.00           H  
ATOM   2006 HD11 LEU A 130      -7.240   0.201  15.314  1.00  0.00           H  
ATOM   2007 HD12 LEU A 130      -8.416  -0.922  15.995  1.00  0.00           H  
ATOM   2008 HD13 LEU A 130      -7.412   0.056  17.064  1.00  0.00           H  
ATOM   2009 HD21 LEU A 130      -9.340   3.037  15.199  1.00  0.00           H  
ATOM   2010 HD22 LEU A 130      -8.312   1.957  14.257  1.00  0.00           H  
ATOM   2011 HD23 LEU A 130      -7.668   2.759  15.690  1.00  0.00           H  
ATOM   2012  N   GLU A 131     -13.290   0.613  15.037  1.00  0.00           N  
ATOM   2013  CA  GLU A 131     -14.466   1.152  14.357  1.00  0.00           C  
ATOM   2014  C   GLU A 131     -15.628   1.407  15.317  1.00  0.00           C  
ATOM   2015  O   GLU A 131     -16.422   2.321  15.108  1.00  0.00           O  
ATOM   2016  CB  GLU A 131     -14.911   0.196  13.255  1.00  0.00           C  
ATOM   2017  CG  GLU A 131     -14.088   0.313  11.984  1.00  0.00           C  
ATOM   2018  CD  GLU A 131     -14.934   0.657  10.778  1.00  0.00           C  
ATOM   2019  OE1 GLU A 131     -16.175   0.567  10.870  1.00  0.00           O  
ATOM   2020  OE2 GLU A 131     -14.365   1.017   9.727  1.00  0.00           O  
ATOM   2021  H   GLU A 131     -12.927  -0.254  14.746  1.00  0.00           H  
ATOM   2022  HA  GLU A 131     -14.182   2.088  13.908  1.00  0.00           H  
ATOM   2023  HB2 GLU A 131     -14.830  -0.818  13.617  1.00  0.00           H  
ATOM   2024  HB3 GLU A 131     -15.942   0.400  13.010  1.00  0.00           H  
ATOM   2025  HG2 GLU A 131     -13.350   1.089  12.118  1.00  0.00           H  
ATOM   2026  HG3 GLU A 131     -13.591  -0.629  11.802  1.00  0.00           H  
ATOM   2027  N   THR A 132     -15.739   0.586  16.349  1.00  0.00           N  
ATOM   2028  CA  THR A 132     -16.829   0.721  17.305  1.00  0.00           C  
ATOM   2029  C   THR A 132     -16.570   1.785  18.381  1.00  0.00           C  
ATOM   2030  O   THR A 132     -17.510   2.440  18.837  1.00  0.00           O  
ATOM   2031  CB  THR A 132     -17.124  -0.628  17.990  1.00  0.00           C  
ATOM   2032  OG1 THR A 132     -17.157  -1.675  17.012  1.00  0.00           O  
ATOM   2033  CG2 THR A 132     -18.452  -0.592  18.732  1.00  0.00           C  
ATOM   2034  H   THR A 132     -15.090  -0.141  16.457  1.00  0.00           H  
ATOM   2035  HA  THR A 132     -17.710   1.004  16.750  1.00  0.00           H  
ATOM   2036  HB  THR A 132     -16.336  -0.834  18.701  1.00  0.00           H  
ATOM   2037  HG1 THR A 132     -16.253  -1.924  16.776  1.00  0.00           H  
ATOM   2038 HG21 THR A 132     -18.807   0.427  18.786  1.00  0.00           H  
ATOM   2039 HG22 THR A 132     -18.317  -0.980  19.730  1.00  0.00           H  
ATOM   2040 HG23 THR A 132     -19.176  -1.198  18.206  1.00  0.00           H  
ATOM   2041  N   ARG A 133     -15.322   1.947  18.822  1.00  0.00           N  
ATOM   2042  CA  ARG A 133     -15.045   2.925  19.879  1.00  0.00           C  
ATOM   2043  C   ARG A 133     -13.894   3.881  19.558  1.00  0.00           C  
ATOM   2044  O   ARG A 133     -14.001   5.077  19.828  1.00  0.00           O  
ATOM   2045  CB  ARG A 133     -14.767   2.221  21.218  1.00  0.00           C  
ATOM   2046  CG  ARG A 133     -15.404   0.844  21.365  1.00  0.00           C  
ATOM   2047  CD  ARG A 133     -15.850   0.585  22.800  1.00  0.00           C  
ATOM   2048  NE  ARG A 133     -15.647  -0.811  23.202  1.00  0.00           N  
ATOM   2049  CZ  ARG A 133     -15.122  -1.186  24.373  1.00  0.00           C  
ATOM   2050  NH1 ARG A 133     -14.807  -0.284  25.294  1.00  0.00           N  
ATOM   2051  NH2 ARG A 133     -14.938  -2.471  24.636  1.00  0.00           N  
ATOM   2052  H   ARG A 133     -14.596   1.395  18.461  1.00  0.00           H  
ATOM   2053  HA  ARG A 133     -15.936   3.524  19.991  1.00  0.00           H  
ATOM   2054  HB2 ARG A 133     -13.700   2.109  21.333  1.00  0.00           H  
ATOM   2055  HB3 ARG A 133     -15.137   2.848  22.018  1.00  0.00           H  
ATOM   2056  HG2 ARG A 133     -16.264   0.784  20.715  1.00  0.00           H  
ATOM   2057  HG3 ARG A 133     -14.681   0.093  21.081  1.00  0.00           H  
ATOM   2058  HD2 ARG A 133     -15.282   1.223  23.460  1.00  0.00           H  
ATOM   2059  HD3 ARG A 133     -16.900   0.824  22.884  1.00  0.00           H  
ATOM   2060  HE  ARG A 133     -15.907  -1.506  22.559  1.00  0.00           H  
ATOM   2061 HH11 ARG A 133     -14.965   0.694  25.127  1.00  0.00           H  
ATOM   2062 HH12 ARG A 133     -14.403  -0.579  26.166  1.00  0.00           H  
ATOM   2063 HH21 ARG A 133     -15.198  -3.172  23.957  1.00  0.00           H  
ATOM   2064 HH22 ARG A 133     -14.514  -2.754  25.513  1.00  0.00           H  
ATOM   2065  N   LEU A 134     -12.793   3.373  19.015  1.00  0.00           N  
ATOM   2066  CA  LEU A 134     -11.644   4.232  18.710  1.00  0.00           C  
ATOM   2067  C   LEU A 134     -12.016   5.340  17.732  1.00  0.00           C  
ATOM   2068  O   LEU A 134     -11.695   6.507  17.959  1.00  0.00           O  
ATOM   2069  CB  LEU A 134     -10.493   3.409  18.143  1.00  0.00           C  
ATOM   2070  CG  LEU A 134      -9.314   3.188  19.089  1.00  0.00           C  
ATOM   2071  CD1 LEU A 134      -8.661   4.516  19.454  1.00  0.00           C  
ATOM   2072  CD2 LEU A 134      -9.764   2.446  20.335  1.00  0.00           C  
ATOM   2073  H   LEU A 134     -12.741   2.410  18.827  1.00  0.00           H  
ATOM   2074  HA  LEU A 134     -11.323   4.685  19.636  1.00  0.00           H  
ATOM   2075  HB2 LEU A 134     -10.879   2.441  17.857  1.00  0.00           H  
ATOM   2076  HB3 LEU A 134     -10.126   3.906  17.258  1.00  0.00           H  
ATOM   2077  HG  LEU A 134      -8.578   2.580  18.587  1.00  0.00           H  
ATOM   2078 HD11 LEU A 134      -8.634   4.621  20.529  1.00  0.00           H  
ATOM   2079 HD12 LEU A 134      -9.232   5.328  19.029  1.00  0.00           H  
ATOM   2080 HD13 LEU A 134      -7.654   4.541  19.065  1.00  0.00           H  
ATOM   2081 HD21 LEU A 134     -10.588   2.976  20.792  1.00  0.00           H  
ATOM   2082 HD22 LEU A 134      -8.944   2.386  21.035  1.00  0.00           H  
ATOM   2083 HD23 LEU A 134     -10.082   1.450  20.066  1.00  0.00           H  
ATOM   2084  N   ALA A 135     -12.685   4.962  16.649  1.00  0.00           N  
ATOM   2085  CA  ALA A 135     -13.107   5.903  15.626  1.00  0.00           C  
ATOM   2086  C   ALA A 135     -13.870   7.078  16.225  1.00  0.00           C  
ATOM   2087  O   ALA A 135     -13.692   8.212  15.787  1.00  0.00           O  
ATOM   2088  CB  ALA A 135     -13.958   5.198  14.581  1.00  0.00           C  
ATOM   2089  H   ALA A 135     -12.897   4.012  16.529  1.00  0.00           H  
ATOM   2090  HA  ALA A 135     -12.220   6.278  15.136  1.00  0.00           H  
ATOM   2091  HB1 ALA A 135     -15.001   5.291  14.842  1.00  0.00           H  
ATOM   2092  HB2 ALA A 135     -13.688   4.153  14.543  1.00  0.00           H  
ATOM   2093  HB3 ALA A 135     -13.788   5.648  13.614  1.00  0.00           H  
ATOM   2094  N   ASP A 136     -14.709   6.815  17.226  1.00  0.00           N  
ATOM   2095  CA  ASP A 136     -15.476   7.883  17.859  1.00  0.00           C  
ATOM   2096  C   ASP A 136     -14.550   8.900  18.511  1.00  0.00           C  
ATOM   2097  O   ASP A 136     -14.675  10.100  18.262  1.00  0.00           O  
ATOM   2098  CB  ASP A 136     -16.461   7.325  18.883  1.00  0.00           C  
ATOM   2099  CG  ASP A 136     -17.615   8.274  19.130  1.00  0.00           C  
ATOM   2100  OD1 ASP A 136     -18.253   8.712  18.148  1.00  0.00           O  
ATOM   2101  OD2 ASP A 136     -17.885   8.592  20.305  1.00  0.00           O  
ATOM   2102  H   ASP A 136     -14.811   5.891  17.548  1.00  0.00           H  
ATOM   2103  HA  ASP A 136     -16.030   8.389  17.081  1.00  0.00           H  
ATOM   2104  HB2 ASP A 136     -16.857   6.388  18.521  1.00  0.00           H  
ATOM   2105  HB3 ASP A 136     -15.947   7.159  19.818  1.00  0.00           H  
ATOM   2106  N   TRP A 137     -13.602   8.419  19.314  1.00  0.00           N  
ATOM   2107  CA  TRP A 137     -12.643   9.302  19.957  1.00  0.00           C  
ATOM   2108  C   TRP A 137     -11.885  10.091  18.895  1.00  0.00           C  
ATOM   2109  O   TRP A 137     -11.750  11.311  18.979  1.00  0.00           O  
ATOM   2110  CB  TRP A 137     -11.658   8.484  20.807  1.00  0.00           C  
ATOM   2111  CG  TRP A 137     -10.550   9.301  21.413  1.00  0.00           C  
ATOM   2112  CD1 TRP A 137     -10.507   9.799  22.678  1.00  0.00           C  
ATOM   2113  CD2 TRP A 137      -9.329   9.710  20.783  1.00  0.00           C  
ATOM   2114  NE1 TRP A 137      -9.342  10.498  22.874  1.00  0.00           N  
ATOM   2115  CE2 TRP A 137      -8.603  10.460  21.724  1.00  0.00           C  
ATOM   2116  CE3 TRP A 137      -8.780   9.519  19.512  1.00  0.00           C  
ATOM   2117  CZ2 TRP A 137      -7.361  11.013  21.428  1.00  0.00           C  
ATOM   2118  CZ3 TRP A 137      -7.551  10.068  19.224  1.00  0.00           C  
ATOM   2119  CH2 TRP A 137      -6.851  10.807  20.179  1.00  0.00           C  
ATOM   2120  H   TRP A 137     -13.529   7.447  19.460  1.00  0.00           H  
ATOM   2121  HA  TRP A 137     -13.184   9.987  20.590  1.00  0.00           H  
ATOM   2122  HB2 TRP A 137     -12.196   8.010  21.613  1.00  0.00           H  
ATOM   2123  HB3 TRP A 137     -11.209   7.721  20.185  1.00  0.00           H  
ATOM   2124  HD1 TRP A 137     -11.281   9.651  23.410  1.00  0.00           H  
ATOM   2125  HE1 TRP A 137      -9.085  10.954  23.708  1.00  0.00           H  
ATOM   2126  HE3 TRP A 137      -9.306   8.949  18.758  1.00  0.00           H  
ATOM   2127  HZ2 TRP A 137      -6.804  11.581  22.150  1.00  0.00           H  
ATOM   2128  HZ3 TRP A 137      -7.113   9.927  18.246  1.00  0.00           H  
ATOM   2129  HH2 TRP A 137      -5.889  11.220  19.910  1.00  0.00           H  
ATOM   2130  N   ILE A 138     -11.385   9.367  17.903  1.00  0.00           N  
ATOM   2131  CA  ILE A 138     -10.614   9.954  16.818  1.00  0.00           C  
ATOM   2132  C   ILE A 138     -11.400  11.027  16.068  1.00  0.00           C  
ATOM   2133  O   ILE A 138     -10.878  12.110  15.804  1.00  0.00           O  
ATOM   2134  CB  ILE A 138     -10.144   8.863  15.826  1.00  0.00           C  
ATOM   2135  CG1 ILE A 138      -9.031   8.020  16.458  1.00  0.00           C  
ATOM   2136  CG2 ILE A 138      -9.665   9.475  14.516  1.00  0.00           C  
ATOM   2137  CD1 ILE A 138      -9.048   6.571  16.025  1.00  0.00           C  
ATOM   2138  H   ILE A 138     -11.528   8.393  17.911  1.00  0.00           H  
ATOM   2139  HA  ILE A 138      -9.737  10.411  17.251  1.00  0.00           H  
ATOM   2140  HB  ILE A 138     -10.987   8.226  15.607  1.00  0.00           H  
ATOM   2141 HG12 ILE A 138      -8.072   8.436  16.184  1.00  0.00           H  
ATOM   2142 HG13 ILE A 138      -9.136   8.047  17.533  1.00  0.00           H  
ATOM   2143 HG21 ILE A 138      -8.597   9.337  14.421  1.00  0.00           H  
ATOM   2144 HG22 ILE A 138      -9.893  10.531  14.508  1.00  0.00           H  
ATOM   2145 HG23 ILE A 138     -10.165   8.994  13.690  1.00  0.00           H  
ATOM   2146 HD11 ILE A 138      -8.275   6.030  16.550  1.00  0.00           H  
ATOM   2147 HD12 ILE A 138      -8.869   6.511  14.961  1.00  0.00           H  
ATOM   2148 HD13 ILE A 138     -10.010   6.138  16.254  1.00  0.00           H  
ATOM   2149  N   HIS A 139     -12.644  10.720  15.719  1.00  0.00           N  
ATOM   2150  CA  HIS A 139     -13.483  11.658  14.977  1.00  0.00           C  
ATOM   2151  C   HIS A 139     -13.715  12.950  15.754  1.00  0.00           C  
ATOM   2152  O   HIS A 139     -13.714  14.033  15.175  1.00  0.00           O  
ATOM   2153  CB  HIS A 139     -14.827  11.020  14.608  1.00  0.00           C  
ATOM   2154  CG  HIS A 139     -14.782  10.215  13.340  1.00  0.00           C  
ATOM   2155  ND1 HIS A 139     -14.918  10.769  12.088  1.00  0.00           N  
ATOM   2156  CD2 HIS A 139     -14.614   8.886  13.139  1.00  0.00           C  
ATOM   2157  CE1 HIS A 139     -14.831   9.819  11.174  1.00  0.00           C  
ATOM   2158  NE2 HIS A 139     -14.649   8.663  11.785  1.00  0.00           N  
ATOM   2159  H   HIS A 139     -13.006   9.833  15.959  1.00  0.00           H  
ATOM   2160  HA  HIS A 139     -12.959  11.903  14.065  1.00  0.00           H  
ATOM   2161  HB2 HIS A 139     -15.138  10.364  15.406  1.00  0.00           H  
ATOM   2162  HB3 HIS A 139     -15.564  11.799  14.480  1.00  0.00           H  
ATOM   2163  HD1 HIS A 139     -15.078  11.730  11.895  1.00  0.00           H  
ATOM   2164  HD2 HIS A 139     -14.471   8.138  13.906  1.00  0.00           H  
ATOM   2165  HE1 HIS A 139     -14.880   9.962  10.107  1.00  0.00           H  
ATOM   2166  HE2 HIS A 139     -14.769   7.785  11.361  1.00  0.00           H  
ATOM   2167  N   SER A 140     -13.921  12.837  17.058  1.00  0.00           N  
ATOM   2168  CA  SER A 140     -14.167  14.010  17.890  1.00  0.00           C  
ATOM   2169  C   SER A 140     -12.876  14.760  18.236  1.00  0.00           C  
ATOM   2170  O   SER A 140     -12.892  15.976  18.429  1.00  0.00           O  
ATOM   2171  CB  SER A 140     -14.900  13.595  19.165  1.00  0.00           C  
ATOM   2172  OG  SER A 140     -16.104  12.911  18.855  1.00  0.00           O  
ATOM   2173  H   SER A 140     -13.921  11.944  17.473  1.00  0.00           H  
ATOM   2174  HA  SER A 140     -14.803  14.676  17.328  1.00  0.00           H  
ATOM   2175  HB2 SER A 140     -14.266  12.939  19.745  1.00  0.00           H  
ATOM   2176  HB3 SER A 140     -15.137  14.474  19.745  1.00  0.00           H  
ATOM   2177  HG  SER A 140     -16.856  13.416  19.198  1.00  0.00           H  
ATOM   2178  N   SER A 141     -11.767  14.037  18.332  1.00  0.00           N  
ATOM   2179  CA  SER A 141     -10.485  14.647  18.674  1.00  0.00           C  
ATOM   2180  C   SER A 141      -9.994  15.595  17.581  1.00  0.00           C  
ATOM   2181  O   SER A 141      -9.796  16.787  17.821  1.00  0.00           O  
ATOM   2182  CB  SER A 141      -9.434  13.565  18.939  1.00  0.00           C  
ATOM   2183  OG  SER A 141      -8.839  13.733  20.215  1.00  0.00           O  
ATOM   2184  H   SER A 141     -11.811  13.067  18.183  1.00  0.00           H  
ATOM   2185  HA  SER A 141     -10.628  15.213  19.571  1.00  0.00           H  
ATOM   2186  HB2 SER A 141      -9.902  12.594  18.898  1.00  0.00           H  
ATOM   2187  HB3 SER A 141      -8.663  13.625  18.186  1.00  0.00           H  
ATOM   2188  HG  SER A 141      -7.963  14.116  20.109  1.00  0.00           H  
ATOM   2189  N   GLY A 142      -9.800  15.057  16.392  1.00  0.00           N  
ATOM   2190  CA  GLY A 142      -9.323  15.852  15.275  1.00  0.00           C  
ATOM   2191  C   GLY A 142      -9.358  15.067  13.987  1.00  0.00           C  
ATOM   2192  O   GLY A 142      -9.195  15.615  12.896  1.00  0.00           O  
ATOM   2193  H   GLY A 142      -9.981  14.103  16.269  1.00  0.00           H  
ATOM   2194  HA2 GLY A 142      -9.939  16.730  15.172  1.00  0.00           H  
ATOM   2195  HA3 GLY A 142      -8.306  16.156  15.471  1.00  0.00           H  
ATOM   2196  N   GLY A 143      -9.582  13.770  14.123  1.00  0.00           N  
ATOM   2197  CA  GLY A 143      -9.644  12.902  12.971  1.00  0.00           C  
ATOM   2198  C   GLY A 143      -8.307  12.303  12.625  1.00  0.00           C  
ATOM   2199  O   GLY A 143      -7.276  12.723  13.147  1.00  0.00           O  
ATOM   2200  H   GLY A 143      -9.711  13.397  15.025  1.00  0.00           H  
ATOM   2201  HA2 GLY A 143     -10.332  12.106  13.172  1.00  0.00           H  
ATOM   2202  HA3 GLY A 143     -10.000  13.464  12.127  1.00  0.00           H  
ATOM   2203  N   TRP A 144      -8.324  11.331  11.727  1.00  0.00           N  
ATOM   2204  CA  TRP A 144      -7.104  10.675  11.284  1.00  0.00           C  
ATOM   2205  C   TRP A 144      -6.201  11.695  10.610  1.00  0.00           C  
ATOM   2206  O   TRP A 144      -4.973  11.591  10.654  1.00  0.00           O  
ATOM   2207  CB  TRP A 144      -7.449   9.531  10.329  1.00  0.00           C  
ATOM   2208  CG  TRP A 144      -8.112   8.377  11.025  1.00  0.00           C  
ATOM   2209  CD1 TRP A 144      -9.455   8.137  11.140  1.00  0.00           C  
ATOM   2210  CD2 TRP A 144      -7.454   7.316  11.718  1.00  0.00           C  
ATOM   2211  NE1 TRP A 144      -9.668   6.989  11.870  1.00  0.00           N  
ATOM   2212  CE2 TRP A 144      -8.453   6.465  12.230  1.00  0.00           C  
ATOM   2213  CE3 TRP A 144      -6.112   7.002  11.954  1.00  0.00           C  
ATOM   2214  CZ2 TRP A 144      -8.149   5.323  12.965  1.00  0.00           C  
ATOM   2215  CZ3 TRP A 144      -5.815   5.868  12.682  1.00  0.00           C  
ATOM   2216  CH2 TRP A 144      -6.829   5.040  13.179  1.00  0.00           C  
ATOM   2217  H   TRP A 144      -9.178  11.053  11.338  1.00  0.00           H  
ATOM   2218  HA  TRP A 144      -6.598  10.278  12.152  1.00  0.00           H  
ATOM   2219  HB2 TRP A 144      -8.122   9.898   9.568  1.00  0.00           H  
ATOM   2220  HB3 TRP A 144      -6.543   9.171   9.863  1.00  0.00           H  
ATOM   2221  HD1 TRP A 144     -10.224   8.768  10.722  1.00  0.00           H  
ATOM   2222  HE1 TRP A 144     -10.545   6.603  12.093  1.00  0.00           H  
ATOM   2223  HE3 TRP A 144      -5.314   7.629  11.575  1.00  0.00           H  
ATOM   2224  HZ2 TRP A 144      -8.918   4.672  13.356  1.00  0.00           H  
ATOM   2225  HZ3 TRP A 144      -4.779   5.603  12.872  1.00  0.00           H  
ATOM   2226  HH2 TRP A 144      -6.548   4.162  13.745  1.00  0.00           H  
ATOM   2227  N   ALA A 145      -6.833  12.707  10.021  1.00  0.00           N  
ATOM   2228  CA  ALA A 145      -6.123  13.786   9.356  1.00  0.00           C  
ATOM   2229  C   ALA A 145      -5.246  14.543  10.349  1.00  0.00           C  
ATOM   2230  O   ALA A 145      -4.145  14.974  10.008  1.00  0.00           O  
ATOM   2231  CB  ALA A 145      -7.104  14.735   8.684  1.00  0.00           C  
ATOM   2232  H   ALA A 145      -7.811  12.733  10.052  1.00  0.00           H  
ATOM   2233  HA  ALA A 145      -5.494  13.351   8.591  1.00  0.00           H  
ATOM   2234  HB1 ALA A 145      -6.618  15.229   7.856  1.00  0.00           H  
ATOM   2235  HB2 ALA A 145      -7.436  15.474   9.398  1.00  0.00           H  
ATOM   2236  HB3 ALA A 145      -7.955  14.177   8.321  1.00  0.00           H  
ATOM   2237  N   GLU A 146      -5.727  14.680  11.588  1.00  0.00           N  
ATOM   2238  CA  GLU A 146      -4.961  15.368  12.626  1.00  0.00           C  
ATOM   2239  C   GLU A 146      -3.677  14.587  12.904  1.00  0.00           C  
ATOM   2240  O   GLU A 146      -2.591  15.156  13.001  1.00  0.00           O  
ATOM   2241  CB  GLU A 146      -5.801  15.527  13.908  1.00  0.00           C  
ATOM   2242  CG  GLU A 146      -5.046  15.233  15.196  1.00  0.00           C  
ATOM   2243  CD  GLU A 146      -5.298  16.262  16.278  1.00  0.00           C  
ATOM   2244  OE1 GLU A 146      -5.083  17.464  16.015  1.00  0.00           O  
ATOM   2245  OE2 GLU A 146      -5.705  15.865  17.393  1.00  0.00           O  
ATOM   2246  H   GLU A 146      -6.610  14.293  11.814  1.00  0.00           H  
ATOM   2247  HA  GLU A 146      -4.699  16.346  12.250  1.00  0.00           H  
ATOM   2248  HB2 GLU A 146      -6.162  16.540  13.962  1.00  0.00           H  
ATOM   2249  HB3 GLU A 146      -6.650  14.860  13.855  1.00  0.00           H  
ATOM   2250  HG2 GLU A 146      -5.355  14.266  15.565  1.00  0.00           H  
ATOM   2251  HG3 GLU A 146      -3.987  15.211  14.981  1.00  0.00           H  
ATOM   2252  N   PHE A 147      -3.823  13.275  12.999  1.00  0.00           N  
ATOM   2253  CA  PHE A 147      -2.704  12.374  13.242  1.00  0.00           C  
ATOM   2254  C   PHE A 147      -1.726  12.404  12.069  1.00  0.00           C  
ATOM   2255  O   PHE A 147      -0.512  12.296  12.259  1.00  0.00           O  
ATOM   2256  CB  PHE A 147      -3.247  10.955  13.467  1.00  0.00           C  
ATOM   2257  CG  PHE A 147      -2.212   9.931  13.832  1.00  0.00           C  
ATOM   2258  CD1 PHE A 147      -1.133  10.259  14.637  1.00  0.00           C  
ATOM   2259  CD2 PHE A 147      -2.326   8.633  13.363  1.00  0.00           C  
ATOM   2260  CE1 PHE A 147      -0.188   9.308  14.964  1.00  0.00           C  
ATOM   2261  CE2 PHE A 147      -1.384   7.681  13.686  1.00  0.00           C  
ATOM   2262  CZ  PHE A 147      -0.313   8.018  14.487  1.00  0.00           C  
ATOM   2263  H   PHE A 147      -4.721  12.897  12.891  1.00  0.00           H  
ATOM   2264  HA  PHE A 147      -2.183  12.705  14.132  1.00  0.00           H  
ATOM   2265  HB2 PHE A 147      -3.973  10.983  14.265  1.00  0.00           H  
ATOM   2266  HB3 PHE A 147      -3.735  10.624  12.561  1.00  0.00           H  
ATOM   2267  HD1 PHE A 147      -3.163   8.369  12.734  1.00  0.00           H  
ATOM   2268  HD2 PHE A 147      -1.036  11.267  15.011  1.00  0.00           H  
ATOM   2269  HE1 PHE A 147      -1.484   6.671  13.314  1.00  0.00           H  
ATOM   2270  HE2 PHE A 147       0.651   9.573  15.592  1.00  0.00           H  
ATOM   2271  HZ  PHE A 147       0.430   7.273  14.737  1.00  0.00           H  
ATOM   2272  N   THR A 148      -2.253  12.575  10.861  1.00  0.00           N  
ATOM   2273  CA  THR A 148      -1.409  12.639   9.673  1.00  0.00           C  
ATOM   2274  C   THR A 148      -0.613  13.939   9.656  1.00  0.00           C  
ATOM   2275  O   THR A 148       0.463  14.013   9.074  1.00  0.00           O  
ATOM   2276  CB  THR A 148      -2.223  12.518   8.370  1.00  0.00           C  
ATOM   2277  OG1 THR A 148      -3.374  11.694   8.576  1.00  0.00           O  
ATOM   2278  CG2 THR A 148      -1.374  11.920   7.260  1.00  0.00           C  
ATOM   2279  H   THR A 148      -3.226  12.672  10.771  1.00  0.00           H  
ATOM   2280  HA  THR A 148      -0.717  11.810   9.718  1.00  0.00           H  
ATOM   2281  HB  THR A 148      -2.544  13.503   8.068  1.00  0.00           H  
ATOM   2282  HG1 THR A 148      -3.640  11.723   9.502  1.00  0.00           H  
ATOM   2283 HG21 THR A 148      -0.336  12.165   7.428  1.00  0.00           H  
ATOM   2284 HG22 THR A 148      -1.690  12.322   6.309  1.00  0.00           H  
ATOM   2285 HG23 THR A 148      -1.494  10.846   7.255  1.00  0.00           H  
ATOM   2286  N   ALA A 149      -1.137  14.956  10.317  1.00  0.00           N  
ATOM   2287  CA  ALA A 149      -0.457  16.235  10.395  1.00  0.00           C  
ATOM   2288  C   ALA A 149       0.519  16.224  11.561  1.00  0.00           C  
ATOM   2289  O   ALA A 149       1.568  16.859  11.513  1.00  0.00           O  
ATOM   2290  CB  ALA A 149      -1.460  17.369  10.542  1.00  0.00           C  
ATOM   2291  H   ALA A 149      -1.994  14.839  10.781  1.00  0.00           H  
ATOM   2292  HA  ALA A 149       0.093  16.380   9.475  1.00  0.00           H  
ATOM   2293  HB1 ALA A 149      -1.935  17.555   9.589  1.00  0.00           H  
ATOM   2294  HB2 ALA A 149      -0.950  18.261  10.871  1.00  0.00           H  
ATOM   2295  HB3 ALA A 149      -2.209  17.094  11.270  1.00  0.00           H  
ATOM   2296  N   LEU A 150       0.148  15.495  12.608  1.00  0.00           N  
ATOM   2297  CA  LEU A 150       0.963  15.383  13.811  1.00  0.00           C  
ATOM   2298  C   LEU A 150       2.349  14.838  13.501  1.00  0.00           C  
ATOM   2299  O   LEU A 150       3.355  15.415  13.916  1.00  0.00           O  
ATOM   2300  CB  LEU A 150       0.282  14.471  14.836  1.00  0.00           C  
ATOM   2301  CG  LEU A 150      -0.185  15.166  16.115  1.00  0.00           C  
ATOM   2302  CD1 LEU A 150      -1.683  15.004  16.295  1.00  0.00           C  
ATOM   2303  CD2 LEU A 150       0.557  14.611  17.321  1.00  0.00           C  
ATOM   2304  H   LEU A 150      -0.711  15.021  12.574  1.00  0.00           H  
ATOM   2305  HA  LEU A 150       1.063  16.370  14.235  1.00  0.00           H  
ATOM   2306  HB2 LEU A 150      -0.571  14.008  14.368  1.00  0.00           H  
ATOM   2307  HB3 LEU A 150       0.979  13.696  15.113  1.00  0.00           H  
ATOM   2308  HG  LEU A 150       0.032  16.222  16.045  1.00  0.00           H  
ATOM   2309 HD11 LEU A 150      -1.934  13.954  16.302  1.00  0.00           H  
ATOM   2310 HD12 LEU A 150      -2.199  15.491  15.480  1.00  0.00           H  
ATOM   2311 HD13 LEU A 150      -1.985  15.452  17.230  1.00  0.00           H  
ATOM   2312 HD21 LEU A 150       0.779  15.414  18.009  1.00  0.00           H  
ATOM   2313 HD22 LEU A 150       1.479  14.151  16.995  1.00  0.00           H  
ATOM   2314 HD23 LEU A 150      -0.058  13.873  17.813  1.00  0.00           H  
ATOM   2315  N   TYR A 151       2.405  13.717  12.795  1.00  0.00           N  
ATOM   2316  CA  TYR A 151       3.694  13.108  12.471  1.00  0.00           C  
ATOM   2317  C   TYR A 151       3.826  12.767  10.994  1.00  0.00           C  
ATOM   2318  O   TYR A 151       4.527  11.822  10.629  1.00  0.00           O  
ATOM   2319  CB  TYR A 151       3.906  11.855  13.311  1.00  0.00           C  
ATOM   2320  CG  TYR A 151       4.876  12.053  14.452  1.00  0.00           C  
ATOM   2321  CD1 TYR A 151       4.535  12.833  15.548  1.00  0.00           C  
ATOM   2322  CD2 TYR A 151       6.128  11.454  14.436  1.00  0.00           C  
ATOM   2323  CE1 TYR A 151       5.413  13.012  16.599  1.00  0.00           C  
ATOM   2324  CE2 TYR A 151       7.012  11.623  15.484  1.00  0.00           C  
ATOM   2325  CZ  TYR A 151       6.651  12.403  16.562  1.00  0.00           C  
ATOM   2326  OH  TYR A 151       7.526  12.566  17.610  1.00  0.00           O  
ATOM   2327  H   TYR A 151       1.566  13.284  12.503  1.00  0.00           H  
ATOM   2328  HA  TYR A 151       4.462  13.823  12.725  1.00  0.00           H  
ATOM   2329  HB2 TYR A 151       2.960  11.548  13.728  1.00  0.00           H  
ATOM   2330  HB3 TYR A 151       4.290  11.068  12.679  1.00  0.00           H  
ATOM   2331  HD1 TYR A 151       6.409  10.844  13.589  1.00  0.00           H  
ATOM   2332  HD2 TYR A 151       3.565  13.308  15.573  1.00  0.00           H  
ATOM   2333  HE1 TYR A 151       7.981  11.149  15.455  1.00  0.00           H  
ATOM   2334  HE2 TYR A 151       5.125  13.621  17.443  1.00  0.00           H  
ATOM   2335  HH  TYR A 151       7.626  11.719  18.072  1.00  0.00           H  
ATOM   2336  N   GLY A 152       3.170  13.536  10.149  1.00  0.00           N  
ATOM   2337  CA  GLY A 152       3.254  13.291   8.724  1.00  0.00           C  
ATOM   2338  C   GLY A 152       4.215  14.241   8.043  1.00  0.00           C  
ATOM   2339  O   GLY A 152       5.328  14.455   8.522  1.00  0.00           O  
ATOM   2340  H   GLY A 152       2.634  14.282  10.491  1.00  0.00           H  
ATOM   2341  HA2 GLY A 152       3.587  12.276   8.561  1.00  0.00           H  
ATOM   2342  HA3 GLY A 152       2.273  13.414   8.288  1.00  0.00           H  
ATOM   2343  N   ASP A 153       3.784  14.816   6.931  1.00  0.00           N  
ATOM   2344  CA  ASP A 153       4.615  15.756   6.186  1.00  0.00           C  
ATOM   2345  C   ASP A 153       4.801  17.047   6.980  1.00  0.00           C  
ATOM   2346  O   ASP A 153       5.912  17.562   7.104  1.00  0.00           O  
ATOM   2347  CB  ASP A 153       3.989  16.065   4.825  1.00  0.00           C  
ATOM   2348  CG  ASP A 153       4.930  16.815   3.900  1.00  0.00           C  
ATOM   2349  OD1 ASP A 153       6.161  16.621   4.002  1.00  0.00           O  
ATOM   2350  OD2 ASP A 153       4.439  17.593   3.054  1.00  0.00           O  
ATOM   2351  H   ASP A 153       2.884  14.606   6.603  1.00  0.00           H  
ATOM   2352  HA  ASP A 153       5.580  15.298   6.034  1.00  0.00           H  
ATOM   2353  HB2 ASP A 153       3.711  15.137   4.347  1.00  0.00           H  
ATOM   2354  HB3 ASP A 153       3.104  16.666   4.973  1.00  0.00           H  
ATOM   2355  N   GLY A 154       3.711  17.554   7.535  1.00  0.00           N  
ATOM   2356  CA  GLY A 154       3.777  18.769   8.322  1.00  0.00           C  
ATOM   2357  C   GLY A 154       3.948  18.483   9.799  1.00  0.00           C  
ATOM   2358  O   GLY A 154       3.236  19.036  10.632  1.00  0.00           O  
ATOM   2359  H   GLY A 154       2.856  17.095   7.419  1.00  0.00           H  
ATOM   2360  HA2 GLY A 154       4.614  19.363   7.981  1.00  0.00           H  
ATOM   2361  HA3 GLY A 154       2.867  19.332   8.178  1.00  0.00           H  
ATOM   2362  N   ALA A 155       4.901  17.619  10.120  1.00  0.00           N  
ATOM   2363  CA  ALA A 155       5.178  17.249  11.497  1.00  0.00           C  
ATOM   2364  C   ALA A 155       6.047  18.300  12.173  1.00  0.00           C  
ATOM   2365  O   ALA A 155       7.239  18.087  12.407  1.00  0.00           O  
ATOM   2366  CB  ALA A 155       5.852  15.887  11.554  1.00  0.00           C  
ATOM   2367  H   ALA A 155       5.435  17.222   9.411  1.00  0.00           H  
ATOM   2368  HA  ALA A 155       4.236  17.182  12.022  1.00  0.00           H  
ATOM   2369  HB1 ALA A 155       6.191  15.694  12.562  1.00  0.00           H  
ATOM   2370  HB2 ALA A 155       6.697  15.875  10.882  1.00  0.00           H  
ATOM   2371  HB3 ALA A 155       5.146  15.123  11.259  1.00  0.00           H  
ATOM   2372  N   LEU A 156       5.442  19.437  12.476  1.00  0.00           N  
ATOM   2373  CA  LEU A 156       6.137  20.528  13.122  1.00  0.00           C  
ATOM   2374  C   LEU A 156       6.562  20.133  14.529  1.00  0.00           C  
ATOM   2375  O   LEU A 156       6.030  19.183  15.109  1.00  0.00           O  
ATOM   2376  CB  LEU A 156       5.254  21.776  13.163  1.00  0.00           C  
ATOM   2377  CG  LEU A 156       3.819  21.565  13.655  1.00  0.00           C  
ATOM   2378  CD1 LEU A 156       3.402  22.702  14.571  1.00  0.00           C  
ATOM   2379  CD2 LEU A 156       2.856  21.459  12.483  1.00  0.00           C  
ATOM   2380  H   LEU A 156       4.498  19.543  12.257  1.00  0.00           H  
ATOM   2381  HA  LEU A 156       7.021  20.745  12.541  1.00  0.00           H  
ATOM   2382  HB2 LEU A 156       5.725  22.488  13.812  1.00  0.00           H  
ATOM   2383  HB3 LEU A 156       5.214  22.193  12.171  1.00  0.00           H  
ATOM   2384  HG  LEU A 156       3.767  20.644  14.219  1.00  0.00           H  
ATOM   2385 HD11 LEU A 156       4.023  22.699  15.454  1.00  0.00           H  
ATOM   2386 HD12 LEU A 156       2.369  22.576  14.856  1.00  0.00           H  
ATOM   2387 HD13 LEU A 156       3.520  23.642  14.052  1.00  0.00           H  
ATOM   2388 HD21 LEU A 156       2.978  20.499  12.002  1.00  0.00           H  
ATOM   2389 HD22 LEU A 156       3.066  22.246  11.774  1.00  0.00           H  
ATOM   2390 HD23 LEU A 156       1.842  21.557  12.840  1.00  0.00           H  
ATOM   2391  N   GLU A 157       7.533  20.855  15.063  1.00  0.00           N  
ATOM   2392  CA  GLU A 157       8.061  20.579  16.393  1.00  0.00           C  
ATOM   2393  C   GLU A 157       6.973  20.615  17.468  1.00  0.00           C  
ATOM   2394  O   GLU A 157       7.043  19.879  18.453  1.00  0.00           O  
ATOM   2395  CB  GLU A 157       9.187  21.565  16.727  1.00  0.00           C  
ATOM   2396  CG  GLU A 157       8.721  22.871  17.354  1.00  0.00           C  
ATOM   2397  CD  GLU A 157       9.290  23.076  18.742  1.00  0.00           C  
ATOM   2398  OE1 GLU A 157      10.409  23.616  18.851  1.00  0.00           O  
ATOM   2399  OE2 GLU A 157       8.624  22.689  19.726  1.00  0.00           O  
ATOM   2400  H   GLU A 157       7.920  21.590  14.541  1.00  0.00           H  
ATOM   2401  HA  GLU A 157       8.479  19.583  16.370  1.00  0.00           H  
ATOM   2402  HB2 GLU A 157       9.865  21.090  17.413  1.00  0.00           H  
ATOM   2403  HB3 GLU A 157       9.719  21.800  15.817  1.00  0.00           H  
ATOM   2404  HG2 GLU A 157       9.036  23.692  16.726  1.00  0.00           H  
ATOM   2405  HG3 GLU A 157       7.643  22.862  17.420  1.00  0.00           H  
ATOM   2406  N   GLU A 158       5.968  21.461  17.273  1.00  0.00           N  
ATOM   2407  CA  GLU A 158       4.879  21.578  18.237  1.00  0.00           C  
ATOM   2408  C   GLU A 158       4.016  20.322  18.228  1.00  0.00           C  
ATOM   2409  O   GLU A 158       3.590  19.842  19.275  1.00  0.00           O  
ATOM   2410  CB  GLU A 158       4.025  22.815  17.950  1.00  0.00           C  
ATOM   2411  CG  GLU A 158       4.055  23.853  19.065  1.00  0.00           C  
ATOM   2412  CD  GLU A 158       2.945  23.658  20.083  1.00  0.00           C  
ATOM   2413  OE1 GLU A 158       2.036  22.840  19.832  1.00  0.00           O  
ATOM   2414  OE2 GLU A 158       2.975  24.324  21.139  1.00  0.00           O  
ATOM   2415  H   GLU A 158       5.959  22.014  16.465  1.00  0.00           H  
ATOM   2416  HA  GLU A 158       5.323  21.681  19.217  1.00  0.00           H  
ATOM   2417  HB2 GLU A 158       4.381  23.282  17.044  1.00  0.00           H  
ATOM   2418  HB3 GLU A 158       3.001  22.505  17.805  1.00  0.00           H  
ATOM   2419  HG2 GLU A 158       5.004  23.785  19.575  1.00  0.00           H  
ATOM   2420  HG3 GLU A 158       3.953  24.835  18.627  1.00  0.00           H  
ATOM   2421  N   ALA A 159       3.781  19.779  17.041  1.00  0.00           N  
ATOM   2422  CA  ALA A 159       2.983  18.569  16.903  1.00  0.00           C  
ATOM   2423  C   ALA A 159       3.720  17.372  17.494  1.00  0.00           C  
ATOM   2424  O   ALA A 159       3.112  16.482  18.091  1.00  0.00           O  
ATOM   2425  CB  ALA A 159       2.650  18.320  15.441  1.00  0.00           C  
ATOM   2426  H   ALA A 159       4.163  20.194  16.242  1.00  0.00           H  
ATOM   2427  HA  ALA A 159       2.058  18.715  17.441  1.00  0.00           H  
ATOM   2428  HB1 ALA A 159       2.941  19.178  14.853  1.00  0.00           H  
ATOM   2429  HB2 ALA A 159       1.588  18.155  15.337  1.00  0.00           H  
ATOM   2430  HB3 ALA A 159       3.186  17.448  15.093  1.00  0.00           H  
ATOM   2431  N   ARG A 160       5.035  17.367  17.325  1.00  0.00           N  
ATOM   2432  CA  ARG A 160       5.873  16.290  17.837  1.00  0.00           C  
ATOM   2433  C   ARG A 160       5.895  16.292  19.361  1.00  0.00           C  
ATOM   2434  O   ARG A 160       5.652  15.262  19.991  1.00  0.00           O  
ATOM   2435  CB  ARG A 160       7.296  16.420  17.295  1.00  0.00           C  
ATOM   2436  CG  ARG A 160       7.394  16.229  15.789  1.00  0.00           C  
ATOM   2437  CD  ARG A 160       8.842  16.214  15.330  1.00  0.00           C  
ATOM   2438  NE  ARG A 160       8.989  16.641  13.944  1.00  0.00           N  
ATOM   2439  CZ  ARG A 160      10.077  16.411  13.214  1.00  0.00           C  
ATOM   2440  NH1 ARG A 160      11.081  15.709  13.724  1.00  0.00           N  
ATOM   2441  NH2 ARG A 160      10.154  16.861  11.971  1.00  0.00           N  
ATOM   2442  H   ARG A 160       5.454  18.108  16.842  1.00  0.00           H  
ATOM   2443  HA  ARG A 160       5.453  15.356  17.496  1.00  0.00           H  
ATOM   2444  HB2 ARG A 160       7.670  17.403  17.539  1.00  0.00           H  
ATOM   2445  HB3 ARG A 160       7.919  15.679  17.773  1.00  0.00           H  
ATOM   2446  HG2 ARG A 160       6.931  15.291  15.522  1.00  0.00           H  
ATOM   2447  HG3 ARG A 160       6.876  17.042  15.297  1.00  0.00           H  
ATOM   2448  HD2 ARG A 160       9.413  16.881  15.959  1.00  0.00           H  
ATOM   2449  HD3 ARG A 160       9.228  15.211  15.429  1.00  0.00           H  
ATOM   2450  HE  ARG A 160       8.239  17.137  13.538  1.00  0.00           H  
ATOM   2451 HH11 ARG A 160      11.022  15.347  14.658  1.00  0.00           H  
ATOM   2452 HH12 ARG A 160      11.907  15.537  13.174  1.00  0.00           H  
ATOM   2453 HH21 ARG A 160       9.393  17.376  11.571  1.00  0.00           H  
ATOM   2454 HH22 ARG A 160      10.984  16.687  11.423  1.00  0.00           H  
ATOM   2455  N   ARG A 161       6.171  17.456  19.955  1.00  0.00           N  
ATOM   2456  CA  ARG A 161       6.207  17.570  21.411  1.00  0.00           C  
ATOM   2457  C   ARG A 161       4.822  17.306  21.992  1.00  0.00           C  
ATOM   2458  O   ARG A 161       4.687  16.836  23.122  1.00  0.00           O  
ATOM   2459  CB  ARG A 161       6.727  18.937  21.851  1.00  0.00           C  
ATOM   2460  CG  ARG A 161       5.857  20.092  21.408  1.00  0.00           C  
ATOM   2461  CD  ARG A 161       5.994  21.284  22.336  1.00  0.00           C  
ATOM   2462  NE  ARG A 161       6.739  22.378  21.720  1.00  0.00           N  
ATOM   2463  CZ  ARG A 161       6.600  23.652  22.065  1.00  0.00           C  
ATOM   2464  NH1 ARG A 161       5.757  23.996  23.031  1.00  0.00           N  
ATOM   2465  NH2 ARG A 161       7.315  24.579  21.443  1.00  0.00           N  
ATOM   2466  H   ARG A 161       6.347  18.250  19.404  1.00  0.00           H  
ATOM   2467  HA  ARG A 161       6.878  16.814  21.774  1.00  0.00           H  
ATOM   2468  HB2 ARG A 161       6.790  18.955  22.929  1.00  0.00           H  
ATOM   2469  HB3 ARG A 161       7.716  19.081  21.440  1.00  0.00           H  
ATOM   2470  HG2 ARG A 161       6.156  20.379  20.416  1.00  0.00           H  
ATOM   2471  HG3 ARG A 161       4.826  19.769  21.397  1.00  0.00           H  
ATOM   2472  HD2 ARG A 161       5.006  21.638  22.594  1.00  0.00           H  
ATOM   2473  HD3 ARG A 161       6.508  20.970  23.233  1.00  0.00           H  
ATOM   2474  HE  ARG A 161       7.380  22.148  21.001  1.00  0.00           H  
ATOM   2475 HH11 ARG A 161       5.220  23.290  23.507  1.00  0.00           H  
ATOM   2476 HH12 ARG A 161       5.641  24.960  23.286  1.00  0.00           H  
ATOM   2477 HH21 ARG A 161       7.958  24.312  20.715  1.00  0.00           H  
ATOM   2478 HH22 ARG A 161       7.224  25.550  21.701  1.00  0.00           H  
ATOM   2479  N   LEU A 162       3.798  17.586  21.191  1.00  0.00           N  
ATOM   2480  CA  LEU A 162       2.418  17.360  21.588  1.00  0.00           C  
ATOM   2481  C   LEU A 162       2.192  15.874  21.811  1.00  0.00           C  
ATOM   2482  O   LEU A 162       1.633  15.465  22.823  1.00  0.00           O  
ATOM   2483  CB  LEU A 162       1.465  17.867  20.501  1.00  0.00           C  
ATOM   2484  CG  LEU A 162       0.210  18.585  20.997  1.00  0.00           C  
ATOM   2485  CD1 LEU A 162      -0.393  19.418  19.879  1.00  0.00           C  
ATOM   2486  CD2 LEU A 162      -0.811  17.588  21.523  1.00  0.00           C  
ATOM   2487  H   LEU A 162       3.981  17.941  20.294  1.00  0.00           H  
ATOM   2488  HA  LEU A 162       2.235  17.892  22.510  1.00  0.00           H  
ATOM   2489  HB2 LEU A 162       2.013  18.549  19.867  1.00  0.00           H  
ATOM   2490  HB3 LEU A 162       1.155  17.022  19.905  1.00  0.00           H  
ATOM   2491  HG  LEU A 162       0.478  19.250  21.804  1.00  0.00           H  
ATOM   2492 HD11 LEU A 162      -0.531  20.433  20.220  1.00  0.00           H  
ATOM   2493 HD12 LEU A 162      -1.348  19.000  19.594  1.00  0.00           H  
ATOM   2494 HD13 LEU A 162       0.270  19.410  19.027  1.00  0.00           H  
ATOM   2495 HD21 LEU A 162      -0.334  16.629  21.673  1.00  0.00           H  
ATOM   2496 HD22 LEU A 162      -1.614  17.482  20.809  1.00  0.00           H  
ATOM   2497 HD23 LEU A 162      -1.208  17.942  22.463  1.00  0.00           H  
ATOM   2498  N   ARG A 163       2.647  15.068  20.859  1.00  0.00           N  
ATOM   2499  CA  ARG A 163       2.505  13.623  20.953  1.00  0.00           C  
ATOM   2500  C   ARG A 163       3.283  13.088  22.149  1.00  0.00           C  
ATOM   2501  O   ARG A 163       2.816  12.187  22.848  1.00  0.00           O  
ATOM   2502  CB  ARG A 163       2.992  12.950  19.670  1.00  0.00           C  
ATOM   2503  CG  ARG A 163       2.334  11.606  19.398  1.00  0.00           C  
ATOM   2504  CD  ARG A 163       2.517  11.183  17.949  1.00  0.00           C  
ATOM   2505  NE  ARG A 163       3.743  10.403  17.757  1.00  0.00           N  
ATOM   2506  CZ  ARG A 163       3.964   9.594  16.723  1.00  0.00           C  
ATOM   2507  NH1 ARG A 163       3.020   9.399  15.807  1.00  0.00           N  
ATOM   2508  NH2 ARG A 163       5.137   8.987  16.605  1.00  0.00           N  
ATOM   2509  H   ARG A 163       3.097  15.458  20.074  1.00  0.00           H  
ATOM   2510  HA  ARG A 163       1.458  13.403  21.094  1.00  0.00           H  
ATOM   2511  HB2 ARG A 163       2.786  13.603  18.835  1.00  0.00           H  
ATOM   2512  HB3 ARG A 163       4.059  12.797  19.739  1.00  0.00           H  
ATOM   2513  HG2 ARG A 163       2.781  10.861  20.040  1.00  0.00           H  
ATOM   2514  HG3 ARG A 163       1.278  11.682  19.612  1.00  0.00           H  
ATOM   2515  HD2 ARG A 163       1.667  10.590  17.646  1.00  0.00           H  
ATOM   2516  HD3 ARG A 163       2.570  12.071  17.336  1.00  0.00           H  
ATOM   2517  HE  ARG A 163       4.458  10.513  18.429  1.00  0.00           H  
ATOM   2518 HH11 ARG A 163       2.136   9.859  15.890  1.00  0.00           H  
ATOM   2519 HH12 ARG A 163       3.195   8.799  15.024  1.00  0.00           H  
ATOM   2520 HH21 ARG A 163       5.861   9.147  17.301  1.00  0.00           H  
ATOM   2521 HH22 ARG A 163       5.322   8.379  15.833  1.00  0.00           H  
ATOM   2522  N   GLU A 164       4.462  13.653  22.379  1.00  0.00           N  
ATOM   2523  CA  GLU A 164       5.309  13.242  23.489  1.00  0.00           C  
ATOM   2524  C   GLU A 164       4.647  13.562  24.826  1.00  0.00           C  
ATOM   2525  O   GLU A 164       4.552  12.703  25.707  1.00  0.00           O  
ATOM   2526  CB  GLU A 164       6.672  13.926  23.397  1.00  0.00           C  
ATOM   2527  CG  GLU A 164       7.826  12.957  23.188  1.00  0.00           C  
ATOM   2528  CD  GLU A 164       8.852  13.023  24.299  1.00  0.00           C  
ATOM   2529  OE1 GLU A 164       9.150  14.132  24.776  1.00  0.00           O  
ATOM   2530  OE2 GLU A 164       9.362  11.956  24.697  1.00  0.00           O  
ATOM   2531  H   GLU A 164       4.771  14.370  21.784  1.00  0.00           H  
ATOM   2532  HA  GLU A 164       5.448  12.174  23.418  1.00  0.00           H  
ATOM   2533  HB2 GLU A 164       6.659  14.619  22.568  1.00  0.00           H  
ATOM   2534  HB3 GLU A 164       6.850  14.474  24.310  1.00  0.00           H  
ATOM   2535  HG2 GLU A 164       7.434  11.950  23.146  1.00  0.00           H  
ATOM   2536  HG3 GLU A 164       8.313  13.193  22.254  1.00  0.00           H  
ATOM   2537  N   GLY A 165       4.170  14.795  24.965  1.00  0.00           N  
ATOM   2538  CA  GLY A 165       3.510  15.194  26.193  1.00  0.00           C  
ATOM   2539  C   GLY A 165       2.208  14.452  26.391  1.00  0.00           C  
ATOM   2540  O   GLY A 165       1.759  14.253  27.522  1.00  0.00           O  
ATOM   2541  H   GLY A 165       4.256  15.437  24.222  1.00  0.00           H  
ATOM   2542  HA2 GLY A 165       4.166  14.989  27.027  1.00  0.00           H  
ATOM   2543  HA3 GLY A 165       3.308  16.254  26.155  1.00  0.00           H  
ATOM   2544  N   ASN A 166       1.609  14.045  25.280  1.00  0.00           N  
ATOM   2545  CA  ASN A 166       0.350  13.321  25.296  1.00  0.00           C  
ATOM   2546  C   ASN A 166       0.522  11.915  25.847  1.00  0.00           C  
ATOM   2547  O   ASN A 166      -0.153  11.534  26.802  1.00  0.00           O  
ATOM   2548  CB  ASN A 166      -0.238  13.237  23.887  1.00  0.00           C  
ATOM   2549  CG  ASN A 166      -1.500  14.063  23.738  1.00  0.00           C  
ATOM   2550  OD1 ASN A 166      -2.138  14.431  24.721  1.00  0.00           O  
ATOM   2551  ND2 ASN A 166      -1.879  14.348  22.505  1.00  0.00           N  
ATOM   2552  H   ASN A 166       2.031  14.246  24.417  1.00  0.00           H  
ATOM   2553  HA  ASN A 166      -0.336  13.863  25.929  1.00  0.00           H  
ATOM   2554  HB2 ASN A 166       0.491  13.591  23.174  1.00  0.00           H  
ATOM   2555  HB3 ASN A 166      -0.477  12.204  23.664  1.00  0.00           H  
ATOM   2556 HD21 ASN A 166      -1.336  14.015  21.765  1.00  0.00           H  
ATOM   2557 HD22 ASN A 166      -2.689  14.880  22.385  1.00  0.00           H  
ATOM   2558  N   TRP A 167       1.413  11.132  25.233  1.00  0.00           N  
ATOM   2559  CA  TRP A 167       1.633   9.758  25.667  1.00  0.00           C  
ATOM   2560  C   TRP A 167       2.108   9.700  27.110  1.00  0.00           C  
ATOM   2561  O   TRP A 167       1.854   8.716  27.801  1.00  0.00           O  
ATOM   2562  CB  TRP A 167       2.586   8.992  24.721  1.00  0.00           C  
ATOM   2563  CG  TRP A 167       4.051   9.337  24.823  1.00  0.00           C  
ATOM   2564  CD1 TRP A 167       4.782  10.042  23.913  1.00  0.00           C  
ATOM   2565  CD2 TRP A 167       4.972   8.957  25.860  1.00  0.00           C  
ATOM   2566  NE1 TRP A 167       6.087  10.144  24.328  1.00  0.00           N  
ATOM   2567  CE2 TRP A 167       6.228   9.490  25.520  1.00  0.00           C  
ATOM   2568  CE3 TRP A 167       4.851   8.232  27.048  1.00  0.00           C  
ATOM   2569  CZ2 TRP A 167       7.354   9.316  26.321  1.00  0.00           C  
ATOM   2570  CZ3 TRP A 167       5.969   8.060  27.843  1.00  0.00           C  
ATOM   2571  CH2 TRP A 167       7.206   8.600  27.476  1.00  0.00           C  
ATOM   2572  H   TRP A 167       1.917  11.484  24.469  1.00  0.00           H  
ATOM   2573  HA  TRP A 167       0.665   9.269  25.629  1.00  0.00           H  
ATOM   2574  HB2 TRP A 167       2.492   7.936  24.923  1.00  0.00           H  
ATOM   2575  HB3 TRP A 167       2.274   9.176  23.702  1.00  0.00           H  
ATOM   2576  HD1 TRP A 167       4.378  10.462  23.004  1.00  0.00           H  
ATOM   2577  HE1 TRP A 167       6.802  10.615  23.847  1.00  0.00           H  
ATOM   2578  HE3 TRP A 167       3.898   7.808  27.347  1.00  0.00           H  
ATOM   2579  HZ2 TRP A 167       8.316   9.728  26.052  1.00  0.00           H  
ATOM   2580  HZ3 TRP A 167       5.893   7.499  28.763  1.00  0.00           H  
ATOM   2581  HH2 TRP A 167       8.053   8.441  28.127  1.00  0.00           H  
ATOM   2582  N   ALA A 168       2.780  10.751  27.565  1.00  0.00           N  
ATOM   2583  CA  ALA A 168       3.269  10.802  28.934  1.00  0.00           C  
ATOM   2584  C   ALA A 168       2.128  10.569  29.924  1.00  0.00           C  
ATOM   2585  O   ALA A 168       2.256   9.786  30.864  1.00  0.00           O  
ATOM   2586  CB  ALA A 168       3.947  12.137  29.205  1.00  0.00           C  
ATOM   2587  H   ALA A 168       2.947  11.513  26.965  1.00  0.00           H  
ATOM   2588  HA  ALA A 168       4.003  10.019  29.056  1.00  0.00           H  
ATOM   2589  HB1 ALA A 168       4.912  11.965  29.659  1.00  0.00           H  
ATOM   2590  HB2 ALA A 168       3.334  12.724  29.873  1.00  0.00           H  
ATOM   2591  HB3 ALA A 168       4.077  12.670  28.274  1.00  0.00           H  
ATOM   2592  N   SER A 169       1.016  11.251  29.709  1.00  0.00           N  
ATOM   2593  CA  SER A 169      -0.138  11.117  30.583  1.00  0.00           C  
ATOM   2594  C   SER A 169      -1.074   9.977  30.164  1.00  0.00           C  
ATOM   2595  O   SER A 169      -1.851   9.486  30.984  1.00  0.00           O  
ATOM   2596  CB  SER A 169      -0.910  12.434  30.614  1.00  0.00           C  
ATOM   2597  OG  SER A 169      -0.340  13.371  29.718  1.00  0.00           O  
ATOM   2598  H   SER A 169       0.964  11.867  28.943  1.00  0.00           H  
ATOM   2599  HA  SER A 169       0.230  10.912  31.577  1.00  0.00           H  
ATOM   2600  HB2 SER A 169      -1.936  12.256  30.328  1.00  0.00           H  
ATOM   2601  HB3 SER A 169      -0.880  12.844  31.613  1.00  0.00           H  
ATOM   2602  HG  SER A 169       0.449  13.758  30.119  1.00  0.00           H  
ATOM   2603  N   VAL A 170      -1.053   9.586  28.887  1.00  0.00           N  
ATOM   2604  CA  VAL A 170      -1.976   8.544  28.421  1.00  0.00           C  
ATOM   2605  C   VAL A 170      -1.388   7.133  28.386  1.00  0.00           C  
ATOM   2606  O   VAL A 170      -2.072   6.174  28.733  1.00  0.00           O  
ATOM   2607  CB  VAL A 170      -2.575   8.865  27.029  1.00  0.00           C  
ATOM   2608  CG1 VAL A 170      -3.448  10.111  27.088  1.00  0.00           C  
ATOM   2609  CG2 VAL A 170      -1.501   9.018  25.968  1.00  0.00           C  
ATOM   2610  H   VAL A 170      -0.449  10.031  28.247  1.00  0.00           H  
ATOM   2611  HA  VAL A 170      -2.798   8.532  29.122  1.00  0.00           H  
ATOM   2612  HB  VAL A 170      -3.196   8.035  26.743  1.00  0.00           H  
ATOM   2613 HG11 VAL A 170      -3.280  10.625  28.022  1.00  0.00           H  
ATOM   2614 HG12 VAL A 170      -4.488   9.826  27.016  1.00  0.00           H  
ATOM   2615 HG13 VAL A 170      -3.196  10.766  26.266  1.00  0.00           H  
ATOM   2616 HG21 VAL A 170      -1.675   9.927  25.406  1.00  0.00           H  
ATOM   2617 HG22 VAL A 170      -1.532   8.171  25.299  1.00  0.00           H  
ATOM   2618 HG23 VAL A 170      -0.532   9.069  26.441  1.00  0.00           H  
ATOM   2619  N   ARG A 171      -0.154   6.975  27.951  1.00  0.00           N  
ATOM   2620  CA  ARG A 171       0.422   5.641  27.869  1.00  0.00           C  
ATOM   2621  C   ARG A 171       0.802   5.122  29.251  1.00  0.00           C  
ATOM   2622  O   ARG A 171       0.806   3.914  29.486  1.00  0.00           O  
ATOM   2623  CB  ARG A 171       1.610   5.618  26.900  1.00  0.00           C  
ATOM   2624  CG  ARG A 171       2.972   5.518  27.558  1.00  0.00           C  
ATOM   2625  CD  ARG A 171       4.007   5.014  26.569  1.00  0.00           C  
ATOM   2626  NE  ARG A 171       4.850   3.964  27.144  1.00  0.00           N  
ATOM   2627  CZ  ARG A 171       6.120   3.752  26.807  1.00  0.00           C  
ATOM   2628  NH1 ARG A 171       6.711   4.515  25.890  1.00  0.00           N  
ATOM   2629  NH2 ARG A 171       6.798   2.773  27.391  1.00  0.00           N  
ATOM   2630  H   ARG A 171       0.371   7.755  27.663  1.00  0.00           H  
ATOM   2631  HA  ARG A 171      -0.348   4.993  27.475  1.00  0.00           H  
ATOM   2632  HB2 ARG A 171       1.497   4.772  26.239  1.00  0.00           H  
ATOM   2633  HB3 ARG A 171       1.588   6.522  26.309  1.00  0.00           H  
ATOM   2634  HG2 ARG A 171       3.266   6.496  27.909  1.00  0.00           H  
ATOM   2635  HG3 ARG A 171       2.913   4.832  28.389  1.00  0.00           H  
ATOM   2636  HD2 ARG A 171       3.492   4.621  25.702  1.00  0.00           H  
ATOM   2637  HD3 ARG A 171       4.630   5.843  26.267  1.00  0.00           H  
ATOM   2638  HE  ARG A 171       4.441   3.382  27.831  1.00  0.00           H  
ATOM   2639 HH11 ARG A 171       6.202   5.256  25.451  1.00  0.00           H  
ATOM   2640 HH12 ARG A 171       7.668   4.353  25.642  1.00  0.00           H  
ATOM   2641 HH21 ARG A 171       6.349   2.196  28.086  1.00  0.00           H  
ATOM   2642 HH22 ARG A 171       7.754   2.605  27.154  1.00  0.00           H  
ATOM   2643  N   THR A 172       1.101   6.033  30.163  1.00  0.00           N  
ATOM   2644  CA  THR A 172       1.468   5.654  31.517  1.00  0.00           C  
ATOM   2645  C   THR A 172       0.233   5.366  32.370  1.00  0.00           C  
ATOM   2646  O   THR A 172       0.281   4.540  33.278  1.00  0.00           O  
ATOM   2647  CB  THR A 172       2.323   6.744  32.179  1.00  0.00           C  
ATOM   2648  OG1 THR A 172       3.167   7.350  31.191  1.00  0.00           O  
ATOM   2649  CG2 THR A 172       3.178   6.170  33.299  1.00  0.00           C  
ATOM   2650  H   THR A 172       1.075   6.982  29.921  1.00  0.00           H  
ATOM   2651  HA  THR A 172       2.059   4.756  31.459  1.00  0.00           H  
ATOM   2652  HB  THR A 172       1.666   7.491  32.591  1.00  0.00           H  
ATOM   2653  HG1 THR A 172       2.981   8.300  31.148  1.00  0.00           H  
ATOM   2654 HG21 THR A 172       3.843   6.936  33.672  1.00  0.00           H  
ATOM   2655 HG22 THR A 172       3.759   5.343  32.919  1.00  0.00           H  
ATOM   2656 HG23 THR A 172       2.540   5.826  34.098  1.00  0.00           H  
ATOM   2657  N   VAL A 173      -0.882   6.032  32.069  1.00  0.00           N  
ATOM   2658  CA  VAL A 173      -2.112   5.809  32.825  1.00  0.00           C  
ATOM   2659  C   VAL A 173      -2.701   4.438  32.492  1.00  0.00           C  
ATOM   2660  O   VAL A 173      -3.353   3.809  33.321  1.00  0.00           O  
ATOM   2661  CB  VAL A 173      -3.150   6.937  32.588  1.00  0.00           C  
ATOM   2662  CG1 VAL A 173      -3.905   6.757  31.281  1.00  0.00           C  
ATOM   2663  CG2 VAL A 173      -4.118   7.028  33.758  1.00  0.00           C  
ATOM   2664  H   VAL A 173      -0.880   6.674  31.327  1.00  0.00           H  
ATOM   2665  HA  VAL A 173      -1.846   5.816  33.874  1.00  0.00           H  
ATOM   2666  HB  VAL A 173      -2.613   7.871  32.529  1.00  0.00           H  
ATOM   2667 HG11 VAL A 173      -3.736   7.614  30.647  1.00  0.00           H  
ATOM   2668 HG12 VAL A 173      -4.960   6.663  31.486  1.00  0.00           H  
ATOM   2669 HG13 VAL A 173      -3.554   5.865  30.783  1.00  0.00           H  
ATOM   2670 HG21 VAL A 173      -4.346   8.065  33.957  1.00  0.00           H  
ATOM   2671 HG22 VAL A 173      -3.667   6.584  34.634  1.00  0.00           H  
ATOM   2672 HG23 VAL A 173      -5.029   6.500  33.514  1.00  0.00           H  
ATOM   2673  N   LEU A 174      -2.433   3.965  31.282  1.00  0.00           N  
ATOM   2674  CA  LEU A 174      -2.906   2.654  30.853  1.00  0.00           C  
ATOM   2675  C   LEU A 174      -1.717   1.729  30.630  1.00  0.00           C  
ATOM   2676  O   LEU A 174      -1.726   0.882  29.735  1.00  0.00           O  
ATOM   2677  CB  LEU A 174      -3.742   2.754  29.572  1.00  0.00           C  
ATOM   2678  CG  LEU A 174      -4.500   4.065  29.379  1.00  0.00           C  
ATOM   2679  CD1 LEU A 174      -4.545   4.442  27.908  1.00  0.00           C  
ATOM   2680  CD2 LEU A 174      -5.908   3.962  29.948  1.00  0.00           C  
ATOM   2681  H   LEU A 174      -1.887   4.503  30.672  1.00  0.00           H  
ATOM   2682  HA  LEU A 174      -3.518   2.249  31.646  1.00  0.00           H  
ATOM   2683  HB2 LEU A 174      -3.081   2.619  28.728  1.00  0.00           H  
ATOM   2684  HB3 LEU A 174      -4.461   1.947  29.576  1.00  0.00           H  
ATOM   2685  HG  LEU A 174      -3.979   4.850  29.911  1.00  0.00           H  
ATOM   2686 HD11 LEU A 174      -3.662   4.064  27.413  1.00  0.00           H  
ATOM   2687 HD12 LEU A 174      -4.580   5.517  27.812  1.00  0.00           H  
ATOM   2688 HD13 LEU A 174      -5.424   4.011  27.453  1.00  0.00           H  
ATOM   2689 HD21 LEU A 174      -6.600   4.459  29.286  1.00  0.00           H  
ATOM   2690 HD22 LEU A 174      -5.938   4.430  30.920  1.00  0.00           H  
ATOM   2691 HD23 LEU A 174      -6.183   2.922  30.040  1.00  0.00           H  
ATOM   2692  N   THR A 175      -0.680   1.909  31.436  1.00  0.00           N  
ATOM   2693  CA  THR A 175       0.526   1.100  31.318  1.00  0.00           C  
ATOM   2694  C   THR A 175       0.358  -0.252  32.018  1.00  0.00           C  
ATOM   2695  O   THR A 175       1.237  -1.110  31.943  1.00  0.00           O  
ATOM   2696  CB  THR A 175       1.765   1.844  31.878  1.00  0.00           C  
ATOM   2697  OG1 THR A 175       2.957   1.363  31.242  1.00  0.00           O  
ATOM   2698  CG2 THR A 175       1.886   1.679  33.388  1.00  0.00           C  
ATOM   2699  H   THR A 175      -0.720   2.615  32.121  1.00  0.00           H  
ATOM   2700  HA  THR A 175       0.693   0.921  30.264  1.00  0.00           H  
ATOM   2701  HB  THR A 175       1.657   2.898  31.657  1.00  0.00           H  
ATOM   2702  HG1 THR A 175       3.091   0.437  31.479  1.00  0.00           H  
ATOM   2703 HG21 THR A 175       2.929   1.609  33.661  1.00  0.00           H  
ATOM   2704 HG22 THR A 175       1.373   0.781  33.695  1.00  0.00           H  
ATOM   2705 HG23 THR A 175       1.442   2.533  33.881  1.00  0.00           H  
ATOM   2706  N   GLY A 176      -0.776  -0.438  32.686  1.00  0.00           N  
ATOM   2707  CA  GLY A 176      -1.034  -1.687  33.384  1.00  0.00           C  
ATOM   2708  C   GLY A 176      -1.720  -2.718  32.504  1.00  0.00           C  
ATOM   2709  O   GLY A 176      -2.102  -3.786  32.978  1.00  0.00           O  
ATOM   2710  H   GLY A 176      -1.443   0.278  32.709  1.00  0.00           H  
ATOM   2711  HA2 GLY A 176      -0.095  -2.093  33.730  1.00  0.00           H  
ATOM   2712  HA3 GLY A 176      -1.662  -1.484  34.239  1.00  0.00           H  
ATOM   2713  N   ALA A 177      -1.869  -2.397  31.223  1.00  0.00           N  
ATOM   2714  CA  ALA A 177      -2.516  -3.293  30.260  1.00  0.00           C  
ATOM   2715  C   ALA A 177      -1.570  -4.397  29.778  1.00  0.00           C  
ATOM   2716  O   ALA A 177      -1.698  -4.890  28.662  1.00  0.00           O  
ATOM   2717  CB  ALA A 177      -3.028  -2.492  29.073  1.00  0.00           C  
ATOM   2718  H   ALA A 177      -1.538  -1.530  30.913  1.00  0.00           H  
ATOM   2719  HA  ALA A 177      -3.371  -3.753  30.741  1.00  0.00           H  
ATOM   2720  HB1 ALA A 177      -3.905  -2.971  28.667  1.00  0.00           H  
ATOM   2721  HB2 ALA A 177      -2.260  -2.441  28.315  1.00  0.00           H  
ATOM   2722  HB3 ALA A 177      -3.281  -1.492  29.396  1.00  0.00           H  
ATOM   2723  N   VAL A 178      -0.626  -4.789  30.625  1.00  0.00           N  
ATOM   2724  CA  VAL A 178       0.323  -5.841  30.278  1.00  0.00           C  
ATOM   2725  C   VAL A 178      -0.244  -7.217  30.625  1.00  0.00           C  
ATOM   2726  O   VAL A 178       0.408  -8.024  31.291  1.00  0.00           O  
ATOM   2727  CB  VAL A 178       1.682  -5.657  30.990  1.00  0.00           C  
ATOM   2728  CG1 VAL A 178       2.809  -6.182  30.117  1.00  0.00           C  
ATOM   2729  CG2 VAL A 178       1.923  -4.197  31.349  1.00  0.00           C  
ATOM   2730  H   VAL A 178      -0.575  -4.370  31.509  1.00  0.00           H  
ATOM   2731  HA  VAL A 178       0.491  -5.795  29.212  1.00  0.00           H  
ATOM   2732  HB  VAL A 178       1.666  -6.232  31.903  1.00  0.00           H  
ATOM   2733 HG11 VAL A 178       2.900  -5.564  29.236  1.00  0.00           H  
ATOM   2734 HG12 VAL A 178       2.594  -7.199  29.823  1.00  0.00           H  
ATOM   2735 HG13 VAL A 178       3.736  -6.155  30.671  1.00  0.00           H  
ATOM   2736 HG21 VAL A 178       2.850  -3.867  30.904  1.00  0.00           H  
ATOM   2737 HG22 VAL A 178       1.982  -4.096  32.422  1.00  0.00           H  
ATOM   2738 HG23 VAL A 178       1.109  -3.595  30.973  1.00  0.00           H  
ATOM   2739  N   ALA A 179      -1.464  -7.481  30.177  1.00  0.00           N  
ATOM   2740  CA  ALA A 179      -2.116  -8.757  30.449  1.00  0.00           C  
ATOM   2741  C   ALA A 179      -1.673  -9.822  29.452  1.00  0.00           C  
ATOM   2742  O   ALA A 179      -2.079 -10.981  29.542  1.00  0.00           O  
ATOM   2743  CB  ALA A 179      -3.629  -8.597  30.423  1.00  0.00           C  
ATOM   2744  H   ALA A 179      -1.939  -6.799  29.654  1.00  0.00           H  
ATOM   2745  HA  ALA A 179      -1.829  -9.068  31.443  1.00  0.00           H  
ATOM   2746  HB1 ALA A 179      -4.060  -9.365  29.798  1.00  0.00           H  
ATOM   2747  HB2 ALA A 179      -3.883  -7.625  30.026  1.00  0.00           H  
ATOM   2748  HB3 ALA A 179      -4.018  -8.690  31.426  1.00  0.00           H  
ATOM   2749  N   LEU A 180      -0.828  -9.427  28.507  1.00  0.00           N  
ATOM   2750  CA  LEU A 180      -0.322 -10.348  27.499  1.00  0.00           C  
ATOM   2751  C   LEU A 180       0.993 -10.964  27.963  1.00  0.00           C  
ATOM   2752  O   LEU A 180       1.534 -11.867  27.321  1.00  0.00           O  
ATOM   2753  CB  LEU A 180      -0.115  -9.626  26.165  1.00  0.00           C  
ATOM   2754  CG  LEU A 180      -1.237  -8.670  25.756  1.00  0.00           C  
ATOM   2755  CD1 LEU A 180      -0.764  -7.743  24.646  1.00  0.00           C  
ATOM   2756  CD2 LEU A 180      -2.469  -9.446  25.314  1.00  0.00           C  
ATOM   2757  H   LEU A 180      -0.533  -8.492  28.490  1.00  0.00           H  
ATOM   2758  HA  LEU A 180      -1.050 -11.135  27.367  1.00  0.00           H  
ATOM   2759  HB2 LEU A 180       0.805  -9.062  26.225  1.00  0.00           H  
ATOM   2760  HB3 LEU A 180      -0.008 -10.371  25.390  1.00  0.00           H  
ATOM   2761  HG  LEU A 180      -1.509  -8.062  26.605  1.00  0.00           H  
ATOM   2762 HD11 LEU A 180      -1.505  -6.976  24.481  1.00  0.00           H  
ATOM   2763 HD12 LEU A 180      -0.624  -8.312  23.739  1.00  0.00           H  
ATOM   2764 HD13 LEU A 180       0.170  -7.286  24.933  1.00  0.00           H  
ATOM   2765 HD21 LEU A 180      -2.241 -10.003  24.417  1.00  0.00           H  
ATOM   2766 HD22 LEU A 180      -3.276  -8.756  25.115  1.00  0.00           H  
ATOM   2767 HD23 LEU A 180      -2.764 -10.129  26.096  1.00  0.00           H  
ATOM   2768  N   GLY A 181       1.501 -10.459  29.080  1.00  0.00           N  
ATOM   2769  CA  GLY A 181       2.748 -10.949  29.623  1.00  0.00           C  
ATOM   2770  C   GLY A 181       2.591 -12.255  30.374  1.00  0.00           C  
ATOM   2771  O   GLY A 181       2.454 -12.264  31.600  1.00  0.00           O  
ATOM   2772  H   GLY A 181       1.023  -9.738  29.537  1.00  0.00           H  
ATOM   2773  HA2 GLY A 181       3.446 -11.095  28.811  1.00  0.00           H  
ATOM   2774  HA3 GLY A 181       3.148 -10.205  30.296  1.00  0.00           H  
ATOM   2775  N   ALA A 182       2.621 -13.353  29.637  1.00  0.00           N  
ATOM   2776  CA  ALA A 182       2.499 -14.681  30.215  1.00  0.00           C  
ATOM   2777  C   ALA A 182       3.835 -15.413  30.122  1.00  0.00           C  
ATOM   2778  O   ALA A 182       4.860 -14.807  29.805  1.00  0.00           O  
ATOM   2779  CB  ALA A 182       1.400 -15.466  29.511  1.00  0.00           C  
ATOM   2780  H   ALA A 182       2.742 -13.268  28.667  1.00  0.00           H  
ATOM   2781  HA  ALA A 182       2.228 -14.572  31.256  1.00  0.00           H  
ATOM   2782  HB1 ALA A 182       1.719 -15.713  28.510  1.00  0.00           H  
ATOM   2783  HB2 ALA A 182       0.503 -14.865  29.465  1.00  0.00           H  
ATOM   2784  HB3 ALA A 182       1.199 -16.374  30.060  1.00  0.00           H  
ATOM   2785  N   LEU A 183       3.821 -16.710  30.385  1.00  0.00           N  
ATOM   2786  CA  LEU A 183       5.029 -17.516  30.319  1.00  0.00           C  
ATOM   2787  C   LEU A 183       4.750 -18.791  29.544  1.00  0.00           C  
ATOM   2788  O   LEU A 183       3.595 -19.267  29.593  1.00  0.00           O  
ATOM   2789  CB  LEU A 183       5.521 -17.856  31.726  1.00  0.00           C  
ATOM   2790  CG  LEU A 183       6.190 -16.704  32.472  1.00  0.00           C  
ATOM   2791  CD1 LEU A 183       5.510 -16.468  33.812  1.00  0.00           C  
ATOM   2792  CD2 LEU A 183       7.672 -16.986  32.663  1.00  0.00           C  
ATOM   2793  OXT LEU A 183       5.678 -19.315  28.897  1.00  0.00           O  
ATOM   2794  H   LEU A 183       2.975 -17.144  30.618  1.00  0.00           H  
ATOM   2795  HA  LEU A 183       5.787 -16.946  29.803  1.00  0.00           H  
ATOM   2796  HB2 LEU A 183       4.676 -18.194  32.309  1.00  0.00           H  
ATOM   2797  HB3 LEU A 183       6.231 -18.666  31.650  1.00  0.00           H  
ATOM   2798  HG  LEU A 183       6.094 -15.801  31.887  1.00  0.00           H  
ATOM   2799 HD11 LEU A 183       4.452 -16.320  33.658  1.00  0.00           H  
ATOM   2800 HD12 LEU A 183       5.933 -15.591  34.281  1.00  0.00           H  
ATOM   2801 HD13 LEU A 183       5.665 -17.326  34.450  1.00  0.00           H  
ATOM   2802 HD21 LEU A 183       8.249 -16.169  32.254  1.00  0.00           H  
ATOM   2803 HD22 LEU A 183       7.931 -17.902  32.152  1.00  0.00           H  
ATOM   2804 HD23 LEU A 183       7.887 -17.087  33.716  1.00  0.00           H  
