# Supplementary material for: Characterizing the consensus residue specificity and surface of BCL-2 binding to BH3 ligands using the Knob-Socket model
Source: PLoS One. 2023 Feb 16;18(2):e0281463. doi: 10.1371/journal.pone.0281463 (PMC9934389; doi:10.1371/journal.pone.0281463)
Supplement: S1 File — (TGZ) [file pone.0281463.s008.tgz › BCL3_Bax_KS_files/1f16/f1f16.nomc.newann]

4 H4E0T0C0D0 nnnnnh :2+1+1 28.69 F R G Y 2.80 79.97 0.64 31.34 H4 H4 H8 H16 A A A A 30 34 67 115
4 H4E0T0C0D0 nnnnnh :2+1+1 41.78 R G D Y 79.97 0.64 55.17 31.34 H4 H8 H8 H16 A A A A 34 67 71 115
4 H4E0T0C0D0 nnnhhl 2:1+1 19.00 L I G Y 19.02 24.99 0.64 31.34 H8 H8 H8 H16 A A A A 63 66 67 115
4 H4E0T0C0D0 nnnnnh :2+1+1 13.45 F L G Y 2.80 19.02 0.64 31.34 H4 H8 H8 H16 A A A A 30 63 67 115
4 H4E0T0C0D0 nnnhhl 2:1+1 18.33 I G L Y 24.99 0.64 16.35 31.34 H8 H8 H8 H16 A A A A 66 67 70 115
4 H4E0T0C0D0 nnnhhl 2:1+1 25.88 G L D Y 0.64 16.35 55.17 31.34 H8 H8 H8 H16 A A A A 67 70 71 115
4 H4E0T0C0D0 nnnnnh :2+1+1 27.54 L I Y L 17.64 48.74 31.34 12.44 H10 H10 H16 H24 A A A A 76 80 115 181
3 H3E0T0C0D0 nnn 1+1+1 21.78 L L Y 16.35 17.64 31.34 H8 H10 H16 A A A 70 76 115
3 H3E0T0C0D0 nhn :2+1 44.34 I Y K 48.74 31.34 52.95 H10 H16 H16 A A A 80 115 119
4 H4E0T0C0D0 hnnnnh :2+:2 22.78 L I V Y 19.02 24.99 15.78 31.34 H8 H8 H16 H16 A A A A 63 66 111 115
4 H4E0T0C0D0 nnnhhl 2:1+1 23.40 L V F Y 19.02 15.78 27.45 31.34 H8 H16 H16 H16 A A A A 63 111 114 115
3 H3E0T0C0D0 hhl 2:1 16.92 V A Y 15.78 3.63 31.34 H16 H16 H16 A A A 111 112 115
4 H4E0T0C0D0 nnnhhl 2:1+1 21.58 A Y F L 3.63 31.34 38.91 12.44 H16 H16 H16 H24 A A A A 112 115 116 181
4 H4E0T0C0D0 lnnnnn 2+1+1 20.15 F L F Y 2.80 19.02 27.45 31.34 H4 H8 H16 H16 A A A A 30 63 114 115
4 H4E0T0C0D0 nnnhhl 2:1+1 17.71 F F Y S 2.80 27.45 31.34 9.27 H4 H16 H16 H16 A A A A 30 114 115 118
3 H3E0T0C0D0 hhl 2:1 41.07 Y F K 31.34 38.91 52.95 H16 H16 H16 A A A 115 116 119
3 H3E0T0C0D0 hhl 2:1 31.19 Y S K 31.34 9.27 52.95 H16 H16 H16 A A A 115 118 119
3 H3E0T0C0D0 nhn :2+1 46.49 D Y K 55.17 31.34 52.95 H8 H16 H16 A A A 71 115 119
3 H0E0T0C3D0 lll 3 106.45 D G S 124.93 74.06 120.35 C1 C1 C1 A A A 2 3 4
2 H0E0T0C2D0 l 2 180.84 M D 236.75 124.93 C1 C1 A A 1 2
3 H0E0T0C3D0 lll 3 84.13 G S G 74.06 120.35 57.97 C1 C1 C1 A A A 3 4 5
3 H0E0T0C3D0 lnl 3 97.12 G G E 74.06 57.97 159.34 C1 C1 C1 A A A 3 5 6
3 H0E0T1C2D0 lll 3 131.72 E Q P 159.34 110.33 125.49 C1 C1 T2 A A A 6 7 8
3 H0E0T2C1D0 lll 3 145.77 Q P R 110.33 125.49 201.49 C1 T2 T2 A A A 7 8 9
3 H0E0T2C1D0 lnl 3 125.05 Q R G 110.33 201.49 63.34 C1 T2 T2 A A A 7 9 10
2 H0E0T2C0D0 n 1+1 98.81 P T 125.49 72.13 T2 T2 A A 8 14
2 H0E0T2C0D0 l 2 72.13 G G 63.34 80.92 T2 T2 A A 10 11
2 H0E0T2C0D0 l 2 52.85 G G 63.34 42.36 T2 T2 A A 10 12
3 H0E0T2C1D0 lnl 3 63.64 G P S 42.36 114.13 34.42 T2 T2 C3 A A A 12 13 15
4 H1E0T2C1D0 llnlnn 3+1 70.38 P T S Q 114.13 72.13 34.42 60.84 T2 T2 C3 H4 A A A A 13 14 15 18
4 H2E0T1C1D0 lnnnnl 2+2 42.08 T S Q I 72.13 34.42 60.84 0.94 T2 C3 H4 H4 A A A A 14 15 18 19
4 H2E0T1C1D0 lnnnnn 2+1+1 40.93 T Q I G 72.13 60.84 0.94 29.82 T2 H4 H4 C21 A A A A 14 18 19 156
4 H2E0T1C1D0 lnnnnn 2+1+1 44.12 T S I Q 72.13 34.42 0.94 69.00 T2 C3 H4 H20 A A A A 14 15 19 153
4 H2E0T1C1D0 nnnnnn 1+1+1+1 42.97 T I Q G 72.13 0.94 69.00 29.82 T2 H4 H20 C21 A A A A 14 19 153 156
4 H3E0T0C1D0 nnnlnh 2:1+1 39.47 S S I Q 34.42 53.51 0.94 69.00 C3 H4 H4 H20 A A A A 15 16 19 153
3 H2E0T0C1D0 lll 3 62.45 S S E 34.42 53.51 99.41 C3 H4 H4 A A A 15 16 17
3 H2E0T0C1D0 lnl 3 64.89 S E Q 34.42 99.41 60.84 C3 H4 H4 A A A 15 17 18
4 H3E0T1C0D0 nnnhhl 2:1+1 30.89 S I M L 53.51 0.94 41.56 27.54 H4 H4 H4 T19 A A A A 16 19 20 149
4 H3E0T1C0D0 nnnnnh :2+1+1 37.75 S I L Q 53.51 0.94 27.54 69.00 H4 H4 T19 H20 A A A A 16 19 149 153
3 H3E0T0C0D0 hhl 2:1 64.83 S E M 53.51 99.41 41.56 H4 H4 H4 A A A 16 17 20
3 H3E0T0C0D0 hhl 2:1 81.84 E M K 99.41 41.56 104.55 H4 H4 H4 A A A 17 20 21
3 H3E0T0C0D0 hhl 2:1 88.27 E Q K 99.41 60.84 104.55 H4 H4 H4 A A A 17 18 21
4 H2E0T0C2D0 lnnnnl 2+2 24.49 Q I G G 60.84 0.94 29.82 6.38 H4 H4 C21 C21 A A A A 18 19 156 157
4 H2E0T0C2D0 lnnnnl 2+2 23.99 Q I G W 60.84 0.94 6.38 27.80 H4 H4 C21 C21 A A A A 18 19 157 158
4 H3E0T0C1D0 nnnhhl 2:1+1 31.11 Q I T W 60.84 0.94 34.87 27.80 H4 H4 H4 C21 A A A A 18 19 22 158
3 H3E0T0C0D0 hhl 2:1 66.75 Q K T 60.84 104.55 34.87 H4 H4 H4 A A A 18 21 22
5 H3E0T2C0D0 nnnnnnnnnl 2+1+1+1 12.43 I L L L I 0.94 13.13 10.67 27.54 9.87 H4 H18 T19 T19 H20 A A A A A 19 144 148 149 152
4 H3E0T0C1D0 nnnnnn 1+1+1+1 12.93 I L I W 0.94 13.13 9.87 27.80 H4 H18 H20 C21 A A A A 19 144 152 158
4 H3E0T1C0D0 lnnnnn 2+1+1 26.84 I L I Q 0.94 27.54 9.87 69.00 H4 T19 H20 H20 A A A A 19 149 152 153
4 H3E0T0C1D0 lnnnnn 2+1+1 27.41 I I Q G 0.94 9.87 69.00 29.82 H4 H20 H20 C21 A A A A 19 152 153 156
4 H2E0T0C2D0 lnnnnn 2+1+1 11.75 I I G G 0.94 9.87 29.82 6.38 H4 H20 C21 C21 A A A A 19 152 156 157
4 H2E0T0C2D0 lnnnnn 2+1+1 11.25 I I G W 0.94 9.87 6.38 27.80 H4 H20 C21 C21 A A A A 19 152 157 158
4 H3E0T0C1D0 nnnhhl 2:1+1 16.79 I T G W 0.94 34.87 3.57 27.80 H4 H4 H4 C21 A A A A 19 22 23 158
4 H4E0T0C0D0 nnnhhl 2:1+1 14.80 I M G L 0.94 41.56 3.57 13.13 H4 H4 H4 H18 A A A A 19 20 23 144
4 H3E0T0C1D0 nnnnnh :2+1+1 11.36 I G L W 0.94 3.57 13.13 27.80 H4 H4 H18 C21 A A A A 19 23 144 158
4 H3E0T1C0D0 lnnnnn 2+1+1 20.79 I M L L 0.94 41.56 13.13 27.54 H4 H4 H18 T19 A A A A 19 20 144 149
4 H4E0T0C0D0 nnnhhl 2:1+1 31.64 M G A L 41.56 3.57 31.10 50.33 H4 H4 H4 H18 A A A A 20 23 24 141
4 H4E0T0C0D0 hnnnnh :2+:2 27.15 M G L L 41.56 3.57 50.33 13.13 H4 H4 H18 H18 A A A A 20 23 141 144
4 H4E0T0C0D0 nnnhhl 2:1+1 63.75 M L L R 41.56 50.33 13.13 149.96 H4 H18 H18 H18 A A A A 20 141 144 145
3 H3E0T0C0D0 hhl 2:1 59.07 M K A 41.56 104.55 31.10 H4 H4 H4 A A A 20 21 24
4 H3E0T1C0D0 lnnnnn 2+1+1 58.05 M L R L 41.56 13.13 149.96 27.54 H4 H18 H18 T19 A A A A 20 144 145 149
3 H3E0T0C0D0 hhl 2:1 59.34 K A L 104.55 31.10 42.38 H4 H4 H4 A A A 21 24 25
3 H3E0T0C0D0 hhl 2:1 60.60 K T L 104.55 34.87 42.38 H4 H4 H4 A A A 21 22 25
4 H4E0T0C0D0 nnnhhl 2:1+1 29.47 T L L T 34.87 42.38 20.83 19.81 H4 H4 H4 H8 A A A A 22 25 26 56
4 H4E0T0C0D0 hnnnnh :2+:2 23.30 T L T L 34.87 20.83 19.81 17.71 H4 H4 H8 H8 A A A A 22 26 56 59
4 H3E0T0C1D0 nnnhhl 2:1+1 21.77 T G L W 34.87 3.57 20.83 27.80 H4 H4 H4 C21 A A A A 22 23 26 158
4 H3E0T0C1D0 nnnnnh :2+1+1 25.30 T L L W 34.87 20.83 17.71 27.80 H4 H4 H8 C21 A A A A 22 26 59 158
4 H4E0T0C0D0 nnnhhl 2:1+1 25.83 G A L L 3.57 31.10 18.31 50.33 H4 H4 H4 H18 A A A A 23 24 27 141
3 H3E0T0C0D0 hhl 2:1 14.24 G L L 3.57 20.83 18.31 H4 H4 H4 A A A 23 26 27
4 H4E0T0C0D0 nnnhhl 2:1+1 21.99 A L Q M 31.10 18.31 12.13 26.42 H4 H4 H4 H18 A A A A 24 27 28 137
4 H3E0T0C1D0 nnnhhl 2:1+1 37.65 A L Q P 31.10 42.38 12.13 64.99 H4 H4 H4 C7 A A A A 24 25 28 49
4 H4E0T0C0D0 hnnnnh :2+:2 31.54 A L M L 31.10 18.31 26.42 50.33 H4 H4 H18 H18 A A A A 24 27 137 141
4 H2E0T0C2D0 lnnnnh 2+:2 53.90 L Q P V 42.38 12.13 64.99 96.09 H4 H4 C7 C7 A A A A 25 28 49 50
3 H3E0T0C0D0 hhl 2:1 21.08 L Q G 42.38 12.13 8.72 H4 H4 H4 A A A 25 28 29
3 H3E0T0C0D0 hhl 2:1 23.98 L L G 42.38 20.83 8.72 H4 H4 H4 A A A 25 26 29
4 H2E0T0C2D0 lnnnnn 2+1+1 70.13 L Q D T 42.38 141.01 77.32 19.81 H4 C7 C7 H8 A A A A 25 52 53 56
3 H1E0T0C2D0 nnl 2+1 93.16 L V Q 42.38 96.09 141.01 H4 C7 C7 A A A 25 50 52
4 H4E0T0C0D0 nnnhhl 2:1+1 20.68 L T L S 20.83 19.81 17.71 24.35 H4 H8 H8 H8 A A A A 26 56 59 60
4 H4E0T0C0D0 nnnhhl 2:1+1 20.48 L L S L 20.83 17.71 24.35 19.02 H4 H8 H8 H8 A A A A 26 59 60 63
4 H3E0T0C1D0 nnnnnn 1+1+1+1 21.88 L L W L 20.83 17.71 27.80 21.19 H4 H8 C21 H22 A A A A 26 59 158 161
4 H4E0T0C0D0 nnnhhl 2:1+1 14.17 L G F S 20.83 8.72 2.80 24.35 H4 H4 H4 H8 A A A A 26 29 30 60
4 H4E0T0C0D0 hnnnnh :2+:2 16.75 L F S L 20.83 2.80 24.35 19.02 H4 H4 H8 H8 A A A A 26 30 60 63
4 H4E0T0C0D0 nnnhhl 2:1+1 15.24 L L F L 20.83 18.31 2.80 19.02 H4 H4 H4 H8 A A A A 26 27 30 63
4 H4E0T0C0D0 nnnhhl 2:1+1 10.45 L F I S 18.31 2.80 11.41 9.27 H4 H4 H4 H16 A A A A 27 30 31 118
4 H4E0T0C0D0 hnnnnh :2+:2 10.44 L I S V 18.31 11.41 9.27 2.78 H4 H4 H16 H16 A A A A 27 31 118 121
4 H4E0T0C0D0 nnnhhl 2:1+1 17.07 L Q I M 18.31 12.13 11.41 26.42 H4 H4 H4 H18 A A A A 27 28 31 137
4 H4E0T0C0D0 nnnnnh :2+1+1 14.73 L I V M 18.31 11.41 2.78 26.42 H4 H4 H16 H18 A A A A 27 31 121 137
4 H4E0T0C0D0 nnnnnh :2+1+1 16.89 L F L F 18.31 2.80 19.02 27.45 H4 H4 H8 H16 A A A A 27 30 63 114
4 H4E0T0C0D0 nnnhhl 2:1+1 14.02 L F A S 18.31 27.45 1.04 9.27 H4 H16 H16 H16 A A A A 27 114 117 118
4 H4E0T0C0D0 hnnnnh :2+:2 14.46 L F F S 18.31 2.80 27.45 9.27 H4 H4 H16 H16 A A A A 27 30 114 118
4 H4E0T0C0D0 nnnhhl 2:1+1 7.85 L A S V 18.31 1.04 9.27 2.78 H4 H16 H16 H16 A A A A 27 117 118 121
4 H4E0T0C0D0 nnnnnh :2+1+1 8.95 L A V T 18.31 1.04 2.78 13.68 H4 H16 H16 H18 A A A A 27 117 121 140
4 H4E0T0C0D0 nnnnnh :2+1+1 15.30 L V M T 18.31 2.78 26.42 13.68 H4 H16 H18 H18 A A A A 27 121 137 140
4 H4E0T0C0D0 nnnhhl 2:1+1 27.19 L M T L 18.31 26.42 13.68 50.33 H4 H18 H18 H18 A A A A 27 137 140 141
4 H3E0T1C0D0 nnnhhl 2:1+1 28.22 Q I Q L 12.13 11.41 54.87 34.46 H4 H4 H4 T6 A A A A 28 31 32 45
4 H3E0T0C1D0 nnnhhl 2:1+1 37.51 Q G Q P 12.13 8.72 54.87 74.32 H4 H4 H4 C7 A A A A 28 29 32 51
4 H1E0T0C3D0 llnlnn 3+1 52.34 Q D P V 12.13 36.16 64.99 96.09 H4 C7 C7 C7 A A A A 28 48 49 50
3 H1E0T1C1D0 nnn 1+1+1 27.58 Q L D 12.13 34.46 36.16 H4 T6 C7 A A A 28 45 48
4 H1E0T0C3D0 llnlnn 3+1 61.88 Q P V P 12.13 64.99 96.09 74.32 H4 C7 C7 C7 A A A A 28 49 50 51
4 H3E0T1C0D0 nnnnnh :2+1+1 21.11 Q I L M 12.13 11.41 34.46 26.42 H4 H4 T6 H18 A A A A 28 31 45 137
4 H3E0T0C1D0 nnnhhl 2:1+1 45.35 G Q D P 8.72 54.87 43.50 74.32 H4 H4 H4 C7 A A A A 29 32 33 51
4 H4E0T0C0D0 nnnhhl 2:1+1 19.84 G F D S 8.72 2.80 43.50 24.35 H4 H4 H4 H8 A A A A 29 30 33 60
4 H4E0T0C0D0 nnnhhl 2:1+1 18.21 I S V L 11.41 9.27 2.78 49.38 H4 H16 H16 H16 A A A A 31 118 121 122
3 H3E0T0C0D0 nhn :2+1 38.27 I A L 11.41 54.02 49.38 H4 H4 H16 A A A 31 35 122
3 H3E0T0C0D0 nhn :2+1 46.92 I R L 11.41 79.97 49.38 H4 H4 H16 A A A 31 34 122
3 H3E0T0C0D0 hhl 2:1 40.10 I Q A 11.41 54.87 54.02 H4 H4 H4 A A A 31 32 35
3 H3E0T0C0D0 hhl 2:1 31.39 F I R 2.80 11.41 79.97 H4 H4 H4 A A A 30 31 34
3 H2E0T0C1D0 nhl 2:1 50.92 Q A G 54.87 54.02 43.88 H4 H4 C5 A A A 32 35 36
3 H2E0T0C1D0 nnl 2+1 47.42 Q D G 54.87 43.50 43.88 H4 H4 C5 A A A 32 33 36
3 H1E0T0C2D0 nnl 2+1 98.96 Q G R 54.87 43.88 198.12 H4 C5 C5 A A A 32 36 37
3 H1E0T0C2D0 nnl 2+1 136.24 Q R M 54.87 198.12 155.72 H4 C5 C5 A A A 32 37 38
3 H1E0T0C2D0 nnl 2+1 84.94 Q M G 54.87 155.72 44.22 H4 C5 C5 A A A 32 38 39
4 H4E0T0C0D0 hnnnnh :2+:2 42.22 F D S K 2.80 43.50 24.35 98.22 H4 H4 H8 H8 A A A A 30 33 60 64
3 H3E0T0C0D0 hhl 2:1 42.09 F D R 2.80 43.50 79.97 H4 H4 H4 A A A 30 33 34
3 H3E0T0C0D0 nhn :2+1 61.18 A L L 54.02 49.38 80.15 H4 H16 H16 A A A 35 122 125
3 H0E0T0C3D0 lnl 3 52.71 G G A 44.22 70.90 43.02 C5 C5 C5 A A A 39 40 42
3 H0E0T1C2D0 nnl 2+1 69.96 G A P 44.22 43.02 122.65 C5 C5 T6 A A A 39 42 43
3 H0E0T0C3D0 lll 3 93.82 G E A 70.90 167.53 43.02 C5 C5 C5 A A A 40 41 42
3 H0E0T1C2D0 lll 3 111.07 E A P 167.53 43.02 122.65 C5 C5 T6 A A A 41 42 43
4 H0E0T2C2D0 llnlnl 4 72.89 A P E A 43.02 122.65 57.82 68.08 C5 T6 T6 C7 A A A A 42 43 44 46
3 H0E0T2C1D0 lnl 3 45.10 A E L 43.02 57.82 34.46 C5 T6 T6 A A A 42 44 45
3 H0E0T1C2D0 nnn 1+1+1 37.88 A L D 43.02 34.46 36.16 C5 T6 C7 A A A 42 45 48
3 H0E0T0C3D0 nnl 2+1 49.09 A A D 43.02 68.08 36.16 C5 C7 C7 A A A 42 46 48
4 H3E0T1C0D0 nnnhhl 2:1+1 73.37 E P I R 57.82 72.46 4.58 158.61 T6 H18 H18 H18 A A A A 44 130 133 134
4 H2E0T2C0D0 lnnnnl 2+2 63.87 E L I R 57.82 34.46 4.58 158.61 T6 T6 H18 H18 A A A A 44 45 133 134
3 H2E0T1C0D0 nnn 1+1+1 47.52 E L I 57.82 80.15 4.58 T6 H16 H18 A A A 44 125 133
4 H3E0T1C0D0 nnnhhl 2:1+1 56.02 L I R M 34.46 4.58 158.61 26.42 T6 H18 H18 H18 A A A A 45 133 134 137
3 H0E0T0C3D0 lll 3 92.74 A L D 68.08 173.99 36.16 C7 C7 C7 A A A 46 47 48
3 H0E0T0C3D0 lll 3 91.71 L D P 173.99 36.16 64.99 C7 C7 C7 A A A 47 48 49
3 H0E0T0C3D0 lll 3 103.81 V P Q 96.09 74.32 141.01 C7 C7 C7 A A A 50 51 52
4 H2E0T0C2D0 lnnnnl 2+2 91.50 Q D T K 141.01 77.32 19.81 127.86 C7 C7 H8 H8 A A A A 52 53 56 57
3 H2E0T0C1D0 lll 3 83.13 D A S 77.32 92.90 79.17 C7 H8 H8 A A A 53 54 55
3 H2E0T0C1D0 nhl 2:1 99.36 D A K 77.32 92.90 127.86 C7 H8 H8 A A A 53 54 57
3 H2E0T0C1D0 lnl 3 58.77 D S T 77.32 79.17 19.81 C7 H8 H8 A A A 53 55 56
3 H3E0T0C0D0 hhl 2:1 99.49 A K K 92.90 127.86 77.72 H8 H8 H8 A A A 54 57 58
3 H3E0T0C0D0 hhl 2:1 83.26 A S K 92.90 79.17 77.72 H8 H8 H8 A A A 54 55 58
4 H4E0T0C0D0 nnnhhl 2:1+1 57.67 S K L L 79.17 77.72 17.71 56.10 H8 H8 H8 H22 A A A A 55 58 59 162
3 H3E0T0C0D0 hhl 2:1 38.90 S T L 79.17 19.81 17.71 H8 H8 H8 A A A 55 56 59
3 H3E0T0C0D0 hhl 2:1 57.34 T K S 19.81 127.86 24.35 H8 H8 H8 A A A 56 57 60
3 H3E0T0C0D0 hhl 2:1 78.89 K S E 127.86 24.35 84.46 H8 H8 H8 A A A 57 60 61
3 H3E0T0C0D0 hhl 2:1 96.68 K K E 127.86 77.72 84.46 H8 H8 H8 A A A 57 58 61
4 H4E0T0C0D0 nnnhhl 2:1+1 42.91 K L C L 77.72 17.71 20.09 56.10 H8 H8 H8 H22 A A A A 58 59 62 162
3 H3E0T0C0D0 hhl 2:1 60.76 K E C 77.72 84.46 20.09 H8 H8 H8 A A A 58 61 62
4 H3E0T0C1D0 nnnlnh 2:1+1 47.95 L W D L 17.71 27.80 90.19 56.10 H8 C21 H22 H22 A A A A 59 158 159 162
4 H3E0T0C1D0 lnnnnn 2+1+1 30.70 L W L L 17.71 27.80 21.19 56.10 H8 C21 H22 H22 A A A A 59 158 161 162
4 H3E0T0C1D0 nnnnnh :2+1+1 28.48 L C L F 17.71 20.09 56.10 20.03 H8 H8 H22 C23 A A A A 59 62 162 165
4 H3E0T0C1D0 lnnnnn 2+1+1 28.76 L L L F 17.71 21.19 56.10 20.03 H8 H22 H22 C23 A A A A 59 161 162 165
3 H3E0T0C0D0 hhl 2:1 18.94 L C L 17.71 20.09 19.02 H8 H8 H8 A A A 59 62 63
4 H4E0T0C0D0 nnnhhl 2:1+1 36.10 F S L K 2.80 24.35 19.02 98.22 H4 H8 H8 H8 A A A A 30 60 63 64
3 H3E0T0C0D0 hhl 2:1 69.01 S E K 24.35 84.46 98.22 H8 H8 H8 A A A 60 61 64
3 H3E0T0C0D0 hhl 2:1 108.29 E K R 84.46 98.22 142.18 H8 H8 H8 A A A 61 64 65
3 H3E0T0C0D0 hhl 2:1 82.24 E C R 84.46 20.09 142.18 H8 H8 H8 A A A 61 62 65
3 H3E0T0C0D0 hhl 2:1 62.42 C R I 20.09 142.18 24.99 H8 H8 H8 A A A 62 65 66
3 H3E0T0C0D0 hhl 2:1 21.37 C L I 20.09 19.02 24.99 H8 H8 H8 A A A 62 63 66
3 H2E0T0C1D0 nhn :2+1 21.70 C I F 20.09 24.99 20.03 H8 H8 C23 A A A 62 66 165
4 H4E0T0C0D0 nnnhhl 2:1+1 30.17 F L K G 2.80 19.02 98.22 0.64 H4 H8 H8 H8 A A A A 30 63 64 67
4 H4E0T0C0D0 nnnhhl 2:1+1 49.39 F K G D 2.80 98.22 0.64 95.89 H4 H8 H8 H8 A A A A 30 64 67 68
3 H3E0T0C0D0 hhl 2:1 112.10 K R D 98.22 142.18 95.89 H8 H8 H8 A A A 64 65 68
3 H3E0T0C0D0 hhl 2:1 113.16 R D E 142.18 95.89 101.42 H8 H8 H8 A A A 65 68 69
3 H3E0T0C0D0 hhl 2:1 89.53 R I E 142.18 24.99 101.42 H8 H8 H8 A A A 65 66 69
2 H1E0T0C1D0 n 1+1 124.94 R W 142.18 107.69 H8 C23 A A 65 170
4 H4E0T0C0D0 lnnnnh 2+:2 44.83 F R G D 2.80 79.97 0.64 95.89 H4 H4 H8 H8 A A A A 30 34 67 68
4 H4E0T0C0D0 nnnhhl 2:1+1 57.92 R G D D 79.97 0.64 95.89 55.17 H4 H8 H8 H8 A A A A 34 67 68 71
3 H2E0T0C1D0 nnl 2+1 86.88 D E S 95.89 101.42 63.34 H8 H8 C9 A A A 68 69 72
3 H2E0T0C1D0 nhl 2:1 71.47 D D S 95.89 55.17 63.34 H8 H8 C9 A A A 68 71 72
4 H3E0T0C1D0 lnnnnn 2+1+1 49.78 E L N T 101.42 16.35 56.64 24.72 H8 H8 C9 H24 A A A A 69 70 73 174
4 H4E0T0C0D0 nnnhhl 2:1+1 41.87 I E L T 24.99 101.42 16.35 24.72 H8 H8 H8 H24 A A A A 66 69 70 174
3 H1E0T0C2D0 nnl 2+1 73.80 E S N 101.42 63.34 56.64 H8 C9 C9 A A A 69 72 73
3 H1E0T0C2D0 lll 3 81.99 S N M 63.34 56.64 126.00 C9 C9 H10 A A A 72 73 74
4 H3E0T0C1D0 nnnnnn 1+1+1+1 28.26 L N L A 16.35 56.64 17.64 22.40 H8 C9 H10 H24 A A A A 70 73 76 178
3 H2E0T0C1D0 lnl 3 70.08 N E L 56.64 135.97 17.64 C9 H10 H10 A A A 73 75 76
3 H2E0T0C1D0 nnl 2+1 51.41 N L Q 56.64 17.64 79.94 C9 H10 H10 A A A 73 76 77
3 H2E0T0C1D0 lll 3 106.20 N M E 56.64 126.00 135.97 C9 H10 H10 A A A 73 74 75
3 H2E0T0C1D0 nhl 2:1 87.53 N M Q 56.64 126.00 79.94 C9 H10 H10 A A A 73 74 77
4 H3E0T0C1D0 nnnnnh :2+1+1 30.03 L N T A 16.35 56.64 24.72 22.40 H8 C9 H24 H24 A A A A 70 73 174 178
3 H3E0T0C0D0 hhl 2:1 120.90 M Q R 126.00 79.94 156.76 H10 H10 H10 A A A 74 77 78
3 H3E0T0C0D0 hhl 2:1 139.58 M E R 126.00 135.97 156.76 H10 H10 H10 A A A 74 75 78
3 H3E0T0C0D0 hhl 2:1 110.11 E R M 135.97 156.76 37.59 H10 H10 H10 A A A 75 78 79
3 H3E0T0C0D0 hhl 2:1 63.73 E L M 135.97 17.64 37.59 H10 H10 H10 A A A 75 76 79
3 H3E0T0C0D0 hhl 2:1 48.77 L Q I 17.64 79.94 48.74 H10 H10 H10 A A A 76 77 80
3 H2E0T1C0D0 nhl 2:1 67.45 Q I A 79.94 48.74 73.67 H10 H10 T11 A A A 77 80 81
3 H3E0T0C0D0 nhn :2+1 60.54 Q I K 79.94 48.74 52.95 H10 H10 H16 A A A 77 80 119
3 H2E0T1C0D0 nnl 2+1 103.46 Q R A 79.94 156.76 73.67 H10 H10 T11 A A A 77 78 81
3 H3E0T0C0D0 nnn 1+1+1 62.69 D Q K 55.17 79.94 52.95 H8 H10 H16 A A A 71 77 119
3 H1E0T2C0D0 nnl 2+1 100.16 R A A 156.76 73.67 70.06 H10 T11 T11 A A A 78 81 82
3 H2E0T1C0D0 nnl 2+1 88.14 R M A 156.76 37.59 70.06 H10 H10 T11 A A A 78 79 82
4 H3E0T1C0D0 lnnnnn 2+1+1 30.80 M I V L 37.59 48.74 27.66 9.19 H10 H10 T11 H24 A A A A 79 80 83 185
4 H4E0T0C0D0 nnnhhl 2:1+1 28.29 L M I L 17.64 37.59 48.74 9.19 H10 H10 H10 H24 A A A A 76 79 80 185
4 H4E0T0C0D0 hnnnnh :2+:2 24.53 L M T L 17.64 37.59 33.71 9.19 H10 H10 H24 H24 A A A A 76 79 182 185
4 H4E0T0C0D0 nnnhhl 2:1+1 36.04 M T L T 37.59 33.71 9.19 63.65 H10 H24 H24 H24 A A A A 79 182 185 186
4 H3E0T0C1D0 lnnnnn 2+1+1 58.40 M L T K 37.59 9.19 63.65 123.16 H10 H24 H24 C25 A A A A 79 185 186 189
3 H1E0T2C0D0 nnl 2+1 45.10 M A V 37.59 70.06 27.66 H10 T11 T11 A A A 79 82 83
3 H1E0T2C0D0 nnl 2+1 54.79 A V W 70.06 27.66 66.66 T11 T11 H24 A A A 82 83 188
4 H2E0T1C1D0 lnnnnn 2+1+1 48.44 V D V W 27.66 78.94 20.48 66.66 T11 C12 H13 H24 A A A A 83 84 91 188
3 H2E0T1C0D0 nhn :2+1 34.50 V L W 27.66 9.19 66.66 T11 H24 H24 A A A 83 185 188
3 H0E0T0C3D0 lll 3 89.64 D T D 78.94 69.58 120.41 C12 C12 C12 A A A 84 85 86
3 H1E0T0C2D0 nnl 2+1 56.33 D T V 78.94 69.58 20.48 C12 C12 H13 A A A 84 85 91
4 H1E0T0C3D0 llnlll 4 66.54 T D S P 69.58 120.41 45.76 30.41 C12 C12 C12 H13 A A A A 85 86 87 88
4 H2E0T0C2D0 lnnlnh 3:1 41.56 T S P V 69.58 45.76 30.41 20.48 C12 C12 H13 H13 A A A A 85 87 88 91
2 H1E0T0C1D0 n 1+1 93.09 T K 69.58 116.59 C12 H16 A A 85 123
3 H2E0T0C1D0 lll 3 80.08 S P R 45.76 30.41 164.06 C12 H13 H13 A A A 87 88 89
3 H2E0T0C1D0 lnl 3 109.76 S R E 45.76 164.06 119.45 C12 H13 H13 A A A 87 89 90
3 H2E0T0C1D0 nnl 2+1 61.90 S E V 45.76 119.45 20.48 C12 H13 H13 A A A 87 90 91
4 H4E0T0C0D0 nnnhhl 2:1+1 65.00 P R F W 30.41 164.06 13.45 52.09 H13 H13 H13 H18 A A A A 88 89 92 139
4 H4E0T0C0D0 nnnnnh :2+1+1 32.32 P F L W 30.41 13.45 33.34 52.09 H13 H13 H16 H18 A A A A 88 92 120 139
3 H3E0T0C0D0 hhl 2:1 21.45 P V F 30.41 20.48 13.45 H13 H13 H13 A A A 88 91 92
4 H4E0T0C0D0 nnnnnh :2+1+1 44.28 P L L W 30.41 33.34 61.28 52.09 H13 H16 H18 H18 A A A A 88 120 132 139
3 H3E0T0C0D0 hhl 2:1 103.54 R F F 164.06 13.45 133.12 H13 H13 H13 A A A 89 92 93
3 H3E0T0C0D0 hhl 2:1 138.88 R E F 164.06 119.45 133.12 H13 H13 H13 A A A 89 90 93
3 H3E0T0C0D0 hhl 2:1 122.07 E F R 119.45 133.12 113.63 H13 H13 H13 A A A 90 93 94
3 H3E0T0C0D0 hhl 2:1 84.52 E V R 119.45 20.48 113.63 H13 H13 H13 A A A 90 91 94
4 H4E0T0C0D0 nnnhhl 2:1+1 50.75 V R V W 20.48 113.63 2.24 66.66 H13 H13 H13 H24 A A A A 91 94 95 188
4 H4E0T0C0D0 nnnhhl 2:1+1 18.77 V F V F 20.48 13.45 2.24 38.91 H13 H13 H13 H16 A A A A 91 92 95 116
4 H4E0T0C0D0 nnnhhl 2:1+1 16.37 F L F A 13.45 12.08 38.91 1.04 H13 H16 H16 H16 A A A A 92 113 116 117
4 H4E0T0C0D0 nnnnnh :2+1+1 10.06 F L A T 13.45 12.08 1.04 13.68 H13 H16 H16 H18 A A A A 92 113 117 140
4 H4E0T0C0D0 nnnnnh :2+1+1 11.04 F A L F 13.45 2.69 12.08 15.95 H13 H13 H16 H18 A A A A 92 96 113 143
4 H4E0T0C0D0 nnnnnh :2+1+1 13.79 F L T F 13.45 12.08 13.68 15.95 H13 H16 H18 H18 A A A A 92 113 140 143
3 H3E0T0C0D0 hhl 2:1 6.13 F V A 13.45 2.24 2.69 H13 H13 H13 A A A 92 95 96
4 H4E0T0C0D0 nnnhhl 2:1+1 41.30 F F A F 13.45 133.12 2.69 15.95 H13 H13 H13 H18 A A A A 92 93 96 143
4 H4E0T0C0D0 nnnhhl 2:1+1 21.69 F F A L 13.45 38.91 1.04 33.34 H13 H16 H16 H16 A A A A 92 116 117 120
4 H4E0T0C0D0 nnnhhl 2:1+1 23.79 F W T F 13.45 52.09 13.68 15.95 H13 H18 H18 H18 A A A A 92 139 140 143
4 H4E0T0C0D0 nnnhhl 2:1+1 48.09 F A A F 133.12 2.69 40.61 15.95 H13 H13 H13 H18 A A A A 93 96 97 143
3 H3E0T0C0D0 hhl 2:1 95.79 F R A 133.12 113.63 40.61 H13 H13 H13 A A A 93 94 97
4 H4E0T0C0D0 nnnhhl 2:1+1 39.15 R V D S 113.63 2.24 37.08 3.65 H13 H13 H13 H24 A A A A 94 95 98 184
4 H4E0T0C0D0 hnnnnh :2+:2 59.82 R D S I 113.63 37.08 3.65 84.92 H13 H13 H24 H24 A A A A 94 98 184 187
3 H3E0T0C0D0 hhl 2:1 63.77 R A D 113.63 40.61 37.08 H13 H13 H13 A A A 94 97 98
4 H4E0T0C0D0 lnnnnh 2+:2 46.55 R V S W 113.63 2.24 3.65 66.66 H13 H13 H24 H24 A A A A 94 95 184 188
4 H4E0T0C0D0 nnnhhl 2:1+1 67.22 R S I W 113.63 3.65 84.92 66.66 H13 H24 H24 H24 A A A A 94 184 187 188
4 H4E0T0C0D0 nnnnnh :2+1+1 18.19 V M F L 2.24 19.17 38.91 12.44 H13 H13 H16 H24 A A A A 95 99 116 181
4 H4E0T0C0D0 hnnnnh :2+:2 9.38 V M L S 2.24 19.17 12.44 3.65 H13 H13 H24 H24 A A A A 95 99 181 184
3 H3E0T0C0D0 hhl 2:1 8.03 V A M 2.24 2.69 19.17 H13 H13 H13 A A A 95 96 99
4 H4E0T0C0D0 nnnhhl 2:1+1 15.54 V D M S 2.24 37.08 19.17 3.65 H13 H13 H13 H24 A A A A 95 98 99 184
4 H4E0T0C0D0 nnnnnh :2+1+1 15.69 V F L L 2.24 38.91 12.44 9.19 H13 H16 H24 H24 A A A A 95 116 181 185
4 H4E0T0C0D0 nnnhhl 2:1+1 6.88 V L S L 2.24 12.44 3.65 9.19 H13 H24 H24 H24 A A A A 95 181 184 185
4 H4E0T0C0D0 nnnhhl 2:1+1 20.43 V S L W 2.24 3.65 9.19 66.66 H13 H24 H24 H24 A A A A 95 184 185 188
4 H3E0T1C0D0 nnnlnh 2:1+1 19.34 A M F L 2.69 19.17 43.40 12.08 H13 H13 T14 H16 A A A A 96 99 100 113
4 H3E0T1C0D0 nnnnnn 1+1+1+1 18.53 A F L F 2.69 43.40 12.08 15.95 H13 T14 H16 H18 A A A A 96 100 113 143
4 H3E0T1C0D0 lnnnnn 2+1+1 25.66 A A F F 2.69 40.61 43.40 15.95 H13 H13 T14 H18 A A A A 96 97 100 143
3 H2E0T1C0D0 nnl 2+1 51.92 A D S 40.61 37.08 78.07 H13 H13 T14 A A A 97 98 101
4 H4E0T0C0D0 nnnhhl 2:1+1 43.56 D A S I 37.08 48.58 3.65 84.92 H13 H24 H24 H24 A A A A 98 183 184 187
3 H1E0T2C0D0 nnl 2+1 73.16 D S D 37.08 78.07 104.33 H13 T14 T14 A A A 98 101 102
3 H2E0T1C0D0 nnl 2+1 53.53 D M D 37.08 19.17 104.33 H13 H13 T14 A A A 98 99 102
4 H4E0T0C0D0 nnnhhl 2:1+1 12.50 M R A L 19.17 15.13 3.63 12.08 H13 H16 H16 H16 A A A A 99 109 112 113
4 H4E0T0C0D0 nnnnnh :2+1+1 22.20 M R A V 19.17 15.13 3.63 50.87 H13 H16 H16 H24 A A A A 99 109 112 180
4 H4E0T0C0D0 nnnhhl 2:1+1 18.45 M A L F 19.17 3.63 12.08 38.91 H13 H16 H16 H16 A A A A 99 112 113 116
4 H4E0T0C0D0 nnnnnh :2+1+1 18.54 M A F L 19.17 3.63 38.91 12.44 H13 H16 H16 H24 A A A A 99 112 116 181
4 H4E0T0C0D0 lnnnnn 2+1+1 21.53 M A V L 19.17 3.63 50.87 12.44 H13 H16 H24 H24 A A A A 99 112 180 181
4 H3E0T1C0D0 lnnnnh 2+:2 22.45 M F R L 19.17 43.40 15.13 12.08 H13 T14 H16 H16 A A A A 99 100 109 113
4 H4E0T0C0D0 nnnhhl 2:1+1 21.53 M V L S 19.17 50.87 12.44 3.65 H13 H24 H24 H24 A A A A 99 180 181 184
5 H3E0T2C0D0 lhnnhnnnnn 2:1+1+1 19.13 F R V L L 43.40 15.13 14.37 12.08 10.67 T14 H16 H16 H16 T19 A A A A A 100 109 110 113 148
3 H1E0T2C0D0 nnn 1+1+1 55.89 F N R 43.40 109.15 15.13 T14 T14 H16 A A A 100 104 109
4 H2E0T2C0D0 nnnnnn 1+1+1+1 20.52 F L F L 43.40 12.08 15.95 10.67 T14 H16 H18 T19 A A A A 100 113 143 148
3 H0E0T3C0D0 lll 3 94.16 D G N 104.33 69.00 109.15 T14 T14 T14 A A A 102 103 104
4 H2E0T1C1D0 lnnnnn 2+1+1 78.73 N F R W 109.15 68.39 15.13 122.26 T14 C15 H16 H20 A A A A 104 105 109 151
5 H2E0T0C3D0 llnnlnnlnl 5 48.05 F N W R V 68.39 59.40 82.96 15.13 14.37 C15 C15 C15 H16 H16 A A A A A 105 106 107 109 110
3 H0E0T0C3D0 nnl 2+1 69.28 F W Q 68.39 82.96 56.50 C15 C15 C21 A A A 105 107 155
4 H2E0T0C2D0 lnnnnn 2+1+1 64.25 F W I Q 68.39 122.26 9.87 56.50 C15 H20 H20 C21 A A A A 105 151 152 155
4 H2E0T0C2D0 llnlll 4 39.72 N W G R 59.40 82.96 1.41 15.13 C15 C15 H16 H16 A A A A 106 107 108 109
4 H2E0T0C2D0 lnnnnn 2+1+1 44.77 W Q G L 82.96 56.50 18.43 21.19 C15 C21 H22 H22 A A A A 107 155 160 161
4 H3E0T0C1D0 nnnhhl 2:1+1 48.67 W G L Y 82.96 18.43 21.19 72.11 C15 H22 H22 H22 A A A A 107 160 161 164
4 H3E0T0C1D0 lnnnnn 2+1+1 33.58 W V V L 82.96 14.37 15.78 21.19 C15 H16 H16 H22 A A A A 107 110 111 161
4 H3E0T0C1D0 lnnnnl 2+2 45.62 W G F V 82.96 1.41 81.69 16.42 C15 H16 H24 H24 A A A A 107 108 176 177
4 H3E0T0C1D0 nnnlnh 2:1+1 29.14 W G V V 82.96 1.41 15.78 16.42 C15 H16 H16 H24 A A A A 107 108 111 177
3 H2E0T0C1D0 nnn 1+1+1 78.92 W Y F 82.96 72.11 81.69 C15 H22 H24 A A A 107 164 176
4 H4E0T0C0D0 nnnhhl 2:1+1 9.31 G V A V 1.41 15.78 3.63 16.42 H16 H16 H16 H24 A A A A 108 111 112 177
4 H4E0T0C0D0 hnnnnh :2+:2 18.08 G A V V 1.41 3.63 16.42 50.87 H16 H16 H24 H24 A A A A 108 112 177 180
4 H4E0T0C0D0 nnnhhl 2:1+1 17.76 G R A V 1.41 15.13 3.63 50.87 H16 H16 H16 H24 A A A A 108 109 112 180
4 H4E0T0C0D0 nnnhhl 2:1+1 37.60 G F V V 1.41 81.69 16.42 50.87 H16 H24 H24 H24 A A A A 108 176 177 180
3 H2E0T1C0D0 nnn 1+1+1 49.35 R L W 15.13 10.67 122.26 H16 T19 H20 A A A 109 148 151
4 H4E0T0C0D0 nnnhhl 2:1+1 19.70 V V F L 14.37 15.78 27.45 21.19 H16 H16 H16 H22 A A A A 110 111 114 161
4 H3E0T0C1D0 nnnnnh :2+1+1 22.70 V F W L 14.37 27.45 27.80 21.19 H16 H16 C21 H22 A A A A 110 114 158 161
4 H3E0T1C0D0 nnnhhl 2:1+1 16.14 V L F L 14.37 12.08 27.45 10.67 H16 H16 H16 T19 A A A A 110 113 114 148
3 H3E0T0C0D0 hhl 2:1 13.52 L F A 12.08 27.45 1.04 H16 H16 H16 A A A 113 114 117
4 H4E0T0C0D0 nnnhhl 2:1+1 10.03 A L V I 1.04 33.34 2.78 2.95 H16 H16 H16 H18 A A A A 117 120 121 136
4 H4E0T0C0D0 hnnnnh :2+:2 5.11 A V I T 1.04 2.78 2.95 13.68 H16 H16 H18 H18 A A A A 117 121 136 140
4 H4E0T0C0D0 hnnnnh :2+:2 25.42 L A L I 33.34 4.10 61.28 2.95 H16 H16 H18 H18 A A A A 120 124 132 136
4 H4E0T0C0D0 nnnhhl 2:1+1 10.79 L V A I 33.34 2.78 4.10 2.95 H16 H16 H16 H18 A A A A 120 121 124 136
3 H3E0T0C0D0 hhl 2:1 51.34 L K A 33.34 116.59 4.10 H16 H16 H16 A A A 120 123 124
3 H3E0T0C0D0 hhl 2:1 67.63 K L K 52.95 33.34 116.59 H16 H16 H16 A A A 119 120 123
3 H3E0T0C0D0 hhl 2:1 41.73 F K L 38.91 52.95 33.34 H16 H16 H16 A A A 116 119 120
4 H4E0T0C0D0 nnnhhh :3+1 37.42 L L I W 33.34 61.28 2.95 52.09 H16 H18 H18 H18 A A A A 120 132 136 139
4 H4E0T0C0D0 nnnhhl 2:1+1 22.90 V A L I 2.78 4.10 80.15 4.58 H16 H16 H16 H18 A A A A 121 124 125 133
4 H4E0T0C0D0 hnnnnh :2+:2 3.60 V A I I 2.78 4.10 4.58 2.95 H16 H16 H18 H18 A A A A 121 124 133 136
4 H4E0T0C0D0 nnnhhl 2:1+1 9.18 V I I M 2.78 4.58 2.95 26.42 H16 H18 H18 H18 A A A A 121 133 136 137
3 H3E0T0C0D0 hhl 2:1 44.10 V L L 2.78 49.38 80.15 H16 H16 H16 A A A 121 122 125
4 H4E0T0C0D0 nnnhhl 2:1+1 11.46 V I M T 2.78 2.95 26.42 13.68 H16 H18 H18 H18 A A A A 121 136 137 140
3 H3E0T0C0D0 hhl 2:1 37.20 S K L 9.27 52.95 49.38 H16 H16 H16 A A A 118 119 122
3 H3E0T0C0D0 hhl 2:1 72.97 K L K 52.95 49.38 116.59 H16 H16 H16 A A A 119 122 123
3 H3E0T0C0D0 hhl 2:1 73.19 L L C 49.38 80.15 90.04 H16 H16 H16 A A A 122 125 126
3 H3E0T0C0D0 hhl 2:1 85.34 L K C 49.38 116.59 90.04 H16 H16 H16 A A A 122 123 126
3 H2E0T0C1D0 nnl 2+1 67.84 K A T 116.59 4.10 82.84 H16 H16 C17 A A A 123 124 127
3 H2E0T0C1D0 nhl 2:1 96.49 K C T 116.59 90.04 82.84 H16 H16 C17 A A A 123 126 127
4 H3E0T0C1D0 lnnnnn 2+1+1 33.21 A V L I 4.10 62.89 61.28 4.58 H16 C17 H18 H18 A A A A 124 129 132 133
4 H4E0T0C0D0 nnnhhl 2:1+1 18.23 A L I I 4.10 61.28 4.58 2.95 H16 H18 H18 H18 A A A A 124 132 133 136
3 H1E0T0C2D0 nnl 2+1 49.94 A T V 4.10 82.84 62.89 H16 C17 C17 A A A 124 127 129
3 H2E0T0C1D0 lnl 3 113.29 L C K 80.15 90.04 169.68 H16 H16 C17 A A A 125 126 128
3 H1E0T0C2D0 lll 3 114.19 C T K 90.04 82.84 169.68 H16 C17 C17 A A A 126 127 128
3 H0E0T0C3D0 lll 3 105.14 T K V 82.84 169.68 62.89 C17 C17 C17 A A A 127 128 129
3 H1E0T0C2D0 lll 3 101.68 K V P 169.68 62.89 72.46 C17 C17 H18 A A A 128 129 130
3 H2E0T0C1D0 lll 3 91.07 V P E 62.89 72.46 137.86 C17 H18 H18 A A A 129 130 131
3 H2E0T0C1D0 nhl 2:1 46.64 V P I 62.89 72.46 4.58 C17 H18 H18 A A A 129 130 133
3 H2E0T0C1D0 lnl 3 87.34 V E L 62.89 137.86 61.28 C17 H18 H18 A A A 129 131 132
3 H3E0T0C0D0 hhl 2:1 122.98 P E R 72.46 137.86 158.61 H18 H18 H18 A A A 130 131 134
3 H3E0T0C0D0 hhl 2:1 118.18 E R T 137.86 158.61 58.07 H18 H18 H18 A A A 131 134 135
3 H3E0T0C0D0 hhl 2:1 85.74 E L T 137.86 61.28 58.07 H18 H18 H18 A A A 131 132 135
4 H4E0T0C0D0 hhhlhh 2:1:1 43.60 L T I W 61.28 58.07 2.95 52.09 H18 H18 H18 H18 A A A A 132 135 136 139
3 H3E0T0C0D0 hhl 2:1 71.09 R M G 158.61 26.42 28.23 H18 H18 H18 A A A 134 137 138
3 H3E0T0C0D0 hhl 2:1 81.64 R T G 158.61 58.07 28.23 H18 H18 H18 A A A 134 135 138
3 H3E0T0C0D0 hhl 2:1 46.13 T G W 58.07 28.23 52.09 H18 H18 H18 A A A 135 138 139
3 H3E0T0C0D0 hhl 2:1 22.91 I W T 2.95 52.09 13.68 H18 H18 H18 A A A 136 139 140
3 H3E0T0C0D0 hhl 2:1 34.99 M G L 26.42 28.23 50.33 H18 H18 H18 A A A 137 138 141
3 H3E0T0C0D0 hhl 2:1 51.71 G L D 28.23 50.33 76.56 H18 H18 H18 A A A 138 141 142
3 H3E0T0C0D0 hhl 2:1 52.29 G W D 28.23 52.09 76.56 H18 H18 H18 A A A 138 139 142
3 H3E0T0C0D0 hhl 2:1 48.20 W D F 52.09 76.56 15.95 H18 H18 H18 A A A 139 142 143
3 H3E0T0C0D0 hhl 2:1 14.25 T F L 13.68 15.95 13.13 H18 H18 H18 A A A 140 143 144
3 H3E0T0C0D0 hhl 2:1 25.71 T L L 13.68 50.33 13.13 H18 H18 H18 A A A 140 141 144
3 H3E0T0C0D0 hhl 2:1 92.28 L D R 50.33 76.56 149.96 H18 H18 H18 A A A 141 142 145
3 H3E0T0C0D0 hhl 2:1 118.04 D R E 76.56 149.96 127.59 H18 H18 H18 A A A 142 145 146
3 H3E0T0C0D0 hhl 2:1 73.37 D F E 76.56 15.95 127.59 H18 H18 H18 A A A 142 143 146
3 H2E0T1C0D0 nhl 2:1 89.26 F E R 15.95 127.59 124.24 H18 H18 T19 A A A 143 146 147
3 H1E0T2C0D0 nnl 2+1 50.29 F R L 15.95 124.24 10.67 H18 T19 T19 A A A 143 147 148
3 H2E0T1C0D0 nnl 2+1 13.25 F L L 15.95 13.13 10.67 H18 H18 T19 A A A 143 144 148
3 H2E0T1C0D0 nnn 1+1+1 17.08 F L L 27.45 13.13 10.67 H16 H18 T19 A A A 114 144 148
3 H2E0T0C1D0 nnn 1+1+1 22.79 F L W 27.45 13.13 27.80 H16 H18 C21 A A A 114 144 158
3 H2E0T1C0D0 nnl 2+1 101.70 R E L 149.96 127.59 27.54 H18 H18 T19 A A A 145 146 149
3 H2E0T1C0D0 nnl 2+1 62.20 E L G 127.59 27.54 31.46 H18 T19 H20 A A A 146 149 150
3 H2E0T1C0D0 nnl 2+1 94.43 E R G 127.59 124.24 31.46 H18 T19 H20 A A A 146 147 150
3 H2E0T1C0D0 nnl 2+1 92.65 R G W 124.24 31.46 122.26 T19 H20 H20 A A A 147 150 151
3 H1E0T2C0D0 nnl 2+1 85.72 R L W 124.24 10.67 122.26 T19 T19 H20 A A A 147 148 151
3 H2E0T1C0D0 nnl 2+1 47.60 L W I 10.67 122.26 9.87 T19 H20 H20 A A A 148 151 152
3 H2E0T1C0D0 nhl 2:1 42.67 L G Q 27.54 31.46 69.00 T19 H20 H20 A A A 149 150 153
3 H3E0T0C0D0 hhl 2:1 74.03 G Q D 31.46 69.00 121.62 H20 H20 H20 A A A 150 153 154
3 H3E0T0C0D0 hhl 2:1 91.78 G W D 31.46 122.26 121.62 H20 H20 H20 A A A 150 151 154
3 H2E0T0C1D0 nhl 2:1 100.13 W D Q 122.26 121.62 56.50 H20 H20 C21 A A A 151 154 155
4 H1E0T0C3D0 llnlnn 3+1 25.64 I Q G G 9.87 56.50 29.82 6.38 H20 C21 C21 C21 A A A A 152 155 156 157
4 H1E0T0C3D0 lnnlnn 3+1 25.14 I Q G W 9.87 56.50 6.38 27.80 H20 C21 C21 C21 A A A A 152 155 157 158
4 H1E0T0C3D0 lnnlnn 3+1 27.97 Q G W L 56.50 6.38 27.80 21.19 C21 C21 C21 H22 A A A A 155 157 158 161
4 H2E0T0C2D0 lnnnnl 2+2 25.62 Q G G L 56.50 6.38 18.43 21.19 C21 C21 H22 H22 A A A A 155 157 160 161
3 H1E0T0C2D0 lnl 3 42.13 G G D 29.82 6.38 90.19 C21 C21 H22 A A A 156 157 159
3 H1E0T0C2D0 lll 3 41.46 G W D 6.38 27.80 90.19 C21 C21 H22 A A A 157 158 159
3 H2E0T0C1D0 lnl 3 38.33 G D G 6.38 90.19 18.43 C21 H22 H22 A A A 157 159 160
3 H3E0T0C0D0 hhl 2:1 77.70 D L S 90.19 56.10 86.81 H22 H22 H22 A A A 159 162 163
3 H3E0T0C0D0 hhl 2:1 65.14 D G S 90.19 18.43 86.81 H22 H22 H22 A A A 159 160 163
3 H3E0T0C0D0 hhl 2:1 59.12 G S Y 18.43 86.81 72.11 H22 H22 H22 A A A 160 163 164
3 H2E0T0C1D0 nnn 1+1+1 19.00 V L F 15.78 21.19 20.03 H16 H22 C23 A A A 111 161 165
3 H2E0T0C1D0 nhl 2:1 37.78 L Y F 21.19 72.11 20.03 H22 H22 C23 A A A 161 164 165
3 H1E0T0C2D0 nnl 2+1 47.96 L F G 56.10 20.03 67.75 H22 C23 C23 A A A 162 165 166
3 H2E0T0C1D0 nnl 2+1 70.22 L S G 56.10 86.81 67.75 H22 H22 C23 A A A 162 163 166
4 H2E0T0C2D0 lnnlnn 3+1 38.45 Y F T V 72.11 20.03 46.93 14.72 H22 C23 C23 H24 A A A A 164 165 167 173
3 H3E0T0C0D0 nhn :2+1 56.17 Y V F 72.11 14.72 81.69 H22 H24 H24 A A A 164 173 176
4 H0E0T0C4D0 llnlnn 3+1 60.60 F G T W 20.03 67.75 46.93 107.69 C23 C23 C23 C23 A A A A 165 166 167 170
4 H1E0T0C3D0 lnnnnn 2+1+1 47.34 F T W V 20.03 46.93 107.69 14.72 C23 C23 C23 H24 A A A A 165 167 170 173
3 H2E0T0C1D0 nnn 1+1+1 20.27 I V F 24.99 15.78 20.03 H8 H16 C23 A A A 66 111 165
3 H2E0T0C1D0 nnn 1+1+1 19.91 I F V 24.99 20.03 14.72 H8 C23 H24 A A A 66 165 173
5 H2E0T0C3D0 lnnnlnnlnl 5 58.36 T T W T V 46.93 64.54 107.69 57.91 14.72 C23 C23 C23 H24 H24 A A A A A 167 169 170 172 173
4 H0E0T0C4D0 llnlll 4 82.56 T P T W 46.93 111.06 64.54 107.69 C23 C23 C23 C23 A A A A 167 168 169 170
4 H2E0T0C2D0 llnlll 4 87.97 T W Q T 64.54 107.69 121.75 57.91 C23 C23 H24 H24 A A A A 169 170 171 172
3 H2E0T0C1D0 nnl 2+1 49.04 W V T 107.69 14.72 24.72 C23 H24 H24 A A A 170 173 174
3 H2E0T0C1D0 nhl 2:1 84.72 W Q T 107.69 121.75 24.72 C23 H24 H24 A A A 170 171 174
3 H3E0T0C0D0 hhl 2:1 85.85 Q T I 121.75 24.72 111.08 H24 H24 H24 A A A 171 174 175
3 H3E0T0C0D0 hhl 2:1 96.91 Q T I 121.75 57.91 111.08 H24 H24 H24 A A A 171 172 175
3 H3E0T0C0D0 hhl 2:1 83.56 T I F 57.91 111.08 81.69 H24 H24 H24 A A A 172 175 176
3 H3E0T0C0D0 hhl 2:1 51.44 T V F 57.91 14.72 81.69 H24 H24 H24 A A A 172 173 176
5 H5E0T0C0D0 nnnhhhnlnn 2:1+:2 19.44 I L V T V 24.99 16.35 14.72 24.72 16.42 H8 H8 H24 H24 H24 A A A A A 66 70 173 174 177
3 H3E0T0C0D0 hhl 2:1 37.61 V F V 14.72 81.69 16.42 H24 H24 H24 A A A 173 176 177
4 H4E0T0C0D0 nnnhhl 2:1+1 19.97 L T V A 16.35 24.72 16.42 22.40 H8 H24 H24 H24 A A A A 70 174 177 178
3 H3E0T0C0D0 hhl 2:1 52.73 T I A 24.72 111.08 22.40 H24 H24 H24 A A A 174 175 178
4 H4E0T0C0D0 lhhhhl 2:2 72.42 I F G V 111.08 81.69 46.04 50.87 H24 H24 H24 H24 A A A A 175 176 179 180
3 H3E0T0C0D0 hhl 2:1 59.84 I A G 111.08 22.40 46.04 H24 H24 H24 A A A 175 178 179
4 H4E0T0C0D0 nnnhhl 2:1+1 20.84 A V V L 3.63 16.42 50.87 12.44 H16 H24 H24 H24 A A A A 112 177 180 181
3 H3E0T0C0D0 nnn 1+1+1 19.06 I V V 24.99 15.78 16.42 H8 H16 H24 A A A 66 111 177
3 H3E0T0C0D0 hhl 2:1 17.09 V A L 16.42 22.40 12.44 H24 H24 H24 A A A 177 178 181
4 H4E0T0C0D0 nnnhhl 2:1+1 21.55 L A L T 17.64 22.40 12.44 33.71 H10 H24 H24 H24 A A A A 76 178 181 182
3 H3E0T0C0D0 hhl 2:1 34.05 A G T 22.40 46.04 33.71 H24 H24 H24 A A A 178 179 182
3 H3E0T0C0D0 hhl 2:1 42.78 G T A 46.04 33.71 48.58 H24 H24 H24 A A A 179 182 183
3 H3E0T0C0D0 hhl 2:1 48.50 G V A 46.04 50.87 48.58 H24 H24 H24 A A A 179 180 183
3 H3E0T0C0D0 hhl 2:1 34.37 V A S 50.87 48.58 3.65 H24 H24 H24 A A A 180 183 184
4 H4E0T0C0D0 nnnhhl 2:1+1 18.25 L L T L 17.64 12.44 33.71 9.19 H10 H24 H24 H24 A A A A 76 181 182 185
3 H3E0T0C0D0 hhl 2:1 48.65 T A T 33.71 48.58 63.65 H24 H24 H24 A A A 182 183 186
3 H3E0T0C0D0 hhl 2:1 65.72 A T I 48.58 63.65 84.92 H24 H24 H24 A A A 183 186 187
3 H2E0T0C1D0 nhl 2:1 66.34 L W K 9.19 66.66 123.16 H24 H24 C25 A A A 185 188 189
4 H4E0T0C0D0 hnnnnh :2+:2 22.00 L I L L 17.64 48.74 12.44 9.19 H10 H10 H24 H24 A A A A 76 80 181 185
3 H2E0T0C1D0 lnl 3 90.58 T I K 63.65 84.92 123.16 H24 H24 C25 A A A 186 187 189
3 H2E0T0C1D0 lll 3 91.58 I W K 84.92 66.66 123.16 H24 H24 C25 A A A 187 188 189
3 H1E0T0C2D0 lnl 3 125.89 I K M 84.92 123.16 169.58 H24 C25 C25 A A A 187 189 191
3 H0E0T0C3D0 lll 3 152.11 K K M 123.16 163.59 169.58 C25 C25 C25 A A A 189 190 191
3 H0E0T0C3D0 lll 3 149.01 K M G 163.59 169.58 113.85 C25 C25 C25 A A A 190 191 192
