# Supplementary material for: Characterizing the consensus residue specificity and surface of BCL-2 binding to BH3 ligands using the Knob-Socket model
Source: PLoS One. 2023 Feb 16;18(2):e0281463. doi: 10.1371/journal.pone.0281463 (PMC9934389; doi:10.1371/journal.pone.0281463)
Supplement: S1 File — (TGZ) [file pone.0281463.s008.tgz › BCL3_Bax_KS_files/1f16/f1f16.knob-socket]

4 H4E0T0C0D0 nnnnnh :2+1+1 28.69 F R G Y 2.80 79.97 0.64 31.34 H4 H4 H8 H16 A A A A 30 34 67 115
4 H4E0T0C0D0 nnnnnh :2+1+1 41.78 R G D Y 79.97 0.64 55.17 31.34 H4 H8 H8 H16 A A A A 34 67 71 115
4 H4E0T0C0D0 nnnhhl 2:1+1 19.00 L I G Y 19.02 24.99 0.64 31.34 H8 H8 H8 H16 A A A A 63 66 67 115
4 H4E0T0C0D0 nnnnnh :2+1+1 13.45 F L G Y 2.80 19.02 0.64 31.34 H4 H8 H8 H16 A A A A 30 63 67 115
4 H4E0T0C0D0 nnnhhl 2:1+1 18.33 I G L Y 24.99 0.64 16.35 31.34 H8 H8 H8 H16 A A A A 66 67 70 115
4 H4E0T0C0D0 nnnhhl 2:1+1 25.88 G L D Y 0.64 16.35 55.17 31.34 H8 H8 H8 H16 A A A A 67 70 71 115
4 H4E0T0C0D0 nnnnnh :2+1+1 27.54 L I Y L 17.64 48.74 31.34 12.44 H10 H10 H16 H24 A A A A 76 80 115 181
4 H4E0T0C0D0 nnnhhl 2:1+1 23.40 L V F Y 19.02 15.78 27.45 31.34 H8 H16 H16 H16 A A A A 63 111 114 115
4 H4E0T0C0D0 nnnhhl 2:1+1 21.58 A Y F L 3.63 31.34 38.91 12.44 H16 H16 H16 H24 A A A A 112 115 116 181
4 H4E0T0C0D0 lnnnnn 2+1+1 20.15 F L F Y 2.80 19.02 27.45 31.34 H4 H8 H16 H16 A A A A 30 63 114 115
4 H4E0T0C0D0 nnnhhl 2:1+1 17.71 F F Y S 2.80 27.45 31.34 9.27 H4 H16 H16 H16 A A A A 30 114 115 118
4 H1E0T2C1D0 llnlnn 3+1 70.38 P T S Q 114.13 72.13 34.42 60.84 T2 T2 C3 H4 A A A A 13 14 15 18
4 H2E0T1C1D0 lnnnnn 2+1+1 40.93 T Q I G 72.13 60.84 0.94 29.82 T2 H4 H4 C21 A A A A 14 18 19 156
4 H2E0T1C1D0 lnnnnn 2+1+1 44.12 T S I Q 72.13 34.42 0.94 69.00 T2 C3 H4 H20 A A A A 14 15 19 153
4 H3E0T0C1D0 nnnlnh 2:1+1 39.47 S S I Q 34.42 53.51 0.94 69.00 C3 H4 H4 H20 A A A A 15 16 19 153
4 H3E0T1C0D0 nnnhhl 2:1+1 30.89 S I M L 53.51 0.94 41.56 27.54 H4 H4 H4 T19 A A A A 16 19 20 149
4 H3E0T1C0D0 nnnnnh :2+1+1 37.75 S I L Q 53.51 0.94 27.54 69.00 H4 H4 T19 H20 A A A A 16 19 149 153
4 H3E0T0C1D0 nnnhhl 2:1+1 31.11 Q I T W 60.84 0.94 34.87 27.80 H4 H4 H4 C21 A A A A 18 19 22 158
5 H3E0T2C0D0 nnnnnnnnnl 2+1+1+1 12.43 I L L L I 0.94 13.13 10.67 27.54 9.87 H4 H18 T19 T19 H20 A A A A A 19 144 148 149 152
4 H3E0T1C0D0 lnnnnn 2+1+1 26.84 I L I Q 0.94 27.54 9.87 69.00 H4 T19 H20 H20 A A A A 19 149 152 153
4 H3E0T0C1D0 lnnnnn 2+1+1 27.41 I I Q G 0.94 9.87 69.00 29.82 H4 H20 H20 C21 A A A A 19 152 153 156
4 H2E0T0C2D0 lnnnnn 2+1+1 11.75 I I G G 0.94 9.87 29.82 6.38 H4 H20 C21 C21 A A A A 19 152 156 157
4 H2E0T0C2D0 lnnnnn 2+1+1 11.25 I I G W 0.94 9.87 6.38 27.80 H4 H20 C21 C21 A A A A 19 152 157 158
4 H3E0T0C1D0 nnnhhl 2:1+1 16.79 I T G W 0.94 34.87 3.57 27.80 H4 H4 H4 C21 A A A A 19 22 23 158
4 H4E0T0C0D0 nnnhhl 2:1+1 14.80 I M G L 0.94 41.56 3.57 13.13 H4 H4 H4 H18 A A A A 19 20 23 144
4 H3E0T0C1D0 nnnnnh :2+1+1 11.36 I G L W 0.94 3.57 13.13 27.80 H4 H4 H18 C21 A A A A 19 23 144 158
4 H3E0T1C0D0 lnnnnn 2+1+1 20.79 I M L L 0.94 41.56 13.13 27.54 H4 H4 H18 T19 A A A A 19 20 144 149
4 H4E0T0C0D0 nnnhhl 2:1+1 31.64 M G A L 41.56 3.57 31.10 50.33 H4 H4 H4 H18 A A A A 20 23 24 141
4 H4E0T0C0D0 nnnhhl 2:1+1 63.75 M L L R 41.56 50.33 13.13 149.96 H4 H18 H18 H18 A A A A 20 141 144 145
4 H3E0T1C0D0 lnnnnn 2+1+1 58.05 M L R L 41.56 13.13 149.96 27.54 H4 H18 H18 T19 A A A A 20 144 145 149
4 H4E0T0C0D0 nnnhhl 2:1+1 29.47 T L L T 34.87 42.38 20.83 19.81 H4 H4 H4 H8 A A A A 22 25 26 56
4 H3E0T0C1D0 nnnhhl 2:1+1 21.77 T G L W 34.87 3.57 20.83 27.80 H4 H4 H4 C21 A A A A 22 23 26 158
4 H3E0T0C1D0 nnnnnh :2+1+1 25.30 T L L W 34.87 20.83 17.71 27.80 H4 H4 H8 C21 A A A A 22 26 59 158
4 H4E0T0C0D0 nnnhhl 2:1+1 25.83 G A L L 3.57 31.10 18.31 50.33 H4 H4 H4 H18 A A A A 23 24 27 141
4 H4E0T0C0D0 nnnhhl 2:1+1 21.99 A L Q M 31.10 18.31 12.13 26.42 H4 H4 H4 H18 A A A A 24 27 28 137
4 H3E0T0C1D0 nnnhhl 2:1+1 37.65 A L Q P 31.10 42.38 12.13 64.99 H4 H4 H4 C7 A A A A 24 25 28 49
4 H2E0T0C2D0 lnnnnn 2+1+1 70.13 L Q D T 42.38 141.01 77.32 19.81 H4 C7 C7 H8 A A A A 25 52 53 56
4 H4E0T0C0D0 nnnhhl 2:1+1 20.68 L T L S 20.83 19.81 17.71 24.35 H4 H8 H8 H8 A A A A 26 56 59 60
4 H4E0T0C0D0 nnnhhl 2:1+1 20.48 L L S L 20.83 17.71 24.35 19.02 H4 H8 H8 H8 A A A A 26 59 60 63
4 H4E0T0C0D0 nnnhhl 2:1+1 14.17 L G F S 20.83 8.72 2.80 24.35 H4 H4 H4 H8 A A A A 26 29 30 60
4 H4E0T0C0D0 nnnhhl 2:1+1 15.24 L L F L 20.83 18.31 2.80 19.02 H4 H4 H4 H8 A A A A 26 27 30 63
4 H4E0T0C0D0 nnnhhl 2:1+1 10.45 L F I S 18.31 2.80 11.41 9.27 H4 H4 H4 H16 A A A A 27 30 31 118
4 H4E0T0C0D0 nnnhhl 2:1+1 17.07 L Q I M 18.31 12.13 11.41 26.42 H4 H4 H4 H18 A A A A 27 28 31 137
4 H4E0T0C0D0 nnnnnh :2+1+1 14.73 L I V M 18.31 11.41 2.78 26.42 H4 H4 H16 H18 A A A A 27 31 121 137
4 H4E0T0C0D0 nnnnnh :2+1+1 16.89 L F L F 18.31 2.80 19.02 27.45 H4 H4 H8 H16 A A A A 27 30 63 114
4 H4E0T0C0D0 nnnhhl 2:1+1 14.02 L F A S 18.31 27.45 1.04 9.27 H4 H16 H16 H16 A A A A 27 114 117 118
4 H4E0T0C0D0 nnnhhl 2:1+1 7.85 L A S V 18.31 1.04 9.27 2.78 H4 H16 H16 H16 A A A A 27 117 118 121
4 H4E0T0C0D0 nnnnnh :2+1+1 8.95 L A V T 18.31 1.04 2.78 13.68 H4 H16 H16 H18 A A A A 27 117 121 140
4 H4E0T0C0D0 nnnnnh :2+1+1 15.30 L V M T 18.31 2.78 26.42 13.68 H4 H16 H18 H18 A A A A 27 121 137 140
4 H4E0T0C0D0 nnnhhl 2:1+1 27.19 L M T L 18.31 26.42 13.68 50.33 H4 H18 H18 H18 A A A A 27 137 140 141
4 H3E0T1C0D0 nnnhhl 2:1+1 28.22 Q I Q L 12.13 11.41 54.87 34.46 H4 H4 H4 T6 A A A A 28 31 32 45
4 H3E0T0C1D0 nnnhhl 2:1+1 37.51 Q G Q P 12.13 8.72 54.87 74.32 H4 H4 H4 C7 A A A A 28 29 32 51
4 H1E0T0C3D0 llnlnn 3+1 52.34 Q D P V 12.13 36.16 64.99 96.09 H4 C7 C7 C7 A A A A 28 48 49 50
4 H1E0T0C3D0 llnlnn 3+1 61.88 Q P V P 12.13 64.99 96.09 74.32 H4 C7 C7 C7 A A A A 28 49 50 51
4 H3E0T1C0D0 nnnnnh :2+1+1 21.11 Q I L M 12.13 11.41 34.46 26.42 H4 H4 T6 H18 A A A A 28 31 45 137
4 H3E0T0C1D0 nnnhhl 2:1+1 45.35 G Q D P 8.72 54.87 43.50 74.32 H4 H4 H4 C7 A A A A 29 32 33 51
4 H4E0T0C0D0 nnnhhl 2:1+1 19.84 G F D S 8.72 2.80 43.50 24.35 H4 H4 H4 H8 A A A A 29 30 33 60
4 H4E0T0C0D0 nnnhhl 2:1+1 18.21 I S V L 11.41 9.27 2.78 49.38 H4 H16 H16 H16 A A A A 31 118 121 122
4 H0E0T2C2D0 llnlnl 4 72.89 A P E A 43.02 122.65 57.82 68.08 C5 T6 T6 C7 A A A A 42 43 44 46
4 H3E0T1C0D0 nnnhhl 2:1+1 73.37 E P I R 57.82 72.46 4.58 158.61 T6 H18 H18 H18 A A A A 44 130 133 134
4 H3E0T1C0D0 nnnhhl 2:1+1 56.02 L I R M 34.46 4.58 158.61 26.42 T6 H18 H18 H18 A A A A 45 133 134 137
4 H4E0T0C0D0 nnnhhl 2:1+1 57.67 S K L L 79.17 77.72 17.71 56.10 H8 H8 H8 H22 A A A A 55 58 59 162
4 H4E0T0C0D0 nnnhhl 2:1+1 42.91 K L C L 77.72 17.71 20.09 56.10 H8 H8 H8 H22 A A A A 58 59 62 162
4 H3E0T0C1D0 nnnlnh 2:1+1 47.95 L W D L 17.71 27.80 90.19 56.10 H8 C21 H22 H22 A A A A 59 158 159 162
4 H3E0T0C1D0 lnnnnn 2+1+1 30.70 L W L L 17.71 27.80 21.19 56.10 H8 C21 H22 H22 A A A A 59 158 161 162
4 H3E0T0C1D0 nnnnnh :2+1+1 28.48 L C L F 17.71 20.09 56.10 20.03 H8 H8 H22 C23 A A A A 59 62 162 165
4 H3E0T0C1D0 lnnnnn 2+1+1 28.76 L L L F 17.71 21.19 56.10 20.03 H8 H22 H22 C23 A A A A 59 161 162 165
4 H4E0T0C0D0 nnnhhl 2:1+1 36.10 F S L K 2.80 24.35 19.02 98.22 H4 H8 H8 H8 A A A A 30 60 63 64
4 H4E0T0C0D0 nnnhhl 2:1+1 30.17 F L K G 2.80 19.02 98.22 0.64 H4 H8 H8 H8 A A A A 30 63 64 67
4 H4E0T0C0D0 nnnhhl 2:1+1 49.39 F K G D 2.80 98.22 0.64 95.89 H4 H8 H8 H8 A A A A 30 64 67 68
4 H4E0T0C0D0 nnnhhl 2:1+1 57.92 R G D D 79.97 0.64 95.89 55.17 H4 H8 H8 H8 A A A A 34 67 68 71
4 H3E0T0C1D0 lnnnnn 2+1+1 49.78 E L N T 101.42 16.35 56.64 24.72 H8 H8 C9 H24 A A A A 69 70 73 174
4 H4E0T0C0D0 nnnhhl 2:1+1 41.87 I E L T 24.99 101.42 16.35 24.72 H8 H8 H8 H24 A A A A 66 69 70 174
4 H3E0T0C1D0 nnnnnh :2+1+1 30.03 L N T A 16.35 56.64 24.72 22.40 H8 C9 H24 H24 A A A A 70 73 174 178
4 H3E0T1C0D0 lnnnnn 2+1+1 30.80 M I V L 37.59 48.74 27.66 9.19 H10 H10 T11 H24 A A A A 79 80 83 185
4 H4E0T0C0D0 nnnhhl 2:1+1 28.29 L M I L 17.64 37.59 48.74 9.19 H10 H10 H10 H24 A A A A 76 79 80 185
4 H4E0T0C0D0 nnnhhl 2:1+1 36.04 M T L T 37.59 33.71 9.19 63.65 H10 H24 H24 H24 A A A A 79 182 185 186
4 H3E0T0C1D0 lnnnnn 2+1+1 58.40 M L T K 37.59 9.19 63.65 123.16 H10 H24 H24 C25 A A A A 79 185 186 189
4 H2E0T1C1D0 lnnnnn 2+1+1 48.44 V D V W 27.66 78.94 20.48 66.66 T11 C12 H13 H24 A A A A 83 84 91 188
4 H1E0T0C3D0 llnlll 4 66.54 T D S P 69.58 120.41 45.76 30.41 C12 C12 C12 H13 A A A A 85 86 87 88
4 H4E0T0C0D0 nnnhhl 2:1+1 65.00 P R F W 30.41 164.06 13.45 52.09 H13 H13 H13 H18 A A A A 88 89 92 139
4 H4E0T0C0D0 nnnnnh :2+1+1 32.32 P F L W 30.41 13.45 33.34 52.09 H13 H13 H16 H18 A A A A 88 92 120 139
4 H4E0T0C0D0 nnnnnh :2+1+1 44.28 P L L W 30.41 33.34 61.28 52.09 H13 H16 H18 H18 A A A A 88 120 132 139
4 H4E0T0C0D0 nnnhhl 2:1+1 50.75 V R V W 20.48 113.63 2.24 66.66 H13 H13 H13 H24 A A A A 91 94 95 188
4 H4E0T0C0D0 nnnhhl 2:1+1 18.77 V F V F 20.48 13.45 2.24 38.91 H13 H13 H13 H16 A A A A 91 92 95 116
4 H4E0T0C0D0 nnnhhl 2:1+1 16.37 F L F A 13.45 12.08 38.91 1.04 H13 H16 H16 H16 A A A A 92 113 116 117
4 H4E0T0C0D0 nnnnnh :2+1+1 10.06 F L A T 13.45 12.08 1.04 13.68 H13 H16 H16 H18 A A A A 92 113 117 140
4 H4E0T0C0D0 nnnnnh :2+1+1 11.04 F A L F 13.45 2.69 12.08 15.95 H13 H13 H16 H18 A A A A 92 96 113 143
4 H4E0T0C0D0 nnnnnh :2+1+1 13.79 F L T F 13.45 12.08 13.68 15.95 H13 H16 H18 H18 A A A A 92 113 140 143
4 H4E0T0C0D0 nnnhhl 2:1+1 41.30 F F A F 13.45 133.12 2.69 15.95 H13 H13 H13 H18 A A A A 92 93 96 143
4 H4E0T0C0D0 nnnhhl 2:1+1 21.69 F F A L 13.45 38.91 1.04 33.34 H13 H16 H16 H16 A A A A 92 116 117 120
4 H4E0T0C0D0 nnnhhl 2:1+1 23.79 F W T F 13.45 52.09 13.68 15.95 H13 H18 H18 H18 A A A A 92 139 140 143
4 H4E0T0C0D0 nnnhhl 2:1+1 48.09 F A A F 133.12 2.69 40.61 15.95 H13 H13 H13 H18 A A A A 93 96 97 143
4 H4E0T0C0D0 nnnhhl 2:1+1 39.15 R V D S 113.63 2.24 37.08 3.65 H13 H13 H13 H24 A A A A 94 95 98 184
4 H4E0T0C0D0 nnnhhl 2:1+1 67.22 R S I W 113.63 3.65 84.92 66.66 H13 H24 H24 H24 A A A A 94 184 187 188
4 H4E0T0C0D0 nnnnnh :2+1+1 18.19 V M F L 2.24 19.17 38.91 12.44 H13 H13 H16 H24 A A A A 95 99 116 181
4 H4E0T0C0D0 nnnhhl 2:1+1 15.54 V D M S 2.24 37.08 19.17 3.65 H13 H13 H13 H24 A A A A 95 98 99 184
4 H4E0T0C0D0 nnnnnh :2+1+1 15.69 V F L L 2.24 38.91 12.44 9.19 H13 H16 H24 H24 A A A A 95 116 181 185
4 H4E0T0C0D0 nnnhhl 2:1+1 6.88 V L S L 2.24 12.44 3.65 9.19 H13 H24 H24 H24 A A A A 95 181 184 185
4 H4E0T0C0D0 nnnhhl 2:1+1 20.43 V S L W 2.24 3.65 9.19 66.66 H13 H24 H24 H24 A A A A 95 184 185 188
4 H3E0T1C0D0 nnnlnh 2:1+1 19.34 A M F L 2.69 19.17 43.40 12.08 H13 H13 T14 H16 A A A A 96 99 100 113
4 H3E0T1C0D0 lnnnnn 2+1+1 25.66 A A F F 2.69 40.61 43.40 15.95 H13 H13 T14 H18 A A A A 96 97 100 143
4 H4E0T0C0D0 nnnhhl 2:1+1 43.56 D A S I 37.08 48.58 3.65 84.92 H13 H24 H24 H24 A A A A 98 183 184 187
4 H4E0T0C0D0 nnnhhl 2:1+1 12.50 M R A L 19.17 15.13 3.63 12.08 H13 H16 H16 H16 A A A A 99 109 112 113
4 H4E0T0C0D0 nnnnnh :2+1+1 22.20 M R A V 19.17 15.13 3.63 50.87 H13 H16 H16 H24 A A A A 99 109 112 180
4 H4E0T0C0D0 nnnhhl 2:1+1 18.45 M A L F 19.17 3.63 12.08 38.91 H13 H16 H16 H16 A A A A 99 112 113 116
4 H4E0T0C0D0 nnnnnh :2+1+1 18.54 M A F L 19.17 3.63 38.91 12.44 H13 H16 H16 H24 A A A A 99 112 116 181
4 H4E0T0C0D0 lnnnnn 2+1+1 21.53 M A V L 19.17 3.63 50.87 12.44 H13 H16 H24 H24 A A A A 99 112 180 181
4 H4E0T0C0D0 nnnhhl 2:1+1 21.53 M V L S 19.17 50.87 12.44 3.65 H13 H24 H24 H24 A A A A 99 180 181 184
5 H3E0T2C0D0 lhnnhnnnnn 2:1+1+1 19.13 F R V L L 43.40 15.13 14.37 12.08 10.67 T14 H16 H16 H16 T19 A A A A A 100 109 110 113 148
4 H2E0T1C1D0 lnnnnn 2+1+1 78.73 N F R W 109.15 68.39 15.13 122.26 T14 C15 H16 H20 A A A A 104 105 109 151
4 H2E0T0C2D0 lnnnnn 2+1+1 64.25 F W I Q 68.39 122.26 9.87 56.50 C15 H20 H20 C21 A A A A 105 151 152 155
4 H2E0T0C2D0 llnlll 4 39.72 N W G R 59.40 82.96 1.41 15.13 C15 C15 H16 H16 A A A A 106 107 108 109
4 H2E0T0C2D0 lnnnnn 2+1+1 44.77 W Q G L 82.96 56.50 18.43 21.19 C15 C21 H22 H22 A A A A 107 155 160 161
4 H3E0T0C1D0 nnnhhl 2:1+1 48.67 W G L Y 82.96 18.43 21.19 72.11 C15 H22 H22 H22 A A A A 107 160 161 164
4 H3E0T0C1D0 lnnnnn 2+1+1 33.58 W V V L 82.96 14.37 15.78 21.19 C15 H16 H16 H22 A A A A 107 110 111 161
4 H3E0T0C1D0 nnnlnh 2:1+1 29.14 W G V V 82.96 1.41 15.78 16.42 C15 H16 H16 H24 A A A A 107 108 111 177
4 H4E0T0C0D0 nnnhhl 2:1+1 9.31 G V A V 1.41 15.78 3.63 16.42 H16 H16 H16 H24 A A A A 108 111 112 177
4 H4E0T0C0D0 nnnhhl 2:1+1 17.76 G R A V 1.41 15.13 3.63 50.87 H16 H16 H16 H24 A A A A 108 109 112 180
4 H4E0T0C0D0 nnnhhl 2:1+1 37.60 G F V V 1.41 81.69 16.42 50.87 H16 H24 H24 H24 A A A A 108 176 177 180
4 H4E0T0C0D0 nnnhhl 2:1+1 19.70 V V F L 14.37 15.78 27.45 21.19 H16 H16 H16 H22 A A A A 110 111 114 161
4 H3E0T0C1D0 nnnnnh :2+1+1 22.70 V F W L 14.37 27.45 27.80 21.19 H16 H16 C21 H22 A A A A 110 114 158 161
4 H3E0T1C0D0 nnnhhl 2:1+1 16.14 V L F L 14.37 12.08 27.45 10.67 H16 H16 H16 T19 A A A A 110 113 114 148
4 H4E0T0C0D0 nnnhhl 2:1+1 10.03 A L V I 1.04 33.34 2.78 2.95 H16 H16 H16 H18 A A A A 117 120 121 136
4 H4E0T0C0D0 nnnhhl 2:1+1 10.79 L V A I 33.34 2.78 4.10 2.95 H16 H16 H16 H18 A A A A 120 121 124 136
4 H4E0T0C0D0 nnnhhh :3+1 37.42 L L I W 33.34 61.28 2.95 52.09 H16 H18 H18 H18 A A A A 120 132 136 139
4 H4E0T0C0D0 nnnhhl 2:1+1 22.90 V A L I 2.78 4.10 80.15 4.58 H16 H16 H16 H18 A A A A 121 124 125 133
4 H4E0T0C0D0 nnnhhl 2:1+1 9.18 V I I M 2.78 4.58 2.95 26.42 H16 H18 H18 H18 A A A A 121 133 136 137
4 H4E0T0C0D0 nnnhhl 2:1+1 11.46 V I M T 2.78 2.95 26.42 13.68 H16 H18 H18 H18 A A A A 121 136 137 140
4 H3E0T0C1D0 lnnnnn 2+1+1 33.21 A V L I 4.10 62.89 61.28 4.58 H16 C17 H18 H18 A A A A 124 129 132 133
4 H4E0T0C0D0 nnnhhl 2:1+1 18.23 A L I I 4.10 61.28 4.58 2.95 H16 H18 H18 H18 A A A A 124 132 133 136
4 H1E0T0C3D0 llnlnn 3+1 25.64 I Q G G 9.87 56.50 29.82 6.38 H20 C21 C21 C21 A A A A 152 155 156 157
4 H1E0T0C3D0 lnnlnn 3+1 25.14 I Q G W 9.87 56.50 6.38 27.80 H20 C21 C21 C21 A A A A 152 155 157 158
4 H1E0T0C3D0 lnnlnn 3+1 27.97 Q G W L 56.50 6.38 27.80 21.19 C21 C21 C21 H22 A A A A 155 157 158 161
4 H2E0T0C2D0 lnnlnn 3+1 38.45 Y F T V 72.11 20.03 46.93 14.72 H22 C23 C23 H24 A A A A 164 165 167 173
4 H0E0T0C4D0 llnlnn 3+1 60.60 F G T W 20.03 67.75 46.93 107.69 C23 C23 C23 C23 A A A A 165 166 167 170
4 H1E0T0C3D0 lnnnnn 2+1+1 47.34 F T W V 20.03 46.93 107.69 14.72 C23 C23 C23 H24 A A A A 165 167 170 173
4 H0E0T0C4D0 llnlll 4 82.56 T P T W 46.93 111.06 64.54 107.69 C23 C23 C23 C23 A A A A 167 168 169 170
4 H2E0T0C2D0 llnlll 4 87.97 T W Q T 64.54 107.69 121.75 57.91 C23 C23 H24 H24 A A A A 169 170 171 172
4 H4E0T0C0D0 nnnhhl 2:1+1 19.97 L T V A 16.35 24.72 16.42 22.40 H8 H24 H24 H24 A A A A 70 174 177 178
4 H4E0T0C0D0 nnnhhl 2:1+1 20.84 A V V L 3.63 16.42 50.87 12.44 H16 H24 H24 H24 A A A A 112 177 180 181
4 H4E0T0C0D0 nnnhhl 2:1+1 21.55 L A L T 17.64 22.40 12.44 33.71 H10 H24 H24 H24 A A A A 76 178 181 182
4 H4E0T0C0D0 nnnhhl 2:1+1 18.25 L L T L 17.64 12.44 33.71 9.19 H10 H24 H24 H24 A A A A 76 181 182 185
