# Supplementary material for: Characterizing the consensus residue specificity and surface of BCL-2 binding to BH3 ligands using the Knob-Socket model
Source: PLoS One. 2023 Feb 16;18(2):e0281463. doi: 10.1371/journal.pone.0281463 (PMC9934389; doi:10.1371/journal.pone.0281463)
Supplement: S1 File — (TGZ) [file pone.0281463.s008.tgz › BCL3_Bax_KS_files/1f16/f1f16.index]

1 1 A M C 1
2 2 A D C 1
3 3 A G C 1
4 4 A S C 1
5 5 A G C 1
6 6 A E C 1
7 7 A Q C 1
8 8 A P T 2
9 9 A R T 2
10 10 A G T 2
11 11 A G T 2
12 12 A G T 2
13 13 A P T 2
14 14 A T T 2
15 15 A S C 3
16 16 A S H 4
17 17 A E H 4
18 18 A Q H 4
19 19 A I H 4
20 20 A M H 4
21 21 A K H 4
22 22 A T H 4
23 23 A G H 4
24 24 A A H 4
25 25 A L H 4
26 26 A L H 4
27 27 A L H 4
28 28 A Q H 4
29 29 A G H 4
30 30 A F H 4
31 31 A I H 4
32 32 A Q H 4
33 33 A D H 4
34 34 A R H 4
35 35 A A H 4
36 36 A G C 5
37 37 A R C 5
38 38 A M C 5
39 39 A G C 5
40 40 A G C 5
41 41 A E C 5
42 42 A A C 5
43 43 A P T 6
44 44 A E T 6
45 45 A L T 6
46 46 A A C 7
47 47 A L C 7
48 48 A D C 7
49 49 A P C 7
50 50 A V C 7
51 51 A P C 7
52 52 A Q C 7
53 53 A D C 7
54 54 A A H 8
55 55 A S H 8
56 56 A T H 8
57 57 A K H 8
58 58 A K H 8
59 59 A L H 8
60 60 A S H 8
61 61 A E H 8
62 62 A C H 8
63 63 A L H 8
64 64 A K H 8
65 65 A R H 8
66 66 A I H 8
67 67 A G H 8
68 68 A D H 8
69 69 A E H 8
70 70 A L H 8
71 71 A D H 8
72 72 A S C 9
73 73 A N C 9
74 74 A M H 10
75 75 A E H 10
76 76 A L H 10
77 77 A Q H 10
78 78 A R H 10
79 79 A M H 10
80 80 A I H 10
81 81 A A T 11
82 82 A A T 11
83 83 A V T 11
84 84 A D C 12
85 85 A T C 12
86 86 A D C 12
87 87 A S C 12
88 88 A P H 13
89 89 A R H 13
90 90 A E H 13
91 91 A V H 13
92 92 A F H 13
93 93 A F H 13
94 94 A R H 13
95 95 A V H 13
96 96 A A H 13
97 97 A A H 13
98 98 A D H 13
99 99 A M H 13
100 100 A F T 14
101 101 A S T 14
102 102 A D T 14
103 103 A G T 14
104 104 A N T 14
105 105 A F C 15
106 106 A N C 15
107 107 A W C 15
108 108 A G H 16
109 109 A R H 16
110 110 A V H 16
111 111 A V H 16
112 112 A A H 16
113 113 A L H 16
114 114 A F H 16
115 115 A Y H 16
116 116 A F H 16
117 117 A A H 16
118 118 A S H 16
119 119 A K H 16
120 120 A L H 16
121 121 A V H 16
122 122 A L H 16
123 123 A K H 16
124 124 A A H 16
125 125 A L H 16
126 126 A C H 16
127 127 A T C 17
128 128 A K C 17
129 129 A V C 17
130 130 A P H 18
131 131 A E H 18
132 132 A L H 18
133 133 A I H 18
134 134 A R H 18
135 135 A T H 18
136 136 A I H 18
137 137 A M H 18
138 138 A G H 18
139 139 A W H 18
140 140 A T H 18
141 141 A L H 18
142 142 A D H 18
143 143 A F H 18
144 144 A L H 18
145 145 A R H 18
146 146 A E H 18
147 147 A R T 19
148 148 A L T 19
149 149 A L T 19
150 150 A G H 20
151 151 A W H 20
152 152 A I H 20
153 153 A Q H 20
154 154 A D H 20
155 155 A Q C 21
156 156 A G C 21
157 157 A G C 21
158 158 A W C 21
159 159 A D H 22
160 160 A G H 22
161 161 A L H 22
162 162 A L H 22
163 163 A S H 22
164 164 A Y H 22
165 165 A F C 23
166 166 A G C 23
167 167 A T C 23
168 168 A P C 23
169 169 A T C 23
170 170 A W C 23
171 171 A Q H 24
172 172 A T H 24
173 173 A V H 24
174 174 A T H 24
175 175 A I H 24
176 176 A F H 24
177 177 A V H 24
178 178 A A H 24
179 179 A G H 24
180 180 A V H 24
181 181 A L H 24
182 182 A T H 24
183 183 A A H 24
184 184 A S H 24
185 185 A L H 24
186 186 A T H 24
187 187 A I H 24
188 188 A W H 24
189 189 A K C 25
190 190 A K C 25
191 191 A M C 25
192 192 A G C 25
