# Supplementary material for: Characterizing the consensus residue specificity and surface of BCL-2 binding to BH3 ligands using the Knob-Socket model
Source: PLoS One. 2023 Feb 16;18(2):e0281463. doi: 10.1371/journal.pone.0281463 (PMC9934389; doi:10.1371/journal.pone.0281463)
Supplement: S1 File — (TGZ) [file pone.0281463.s008.tgz › BCL3_Bax_KS_files/1f16/f1f16.pdb]

ATOM      1  N   MET A   1      36.251   3.235  17.113  1.00 17.15           N  
ATOM      2  CA  MET A   1      36.498   3.800  15.756  1.00 16.73           C  
ATOM      3  C   MET A   1      37.058   2.708  14.842  1.00 16.39           C  
ATOM      4  O   MET A   1      38.255   2.568  14.687  1.00 16.40           O  
ATOM      5  CB  MET A   1      37.505   4.948  15.858  1.00 16.98           C  
ATOM      6  CG  MET A   1      37.568   5.696  14.525  1.00 17.51           C  
ATOM      7  SD  MET A   1      36.028   6.614  14.274  1.00 17.69           S  
ATOM      8  CE  MET A   1      36.391   7.214  12.606  1.00 17.86           C  
ATOM      9  H1  MET A   1      36.920   2.460  17.293  1.00 17.22           H  
ATOM     10  H2  MET A   1      35.277   2.872  17.165  1.00 17.32           H  
ATOM     11  H3  MET A   1      36.383   3.978  17.828  1.00 17.33           H  
ATOM     12  HA  MET A   1      35.570   4.171  15.346  1.00 16.65           H  
ATOM     13  HB2 MET A   1      37.198   5.628  16.639  1.00 17.06           H  
ATOM     14  HB3 MET A   1      38.482   4.550  16.091  1.00 16.85           H  
ATOM     15  HG2 MET A   1      38.400   6.384  14.537  1.00 17.63           H  
ATOM     16  HG3 MET A   1      37.699   4.987  13.720  1.00 17.81           H  
ATOM     17  HE1 MET A   1      35.620   7.907  12.298  1.00 17.66           H  
ATOM     18  HE2 MET A   1      36.419   6.382  11.921  1.00 18.24           H  
ATOM     19  HE3 MET A   1      37.351   7.712  12.604  1.00 17.93           H  
ATOM     20  N   ASP A   2      36.201   1.932  14.236  1.00 16.24           N  
ATOM     21  CA  ASP A   2      36.685   0.850  13.333  1.00 16.07           C  
ATOM     22  C   ASP A   2      35.502   0.265  12.559  1.00 15.50           C  
ATOM     23  O   ASP A   2      35.168  -0.895  12.700  1.00 15.56           O  
ATOM     24  CB  ASP A   2      37.345  -0.252  14.165  1.00 16.42           C  
ATOM     25  CG  ASP A   2      36.363  -0.749  15.227  1.00 16.67           C  
ATOM     26  OD1 ASP A   2      36.207  -0.068  16.227  1.00 16.77           O  
ATOM     27  OD2 ASP A   2      35.783  -1.803  15.022  1.00 16.88           O  
ATOM     28  H   ASP A   2      35.240   2.061  14.375  1.00 16.34           H  
ATOM     29  HA  ASP A   2      37.405   1.256  12.638  1.00 16.28           H  
ATOM     30  HB2 ASP A   2      37.624  -1.072  13.519  1.00 16.55           H  
ATOM     31  HB3 ASP A   2      38.227   0.141  14.649  1.00 16.53           H  
ATOM     32  N   GLY A   3      34.865   1.059  11.742  1.00 15.11           N  
ATOM     33  CA  GLY A   3      33.704   0.548  10.960  1.00 14.72           C  
ATOM     34  C   GLY A   3      34.177  -0.542   9.996  1.00 14.60           C  
ATOM     35  O   GLY A   3      34.972  -0.299   9.110  1.00 14.88           O  
ATOM     36  H   GLY A   3      35.150   1.991  11.643  1.00 15.19           H  
ATOM     37  HA2 GLY A   3      32.968   0.138  11.636  1.00 14.73           H  
ATOM     38  HA3 GLY A   3      33.266   1.356  10.395  1.00 14.69           H  
ATOM     39  N   SER A   4      33.695  -1.743  10.162  1.00 14.34           N  
ATOM     40  CA  SER A   4      34.117  -2.848   9.256  1.00 14.41           C  
ATOM     41  C   SER A   4      33.707  -2.516   7.820  1.00 13.79           C  
ATOM     42  O   SER A   4      34.456  -2.725   6.886  1.00 14.02           O  
ATOM     43  CB  SER A   4      33.443  -4.150   9.690  1.00 14.82           C  
ATOM     44  OG  SER A   4      33.791  -5.185   8.780  1.00 14.88           O  
ATOM     45  H   SER A   4      33.055  -1.919  10.883  1.00 14.23           H  
ATOM     46  HA  SER A   4      35.190  -2.964   9.306  1.00 14.79           H  
ATOM     47  HB2 SER A   4      33.777  -4.419  10.678  1.00 15.17           H  
ATOM     48  HB3 SER A   4      32.369  -4.011   9.701  1.00 14.87           H  
ATOM     49  HG  SER A   4      34.670  -5.497   9.007  1.00 14.91           H  
ATOM     50  N   GLY A   5      32.522  -2.002   7.635  1.00 13.15           N  
ATOM     51  CA  GLY A   5      32.064  -1.658   6.259  1.00 12.67           C  
ATOM     52  C   GLY A   5      32.800  -0.409   5.769  1.00 12.31           C  
ATOM     53  O   GLY A   5      33.987  -0.256   5.973  1.00 12.37           O  
ATOM     54  H   GLY A   5      31.932  -1.842   8.401  1.00 13.09           H  
ATOM     55  HA2 GLY A   5      32.274  -2.485   5.594  1.00 12.77           H  
ATOM     56  HA3 GLY A   5      31.003  -1.465   6.270  1.00 12.67           H  
ATOM     57  N   GLU A   6      32.102   0.484   5.122  1.00 12.14           N  
ATOM     58  CA  GLU A   6      32.757   1.723   4.617  1.00 12.01           C  
ATOM     59  C   GLU A   6      31.683   2.722   4.181  1.00 11.53           C  
ATOM     60  O   GLU A   6      31.456   3.727   4.825  1.00 11.57           O  
ATOM     61  CB  GLU A   6      33.648   1.375   3.422  1.00 12.39           C  
ATOM     62  CG  GLU A   6      34.461   2.605   3.013  1.00 12.94           C  
ATOM     63  CD  GLU A   6      35.405   2.235   1.868  1.00 13.31           C  
ATOM     64  OE1 GLU A   6      34.987   2.332   0.726  1.00 13.50           O  
ATOM     65  OE2 GLU A   6      36.531   1.860   2.152  1.00 13.55           O  
ATOM     66  H   GLU A   6      31.145   0.339   4.968  1.00 12.23           H  
ATOM     67  HA  GLU A   6      33.359   2.159   5.401  1.00 12.19           H  
ATOM     68  HB2 GLU A   6      34.319   0.574   3.695  1.00 12.50           H  
ATOM     69  HB3 GLU A   6      33.031   1.062   2.592  1.00 12.34           H  
ATOM     70  HG2 GLU A   6      33.791   3.388   2.690  1.00 13.05           H  
ATOM     71  HG3 GLU A   6      35.040   2.951   3.856  1.00 13.14           H  
ATOM     72  N   GLN A   7      31.015   2.449   3.091  1.00 11.25           N  
ATOM     73  CA  GLN A   7      29.946   3.372   2.602  1.00 10.97           C  
ATOM     74  C   GLN A   7      28.826   2.535   1.954  1.00 10.29           C  
ATOM     75  O   GLN A   7      28.653   2.573   0.752  1.00 10.41           O  
ATOM     76  CB  GLN A   7      30.552   4.345   1.566  1.00 11.52           C  
ATOM     77  CG  GLN A   7      31.008   5.635   2.259  1.00 12.08           C  
ATOM     78  CD  GLN A   7      29.779   6.458   2.653  1.00 12.56           C  
ATOM     79  OE1 GLN A   7      29.904   7.551   3.168  1.00 12.91           O  
ATOM     80  NE2 GLN A   7      28.587   5.974   2.430  1.00 12.77           N  
ATOM     81  H   GLN A   7      31.215   1.629   2.592  1.00 11.36           H  
ATOM     82  HA  GLN A   7      29.537   3.931   3.432  1.00 11.07           H  
ATOM     83  HB2 GLN A   7      31.402   3.877   1.092  1.00 11.67           H  
ATOM     84  HB3 GLN A   7      29.816   4.593   0.814  1.00 11.58           H  
ATOM     85  HG2 GLN A   7      31.577   5.387   3.144  1.00 12.23           H  
ATOM     86  HG3 GLN A   7      31.623   6.210   1.584  1.00 12.20           H  
ATOM     87 HE21 GLN A   7      28.486   5.092   2.014  1.00 12.61           H  
ATOM     88 HE22 GLN A   7      27.793   6.493   2.678  1.00 13.18           H  
ATOM     89  N   PRO A   8      28.097   1.796   2.764  1.00  9.81           N  
ATOM     90  CA  PRO A   8      27.000   0.951   2.256  1.00  9.37           C  
ATOM     91  C   PRO A   8      25.913   1.834   1.628  1.00  9.09           C  
ATOM     92  O   PRO A   8      24.909   1.350   1.144  1.00  9.07           O  
ATOM     93  CB  PRO A   8      26.469   0.195   3.498  1.00  9.20           C  
ATOM     94  CG  PRO A   8      27.297   0.674   4.728  1.00  9.57           C  
ATOM     95  CD  PRO A   8      28.302   1.737   4.229  1.00  9.93           C  
ATOM     96  HA  PRO A   8      27.378   0.250   1.527  1.00  9.66           H  
ATOM     97  HB2 PRO A   8      25.417   0.412   3.651  1.00  8.88           H  
ATOM     98  HB3 PRO A   8      26.601  -0.871   3.367  1.00  9.40           H  
ATOM     99  HG2 PRO A   8      26.636   1.106   5.471  1.00  9.46           H  
ATOM    100  HG3 PRO A   8      27.833  -0.159   5.162  1.00  9.94           H  
ATOM    101  HD2 PRO A   8      28.084   2.696   4.681  1.00 10.00           H  
ATOM    102  HD3 PRO A   8      29.316   1.439   4.450  1.00 10.41           H  
ATOM    103  N   ARG A   9      26.105   3.127   1.637  1.00  9.13           N  
ATOM    104  CA  ARG A   9      25.086   4.044   1.048  1.00  9.14           C  
ATOM    105  C   ARG A   9      25.785   5.288   0.494  1.00  8.60           C  
ATOM    106  O   ARG A   9      25.593   6.385   0.980  1.00  8.68           O  
ATOM    107  CB  ARG A   9      24.086   4.457   2.133  1.00 10.09           C  
ATOM    108  CG  ARG A   9      24.839   4.811   3.418  1.00 10.67           C  
ATOM    109  CD  ARG A   9      23.845   5.282   4.482  1.00 11.51           C  
ATOM    110  NE  ARG A   9      23.169   6.525   4.015  1.00 12.05           N  
ATOM    111  CZ  ARG A   9      22.087   6.942   4.613  1.00 12.65           C  
ATOM    112  NH1 ARG A   9      21.600   6.273   5.623  1.00 12.79           N  
ATOM    113  NH2 ARG A   9      21.492   8.029   4.204  1.00 13.27           N  
ATOM    114  H   ARG A   9      26.920   3.497   2.036  1.00  9.33           H  
ATOM    115  HA  ARG A   9      24.561   3.543   0.247  1.00  9.10           H  
ATOM    116  HB2 ARG A   9      23.523   5.315   1.797  1.00 10.28           H  
ATOM    117  HB3 ARG A   9      23.410   3.638   2.329  1.00 10.40           H  
ATOM    118  HG2 ARG A   9      25.365   3.938   3.779  1.00 10.72           H  
ATOM    119  HG3 ARG A   9      25.547   5.600   3.216  1.00 10.65           H  
ATOM    120  HD2 ARG A   9      23.106   4.512   4.650  1.00 11.82           H  
ATOM    121  HD3 ARG A   9      24.372   5.482   5.404  1.00 11.59           H  
ATOM    122  HE  ARG A   9      23.536   7.028   3.259  1.00 12.08           H  
ATOM    123 HH11 ARG A   9      22.056   5.441   5.937  1.00 12.44           H  
ATOM    124 HH12 ARG A   9      20.771   6.593   6.081  1.00 13.36           H  
ATOM    125 HH21 ARG A   9      21.866   8.543   3.431  1.00 13.29           H  
ATOM    126 HH22 ARG A   9      20.663   8.349   4.662  1.00 13.82           H  
ATOM    127  N   GLY A  10      26.597   5.119  -0.522  1.00  8.29           N  
ATOM    128  CA  GLY A  10      27.326   6.279  -1.131  1.00  8.00           C  
ATOM    129  C   GLY A  10      26.872   6.462  -2.580  1.00  7.45           C  
ATOM    130  O   GLY A  10      26.525   7.549  -2.998  1.00  7.68           O  
ATOM    131  H   GLY A  10      26.729   4.220  -0.890  1.00  8.43           H  
ATOM    132  HA2 GLY A  10      27.123   7.184  -0.573  1.00  8.37           H  
ATOM    133  HA3 GLY A  10      28.387   6.081  -1.116  1.00  8.08           H  
ATOM    134  N   GLY A  11      26.873   5.409  -3.352  1.00  7.01           N  
ATOM    135  CA  GLY A  11      26.442   5.531  -4.774  1.00  6.74           C  
ATOM    136  C   GLY A  11      26.370   4.144  -5.416  1.00  5.83           C  
ATOM    137  O   GLY A  11      27.364   3.457  -5.548  1.00  6.06           O  
ATOM    138  H   GLY A  11      27.158   4.541  -2.998  1.00  7.06           H  
ATOM    139  HA2 GLY A  11      25.468   5.998  -4.814  1.00  7.27           H  
ATOM    140  HA3 GLY A  11      27.154   6.137  -5.314  1.00  6.94           H  
ATOM    141  N   GLY A  12      25.200   3.730  -5.823  1.00  5.12           N  
ATOM    142  CA  GLY A  12      25.059   2.391  -6.465  1.00  4.52           C  
ATOM    143  C   GLY A  12      23.610   1.904  -6.311  1.00  3.52           C  
ATOM    144  O   GLY A  12      22.829   2.528  -5.621  1.00  3.54           O  
ATOM    145  H   GLY A  12      24.413   4.303  -5.711  1.00  5.25           H  
ATOM    146  HA2 GLY A  12      25.307   2.476  -7.512  1.00  4.85           H  
ATOM    147  HA3 GLY A  12      25.725   1.687  -5.990  1.00  4.89           H  
ATOM    148  N   PRO A  13      23.284   0.800  -6.952  1.00  3.15           N  
ATOM    149  CA  PRO A  13      21.922   0.236  -6.874  1.00  2.77           C  
ATOM    150  C   PRO A  13      21.567  -0.085  -5.415  1.00  2.05           C  
ATOM    151  O   PRO A  13      22.377   0.070  -4.527  1.00  2.37           O  
ATOM    152  CB  PRO A  13      21.972  -1.050  -7.738  1.00  3.47           C  
ATOM    153  CG  PRO A  13      23.418  -1.180  -8.302  1.00  3.99           C  
ATOM    154  CD  PRO A  13      24.228   0.035  -7.796  1.00  3.79           C  
ATOM    155  HA  PRO A  13      21.207   0.933  -7.286  1.00  3.21           H  
ATOM    156  HB2 PRO A  13      21.730  -1.919  -7.135  1.00  3.49           H  
ATOM    157  HB3 PRO A  13      21.268  -0.969  -8.556  1.00  4.08           H  
ATOM    158  HG2 PRO A  13      23.871  -2.100  -7.948  1.00  4.37           H  
ATOM    159  HG3 PRO A  13      23.395  -1.177  -9.384  1.00  4.57           H  
ATOM    160  HD2 PRO A  13      25.079  -0.290  -7.209  1.00  4.09           H  
ATOM    161  HD3 PRO A  13      24.555   0.640  -8.628  1.00  4.27           H  
ATOM    162  N   THR A  14      20.346  -0.491  -5.171  1.00  1.59           N  
ATOM    163  CA  THR A  14      19.899  -0.794  -3.777  1.00  1.24           C  
ATOM    164  C   THR A  14      20.092   0.447  -2.904  1.00  1.07           C  
ATOM    165  O   THR A  14      20.592   0.369  -1.799  1.00  1.20           O  
ATOM    166  CB  THR A  14      20.689  -1.973  -3.188  1.00  1.43           C  
ATOM    167  OG1 THR A  14      22.053  -1.617  -3.027  1.00  2.16           O  
ATOM    168  CG2 THR A  14      20.578  -3.185  -4.114  1.00  1.78           C  
ATOM    169  H   THR A  14      19.703  -0.563  -5.908  1.00  1.96           H  
ATOM    170  HA  THR A  14      18.849  -1.047  -3.795  1.00  1.69           H  
ATOM    171  HB  THR A  14      20.273  -2.220  -2.224  1.00  1.94           H  
ATOM    172  HG1 THR A  14      22.090  -0.814  -2.502  1.00  2.49           H  
ATOM    173 HG21 THR A  14      21.061  -4.034  -3.655  1.00  2.04           H  
ATOM    174 HG22 THR A  14      21.060  -2.962  -5.055  1.00  2.29           H  
ATOM    175 HG23 THR A  14      19.537  -3.412  -4.288  1.00  2.23           H  
ATOM    176  N   SER A  15      19.700   1.594  -3.405  1.00  1.07           N  
ATOM    177  CA  SER A  15      19.852   2.866  -2.629  1.00  0.91           C  
ATOM    178  C   SER A  15      18.477   3.404  -2.220  1.00  0.75           C  
ATOM    179  O   SER A  15      17.531   3.366  -2.981  1.00  0.78           O  
ATOM    180  CB  SER A  15      20.557   3.907  -3.499  1.00  0.99           C  
ATOM    181  OG  SER A  15      19.649   4.394  -4.477  1.00  1.38           O  
ATOM    182  H   SER A  15      19.309   1.611  -4.304  1.00  1.34           H  
ATOM    183  HA  SER A  15      20.444   2.689  -1.741  1.00  0.94           H  
ATOM    184  HB2 SER A  15      20.889   4.727  -2.884  1.00  1.46           H  
ATOM    185  HB3 SER A  15      21.412   3.452  -3.980  1.00  1.34           H  
ATOM    186  HG  SER A  15      18.958   4.883  -4.023  1.00  1.70           H  
ATOM    187  N   SER A  16      18.365   3.905  -1.021  1.00  0.72           N  
ATOM    188  CA  SER A  16      17.058   4.453  -0.548  1.00  0.82           C  
ATOM    189  C   SER A  16      16.511   5.469  -1.562  1.00  0.81           C  
ATOM    190  O   SER A  16      15.430   5.993  -1.395  1.00  0.92           O  
ATOM    191  CB  SER A  16      17.256   5.143   0.802  1.00  1.06           C  
ATOM    192  OG  SER A  16      18.142   6.243   0.642  1.00  1.64           O  
ATOM    193  H   SER A  16      19.147   3.911  -0.430  1.00  0.74           H  
ATOM    194  HA  SER A  16      16.351   3.645  -0.435  1.00  0.88           H  
ATOM    195  HB2 SER A  16      16.308   5.502   1.168  1.00  1.49           H  
ATOM    196  HB3 SER A  16      17.668   4.436   1.510  1.00  1.64           H  
ATOM    197  HG  SER A  16      18.647   6.102  -0.163  1.00  2.08           H  
ATOM    198  N   GLU A  17      17.230   5.739  -2.618  1.00  0.80           N  
ATOM    199  CA  GLU A  17      16.740   6.705  -3.643  1.00  0.94           C  
ATOM    200  C   GLU A  17      15.873   5.976  -4.676  1.00  0.85           C  
ATOM    201  O   GLU A  17      14.765   6.382  -4.964  1.00  0.89           O  
ATOM    202  CB  GLU A  17      17.945   7.365  -4.330  1.00  1.13           C  
ATOM    203  CG  GLU A  17      17.476   8.358  -5.421  1.00  1.71           C  
ATOM    204  CD  GLU A  17      17.491   7.683  -6.798  1.00  2.26           C  
ATOM    205  OE1 GLU A  17      17.248   6.489  -6.854  1.00  2.90           O  
ATOM    206  OE2 GLU A  17      17.747   8.373  -7.771  1.00  2.68           O  
ATOM    207  H   GLU A  17      18.087   5.294  -2.767  1.00  0.79           H  
ATOM    208  HA  GLU A  17      16.113   7.466  -3.204  1.00  1.09           H  
ATOM    209  HB2 GLU A  17      18.523   7.895  -3.585  1.00  1.54           H  
ATOM    210  HB3 GLU A  17      18.563   6.598  -4.775  1.00  1.46           H  
ATOM    211  HG2 GLU A  17      16.473   8.700  -5.202  1.00  2.27           H  
ATOM    212  HG3 GLU A  17      18.142   9.210  -5.441  1.00  2.07           H  
ATOM    213  N   GLN A  18      16.359   4.899  -5.227  1.00  0.80           N  
ATOM    214  CA  GLN A  18      15.551   4.147  -6.231  1.00  0.83           C  
ATOM    215  C   GLN A  18      14.295   3.577  -5.556  1.00  0.68           C  
ATOM    216  O   GLN A  18      13.225   3.549  -6.132  1.00  0.69           O  
ATOM    217  CB  GLN A  18      16.389   2.999  -6.812  1.00  0.96           C  
ATOM    218  CG  GLN A  18      17.191   2.321  -5.705  1.00  1.53           C  
ATOM    219  CD  GLN A  18      17.884   1.080  -6.271  1.00  2.23           C  
ATOM    220  OE1 GLN A  18      18.730   1.186  -7.138  1.00  2.69           O  
ATOM    221  NE2 GLN A  18      17.560  -0.099  -5.818  1.00  3.07           N  
ATOM    222  H   GLN A  18      17.251   4.584  -4.979  1.00  0.80           H  
ATOM    223  HA  GLN A  18      15.274   4.805  -7.044  1.00  0.96           H  
ATOM    224  HB2 GLN A  18      15.735   2.274  -7.277  1.00  1.31           H  
ATOM    225  HB3 GLN A  18      17.069   3.392  -7.553  1.00  1.16           H  
ATOM    226  HG2 GLN A  18      17.933   3.007  -5.327  1.00  1.79           H  
ATOM    227  HG3 GLN A  18      16.527   2.030  -4.909  1.00  2.17           H  
ATOM    228 HE21 GLN A  18      16.878  -0.186  -5.120  1.00  3.31           H  
ATOM    229 HE22 GLN A  18      18.000  -0.899  -6.176  1.00  3.76           H  
ATOM    230  N   ILE A  19      14.421   3.119  -4.334  1.00  0.59           N  
ATOM    231  CA  ILE A  19      13.242   2.548  -3.613  1.00  0.58           C  
ATOM    232  C   ILE A  19      12.179   3.632  -3.423  1.00  0.52           C  
ATOM    233  O   ILE A  19      11.100   3.562  -3.976  1.00  0.59           O  
ATOM    234  CB  ILE A  19      13.690   2.002  -2.252  1.00  0.64           C  
ATOM    235  CG1 ILE A  19      14.566   0.769  -2.480  1.00  0.74           C  
ATOM    236  CG2 ILE A  19      12.465   1.606  -1.423  1.00  0.73           C  
ATOM    237  CD1 ILE A  19      15.257   0.363  -1.178  1.00  0.81           C  
ATOM    238  H   ILE A  19      15.294   3.152  -3.890  1.00  0.59           H  
ATOM    239  HA  ILE A  19      12.817   1.742  -4.194  1.00  0.68           H  
ATOM    240  HB  ILE A  19      14.255   2.758  -1.727  1.00  0.65           H  
ATOM    241 HG12 ILE A  19      13.950  -0.048  -2.829  1.00  0.83           H  
ATOM    242 HG13 ILE A  19      15.313   0.994  -3.224  1.00  0.77           H  
ATOM    243 HG21 ILE A  19      11.965   2.495  -1.071  1.00  1.13           H  
ATOM    244 HG22 ILE A  19      12.781   1.012  -0.577  1.00  1.26           H  
ATOM    245 HG23 ILE A  19      11.787   1.029  -2.034  1.00  1.33           H  
ATOM    246 HD11 ILE A  19      15.864  -0.513  -1.350  1.00  1.45           H  
ATOM    247 HD12 ILE A  19      14.511   0.142  -0.428  1.00  1.18           H  
ATOM    248 HD13 ILE A  19      15.883   1.173  -0.835  1.00  1.28           H  
ATOM    249  N   MET A  20      12.485   4.640  -2.657  1.00  0.51           N  
ATOM    250  CA  MET A  20      11.525   5.751  -2.425  1.00  0.60           C  
ATOM    251  C   MET A  20      10.845   6.211  -3.720  1.00  0.55           C  
ATOM    252  O   MET A  20       9.646   6.403  -3.785  1.00  0.59           O  
ATOM    253  CB  MET A  20      12.340   6.944  -1.863  1.00  0.82           C  
ATOM    254  CG  MET A  20      11.464   7.787  -0.908  1.00  1.07           C  
ATOM    255  SD  MET A  20      11.139   6.848   0.618  1.00  1.43           S  
ATOM    256  CE  MET A  20       9.326   6.764   0.517  1.00  0.93           C  
ATOM    257  H   MET A  20      13.367   4.705  -2.227  1.00  0.57           H  
ATOM    258  HA  MET A  20      10.800   5.520  -1.658  1.00  0.71           H  
ATOM    259  HB2 MET A  20      13.184   6.562  -1.314  1.00  0.95           H  
ATOM    260  HB3 MET A  20      12.696   7.571  -2.670  1.00  1.15           H  
ATOM    261  HG2 MET A  20      11.984   8.698  -0.659  1.00  1.52           H  
ATOM    262  HG3 MET A  20      10.530   8.026  -1.394  1.00  1.72           H  
ATOM    263  HE1 MET A  20       9.030   6.472  -0.481  1.00  1.32           H  
ATOM    264  HE2 MET A  20       8.905   7.730   0.745  1.00  1.36           H  
ATOM    265  HE3 MET A  20       8.958   6.037   1.232  1.00  1.55           H  
ATOM    266  N   LYS A  21      11.636   6.408  -4.748  1.00  0.57           N  
ATOM    267  CA  LYS A  21      11.098   6.882  -6.057  1.00  0.61           C  
ATOM    268  C   LYS A  21      10.101   5.881  -6.639  1.00  0.53           C  
ATOM    269  O   LYS A  21       8.967   6.218  -6.907  1.00  0.51           O  
ATOM    270  CB  LYS A  21      12.249   7.047  -7.053  1.00  0.72           C  
ATOM    271  CG  LYS A  21      13.133   8.226  -6.643  1.00  1.09           C  
ATOM    272  CD  LYS A  21      14.466   8.155  -7.399  1.00  1.24           C  
ATOM    273  CE  LYS A  21      14.221   8.257  -8.910  1.00  1.80           C  
ATOM    274  NZ  LYS A  21      13.253   9.355  -9.191  1.00  2.40           N  
ATOM    275  H   LYS A  21      12.599   6.261  -4.651  1.00  0.62           H  
ATOM    276  HA  LYS A  21      10.611   7.835  -5.918  1.00  0.64           H  
ATOM    277  HB2 LYS A  21      12.840   6.143  -7.071  1.00  0.99           H  
ATOM    278  HB3 LYS A  21      11.844   7.231  -8.038  1.00  0.93           H  
ATOM    279  HG2 LYS A  21      12.631   9.153  -6.880  1.00  1.39           H  
ATOM    280  HG3 LYS A  21      13.323   8.180  -5.582  1.00  1.41           H  
ATOM    281  HD2 LYS A  21      15.101   8.970  -7.084  1.00  1.54           H  
ATOM    282  HD3 LYS A  21      14.953   7.215  -7.180  1.00  1.52           H  
ATOM    283  HE2 LYS A  21      15.154   8.466  -9.411  1.00  2.25           H  
ATOM    284  HE3 LYS A  21      13.821   7.322  -9.274  1.00  2.26           H  
ATOM    285  HZ1 LYS A  21      13.563  10.223  -8.710  1.00  2.80           H  
ATOM    286  HZ2 LYS A  21      12.310   9.083  -8.846  1.00  2.67           H  
ATOM    287  HZ3 LYS A  21      13.211   9.527 -10.216  1.00  2.91           H  
ATOM    288  N   THR A  22      10.498   4.653  -6.835  1.00  0.53           N  
ATOM    289  CA  THR A  22       9.549   3.661  -7.409  1.00  0.52           C  
ATOM    290  C   THR A  22       8.334   3.539  -6.490  1.00  0.45           C  
ATOM    291  O   THR A  22       7.219   3.358  -6.936  1.00  0.48           O  
ATOM    292  CB  THR A  22      10.257   2.302  -7.538  1.00  0.55           C  
ATOM    293  OG1 THR A  22      11.604   2.513  -7.937  1.00  0.64           O  
ATOM    294  CG2 THR A  22       9.547   1.439  -8.584  1.00  0.62           C  
ATOM    295  H   THR A  22      11.405   4.366  -6.590  1.00  0.56           H  
ATOM    296  HA  THR A  22       9.229   3.998  -8.385  1.00  0.57           H  
ATOM    297  HB  THR A  22      10.242   1.792  -6.586  1.00  0.52           H  
ATOM    298  HG1 THR A  22      11.598   2.866  -8.830  1.00  1.05           H  
ATOM    299 HG21 THR A  22       9.998   0.458  -8.607  1.00  1.17           H  
ATOM    300 HG22 THR A  22       9.641   1.901  -9.556  1.00  1.27           H  
ATOM    301 HG23 THR A  22       8.502   1.349  -8.328  1.00  1.12           H  
ATOM    302  N   GLY A  23       8.547   3.630  -5.209  1.00  0.42           N  
ATOM    303  CA  GLY A  23       7.415   3.514  -4.252  1.00  0.43           C  
ATOM    304  C   GLY A  23       6.393   4.629  -4.498  1.00  0.41           C  
ATOM    305  O   GLY A  23       5.205   4.381  -4.549  1.00  0.47           O  
ATOM    306  H   GLY A  23       9.459   3.765  -4.875  1.00  0.42           H  
ATOM    307  HA2 GLY A  23       6.936   2.553  -4.382  1.00  0.47           H  
ATOM    308  HA3 GLY A  23       7.790   3.593  -3.244  1.00  0.46           H  
ATOM    309  N   ALA A  24       6.828   5.855  -4.639  1.00  0.40           N  
ATOM    310  CA  ALA A  24       5.859   6.967  -4.865  1.00  0.41           C  
ATOM    311  C   ALA A  24       5.293   6.911  -6.284  1.00  0.41           C  
ATOM    312  O   ALA A  24       4.236   7.445  -6.556  1.00  0.41           O  
ATOM    313  CB  ALA A  24       6.576   8.305  -4.678  1.00  0.42           C  
ATOM    314  H   ALA A  24       7.784   6.065  -4.585  1.00  0.44           H  
ATOM    315  HA  ALA A  24       5.059   6.902  -4.143  1.00  0.41           H  
ATOM    316  HB1 ALA A  24       7.080   8.313  -3.723  1.00  1.06           H  
ATOM    317  HB2 ALA A  24       5.850   9.106  -4.709  1.00  1.11           H  
ATOM    318  HB3 ALA A  24       7.298   8.442  -5.469  1.00  1.11           H  
ATOM    319  N   LEU A  25       5.974   6.264  -7.198  1.00  0.42           N  
ATOM    320  CA  LEU A  25       5.432   6.193  -8.590  1.00  0.44           C  
ATOM    321  C   LEU A  25       4.405   5.060  -8.623  1.00  0.44           C  
ATOM    322  O   LEU A  25       3.296   5.220  -9.092  1.00  0.46           O  
ATOM    323  CB  LEU A  25       6.569   5.926  -9.603  1.00  0.47           C  
ATOM    324  CG  LEU A  25       7.173   7.250 -10.111  1.00  0.77           C  
ATOM    325  CD1 LEU A  25       8.071   7.858  -9.033  1.00  1.58           C  
ATOM    326  CD2 LEU A  25       8.013   6.978 -11.361  1.00  1.67           C  
ATOM    327  H   LEU A  25       6.812   5.819  -6.953  1.00  0.43           H  
ATOM    328  HA  LEU A  25       4.950   7.139  -8.799  1.00  0.43           H  
ATOM    329  HB2 LEU A  25       7.343   5.347  -9.122  1.00  0.82           H  
ATOM    330  HB3 LEU A  25       6.181   5.370 -10.446  1.00  0.85           H  
ATOM    331  HG  LEU A  25       6.384   7.945 -10.357  1.00  1.46           H  
ATOM    332 HD11 LEU A  25       7.552   7.858  -8.086  1.00  2.16           H  
ATOM    333 HD12 LEU A  25       8.322   8.869  -9.306  1.00  2.10           H  
ATOM    334 HD13 LEU A  25       8.975   7.277  -8.951  1.00  2.08           H  
ATOM    335 HD21 LEU A  25       7.379   6.590 -12.144  1.00  2.29           H  
ATOM    336 HD22 LEU A  25       8.782   6.257 -11.129  1.00  2.15           H  
ATOM    337 HD23 LEU A  25       8.472   7.899 -11.693  1.00  2.16           H  
ATOM    338  N   LEU A  26       4.791   3.903  -8.155  1.00  0.45           N  
ATOM    339  CA  LEU A  26       3.874   2.734  -8.179  1.00  0.47           C  
ATOM    340  C   LEU A  26       2.513   3.089  -7.585  1.00  0.49           C  
ATOM    341  O   LEU A  26       1.494   2.924  -8.227  1.00  0.52           O  
ATOM    342  CB  LEU A  26       4.509   1.565  -7.392  1.00  0.51           C  
ATOM    343  CG  LEU A  26       5.577   0.864  -8.257  1.00  0.69           C  
ATOM    344  CD1 LEU A  26       6.450  -0.046  -7.389  1.00  1.17           C  
ATOM    345  CD2 LEU A  26       4.889   0.020  -9.343  1.00  1.35           C  
ATOM    346  H   LEU A  26       5.700   3.787  -7.809  1.00  0.46           H  
ATOM    347  HA  LEU A  26       3.730   2.432  -9.196  1.00  0.49           H  
ATOM    348  HB2 LEU A  26       4.971   1.949  -6.495  1.00  0.80           H  
ATOM    349  HB3 LEU A  26       3.743   0.852  -7.123  1.00  0.81           H  
ATOM    350  HG  LEU A  26       6.198   1.613  -8.715  1.00  1.43           H  
ATOM    351 HD11 LEU A  26       5.825  -0.763  -6.877  1.00  1.78           H  
ATOM    352 HD12 LEU A  26       6.981   0.552  -6.663  1.00  1.70           H  
ATOM    353 HD13 LEU A  26       7.160  -0.568  -8.015  1.00  1.68           H  
ATOM    354 HD21 LEU A  26       4.444   0.649 -10.091  1.00  1.84           H  
ATOM    355 HD22 LEU A  26       4.130  -0.603  -8.896  1.00  1.93           H  
ATOM    356 HD23 LEU A  26       5.634  -0.608  -9.812  1.00  1.89           H  
ATOM    357  N   LEU A  27       2.464   3.547  -6.368  1.00  0.50           N  
ATOM    358  CA  LEU A  27       1.136   3.865  -5.780  1.00  0.56           C  
ATOM    359  C   LEU A  27       0.474   4.973  -6.608  1.00  0.56           C  
ATOM    360  O   LEU A  27      -0.659   4.846  -7.028  1.00  0.60           O  
ATOM    361  CB  LEU A  27       1.304   4.287  -4.314  1.00  0.64           C  
ATOM    362  CG  LEU A  27      -0.043   4.692  -3.702  1.00  0.95           C  
ATOM    363  CD1 LEU A  27      -1.007   3.497  -3.709  1.00  1.66           C  
ATOM    364  CD2 LEU A  27       0.189   5.156  -2.261  1.00  1.42           C  
ATOM    365  H   LEU A  27       3.285   3.661  -5.844  1.00  0.49           H  
ATOM    366  HA  LEU A  27       0.530   2.976  -5.856  1.00  0.58           H  
ATOM    367  HB2 LEU A  27       1.716   3.461  -3.753  1.00  1.45           H  
ATOM    368  HB3 LEU A  27       1.984   5.125  -4.262  1.00  1.04           H  
ATOM    369  HG  LEU A  27      -0.471   5.501  -4.272  1.00  1.71           H  
ATOM    370 HD11 LEU A  27      -0.470   2.596  -3.451  1.00  2.02           H  
ATOM    371 HD12 LEU A  27      -1.440   3.390  -4.693  1.00  2.23           H  
ATOM    372 HD13 LEU A  27      -1.796   3.664  -2.990  1.00  2.21           H  
ATOM    373 HD21 LEU A  27      -0.755   5.434  -1.816  1.00  1.98           H  
ATOM    374 HD22 LEU A  27       0.853   6.008  -2.260  1.00  1.93           H  
ATOM    375 HD23 LEU A  27       0.633   4.353  -1.691  1.00  1.88           H  
ATOM    376  N   GLN A  28       1.161   6.056  -6.850  1.00  0.55           N  
ATOM    377  CA  GLN A  28       0.552   7.156  -7.654  1.00  0.58           C  
ATOM    378  C   GLN A  28       0.069   6.603  -9.001  1.00  0.54           C  
ATOM    379  O   GLN A  28      -0.771   7.181  -9.662  1.00  0.58           O  
ATOM    380  CB  GLN A  28       1.610   8.233  -7.904  1.00  0.60           C  
ATOM    381  CG  GLN A  28       0.988   9.386  -8.691  1.00  1.00           C  
ATOM    382  CD  GLN A  28       1.927  10.594  -8.654  1.00  1.40           C  
ATOM    383  OE1 GLN A  28       1.691  11.540  -7.929  1.00  2.09           O  
ATOM    384  NE2 GLN A  28       2.991  10.602  -9.410  1.00  1.91           N  
ATOM    385  H   GLN A  28       2.073   6.156  -6.503  1.00  0.53           H  
ATOM    386  HA  GLN A  28      -0.269   7.585  -7.101  1.00  0.65           H  
ATOM    387  HB2 GLN A  28       1.980   8.600  -6.957  1.00  0.99           H  
ATOM    388  HB3 GLN A  28       2.427   7.811  -8.471  1.00  0.92           H  
ATOM    389  HG2 GLN A  28       0.833   9.079  -9.715  1.00  1.47           H  
ATOM    390  HG3 GLN A  28       0.042   9.654  -8.247  1.00  1.50           H  
ATOM    391 HE21 GLN A  28       3.182   9.839  -9.995  1.00  2.26           H  
ATOM    392 HE22 GLN A  28       3.599  11.370  -9.393  1.00  2.37           H  
ATOM    393  N   GLY A  29       0.625   5.500  -9.420  1.00  0.50           N  
ATOM    394  CA  GLY A  29       0.237   4.910 -10.737  1.00  0.48           C  
ATOM    395  C   GLY A  29      -1.113   4.194 -10.638  1.00  0.44           C  
ATOM    396  O   GLY A  29      -2.062   4.548 -11.310  1.00  0.50           O  
ATOM    397  H   GLY A  29       1.319   5.081  -8.869  1.00  0.50           H  
ATOM    398  HA2 GLY A  29       0.168   5.699 -11.472  1.00  0.49           H  
ATOM    399  HA3 GLY A  29       0.991   4.201 -11.046  1.00  0.50           H  
ATOM    400  N   PHE A  30      -1.205   3.179  -9.826  1.00  0.44           N  
ATOM    401  CA  PHE A  30      -2.491   2.433  -9.711  1.00  0.43           C  
ATOM    402  C   PHE A  30      -3.635   3.399  -9.390  1.00  0.40           C  
ATOM    403  O   PHE A  30      -4.792   3.063  -9.557  1.00  0.43           O  
ATOM    404  CB  PHE A  30      -2.377   1.378  -8.599  1.00  0.47           C  
ATOM    405  CG  PHE A  30      -3.730   0.746  -8.340  1.00  0.47           C  
ATOM    406  CD1 PHE A  30      -4.328  -0.050  -9.324  1.00  1.20           C  
ATOM    407  CD2 PHE A  30      -4.382   0.950  -7.115  1.00  1.39           C  
ATOM    408  CE1 PHE A  30      -5.575  -0.641  -9.087  1.00  1.21           C  
ATOM    409  CE2 PHE A  30      -5.629   0.359  -6.879  1.00  1.42           C  
ATOM    410  CZ  PHE A  30      -6.225  -0.436  -7.864  1.00  0.58           C  
ATOM    411  H   PHE A  30      -0.425   2.899  -9.303  1.00  0.53           H  
ATOM    412  HA  PHE A  30      -2.688   1.926 -10.645  1.00  0.42           H  
ATOM    413  HB2 PHE A  30      -1.686   0.607  -8.912  1.00  0.46           H  
ATOM    414  HB3 PHE A  30      -2.013   1.842  -7.695  1.00  0.54           H  
ATOM    415  HD1 PHE A  30      -3.827  -0.208 -10.268  1.00  2.10           H  
ATOM    416  HD2 PHE A  30      -3.922   1.564  -6.355  1.00  2.27           H  
ATOM    417  HE1 PHE A  30      -6.035  -1.255  -9.847  1.00  2.09           H  
ATOM    418  HE2 PHE A  30      -6.132   0.517  -5.936  1.00  2.33           H  
ATOM    419  HZ  PHE A  30      -7.187  -0.893  -7.681  1.00  0.65           H  
ATOM    420  N   ILE A  31      -3.348   4.597  -8.936  1.00  0.40           N  
ATOM    421  CA  ILE A  31      -4.454   5.549  -8.619  1.00  0.40           C  
ATOM    422  C   ILE A  31      -4.855   6.291  -9.899  1.00  0.40           C  
ATOM    423  O   ILE A  31      -5.976   6.196 -10.358  1.00  0.43           O  
ATOM    424  CB  ILE A  31      -3.965   6.556  -7.568  1.00  0.41           C  
ATOM    425  CG1 ILE A  31      -3.737   5.844  -6.232  1.00  0.53           C  
ATOM    426  CG2 ILE A  31      -5.000   7.668  -7.386  1.00  0.72           C  
ATOM    427  CD1 ILE A  31      -2.919   6.749  -5.304  1.00  0.48           C  
ATOM    428  H   ILE A  31      -2.424   4.893  -8.799  1.00  0.44           H  
ATOM    429  HA  ILE A  31      -5.301   4.989  -8.250  1.00  0.43           H  
ATOM    430  HB  ILE A  31      -3.034   6.992  -7.903  1.00  0.63           H  
ATOM    431 HG12 ILE A  31      -4.690   5.624  -5.774  1.00  0.77           H  
ATOM    432 HG13 ILE A  31      -3.197   4.925  -6.402  1.00  0.81           H  
ATOM    433 HG21 ILE A  31      -5.981   7.232  -7.275  1.00  1.21           H  
ATOM    434 HG22 ILE A  31      -4.987   8.316  -8.250  1.00  1.35           H  
ATOM    435 HG23 ILE A  31      -4.758   8.242  -6.503  1.00  1.33           H  
ATOM    436 HD11 ILE A  31      -3.317   7.751  -5.333  1.00  1.20           H  
ATOM    437 HD12 ILE A  31      -1.890   6.763  -5.630  1.00  0.94           H  
ATOM    438 HD13 ILE A  31      -2.971   6.370  -4.293  1.00  1.15           H  
ATOM    439  N   GLN A  32      -3.946   7.028 -10.476  1.00  0.42           N  
ATOM    440  CA  GLN A  32      -4.264   7.779 -11.727  1.00  0.47           C  
ATOM    441  C   GLN A  32      -4.997   6.858 -12.713  1.00  0.50           C  
ATOM    442  O   GLN A  32      -5.946   7.255 -13.359  1.00  0.61           O  
ATOM    443  CB  GLN A  32      -2.956   8.292 -12.353  1.00  0.57           C  
ATOM    444  CG  GLN A  32      -3.237   9.518 -13.227  1.00  1.19           C  
ATOM    445  CD  GLN A  32      -4.226   9.145 -14.331  1.00  1.59           C  
ATOM    446  OE1 GLN A  32      -5.328   9.657 -14.374  1.00  2.16           O  
ATOM    447  NE2 GLN A  32      -3.878   8.269 -15.233  1.00  2.21           N  
ATOM    448  H   GLN A  32      -3.048   7.089 -10.087  1.00  0.42           H  
ATOM    449  HA  GLN A  32      -4.909   8.615 -11.497  1.00  0.48           H  
ATOM    450  HB2 GLN A  32      -2.269   8.565 -11.565  1.00  0.98           H  
ATOM    451  HB3 GLN A  32      -2.512   7.515 -12.958  1.00  1.06           H  
ATOM    452  HG2 GLN A  32      -3.657  10.306 -12.617  1.00  1.85           H  
ATOM    453  HG3 GLN A  32      -2.315   9.861 -13.673  1.00  1.72           H  
ATOM    454 HE21 GLN A  32      -2.990   7.857 -15.198  1.00  2.56           H  
ATOM    455 HE22 GLN A  32      -4.505   8.024 -15.945  1.00  2.71           H  
ATOM    456  N   ASP A  33      -4.564   5.633 -12.829  1.00  0.49           N  
ATOM    457  CA  ASP A  33      -5.239   4.693 -13.770  1.00  0.58           C  
ATOM    458  C   ASP A  33      -6.654   4.403 -13.260  1.00  0.61           C  
ATOM    459  O   ASP A  33      -7.596   4.310 -14.021  1.00  0.70           O  
ATOM    460  CB  ASP A  33      -4.446   3.387 -13.852  1.00  0.61           C  
ATOM    461  CG  ASP A  33      -3.010   3.688 -14.287  1.00  1.10           C  
ATOM    462  OD1 ASP A  33      -2.812   4.688 -14.957  1.00  1.78           O  
ATOM    463  OD2 ASP A  33      -2.133   2.913 -13.942  1.00  1.89           O  
ATOM    464  H   ASP A  33      -3.797   5.340 -12.294  1.00  0.49           H  
ATOM    465  HA  ASP A  33      -5.296   5.144 -14.750  1.00  0.64           H  
ATOM    466  HB2 ASP A  33      -4.437   2.911 -12.882  1.00  1.22           H  
ATOM    467  HB3 ASP A  33      -4.908   2.730 -14.573  1.00  1.02           H  
ATOM    468  N   ARG A  34      -6.802   4.261 -11.973  1.00  0.58           N  
ATOM    469  CA  ARG A  34      -8.145   3.979 -11.388  1.00  0.71           C  
ATOM    470  C   ARG A  34      -8.979   5.262 -11.311  1.00  0.65           C  
ATOM    471  O   ARG A  34     -10.169   5.208 -11.072  1.00  0.85           O  
ATOM    472  CB  ARG A  34      -7.972   3.401  -9.978  1.00  0.85           C  
ATOM    473  CG  ARG A  34      -7.361   1.988 -10.053  1.00  1.25           C  
ATOM    474  CD  ARG A  34      -8.463   0.940 -10.264  1.00  1.31           C  
ATOM    475  NE  ARG A  34      -9.450   1.021  -9.151  1.00  1.58           N  
ATOM    476  CZ  ARG A  34     -10.616   0.445  -9.270  1.00  2.09           C  
ATOM    477  NH1 ARG A  34     -10.919  -0.194 -10.367  1.00  2.58           N  
ATOM    478  NH2 ARG A  34     -11.478   0.509  -8.293  1.00  2.75           N  
ATOM    479  H   ARG A  34      -6.022   4.340 -11.382  1.00  0.52           H  
ATOM    480  HA  ARG A  34      -8.693   3.276 -11.995  1.00  0.89           H  
ATOM    481  HB2 ARG A  34      -7.316   4.045  -9.410  1.00  1.23           H  
ATOM    482  HB3 ARG A  34      -8.935   3.354  -9.490  1.00  1.14           H  
ATOM    483  HG2 ARG A  34      -6.658   1.938 -10.872  1.00  1.91           H  
ATOM    484  HG3 ARG A  34      -6.844   1.775  -9.128  1.00  1.90           H  
ATOM    485  HD2 ARG A  34      -8.963   1.121 -11.203  1.00  1.72           H  
ATOM    486  HD3 ARG A  34      -8.021  -0.045 -10.279  1.00  2.00           H  
ATOM    487  HE  ARG A  34      -9.224   1.503  -8.329  1.00  2.02           H  
ATOM    488 HH11 ARG A  34     -10.259  -0.242 -11.117  1.00  2.61           H  
ATOM    489 HH12 ARG A  34     -11.812  -0.634 -10.458  1.00  3.26           H  
ATOM    490 HH21 ARG A  34     -11.246   0.999  -7.453  1.00  3.04           H  
ATOM    491 HH22 ARG A  34     -12.371   0.068  -8.384  1.00  3.25           H  
ATOM    492  N   ALA A  35      -8.396   6.415 -11.517  1.00  0.59           N  
ATOM    493  CA  ALA A  35      -9.218   7.666 -11.453  1.00  0.66           C  
ATOM    494  C   ALA A  35      -9.895   7.889 -12.810  1.00  0.80           C  
ATOM    495  O   ALA A  35     -10.989   8.411 -12.894  1.00  0.88           O  
ATOM    496  CB  ALA A  35      -8.337   8.865 -11.096  1.00  0.94           C  
ATOM    497  H   ALA A  35      -7.438   6.458 -11.717  1.00  0.67           H  
ATOM    498  HA  ALA A  35      -9.995   7.535 -10.713  1.00  0.91           H  
ATOM    499  HB1 ALA A  35      -8.941   9.759 -11.067  1.00  1.48           H  
ATOM    500  HB2 ALA A  35      -7.563   8.978 -11.841  1.00  1.33           H  
ATOM    501  HB3 ALA A  35      -7.884   8.704 -10.129  1.00  1.41           H  
ATOM    502  N   GLY A  36      -9.270   7.450 -13.869  1.00  1.15           N  
ATOM    503  CA  GLY A  36      -9.889   7.582 -15.218  1.00  1.62           C  
ATOM    504  C   GLY A  36      -8.811   7.685 -16.296  1.00  1.54           C  
ATOM    505  O   GLY A  36      -7.806   7.003 -16.265  1.00  2.10           O  
ATOM    506  H   GLY A  36      -8.408   7.002 -13.763  1.00  1.22           H  
ATOM    507  HA2 GLY A  36     -10.501   6.710 -15.396  1.00  2.27           H  
ATOM    508  HA3 GLY A  36     -10.519   8.459 -15.268  1.00  2.17           H  
ATOM    509  N   ARG A  37      -9.030   8.543 -17.251  1.00  2.07           N  
ATOM    510  CA  ARG A  37      -8.049   8.724 -18.357  1.00  2.87           C  
ATOM    511  C   ARG A  37      -6.945   9.685 -17.909  1.00  3.46           C  
ATOM    512  O   ARG A  37      -5.976   9.292 -17.290  1.00  4.10           O  
ATOM    513  CB  ARG A  37      -8.771   9.314 -19.573  1.00  3.63           C  
ATOM    514  CG  ARG A  37      -9.818   8.318 -20.079  1.00  4.34           C  
ATOM    515  CD  ARG A  37     -10.755   9.015 -21.069  1.00  5.18           C  
ATOM    516  NE  ARG A  37     -11.601  10.004 -20.341  1.00  5.74           N  
ATOM    517  CZ  ARG A  37     -12.267  10.909 -21.006  1.00  6.53           C  
ATOM    518  NH1 ARG A  37     -12.200  10.942 -22.309  1.00  6.88           N  
ATOM    519  NH2 ARG A  37     -13.002  11.778 -20.369  1.00  7.21           N  
ATOM    520  H   ARG A  37      -9.852   9.072 -17.241  1.00  2.46           H  
ATOM    521  HA  ARG A  37      -7.621   7.770 -18.627  1.00  3.07           H  
ATOM    522  HB2 ARG A  37      -9.259  10.236 -19.291  1.00  3.83           H  
ATOM    523  HB3 ARG A  37      -8.056   9.510 -20.358  1.00  3.99           H  
ATOM    524  HG2 ARG A  37      -9.322   7.494 -20.571  1.00  4.58           H  
ATOM    525  HG3 ARG A  37     -10.393   7.946 -19.244  1.00  4.48           H  
ATOM    526  HD2 ARG A  37     -10.171   9.526 -21.819  1.00  5.49           H  
ATOM    527  HD3 ARG A  37     -11.387   8.279 -21.544  1.00  5.44           H  
ATOM    528  HE  ARG A  37     -11.655   9.976 -19.363  1.00  5.74           H  
ATOM    529 HH11 ARG A  37     -11.638  10.275 -22.799  1.00  6.59           H  
ATOM    530 HH12 ARG A  37     -12.710  11.635 -22.818  1.00  7.60           H  
ATOM    531 HH21 ARG A  37     -13.055  11.751 -19.370  1.00  7.21           H  
ATOM    532 HH22 ARG A  37     -13.512  12.471 -20.878  1.00  7.88           H  
ATOM    533  N   MET A  38      -7.090  10.945 -18.217  1.00  3.74           N  
ATOM    534  CA  MET A  38      -6.061  11.944 -17.813  1.00  4.68           C  
ATOM    535  C   MET A  38      -6.654  13.348 -17.957  1.00  4.70           C  
ATOM    536  O   MET A  38      -7.786  13.518 -18.366  1.00  5.17           O  
ATOM    537  CB  MET A  38      -4.818  11.804 -18.710  1.00  5.62           C  
ATOM    538  CG  MET A  38      -5.231  11.476 -20.152  1.00  5.93           C  
ATOM    539  SD  MET A  38      -6.262  12.807 -20.817  1.00  6.79           S  
ATOM    540  CE  MET A  38      -6.830  11.935 -22.298  1.00  7.04           C  
ATOM    541  H   MET A  38      -7.881  11.237 -18.714  1.00  3.65           H  
ATOM    542  HA  MET A  38      -5.783  11.776 -16.784  1.00  5.03           H  
ATOM    543  HB2 MET A  38      -4.258  12.729 -18.701  1.00  5.87           H  
ATOM    544  HB3 MET A  38      -4.194  11.008 -18.331  1.00  6.19           H  
ATOM    545  HG2 MET A  38      -4.346  11.374 -20.762  1.00  6.03           H  
ATOM    546  HG3 MET A  38      -5.784  10.548 -20.169  1.00  5.95           H  
ATOM    547  HE1 MET A  38      -7.221  10.968 -22.016  1.00  7.30           H  
ATOM    548  HE2 MET A  38      -6.003  11.802 -22.977  1.00  7.32           H  
ATOM    549  HE3 MET A  38      -7.603  12.515 -22.782  1.00  6.96           H  
ATOM    550  N   GLY A  39      -5.898  14.356 -17.615  1.00  4.57           N  
ATOM    551  CA  GLY A  39      -6.416  15.748 -17.722  1.00  4.85           C  
ATOM    552  C   GLY A  39      -5.244  16.730 -17.719  1.00  4.67           C  
ATOM    553  O   GLY A  39      -4.532  16.865 -16.744  1.00  4.95           O  
ATOM    554  H   GLY A  39      -4.990  14.195 -17.282  1.00  4.53           H  
ATOM    555  HA2 GLY A  39      -6.976  15.855 -18.640  1.00  5.27           H  
ATOM    556  HA3 GLY A  39      -7.058  15.959 -16.881  1.00  5.09           H  
ATOM    557  N   GLY A  40      -5.033  17.408 -18.813  1.00  4.58           N  
ATOM    558  CA  GLY A  40      -3.901  18.372 -18.892  1.00  4.69           C  
ATOM    559  C   GLY A  40      -3.939  19.330 -17.699  1.00  4.20           C  
ATOM    560  O   GLY A  40      -4.928  19.439 -17.003  1.00  4.34           O  
ATOM    561  H   GLY A  40      -5.615  17.274 -19.590  1.00  4.70           H  
ATOM    562  HA2 GLY A  40      -2.967  17.828 -18.886  1.00  5.07           H  
ATOM    563  HA3 GLY A  40      -3.979  18.941 -19.806  1.00  5.10           H  
ATOM    564  N   GLU A  41      -2.864  20.033 -17.475  1.00  4.01           N  
ATOM    565  CA  GLU A  41      -2.810  21.000 -16.349  1.00  3.88           C  
ATOM    566  C   GLU A  41      -2.864  20.255 -15.008  1.00  3.63           C  
ATOM    567  O   GLU A  41      -2.134  20.582 -14.094  1.00  4.16           O  
ATOM    568  CB  GLU A  41      -3.990  21.987 -16.476  1.00  4.26           C  
ATOM    569  CG  GLU A  41      -3.523  23.408 -16.145  1.00  4.51           C  
ATOM    570  CD  GLU A  41      -2.712  23.967 -17.316  1.00  4.90           C  
ATOM    571  OE1 GLU A  41      -3.279  24.118 -18.386  1.00  5.19           O  
ATOM    572  OE2 GLU A  41      -1.537  24.234 -17.123  1.00  5.28           O  
ATOM    573  H   GLU A  41      -2.090  19.933 -18.060  1.00  4.25           H  
ATOM    574  HA  GLU A  41      -1.872  21.535 -16.412  1.00  4.04           H  
ATOM    575  HB2 GLU A  41      -4.365  21.962 -17.488  1.00  4.56           H  
ATOM    576  HB3 GLU A  41      -4.784  21.707 -15.797  1.00  4.55           H  
ATOM    577  HG2 GLU A  41      -4.381  24.036 -15.966  1.00  4.73           H  
ATOM    578  HG3 GLU A  41      -2.903  23.380 -15.264  1.00  4.68           H  
ATOM    579  N   ALA A  42      -3.706  19.248 -14.898  1.00  3.19           N  
ATOM    580  CA  ALA A  42      -3.811  18.452 -13.624  1.00  3.24           C  
ATOM    581  C   ALA A  42      -3.508  19.329 -12.400  1.00  2.77           C  
ATOM    582  O   ALA A  42      -2.440  19.222 -11.831  1.00  3.06           O  
ATOM    583  CB  ALA A  42      -2.798  17.312 -13.665  1.00  4.08           C  
ATOM    584  H   ALA A  42      -4.257  18.992 -15.667  1.00  3.13           H  
ATOM    585  HA  ALA A  42      -4.802  18.038 -13.540  1.00  3.53           H  
ATOM    586  HB1 ALA A  42      -3.016  16.665 -14.501  1.00  4.56           H  
ATOM    587  HB2 ALA A  42      -2.857  16.748 -12.746  1.00  4.42           H  
ATOM    588  HB3 ALA A  42      -1.804  17.720 -13.774  1.00  4.35           H  
ATOM    589  N   PRO A  43      -4.429  20.188 -12.034  1.00  2.70           N  
ATOM    590  CA  PRO A  43      -4.209  21.086 -10.889  1.00  3.03           C  
ATOM    591  C   PRO A  43      -3.993  20.264  -9.609  1.00  2.67           C  
ATOM    592  O   PRO A  43      -3.438  20.742  -8.640  1.00  2.87           O  
ATOM    593  CB  PRO A  43      -5.481  21.958 -10.815  1.00  3.84           C  
ATOM    594  CG  PRO A  43      -6.414  21.524 -11.986  1.00  3.86           C  
ATOM    595  CD  PRO A  43      -5.733  20.340 -12.710  1.00  3.12           C  
ATOM    596  HA  PRO A  43      -3.340  21.692 -11.095  1.00  3.46           H  
ATOM    597  HB2 PRO A  43      -5.982  21.806  -9.865  1.00  4.15           H  
ATOM    598  HB3 PRO A  43      -5.221  23.001 -10.925  1.00  4.45           H  
ATOM    599  HG2 PRO A  43      -7.378  21.217 -11.594  1.00  4.34           H  
ATOM    600  HG3 PRO A  43      -6.549  22.346 -12.676  1.00  4.30           H  
ATOM    601  HD2 PRO A  43      -6.327  19.443 -12.596  1.00  3.37           H  
ATOM    602  HD3 PRO A  43      -5.584  20.564 -13.757  1.00  3.16           H  
ATOM    603  N   GLU A  44      -4.422  19.031  -9.603  1.00  2.45           N  
ATOM    604  CA  GLU A  44      -4.233  18.185  -8.392  1.00  2.23           C  
ATOM    605  C   GLU A  44      -2.762  17.763  -8.300  1.00  1.75           C  
ATOM    606  O   GLU A  44      -1.913  18.537  -7.906  1.00  2.00           O  
ATOM    607  CB  GLU A  44      -5.135  16.950  -8.489  1.00  2.55           C  
ATOM    608  CG  GLU A  44      -5.064  16.157  -7.182  1.00  2.70           C  
ATOM    609  CD  GLU A  44      -5.911  14.889  -7.308  1.00  3.17           C  
ATOM    610  OE1 GLU A  44      -7.115  15.017  -7.458  1.00  3.77           O  
ATOM    611  OE2 GLU A  44      -5.341  13.812  -7.253  1.00  3.42           O  
ATOM    612  H   GLU A  44      -4.863  18.662 -10.396  1.00  2.65           H  
ATOM    613  HA  GLU A  44      -4.497  18.755  -7.512  1.00  2.52           H  
ATOM    614  HB2 GLU A  44      -6.154  17.266  -8.662  1.00  3.09           H  
ATOM    615  HB3 GLU A  44      -4.811  16.327  -9.307  1.00  2.66           H  
ATOM    616  HG2 GLU A  44      -4.038  15.888  -6.979  1.00  2.90           H  
ATOM    617  HG3 GLU A  44      -5.445  16.762  -6.373  1.00  2.84           H  
ATOM    618  N   LEU A  45      -2.445  16.549  -8.669  1.00  1.80           N  
ATOM    619  CA  LEU A  45      -1.024  16.102  -8.608  1.00  1.80           C  
ATOM    620  C   LEU A  45      -0.208  16.888  -9.639  1.00  2.29           C  
ATOM    621  O   LEU A  45       0.163  16.373 -10.675  1.00  3.01           O  
ATOM    622  CB  LEU A  45      -0.940  14.607  -8.928  1.00  2.23           C  
ATOM    623  CG  LEU A  45      -1.968  13.836  -8.094  1.00  2.52           C  
ATOM    624  CD1 LEU A  45      -1.915  12.354  -8.470  1.00  3.22           C  
ATOM    625  CD2 LEU A  45      -1.651  13.997  -6.600  1.00  3.00           C  
ATOM    626  H   LEU A  45      -3.136  15.937  -8.993  1.00  2.30           H  
ATOM    627  HA  LEU A  45      -0.627  16.283  -7.619  1.00  1.80           H  
ATOM    628  HB2 LEU A  45      -1.143  14.454  -9.978  1.00  2.70           H  
ATOM    629  HB3 LEU A  45       0.050  14.246  -8.697  1.00  2.51           H  
ATOM    630  HG  LEU A  45      -2.957  14.222  -8.297  1.00  2.66           H  
ATOM    631 HD11 LEU A  45      -2.620  11.803  -7.866  1.00  3.55           H  
ATOM    632 HD12 LEU A  45      -0.919  11.974  -8.297  1.00  3.48           H  
ATOM    633 HD13 LEU A  45      -2.168  12.238  -9.514  1.00  3.69           H  
ATOM    634 HD21 LEU A  45      -2.159  13.226  -6.038  1.00  3.29           H  
ATOM    635 HD22 LEU A  45      -1.988  14.965  -6.262  1.00  3.34           H  
ATOM    636 HD23 LEU A  45      -0.586  13.911  -6.445  1.00  3.35           H  
ATOM    637  N   ALA A  46       0.065  18.136  -9.367  1.00  2.46           N  
ATOM    638  CA  ALA A  46       0.848  18.958 -10.334  1.00  3.15           C  
ATOM    639  C   ALA A  46       2.299  18.474 -10.375  1.00  2.91           C  
ATOM    640  O   ALA A  46       2.681  17.697 -11.227  1.00  3.07           O  
ATOM    641  CB  ALA A  46       0.814  20.424  -9.898  1.00  4.05           C  
ATOM    642  H   ALA A  46      -0.249  18.534  -8.528  1.00  2.52           H  
ATOM    643  HA  ALA A  46       0.411  18.867 -11.318  1.00  3.67           H  
ATOM    644  HB1 ALA A  46       1.439  21.010 -10.556  1.00  4.47           H  
ATOM    645  HB2 ALA A  46       1.180  20.507  -8.885  1.00  4.32           H  
ATOM    646  HB3 ALA A  46      -0.201  20.791  -9.945  1.00  4.43           H  
ATOM    647  N   LEU A  47       3.112  18.930  -9.461  1.00  3.18           N  
ATOM    648  CA  LEU A  47       4.537  18.502  -9.448  1.00  3.43           C  
ATOM    649  C   LEU A  47       4.607  17.019  -9.079  1.00  3.14           C  
ATOM    650  O   LEU A  47       4.886  16.659  -7.952  1.00  3.51           O  
ATOM    651  CB  LEU A  47       5.316  19.357  -8.435  1.00  4.05           C  
ATOM    652  CG  LEU A  47       6.803  19.456  -8.826  1.00  4.77           C  
ATOM    653  CD1 LEU A  47       7.385  18.050  -9.007  1.00  5.26           C  
ATOM    654  CD2 LEU A  47       6.975  20.268 -10.130  1.00  5.35           C  
ATOM    655  H   LEU A  47       2.785  19.554  -8.787  1.00  3.59           H  
ATOM    656  HA  LEU A  47       4.951  18.629 -10.435  1.00  3.88           H  
ATOM    657  HB2 LEU A  47       4.887  20.346  -8.410  1.00  4.17           H  
ATOM    658  HB3 LEU A  47       5.235  18.914  -7.455  1.00  4.35           H  
ATOM    659  HG  LEU A  47       7.338  19.953  -8.028  1.00  5.01           H  
ATOM    660 HD11 LEU A  47       8.462  18.112  -9.056  1.00  5.48           H  
ATOM    661 HD12 LEU A  47       7.008  17.619  -9.922  1.00  5.52           H  
ATOM    662 HD13 LEU A  47       7.099  17.430  -8.171  1.00  5.56           H  
ATOM    663 HD21 LEU A  47       6.958  19.607 -10.986  1.00  5.82           H  
ATOM    664 HD22 LEU A  47       7.922  20.784 -10.103  1.00  5.59           H  
ATOM    665 HD23 LEU A  47       6.179  20.994 -10.222  1.00  5.48           H  
ATOM    666  N   ASP A  48       4.366  16.153 -10.019  1.00  3.02           N  
ATOM    667  CA  ASP A  48       4.432  14.690  -9.720  1.00  3.07           C  
ATOM    668  C   ASP A  48       4.808  13.916 -11.013  1.00  2.77           C  
ATOM    669  O   ASP A  48       4.371  14.295 -12.081  1.00  2.85           O  
ATOM    670  CB  ASP A  48       3.060  14.219  -9.187  1.00  3.61           C  
ATOM    671  CG  ASP A  48       2.129  13.823 -10.342  1.00  4.22           C  
ATOM    672  OD1 ASP A  48       1.873  14.665 -11.186  1.00  4.68           O  
ATOM    673  OD2 ASP A  48       1.690  12.684 -10.360  1.00  4.69           O  
ATOM    674  H   ASP A  48       4.148  16.466 -10.918  1.00  3.25           H  
ATOM    675  HA  ASP A  48       5.176  14.534  -8.959  1.00  3.56           H  
ATOM    676  HB2 ASP A  48       3.203  13.370  -8.535  1.00  4.01           H  
ATOM    677  HB3 ASP A  48       2.601  15.024  -8.631  1.00  3.81           H  
ATOM    678  N   PRO A  49       5.584  12.846 -10.899  1.00  3.11           N  
ATOM    679  CA  PRO A  49       5.964  12.047 -12.087  1.00  3.40           C  
ATOM    680  C   PRO A  49       4.689  11.518 -12.759  1.00  3.08           C  
ATOM    681  O   PRO A  49       3.586  11.891 -12.411  1.00  3.32           O  
ATOM    682  CB  PRO A  49       6.836  10.896 -11.532  1.00  4.36           C  
ATOM    683  CG  PRO A  49       6.885  11.051  -9.983  1.00  4.66           C  
ATOM    684  CD  PRO A  49       6.138  12.350  -9.620  1.00  3.86           C  
ATOM    685  HA  PRO A  49       6.531  12.651 -12.779  1.00  3.68           H  
ATOM    686  HB2 PRO A  49       6.408   9.935 -11.797  1.00  4.57           H  
ATOM    687  HB3 PRO A  49       7.838  10.967 -11.933  1.00  4.94           H  
ATOM    688  HG2 PRO A  49       6.404  10.202  -9.512  1.00  5.13           H  
ATOM    689  HG3 PRO A  49       7.912  11.118  -9.650  1.00  5.26           H  
ATOM    690  HD2 PRO A  49       5.341  12.150  -8.915  1.00  4.06           H  
ATOM    691  HD3 PRO A  49       6.831  13.072  -9.212  1.00  4.03           H  
ATOM    692  N   VAL A  50       4.839  10.627 -13.714  1.00  3.08           N  
ATOM    693  CA  VAL A  50       3.648  10.046 -14.404  1.00  3.10           C  
ATOM    694  C   VAL A  50       4.001   8.615 -14.854  1.00  2.75           C  
ATOM    695  O   VAL A  50       5.157   8.338 -15.108  1.00  2.91           O  
ATOM    696  CB  VAL A  50       3.319  10.907 -15.628  1.00  3.88           C  
ATOM    697  CG1 VAL A  50       2.664  12.214 -15.179  1.00  4.44           C  
ATOM    698  CG2 VAL A  50       4.612  11.224 -16.383  1.00  4.50           C  
ATOM    699  H   VAL A  50       5.737  10.333 -13.968  1.00  3.41           H  
ATOM    700  HA  VAL A  50       2.823  10.049 -13.706  1.00  3.39           H  
ATOM    701  HB  VAL A  50       2.649  10.373 -16.278  1.00  4.18           H  
ATOM    702 HG11 VAL A  50       1.813  11.993 -14.552  1.00  4.70           H  
ATOM    703 HG12 VAL A  50       2.338  12.769 -16.046  1.00  4.81           H  
ATOM    704 HG13 VAL A  50       3.378  12.802 -14.623  1.00  4.69           H  
ATOM    705 HG21 VAL A  50       4.374  11.715 -17.315  1.00  4.87           H  
ATOM    706 HG22 VAL A  50       5.144  10.306 -16.586  1.00  4.87           H  
ATOM    707 HG23 VAL A  50       5.231  11.874 -15.783  1.00  4.69           H  
ATOM    708  N   PRO A  51       3.022   7.738 -14.954  1.00  2.91           N  
ATOM    709  CA  PRO A  51       3.285   6.351 -15.388  1.00  3.22           C  
ATOM    710  C   PRO A  51       4.157   6.358 -16.653  1.00  2.93           C  
ATOM    711  O   PRO A  51       3.745   6.805 -17.704  1.00  3.37           O  
ATOM    712  CB  PRO A  51       1.887   5.744 -15.644  1.00  4.09           C  
ATOM    713  CG  PRO A  51       0.834   6.794 -15.174  1.00  4.27           C  
ATOM    714  CD  PRO A  51       1.605   8.032 -14.658  1.00  3.50           C  
ATOM    715  HA  PRO A  51       3.785   5.808 -14.599  1.00  3.54           H  
ATOM    716  HB2 PRO A  51       1.757   5.532 -16.699  1.00  4.31           H  
ATOM    717  HB3 PRO A  51       1.769   4.832 -15.074  1.00  4.69           H  
ATOM    718  HG2 PRO A  51       0.197   7.072 -16.006  1.00  4.68           H  
ATOM    719  HG3 PRO A  51       0.229   6.382 -14.377  1.00  4.85           H  
ATOM    720  HD2 PRO A  51       1.277   8.922 -15.174  1.00  3.62           H  
ATOM    721  HD3 PRO A  51       1.469   8.139 -13.591  1.00  3.69           H  
ATOM    722  N   GLN A  52       5.353   5.845 -16.553  1.00  2.70           N  
ATOM    723  CA  GLN A  52       6.258   5.796 -17.737  1.00  2.85           C  
ATOM    724  C   GLN A  52       7.504   4.984 -17.368  1.00  2.14           C  
ATOM    725  O   GLN A  52       8.418   5.487 -16.748  1.00  2.38           O  
ATOM    726  CB  GLN A  52       6.663   7.224 -18.137  1.00  3.67           C  
ATOM    727  CG  GLN A  52       7.136   7.248 -19.599  1.00  4.37           C  
ATOM    728  CD  GLN A  52       5.926   7.279 -20.537  1.00  5.22           C  
ATOM    729  OE1 GLN A  52       5.355   8.325 -20.777  1.00  5.74           O  
ATOM    730  NE2 GLN A  52       5.509   6.169 -21.083  1.00  5.74           N  
ATOM    731  H   GLN A  52       5.656   5.480 -15.695  1.00  2.82           H  
ATOM    732  HA  GLN A  52       5.746   5.318 -18.560  1.00  3.35           H  
ATOM    733  HB2 GLN A  52       5.813   7.882 -18.022  1.00  4.06           H  
ATOM    734  HB3 GLN A  52       7.464   7.566 -17.498  1.00  3.91           H  
ATOM    735  HG2 GLN A  52       7.741   8.128 -19.762  1.00  4.50           H  
ATOM    736  HG3 GLN A  52       7.724   6.366 -19.807  1.00  4.63           H  
ATOM    737 HE21 GLN A  52       5.970   5.326 -20.891  1.00  5.63           H  
ATOM    738 HE22 GLN A  52       4.736   6.179 -21.685  1.00  6.45           H  
ATOM    739  N   ASP A  53       7.547   3.732 -17.744  1.00  1.78           N  
ATOM    740  CA  ASP A  53       8.725   2.869 -17.423  1.00  1.30           C  
ATOM    741  C   ASP A  53       8.299   1.409 -17.634  1.00  1.07           C  
ATOM    742  O   ASP A  53       7.344   0.938 -17.049  1.00  1.19           O  
ATOM    743  CB  ASP A  53       9.182   3.093 -15.959  1.00  1.65           C  
ATOM    744  CG  ASP A  53      10.412   4.011 -15.909  1.00  2.27           C  
ATOM    745  OD1 ASP A  53      10.645   4.720 -16.875  1.00  2.91           O  
ATOM    746  OD2 ASP A  53      11.101   3.986 -14.902  1.00  2.80           O  
ATOM    747  H   ASP A  53       6.806   3.338 -18.251  1.00  2.24           H  
ATOM    748  HA  ASP A  53       9.526   3.087 -18.116  1.00  1.41           H  
ATOM    749  HB2 ASP A  53       8.379   3.547 -15.399  1.00  2.08           H  
ATOM    750  HB3 ASP A  53       9.436   2.145 -15.504  1.00  2.01           H  
ATOM    751  N   ALA A  54       8.994   0.702 -18.481  1.00  0.91           N  
ATOM    752  CA  ALA A  54       8.626  -0.716 -18.754  1.00  0.84           C  
ATOM    753  C   ALA A  54       8.672  -1.537 -17.462  1.00  0.76           C  
ATOM    754  O   ALA A  54       7.980  -2.527 -17.326  1.00  0.75           O  
ATOM    755  CB  ALA A  54       9.606  -1.310 -19.769  1.00  0.95           C  
ATOM    756  H   ALA A  54       9.753   1.111 -18.949  1.00  0.99           H  
ATOM    757  HA  ALA A  54       7.625  -0.744 -19.163  1.00  0.99           H  
ATOM    758  HB1 ALA A  54       9.568  -0.737 -20.684  1.00  1.41           H  
ATOM    759  HB2 ALA A  54       9.334  -2.335 -19.974  1.00  1.35           H  
ATOM    760  HB3 ALA A  54      10.606  -1.276 -19.364  1.00  1.49           H  
ATOM    761  N   SER A  55       9.471  -1.139 -16.505  1.00  0.75           N  
ATOM    762  CA  SER A  55       9.538  -1.910 -15.229  1.00  0.71           C  
ATOM    763  C   SER A  55       8.355  -1.520 -14.346  1.00  0.66           C  
ATOM    764  O   SER A  55       7.614  -2.357 -13.871  1.00  0.66           O  
ATOM    765  CB  SER A  55      10.847  -1.590 -14.498  1.00  0.76           C  
ATOM    766  OG  SER A  55      11.155  -0.214 -14.672  1.00  1.37           O  
ATOM    767  H   SER A  55      10.018  -0.333 -16.614  1.00  0.79           H  
ATOM    768  HA  SER A  55       9.492  -2.968 -15.448  1.00  0.71           H  
ATOM    769  HB2 SER A  55      10.740  -1.799 -13.443  1.00  0.95           H  
ATOM    770  HB3 SER A  55      11.642  -2.201 -14.903  1.00  1.26           H  
ATOM    771  HG  SER A  55      10.579   0.294 -14.096  1.00  1.82           H  
ATOM    772  N   THR A  56       8.188  -0.249 -14.109  1.00  0.65           N  
ATOM    773  CA  THR A  56       7.071   0.200 -13.239  1.00  0.62           C  
ATOM    774  C   THR A  56       5.747  -0.060 -13.954  1.00  0.59           C  
ATOM    775  O   THR A  56       4.706  -0.198 -13.340  1.00  0.57           O  
ATOM    776  CB  THR A  56       7.232   1.696 -12.946  1.00  0.67           C  
ATOM    777  OG1 THR A  56       8.607   1.987 -12.730  1.00  1.09           O  
ATOM    778  CG2 THR A  56       6.437   2.063 -11.700  1.00  1.06           C  
ATOM    779  H   THR A  56       8.804   0.407 -14.497  1.00  0.67           H  
ATOM    780  HA  THR A  56       7.111  -0.370 -12.323  1.00  0.61           H  
ATOM    781  HB  THR A  56       6.870   2.273 -13.783  1.00  1.01           H  
ATOM    782  HG1 THR A  56       8.729   2.167 -11.795  1.00  1.69           H  
ATOM    783 HG21 THR A  56       5.392   1.842 -11.861  1.00  1.65           H  
ATOM    784 HG22 THR A  56       6.556   3.116 -11.491  1.00  1.60           H  
ATOM    785 HG23 THR A  56       6.804   1.486 -10.871  1.00  1.42           H  
ATOM    786  N   LYS A  57       5.785  -0.125 -15.253  1.00  0.61           N  
ATOM    787  CA  LYS A  57       4.542  -0.369 -16.027  1.00  0.59           C  
ATOM    788  C   LYS A  57       4.073  -1.810 -15.808  1.00  0.54           C  
ATOM    789  O   LYS A  57       2.892  -2.075 -15.692  1.00  0.52           O  
ATOM    790  CB  LYS A  57       4.833  -0.123 -17.513  1.00  0.65           C  
ATOM    791  CG  LYS A  57       3.649  -0.598 -18.396  1.00  1.20           C  
ATOM    792  CD  LYS A  57       3.931  -1.987 -18.999  1.00  1.33           C  
ATOM    793  CE  LYS A  57       2.936  -2.258 -20.127  1.00  1.94           C  
ATOM    794  NZ  LYS A  57       3.027  -3.687 -20.540  1.00  2.73           N  
ATOM    795  H   LYS A  57       6.637  -0.009 -15.722  1.00  0.68           H  
ATOM    796  HA  LYS A  57       3.774   0.313 -15.692  1.00  0.59           H  
ATOM    797  HB2 LYS A  57       4.989   0.938 -17.663  1.00  0.96           H  
ATOM    798  HB3 LYS A  57       5.734  -0.649 -17.784  1.00  1.25           H  
ATOM    799  HG2 LYS A  57       2.746  -0.648 -17.803  1.00  1.84           H  
ATOM    800  HG3 LYS A  57       3.499   0.109 -19.201  1.00  1.68           H  
ATOM    801  HD2 LYS A  57       4.934  -2.018 -19.399  1.00  1.66           H  
ATOM    802  HD3 LYS A  57       3.821  -2.742 -18.236  1.00  1.74           H  
ATOM    803  HE2 LYS A  57       1.935  -2.045 -19.784  1.00  2.29           H  
ATOM    804  HE3 LYS A  57       3.171  -1.624 -20.969  1.00  2.31           H  
ATOM    805  HZ1 LYS A  57       2.232  -3.917 -21.169  1.00  3.19           H  
ATOM    806  HZ2 LYS A  57       2.990  -4.294 -19.696  1.00  3.07           H  
ATOM    807  HZ3 LYS A  57       3.922  -3.846 -21.044  1.00  3.14           H  
ATOM    808  N   LYS A  58       4.982  -2.747 -15.745  1.00  0.55           N  
ATOM    809  CA  LYS A  58       4.561  -4.161 -15.530  1.00  0.53           C  
ATOM    810  C   LYS A  58       4.087  -4.318 -14.081  1.00  0.48           C  
ATOM    811  O   LYS A  58       3.081  -4.950 -13.824  1.00  0.46           O  
ATOM    812  CB  LYS A  58       5.745  -5.101 -15.831  1.00  0.56           C  
ATOM    813  CG  LYS A  58       5.422  -6.564 -15.464  1.00  0.78           C  
ATOM    814  CD  LYS A  58       4.445  -7.165 -16.479  1.00  0.96           C  
ATOM    815  CE  LYS A  58       4.214  -8.638 -16.143  1.00  0.85           C  
ATOM    816  NZ  LYS A  58       3.468  -8.740 -14.857  1.00  1.75           N  
ATOM    817  H   LYS A  58       5.933  -2.524 -15.837  1.00  0.59           H  
ATOM    818  HA  LYS A  58       3.737  -4.370 -16.193  1.00  0.53           H  
ATOM    819  HB2 LYS A  58       5.979  -5.047 -16.883  1.00  0.79           H  
ATOM    820  HB3 LYS A  58       6.605  -4.777 -15.262  1.00  0.71           H  
ATOM    821  HG2 LYS A  58       6.338  -7.138 -15.477  1.00  1.49           H  
ATOM    822  HG3 LYS A  58       4.991  -6.618 -14.478  1.00  1.56           H  
ATOM    823  HD2 LYS A  58       3.505  -6.638 -16.436  1.00  1.72           H  
ATOM    824  HD3 LYS A  58       4.861  -7.085 -17.472  1.00  1.67           H  
ATOM    825  HE2 LYS A  58       3.639  -9.102 -16.931  1.00  1.27           H  
ATOM    826  HE3 LYS A  58       5.166  -9.140 -16.046  1.00  1.24           H  
ATOM    827  HZ1 LYS A  58       4.020  -8.293 -14.099  1.00  2.20           H  
ATOM    828  HZ2 LYS A  58       3.309  -9.743 -14.627  1.00  2.19           H  
ATOM    829  HZ3 LYS A  58       2.552  -8.256 -14.948  1.00  2.31           H  
ATOM    830  N   LEU A  59       4.796  -3.781 -13.126  1.00  0.50           N  
ATOM    831  CA  LEU A  59       4.346  -3.959 -11.717  1.00  0.47           C  
ATOM    832  C   LEU A  59       2.946  -3.342 -11.563  1.00  0.43           C  
ATOM    833  O   LEU A  59       2.200  -3.683 -10.667  1.00  0.42           O  
ATOM    834  CB  LEU A  59       5.341  -3.284 -10.744  1.00  0.53           C  
ATOM    835  CG  LEU A  59       6.251  -4.312 -10.044  1.00  0.71           C  
ATOM    836  CD1 LEU A  59       7.382  -3.549  -9.347  1.00  1.07           C  
ATOM    837  CD2 LEU A  59       5.455  -5.078  -8.976  1.00  1.34           C  
ATOM    838  H   LEU A  59       5.618  -3.287 -13.331  1.00  0.54           H  
ATOM    839  HA  LEU A  59       4.276  -5.017 -11.532  1.00  0.47           H  
ATOM    840  HB2 LEU A  59       5.957  -2.594 -11.300  1.00  0.91           H  
ATOM    841  HB3 LEU A  59       4.795  -2.734  -9.991  1.00  0.65           H  
ATOM    842  HG  LEU A  59       6.661  -5.000 -10.770  1.00  1.29           H  
ATOM    843 HD11 LEU A  59       8.008  -4.245  -8.808  1.00  1.68           H  
ATOM    844 HD12 LEU A  59       6.961  -2.834  -8.656  1.00  1.59           H  
ATOM    845 HD13 LEU A  59       7.974  -3.030 -10.086  1.00  1.49           H  
ATOM    846 HD21 LEU A  59       4.893  -4.381  -8.372  1.00  1.91           H  
ATOM    847 HD22 LEU A  59       6.140  -5.623  -8.344  1.00  1.91           H  
ATOM    848 HD23 LEU A  59       4.779  -5.773  -9.447  1.00  1.77           H  
ATOM    849  N   SER A  60       2.577  -2.462 -12.457  1.00  0.43           N  
ATOM    850  CA  SER A  60       1.216  -1.853 -12.391  1.00  0.42           C  
ATOM    851  C   SER A  60       0.215  -2.911 -12.860  1.00  0.39           C  
ATOM    852  O   SER A  60      -0.869  -3.041 -12.330  1.00  0.41           O  
ATOM    853  CB  SER A  60       1.155  -0.640 -13.318  1.00  0.47           C  
ATOM    854  OG  SER A  60      -0.102   0.004 -13.164  1.00  1.36           O  
ATOM    855  H   SER A  60       3.185  -2.227 -13.191  1.00  0.45           H  
ATOM    856  HA  SER A  60       0.997  -1.549 -11.377  1.00  0.43           H  
ATOM    857  HB2 SER A  60       1.941   0.051 -13.062  1.00  1.13           H  
ATOM    858  HB3 SER A  60       1.283  -0.964 -14.343  1.00  1.04           H  
ATOM    859  HG  SER A  60      -0.380  -0.103 -12.250  1.00  1.79           H  
ATOM    860  N   GLU A  61       0.602  -3.694 -13.827  1.00  0.38           N  
ATOM    861  CA  GLU A  61      -0.281  -4.789 -14.323  1.00  0.38           C  
ATOM    862  C   GLU A  61      -0.594  -5.749 -13.171  1.00  0.38           C  
ATOM    863  O   GLU A  61      -1.659  -6.331 -13.126  1.00  0.41           O  
ATOM    864  CB  GLU A  61       0.428  -5.549 -15.446  1.00  0.39           C  
ATOM    865  CG  GLU A  61      -0.546  -6.545 -16.079  1.00  1.06           C  
ATOM    866  CD  GLU A  61       0.119  -7.221 -17.278  1.00  1.67           C  
ATOM    867  OE1 GLU A  61       0.419  -6.525 -18.235  1.00  2.25           O  
ATOM    868  OE2 GLU A  61       0.316  -8.423 -17.221  1.00  2.40           O  
ATOM    869  H   GLU A  61       1.502  -3.583 -14.203  1.00  0.41           H  
ATOM    870  HA  GLU A  61      -1.234  -4.435 -14.682  1.00  0.41           H  
ATOM    871  HB2 GLU A  61       0.766  -4.847 -16.196  1.00  0.98           H  
ATOM    872  HB3 GLU A  61       1.275  -6.082 -15.043  1.00  0.88           H  
ATOM    873  HG2 GLU A  61      -0.820  -7.292 -15.349  1.00  1.80           H  
ATOM    874  HG3 GLU A  61      -1.432  -6.022 -16.408  1.00  1.66           H  
ATOM    875  N   CYS A  62       0.299  -5.925 -12.239  1.00  0.37           N  
ATOM    876  CA  CYS A  62      -0.001  -6.854 -11.109  1.00  0.39           C  
ATOM    877  C   CYS A  62      -1.003  -6.190 -10.151  1.00  0.38           C  
ATOM    878  O   CYS A  62      -1.988  -6.784  -9.758  1.00  0.44           O  
ATOM    879  CB  CYS A  62       1.291  -7.176 -10.357  1.00  0.41           C  
ATOM    880  SG  CYS A  62       2.400  -8.112 -11.438  1.00  1.62           S  
ATOM    881  H   CYS A  62       1.159  -5.456 -12.282  1.00  0.36           H  
ATOM    882  HA  CYS A  62      -0.422  -7.764 -11.510  1.00  0.40           H  
ATOM    883  HB2 CYS A  62       1.771  -6.257 -10.057  1.00  0.95           H  
ATOM    884  HB3 CYS A  62       1.060  -7.765  -9.481  1.00  1.06           H  
ATOM    885  HG  CYS A  62       1.918  -8.872 -11.771  1.00  2.03           H  
ATOM    886  N   LEU A  63      -0.762  -4.958  -9.792  1.00  0.35           N  
ATOM    887  CA  LEU A  63      -1.689  -4.224  -8.880  1.00  0.36           C  
ATOM    888  C   LEU A  63      -2.994  -3.907  -9.627  1.00  0.36           C  
ATOM    889  O   LEU A  63      -4.044  -3.769  -9.032  1.00  0.41           O  
ATOM    890  CB  LEU A  63      -0.987  -2.932  -8.431  1.00  0.38           C  
ATOM    891  CG  LEU A  63      -1.873  -2.089  -7.493  1.00  0.69           C  
ATOM    892  CD1 LEU A  63      -2.487  -2.957  -6.379  1.00  1.39           C  
ATOM    893  CD2 LEU A  63      -1.012  -0.983  -6.851  1.00  1.11           C  
ATOM    894  H   LEU A  63       0.030  -4.495 -10.135  1.00  0.37           H  
ATOM    895  HA  LEU A  63      -1.933  -4.811  -8.016  1.00  0.39           H  
ATOM    896  HB2 LEU A  63      -0.075  -3.191  -7.914  1.00  0.65           H  
ATOM    897  HB3 LEU A  63      -0.740  -2.345  -9.304  1.00  0.46           H  
ATOM    898  HG  LEU A  63      -2.665  -1.635  -8.068  1.00  1.38           H  
ATOM    899 HD11 LEU A  63      -3.340  -3.495  -6.767  1.00  1.91           H  
ATOM    900 HD12 LEU A  63      -2.808  -2.326  -5.563  1.00  1.98           H  
ATOM    901 HD13 LEU A  63      -1.749  -3.659  -6.019  1.00  1.77           H  
ATOM    902 HD21 LEU A  63      -1.649  -0.169  -6.540  1.00  1.71           H  
ATOM    903 HD22 LEU A  63      -0.287  -0.620  -7.565  1.00  1.69           H  
ATOM    904 HD23 LEU A  63      -0.492  -1.380  -5.990  1.00  1.59           H  
ATOM    905  N   LYS A  64      -2.932  -3.798 -10.922  1.00  0.35           N  
ATOM    906  CA  LYS A  64      -4.162  -3.498 -11.718  1.00  0.37           C  
ATOM    907  C   LYS A  64      -5.017  -4.765 -11.865  1.00  0.39           C  
ATOM    908  O   LYS A  64      -6.210  -4.748 -11.637  1.00  0.43           O  
ATOM    909  CB  LYS A  64      -3.758  -3.007 -13.108  1.00  0.38           C  
ATOM    910  CG  LYS A  64      -5.015  -2.760 -13.953  1.00  0.82           C  
ATOM    911  CD  LYS A  64      -4.660  -1.954 -15.232  1.00  1.35           C  
ATOM    912  CE  LYS A  64      -5.052  -0.480 -15.065  1.00  1.38           C  
ATOM    913  NZ  LYS A  64      -4.628   0.286 -16.271  1.00  2.09           N  
ATOM    914  H   LYS A  64      -2.065  -3.913 -11.365  1.00  0.36           H  
ATOM    915  HA  LYS A  64      -4.752  -2.733 -11.235  1.00  0.38           H  
ATOM    916  HB2 LYS A  64      -3.196  -2.089 -13.018  1.00  0.83           H  
ATOM    917  HB3 LYS A  64      -3.150  -3.755 -13.588  1.00  0.76           H  
ATOM    918  HG2 LYS A  64      -5.441  -3.715 -14.234  1.00  1.50           H  
ATOM    919  HG3 LYS A  64      -5.737  -2.212 -13.363  1.00  1.58           H  
ATOM    920  HD2 LYS A  64      -3.598  -2.017 -15.428  1.00  1.98           H  
ATOM    921  HD3 LYS A  64      -5.193  -2.369 -16.077  1.00  1.96           H  
ATOM    922  HE2 LYS A  64      -6.123  -0.403 -14.948  1.00  1.48           H  
ATOM    923  HE3 LYS A  64      -4.564  -0.075 -14.191  1.00  1.82           H  
ATOM    924  HZ1 LYS A  64      -4.484  -0.368 -17.066  1.00  2.59           H  
ATOM    925  HZ2 LYS A  64      -3.738   0.787 -16.068  1.00  2.53           H  
ATOM    926  HZ3 LYS A  64      -5.365   0.975 -16.521  1.00  2.46           H  
ATOM    927  N   ARG A  65      -4.420  -5.855 -12.261  1.00  0.43           N  
ATOM    928  CA  ARG A  65      -5.196  -7.119 -12.444  1.00  0.47           C  
ATOM    929  C   ARG A  65      -5.931  -7.509 -11.154  1.00  0.50           C  
ATOM    930  O   ARG A  65      -7.009  -8.074 -11.193  1.00  0.54           O  
ATOM    931  CB  ARG A  65      -4.233  -8.247 -12.826  1.00  0.45           C  
ATOM    932  CG  ARG A  65      -5.034  -9.469 -13.285  1.00  0.94           C  
ATOM    933  CD  ARG A  65      -4.079 -10.538 -13.819  1.00  1.55           C  
ATOM    934  NE  ARG A  65      -4.867 -11.647 -14.429  1.00  1.86           N  
ATOM    935  CZ  ARG A  65      -4.278 -12.519 -15.202  1.00  2.39           C  
ATOM    936  NH1 ARG A  65      -2.999 -12.421 -15.441  1.00  2.94           N  
ATOM    937  NH2 ARG A  65      -4.969 -13.488 -15.736  1.00  2.92           N  
ATOM    938  H   ARG A  65      -3.460  -5.840 -12.454  1.00  0.45           H  
ATOM    939  HA  ARG A  65      -5.913  -6.992 -13.241  1.00  0.49           H  
ATOM    940  HB2 ARG A  65      -3.590  -7.914 -13.628  1.00  0.88           H  
ATOM    941  HB3 ARG A  65      -3.633  -8.514 -11.969  1.00  0.85           H  
ATOM    942  HG2 ARG A  65      -5.592  -9.868 -12.450  1.00  1.50           H  
ATOM    943  HG3 ARG A  65      -5.718  -9.178 -14.068  1.00  1.54           H  
ATOM    944  HD2 ARG A  65      -3.432 -10.103 -14.566  1.00  2.13           H  
ATOM    945  HD3 ARG A  65      -3.481 -10.925 -13.007  1.00  2.11           H  
ATOM    946  HE  ARG A  65      -5.827 -11.722 -14.249  1.00  2.20           H  
ATOM    947 HH11 ARG A  65      -2.469 -11.678 -15.031  1.00  2.96           H  
ATOM    948 HH12 ARG A  65      -2.548 -13.089 -16.033  1.00  3.62           H  
ATOM    949 HH21 ARG A  65      -5.949 -13.564 -15.554  1.00  3.11           H  
ATOM    950 HH22 ARG A  65      -4.518 -14.156 -16.329  1.00  3.43           H  
ATOM    951  N   ILE A  66      -5.364  -7.227 -10.008  1.00  0.49           N  
ATOM    952  CA  ILE A  66      -6.037  -7.605  -8.723  1.00  0.53           C  
ATOM    953  C   ILE A  66      -6.916  -6.452  -8.238  1.00  0.54           C  
ATOM    954  O   ILE A  66      -7.927  -6.661  -7.599  1.00  0.60           O  
ATOM    955  CB  ILE A  66      -4.958  -7.972  -7.699  1.00  0.52           C  
ATOM    956  CG1 ILE A  66      -4.121  -6.735  -7.362  1.00  1.22           C  
ATOM    957  CG2 ILE A  66      -4.084  -9.043  -8.356  1.00  1.29           C  
ATOM    958  CD1 ILE A  66      -2.946  -7.139  -6.471  1.00  1.25           C  
ATOM    959  H   ILE A  66      -4.497  -6.769  -9.987  1.00  0.46           H  
ATOM    960  HA  ILE A  66      -6.664  -8.472  -8.894  1.00  0.56           H  
ATOM    961  HB  ILE A  66      -5.419  -8.371  -6.806  1.00  1.04           H  
ATOM    962 HG12 ILE A  66      -3.749  -6.293  -8.273  1.00  1.73           H  
ATOM    963 HG13 ILE A  66      -4.736  -6.018  -6.839  1.00  1.78           H  
ATOM    964 HG21 ILE A  66      -3.392  -9.437  -7.625  1.00  1.84           H  
ATOM    965 HG22 ILE A  66      -3.532  -8.605  -9.174  1.00  1.76           H  
ATOM    966 HG23 ILE A  66      -4.708  -9.843  -8.728  1.00  1.93           H  
ATOM    967 HD11 ILE A  66      -2.482  -6.252  -6.063  1.00  1.47           H  
ATOM    968 HD12 ILE A  66      -2.222  -7.687  -7.056  1.00  1.70           H  
ATOM    969 HD13 ILE A  66      -3.303  -7.762  -5.664  1.00  1.59           H  
ATOM    970  N   GLY A  67      -6.563  -5.239  -8.563  1.00  0.52           N  
ATOM    971  CA  GLY A  67      -7.412  -4.087  -8.146  1.00  0.55           C  
ATOM    972  C   GLY A  67      -8.802  -4.266  -8.758  1.00  0.53           C  
ATOM    973  O   GLY A  67      -9.792  -3.815  -8.217  1.00  0.63           O  
ATOM    974  H   GLY A  67      -5.757  -5.087  -9.099  1.00  0.50           H  
ATOM    975  HA2 GLY A  67      -7.487  -4.048  -7.067  1.00  0.55           H  
ATOM    976  HA3 GLY A  67      -6.976  -3.167  -8.504  1.00  0.59           H  
ATOM    977  N   ASP A  68      -8.885  -4.919  -9.886  1.00  0.54           N  
ATOM    978  CA  ASP A  68     -10.211  -5.126 -10.539  1.00  0.54           C  
ATOM    979  C   ASP A  68     -10.898  -6.353  -9.936  1.00  0.52           C  
ATOM    980  O   ASP A  68     -12.065  -6.318  -9.599  1.00  0.56           O  
ATOM    981  CB  ASP A  68     -10.009  -5.345 -12.040  1.00  0.60           C  
ATOM    982  CG  ASP A  68     -11.372  -5.466 -12.726  1.00  1.43           C  
ATOM    983  OD1 ASP A  68     -12.257  -4.699 -12.382  1.00  2.12           O  
ATOM    984  OD2 ASP A  68     -11.507  -6.322 -13.585  1.00  2.20           O  
ATOM    985  H   ASP A  68      -8.072  -5.273 -10.305  1.00  0.63           H  
ATOM    986  HA  ASP A  68     -10.831  -4.254 -10.386  1.00  0.53           H  
ATOM    987  HB2 ASP A  68      -9.468  -4.508 -12.457  1.00  1.16           H  
ATOM    988  HB3 ASP A  68      -9.447  -6.253 -12.199  1.00  1.06           H  
ATOM    989  N   GLU A  69     -10.189  -7.441  -9.804  1.00  0.56           N  
ATOM    990  CA  GLU A  69     -10.811  -8.669  -9.230  1.00  0.56           C  
ATOM    991  C   GLU A  69     -11.246  -8.405  -7.786  1.00  0.55           C  
ATOM    992  O   GLU A  69     -12.395  -8.579  -7.431  1.00  0.73           O  
ATOM    993  CB  GLU A  69      -9.794  -9.812  -9.255  1.00  0.61           C  
ATOM    994  CG  GLU A  69     -10.495 -11.132  -8.929  1.00  0.84           C  
ATOM    995  CD  GLU A  69     -11.375 -11.548 -10.109  1.00  1.65           C  
ATOM    996  OE1 GLU A  69     -10.840 -12.100 -11.056  1.00  2.23           O  
ATOM    997  OE2 GLU A  69     -12.569 -11.307 -10.046  1.00  2.48           O  
ATOM    998  H   GLU A  69      -9.248  -7.453 -10.089  1.00  0.65           H  
ATOM    999  HA  GLU A  69     -11.675  -8.940  -9.818  1.00  0.57           H  
ATOM   1000  HB2 GLU A  69      -9.347  -9.874 -10.237  1.00  0.87           H  
ATOM   1001  HB3 GLU A  69      -9.025  -9.625  -8.521  1.00  0.83           H  
ATOM   1002  HG2 GLU A  69      -9.754 -11.896  -8.744  1.00  1.45           H  
ATOM   1003  HG3 GLU A  69     -11.110 -11.006  -8.051  1.00  1.39           H  
ATOM   1004  N   LEU A  70     -10.334  -8.001  -6.947  1.00  0.53           N  
ATOM   1005  CA  LEU A  70     -10.689  -7.743  -5.522  1.00  0.52           C  
ATOM   1006  C   LEU A  70     -11.803  -6.695  -5.425  1.00  0.54           C  
ATOM   1007  O   LEU A  70     -12.741  -6.845  -4.667  1.00  0.60           O  
ATOM   1008  CB  LEU A  70      -9.444  -7.224  -4.771  1.00  0.61           C  
ATOM   1009  CG  LEU A  70      -8.544  -8.386  -4.305  1.00  0.70           C  
ATOM   1010  CD1 LEU A  70      -9.165  -9.112  -3.100  1.00  1.38           C  
ATOM   1011  CD2 LEU A  70      -8.332  -9.380  -5.451  1.00  1.61           C  
ATOM   1012  H   LEU A  70      -9.411  -7.878  -7.251  1.00  0.66           H  
ATOM   1013  HA  LEU A  70     -11.025  -8.653  -5.063  1.00  0.56           H  
ATOM   1014  HB2 LEU A  70      -8.878  -6.584  -5.431  1.00  1.07           H  
ATOM   1015  HB3 LEU A  70      -9.754  -6.650  -3.908  1.00  1.07           H  
ATOM   1016  HG  LEU A  70      -7.586  -7.983  -4.009  1.00  1.39           H  
ATOM   1017 HD11 LEU A  70      -9.555  -8.389  -2.398  1.00  1.91           H  
ATOM   1018 HD12 LEU A  70      -8.406  -9.705  -2.615  1.00  1.90           H  
ATOM   1019 HD13 LEU A  70      -9.960  -9.761  -3.429  1.00  1.98           H  
ATOM   1020 HD21 LEU A  70      -7.481 -10.006  -5.227  1.00  2.16           H  
ATOM   1021 HD22 LEU A  70      -8.149  -8.840  -6.368  1.00  2.22           H  
ATOM   1022 HD23 LEU A  70      -9.210  -9.998  -5.565  1.00  2.09           H  
ATOM   1023  N   ASP A  71     -11.695  -5.623  -6.159  1.00  0.67           N  
ATOM   1024  CA  ASP A  71     -12.737  -4.563  -6.070  1.00  0.91           C  
ATOM   1025  C   ASP A  71     -14.097  -5.096  -6.535  1.00  1.02           C  
ATOM   1026  O   ASP A  71     -15.094  -4.423  -6.370  1.00  1.29           O  
ATOM   1027  CB  ASP A  71     -12.329  -3.364  -6.928  1.00  1.09           C  
ATOM   1028  CG  ASP A  71     -13.399  -2.275  -6.827  1.00  1.66           C  
ATOM   1029  OD1 ASP A  71     -13.869  -2.034  -5.728  1.00  2.25           O  
ATOM   1030  OD2 ASP A  71     -13.730  -1.701  -7.852  1.00  2.36           O  
ATOM   1031  H   ASP A  71     -10.918  -5.502  -6.744  1.00  0.69           H  
ATOM   1032  HA  ASP A  71     -12.820  -4.261  -5.038  1.00  0.96           H  
ATOM   1033  HB2 ASP A  71     -11.384  -2.975  -6.577  1.00  1.58           H  
ATOM   1034  HB3 ASP A  71     -12.231  -3.674  -7.958  1.00  1.39           H  
ATOM   1035  N   SER A  72     -14.172  -6.288  -7.100  1.00  0.90           N  
ATOM   1036  CA  SER A  72     -15.515  -6.816  -7.546  1.00  1.20           C  
ATOM   1037  C   SER A  72     -16.024  -7.836  -6.521  1.00  0.98           C  
ATOM   1038  O   SER A  72     -16.994  -8.533  -6.745  1.00  1.02           O  
ATOM   1039  CB  SER A  72     -15.415  -7.445  -8.935  1.00  1.57           C  
ATOM   1040  OG  SER A  72     -16.666  -8.023  -9.279  1.00  2.09           O  
ATOM   1041  H   SER A  72     -13.364  -6.829  -7.220  1.00  0.70           H  
ATOM   1042  HA  SER A  72     -16.214  -5.992  -7.549  1.00  1.57           H  
ATOM   1043  HB2 SER A  72     -15.162  -6.687  -9.658  1.00  1.99           H  
ATOM   1044  HB3 SER A  72     -14.644  -8.205  -8.929  1.00  2.01           H  
ATOM   1045  HG  SER A  72     -16.954  -7.633 -10.108  1.00  2.54           H  
ATOM   1046  N   ASN A  73     -15.403  -7.876  -5.376  1.00  0.92           N  
ATOM   1047  CA  ASN A  73     -15.855  -8.781  -4.283  1.00  0.83           C  
ATOM   1048  C   ASN A  73     -17.050  -8.122  -3.592  1.00  0.75           C  
ATOM   1049  O   ASN A  73     -16.938  -7.058  -3.020  1.00  1.07           O  
ATOM   1050  CB  ASN A  73     -14.712  -8.939  -3.265  1.00  0.91           C  
ATOM   1051  CG  ASN A  73     -13.748 -10.034  -3.734  1.00  1.43           C  
ATOM   1052  OD1 ASN A  73     -12.546  -9.853  -3.714  1.00  2.29           O  
ATOM   1053  ND2 ASN A  73     -14.229 -11.173  -4.155  1.00  1.90           N  
ATOM   1054  H   ASN A  73     -14.651  -7.266  -5.211  1.00  1.04           H  
ATOM   1055  HA  ASN A  73     -16.155  -9.762  -4.630  1.00  0.90           H  
ATOM   1056  HB2 ASN A  73     -14.178  -8.004  -3.178  1.00  1.30           H  
ATOM   1057  HB3 ASN A  73     -15.116  -9.213  -2.300  1.00  1.39           H  
ATOM   1058 HD21 ASN A  73     -15.197 -11.320  -4.169  1.00  2.05           H  
ATOM   1059 HD22 ASN A  73     -13.621 -11.880  -4.456  1.00  2.57           H  
ATOM   1060  N   MET A  74     -18.200  -8.746  -3.648  1.00  0.71           N  
ATOM   1061  CA  MET A  74     -19.403  -8.146  -3.002  1.00  0.67           C  
ATOM   1062  C   MET A  74     -19.335  -8.376  -1.493  1.00  0.67           C  
ATOM   1063  O   MET A  74     -19.912  -7.642  -0.717  1.00  0.71           O  
ATOM   1064  CB  MET A  74     -20.683  -8.762  -3.577  1.00  0.75           C  
ATOM   1065  CG  MET A  74     -20.599  -8.801  -5.106  1.00  1.20           C  
ATOM   1066  SD  MET A  74     -20.480  -7.114  -5.750  1.00  1.92           S  
ATOM   1067  CE  MET A  74     -20.696  -7.524  -7.500  1.00  1.96           C  
ATOM   1068  H   MET A  74     -18.269  -9.609  -4.108  1.00  0.95           H  
ATOM   1069  HA  MET A  74     -19.397  -7.078  -3.159  1.00  0.69           H  
ATOM   1070  HB2 MET A  74     -20.798  -9.767  -3.198  1.00  1.13           H  
ATOM   1071  HB3 MET A  74     -21.533  -8.167  -3.281  1.00  1.14           H  
ATOM   1072  HG2 MET A  74     -19.727  -9.364  -5.406  1.00  1.74           H  
ATOM   1073  HG3 MET A  74     -21.485  -9.275  -5.502  1.00  1.78           H  
ATOM   1074  HE1 MET A  74     -20.671  -6.616  -8.087  1.00  2.47           H  
ATOM   1075  HE2 MET A  74     -21.645  -8.015  -7.642  1.00  2.23           H  
ATOM   1076  HE3 MET A  74     -19.900  -8.185  -7.815  1.00  2.17           H  
ATOM   1077  N   GLU A  75     -18.596  -9.361  -1.069  1.00  0.70           N  
ATOM   1078  CA  GLU A  75     -18.445  -9.610   0.387  1.00  0.75           C  
ATOM   1079  C   GLU A  75     -17.427  -8.612   0.937  1.00  0.73           C  
ATOM   1080  O   GLU A  75     -17.659  -7.960   1.935  1.00  0.78           O  
ATOM   1081  CB  GLU A  75     -17.943 -11.035   0.613  1.00  0.87           C  
ATOM   1082  CG  GLU A  75     -18.065 -11.377   2.094  1.00  1.15           C  
ATOM   1083  CD  GLU A  75     -17.576 -12.807   2.335  1.00  1.70           C  
ATOM   1084  OE1 GLU A  75     -16.561 -13.168   1.762  1.00  2.29           O  
ATOM   1085  OE2 GLU A  75     -18.224 -13.515   3.087  1.00  2.21           O  
ATOM   1086  H   GLU A  75     -18.105  -9.919  -1.706  1.00  0.73           H  
ATOM   1087  HA  GLU A  75     -19.377  -9.462   0.914  1.00  0.77           H  
ATOM   1088  HB2 GLU A  75     -18.538 -11.724   0.031  1.00  1.11           H  
ATOM   1089  HB3 GLU A  75     -16.909 -11.107   0.312  1.00  0.94           H  
ATOM   1090  HG2 GLU A  75     -17.466 -10.687   2.669  1.00  1.41           H  
ATOM   1091  HG3 GLU A  75     -19.099 -11.294   2.394  1.00  1.33           H  
ATOM   1092  N   LEU A  76     -16.313  -8.465   0.278  1.00  0.74           N  
ATOM   1093  CA  LEU A  76     -15.293  -7.484   0.744  1.00  0.80           C  
ATOM   1094  C   LEU A  76     -15.857  -6.067   0.554  1.00  0.75           C  
ATOM   1095  O   LEU A  76     -15.531  -5.156   1.286  1.00  0.81           O  
ATOM   1096  CB  LEU A  76     -13.991  -7.684  -0.053  1.00  0.92           C  
ATOM   1097  CG  LEU A  76     -12.757  -7.251   0.763  1.00  1.00           C  
ATOM   1098  CD1 LEU A  76     -12.885  -5.775   1.164  1.00  1.57           C  
ATOM   1099  CD2 LEU A  76     -12.587  -8.148   2.009  1.00  1.51           C  
ATOM   1100  H   LEU A  76     -16.155  -8.986  -0.537  1.00  0.77           H  
ATOM   1101  HA  LEU A  76     -15.123  -7.584   1.803  1.00  0.82           H  
ATOM   1102  HB2 LEU A  76     -13.893  -8.728  -0.311  1.00  1.40           H  
ATOM   1103  HB3 LEU A  76     -14.035  -7.101  -0.962  1.00  1.28           H  
ATOM   1104  HG  LEU A  76     -11.882  -7.355   0.137  1.00  1.62           H  
ATOM   1105 HD11 LEU A  76     -13.383  -5.224   0.378  1.00  1.93           H  
ATOM   1106 HD12 LEU A  76     -11.899  -5.363   1.319  1.00  2.18           H  
ATOM   1107 HD13 LEU A  76     -13.451  -5.697   2.079  1.00  2.01           H  
ATOM   1108 HD21 LEU A  76     -13.035  -9.116   1.832  1.00  2.04           H  
ATOM   1109 HD22 LEU A  76     -13.058  -7.687   2.866  1.00  1.83           H  
ATOM   1110 HD23 LEU A  76     -11.534  -8.278   2.210  1.00  2.09           H  
ATOM   1111  N   GLN A  77     -16.751  -5.879  -0.373  1.00  0.76           N  
ATOM   1112  CA  GLN A  77     -17.361  -4.529  -0.534  1.00  0.74           C  
ATOM   1113  C   GLN A  77     -18.406  -4.349   0.574  1.00  0.71           C  
ATOM   1114  O   GLN A  77     -18.710  -3.242   0.979  1.00  0.72           O  
ATOM   1115  CB  GLN A  77     -18.017  -4.405  -1.917  1.00  0.71           C  
ATOM   1116  CG  GLN A  77     -18.345  -2.939  -2.224  1.00  1.26           C  
ATOM   1117  CD  GLN A  77     -19.539  -2.488  -1.382  1.00  1.59           C  
ATOM   1118  OE1 GLN A  77     -19.457  -1.511  -0.665  1.00  2.35           O  
ATOM   1119  NE2 GLN A  77     -20.655  -3.162  -1.438  1.00  2.03           N  
ATOM   1120  H   GLN A  77     -17.056  -6.629  -0.925  1.00  0.86           H  
ATOM   1121  HA  GLN A  77     -16.618  -3.758  -0.394  1.00  0.78           H  
ATOM   1122  HB2 GLN A  77     -17.339  -4.781  -2.668  1.00  1.14           H  
ATOM   1123  HB3 GLN A  77     -18.928  -4.984  -1.935  1.00  1.09           H  
ATOM   1124  HG2 GLN A  77     -17.489  -2.320  -1.998  1.00  1.82           H  
ATOM   1125  HG3 GLN A  77     -18.591  -2.840  -3.271  1.00  1.98           H  
ATOM   1126 HE21 GLN A  77     -20.723  -3.950  -2.017  1.00  2.26           H  
ATOM   1127 HE22 GLN A  77     -21.425  -2.881  -0.902  1.00  2.60           H  
ATOM   1128  N   ARG A  78     -18.936  -5.425   1.097  1.00  0.72           N  
ATOM   1129  CA  ARG A  78     -19.936  -5.294   2.199  1.00  0.73           C  
ATOM   1130  C   ARG A  78     -19.178  -5.042   3.506  1.00  0.75           C  
ATOM   1131  O   ARG A  78     -19.726  -4.595   4.494  1.00  0.79           O  
ATOM   1132  CB  ARG A  78     -20.734  -6.626   2.326  1.00  0.74           C  
ATOM   1133  CG  ARG A  78     -22.206  -6.469   1.866  1.00  0.94           C  
ATOM   1134  CD  ARG A  78     -22.323  -6.774   0.371  1.00  1.23           C  
ATOM   1135  NE  ARG A  78     -23.723  -6.527  -0.073  1.00  1.80           N  
ATOM   1136  CZ  ARG A  78     -24.002  -6.459  -1.345  1.00  2.50           C  
ATOM   1137  NH1 ARG A  78     -23.054  -6.610  -2.229  1.00  2.83           N  
ATOM   1138  NH2 ARG A  78     -25.229  -6.243  -1.733  1.00  3.41           N  
ATOM   1139  H   ARG A  78     -18.665  -6.312   0.781  1.00  0.75           H  
ATOM   1140  HA  ARG A  78     -20.601  -4.477   1.949  1.00  0.75           H  
ATOM   1141  HB2 ARG A  78     -20.250  -7.379   1.721  1.00  0.91           H  
ATOM   1142  HB3 ARG A  78     -20.727  -6.960   3.358  1.00  0.83           H  
ATOM   1143  HG2 ARG A  78     -22.825  -7.166   2.414  1.00  1.18           H  
ATOM   1144  HG3 ARG A  78     -22.556  -5.467   2.057  1.00  1.35           H  
ATOM   1145  HD2 ARG A  78     -21.650  -6.138  -0.182  1.00  1.78           H  
ATOM   1146  HD3 ARG A  78     -22.063  -7.810   0.199  1.00  1.68           H  
ATOM   1147  HE  ARG A  78     -24.435  -6.415   0.591  1.00  2.23           H  
ATOM   1148 HH11 ARG A  78     -22.114  -6.777  -1.931  1.00  2.69           H  
ATOM   1149 HH12 ARG A  78     -23.268  -6.559  -3.205  1.00  3.57           H  
ATOM   1150 HH21 ARG A  78     -25.955  -6.128  -1.055  1.00  3.73           H  
ATOM   1151 HH22 ARG A  78     -25.443  -6.192  -2.708  1.00  4.02           H  
ATOM   1152  N   MET A  79     -17.912  -5.366   3.503  1.00  0.75           N  
ATOM   1153  CA  MET A  79     -17.065  -5.207   4.714  1.00  0.77           C  
ATOM   1154  C   MET A  79     -16.627  -3.747   4.832  1.00  0.77           C  
ATOM   1155  O   MET A  79     -16.899  -3.080   5.810  1.00  0.78           O  
ATOM   1156  CB  MET A  79     -15.837  -6.122   4.531  1.00  0.81           C  
ATOM   1157  CG  MET A  79     -15.347  -6.692   5.865  1.00  1.08           C  
ATOM   1158  SD  MET A  79     -16.487  -7.975   6.445  1.00  1.07           S  
ATOM   1159  CE  MET A  79     -16.015  -7.919   8.193  1.00  0.81           C  
ATOM   1160  H   MET A  79     -17.496  -5.724   2.691  1.00  0.77           H  
ATOM   1161  HA  MET A  79     -17.620  -5.501   5.592  1.00  0.78           H  
ATOM   1162  HB2 MET A  79     -16.109  -6.943   3.884  1.00  1.29           H  
ATOM   1163  HB3 MET A  79     -15.033  -5.567   4.068  1.00  1.16           H  
ATOM   1164  HG2 MET A  79     -14.376  -7.131   5.695  1.00  1.48           H  
ATOM   1165  HG3 MET A  79     -15.277  -5.908   6.600  1.00  1.58           H  
ATOM   1166  HE1 MET A  79     -14.950  -8.088   8.284  1.00  1.37           H  
ATOM   1167  HE2 MET A  79     -16.545  -8.686   8.735  1.00  1.34           H  
ATOM   1168  HE3 MET A  79     -16.268  -6.951   8.603  1.00  1.20           H  
ATOM   1169  N   ILE A  80     -15.951  -3.248   3.833  1.00  0.77           N  
ATOM   1170  CA  ILE A  80     -15.497  -1.834   3.880  1.00  0.80           C  
ATOM   1171  C   ILE A  80     -16.706  -0.939   4.139  1.00  0.80           C  
ATOM   1172  O   ILE A  80     -16.599   0.109   4.745  1.00  0.83           O  
ATOM   1173  CB  ILE A  80     -14.850  -1.460   2.546  1.00  0.82           C  
ATOM   1174  CG1 ILE A  80     -13.646  -2.372   2.296  1.00  0.84           C  
ATOM   1175  CG2 ILE A  80     -14.386  -0.003   2.595  1.00  0.89           C  
ATOM   1176  CD1 ILE A  80     -13.171  -2.210   0.850  1.00  1.10           C  
ATOM   1177  H   ILE A  80     -15.746  -3.804   3.053  1.00  0.77           H  
ATOM   1178  HA  ILE A  80     -14.775  -1.720   4.676  1.00  0.82           H  
ATOM   1179  HB  ILE A  80     -15.570  -1.582   1.750  1.00  0.80           H  
ATOM   1180 HG12 ILE A  80     -12.846  -2.103   2.970  1.00  0.89           H  
ATOM   1181 HG13 ILE A  80     -13.931  -3.399   2.466  1.00  1.04           H  
ATOM   1182 HG21 ILE A  80     -13.772   0.209   1.732  1.00  1.27           H  
ATOM   1183 HG22 ILE A  80     -13.811   0.162   3.495  1.00  1.34           H  
ATOM   1184 HG23 ILE A  80     -15.246   0.650   2.594  1.00  1.40           H  
ATOM   1185 HD11 ILE A  80     -12.344  -2.881   0.667  1.00  1.67           H  
ATOM   1186 HD12 ILE A  80     -12.853  -1.191   0.687  1.00  1.53           H  
ATOM   1187 HD13 ILE A  80     -13.982  -2.447   0.177  1.00  1.46           H  
ATOM   1188  N   ALA A  81     -17.864  -1.353   3.693  1.00  0.78           N  
ATOM   1189  CA  ALA A  81     -19.082  -0.532   3.927  1.00  0.80           C  
ATOM   1190  C   ALA A  81     -19.501  -0.670   5.391  1.00  0.81           C  
ATOM   1191  O   ALA A  81     -20.261   0.124   5.910  1.00  0.85           O  
ATOM   1192  CB  ALA A  81     -20.213  -1.015   3.021  1.00  0.79           C  
ATOM   1193  H   ALA A  81     -17.930  -2.210   3.216  1.00  0.76           H  
ATOM   1194  HA  ALA A  81     -18.862   0.498   3.719  1.00  0.84           H  
ATOM   1195  HB1 ALA A  81     -19.899  -0.955   1.990  1.00  1.32           H  
ATOM   1196  HB2 ALA A  81     -21.083  -0.392   3.170  1.00  1.19           H  
ATOM   1197  HB3 ALA A  81     -20.456  -2.038   3.265  1.00  1.34           H  
ATOM   1198  N   ALA A  82     -19.010  -1.678   6.058  1.00  0.78           N  
ATOM   1199  CA  ALA A  82     -19.374  -1.883   7.489  1.00  0.80           C  
ATOM   1200  C   ALA A  82     -18.520  -0.983   8.374  1.00  0.79           C  
ATOM   1201  O   ALA A  82     -18.858  -0.710   9.508  1.00  0.83           O  
ATOM   1202  CB  ALA A  82     -19.092  -3.327   7.874  1.00  0.87           C  
ATOM   1203  H   ALA A  82     -18.406  -2.306   5.611  1.00  0.76           H  
ATOM   1204  HA  ALA A  82     -20.421  -1.662   7.628  1.00  0.83           H  
ATOM   1205  HB1 ALA A  82     -19.473  -3.514   8.866  1.00  1.37           H  
ATOM   1206  HB2 ALA A  82     -18.022  -3.489   7.863  1.00  1.22           H  
ATOM   1207  HB3 ALA A  82     -19.567  -3.990   7.169  1.00  1.37           H  
ATOM   1208  N   VAL A  83     -17.419  -0.516   7.866  1.00  0.80           N  
ATOM   1209  CA  VAL A  83     -16.543   0.370   8.677  1.00  0.85           C  
ATOM   1210  C   VAL A  83     -17.080   1.799   8.604  1.00  0.99           C  
ATOM   1211  O   VAL A  83     -18.230   2.037   8.896  1.00  1.36           O  
ATOM   1212  CB  VAL A  83     -15.101   0.308   8.149  1.00  0.97           C  
ATOM   1213  CG1 VAL A  83     -14.128   0.818   9.215  1.00  1.81           C  
ATOM   1214  CG2 VAL A  83     -14.744  -1.138   7.793  1.00  1.40           C  
ATOM   1215  H   VAL A  83     -17.167  -0.729   6.942  1.00  0.82           H  
ATOM   1216  HA  VAL A  83     -16.579   0.105   9.723  1.00  0.90           H  
ATOM   1217  HB  VAL A  83     -15.016   0.922   7.264  1.00  1.62           H  
ATOM   1218 HG11 VAL A  83     -13.142   0.916   8.783  1.00  2.36           H  
ATOM   1219 HG12 VAL A  83     -14.093   0.116  10.035  1.00  2.40           H  
ATOM   1220 HG13 VAL A  83     -14.460   1.779   9.576  1.00  2.21           H  
ATOM   1221 HG21 VAL A  83     -14.882  -1.767   8.660  1.00  2.00           H  
ATOM   1222 HG22 VAL A  83     -13.712  -1.185   7.473  1.00  1.97           H  
ATOM   1223 HG23 VAL A  83     -15.383  -1.480   6.993  1.00  1.85           H  
ATOM   1224  N   ASP A  84     -16.247   2.735   8.249  1.00  1.46           N  
ATOM   1225  CA  ASP A  84     -16.666   4.178   8.190  1.00  1.71           C  
ATOM   1226  C   ASP A  84     -15.408   5.056   8.254  1.00  1.39           C  
ATOM   1227  O   ASP A  84     -14.328   4.589   8.561  1.00  1.80           O  
ATOM   1228  CB  ASP A  84     -17.579   4.516   9.397  1.00  2.38           C  
ATOM   1229  CG  ASP A  84     -17.594   6.028   9.666  1.00  2.99           C  
ATOM   1230  OD1 ASP A  84     -16.613   6.528  10.190  1.00  3.57           O  
ATOM   1231  OD2 ASP A  84     -18.589   6.656   9.342  1.00  3.45           O  
ATOM   1232  H   ASP A  84     -15.331   2.487   8.021  1.00  1.92           H  
ATOM   1233  HA  ASP A  84     -17.202   4.387   7.275  1.00  2.10           H  
ATOM   1234  HB2 ASP A  84     -18.589   4.202   9.184  1.00  2.86           H  
ATOM   1235  HB3 ASP A  84     -17.219   4.002  10.275  1.00  2.68           H  
ATOM   1236  N   THR A  85     -15.544   6.327   7.980  1.00  1.68           N  
ATOM   1237  CA  THR A  85     -14.366   7.246   8.036  1.00  1.97           C  
ATOM   1238  C   THR A  85     -14.282   7.872   9.432  1.00  1.67           C  
ATOM   1239  O   THR A  85     -13.588   7.374  10.292  1.00  2.28           O  
ATOM   1240  CB  THR A  85     -14.518   8.351   6.978  1.00  3.20           C  
ATOM   1241  OG1 THR A  85     -13.918   9.548   7.454  1.00  3.80           O  
ATOM   1242  CG2 THR A  85     -16.002   8.602   6.694  1.00  3.87           C  
ATOM   1243  H   THR A  85     -16.427   6.682   7.746  1.00  2.23           H  
ATOM   1244  HA  THR A  85     -13.455   6.689   7.856  1.00  2.24           H  
ATOM   1245  HB  THR A  85     -14.031   8.045   6.063  1.00  3.70           H  
ATOM   1246  HG1 THR A  85     -14.588  10.236   7.451  1.00  4.15           H  
ATOM   1247 HG21 THR A  85     -16.114   9.532   6.157  1.00  4.19           H  
ATOM   1248 HG22 THR A  85     -16.544   8.657   7.626  1.00  4.15           H  
ATOM   1249 HG23 THR A  85     -16.396   7.792   6.097  1.00  4.28           H  
ATOM   1250  N   ASP A  86     -14.983   8.958   9.652  1.00  1.51           N  
ATOM   1251  CA  ASP A  86     -14.964   9.640  10.985  1.00  1.98           C  
ATOM   1252  C   ASP A  86     -13.537  10.071  11.346  1.00  1.78           C  
ATOM   1253  O   ASP A  86     -13.223  11.244  11.389  1.00  2.48           O  
ATOM   1254  CB  ASP A  86     -15.522   8.711  12.072  1.00  2.56           C  
ATOM   1255  CG  ASP A  86     -17.031   8.553  11.878  1.00  3.06           C  
ATOM   1256  OD1 ASP A  86     -17.487   8.729  10.760  1.00  3.57           O  
ATOM   1257  OD2 ASP A  86     -17.706   8.261  12.852  1.00  3.50           O  
ATOM   1258  H   ASP A  86     -15.528   9.331   8.932  1.00  1.71           H  
ATOM   1259  HA  ASP A  86     -15.585  10.522  10.930  1.00  2.59           H  
ATOM   1260  HB2 ASP A  86     -15.049   7.745  12.010  1.00  2.88           H  
ATOM   1261  HB3 ASP A  86     -15.332   9.142  13.043  1.00  3.03           H  
ATOM   1262  N   SER A  87     -12.670   9.121  11.594  1.00  1.11           N  
ATOM   1263  CA  SER A  87     -11.249   9.439  11.944  1.00  0.93           C  
ATOM   1264  C   SER A  87     -10.326   8.506  11.138  1.00  0.84           C  
ATOM   1265  O   SER A  87      -9.798   7.556  11.682  1.00  0.97           O  
ATOM   1266  CB  SER A  87     -11.028   9.206  13.438  1.00  0.88           C  
ATOM   1267  OG  SER A  87     -11.229   7.830  13.733  1.00  1.63           O  
ATOM   1268  H   SER A  87     -12.956   8.185  11.541  1.00  1.20           H  
ATOM   1269  HA  SER A  87     -11.034  10.467  11.699  1.00  1.05           H  
ATOM   1270  HB2 SER A  87     -10.021   9.482  13.703  1.00  1.41           H  
ATOM   1271  HB3 SER A  87     -11.725   9.811  14.003  1.00  1.22           H  
ATOM   1272  HG  SER A  87     -12.078   7.569  13.368  1.00  2.08           H  
ATOM   1273  N   PRO A  88     -10.172   8.784   9.856  1.00  0.77           N  
ATOM   1274  CA  PRO A  88      -9.331   7.947   8.975  1.00  0.83           C  
ATOM   1275  C   PRO A  88      -7.873   7.936   9.457  1.00  0.73           C  
ATOM   1276  O   PRO A  88      -7.090   7.098   9.056  1.00  0.72           O  
ATOM   1277  CB  PRO A  88      -9.452   8.600   7.573  1.00  1.01           C  
ATOM   1278  CG  PRO A  88     -10.438   9.796   7.695  1.00  1.07           C  
ATOM   1279  CD  PRO A  88     -10.810   9.941   9.186  1.00  0.83           C  
ATOM   1280  HA  PRO A  88      -9.718   6.939   8.930  1.00  0.98           H  
ATOM   1281  HB2 PRO A  88      -8.483   8.951   7.235  1.00  1.03           H  
ATOM   1282  HB3 PRO A  88      -9.841   7.882   6.862  1.00  1.17           H  
ATOM   1283  HG2 PRO A  88      -9.962  10.703   7.338  1.00  1.20           H  
ATOM   1284  HG3 PRO A  88     -11.332   9.608   7.115  1.00  1.29           H  
ATOM   1285  HD2 PRO A  88     -10.414  10.870   9.575  1.00  0.84           H  
ATOM   1286  HD3 PRO A  88     -11.882   9.903   9.321  1.00  0.89           H  
ATOM   1287  N   ARG A  89      -7.493   8.860  10.300  1.00  0.75           N  
ATOM   1288  CA  ARG A  89      -6.079   8.885  10.773  1.00  0.73           C  
ATOM   1289  C   ARG A  89      -5.868   7.794  11.826  1.00  0.67           C  
ATOM   1290  O   ARG A  89      -4.929   7.026  11.756  1.00  0.68           O  
ATOM   1291  CB  ARG A  89      -5.758  10.255  11.377  1.00  0.79           C  
ATOM   1292  CG  ARG A  89      -5.866  11.334  10.296  1.00  1.63           C  
ATOM   1293  CD  ARG A  89      -5.919  12.715  10.955  1.00  1.65           C  
ATOM   1294  NE  ARG A  89      -4.829  12.824  11.965  1.00  2.07           N  
ATOM   1295  CZ  ARG A  89      -4.499  13.992  12.448  1.00  2.47           C  
ATOM   1296  NH1 ARG A  89      -5.130  15.064  12.052  1.00  2.69           N  
ATOM   1297  NH2 ARG A  89      -3.540  14.087  13.328  1.00  3.10           N  
ATOM   1298  H   ARG A  89      -8.127   9.538  10.613  1.00  0.82           H  
ATOM   1299  HA  ARG A  89      -5.431   8.694   9.930  1.00  0.76           H  
ATOM   1300  HB2 ARG A  89      -6.458  10.469  12.171  1.00  1.38           H  
ATOM   1301  HB3 ARG A  89      -4.754  10.247  11.775  1.00  1.17           H  
ATOM   1302  HG2 ARG A  89      -5.006  11.278   9.644  1.00  2.22           H  
ATOM   1303  HG3 ARG A  89      -6.766  11.178   9.720  1.00  2.30           H  
ATOM   1304  HD2 ARG A  89      -5.789  13.478  10.203  1.00  1.89           H  
ATOM   1305  HD3 ARG A  89      -6.876  12.847  11.439  1.00  1.63           H  
ATOM   1306  HE  ARG A  89      -4.357  12.020  12.266  1.00  2.46           H  
ATOM   1307 HH11 ARG A  89      -5.866  14.991  11.379  1.00  2.55           H  
ATOM   1308 HH12 ARG A  89      -4.878  15.958  12.422  1.00  3.27           H  
ATOM   1309 HH21 ARG A  89      -3.058  13.266  13.633  1.00  3.36           H  
ATOM   1310 HH22 ARG A  89      -3.288  14.981  13.698  1.00  3.53           H  
ATOM   1311  N   GLU A  90      -6.735   7.715  12.800  1.00  0.65           N  
ATOM   1312  CA  GLU A  90      -6.580   6.667  13.849  1.00  0.65           C  
ATOM   1313  C   GLU A  90      -6.794   5.293  13.212  1.00  0.64           C  
ATOM   1314  O   GLU A  90      -6.051   4.365  13.459  1.00  0.67           O  
ATOM   1315  CB  GLU A  90      -7.619   6.892  14.949  1.00  0.71           C  
ATOM   1316  CG  GLU A  90      -7.337   8.223  15.648  1.00  1.32           C  
ATOM   1317  CD  GLU A  90      -6.047   8.109  16.462  1.00  2.02           C  
ATOM   1318  OE1 GLU A  90      -6.083   7.484  17.509  1.00  2.46           O  
ATOM   1319  OE2 GLU A  90      -5.043   8.648  16.024  1.00  2.78           O  
ATOM   1320  H   GLU A  90      -7.489   8.340  12.837  1.00  0.67           H  
ATOM   1321  HA  GLU A  90      -5.588   6.729  14.272  1.00  0.66           H  
ATOM   1322  HB2 GLU A  90      -8.606   6.915  14.512  1.00  1.12           H  
ATOM   1323  HB3 GLU A  90      -7.561   6.089  15.669  1.00  1.09           H  
ATOM   1324  HG2 GLU A  90      -7.229   9.002  14.908  1.00  1.90           H  
ATOM   1325  HG3 GLU A  90      -8.156   8.464  16.308  1.00  1.78           H  
ATOM   1326  N   VAL A  91      -7.807   5.148  12.402  1.00  0.64           N  
ATOM   1327  CA  VAL A  91      -8.068   3.827  11.763  1.00  0.67           C  
ATOM   1328  C   VAL A  91      -6.903   3.466  10.838  1.00  0.66           C  
ATOM   1329  O   VAL A  91      -6.423   2.351  10.838  1.00  0.67           O  
ATOM   1330  CB  VAL A  91      -9.369   3.912  10.960  1.00  0.71           C  
ATOM   1331  CG1 VAL A  91      -9.700   2.549  10.354  1.00  0.80           C  
ATOM   1332  CG2 VAL A  91     -10.508   4.345  11.886  1.00  0.75           C  
ATOM   1333  H   VAL A  91      -8.402   5.902  12.208  1.00  0.65           H  
ATOM   1334  HA  VAL A  91      -8.156   3.067  12.525  1.00  0.69           H  
ATOM   1335  HB  VAL A  91      -9.254   4.638  10.168  1.00  0.70           H  
ATOM   1336 HG11 VAL A  91      -8.909   2.252   9.683  1.00  1.38           H  
ATOM   1337 HG12 VAL A  91     -10.629   2.616   9.806  1.00  1.38           H  
ATOM   1338 HG13 VAL A  91      -9.800   1.819  11.142  1.00  1.12           H  
ATOM   1339 HG21 VAL A  91     -10.660   3.593  12.646  1.00  1.26           H  
ATOM   1340 HG22 VAL A  91     -11.415   4.464  11.311  1.00  1.29           H  
ATOM   1341 HG23 VAL A  91     -10.254   5.285  12.355  1.00  1.25           H  
ATOM   1342  N   PHE A  92      -6.445   4.398  10.053  1.00  0.64           N  
ATOM   1343  CA  PHE A  92      -5.311   4.108   9.132  1.00  0.65           C  
ATOM   1344  C   PHE A  92      -4.105   3.590   9.925  1.00  0.62           C  
ATOM   1345  O   PHE A  92      -3.449   2.652   9.520  1.00  0.67           O  
ATOM   1346  CB  PHE A  92      -4.919   5.390   8.389  1.00  0.65           C  
ATOM   1347  CG  PHE A  92      -3.673   5.144   7.570  1.00  0.65           C  
ATOM   1348  CD1 PHE A  92      -3.774   4.596   6.285  1.00  1.44           C  
ATOM   1349  CD2 PHE A  92      -2.415   5.460   8.099  1.00  1.31           C  
ATOM   1350  CE1 PHE A  92      -2.618   4.366   5.530  1.00  1.47           C  
ATOM   1351  CE2 PHE A  92      -1.260   5.230   7.343  1.00  1.31           C  
ATOM   1352  CZ  PHE A  92      -1.361   4.683   6.058  1.00  0.73           C  
ATOM   1353  H   PHE A  92      -6.848   5.292  10.067  1.00  0.63           H  
ATOM   1354  HA  PHE A  92      -5.601   3.358   8.411  1.00  0.68           H  
ATOM   1355  HB2 PHE A  92      -5.727   5.686   7.735  1.00  0.66           H  
ATOM   1356  HB3 PHE A  92      -4.729   6.176   9.105  1.00  0.67           H  
ATOM   1357  HD1 PHE A  92      -4.744   4.352   5.878  1.00  2.30           H  
ATOM   1358  HD2 PHE A  92      -2.337   5.882   9.090  1.00  2.16           H  
ATOM   1359  HE1 PHE A  92      -2.696   3.943   4.539  1.00  2.34           H  
ATOM   1360  HE2 PHE A  92      -0.290   5.474   7.750  1.00  2.16           H  
ATOM   1361  HZ  PHE A  92      -0.469   4.505   5.475  1.00  0.77           H  
ATOM   1362  N   PHE A  93      -3.789   4.197  11.040  1.00  0.58           N  
ATOM   1363  CA  PHE A  93      -2.604   3.731  11.824  1.00  0.57           C  
ATOM   1364  C   PHE A  93      -2.978   2.501  12.658  1.00  0.59           C  
ATOM   1365  O   PHE A  93      -2.186   1.595  12.828  1.00  0.60           O  
ATOM   1366  CB  PHE A  93      -2.122   4.857  12.742  1.00  0.57           C  
ATOM   1367  CG  PHE A  93      -0.827   4.459  13.406  1.00  0.56           C  
ATOM   1368  CD1 PHE A  93       0.394   4.724  12.774  1.00  1.47           C  
ATOM   1369  CD2 PHE A  93      -0.846   3.831  14.657  1.00  1.15           C  
ATOM   1370  CE1 PHE A  93       1.596   4.360  13.393  1.00  1.58           C  
ATOM   1371  CE2 PHE A  93       0.356   3.466  15.276  1.00  1.07           C  
ATOM   1372  CZ  PHE A  93       1.577   3.731  14.644  1.00  0.70           C  
ATOM   1373  H   PHE A  93      -4.315   4.963  11.351  1.00  0.57           H  
ATOM   1374  HA  PHE A  93      -1.821   3.460  11.130  1.00  0.57           H  
ATOM   1375  HB2 PHE A  93      -1.967   5.753  12.158  1.00  0.62           H  
ATOM   1376  HB3 PHE A  93      -2.869   5.047  13.498  1.00  0.56           H  
ATOM   1377  HD1 PHE A  93       0.409   5.209  11.810  1.00  2.29           H  
ATOM   1378  HD2 PHE A  93      -1.787   3.627  15.145  1.00  2.04           H  
ATOM   1379  HE1 PHE A  93       2.538   4.565  12.906  1.00  2.50           H  
ATOM   1380  HE2 PHE A  93       0.342   2.981  16.241  1.00  1.86           H  
ATOM   1381  HZ  PHE A  93       2.504   3.451  15.121  1.00  0.78           H  
ATOM   1382  N   ARG A  94      -4.175   2.453  13.176  1.00  0.62           N  
ATOM   1383  CA  ARG A  94      -4.584   1.272  13.990  1.00  0.67           C  
ATOM   1384  C   ARG A  94      -4.722   0.051  13.075  1.00  0.66           C  
ATOM   1385  O   ARG A  94      -4.082  -0.960  13.289  1.00  0.67           O  
ATOM   1386  CB  ARG A  94      -5.917   1.564  14.693  1.00  0.72           C  
ATOM   1387  CG  ARG A  94      -6.091   0.640  15.908  1.00  0.89           C  
ATOM   1388  CD  ARG A  94      -6.198  -0.822  15.455  1.00  1.00           C  
ATOM   1389  NE  ARG A  94      -6.924  -1.606  16.495  1.00  1.95           N  
ATOM   1390  CZ  ARG A  94      -7.388  -2.793  16.215  1.00  2.64           C  
ATOM   1391  NH1 ARG A  94      -7.211  -3.299  15.025  1.00  2.76           N  
ATOM   1392  NH2 ARG A  94      -8.027  -3.476  17.125  1.00  3.65           N  
ATOM   1393  H   ARG A  94      -4.804   3.190  13.028  1.00  0.62           H  
ATOM   1394  HA  ARG A  94      -3.819   1.048  14.720  1.00  0.68           H  
ATOM   1395  HB2 ARG A  94      -5.925   2.592  15.024  1.00  0.81           H  
ATOM   1396  HB3 ARG A  94      -6.732   1.406  14.003  1.00  0.78           H  
ATOM   1397  HG2 ARG A  94      -5.242   0.751  16.566  1.00  1.50           H  
ATOM   1398  HG3 ARG A  94      -6.991   0.915  16.437  1.00  1.69           H  
ATOM   1399  HD2 ARG A  94      -6.739  -0.880  14.522  1.00  1.49           H  
ATOM   1400  HD3 ARG A  94      -5.208  -1.232  15.324  1.00  1.47           H  
ATOM   1401  HE  ARG A  94      -7.055  -1.228  17.390  1.00  2.46           H  
ATOM   1402 HH11 ARG A  94      -6.720  -2.777  14.327  1.00  2.42           H  
ATOM   1403 HH12 ARG A  94      -7.566  -4.209  14.810  1.00  3.50           H  
ATOM   1404 HH21 ARG A  94      -8.162  -3.088  18.037  1.00  4.01           H  
ATOM   1405 HH22 ARG A  94      -8.383  -4.385  16.911  1.00  4.24           H  
ATOM   1406  N   VAL A  95      -5.526   0.121  12.051  1.00  0.65           N  
ATOM   1407  CA  VAL A  95      -5.668  -1.045  11.136  1.00  0.66           C  
ATOM   1408  C   VAL A  95      -4.303  -1.432  10.565  1.00  0.66           C  
ATOM   1409  O   VAL A  95      -3.963  -2.595  10.471  1.00  0.67           O  
ATOM   1410  CB  VAL A  95      -6.594  -0.649   9.984  1.00  0.64           C  
ATOM   1411  CG1 VAL A  95      -6.674  -1.793   8.970  1.00  1.27           C  
ATOM   1412  CG2 VAL A  95      -7.991  -0.368  10.540  1.00  1.08           C  
ATOM   1413  H   VAL A  95      -6.038   0.934  11.852  1.00  0.66           H  
ATOM   1414  HA  VAL A  95      -6.112  -1.883  11.654  1.00  0.68           H  
ATOM   1415  HB  VAL A  95      -6.211   0.238   9.499  1.00  1.14           H  
ATOM   1416 HG11 VAL A  95      -7.489  -1.609   8.285  1.00  1.81           H  
ATOM   1417 HG12 VAL A  95      -6.845  -2.724   9.490  1.00  1.74           H  
ATOM   1418 HG13 VAL A  95      -5.747  -1.853   8.419  1.00  1.85           H  
ATOM   1419 HG21 VAL A  95      -8.377  -1.261  11.009  1.00  1.72           H  
ATOM   1420 HG22 VAL A  95      -8.646  -0.072   9.735  1.00  1.70           H  
ATOM   1421 HG23 VAL A  95      -7.933   0.425  11.270  1.00  1.50           H  
ATOM   1422  N   ALA A  96      -3.527  -0.462  10.158  1.00  0.65           N  
ATOM   1423  CA  ALA A  96      -2.197  -0.771   9.564  1.00  0.68           C  
ATOM   1424  C   ALA A  96      -1.362  -1.569  10.568  1.00  0.70           C  
ATOM   1425  O   ALA A  96      -0.995  -2.707  10.354  1.00  0.76           O  
ATOM   1426  CB  ALA A  96      -1.483   0.545   9.252  1.00  0.69           C  
ATOM   1427  H   ALA A  96      -3.829   0.468  10.225  1.00  0.65           H  
ATOM   1428  HA  ALA A  96      -2.374  -1.286   8.630  1.00  0.69           H  
ATOM   1429  HB1 ALA A  96      -0.465   0.341   8.958  1.00  1.19           H  
ATOM   1430  HB2 ALA A  96      -1.487   1.175  10.129  1.00  1.22           H  
ATOM   1431  HB3 ALA A  96      -1.996   1.049   8.445  1.00  1.14           H  
ATOM   1432  N   ALA A  97      -1.084  -0.935  11.678  1.00  0.74           N  
ATOM   1433  CA  ALA A  97      -0.285  -1.575  12.767  1.00  0.78           C  
ATOM   1434  C   ALA A  97      -0.731  -3.027  12.950  1.00  0.79           C  
ATOM   1435  O   ALA A  97       0.070  -3.905  13.202  1.00  0.83           O  
ATOM   1436  CB  ALA A  97      -0.511  -0.812  14.074  1.00  0.77           C  
ATOM   1437  H   ALA A  97      -1.427  -0.023  11.774  1.00  0.80           H  
ATOM   1438  HA  ALA A  97       0.766  -1.553  12.520  1.00  0.81           H  
ATOM   1439  HB1 ALA A  97      -0.196   0.214  13.951  1.00  1.22           H  
ATOM   1440  HB2 ALA A  97       0.065  -1.273  14.864  1.00  1.21           H  
ATOM   1441  HB3 ALA A  97      -1.559  -0.839  14.331  1.00  1.35           H  
ATOM   1442  N   ASP A  98      -2.001  -3.286  12.826  1.00  0.78           N  
ATOM   1443  CA  ASP A  98      -2.496  -4.679  12.994  1.00  0.82           C  
ATOM   1444  C   ASP A  98      -1.915  -5.575  11.898  1.00  0.83           C  
ATOM   1445  O   ASP A  98      -1.642  -6.737  12.127  1.00  0.88           O  
ATOM   1446  CB  ASP A  98      -4.025  -4.695  12.920  1.00  0.82           C  
ATOM   1447  CG  ASP A  98      -4.539  -6.090  13.279  1.00  1.47           C  
ATOM   1448  OD1 ASP A  98      -4.700  -6.355  14.460  1.00  2.19           O  
ATOM   1449  OD2 ASP A  98      -4.765  -6.870  12.369  1.00  2.13           O  
ATOM   1450  H   ASP A  98      -2.631  -2.563  12.621  1.00  0.77           H  
ATOM   1451  HA  ASP A  98      -2.176  -5.071  13.947  1.00  0.85           H  
ATOM   1452  HB2 ASP A  98      -4.426  -3.972  13.615  1.00  1.13           H  
ATOM   1453  HB3 ASP A  98      -4.340  -4.445  11.918  1.00  1.31           H  
ATOM   1454  N   MET A  99      -1.744  -5.074  10.704  1.00  0.81           N  
ATOM   1455  CA  MET A  99      -1.207  -5.948   9.622  1.00  0.85           C  
ATOM   1456  C   MET A  99       0.237  -6.349   9.938  1.00  0.97           C  
ATOM   1457  O   MET A  99       0.711  -7.371   9.484  1.00  1.14           O  
ATOM   1458  CB  MET A  99      -1.241  -5.212   8.282  1.00  0.79           C  
ATOM   1459  CG  MET A  99      -2.687  -4.984   7.846  1.00  0.81           C  
ATOM   1460  SD  MET A  99      -2.696  -4.312   6.166  1.00  0.97           S  
ATOM   1461  CE  MET A  99      -4.469  -3.973   6.069  1.00  0.48           C  
ATOM   1462  H   MET A  99      -1.989  -4.144  10.512  1.00  0.79           H  
ATOM   1463  HA  MET A  99      -1.823  -6.833   9.580  1.00  0.91           H  
ATOM   1464  HB2 MET A  99      -0.744  -4.258   8.387  1.00  1.11           H  
ATOM   1465  HB3 MET A  99      -0.731  -5.801   7.536  1.00  1.06           H  
ATOM   1466  HG2 MET A  99      -3.222  -5.922   7.864  1.00  1.31           H  
ATOM   1467  HG3 MET A  99      -3.161  -4.284   8.518  1.00  1.20           H  
ATOM   1468  HE1 MET A  99      -4.719  -3.176   6.756  1.00  1.17           H  
ATOM   1469  HE2 MET A  99      -5.020  -4.862   6.332  1.00  1.11           H  
ATOM   1470  HE3 MET A  99      -4.722  -3.678   5.059  1.00  1.06           H  
ATOM   1471  N   PHE A 100       0.938  -5.556  10.713  1.00  0.98           N  
ATOM   1472  CA  PHE A 100       2.358  -5.889  11.064  1.00  1.14           C  
ATOM   1473  C   PHE A 100       2.461  -6.152  12.565  1.00  1.28           C  
ATOM   1474  O   PHE A 100       3.537  -6.164  13.130  1.00  1.67           O  
ATOM   1475  CB  PHE A 100       3.263  -4.703  10.717  1.00  1.19           C  
ATOM   1476  CG  PHE A 100       3.051  -4.294   9.278  1.00  1.15           C  
ATOM   1477  CD1 PHE A 100       1.899  -3.588   8.916  1.00  1.64           C  
ATOM   1478  CD2 PHE A 100       4.010  -4.615   8.308  1.00  1.67           C  
ATOM   1479  CE1 PHE A 100       1.704  -3.201   7.585  1.00  1.69           C  
ATOM   1480  CE2 PHE A 100       3.814  -4.229   6.977  1.00  1.79           C  
ATOM   1481  CZ  PHE A 100       2.661  -3.521   6.615  1.00  1.38           C  
ATOM   1482  H   PHE A 100       0.533  -4.739  11.071  1.00  0.94           H  
ATOM   1483  HA  PHE A 100       2.687  -6.762  10.517  1.00  1.20           H  
ATOM   1484  HB2 PHE A 100       3.024  -3.871  11.364  1.00  1.19           H  
ATOM   1485  HB3 PHE A 100       4.295  -4.985  10.864  1.00  1.36           H  
ATOM   1486  HD1 PHE A 100       1.162  -3.341   9.664  1.00  2.37           H  
ATOM   1487  HD2 PHE A 100       4.900  -5.160   8.587  1.00  2.36           H  
ATOM   1488  HE1 PHE A 100       0.815  -2.655   7.307  1.00  2.38           H  
ATOM   1489  HE2 PHE A 100       4.553  -4.476   6.230  1.00  2.56           H  
ATOM   1490  HZ  PHE A 100       2.511  -3.223   5.589  1.00  1.54           H  
ATOM   1491  N   SER A 101       1.348  -6.310  13.229  1.00  1.34           N  
ATOM   1492  CA  SER A 101       1.395  -6.510  14.704  1.00  1.52           C  
ATOM   1493  C   SER A 101       1.914  -7.904  15.066  1.00  1.61           C  
ATOM   1494  O   SER A 101       1.897  -8.284  16.219  1.00  1.99           O  
ATOM   1495  CB  SER A 101       0.003  -6.300  15.303  1.00  1.79           C  
ATOM   1496  OG  SER A 101      -0.029  -6.834  16.620  1.00  2.21           O  
ATOM   1497  H   SER A 101       0.486  -6.260  12.767  1.00  1.50           H  
ATOM   1498  HA  SER A 101       2.081  -5.785  15.115  1.00  1.75           H  
ATOM   1499  HB2 SER A 101      -0.219  -5.246  15.342  1.00  2.11           H  
ATOM   1500  HB3 SER A 101      -0.732  -6.797  14.684  1.00  2.15           H  
ATOM   1501  HG  SER A 101      -0.535  -7.650  16.596  1.00  2.49           H  
ATOM   1502  N   ASP A 102       2.405  -8.671  14.122  1.00  1.99           N  
ATOM   1503  CA  ASP A 102       2.948 -10.020  14.467  1.00  2.34           C  
ATOM   1504  C   ASP A 102       3.978 -10.375  13.392  1.00  2.07           C  
ATOM   1505  O   ASP A 102       4.109  -9.656  12.421  1.00  2.62           O  
ATOM   1506  CB  ASP A 102       1.819 -11.049  14.467  1.00  3.15           C  
ATOM   1507  CG  ASP A 102       1.054 -10.960  13.145  1.00  3.78           C  
ATOM   1508  OD1 ASP A 102       1.542 -11.498  12.164  1.00  4.10           O  
ATOM   1509  OD2 ASP A 102      -0.004 -10.355  13.134  1.00  4.42           O  
ATOM   1510  H   ASP A 102       2.450  -8.388  13.185  1.00  2.41           H  
ATOM   1511  HA  ASP A 102       3.412  -9.965  15.443  1.00  2.78           H  
ATOM   1512  HB2 ASP A 102       2.236 -12.038  14.579  1.00  3.32           H  
ATOM   1513  HB3 ASP A 102       1.145 -10.845  15.285  1.00  3.70           H  
ATOM   1514  N   GLY A 103       4.706 -11.457  13.504  1.00  2.05           N  
ATOM   1515  CA  GLY A 103       5.684 -11.788  12.431  1.00  2.45           C  
ATOM   1516  C   GLY A 103       6.606 -10.605  12.156  1.00  2.44           C  
ATOM   1517  O   GLY A 103       7.043  -9.920  13.061  1.00  3.08           O  
ATOM   1518  H   GLY A 103       4.650 -12.080  14.259  1.00  2.36           H  
ATOM   1519  HA2 GLY A 103       6.276 -12.635  12.745  1.00  2.86           H  
ATOM   1520  HA3 GLY A 103       5.161 -12.055  11.525  1.00  2.87           H  
ATOM   1521  N   ASN A 104       6.920 -10.368  10.912  1.00  2.29           N  
ATOM   1522  CA  ASN A 104       7.829  -9.238  10.580  1.00  2.55           C  
ATOM   1523  C   ASN A 104       7.711  -8.895   9.087  1.00  2.17           C  
ATOM   1524  O   ASN A 104       7.570  -7.745   8.724  1.00  2.54           O  
ATOM   1525  CB  ASN A 104       9.281  -9.632  10.924  1.00  3.20           C  
ATOM   1526  CG  ASN A 104       9.453 -11.149  10.791  1.00  3.72           C  
ATOM   1527  OD1 ASN A 104       9.736 -11.826  11.759  1.00  4.05           O  
ATOM   1528  ND2 ASN A 104       9.293 -11.715   9.626  1.00  4.31           N  
ATOM   1529  H   ASN A 104       6.566 -10.940  10.199  1.00  2.45           H  
ATOM   1530  HA  ASN A 104       7.545  -8.374  11.163  1.00  2.95           H  
ATOM   1531  HB2 ASN A 104       9.968  -9.133  10.255  1.00  3.39           H  
ATOM   1532  HB3 ASN A 104       9.501  -9.341  11.941  1.00  3.67           H  
ATOM   1533 HD21 ASN A 104       9.066 -11.171   8.844  1.00  4.45           H  
ATOM   1534 HD22 ASN A 104       9.399 -12.685   9.534  1.00  4.84           H  
ATOM   1535  N   PHE A 105       7.790  -9.876   8.217  1.00  1.90           N  
ATOM   1536  CA  PHE A 105       7.706  -9.594   6.755  1.00  1.74           C  
ATOM   1537  C   PHE A 105       6.870 -10.664   6.044  1.00  1.59           C  
ATOM   1538  O   PHE A 105       7.103 -11.849   6.181  1.00  1.88           O  
ATOM   1539  CB  PHE A 105       9.117  -9.596   6.177  1.00  2.03           C  
ATOM   1540  CG  PHE A 105       9.049  -9.174   4.738  1.00  1.75           C  
ATOM   1541  CD1 PHE A 105       8.953  -7.818   4.417  1.00  2.14           C  
ATOM   1542  CD2 PHE A 105       9.068 -10.136   3.726  1.00  2.28           C  
ATOM   1543  CE1 PHE A 105       8.877  -7.423   3.081  1.00  2.60           C  
ATOM   1544  CE2 PHE A 105       8.993  -9.743   2.390  1.00  2.84           C  
ATOM   1545  CZ  PHE A 105       8.897  -8.385   2.064  1.00  2.84           C  
ATOM   1546  H   PHE A 105       7.927 -10.790   8.525  1.00  2.17           H  
ATOM   1547  HA  PHE A 105       7.256  -8.627   6.587  1.00  1.98           H  
ATOM   1548  HB2 PHE A 105       9.736  -8.904   6.731  1.00  2.66           H  
ATOM   1549  HB3 PHE A 105       9.536 -10.589   6.245  1.00  2.53           H  
ATOM   1550  HD1 PHE A 105       8.938  -7.075   5.202  1.00  2.69           H  
ATOM   1551  HD2 PHE A 105       9.142 -11.184   3.978  1.00  2.82           H  
ATOM   1552  HE1 PHE A 105       8.802  -6.377   2.835  1.00  3.27           H  
ATOM   1553  HE2 PHE A 105       9.007 -10.488   1.613  1.00  3.66           H  
ATOM   1554  HZ  PHE A 105       8.839  -8.079   1.029  1.00  3.53           H  
ATOM   1555  N   ASN A 106       5.894 -10.240   5.279  1.00  1.85           N  
ATOM   1556  CA  ASN A 106       5.025 -11.209   4.538  1.00  1.93           C  
ATOM   1557  C   ASN A 106       4.720 -10.653   3.140  1.00  1.72           C  
ATOM   1558  O   ASN A 106       5.569 -10.062   2.502  1.00  2.31           O  
ATOM   1559  CB  ASN A 106       3.717 -11.409   5.313  1.00  2.62           C  
ATOM   1560  CG  ASN A 106       3.041 -12.709   4.869  1.00  3.11           C  
ATOM   1561  OD1 ASN A 106       3.339 -13.234   3.815  1.00  3.46           O  
ATOM   1562  ND2 ASN A 106       2.137 -13.253   5.637  1.00  3.79           N  
ATOM   1563  H   ASN A 106       5.739  -9.275   5.203  1.00  2.35           H  
ATOM   1564  HA  ASN A 106       5.540 -12.156   4.447  1.00  2.19           H  
ATOM   1565  HB2 ASN A 106       3.932 -11.459   6.370  1.00  3.01           H  
ATOM   1566  HB3 ASN A 106       3.054 -10.581   5.122  1.00  3.06           H  
ATOM   1567 HD21 ASN A 106       1.898 -12.828   6.488  1.00  3.97           H  
ATOM   1568 HD22 ASN A 106       1.698 -14.085   5.364  1.00  4.42           H  
ATOM   1569  N   TRP A 107       3.516 -10.850   2.655  1.00  1.54           N  
ATOM   1570  CA  TRP A 107       3.153 -10.342   1.291  1.00  1.68           C  
ATOM   1571  C   TRP A 107       1.748  -9.729   1.311  1.00  1.47           C  
ATOM   1572  O   TRP A 107       1.444  -8.825   0.558  1.00  1.49           O  
ATOM   1573  CB  TRP A 107       3.176 -11.505   0.296  1.00  2.30           C  
ATOM   1574  CG  TRP A 107       4.426 -12.303   0.484  1.00  2.32           C  
ATOM   1575  CD1 TRP A 107       4.500 -13.487   1.134  1.00  2.69           C  
ATOM   1576  CD2 TRP A 107       5.777 -11.999   0.030  1.00  2.77           C  
ATOM   1577  NE1 TRP A 107       5.811 -13.930   1.107  1.00  3.12           N  
ATOM   1578  CE2 TRP A 107       6.635 -13.047   0.439  1.00  3.35           C  
ATOM   1579  CE3 TRP A 107       6.335 -10.927  -0.689  1.00  3.24           C  
ATOM   1580  CZ2 TRP A 107       7.999 -13.033   0.144  1.00  4.31           C  
ATOM   1581  CZ3 TRP A 107       7.708 -10.909  -0.987  1.00  4.29           C  
ATOM   1582  CH2 TRP A 107       8.538 -11.960  -0.571  1.00  4.80           C  
ATOM   1583  H   TRP A 107       2.856 -11.344   3.184  1.00  1.87           H  
ATOM   1584  HA  TRP A 107       3.862  -9.589   0.974  1.00  1.91           H  
ATOM   1585  HB2 TRP A 107       2.317 -12.138   0.464  1.00  2.77           H  
ATOM   1586  HB3 TRP A 107       3.145 -11.117  -0.711  1.00  2.87           H  
ATOM   1587  HD1 TRP A 107       3.672 -14.003   1.597  1.00  3.02           H  
ATOM   1588  HE1 TRP A 107       6.134 -14.764   1.508  1.00  3.54           H  
ATOM   1589  HE3 TRP A 107       5.705 -10.113  -1.014  1.00  3.02           H  
ATOM   1590  HZ2 TRP A 107       8.634 -13.844   0.467  1.00  4.84           H  
ATOM   1591  HZ3 TRP A 107       8.126 -10.081  -1.540  1.00  4.86           H  
ATOM   1592  HH2 TRP A 107       9.592 -11.940  -0.804  1.00  5.71           H  
ATOM   1593  N   GLY A 108       0.892 -10.207   2.173  1.00  1.41           N  
ATOM   1594  CA  GLY A 108      -0.490  -9.643   2.245  1.00  1.47           C  
ATOM   1595  C   GLY A 108      -0.412  -8.195   2.731  1.00  1.05           C  
ATOM   1596  O   GLY A 108      -0.979  -7.294   2.145  1.00  1.02           O  
ATOM   1597  H   GLY A 108       1.165 -10.930   2.776  1.00  1.45           H  
ATOM   1598  HA2 GLY A 108      -0.942  -9.673   1.264  1.00  1.69           H  
ATOM   1599  HA3 GLY A 108      -1.083 -10.221   2.936  1.00  1.74           H  
ATOM   1600  N   ARG A 109       0.309  -7.971   3.791  1.00  0.86           N  
ATOM   1601  CA  ARG A 109       0.474  -6.594   4.339  1.00  0.87           C  
ATOM   1602  C   ARG A 109       0.705  -5.581   3.214  1.00  0.70           C  
ATOM   1603  O   ARG A 109      -0.012  -4.609   3.082  1.00  0.81           O  
ATOM   1604  CB  ARG A 109       1.717  -6.570   5.286  1.00  1.08           C  
ATOM   1605  CG  ARG A 109       2.479  -7.899   5.223  1.00  1.48           C  
ATOM   1606  CD  ARG A 109       3.825  -7.754   5.945  1.00  1.96           C  
ATOM   1607  NE  ARG A 109       4.814  -7.115   5.033  1.00  2.74           N  
ATOM   1608  CZ  ARG A 109       5.900  -6.579   5.520  1.00  3.19           C  
ATOM   1609  NH1 ARG A 109       6.094  -6.552   6.810  1.00  3.19           N  
ATOM   1610  NH2 ARG A 109       6.785  -6.055   4.716  1.00  4.08           N  
ATOM   1611  H   ARG A 109       0.771  -8.713   4.234  1.00  0.93           H  
ATOM   1612  HA  ARG A 109      -0.386  -6.299   4.930  1.00  1.25           H  
ATOM   1613  HB2 ARG A 109       2.390  -5.770   5.007  1.00  1.43           H  
ATOM   1614  HB3 ARG A 109       1.391  -6.407   6.306  1.00  1.52           H  
ATOM   1615  HG2 ARG A 109       1.892  -8.667   5.703  1.00  2.00           H  
ATOM   1616  HG3 ARG A 109       2.655  -8.168   4.192  1.00  2.02           H  
ATOM   1617  HD2 ARG A 109       3.700  -7.145   6.832  1.00  2.34           H  
ATOM   1618  HD3 ARG A 109       4.187  -8.730   6.227  1.00  2.24           H  
ATOM   1619  HE  ARG A 109       4.657  -7.111   4.065  1.00  3.26           H  
ATOM   1620 HH11 ARG A 109       5.410  -6.942   7.427  1.00  2.87           H  
ATOM   1621 HH12 ARG A 109       6.926  -6.142   7.182  1.00  3.82           H  
ATOM   1622 HH21 ARG A 109       6.631  -6.063   3.728  1.00  4.49           H  
ATOM   1623 HH22 ARG A 109       7.618  -5.644   5.089  1.00  4.54           H  
ATOM   1624  N   VAL A 110       1.743  -5.768   2.446  1.00  0.60           N  
ATOM   1625  CA  VAL A 110       2.059  -4.775   1.387  1.00  0.68           C  
ATOM   1626  C   VAL A 110       0.867  -4.600   0.445  1.00  0.56           C  
ATOM   1627  O   VAL A 110       0.233  -3.563   0.421  1.00  0.60           O  
ATOM   1628  CB  VAL A 110       3.292  -5.231   0.605  1.00  0.88           C  
ATOM   1629  CG1 VAL A 110       3.721  -4.131  -0.366  1.00  1.27           C  
ATOM   1630  CG2 VAL A 110       4.436  -5.521   1.580  1.00  1.73           C  
ATOM   1631  H   VAL A 110       2.339  -6.530   2.600  1.00  0.60           H  
ATOM   1632  HA  VAL A 110       2.271  -3.847   1.897  1.00  0.87           H  
ATOM   1633  HB  VAL A 110       3.054  -6.127   0.050  1.00  1.28           H  
ATOM   1634 HG11 VAL A 110       4.672  -4.390  -0.807  1.00  1.71           H  
ATOM   1635 HG12 VAL A 110       3.814  -3.196   0.167  1.00  1.81           H  
ATOM   1636 HG13 VAL A 110       2.980  -4.030  -1.144  1.00  1.85           H  
ATOM   1637 HG21 VAL A 110       5.311  -5.829   1.028  1.00  2.12           H  
ATOM   1638 HG22 VAL A 110       4.141  -6.310   2.256  1.00  2.28           H  
ATOM   1639 HG23 VAL A 110       4.662  -4.629   2.146  1.00  2.29           H  
ATOM   1640  N   VAL A 111       0.568  -5.592  -0.351  1.00  0.51           N  
ATOM   1641  CA  VAL A 111      -0.565  -5.468  -1.309  1.00  0.50           C  
ATOM   1642  C   VAL A 111      -1.808  -4.919  -0.603  1.00  0.46           C  
ATOM   1643  O   VAL A 111      -2.438  -3.979  -1.046  1.00  0.47           O  
ATOM   1644  CB  VAL A 111      -0.894  -6.855  -1.869  1.00  0.58           C  
ATOM   1645  CG1 VAL A 111      -1.934  -6.721  -2.985  1.00  1.41           C  
ATOM   1646  CG2 VAL A 111       0.379  -7.485  -2.439  1.00  1.36           C  
ATOM   1647  H   VAL A 111       1.098  -6.417  -0.346  1.00  0.55           H  
ATOM   1648  HA  VAL A 111      -0.243  -4.846  -2.132  1.00  0.52           H  
ATOM   1649  HB  VAL A 111      -1.288  -7.480  -1.080  1.00  1.33           H  
ATOM   1650 HG11 VAL A 111      -1.613  -5.964  -3.686  1.00  2.00           H  
ATOM   1651 HG12 VAL A 111      -2.885  -6.437  -2.560  1.00  1.95           H  
ATOM   1652 HG13 VAL A 111      -2.037  -7.666  -3.499  1.00  1.98           H  
ATOM   1653 HG21 VAL A 111       1.063  -7.708  -1.634  1.00  1.80           H  
ATOM   1654 HG22 VAL A 111       0.845  -6.794  -3.126  1.00  2.02           H  
ATOM   1655 HG23 VAL A 111       0.127  -8.396  -2.960  1.00  1.95           H  
ATOM   1656  N   ALA A 112      -2.160  -5.534   0.501  1.00  0.45           N  
ATOM   1657  CA  ALA A 112      -3.361  -5.108   1.277  1.00  0.47           C  
ATOM   1658  C   ALA A 112      -3.220  -3.659   1.747  1.00  0.46           C  
ATOM   1659  O   ALA A 112      -4.187  -3.038   2.141  1.00  0.54           O  
ATOM   1660  CB  ALA A 112      -3.533  -6.026   2.492  1.00  0.53           C  
ATOM   1661  H   ALA A 112      -1.628  -6.293   0.819  1.00  0.47           H  
ATOM   1662  HA  ALA A 112      -4.237  -5.170   0.662  1.00  0.49           H  
ATOM   1663  HB1 ALA A 112      -2.684  -5.915   3.150  1.00  1.17           H  
ATOM   1664  HB2 ALA A 112      -3.602  -7.053   2.162  1.00  1.01           H  
ATOM   1665  HB3 ALA A 112      -4.436  -5.758   3.021  1.00  1.25           H  
ATOM   1666  N   LEU A 113      -2.041  -3.101   1.709  1.00  0.43           N  
ATOM   1667  CA  LEU A 113      -1.882  -1.683   2.158  1.00  0.43           C  
ATOM   1668  C   LEU A 113      -2.133  -0.748   0.968  1.00  0.42           C  
ATOM   1669  O   LEU A 113      -2.895   0.193   1.060  1.00  0.45           O  
ATOM   1670  CB  LEU A 113      -0.463  -1.480   2.704  1.00  0.44           C  
ATOM   1671  CG  LEU A 113      -0.245  -0.017   3.120  1.00  0.51           C  
ATOM   1672  CD1 LEU A 113      -1.300   0.406   4.155  1.00  1.45           C  
ATOM   1673  CD2 LEU A 113       1.156   0.116   3.727  1.00  1.27           C  
ATOM   1674  H   LEU A 113      -1.266  -3.606   1.386  1.00  0.45           H  
ATOM   1675  HA  LEU A 113      -2.608  -1.476   2.932  1.00  0.44           H  
ATOM   1676  HB2 LEU A 113      -0.317  -2.120   3.561  1.00  0.58           H  
ATOM   1677  HB3 LEU A 113       0.252  -1.742   1.938  1.00  0.53           H  
ATOM   1678  HG  LEU A 113      -0.321   0.619   2.250  1.00  1.38           H  
ATOM   1679 HD11 LEU A 113      -0.932   1.247   4.727  1.00  2.09           H  
ATOM   1680 HD12 LEU A 113      -1.506  -0.418   4.823  1.00  1.97           H  
ATOM   1681 HD13 LEU A 113      -2.208   0.693   3.646  1.00  1.99           H  
ATOM   1682 HD21 LEU A 113       1.896  -0.167   2.992  1.00  1.86           H  
ATOM   1683 HD22 LEU A 113       1.239  -0.531   4.588  1.00  1.87           H  
ATOM   1684 HD23 LEU A 113       1.322   1.140   4.029  1.00  1.85           H  
ATOM   1685  N   PHE A 114      -1.498  -0.994  -0.145  1.00  0.40           N  
ATOM   1686  CA  PHE A 114      -1.706  -0.110  -1.330  1.00  0.40           C  
ATOM   1687  C   PHE A 114      -3.192  -0.051  -1.700  1.00  0.39           C  
ATOM   1688  O   PHE A 114      -3.728   0.999  -1.994  1.00  0.41           O  
ATOM   1689  CB  PHE A 114      -0.913  -0.638  -2.533  1.00  0.41           C  
ATOM   1690  CG  PHE A 114       0.553  -0.892  -2.194  1.00  0.44           C  
ATOM   1691  CD1 PHE A 114       1.189  -0.275  -1.094  1.00  1.29           C  
ATOM   1692  CD2 PHE A 114       1.288  -1.756  -3.018  1.00  1.27           C  
ATOM   1693  CE1 PHE A 114       2.540  -0.531  -0.835  1.00  1.38           C  
ATOM   1694  CE2 PHE A 114       2.640  -2.005  -2.753  1.00  1.27           C  
ATOM   1695  CZ  PHE A 114       3.264  -1.393  -1.663  1.00  0.68           C  
ATOM   1696  H   PHE A 114      -0.880  -1.753  -0.195  1.00  0.40           H  
ATOM   1697  HA  PHE A 114      -1.380   0.890  -1.096  1.00  0.41           H  
ATOM   1698  HB2 PHE A 114      -1.359  -1.563  -2.866  1.00  0.49           H  
ATOM   1699  HB3 PHE A 114      -0.969   0.085  -3.333  1.00  0.43           H  
ATOM   1700  HD1 PHE A 114       0.650   0.390  -0.445  1.00  2.14           H  
ATOM   1701  HD2 PHE A 114       0.809  -2.233  -3.860  1.00  2.16           H  
ATOM   1702  HE1 PHE A 114       3.024  -0.058   0.006  1.00  2.28           H  
ATOM   1703  HE2 PHE A 114       3.201  -2.673  -3.392  1.00  2.12           H  
ATOM   1704  HZ  PHE A 114       4.308  -1.584  -1.461  1.00  0.80           H  
ATOM   1705  N   TYR A 115      -3.857  -1.175  -1.704  1.00  0.40           N  
ATOM   1706  CA  TYR A 115      -5.304  -1.188  -2.074  1.00  0.41           C  
ATOM   1707  C   TYR A 115      -6.148  -0.563  -0.961  1.00  0.41           C  
ATOM   1708  O   TYR A 115      -7.113   0.132  -1.219  1.00  0.44           O  
ATOM   1709  CB  TYR A 115      -5.762  -2.632  -2.308  1.00  0.44           C  
ATOM   1710  CG  TYR A 115      -7.235  -2.649  -2.649  1.00  0.47           C  
ATOM   1711  CD1 TYR A 115      -7.652  -2.370  -3.956  1.00  1.28           C  
ATOM   1712  CD2 TYR A 115      -8.183  -2.944  -1.661  1.00  1.24           C  
ATOM   1713  CE1 TYR A 115      -9.016  -2.387  -4.276  1.00  1.32           C  
ATOM   1714  CE2 TYR A 115      -9.547  -2.960  -1.980  1.00  1.26           C  
ATOM   1715  CZ  TYR A 115      -9.963  -2.682  -3.288  1.00  0.61           C  
ATOM   1716  OH  TYR A 115     -11.307  -2.698  -3.603  1.00  0.70           O  
ATOM   1717  H   TYR A 115      -3.403  -2.012  -1.474  1.00  0.41           H  
ATOM   1718  HA  TYR A 115      -5.453  -0.612  -2.973  1.00  0.42           H  
ATOM   1719  HB2 TYR A 115      -5.198  -3.060  -3.123  1.00  0.46           H  
ATOM   1720  HB3 TYR A 115      -5.595  -3.212  -1.412  1.00  0.47           H  
ATOM   1721  HD1 TYR A 115      -6.922  -2.143  -4.719  1.00  2.12           H  
ATOM   1722  HD2 TYR A 115      -7.863  -3.159  -0.652  1.00  2.08           H  
ATOM   1723  HE1 TYR A 115      -9.337  -2.172  -5.284  1.00  2.17           H  
ATOM   1724  HE2 TYR A 115     -10.278  -3.188  -1.218  1.00  2.10           H  
ATOM   1725  HH  TYR A 115     -11.394  -2.979  -4.517  1.00  1.23           H  
ATOM   1726  N   PHE A 116      -5.796  -0.793   0.271  1.00  0.38           N  
ATOM   1727  CA  PHE A 116      -6.593  -0.198   1.377  1.00  0.38           C  
ATOM   1728  C   PHE A 116      -6.543   1.328   1.255  1.00  0.36           C  
ATOM   1729  O   PHE A 116      -7.542   2.016   1.371  1.00  0.35           O  
ATOM   1730  CB  PHE A 116      -5.997  -0.615   2.726  1.00  0.40           C  
ATOM   1731  CG  PHE A 116      -6.748   0.068   3.852  1.00  0.37           C  
ATOM   1732  CD1 PHE A 116      -8.044  -0.352   4.191  1.00  1.17           C  
ATOM   1733  CD2 PHE A 116      -6.149   1.120   4.559  1.00  1.35           C  
ATOM   1734  CE1 PHE A 116      -8.735   0.279   5.232  1.00  1.18           C  
ATOM   1735  CE2 PHE A 116      -6.843   1.750   5.601  1.00  1.37           C  
ATOM   1736  CZ  PHE A 116      -8.135   1.329   5.936  1.00  0.45           C  
ATOM   1737  H   PHE A 116      -5.013  -1.355   0.459  1.00  0.39           H  
ATOM   1738  HA  PHE A 116      -7.605  -0.569   1.302  1.00  0.39           H  
ATOM   1739  HB2 PHE A 116      -6.078  -1.687   2.839  1.00  0.47           H  
ATOM   1740  HB3 PHE A 116      -4.956  -0.329   2.762  1.00  0.41           H  
ATOM   1741  HD1 PHE A 116      -8.511  -1.162   3.651  1.00  2.09           H  
ATOM   1742  HD2 PHE A 116      -5.153   1.446   4.302  1.00  2.26           H  
ATOM   1743  HE1 PHE A 116      -9.731  -0.045   5.491  1.00  2.08           H  
ATOM   1744  HE2 PHE A 116      -6.381   2.560   6.145  1.00  2.29           H  
ATOM   1745  HZ  PHE A 116      -8.670   1.815   6.739  1.00  0.51           H  
ATOM   1746  N   ALA A 117      -5.372   1.859   1.013  1.00  0.35           N  
ATOM   1747  CA  ALA A 117      -5.228   3.330   0.875  1.00  0.34           C  
ATOM   1748  C   ALA A 117      -5.842   3.799  -0.444  1.00  0.34           C  
ATOM   1749  O   ALA A 117      -6.374   4.885  -0.532  1.00  0.34           O  
ATOM   1750  CB  ALA A 117      -3.746   3.706   0.907  1.00  0.37           C  
ATOM   1751  H   ALA A 117      -4.583   1.287   0.933  1.00  0.36           H  
ATOM   1752  HA  ALA A 117      -5.739   3.814   1.690  1.00  0.34           H  
ATOM   1753  HB1 ALA A 117      -3.234   3.224   0.087  1.00  1.05           H  
ATOM   1754  HB2 ALA A 117      -3.312   3.383   1.842  1.00  1.06           H  
ATOM   1755  HB3 ALA A 117      -3.644   4.777   0.815  1.00  1.10           H  
ATOM   1756  N   SER A 118      -5.782   2.996  -1.476  1.00  0.35           N  
ATOM   1757  CA  SER A 118      -6.368   3.420  -2.776  1.00  0.37           C  
ATOM   1758  C   SER A 118      -7.800   3.904  -2.564  1.00  0.36           C  
ATOM   1759  O   SER A 118      -8.232   4.880  -3.142  1.00  0.36           O  
ATOM   1760  CB  SER A 118      -6.369   2.236  -3.745  1.00  0.42           C  
ATOM   1761  OG  SER A 118      -7.358   1.299  -3.340  1.00  1.25           O  
ATOM   1762  H   SER A 118      -5.364   2.112  -1.414  1.00  0.37           H  
ATOM   1763  HA  SER A 118      -5.776   4.222  -3.192  1.00  0.38           H  
ATOM   1764  HB2 SER A 118      -6.596   2.583  -4.740  1.00  1.08           H  
ATOM   1765  HB3 SER A 118      -5.393   1.769  -3.743  1.00  1.10           H  
ATOM   1766  HG  SER A 118      -7.282   1.178  -2.391  1.00  1.71           H  
ATOM   1767  N   LYS A 119      -8.529   3.238  -1.710  1.00  0.37           N  
ATOM   1768  CA  LYS A 119      -9.927   3.665  -1.423  1.00  0.39           C  
ATOM   1769  C   LYS A 119      -9.886   4.988  -0.643  1.00  0.36           C  
ATOM   1770  O   LYS A 119     -10.510   5.953  -1.037  1.00  0.38           O  
ATOM   1771  CB  LYS A 119     -10.643   2.574  -0.604  1.00  0.46           C  
ATOM   1772  CG  LYS A 119     -12.162   2.613  -0.869  1.00  1.29           C  
ATOM   1773  CD  LYS A 119     -12.502   1.831  -2.155  1.00  1.84           C  
ATOM   1774  CE  LYS A 119     -12.717   0.347  -1.831  1.00  2.48           C  
ATOM   1775  NZ  LYS A 119     -13.997   0.182  -1.086  1.00  3.36           N  
ATOM   1776  H   LYS A 119      -8.144   2.467  -1.238  1.00  0.38           H  
ATOM   1777  HA  LYS A 119     -10.461   3.850  -2.345  1.00  0.42           H  
ATOM   1778  HB2 LYS A 119     -10.253   1.607  -0.887  1.00  0.98           H  
ATOM   1779  HB3 LYS A 119     -10.461   2.733   0.450  1.00  0.99           H  
ATOM   1780  HG2 LYS A 119     -12.682   2.175  -0.028  1.00  1.92           H  
ATOM   1781  HG3 LYS A 119     -12.478   3.641  -0.983  1.00  1.81           H  
ATOM   1782  HD2 LYS A 119     -13.407   2.233  -2.590  1.00  2.21           H  
ATOM   1783  HD3 LYS A 119     -11.694   1.927  -2.866  1.00  2.29           H  
ATOM   1784  HE2 LYS A 119     -12.761  -0.220  -2.750  1.00  2.99           H  
ATOM   1785  HE3 LYS A 119     -11.899  -0.014  -1.226  1.00  2.53           H  
ATOM   1786  HZ1 LYS A 119     -14.706   0.840  -1.465  1.00  3.76           H  
ATOM   1787  HZ2 LYS A 119     -13.838   0.385  -0.077  1.00  3.68           H  
ATOM   1788  HZ3 LYS A 119     -14.339  -0.794  -1.194  1.00  3.74           H  
ATOM   1789  N   LEU A 120      -9.145   5.065   0.434  1.00  0.36           N  
ATOM   1790  CA  LEU A 120      -9.069   6.361   1.186  1.00  0.35           C  
ATOM   1791  C   LEU A 120      -8.810   7.499   0.186  1.00  0.33           C  
ATOM   1792  O   LEU A 120      -9.431   8.542   0.231  1.00  0.39           O  
ATOM   1793  CB  LEU A 120      -7.922   6.294   2.207  1.00  0.36           C  
ATOM   1794  CG  LEU A 120      -8.371   5.503   3.452  1.00  0.68           C  
ATOM   1795  CD1 LEU A 120      -7.143   5.119   4.283  1.00  1.69           C  
ATOM   1796  CD2 LEU A 120      -9.328   6.345   4.322  1.00  1.28           C  
ATOM   1797  H   LEU A 120      -8.625   4.284   0.734  1.00  0.41           H  
ATOM   1798  HA  LEU A 120      -9.993   6.545   1.709  1.00  0.39           H  
ATOM   1799  HB2 LEU A 120      -7.075   5.797   1.756  1.00  0.60           H  
ATOM   1800  HB3 LEU A 120      -7.636   7.293   2.497  1.00  0.65           H  
ATOM   1801  HG  LEU A 120      -8.876   4.604   3.131  1.00  1.47           H  
ATOM   1802 HD11 LEU A 120      -6.589   4.347   3.775  1.00  2.18           H  
ATOM   1803 HD12 LEU A 120      -7.463   4.754   5.248  1.00  2.20           H  
ATOM   1804 HD13 LEU A 120      -6.514   5.987   4.418  1.00  2.31           H  
ATOM   1805 HD21 LEU A 120      -9.327   5.965   5.334  1.00  1.86           H  
ATOM   1806 HD22 LEU A 120     -10.331   6.283   3.928  1.00  1.90           H  
ATOM   1807 HD23 LEU A 120      -9.008   7.375   4.329  1.00  1.79           H  
ATOM   1808  N   VAL A 121      -7.920   7.270  -0.738  1.00  0.33           N  
ATOM   1809  CA  VAL A 121      -7.612   8.279  -1.794  1.00  0.39           C  
ATOM   1810  C   VAL A 121      -8.825   8.469  -2.707  1.00  0.36           C  
ATOM   1811  O   VAL A 121      -9.413   9.530  -2.771  1.00  0.39           O  
ATOM   1812  CB  VAL A 121      -6.446   7.766  -2.640  1.00  0.54           C  
ATOM   1813  CG1 VAL A 121      -6.152   8.774  -3.754  1.00  0.95           C  
ATOM   1814  CG2 VAL A 121      -5.205   7.609  -1.756  1.00  1.18           C  
ATOM   1815  H   VAL A 121      -7.465   6.402  -0.759  1.00  0.34           H  
ATOM   1816  HA  VAL A 121      -7.339   9.249  -1.400  1.00  0.51           H  
ATOM   1817  HB  VAL A 121      -6.707   6.812  -3.075  1.00  1.28           H  
ATOM   1818 HG11 VAL A 121      -5.201   8.542  -4.206  1.00  1.65           H  
ATOM   1819 HG12 VAL A 121      -6.119   9.771  -3.338  1.00  1.36           H  
ATOM   1820 HG13 VAL A 121      -6.929   8.722  -4.502  1.00  1.60           H  
ATOM   1821 HG21 VAL A 121      -4.888   8.580  -1.405  1.00  1.78           H  
ATOM   1822 HG22 VAL A 121      -4.409   7.157  -2.329  1.00  1.69           H  
ATOM   1823 HG23 VAL A 121      -5.440   6.981  -0.911  1.00  1.75           H  
ATOM   1824  N   LEU A 122      -9.190   7.444  -3.424  1.00  0.37           N  
ATOM   1825  CA  LEU A 122     -10.354   7.551  -4.350  1.00  0.39           C  
ATOM   1826  C   LEU A 122     -11.583   8.051  -3.579  1.00  0.40           C  
ATOM   1827  O   LEU A 122     -12.264   8.961  -4.010  1.00  0.40           O  
ATOM   1828  CB  LEU A 122     -10.637   6.165  -4.990  1.00  0.42           C  
ATOM   1829  CG  LEU A 122     -10.750   6.279  -6.524  1.00  0.72           C  
ATOM   1830  CD1 LEU A 122      -9.351   6.372  -7.142  1.00  1.15           C  
ATOM   1831  CD2 LEU A 122     -11.459   5.040  -7.081  1.00  1.24           C  
ATOM   1832  H   LEU A 122      -8.689   6.605  -3.348  1.00  0.39           H  
ATOM   1833  HA  LEU A 122     -10.135   8.278  -5.117  1.00  0.40           H  
ATOM   1834  HB2 LEU A 122      -9.829   5.493  -4.746  1.00  0.62           H  
ATOM   1835  HB3 LEU A 122     -11.560   5.757  -4.596  1.00  0.70           H  
ATOM   1836  HG  LEU A 122     -11.316   7.163  -6.781  1.00  1.46           H  
ATOM   1837 HD11 LEU A 122      -9.438   6.479  -8.213  1.00  1.70           H  
ATOM   1838 HD12 LEU A 122      -8.797   5.474  -6.915  1.00  1.65           H  
ATOM   1839 HD13 LEU A 122      -8.831   7.227  -6.736  1.00  1.70           H  
ATOM   1840 HD21 LEU A 122     -10.938   4.151  -6.758  1.00  1.80           H  
ATOM   1841 HD22 LEU A 122     -11.463   5.082  -8.160  1.00  1.64           H  
ATOM   1842 HD23 LEU A 122     -12.476   5.013  -6.718  1.00  1.86           H  
ATOM   1843  N   LYS A 123     -11.877   7.469  -2.451  1.00  0.51           N  
ATOM   1844  CA  LYS A 123     -13.065   7.928  -1.680  1.00  0.55           C  
ATOM   1845  C   LYS A 123     -12.974   9.440  -1.450  1.00  0.54           C  
ATOM   1846  O   LYS A 123     -13.969  10.129  -1.465  1.00  0.55           O  
ATOM   1847  CB  LYS A 123     -13.132   7.202  -0.324  1.00  0.59           C  
ATOM   1848  CG  LYS A 123     -14.583   7.153   0.166  1.00  0.97           C  
ATOM   1849  CD  LYS A 123     -14.647   6.413   1.502  1.00  1.37           C  
ATOM   1850  CE  LYS A 123     -16.109   6.162   1.872  1.00  1.74           C  
ATOM   1851  NZ  LYS A 123     -16.737   5.282   0.846  1.00  2.32           N  
ATOM   1852  H   LYS A 123     -11.326   6.728  -2.121  1.00  0.62           H  
ATOM   1853  HA  LYS A 123     -13.957   7.709  -2.250  1.00  0.56           H  
ATOM   1854  HB2 LYS A 123     -12.761   6.196  -0.438  1.00  0.98           H  
ATOM   1855  HB3 LYS A 123     -12.529   7.728   0.404  1.00  0.98           H  
ATOM   1856  HG2 LYS A 123     -14.954   8.159   0.292  1.00  1.58           H  
ATOM   1857  HG3 LYS A 123     -15.190   6.633  -0.560  1.00  1.56           H  
ATOM   1858  HD2 LYS A 123     -14.128   5.469   1.416  1.00  1.88           H  
ATOM   1859  HD3 LYS A 123     -14.181   7.012   2.269  1.00  1.93           H  
ATOM   1860  HE2 LYS A 123     -16.158   5.681   2.838  1.00  2.16           H  
ATOM   1861  HE3 LYS A 123     -16.636   7.103   1.910  1.00  2.15           H  
ATOM   1862  HZ1 LYS A 123     -16.018   4.982   0.159  1.00  2.93           H  
ATOM   1863  HZ2 LYS A 123     -17.490   5.807   0.355  1.00  2.67           H  
ATOM   1864  HZ3 LYS A 123     -17.143   4.444   1.309  1.00  2.55           H  
ATOM   1865  N   ALA A 124     -11.789   9.960  -1.231  1.00  0.52           N  
ATOM   1866  CA  ALA A 124     -11.657  11.429  -0.987  1.00  0.52           C  
ATOM   1867  C   ALA A 124     -11.849  12.190  -2.295  1.00  0.51           C  
ATOM   1868  O   ALA A 124     -12.279  13.327  -2.314  1.00  0.54           O  
ATOM   1869  CB  ALA A 124     -10.289  11.748  -0.394  1.00  0.51           C  
ATOM   1870  H   ALA A 124     -10.996   9.385  -1.227  1.00  0.51           H  
ATOM   1871  HA  ALA A 124     -12.439  11.733  -0.312  1.00  0.54           H  
ATOM   1872  HB1 ALA A 124      -9.529  11.578  -1.142  1.00  1.07           H  
ATOM   1873  HB2 ALA A 124     -10.108  11.110   0.457  1.00  1.08           H  
ATOM   1874  HB3 ALA A 124     -10.264  12.782  -0.085  1.00  1.07           H  
ATOM   1875  N   LEU A 125     -11.545  11.558  -3.394  1.00  0.47           N  
ATOM   1876  CA  LEU A 125     -11.719  12.222  -4.711  1.00  0.47           C  
ATOM   1877  C   LEU A 125     -13.207  12.519  -4.916  1.00  0.48           C  
ATOM   1878  O   LEU A 125     -13.584  13.583  -5.364  1.00  0.48           O  
ATOM   1879  CB  LEU A 125     -11.217  11.275  -5.822  1.00  0.51           C  
ATOM   1880  CG  LEU A 125     -10.711  12.075  -7.034  1.00  0.49           C  
ATOM   1881  CD1 LEU A 125     -10.422  11.110  -8.187  1.00  1.10           C  
ATOM   1882  CD2 LEU A 125     -11.773  13.090  -7.479  1.00  1.21           C  
ATOM   1883  H   LEU A 125     -11.212  10.637  -3.351  1.00  0.45           H  
ATOM   1884  HA  LEU A 125     -11.154  13.142  -4.737  1.00  0.47           H  
ATOM   1885  HB2 LEU A 125     -10.406  10.676  -5.433  1.00  0.65           H  
ATOM   1886  HB3 LEU A 125     -12.018  10.620  -6.136  1.00  0.63           H  
ATOM   1887  HG  LEU A 125      -9.802  12.595  -6.766  1.00  1.08           H  
ATOM   1888 HD11 LEU A 125     -11.335  10.615  -8.480  1.00  1.73           H  
ATOM   1889 HD12 LEU A 125      -9.700  10.374  -7.867  1.00  1.64           H  
ATOM   1890 HD13 LEU A 125     -10.025  11.662  -9.026  1.00  1.64           H  
ATOM   1891 HD21 LEU A 125     -11.772  13.936  -6.810  1.00  1.87           H  
ATOM   1892 HD22 LEU A 125     -12.746  12.623  -7.470  1.00  1.77           H  
ATOM   1893 HD23 LEU A 125     -11.549  13.429  -8.481  1.00  1.57           H  
ATOM   1894  N   CYS A 126     -14.056  11.574  -4.612  1.00  0.52           N  
ATOM   1895  CA  CYS A 126     -15.513  11.796  -4.818  1.00  0.57           C  
ATOM   1896  C   CYS A 126     -16.023  12.833  -3.814  1.00  0.57           C  
ATOM   1897  O   CYS A 126     -16.769  13.736  -4.134  1.00  0.68           O  
ATOM   1898  CB  CYS A 126     -16.259  10.451  -4.641  1.00  0.66           C  
ATOM   1899  SG  CYS A 126     -16.738  10.192  -2.907  1.00  1.67           S  
ATOM   1900  H   CYS A 126     -13.738  10.712  -4.270  1.00  0.54           H  
ATOM   1901  HA  CYS A 126     -15.662  12.143  -5.831  1.00  0.59           H  
ATOM   1902  HB2 CYS A 126     -17.148  10.459  -5.250  1.00  1.24           H  
ATOM   1903  HB3 CYS A 126     -15.603   9.646  -4.942  1.00  1.23           H  
ATOM   1904  HG  CYS A 126     -17.479   9.582  -2.892  1.00  2.20           H  
ATOM   1905  N   THR A 127     -15.630  12.660  -2.585  1.00  0.57           N  
ATOM   1906  CA  THR A 127     -16.083  13.577  -1.506  1.00  0.60           C  
ATOM   1907  C   THR A 127     -15.806  15.033  -1.892  1.00  0.62           C  
ATOM   1908  O   THR A 127     -16.308  15.930  -1.254  1.00  0.70           O  
ATOM   1909  CB  THR A 127     -15.367  13.218  -0.182  1.00  0.60           C  
ATOM   1910  OG1 THR A 127     -14.679  12.001  -0.356  1.00  1.14           O  
ATOM   1911  CG2 THR A 127     -16.376  13.040   0.953  1.00  1.19           C  
ATOM   1912  H   THR A 127     -15.060  11.889  -2.389  1.00  0.65           H  
ATOM   1913  HA  THR A 127     -17.151  13.464  -1.389  1.00  0.70           H  
ATOM   1914  HB  THR A 127     -14.662  13.993   0.090  1.00  1.00           H  
ATOM   1915  HG1 THR A 127     -14.414  11.684   0.511  1.00  1.73           H  
ATOM   1916 HG21 THR A 127     -17.015  12.198   0.731  1.00  1.77           H  
ATOM   1917 HG22 THR A 127     -16.973  13.934   1.048  1.00  1.72           H  
ATOM   1918 HG23 THR A 127     -15.847  12.857   1.876  1.00  1.72           H  
ATOM   1919  N   LYS A 128     -15.020  15.275  -2.925  1.00  0.60           N  
ATOM   1920  CA  LYS A 128     -14.746  16.691  -3.334  1.00  0.70           C  
ATOM   1921  C   LYS A 128     -13.789  17.377  -2.365  1.00  0.61           C  
ATOM   1922  O   LYS A 128     -13.934  18.556  -2.104  1.00  0.60           O  
ATOM   1923  CB  LYS A 128     -16.054  17.510  -3.413  1.00  0.87           C  
ATOM   1924  CG  LYS A 128     -17.129  16.715  -4.168  1.00  1.12           C  
ATOM   1925  CD  LYS A 128     -18.255  17.659  -4.599  1.00  1.43           C  
ATOM   1926  CE  LYS A 128     -19.428  16.838  -5.138  1.00  1.83           C  
ATOM   1927  NZ  LYS A 128     -20.073  16.098  -4.016  1.00  2.47           N  
ATOM   1928  H   LYS A 128     -14.602  14.530  -3.405  1.00  0.57           H  
ATOM   1929  HA  LYS A 128     -14.259  16.777  -4.298  1.00  0.81           H  
ATOM   1930  HB2 LYS A 128     -16.403  17.757  -2.426  1.00  0.88           H  
ATOM   1931  HB3 LYS A 128     -15.859  18.429  -3.950  1.00  0.94           H  
ATOM   1932  HG2 LYS A 128     -16.690  16.257  -5.043  1.00  1.28           H  
ATOM   1933  HG3 LYS A 128     -17.537  15.950  -3.529  1.00  1.39           H  
ATOM   1934  HD2 LYS A 128     -18.581  18.240  -3.749  1.00  1.67           H  
ATOM   1935  HD3 LYS A 128     -17.895  18.321  -5.373  1.00  1.69           H  
ATOM   1936  HE2 LYS A 128     -20.150  17.499  -5.595  1.00  2.13           H  
ATOM   1937  HE3 LYS A 128     -19.068  16.134  -5.873  1.00  2.19           H  
ATOM   1938  HZ1 LYS A 128     -21.012  15.767  -4.313  1.00  2.85           H  
ATOM   1939  HZ2 LYS A 128     -20.171  16.731  -3.195  1.00  2.89           H  
ATOM   1940  HZ3 LYS A 128     -19.486  15.281  -3.757  1.00  2.86           H  
ATOM   1941  N   VAL A 129     -12.782  16.690  -1.858  1.00  0.60           N  
ATOM   1942  CA  VAL A 129     -11.790  17.362  -0.948  1.00  0.53           C  
ATOM   1943  C   VAL A 129     -10.378  16.991  -1.438  1.00  0.53           C  
ATOM   1944  O   VAL A 129      -9.724  16.170  -0.827  1.00  0.56           O  
ATOM   1945  CB  VAL A 129     -11.978  16.852   0.480  1.00  0.57           C  
ATOM   1946  CG1 VAL A 129     -11.133  17.684   1.444  1.00  1.40           C  
ATOM   1947  CG2 VAL A 129     -13.453  16.941   0.867  1.00  1.22           C  
ATOM   1948  H   VAL A 129     -12.647  15.743  -2.072  1.00  0.66           H  
ATOM   1949  HA  VAL A 129     -11.939  18.427  -1.009  1.00  0.54           H  
ATOM   1950  HB  VAL A 129     -11.657  15.822   0.531  1.00  1.05           H  
ATOM   1951 HG11 VAL A 129     -10.089  17.589   1.179  1.00  1.84           H  
ATOM   1952 HG12 VAL A 129     -11.280  17.325   2.452  1.00  2.01           H  
ATOM   1953 HG13 VAL A 129     -11.428  18.721   1.382  1.00  1.91           H  
ATOM   1954 HG21 VAL A 129     -14.024  16.255   0.255  1.00  1.76           H  
ATOM   1955 HG22 VAL A 129     -13.808  17.948   0.710  1.00  1.84           H  
ATOM   1956 HG23 VAL A 129     -13.568  16.674   1.907  1.00  1.66           H  
ATOM   1957  N   PRO A 130      -9.955  17.568  -2.548  1.00  0.62           N  
ATOM   1958  CA  PRO A 130      -8.637  17.247  -3.128  1.00  0.73           C  
ATOM   1959  C   PRO A 130      -7.488  17.567  -2.156  1.00  0.65           C  
ATOM   1960  O   PRO A 130      -6.423  16.977  -2.246  1.00  0.64           O  
ATOM   1961  CB  PRO A 130      -8.540  18.100  -4.417  1.00  1.00           C  
ATOM   1962  CG  PRO A 130      -9.869  18.898  -4.549  1.00  1.00           C  
ATOM   1963  CD  PRO A 130     -10.735  18.572  -3.310  1.00  0.75           C  
ATOM   1964  HA  PRO A 130      -8.602  16.200  -3.379  1.00  0.84           H  
ATOM   1965  HB2 PRO A 130      -7.700  18.785  -4.354  1.00  1.10           H  
ATOM   1966  HB3 PRO A 130      -8.415  17.457  -5.279  1.00  1.18           H  
ATOM   1967  HG2 PRO A 130      -9.658  19.961  -4.588  1.00  1.11           H  
ATOM   1968  HG3 PRO A 130     -10.392  18.601  -5.449  1.00  1.11           H  
ATOM   1969  HD2 PRO A 130     -10.885  19.465  -2.718  1.00  0.76           H  
ATOM   1970  HD3 PRO A 130     -11.682  18.155  -3.610  1.00  0.75           H  
ATOM   1971  N   GLU A 131      -7.649  18.494  -1.240  1.00  0.73           N  
ATOM   1972  CA  GLU A 131      -6.493  18.788  -0.339  1.00  0.82           C  
ATOM   1973  C   GLU A 131      -6.263  17.569   0.554  1.00  0.72           C  
ATOM   1974  O   GLU A 131      -5.207  17.391   1.130  1.00  0.73           O  
ATOM   1975  CB  GLU A 131      -6.755  20.040   0.504  1.00  1.09           C  
ATOM   1976  CG  GLU A 131      -7.136  21.209  -0.405  1.00  1.55           C  
ATOM   1977  CD  GLU A 131      -7.661  22.366   0.449  1.00  2.17           C  
ATOM   1978  OE1 GLU A 131      -8.665  22.177   1.115  1.00  2.52           O  
ATOM   1979  OE2 GLU A 131      -7.049  23.421   0.423  1.00  2.86           O  
ATOM   1980  H   GLU A 131      -8.491  18.990  -1.163  1.00  0.82           H  
ATOM   1981  HA  GLU A 131      -5.645  18.918  -0.997  1.00  0.90           H  
ATOM   1982  HB2 GLU A 131      -7.565  19.843   1.191  1.00  1.38           H  
ATOM   1983  HB3 GLU A 131      -5.865  20.292   1.060  1.00  1.55           H  
ATOM   1984  HG2 GLU A 131      -6.266  21.534  -0.957  1.00  2.03           H  
ATOM   1985  HG3 GLU A 131      -7.905  20.896  -1.094  1.00  1.89           H  
ATOM   1986  N   LEU A 132      -7.242  16.710   0.637  1.00  0.71           N  
ATOM   1987  CA  LEU A 132      -7.101  15.474   1.445  1.00  0.69           C  
ATOM   1988  C   LEU A 132      -6.416  14.403   0.585  1.00  0.58           C  
ATOM   1989  O   LEU A 132      -5.693  13.568   1.091  1.00  0.59           O  
ATOM   1990  CB  LEU A 132      -8.477  14.997   1.930  1.00  0.80           C  
ATOM   1991  CG  LEU A 132      -8.314  13.912   3.007  1.00  0.60           C  
ATOM   1992  CD1 LEU A 132      -7.956  14.538   4.367  1.00  1.11           C  
ATOM   1993  CD2 LEU A 132      -9.626  13.133   3.151  1.00  0.77           C  
ATOM   1994  H   LEU A 132      -8.068  16.863   0.139  1.00  0.77           H  
ATOM   1995  HA  LEU A 132      -6.440  15.615   2.277  1.00  0.73           H  
ATOM   1996  HB2 LEU A 132      -9.022  15.835   2.337  1.00  1.25           H  
ATOM   1997  HB3 LEU A 132      -9.024  14.589   1.092  1.00  1.02           H  
ATOM   1998  HG  LEU A 132      -7.530  13.237   2.707  1.00  0.96           H  
ATOM   1999 HD11 LEU A 132      -6.925  14.851   4.367  1.00  1.71           H  
ATOM   2000 HD12 LEU A 132      -8.103  13.806   5.148  1.00  1.45           H  
ATOM   2001 HD13 LEU A 132      -8.591  15.391   4.555  1.00  1.58           H  
ATOM   2002 HD21 LEU A 132     -10.423  13.815   3.407  1.00  1.39           H  
ATOM   2003 HD22 LEU A 132      -9.522  12.394   3.932  1.00  1.46           H  
ATOM   2004 HD23 LEU A 132      -9.858  12.641   2.220  1.00  1.25           H  
ATOM   2005  N   ILE A 133      -6.595  14.436  -0.707  1.00  0.52           N  
ATOM   2006  CA  ILE A 133      -5.904  13.441  -1.578  1.00  0.46           C  
ATOM   2007  C   ILE A 133      -4.403  13.504  -1.281  1.00  0.43           C  
ATOM   2008  O   ILE A 133      -3.757  12.506  -1.033  1.00  0.46           O  
ATOM   2009  CB  ILE A 133      -6.149  13.805  -3.050  1.00  0.45           C  
ATOM   2010  CG1 ILE A 133      -7.613  13.497  -3.397  1.00  0.42           C  
ATOM   2011  CG2 ILE A 133      -5.220  12.978  -3.953  1.00  0.49           C  
ATOM   2012  CD1 ILE A 133      -7.946  13.998  -4.808  1.00  1.19           C  
ATOM   2013  H   ILE A 133      -7.160  15.120  -1.113  1.00  0.56           H  
ATOM   2014  HA  ILE A 133      -6.286  12.446  -1.397  1.00  0.50           H  
ATOM   2015  HB  ILE A 133      -5.954  14.857  -3.197  1.00  0.52           H  
ATOM   2016 HG12 ILE A 133      -7.773  12.430  -3.351  1.00  1.01           H  
ATOM   2017 HG13 ILE A 133      -8.260  13.986  -2.684  1.00  1.03           H  
ATOM   2018 HG21 ILE A 133      -5.555  13.041  -4.977  1.00  1.14           H  
ATOM   2019 HG22 ILE A 133      -5.232  11.947  -3.633  1.00  1.19           H  
ATOM   2020 HG23 ILE A 133      -4.213  13.364  -3.881  1.00  1.08           H  
ATOM   2021 HD11 ILE A 133      -9.014  14.136  -4.896  1.00  1.86           H  
ATOM   2022 HD12 ILE A 133      -7.618  13.268  -5.534  1.00  1.78           H  
ATOM   2023 HD13 ILE A 133      -7.446  14.938  -4.991  1.00  1.68           H  
ATOM   2024  N   ARG A 134      -3.858  14.691  -1.289  1.00  0.42           N  
ATOM   2025  CA  ARG A 134      -2.405  14.873  -0.993  1.00  0.43           C  
ATOM   2026  C   ARG A 134      -2.114  14.514   0.468  1.00  0.40           C  
ATOM   2027  O   ARG A 134      -1.080  13.956   0.778  1.00  0.39           O  
ATOM   2028  CB  ARG A 134      -2.018  16.334  -1.244  1.00  0.51           C  
ATOM   2029  CG  ARG A 134      -2.317  16.699  -2.700  1.00  1.26           C  
ATOM   2030  CD  ARG A 134      -2.021  18.184  -2.927  1.00  1.57           C  
ATOM   2031  NE  ARG A 134      -0.572  18.444  -2.696  1.00  2.30           N  
ATOM   2032  CZ  ARG A 134      -0.035  19.560  -3.109  1.00  2.86           C  
ATOM   2033  NH1 ARG A 134      -0.766  20.449  -3.726  1.00  2.98           N  
ATOM   2034  NH2 ARG A 134       1.234  19.788  -2.906  1.00  3.71           N  
ATOM   2035  H   ARG A 134      -4.416  15.482  -1.476  1.00  0.45           H  
ATOM   2036  HA  ARG A 134      -1.782  14.235  -1.603  1.00  0.44           H  
ATOM   2037  HB2 ARG A 134      -2.587  16.975  -0.586  1.00  0.98           H  
ATOM   2038  HB3 ARG A 134      -0.964  16.465  -1.051  1.00  1.10           H  
ATOM   2039  HG2 ARG A 134      -1.698  16.104  -3.355  1.00  1.75           H  
ATOM   2040  HG3 ARG A 134      -3.357  16.505  -2.914  1.00  1.79           H  
ATOM   2041  HD2 ARG A 134      -2.277  18.451  -3.942  1.00  1.69           H  
ATOM   2042  HD3 ARG A 134      -2.608  18.777  -2.242  1.00  1.89           H  
ATOM   2043  HE  ARG A 134      -0.022  17.778  -2.234  1.00  2.71           H  
ATOM   2044 HH11 ARG A 134      -1.738  20.275  -3.882  1.00  2.70           H  
ATOM   2045 HH12 ARG A 134      -0.353  21.303  -4.042  1.00  3.64           H  
ATOM   2046 HH21 ARG A 134       1.795  19.108  -2.434  1.00  4.02           H  
ATOM   2047 HH22 ARG A 134       1.646  20.643  -3.222  1.00  4.22           H  
ATOM   2048  N   THR A 135      -2.994  14.838   1.372  1.00  0.41           N  
ATOM   2049  CA  THR A 135      -2.719  14.514   2.802  1.00  0.41           C  
ATOM   2050  C   THR A 135      -2.660  12.998   3.006  1.00  0.39           C  
ATOM   2051  O   THR A 135      -1.913  12.497   3.823  1.00  0.52           O  
ATOM   2052  CB  THR A 135      -3.790  15.123   3.705  1.00  0.42           C  
ATOM   2053  OG1 THR A 135      -3.805  16.530   3.511  1.00  0.89           O  
ATOM   2054  CG2 THR A 135      -3.456  14.825   5.167  1.00  0.88           C  
ATOM   2055  H   THR A 135      -3.815  15.304   1.107  1.00  0.43           H  
ATOM   2056  HA  THR A 135      -1.769  14.953   3.077  1.00  0.42           H  
ATOM   2057  HB  THR A 135      -4.763  14.731   3.477  1.00  0.74           H  
ATOM   2058  HG1 THR A 135      -4.468  16.729   2.845  1.00  1.41           H  
ATOM   2059 HG21 THR A 135      -4.181  15.307   5.806  1.00  1.52           H  
ATOM   2060 HG22 THR A 135      -2.470  15.200   5.394  1.00  1.47           H  
ATOM   2061 HG23 THR A 135      -3.483  13.760   5.334  1.00  1.37           H  
ATOM   2062  N   ILE A 136      -3.416  12.262   2.232  1.00  0.35           N  
ATOM   2063  CA  ILE A 136      -3.387  10.776   2.330  1.00  0.36           C  
ATOM   2064  C   ILE A 136      -2.045  10.291   1.785  1.00  0.35           C  
ATOM   2065  O   ILE A 136      -1.232   9.799   2.541  1.00  0.51           O  
ATOM   2066  CB  ILE A 136      -4.557  10.192   1.525  1.00  0.46           C  
ATOM   2067  CG1 ILE A 136      -5.870  10.504   2.266  1.00  0.60           C  
ATOM   2068  CG2 ILE A 136      -4.394   8.675   1.398  1.00  0.94           C  
ATOM   2069  CD1 ILE A 136      -7.060  10.381   1.312  1.00  0.64           C  
ATOM   2070  H   ILE A 136      -3.978  12.680   1.547  1.00  0.41           H  
ATOM   2071  HA  ILE A 136      -3.456  10.435   3.354  1.00  0.40           H  
ATOM   2072  HB  ILE A 136      -4.579  10.638   0.542  1.00  0.84           H  
ATOM   2073 HG12 ILE A 136      -5.996   9.814   3.087  1.00  1.16           H  
ATOM   2074 HG13 ILE A 136      -5.833  11.513   2.653  1.00  1.18           H  
ATOM   2075 HG21 ILE A 136      -5.325   8.240   1.067  1.00  1.44           H  
ATOM   2076 HG22 ILE A 136      -4.125   8.260   2.359  1.00  1.48           H  
ATOM   2077 HG23 ILE A 136      -3.618   8.454   0.680  1.00  1.51           H  
ATOM   2078 HD11 ILE A 136      -7.151   9.356   0.982  1.00  1.15           H  
ATOM   2079 HD12 ILE A 136      -6.907  11.023   0.458  1.00  1.44           H  
ATOM   2080 HD13 ILE A 136      -7.964  10.673   1.826  1.00  1.20           H  
ATOM   2081  N   MET A 137      -1.798  10.402   0.496  1.00  0.35           N  
ATOM   2082  CA  MET A 137      -0.486   9.935  -0.068  1.00  0.33           C  
ATOM   2083  C   MET A 137       0.652  10.270   0.909  1.00  0.31           C  
ATOM   2084  O   MET A 137       1.677   9.621   0.960  1.00  0.34           O  
ATOM   2085  CB  MET A 137      -0.233  10.632  -1.414  1.00  0.36           C  
ATOM   2086  CG  MET A 137      -1.423  10.397  -2.383  1.00  0.67           C  
ATOM   2087  SD  MET A 137      -0.903   9.336  -3.763  1.00  1.13           S  
ATOM   2088  CE  MET A 137       0.262  10.484  -4.548  1.00  0.67           C  
ATOM   2089  H   MET A 137      -2.476  10.762  -0.115  1.00  0.52           H  
ATOM   2090  HA  MET A 137      -0.523   8.867  -0.217  1.00  0.34           H  
ATOM   2091  HB2 MET A 137      -0.109  11.694  -1.242  1.00  0.50           H  
ATOM   2092  HB3 MET A 137       0.672  10.238  -1.851  1.00  0.49           H  
ATOM   2093  HG2 MET A 137      -2.241   9.920  -1.861  1.00  1.13           H  
ATOM   2094  HG3 MET A 137      -1.765  11.346  -2.775  1.00  1.01           H  
ATOM   2095  HE1 MET A 137       0.105  11.484  -4.166  1.00  1.28           H  
ATOM   2096  HE2 MET A 137       0.102  10.483  -5.614  1.00  1.01           H  
ATOM   2097  HE3 MET A 137       1.277  10.167  -4.337  1.00  1.26           H  
ATOM   2098  N   GLY A 138       0.436  11.287   1.696  1.00  0.31           N  
ATOM   2099  CA  GLY A 138       1.435  11.716   2.716  1.00  0.33           C  
ATOM   2100  C   GLY A 138       1.544  10.636   3.798  1.00  0.33           C  
ATOM   2101  O   GLY A 138       2.624  10.223   4.172  1.00  0.34           O  
ATOM   2102  H   GLY A 138      -0.412  11.772   1.619  1.00  0.32           H  
ATOM   2103  HA2 GLY A 138       2.402  11.869   2.256  1.00  0.35           H  
ATOM   2104  HA3 GLY A 138       1.084  12.640   3.146  1.00  0.36           H  
ATOM   2105  N   TRP A 139       0.430  10.168   4.296  1.00  0.34           N  
ATOM   2106  CA  TRP A 139       0.471   9.105   5.344  1.00  0.37           C  
ATOM   2107  C   TRP A 139       0.980   7.792   4.737  1.00  0.35           C  
ATOM   2108  O   TRP A 139       1.486   6.934   5.434  1.00  0.39           O  
ATOM   2109  CB  TRP A 139      -0.921   8.872   5.941  1.00  0.43           C  
ATOM   2110  CG  TRP A 139      -1.505  10.147   6.471  1.00  0.46           C  
ATOM   2111  CD1 TRP A 139      -0.805  11.209   6.943  1.00  0.54           C  
ATOM   2112  CD2 TRP A 139      -2.913  10.499   6.602  1.00  0.53           C  
ATOM   2113  NE1 TRP A 139      -1.697  12.185   7.352  1.00  0.57           N  
ATOM   2114  CE2 TRP A 139      -3.007  11.795   7.161  1.00  0.56           C  
ATOM   2115  CE3 TRP A 139      -4.107   9.824   6.291  1.00  0.67           C  
ATOM   2116  CZ2 TRP A 139      -4.242  12.399   7.404  1.00  0.66           C  
ATOM   2117  CZ3 TRP A 139      -5.351  10.428   6.532  1.00  0.81           C  
ATOM   2118  CH2 TRP A 139      -5.418  11.713   7.088  1.00  0.78           C  
ATOM   2119  H   TRP A 139      -0.425  10.522   3.973  1.00  0.35           H  
ATOM   2120  HA  TRP A 139       1.165   9.378   6.123  1.00  0.39           H  
ATOM   2121  HB2 TRP A 139      -1.573   8.476   5.177  1.00  0.45           H  
ATOM   2122  HB3 TRP A 139      -0.845   8.154   6.745  1.00  0.45           H  
ATOM   2123  HD1 TRP A 139       0.270  11.287   6.995  1.00  0.64           H  
ATOM   2124  HE1 TRP A 139      -1.449  13.054   7.731  1.00  0.65           H  
ATOM   2125  HE3 TRP A 139      -4.066   8.833   5.862  1.00  0.70           H  
ATOM   2126  HZ2 TRP A 139      -4.288  13.389   7.832  1.00  0.69           H  
ATOM   2127  HZ3 TRP A 139      -6.261   9.900   6.289  1.00  0.96           H  
ATOM   2128  HH2 TRP A 139      -6.378  12.174   7.271  1.00  0.90           H  
ATOM   2129  N   THR A 140       0.852   7.623   3.448  1.00  0.34           N  
ATOM   2130  CA  THR A 140       1.334   6.359   2.816  1.00  0.36           C  
ATOM   2131  C   THR A 140       2.865   6.357   2.783  1.00  0.34           C  
ATOM   2132  O   THR A 140       3.506   5.514   3.378  1.00  0.39           O  
ATOM   2133  CB  THR A 140       0.791   6.253   1.387  1.00  0.38           C  
ATOM   2134  OG1 THR A 140       1.279   7.338   0.613  1.00  1.20           O  
ATOM   2135  CG2 THR A 140      -0.738   6.290   1.414  1.00  1.17           C  
ATOM   2136  H   THR A 140       0.440   8.322   2.899  1.00  0.34           H  
ATOM   2137  HA  THR A 140       0.987   5.516   3.394  1.00  0.40           H  
ATOM   2138  HB  THR A 140       1.115   5.323   0.947  1.00  0.98           H  
ATOM   2139  HG1 THR A 140       1.351   7.045  -0.298  1.00  1.79           H  
ATOM   2140 HG21 THR A 140      -1.069   7.200   1.892  1.00  1.62           H  
ATOM   2141 HG22 THR A 140      -1.109   5.438   1.966  1.00  1.80           H  
ATOM   2142 HG23 THR A 140      -1.117   6.256   0.403  1.00  1.82           H  
ATOM   2143  N   LEU A 141       3.455   7.295   2.094  1.00  0.33           N  
ATOM   2144  CA  LEU A 141       4.945   7.349   2.025  1.00  0.34           C  
ATOM   2145  C   LEU A 141       5.529   7.487   3.432  1.00  0.33           C  
ATOM   2146  O   LEU A 141       6.642   7.073   3.691  1.00  0.33           O  
ATOM   2147  CB  LEU A 141       5.387   8.527   1.150  1.00  0.35           C  
ATOM   2148  CG  LEU A 141       5.049   8.244  -0.330  1.00  0.41           C  
ATOM   2149  CD1 LEU A 141       4.852   9.565  -1.081  1.00  0.99           C  
ATOM   2150  CD2 LEU A 141       6.193   7.463  -0.992  1.00  0.80           C  
ATOM   2151  H   LEU A 141       2.920   7.967   1.622  1.00  0.37           H  
ATOM   2152  HA  LEU A 141       5.334   6.426   1.626  1.00  0.36           H  
ATOM   2153  HB2 LEU A 141       4.870   9.419   1.479  1.00  0.38           H  
ATOM   2154  HB3 LEU A 141       6.452   8.674   1.258  1.00  0.41           H  
ATOM   2155  HG  LEU A 141       4.136   7.665  -0.391  1.00  1.00           H  
ATOM   2156 HD11 LEU A 141       4.672   9.362  -2.126  1.00  1.58           H  
ATOM   2157 HD12 LEU A 141       5.739  10.172  -0.979  1.00  1.53           H  
ATOM   2158 HD13 LEU A 141       4.005  10.092  -0.665  1.00  1.54           H  
ATOM   2159 HD21 LEU A 141       5.902   7.177  -1.990  1.00  1.31           H  
ATOM   2160 HD22 LEU A 141       6.410   6.577  -0.416  1.00  1.31           H  
ATOM   2161 HD23 LEU A 141       7.073   8.086  -1.039  1.00  1.59           H  
ATOM   2162  N   ASP A 142       4.791   8.044   4.351  1.00  0.36           N  
ATOM   2163  CA  ASP A 142       5.321   8.174   5.737  1.00  0.37           C  
ATOM   2164  C   ASP A 142       5.555   6.769   6.292  1.00  0.37           C  
ATOM   2165  O   ASP A 142       6.610   6.454   6.806  1.00  0.42           O  
ATOM   2166  CB  ASP A 142       4.299   8.904   6.611  1.00  0.37           C  
ATOM   2167  CG  ASP A 142       4.278  10.388   6.241  1.00  0.78           C  
ATOM   2168  OD1 ASP A 142       4.737  10.715   5.159  1.00  1.32           O  
ATOM   2169  OD2 ASP A 142       3.803  11.172   7.045  1.00  1.59           O  
ATOM   2170  H   ASP A 142       3.888   8.359   4.137  1.00  0.37           H  
ATOM   2171  HA  ASP A 142       6.250   8.727   5.724  1.00  0.38           H  
ATOM   2172  HB2 ASP A 142       3.319   8.478   6.451  1.00  0.57           H  
ATOM   2173  HB3 ASP A 142       4.573   8.798   7.650  1.00  0.68           H  
ATOM   2174  N   PHE A 143       4.571   5.922   6.174  1.00  0.41           N  
ATOM   2175  CA  PHE A 143       4.705   4.524   6.669  1.00  0.43           C  
ATOM   2176  C   PHE A 143       5.714   3.771   5.796  1.00  0.43           C  
ATOM   2177  O   PHE A 143       6.452   2.934   6.276  1.00  0.45           O  
ATOM   2178  CB  PHE A 143       3.339   3.837   6.587  1.00  0.44           C  
ATOM   2179  CG  PHE A 143       3.362   2.537   7.358  1.00  0.47           C  
ATOM   2180  CD1 PHE A 143       3.856   1.375   6.755  1.00  1.16           C  
ATOM   2181  CD2 PHE A 143       2.879   2.493   8.672  1.00  1.29           C  
ATOM   2182  CE1 PHE A 143       3.869   0.168   7.465  1.00  1.22           C  
ATOM   2183  CE2 PHE A 143       2.893   1.286   9.383  1.00  1.35           C  
ATOM   2184  CZ  PHE A 143       3.387   0.124   8.779  1.00  0.72           C  
ATOM   2185  H   PHE A 143       3.737   6.206   5.745  1.00  0.48           H  
ATOM   2186  HA  PHE A 143       5.054   4.515   7.691  1.00  0.44           H  
ATOM   2187  HB2 PHE A 143       2.586   4.488   7.006  1.00  0.47           H  
ATOM   2188  HB3 PHE A 143       3.101   3.635   5.553  1.00  0.49           H  
ATOM   2189  HD1 PHE A 143       4.228   1.409   5.742  1.00  1.96           H  
ATOM   2190  HD2 PHE A 143       2.497   3.390   9.138  1.00  2.09           H  
ATOM   2191  HE1 PHE A 143       4.250  -0.728   7.000  1.00  2.02           H  
ATOM   2192  HE2 PHE A 143       2.522   1.252  10.396  1.00  2.16           H  
ATOM   2193  HZ  PHE A 143       3.397  -0.807   9.327  1.00  0.85           H  
ATOM   2194  N   LEU A 144       5.753   4.048   4.518  1.00  0.45           N  
ATOM   2195  CA  LEU A 144       6.718   3.327   3.634  1.00  0.47           C  
ATOM   2196  C   LEU A 144       8.141   3.823   3.941  1.00  0.47           C  
ATOM   2197  O   LEU A 144       9.015   3.046   4.271  1.00  0.49           O  
ATOM   2198  CB  LEU A 144       6.344   3.588   2.164  1.00  0.49           C  
ATOM   2199  CG  LEU A 144       6.870   2.481   1.248  1.00  0.64           C  
ATOM   2200  CD1 LEU A 144       6.240   2.636  -0.138  1.00  1.31           C  
ATOM   2201  CD2 LEU A 144       8.396   2.573   1.122  1.00  1.01           C  
ATOM   2202  H   LEU A 144       5.145   4.714   4.136  1.00  0.46           H  
ATOM   2203  HA  LEU A 144       6.682   2.283   3.881  1.00  0.47           H  
ATOM   2204  HB2 LEU A 144       5.268   3.632   2.079  1.00  0.76           H  
ATOM   2205  HB3 LEU A 144       6.759   4.535   1.854  1.00  0.69           H  
ATOM   2206  HG  LEU A 144       6.594   1.526   1.650  1.00  1.31           H  
ATOM   2207 HD11 LEU A 144       6.416   3.637  -0.504  1.00  1.90           H  
ATOM   2208 HD12 LEU A 144       5.177   2.458  -0.072  1.00  1.80           H  
ATOM   2209 HD13 LEU A 144       6.683   1.922  -0.817  1.00  1.81           H  
ATOM   2210 HD21 LEU A 144       8.857   2.222   2.032  1.00  1.47           H  
ATOM   2211 HD22 LEU A 144       8.684   3.597   0.943  1.00  1.62           H  
ATOM   2212 HD23 LEU A 144       8.724   1.959   0.296  1.00  1.63           H  
ATOM   2213  N   ARG A 145       8.373   5.095   3.863  1.00  0.47           N  
ATOM   2214  CA  ARG A 145       9.728   5.639   4.179  1.00  0.48           C  
ATOM   2215  C   ARG A 145      10.162   5.229   5.595  1.00  0.49           C  
ATOM   2216  O   ARG A 145      11.325   4.973   5.837  1.00  0.50           O  
ATOM   2217  CB  ARG A 145       9.678   7.167   4.097  1.00  0.49           C  
ATOM   2218  CG  ARG A 145      11.049   7.745   4.464  1.00  0.69           C  
ATOM   2219  CD  ARG A 145      11.090   9.239   4.124  1.00  0.68           C  
ATOM   2220  NE  ARG A 145      12.197   9.886   4.884  1.00  1.56           N  
ATOM   2221  CZ  ARG A 145      12.609  11.079   4.551  1.00  2.10           C  
ATOM   2222  NH1 ARG A 145      12.052  11.707   3.552  1.00  2.12           N  
ATOM   2223  NH2 ARG A 145      13.580  11.643   5.217  1.00  3.16           N  
ATOM   2224  H   ARG A 145       7.648   5.708   3.618  1.00  0.47           H  
ATOM   2225  HA  ARG A 145      10.493   5.281   3.506  1.00  0.49           H  
ATOM   2226  HB2 ARG A 145       9.419   7.463   3.091  1.00  0.67           H  
ATOM   2227  HB3 ARG A 145       8.936   7.541   4.786  1.00  0.66           H  
ATOM   2228  HG2 ARG A 145      11.223   7.613   5.522  1.00  0.93           H  
ATOM   2229  HG3 ARG A 145      11.817   7.231   3.906  1.00  0.93           H  
ATOM   2230  HD2 ARG A 145      11.261   9.364   3.066  1.00  1.08           H  
ATOM   2231  HD3 ARG A 145      10.150   9.700   4.393  1.00  1.24           H  
ATOM   2232  HE  ARG A 145      12.616   9.415   5.635  1.00  2.23           H  
ATOM   2233 HH11 ARG A 145      11.308  11.275   3.043  1.00  1.91           H  
ATOM   2234 HH12 ARG A 145      12.368  12.621   3.298  1.00  2.82           H  
ATOM   2235 HH21 ARG A 145      14.007  11.161   5.982  1.00  3.67           H  
ATOM   2236 HH22 ARG A 145      13.896  12.557   4.962  1.00  3.66           H  
ATOM   2237  N   GLU A 146       9.270   5.222   6.546  1.00  0.49           N  
ATOM   2238  CA  GLU A 146       9.690   4.893   7.950  1.00  0.51           C  
ATOM   2239  C   GLU A 146       9.800   3.378   8.213  1.00  0.53           C  
ATOM   2240  O   GLU A 146      10.711   2.969   8.905  1.00  0.55           O  
ATOM   2241  CB  GLU A 146       8.700   5.512   8.940  1.00  0.52           C  
ATOM   2242  CG  GLU A 146       8.697   7.036   8.788  1.00  0.96           C  
ATOM   2243  CD  GLU A 146       9.946   7.622   9.449  1.00  1.48           C  
ATOM   2244  OE1 GLU A 146      10.139   7.376  10.628  1.00  2.22           O  
ATOM   2245  OE2 GLU A 146      10.688   8.308   8.764  1.00  2.03           O  
ATOM   2246  H   GLU A 146       8.350   5.492   6.346  1.00  0.49           H  
ATOM   2247  HA  GLU A 146      10.674   5.302   8.120  1.00  0.53           H  
ATOM   2248  HB2 GLU A 146       7.709   5.130   8.739  1.00  0.95           H  
ATOM   2249  HB3 GLU A 146       8.987   5.252   9.948  1.00  0.79           H  
ATOM   2250  HG2 GLU A 146       8.689   7.294   7.738  1.00  1.43           H  
ATOM   2251  HG3 GLU A 146       7.817   7.442   9.264  1.00  1.69           H  
ATOM   2252  N   ARG A 147       8.890   2.544   7.757  1.00  0.59           N  
ATOM   2253  CA  ARG A 147       8.998   1.072   8.114  1.00  0.62           C  
ATOM   2254  C   ARG A 147       9.421   0.182   6.934  1.00  0.58           C  
ATOM   2255  O   ARG A 147      10.274  -0.673   7.064  1.00  0.62           O  
ATOM   2256  CB  ARG A 147       7.637   0.608   8.626  1.00  0.63           C  
ATOM   2257  CG  ARG A 147       7.288   1.399   9.898  1.00  0.73           C  
ATOM   2258  CD  ARG A 147       6.018   0.828  10.576  1.00  1.11           C  
ATOM   2259  NE  ARG A 147       6.275   0.571  12.035  1.00  1.75           N  
ATOM   2260  CZ  ARG A 147       7.270  -0.176  12.440  1.00  2.40           C  
ATOM   2261  NH1 ARG A 147       8.028  -0.793  11.575  1.00  2.71           N  
ATOM   2262  NH2 ARG A 147       7.491  -0.325  13.717  1.00  3.30           N  
ATOM   2263  H   ARG A 147       8.126   2.889   7.250  1.00  0.66           H  
ATOM   2264  HA  ARG A 147       9.706   0.966   8.924  1.00  0.69           H  
ATOM   2265  HB2 ARG A 147       6.887   0.787   7.868  1.00  0.63           H  
ATOM   2266  HB3 ARG A 147       7.676  -0.445   8.855  1.00  0.70           H  
ATOM   2267  HG2 ARG A 147       8.120   1.357  10.583  1.00  1.25           H  
ATOM   2268  HG3 ARG A 147       7.116   2.432   9.627  1.00  1.20           H  
ATOM   2269  HD2 ARG A 147       5.225   1.551  10.516  1.00  1.77           H  
ATOM   2270  HD3 ARG A 147       5.698  -0.081  10.067  1.00  1.67           H  
ATOM   2271  HE  ARG A 147       5.695   0.994  12.702  1.00  2.24           H  
ATOM   2272 HH11 ARG A 147       7.851  -0.696  10.598  1.00  2.53           H  
ATOM   2273 HH12 ARG A 147       8.787  -1.363  11.892  1.00  3.48           H  
ATOM   2274 HH21 ARG A 147       6.900   0.132  14.383  1.00  3.61           H  
ATOM   2275 HH22 ARG A 147       8.249  -0.896  14.030  1.00  3.89           H  
ATOM   2276  N   LEU A 148       8.794   0.343   5.806  1.00  0.53           N  
ATOM   2277  CA  LEU A 148       9.099  -0.521   4.623  1.00  0.57           C  
ATOM   2278  C   LEU A 148      10.316  -0.036   3.829  1.00  0.67           C  
ATOM   2279  O   LEU A 148      10.336  -0.160   2.624  1.00  1.61           O  
ATOM   2280  CB  LEU A 148       7.891  -0.484   3.687  1.00  0.59           C  
ATOM   2281  CG  LEU A 148       6.600  -0.691   4.489  1.00  0.70           C  
ATOM   2282  CD1 LEU A 148       5.405  -0.703   3.531  1.00  1.29           C  
ATOM   2283  CD2 LEU A 148       6.667  -2.028   5.241  1.00  1.34           C  
ATOM   2284  H   LEU A 148       8.082   1.013   5.734  1.00  0.52           H  
ATOM   2285  HA  LEU A 148       9.238  -1.554   4.905  1.00  0.58           H  
ATOM   2286  HB2 LEU A 148       7.859   0.464   3.190  1.00  0.75           H  
ATOM   2287  HB3 LEU A 148       7.982  -1.269   2.952  1.00  0.89           H  
ATOM   2288  HG  LEU A 148       6.482   0.118   5.196  1.00  1.45           H  
ATOM   2289 HD11 LEU A 148       4.525  -1.040   4.059  1.00  1.91           H  
ATOM   2290 HD12 LEU A 148       5.610  -1.371   2.708  1.00  1.90           H  
ATOM   2291 HD13 LEU A 148       5.238   0.294   3.152  1.00  1.61           H  
ATOM   2292 HD21 LEU A 148       5.672  -2.326   5.539  1.00  1.92           H  
ATOM   2293 HD22 LEU A 148       7.283  -1.915   6.121  1.00  1.86           H  
ATOM   2294 HD23 LEU A 148       7.092  -2.786   4.598  1.00  1.88           H  
ATOM   2295  N   LEU A 149      11.326   0.511   4.462  1.00  0.67           N  
ATOM   2296  CA  LEU A 149      12.526   0.986   3.686  1.00  0.57           C  
ATOM   2297  C   LEU A 149      13.703   0.028   3.928  1.00  0.56           C  
ATOM   2298  O   LEU A 149      14.323  -0.456   2.998  1.00  0.58           O  
ATOM   2299  CB  LEU A 149      12.887   2.424   4.124  1.00  0.54           C  
ATOM   2300  CG  LEU A 149      13.372   3.244   2.917  1.00  0.59           C  
ATOM   2301  CD1 LEU A 149      13.646   4.686   3.348  1.00  0.83           C  
ATOM   2302  CD2 LEU A 149      14.656   2.624   2.361  1.00  1.21           C  
ATOM   2303  H   LEU A 149      11.299   0.614   5.436  1.00  1.41           H  
ATOM   2304  HA  LEU A 149      12.307   0.970   2.626  1.00  0.58           H  
ATOM   2305  HB2 LEU A 149      12.010   2.896   4.543  1.00  0.54           H  
ATOM   2306  HB3 LEU A 149      13.666   2.398   4.874  1.00  0.61           H  
ATOM   2307  HG  LEU A 149      12.609   3.240   2.152  1.00  1.15           H  
ATOM   2308 HD11 LEU A 149      12.809   5.056   3.921  1.00  1.37           H  
ATOM   2309 HD12 LEU A 149      13.783   5.304   2.471  1.00  1.41           H  
ATOM   2310 HD13 LEU A 149      14.540   4.717   3.953  1.00  1.52           H  
ATOM   2311 HD21 LEU A 149      14.422   1.690   1.871  1.00  1.67           H  
ATOM   2312 HD22 LEU A 149      15.349   2.444   3.169  1.00  1.82           H  
ATOM   2313 HD23 LEU A 149      15.102   3.302   1.648  1.00  1.75           H  
ATOM   2314  N   GLY A 150      14.017  -0.251   5.161  1.00  0.56           N  
ATOM   2315  CA  GLY A 150      15.153  -1.173   5.450  1.00  0.58           C  
ATOM   2316  C   GLY A 150      14.842  -2.575   4.915  1.00  0.62           C  
ATOM   2317  O   GLY A 150      15.712  -3.273   4.429  1.00  0.70           O  
ATOM   2318  H   GLY A 150      13.508   0.147   5.899  1.00  0.56           H  
ATOM   2319  HA2 GLY A 150      16.046  -0.796   4.973  1.00  0.57           H  
ATOM   2320  HA3 GLY A 150      15.307  -1.220   6.517  1.00  0.61           H  
ATOM   2321  N   TRP A 151      13.613  -3.003   5.020  1.00  0.63           N  
ATOM   2322  CA  TRP A 151      13.253  -4.369   4.540  1.00  0.69           C  
ATOM   2323  C   TRP A 151      13.301  -4.432   3.008  1.00  0.70           C  
ATOM   2324  O   TRP A 151      13.665  -5.442   2.438  1.00  0.72           O  
ATOM   2325  CB  TRP A 151      11.840  -4.722   5.032  1.00  0.73           C  
ATOM   2326  CG  TRP A 151      11.896  -5.161   6.464  1.00  1.25           C  
ATOM   2327  CD1 TRP A 151      11.838  -6.446   6.883  1.00  2.17           C  
ATOM   2328  CD2 TRP A 151      12.024  -4.345   7.666  1.00  1.86           C  
ATOM   2329  NE1 TRP A 151      11.920  -6.471   8.264  1.00  2.65           N  
ATOM   2330  CE2 TRP A 151      12.036  -5.201   8.793  1.00  2.43           C  
ATOM   2331  CE3 TRP A 151      12.129  -2.959   7.886  1.00  2.68           C  
ATOM   2332  CZ2 TRP A 151      12.149  -4.702  10.091  1.00  3.17           C  
ATOM   2333  CZ3 TRP A 151      12.243  -2.453   9.192  1.00  3.62           C  
ATOM   2334  CH2 TRP A 151      12.253  -3.323  10.291  1.00  3.67           C  
ATOM   2335  H   TRP A 151      12.930  -2.432   5.428  1.00  0.64           H  
ATOM   2336  HA  TRP A 151      13.960  -5.081   4.940  1.00  0.73           H  
ATOM   2337  HB2 TRP A 151      11.204  -3.854   4.949  1.00  0.96           H  
ATOM   2338  HB3 TRP A 151      11.435  -5.523   4.429  1.00  0.95           H  
ATOM   2339  HD1 TRP A 151      11.742  -7.311   6.244  1.00  2.79           H  
ATOM   2340  HE1 TRP A 151      11.901  -7.280   8.817  1.00  3.39           H  
ATOM   2341  HE3 TRP A 151      12.123  -2.281   7.046  1.00  2.90           H  
ATOM   2342  HZ2 TRP A 151      12.156  -5.376  10.934  1.00  3.65           H  
ATOM   2343  HZ3 TRP A 151      12.323  -1.388   9.350  1.00  4.48           H  
ATOM   2344  HH2 TRP A 151      12.340  -2.928  11.293  1.00  4.40           H  
ATOM   2345  N   ILE A 152      12.940  -3.376   2.330  1.00  0.73           N  
ATOM   2346  CA  ILE A 152      12.978  -3.418   0.839  1.00  0.76           C  
ATOM   2347  C   ILE A 152      14.432  -3.495   0.373  1.00  0.79           C  
ATOM   2348  O   ILE A 152      14.724  -3.937  -0.720  1.00  0.89           O  
ATOM   2349  CB  ILE A 152      12.309  -2.170   0.259  1.00  0.78           C  
ATOM   2350  CG1 ILE A 152      10.821  -2.199   0.623  1.00  0.83           C  
ATOM   2351  CG2 ILE A 152      12.466  -2.165  -1.270  1.00  0.92           C  
ATOM   2352  CD1 ILE A 152      10.134  -0.924   0.130  1.00  0.94           C  
ATOM   2353  H   ILE A 152      12.649  -2.565   2.798  1.00  0.74           H  
ATOM   2354  HA  ILE A 152      12.447  -4.294   0.499  1.00  0.76           H  
ATOM   2355  HB  ILE A 152      12.769  -1.285   0.674  1.00  0.91           H  
ATOM   2356 HG12 ILE A 152      10.357  -3.058   0.161  1.00  1.01           H  
ATOM   2357 HG13 ILE A 152      10.717  -2.271   1.695  1.00  1.14           H  
ATOM   2358 HG21 ILE A 152      13.505  -2.036  -1.530  1.00  1.31           H  
ATOM   2359 HG22 ILE A 152      11.892  -1.355  -1.694  1.00  1.41           H  
ATOM   2360 HG23 ILE A 152      12.110  -3.104  -1.670  1.00  1.51           H  
ATOM   2361 HD11 ILE A 152      10.771  -0.072   0.318  1.00  1.40           H  
ATOM   2362 HD12 ILE A 152       9.196  -0.796   0.648  1.00  1.40           H  
ATOM   2363 HD13 ILE A 152       9.951  -1.007  -0.930  1.00  1.40           H  
ATOM   2364  N   GLN A 153      15.347  -3.078   1.202  1.00  0.77           N  
ATOM   2365  CA  GLN A 153      16.785  -3.137   0.815  1.00  0.80           C  
ATOM   2366  C   GLN A 153      17.291  -4.582   0.914  1.00  0.81           C  
ATOM   2367  O   GLN A 153      18.076  -5.019   0.096  1.00  0.82           O  
ATOM   2368  CB  GLN A 153      17.622  -2.267   1.758  1.00  0.82           C  
ATOM   2369  CG  GLN A 153      17.405  -0.769   1.480  1.00  1.09           C  
ATOM   2370  CD  GLN A 153      17.711   0.043   2.746  1.00  1.98           C  
ATOM   2371  OE1 GLN A 153      18.050  -0.510   3.773  1.00  2.66           O  
ATOM   2372  NE2 GLN A 153      17.615   1.344   2.710  1.00  2.77           N  
ATOM   2373  H   GLN A 153      15.086  -2.736   2.085  1.00  0.77           H  
ATOM   2374  HA  GLN A 153      16.917  -2.817  -0.207  1.00  0.82           H  
ATOM   2375  HB2 GLN A 153      17.339  -2.492   2.776  1.00  1.30           H  
ATOM   2376  HB3 GLN A 153      18.669  -2.502   1.624  1.00  1.06           H  
ATOM   2377  HG2 GLN A 153      18.076  -0.431   0.703  1.00  1.37           H  
ATOM   2378  HG3 GLN A 153      16.389  -0.568   1.176  1.00  1.72           H  
ATOM   2379 HE21 GLN A 153      17.350   1.793   1.880  1.00  2.94           H  
ATOM   2380 HE22 GLN A 153      17.812   1.872   3.512  1.00  3.53           H  
ATOM   2381  N   ASP A 154      16.907  -5.317   1.925  1.00  0.83           N  
ATOM   2382  CA  ASP A 154      17.453  -6.703   2.051  1.00  0.86           C  
ATOM   2383  C   ASP A 154      16.994  -7.577   0.875  1.00  0.85           C  
ATOM   2384  O   ASP A 154      17.748  -8.384   0.368  1.00  0.94           O  
ATOM   2385  CB  ASP A 154      17.011  -7.327   3.376  1.00  0.90           C  
ATOM   2386  CG  ASP A 154      17.484  -6.453   4.538  1.00  1.28           C  
ATOM   2387  OD1 ASP A 154      16.823  -5.467   4.818  1.00  1.99           O  
ATOM   2388  OD2 ASP A 154      18.498  -6.785   5.129  1.00  1.84           O  
ATOM   2389  H   ASP A 154      16.312  -4.949   2.613  1.00  0.82           H  
ATOM   2390  HA  ASP A 154      18.526  -6.603   2.022  1.00  0.87           H  
ATOM   2391  HB2 ASP A 154      15.934  -7.400   3.396  1.00  1.24           H  
ATOM   2392  HB3 ASP A 154      17.441  -8.313   3.471  1.00  1.20           H  
ATOM   2393  N   GLN A 155      15.779  -7.421   0.424  1.00  0.79           N  
ATOM   2394  CA  GLN A 155      15.292  -8.238  -0.728  1.00  0.79           C  
ATOM   2395  C   GLN A 155      15.936  -7.744  -2.025  1.00  0.72           C  
ATOM   2396  O   GLN A 155      15.573  -8.158  -3.108  1.00  1.03           O  
ATOM   2397  CB  GLN A 155      13.773  -8.097  -0.844  1.00  0.90           C  
ATOM   2398  CG  GLN A 155      13.399  -6.618  -0.914  1.00  1.37           C  
ATOM   2399  CD  GLN A 155      11.878  -6.480  -1.000  1.00  2.01           C  
ATOM   2400  OE1 GLN A 155      11.179  -6.718  -0.034  1.00  2.72           O  
ATOM   2401  NE2 GLN A 155      11.331  -6.103  -2.123  1.00  2.54           N  
ATOM   2402  H   GLN A 155      15.176  -6.760   0.821  1.00  0.78           H  
ATOM   2403  HA  GLN A 155      15.534  -9.284  -0.602  1.00  0.92           H  
ATOM   2404  HB2 GLN A 155      13.433  -8.597  -1.740  1.00  1.39           H  
ATOM   2405  HB3 GLN A 155      13.303  -8.545   0.018  1.00  1.28           H  
ATOM   2406  HG2 GLN A 155      13.759  -6.117  -0.030  1.00  1.80           H  
ATOM   2407  HG3 GLN A 155      13.849  -6.174  -1.789  1.00  1.99           H  
ATOM   2408 HE21 GLN A 155      11.895  -5.912  -2.902  1.00  2.69           H  
ATOM   2409 HE22 GLN A 155      10.358  -6.012  -2.188  1.00  3.17           H  
ATOM   2410  N   GLY A 156      16.886  -6.855  -1.924  1.00  0.63           N  
ATOM   2411  CA  GLY A 156      17.554  -6.321  -3.145  1.00  0.72           C  
ATOM   2412  C   GLY A 156      16.770  -5.112  -3.650  1.00  0.87           C  
ATOM   2413  O   GLY A 156      17.306  -4.035  -3.827  1.00  1.38           O  
ATOM   2414  H   GLY A 156      17.157  -6.535  -1.043  1.00  0.79           H  
ATOM   2415  HA2 GLY A 156      18.566  -6.026  -2.902  1.00  0.89           H  
ATOM   2416  HA3 GLY A 156      17.576  -7.080  -3.913  1.00  0.72           H  
ATOM   2417  N   GLY A 157      15.501  -5.289  -3.890  1.00  0.81           N  
ATOM   2418  CA  GLY A 157      14.664  -4.160  -4.393  1.00  1.10           C  
ATOM   2419  C   GLY A 157      13.269  -4.680  -4.754  1.00  0.84           C  
ATOM   2420  O   GLY A 157      12.942  -5.828  -4.531  1.00  0.88           O  
ATOM   2421  H   GLY A 157      15.098  -6.170  -3.746  1.00  0.96           H  
ATOM   2422  HA2 GLY A 157      14.583  -3.403  -3.626  1.00  1.27           H  
ATOM   2423  HA3 GLY A 157      15.125  -3.735  -5.272  1.00  1.46           H  
ATOM   2424  N   TRP A 158      12.440  -3.828  -5.300  1.00  0.67           N  
ATOM   2425  CA  TRP A 158      11.055  -4.247  -5.669  1.00  0.50           C  
ATOM   2426  C   TRP A 158      11.093  -5.453  -6.611  1.00  0.51           C  
ATOM   2427  O   TRP A 158      10.063  -6.007  -6.941  1.00  0.53           O  
ATOM   2428  CB  TRP A 158      10.326  -3.093  -6.361  1.00  0.51           C  
ATOM   2429  CG  TRP A 158      10.184  -1.933  -5.429  1.00  0.46           C  
ATOM   2430  CD1 TRP A 158      11.045  -0.892  -5.343  1.00  0.59           C  
ATOM   2431  CD2 TRP A 158       9.128  -1.670  -4.463  1.00  0.46           C  
ATOM   2432  NE1 TRP A 158      10.581  -0.007  -4.386  1.00  0.55           N  
ATOM   2433  CE2 TRP A 158       9.402  -0.444  -3.814  1.00  0.47           C  
ATOM   2434  CE3 TRP A 158       7.969  -2.373  -4.091  1.00  0.65           C  
ATOM   2435  CZ2 TRP A 158       8.555   0.069  -2.831  1.00  0.58           C  
ATOM   2436  CZ3 TRP A 158       7.114  -1.862  -3.102  1.00  0.84           C  
ATOM   2437  CH2 TRP A 158       7.406  -0.643  -2.473  1.00  0.78           C  
ATOM   2438  H   TRP A 158      12.728  -2.905  -5.459  1.00  0.72           H  
ATOM   2439  HA  TRP A 158      10.517  -4.549  -4.785  1.00  0.48           H  
ATOM   2440  HB2 TRP A 158      10.890  -2.784  -7.229  1.00  0.68           H  
ATOM   2441  HB3 TRP A 158       9.346  -3.425  -6.672  1.00  0.51           H  
ATOM   2442  HD1 TRP A 158      11.945  -0.771  -5.927  1.00  0.78           H  
ATOM   2443  HE1 TRP A 158      11.021   0.831  -4.130  1.00  0.66           H  
ATOM   2444  HE3 TRP A 158       7.737  -3.312  -4.569  1.00  0.72           H  
ATOM   2445  HZ2 TRP A 158       8.785   1.008  -2.350  1.00  0.60           H  
ATOM   2446  HZ3 TRP A 158       6.227  -2.410  -2.823  1.00  1.06           H  
ATOM   2447  HH2 TRP A 158       6.745  -0.255  -1.712  1.00  0.95           H  
ATOM   2448  N   ASP A 159      12.240  -5.873  -7.060  1.00  0.50           N  
ATOM   2449  CA  ASP A 159      12.262  -7.043  -7.982  1.00  0.51           C  
ATOM   2450  C   ASP A 159      11.707  -8.265  -7.245  1.00  0.51           C  
ATOM   2451  O   ASP A 159      11.109  -9.142  -7.837  1.00  0.51           O  
ATOM   2452  CB  ASP A 159      13.694  -7.314  -8.447  1.00  0.54           C  
ATOM   2453  CG  ASP A 159      14.598  -7.505  -7.229  1.00  1.66           C  
ATOM   2454  OD1 ASP A 159      14.995  -6.508  -6.648  1.00  2.46           O  
ATOM   2455  OD2 ASP A 159      14.879  -8.645  -6.896  1.00  2.37           O  
ATOM   2456  H   ASP A 159      13.073  -5.426  -6.800  1.00  0.50           H  
ATOM   2457  HA  ASP A 159      11.632  -6.816  -8.832  1.00  0.51           H  
ATOM   2458  HB2 ASP A 159      13.712  -8.207  -9.054  1.00  0.94           H  
ATOM   2459  HB3 ASP A 159      14.048  -6.476  -9.028  1.00  1.23           H  
ATOM   2460  N   GLY A 160      11.892  -8.323  -5.952  1.00  0.52           N  
ATOM   2461  CA  GLY A 160      11.367  -9.481  -5.171  1.00  0.54           C  
ATOM   2462  C   GLY A 160       9.836  -9.427  -5.161  1.00  0.53           C  
ATOM   2463  O   GLY A 160       9.169 -10.443  -5.163  1.00  0.54           O  
ATOM   2464  H   GLY A 160      12.374  -7.602  -5.496  1.00  0.53           H  
ATOM   2465  HA2 GLY A 160      11.696 -10.403  -5.628  1.00  0.55           H  
ATOM   2466  HA3 GLY A 160      11.733  -9.429  -4.158  1.00  0.57           H  
ATOM   2467  N   LEU A 161       9.278  -8.248  -5.158  1.00  0.54           N  
ATOM   2468  CA  LEU A 161       7.793  -8.117  -5.156  1.00  0.56           C  
ATOM   2469  C   LEU A 161       7.219  -8.815  -6.391  1.00  0.56           C  
ATOM   2470  O   LEU A 161       6.359  -9.669  -6.302  1.00  0.62           O  
ATOM   2471  CB  LEU A 161       7.424  -6.627  -5.209  1.00  0.58           C  
ATOM   2472  CG  LEU A 161       5.892  -6.447  -5.158  1.00  0.74           C  
ATOM   2473  CD1 LEU A 161       5.303  -7.112  -3.897  1.00  1.63           C  
ATOM   2474  CD2 LEU A 161       5.566  -4.950  -5.138  1.00  1.56           C  
ATOM   2475  H   LEU A 161       9.839  -7.444  -5.166  1.00  0.54           H  
ATOM   2476  HA  LEU A 161       7.386  -8.529  -4.246  1.00  0.58           H  
ATOM   2477  HB2 LEU A 161       7.871  -6.120  -4.365  1.00  0.75           H  
ATOM   2478  HB3 LEU A 161       7.803  -6.197  -6.124  1.00  0.77           H  
ATOM   2479  HG  LEU A 161       5.451  -6.896  -6.034  1.00  1.32           H  
ATOM   2480 HD11 LEU A 161       5.112  -8.156  -4.099  1.00  2.13           H  
ATOM   2481 HD12 LEU A 161       4.374  -6.629  -3.626  1.00  2.24           H  
ATOM   2482 HD13 LEU A 161       6.003  -7.027  -3.079  1.00  2.11           H  
ATOM   2483 HD21 LEU A 161       6.153  -4.442  -5.889  1.00  2.07           H  
ATOM   2484 HD22 LEU A 161       5.796  -4.545  -4.164  1.00  2.01           H  
ATOM   2485 HD23 LEU A 161       4.515  -4.808  -5.346  1.00  2.20           H  
ATOM   2486  N   LEU A 162       7.675  -8.415  -7.551  1.00  0.53           N  
ATOM   2487  CA  LEU A 162       7.156  -8.997  -8.822  1.00  0.56           C  
ATOM   2488  C   LEU A 162       7.677 -10.429  -9.003  1.00  0.55           C  
ATOM   2489  O   LEU A 162       7.030 -11.248  -9.625  1.00  0.57           O  
ATOM   2490  CB  LEU A 162       7.601  -8.091  -9.984  1.00  0.61           C  
ATOM   2491  CG  LEU A 162       7.331  -8.746 -11.342  1.00  0.80           C  
ATOM   2492  CD1 LEU A 162       5.835  -9.037 -11.491  1.00  1.56           C  
ATOM   2493  CD2 LEU A 162       7.775  -7.788 -12.451  1.00  1.33           C  
ATOM   2494  H   LEU A 162       8.348  -7.705  -7.584  1.00  0.52           H  
ATOM   2495  HA  LEU A 162       6.081  -9.041  -8.768  1.00  0.58           H  
ATOM   2496  HB2 LEU A 162       7.062  -7.157  -9.930  1.00  1.09           H  
ATOM   2497  HB3 LEU A 162       8.659  -7.894  -9.891  1.00  1.00           H  
ATOM   2498  HG  LEU A 162       7.891  -9.664 -11.421  1.00  1.65           H  
ATOM   2499 HD11 LEU A 162       5.268  -8.180 -11.162  1.00  2.03           H  
ATOM   2500 HD12 LEU A 162       5.573  -9.895 -10.891  1.00  2.11           H  
ATOM   2501 HD13 LEU A 162       5.609  -9.242 -12.527  1.00  2.11           H  
ATOM   2502 HD21 LEU A 162       8.843  -7.639 -12.391  1.00  1.91           H  
ATOM   2503 HD22 LEU A 162       7.273  -6.840 -12.332  1.00  1.79           H  
ATOM   2504 HD23 LEU A 162       7.525  -8.210 -13.414  1.00  1.84           H  
ATOM   2505  N   SER A 163       8.817 -10.753  -8.467  1.00  0.54           N  
ATOM   2506  CA  SER A 163       9.324 -12.147  -8.624  1.00  0.56           C  
ATOM   2507  C   SER A 163       8.452 -13.088  -7.789  1.00  0.53           C  
ATOM   2508  O   SER A 163       8.379 -14.274  -8.042  1.00  0.60           O  
ATOM   2509  CB  SER A 163      10.773 -12.230  -8.145  1.00  0.63           C  
ATOM   2510  OG  SER A 163      11.558 -11.287  -8.861  1.00  1.32           O  
ATOM   2511  H   SER A 163       9.332 -10.092  -7.957  1.00  0.53           H  
ATOM   2512  HA  SER A 163       9.268 -12.440  -9.663  1.00  0.62           H  
ATOM   2513  HB2 SER A 163      10.820 -12.005  -7.093  1.00  1.17           H  
ATOM   2514  HB3 SER A 163      11.149 -13.230  -8.314  1.00  1.37           H  
ATOM   2515  HG  SER A 163      11.782 -10.571  -8.263  1.00  1.90           H  
ATOM   2516  N   TYR A 164       7.786 -12.562  -6.799  1.00  0.59           N  
ATOM   2517  CA  TYR A 164       6.910 -13.413  -5.944  1.00  0.64           C  
ATOM   2518  C   TYR A 164       5.696 -13.868  -6.757  1.00  0.63           C  
ATOM   2519  O   TYR A 164       5.342 -15.030  -6.761  1.00  0.68           O  
ATOM   2520  CB  TYR A 164       6.440 -12.585  -4.742  1.00  0.69           C  
ATOM   2521  CG  TYR A 164       5.424 -13.365  -3.935  1.00  0.72           C  
ATOM   2522  CD1 TYR A 164       5.814 -14.528  -3.261  1.00  1.50           C  
ATOM   2523  CD2 TYR A 164       4.095 -12.922  -3.854  1.00  1.34           C  
ATOM   2524  CE1 TYR A 164       4.879 -15.249  -2.508  1.00  1.57           C  
ATOM   2525  CE2 TYR A 164       3.160 -13.644  -3.101  1.00  1.35           C  
ATOM   2526  CZ  TYR A 164       3.553 -14.807  -2.428  1.00  0.87           C  
ATOM   2527  OH  TYR A 164       2.633 -15.518  -1.684  1.00  0.97           O  
ATOM   2528  H   TYR A 164       7.858 -11.602  -6.619  1.00  0.69           H  
ATOM   2529  HA  TYR A 164       7.462 -14.274  -5.598  1.00  0.71           H  
ATOM   2530  HB2 TYR A 164       7.289 -12.350  -4.116  1.00  0.77           H  
ATOM   2531  HB3 TYR A 164       5.993 -11.666  -5.094  1.00  0.69           H  
ATOM   2532  HD1 TYR A 164       6.836 -14.870  -3.323  1.00  2.34           H  
ATOM   2533  HD2 TYR A 164       3.791 -12.025  -4.373  1.00  2.19           H  
ATOM   2534  HE1 TYR A 164       5.181 -16.146  -1.988  1.00  2.44           H  
ATOM   2535  HE2 TYR A 164       2.136 -13.302  -3.038  1.00  2.17           H  
ATOM   2536  HH  TYR A 164       2.198 -14.906  -1.086  1.00  1.32           H  
ATOM   2537  N   PHE A 165       5.054 -12.967  -7.443  1.00  0.64           N  
ATOM   2538  CA  PHE A 165       3.864 -13.358  -8.249  1.00  0.72           C  
ATOM   2539  C   PHE A 165       4.269 -14.354  -9.345  1.00  0.82           C  
ATOM   2540  O   PHE A 165       4.772 -15.423  -9.064  1.00  1.56           O  
ATOM   2541  CB  PHE A 165       3.250 -12.114  -8.896  1.00  0.74           C  
ATOM   2542  CG  PHE A 165       2.571 -11.277  -7.839  1.00  0.84           C  
ATOM   2543  CD1 PHE A 165       1.271 -11.592  -7.426  1.00  1.65           C  
ATOM   2544  CD2 PHE A 165       3.241 -10.187  -7.272  1.00  1.42           C  
ATOM   2545  CE1 PHE A 165       0.641 -10.817  -6.446  1.00  1.96           C  
ATOM   2546  CE2 PHE A 165       2.611  -9.411  -6.291  1.00  1.71           C  
ATOM   2547  CZ  PHE A 165       1.311  -9.726  -5.879  1.00  1.66           C  
ATOM   2548  H   PHE A 165       5.351 -12.033  -7.419  1.00  0.65           H  
ATOM   2549  HA  PHE A 165       3.132 -13.820  -7.603  1.00  0.80           H  
ATOM   2550  HB2 PHE A 165       4.027 -11.534  -9.373  1.00  0.84           H  
ATOM   2551  HB3 PHE A 165       2.521 -12.415  -9.635  1.00  0.97           H  
ATOM   2552  HD1 PHE A 165       0.755 -12.434  -7.864  1.00  2.37           H  
ATOM   2553  HD2 PHE A 165       4.245  -9.944  -7.591  1.00  2.11           H  
ATOM   2554  HE1 PHE A 165      -0.362 -11.060  -6.128  1.00  2.78           H  
ATOM   2555  HE2 PHE A 165       3.127  -8.570  -5.854  1.00  2.44           H  
ATOM   2556  HZ  PHE A 165       0.824  -9.128  -5.122  1.00  2.03           H  
ATOM   2557  N   GLY A 166       4.075 -14.011 -10.587  1.00  0.94           N  
ATOM   2558  CA  GLY A 166       4.466 -14.937 -11.690  1.00  1.01           C  
ATOM   2559  C   GLY A 166       3.933 -16.347 -11.414  1.00  1.23           C  
ATOM   2560  O   GLY A 166       4.307 -17.297 -12.074  1.00  1.85           O  
ATOM   2561  H   GLY A 166       3.683 -13.139 -10.798  1.00  1.51           H  
ATOM   2562  HA2 GLY A 166       4.059 -14.575 -12.623  1.00  1.22           H  
ATOM   2563  HA3 GLY A 166       5.543 -14.974 -11.760  1.00  1.28           H  
ATOM   2564  N   THR A 167       3.063 -16.500 -10.448  1.00  1.51           N  
ATOM   2565  CA  THR A 167       2.517 -17.859 -10.145  1.00  2.01           C  
ATOM   2566  C   THR A 167       1.289 -18.123 -11.048  1.00  1.65           C  
ATOM   2567  O   THR A 167       0.541 -17.204 -11.318  1.00  2.06           O  
ATOM   2568  CB  THR A 167       2.079 -17.914  -8.674  1.00  3.10           C  
ATOM   2569  OG1 THR A 167       1.440 -16.694  -8.328  1.00  3.65           O  
ATOM   2570  CG2 THR A 167       3.299 -18.125  -7.773  1.00  3.92           C  
ATOM   2571  H   THR A 167       2.770 -15.726  -9.924  1.00  1.82           H  
ATOM   2572  HA  THR A 167       3.288 -18.588 -10.318  1.00  2.49           H  
ATOM   2573  HB  THR A 167       1.390 -18.734  -8.531  1.00  3.48           H  
ATOM   2574  HG1 THR A 167       0.536 -16.731  -8.650  1.00  3.86           H  
ATOM   2575 HG21 THR A 167       4.036 -17.365  -7.981  1.00  4.12           H  
ATOM   2576 HG22 THR A 167       3.724 -19.099  -7.963  1.00  4.41           H  
ATOM   2577 HG23 THR A 167       2.997 -18.060  -6.738  1.00  4.29           H  
ATOM   2578  N   PRO A 168       1.089 -19.357 -11.486  1.00  1.84           N  
ATOM   2579  CA  PRO A 168      -0.074 -19.685 -12.338  1.00  2.36           C  
ATOM   2580  C   PRO A 168      -1.379 -19.426 -11.568  1.00  1.79           C  
ATOM   2581  O   PRO A 168      -2.143 -18.541 -11.899  1.00  2.00           O  
ATOM   2582  CB  PRO A 168       0.085 -21.189 -12.669  1.00  3.35           C  
ATOM   2583  CG  PRO A 168       1.278 -21.725 -11.829  1.00  3.48           C  
ATOM   2584  CD  PRO A 168       1.975 -20.506 -11.188  1.00  2.53           C  
ATOM   2585  HA  PRO A 168      -0.051 -19.099 -13.245  1.00  2.91           H  
ATOM   2586  HB2 PRO A 168      -0.821 -21.731 -12.417  1.00  3.53           H  
ATOM   2587  HB3 PRO A 168       0.299 -21.315 -13.722  1.00  4.09           H  
ATOM   2588  HG2 PRO A 168       0.914 -22.394 -11.057  1.00  3.88           H  
ATOM   2589  HG3 PRO A 168       1.976 -22.253 -12.466  1.00  4.15           H  
ATOM   2590  HD2 PRO A 168       2.075 -20.641 -10.118  1.00  2.65           H  
ATOM   2591  HD3 PRO A 168       2.943 -20.354 -11.643  1.00  2.71           H  
ATOM   2592  N   THR A 169      -1.639 -20.204 -10.551  1.00  1.73           N  
ATOM   2593  CA  THR A 169      -2.894 -20.022  -9.765  1.00  1.33           C  
ATOM   2594  C   THR A 169      -2.988 -18.583  -9.252  1.00  1.05           C  
ATOM   2595  O   THR A 169      -2.220 -18.160  -8.411  1.00  1.06           O  
ATOM   2596  CB  THR A 169      -2.899 -20.988  -8.577  1.00  1.53           C  
ATOM   2597  OG1 THR A 169      -3.763 -20.487  -7.567  1.00  1.94           O  
ATOM   2598  CG2 THR A 169      -1.482 -21.124  -8.016  1.00  2.40           C  
ATOM   2599  H   THR A 169      -1.012 -20.917 -10.310  1.00  2.32           H  
ATOM   2600  HA  THR A 169      -3.744 -20.230 -10.398  1.00  1.48           H  
ATOM   2601  HB  THR A 169      -3.247 -21.957  -8.900  1.00  1.70           H  
ATOM   2602  HG1 THR A 169      -3.699 -21.069  -6.806  1.00  2.25           H  
ATOM   2603 HG21 THR A 169      -1.041 -20.144  -7.912  1.00  2.77           H  
ATOM   2604 HG22 THR A 169      -0.884 -21.719  -8.690  1.00  2.87           H  
ATOM   2605 HG23 THR A 169      -1.523 -21.605  -7.050  1.00  2.91           H  
ATOM   2606  N   TRP A 170      -3.931 -17.829  -9.753  1.00  1.04           N  
ATOM   2607  CA  TRP A 170      -4.096 -16.414  -9.301  1.00  1.01           C  
ATOM   2608  C   TRP A 170      -5.134 -16.354  -8.175  1.00  0.92           C  
ATOM   2609  O   TRP A 170      -5.395 -15.311  -7.610  1.00  0.95           O  
ATOM   2610  CB  TRP A 170      -4.576 -15.563 -10.479  1.00  1.32           C  
ATOM   2611  CG  TRP A 170      -3.644 -15.743 -11.634  1.00  1.70           C  
ATOM   2612  CD1 TRP A 170      -3.917 -16.460 -12.749  1.00  2.30           C  
ATOM   2613  CD2 TRP A 170      -2.298 -15.213 -11.808  1.00  2.52           C  
ATOM   2614  NE1 TRP A 170      -2.825 -16.403 -13.596  1.00  3.04           N  
ATOM   2615  CE2 TRP A 170      -1.801 -15.646 -13.060  1.00  3.15           C  
ATOM   2616  CE3 TRP A 170      -1.469 -14.406 -11.008  1.00  3.32           C  
ATOM   2617  CZ2 TRP A 170      -0.527 -15.291 -13.503  1.00  4.11           C  
ATOM   2618  CZ3 TRP A 170      -0.185 -14.047 -11.451  1.00  4.37           C  
ATOM   2619  CH2 TRP A 170       0.284 -14.489 -12.696  1.00  4.64           C  
ATOM   2620  H   TRP A 170      -4.540 -18.197 -10.428  1.00  1.23           H  
ATOM   2621  HA  TRP A 170      -3.151 -16.030  -8.942  1.00  1.04           H  
ATOM   2622  HB2 TRP A 170      -5.570 -15.873 -10.766  1.00  1.55           H  
ATOM   2623  HB3 TRP A 170      -4.593 -14.523 -10.189  1.00  1.86           H  
ATOM   2624  HD1 TRP A 170      -4.838 -16.989 -12.945  1.00  2.68           H  
ATOM   2625  HE1 TRP A 170      -2.765 -16.838 -14.471  1.00  3.72           H  
ATOM   2626  HE3 TRP A 170      -1.821 -14.060 -10.048  1.00  3.40           H  
ATOM   2627  HZ2 TRP A 170      -0.169 -15.634 -14.463  1.00  4.68           H  
ATOM   2628  HZ3 TRP A 170       0.443 -13.427 -10.829  1.00  5.15           H  
ATOM   2629  HH2 TRP A 170       1.272 -14.209 -13.031  1.00  5.49           H  
ATOM   2630  N   GLN A 171      -5.743 -17.464  -7.857  1.00  0.88           N  
ATOM   2631  CA  GLN A 171      -6.779 -17.471  -6.782  1.00  0.84           C  
ATOM   2632  C   GLN A 171      -6.121 -17.572  -5.400  1.00  0.75           C  
ATOM   2633  O   GLN A 171      -6.772 -17.401  -4.388  1.00  0.75           O  
ATOM   2634  CB  GLN A 171      -7.713 -18.668  -6.987  1.00  0.88           C  
ATOM   2635  CG  GLN A 171      -6.893 -19.959  -7.045  1.00  1.57           C  
ATOM   2636  CD  GLN A 171      -7.828 -21.148  -7.279  1.00  1.93           C  
ATOM   2637  OE1 GLN A 171      -7.544 -22.009  -8.087  1.00  2.66           O  
ATOM   2638  NE2 GLN A 171      -8.939 -21.231  -6.600  1.00  2.34           N  
ATOM   2639  H   GLN A 171      -5.528 -18.292  -8.335  1.00  0.92           H  
ATOM   2640  HA  GLN A 171      -7.357 -16.560  -6.836  1.00  0.90           H  
ATOM   2641  HB2 GLN A 171      -8.413 -18.722  -6.166  1.00  1.24           H  
ATOM   2642  HB3 GLN A 171      -8.255 -18.547  -7.913  1.00  1.30           H  
ATOM   2643  HG2 GLN A 171      -6.180 -19.897  -7.854  1.00  2.31           H  
ATOM   2644  HG3 GLN A 171      -6.368 -20.095  -6.111  1.00  2.11           H  
ATOM   2645 HE21 GLN A 171      -9.169 -20.536  -5.948  1.00  2.50           H  
ATOM   2646 HE22 GLN A 171      -9.545 -21.988  -6.743  1.00  2.93           H  
ATOM   2647  N   THR A 172      -4.843 -17.845  -5.335  1.00  0.67           N  
ATOM   2648  CA  THR A 172      -4.172 -17.949  -3.997  1.00  0.60           C  
ATOM   2649  C   THR A 172      -3.635 -16.579  -3.593  1.00  0.59           C  
ATOM   2650  O   THR A 172      -3.443 -16.307  -2.426  1.00  0.74           O  
ATOM   2651  CB  THR A 172      -3.019 -18.962  -4.049  1.00  0.59           C  
ATOM   2652  OG1 THR A 172      -2.264 -18.870  -2.850  1.00  0.81           O  
ATOM   2653  CG2 THR A 172      -2.105 -18.688  -5.246  1.00  0.92           C  
ATOM   2654  H   THR A 172      -4.329 -17.978  -6.156  1.00  0.67           H  
ATOM   2655  HA  THR A 172      -4.893 -18.275  -3.259  1.00  0.60           H  
ATOM   2656  HB  THR A 172      -3.426 -19.958  -4.137  1.00  0.71           H  
ATOM   2657  HG1 THR A 172      -1.514 -18.294  -3.015  1.00  1.37           H  
ATOM   2658 HG21 THR A 172      -1.546 -17.780  -5.069  1.00  1.44           H  
ATOM   2659 HG22 THR A 172      -2.696 -18.579  -6.141  1.00  1.31           H  
ATOM   2660 HG23 THR A 172      -1.418 -19.512  -5.368  1.00  1.56           H  
ATOM   2661  N   VAL A 173      -3.430 -15.696  -4.528  1.00  0.59           N  
ATOM   2662  CA  VAL A 173      -2.944 -14.333  -4.168  1.00  0.58           C  
ATOM   2663  C   VAL A 173      -4.168 -13.450  -3.903  1.00  0.57           C  
ATOM   2664  O   VAL A 173      -4.137 -12.569  -3.064  1.00  0.60           O  
ATOM   2665  CB  VAL A 173      -2.112 -13.758  -5.325  1.00  0.64           C  
ATOM   2666  CG1 VAL A 173      -0.675 -14.279  -5.240  1.00  1.13           C  
ATOM   2667  CG2 VAL A 173      -2.722 -14.185  -6.660  1.00  1.01           C  
ATOM   2668  H   VAL A 173      -3.631 -15.904  -5.464  1.00  0.73           H  
ATOM   2669  HA  VAL A 173      -2.344 -14.370  -3.269  1.00  0.56           H  
ATOM   2670  HB  VAL A 173      -2.105 -12.684  -5.262  1.00  0.89           H  
ATOM   2671 HG11 VAL A 173      -0.213 -13.917  -4.333  1.00  1.56           H  
ATOM   2672 HG12 VAL A 173      -0.114 -13.929  -6.094  1.00  1.64           H  
ATOM   2673 HG13 VAL A 173      -0.683 -15.359  -5.233  1.00  1.50           H  
ATOM   2674 HG21 VAL A 173      -2.216 -13.672  -7.466  1.00  1.60           H  
ATOM   2675 HG22 VAL A 173      -3.768 -13.928  -6.673  1.00  1.51           H  
ATOM   2676 HG23 VAL A 173      -2.609 -15.251  -6.785  1.00  1.54           H  
ATOM   2677  N   THR A 174      -5.254 -13.695  -4.584  1.00  0.55           N  
ATOM   2678  CA  THR A 174      -6.480 -12.884  -4.336  1.00  0.56           C  
ATOM   2679  C   THR A 174      -7.077 -13.301  -2.987  1.00  0.53           C  
ATOM   2680  O   THR A 174      -7.605 -12.486  -2.255  1.00  0.55           O  
ATOM   2681  CB  THR A 174      -7.501 -13.150  -5.446  1.00  0.59           C  
ATOM   2682  OG1 THR A 174      -7.784 -14.542  -5.499  1.00  1.37           O  
ATOM   2683  CG2 THR A 174      -6.934 -12.694  -6.792  1.00  1.27           C  
ATOM   2684  H   THR A 174      -5.271 -14.422  -5.243  1.00  0.55           H  
ATOM   2685  HA  THR A 174      -6.226 -11.834  -4.315  1.00  0.59           H  
ATOM   2686  HB  THR A 174      -8.409 -12.606  -5.240  1.00  1.03           H  
ATOM   2687  HG1 THR A 174      -6.949 -15.014  -5.535  1.00  1.79           H  
ATOM   2688 HG21 THR A 174      -7.575 -13.042  -7.589  1.00  1.81           H  
ATOM   2689 HG22 THR A 174      -5.944 -13.104  -6.923  1.00  1.83           H  
ATOM   2690 HG23 THR A 174      -6.884 -11.616  -6.815  1.00  1.84           H  
ATOM   2691  N   ILE A 175      -7.003 -14.560  -2.651  1.00  0.51           N  
ATOM   2692  CA  ILE A 175      -7.570 -15.024  -1.350  1.00  0.50           C  
ATOM   2693  C   ILE A 175      -6.592 -14.693  -0.214  1.00  0.49           C  
ATOM   2694  O   ILE A 175      -6.975 -14.617   0.937  1.00  0.49           O  
ATOM   2695  CB  ILE A 175      -7.801 -16.538  -1.420  1.00  0.52           C  
ATOM   2696  CG1 ILE A 175      -8.960 -16.824  -2.380  1.00  0.77           C  
ATOM   2697  CG2 ILE A 175      -8.139 -17.093  -0.030  1.00  0.87           C  
ATOM   2698  CD1 ILE A 175      -9.054 -18.328  -2.648  1.00  0.89           C  
ATOM   2699  H   ILE A 175      -6.579 -15.203  -3.257  1.00  0.51           H  
ATOM   2700  HA  ILE A 175      -8.512 -14.525  -1.175  1.00  0.51           H  
ATOM   2701  HB  ILE A 175      -6.905 -17.018  -1.786  1.00  0.69           H  
ATOM   2702 HG12 ILE A 175      -9.884 -16.478  -1.941  1.00  1.10           H  
ATOM   2703 HG13 ILE A 175      -8.789 -16.306  -3.312  1.00  1.20           H  
ATOM   2704 HG21 ILE A 175      -7.253 -17.085   0.587  1.00  1.33           H  
ATOM   2705 HG22 ILE A 175      -8.502 -18.106  -0.121  1.00  1.36           H  
ATOM   2706 HG23 ILE A 175      -8.901 -16.478   0.427  1.00  1.53           H  
ATOM   2707 HD11 ILE A 175      -8.082 -18.708  -2.923  1.00  1.52           H  
ATOM   2708 HD12 ILE A 175      -9.752 -18.507  -3.453  1.00  1.28           H  
ATOM   2709 HD13 ILE A 175      -9.398 -18.832  -1.756  1.00  1.40           H  
ATOM   2710  N   PHE A 176      -5.344 -14.465  -0.523  1.00  0.48           N  
ATOM   2711  CA  PHE A 176      -4.369 -14.103   0.548  1.00  0.49           C  
ATOM   2712  C   PHE A 176      -4.744 -12.719   1.097  1.00  0.49           C  
ATOM   2713  O   PHE A 176      -5.130 -12.574   2.240  1.00  0.56           O  
ATOM   2714  CB  PHE A 176      -2.948 -14.052  -0.068  1.00  0.51           C  
ATOM   2715  CG  PHE A 176      -1.968 -14.795   0.822  1.00  0.51           C  
ATOM   2716  CD1 PHE A 176      -1.709 -14.325   2.115  1.00  1.41           C  
ATOM   2717  CD2 PHE A 176      -1.331 -15.954   0.359  1.00  1.23           C  
ATOM   2718  CE1 PHE A 176      -0.815 -15.011   2.944  1.00  1.52           C  
ATOM   2719  CE2 PHE A 176      -0.438 -16.641   1.188  1.00  1.22           C  
ATOM   2720  CZ  PHE A 176      -0.179 -16.169   2.481  1.00  0.76           C  
ATOM   2721  H   PHE A 176      -5.051 -14.506  -1.460  1.00  0.49           H  
ATOM   2722  HA  PHE A 176      -4.388 -14.849   1.333  1.00  0.49           H  
ATOM   2723  HB2 PHE A 176      -2.970 -14.515  -1.038  1.00  0.60           H  
ATOM   2724  HB3 PHE A 176      -2.620 -13.026  -0.177  1.00  0.54           H  
ATOM   2725  HD1 PHE A 176      -2.200 -13.432   2.472  1.00  2.26           H  
ATOM   2726  HD2 PHE A 176      -1.530 -16.318  -0.639  1.00  2.12           H  
ATOM   2727  HE1 PHE A 176      -0.616 -14.647   3.941  1.00  2.43           H  
ATOM   2728  HE2 PHE A 176       0.052 -17.535   0.829  1.00  2.05           H  
ATOM   2729  HZ  PHE A 176       0.511 -16.699   3.121  1.00  0.89           H  
ATOM   2730  N   VAL A 177      -4.600 -11.702   0.293  1.00  0.46           N  
ATOM   2731  CA  VAL A 177      -4.912 -10.321   0.763  1.00  0.48           C  
ATOM   2732  C   VAL A 177      -6.352 -10.252   1.282  1.00  0.44           C  
ATOM   2733  O   VAL A 177      -6.619  -9.639   2.296  1.00  0.57           O  
ATOM   2734  CB  VAL A 177      -4.740  -9.336  -0.402  1.00  0.56           C  
ATOM   2735  CG1 VAL A 177      -3.378  -9.551  -1.067  1.00  1.20           C  
ATOM   2736  CG2 VAL A 177      -5.848  -9.559  -1.436  1.00  1.24           C  
ATOM   2737  H   VAL A 177      -4.267 -11.844  -0.619  1.00  0.46           H  
ATOM   2738  HA  VAL A 177      -4.232 -10.053   1.558  1.00  0.50           H  
ATOM   2739  HB  VAL A 177      -4.798  -8.324  -0.026  1.00  1.10           H  
ATOM   2740 HG11 VAL A 177      -3.303 -10.570  -1.419  1.00  1.82           H  
ATOM   2741 HG12 VAL A 177      -2.594  -9.359  -0.352  1.00  1.81           H  
ATOM   2742 HG13 VAL A 177      -3.275  -8.875  -1.903  1.00  1.63           H  
ATOM   2743 HG21 VAL A 177      -6.777  -9.164  -1.053  1.00  1.77           H  
ATOM   2744 HG22 VAL A 177      -5.957 -10.618  -1.625  1.00  1.78           H  
ATOM   2745 HG23 VAL A 177      -5.593  -9.053  -2.355  1.00  1.80           H  
ATOM   2746  N   ALA A 178      -7.280 -10.867   0.609  1.00  0.45           N  
ATOM   2747  CA  ALA A 178      -8.690 -10.816   1.089  1.00  0.43           C  
ATOM   2748  C   ALA A 178      -8.796 -11.507   2.451  1.00  0.40           C  
ATOM   2749  O   ALA A 178      -9.361 -10.976   3.385  1.00  0.40           O  
ATOM   2750  CB  ALA A 178      -9.603 -11.521   0.086  1.00  0.46           C  
ATOM   2751  H   ALA A 178      -7.054 -11.359  -0.208  1.00  0.59           H  
ATOM   2752  HA  ALA A 178      -8.993  -9.785   1.194  1.00  0.44           H  
ATOM   2753  HB1 ALA A 178     -10.626 -11.461   0.428  1.00  0.98           H  
ATOM   2754  HB2 ALA A 178      -9.312 -12.557   0.000  1.00  1.10           H  
ATOM   2755  HB3 ALA A 178      -9.517 -11.041  -0.877  1.00  1.22           H  
ATOM   2756  N   GLY A 179      -8.259 -12.688   2.571  1.00  0.41           N  
ATOM   2757  CA  GLY A 179      -8.334 -13.410   3.871  1.00  0.43           C  
ATOM   2758  C   GLY A 179      -7.612 -12.605   4.953  1.00  0.43           C  
ATOM   2759  O   GLY A 179      -8.026 -12.571   6.096  1.00  0.48           O  
ATOM   2760  H   GLY A 179      -7.807 -13.102   1.806  1.00  0.42           H  
ATOM   2761  HA2 GLY A 179      -9.370 -13.541   4.150  1.00  0.45           H  
ATOM   2762  HA3 GLY A 179      -7.863 -14.377   3.774  1.00  0.46           H  
ATOM   2763  N   VAL A 180      -6.527 -11.967   4.607  1.00  0.42           N  
ATOM   2764  CA  VAL A 180      -5.772 -11.184   5.622  1.00  0.45           C  
ATOM   2765  C   VAL A 180      -6.414  -9.814   5.841  1.00  0.45           C  
ATOM   2766  O   VAL A 180      -6.588  -9.359   6.955  1.00  0.43           O  
ATOM   2767  CB  VAL A 180      -4.325 -10.993   5.153  1.00  0.49           C  
ATOM   2768  CG1 VAL A 180      -3.573 -10.095   6.142  1.00  1.31           C  
ATOM   2769  CG2 VAL A 180      -3.629 -12.354   5.077  1.00  1.41           C  
ATOM   2770  H   VAL A 180      -6.201 -12.013   3.684  1.00  0.42           H  
ATOM   2771  HA  VAL A 180      -5.771 -11.720   6.561  1.00  0.46           H  
ATOM   2772  HB  VAL A 180      -4.323 -10.531   4.177  1.00  1.21           H  
ATOM   2773 HG11 VAL A 180      -3.758 -10.435   7.151  1.00  1.78           H  
ATOM   2774 HG12 VAL A 180      -3.915  -9.075   6.038  1.00  1.94           H  
ATOM   2775 HG13 VAL A 180      -2.514 -10.142   5.936  1.00  1.95           H  
ATOM   2776 HG21 VAL A 180      -2.639 -12.230   4.663  1.00  1.89           H  
ATOM   2777 HG22 VAL A 180      -4.203 -13.016   4.445  1.00  2.13           H  
ATOM   2778 HG23 VAL A 180      -3.554 -12.777   6.068  1.00  1.85           H  
ATOM   2779  N   LEU A 181      -6.740  -9.142   4.765  1.00  0.49           N  
ATOM   2780  CA  LEU A 181      -7.342  -7.785   4.874  1.00  0.50           C  
ATOM   2781  C   LEU A 181      -8.679  -7.873   5.614  1.00  0.49           C  
ATOM   2782  O   LEU A 181      -8.999  -7.067   6.465  1.00  0.51           O  
ATOM   2783  CB  LEU A 181      -7.555  -7.240   3.449  1.00  0.56           C  
ATOM   2784  CG  LEU A 181      -8.264  -5.867   3.457  1.00  0.64           C  
ATOM   2785  CD1 LEU A 181      -9.775  -6.008   3.763  1.00  1.60           C  
ATOM   2786  CD2 LEU A 181      -7.600  -4.945   4.490  1.00  1.20           C  
ATOM   2787  H   LEU A 181      -6.561  -9.518   3.878  1.00  0.51           H  
ATOM   2788  HA  LEU A 181      -6.626  -7.170   5.394  1.00  0.50           H  
ATOM   2789  HB2 LEU A 181      -6.592  -7.131   2.973  1.00  1.01           H  
ATOM   2790  HB3 LEU A 181      -8.144  -7.946   2.884  1.00  0.95           H  
ATOM   2791  HG  LEU A 181      -8.156  -5.424   2.478  1.00  1.52           H  
ATOM   2792 HD11 LEU A 181     -10.327  -5.331   3.128  1.00  2.12           H  
ATOM   2793 HD12 LEU A 181      -9.971  -5.762   4.796  1.00  2.16           H  
ATOM   2794 HD13 LEU A 181     -10.105  -7.018   3.571  1.00  2.17           H  
ATOM   2795 HD21 LEU A 181      -7.883  -3.922   4.291  1.00  1.66           H  
ATOM   2796 HD22 LEU A 181      -6.527  -5.040   4.422  1.00  1.87           H  
ATOM   2797 HD23 LEU A 181      -7.925  -5.220   5.482  1.00  1.79           H  
ATOM   2798  N   THR A 182      -9.461  -8.868   5.279  1.00  0.49           N  
ATOM   2799  CA  THR A 182     -10.790  -9.042   5.930  1.00  0.51           C  
ATOM   2800  C   THR A 182     -10.599  -9.326   7.418  1.00  0.48           C  
ATOM   2801  O   THR A 182     -11.367  -8.882   8.248  1.00  0.51           O  
ATOM   2802  CB  THR A 182     -11.535 -10.211   5.275  1.00  0.54           C  
ATOM   2803  OG1 THR A 182     -11.489 -10.067   3.862  1.00  1.16           O  
ATOM   2804  CG2 THR A 182     -12.993 -10.215   5.737  1.00  1.07           C  
ATOM   2805  H   THR A 182      -9.155  -9.505   4.600  1.00  0.49           H  
ATOM   2806  HA  THR A 182     -11.369  -8.139   5.810  1.00  0.56           H  
ATOM   2807  HB  THR A 182     -11.069 -11.142   5.558  1.00  1.04           H  
ATOM   2808  HG1 THR A 182     -12.085 -10.714   3.477  1.00  1.69           H  
ATOM   2809 HG21 THR A 182     -13.496  -9.341   5.351  1.00  1.49           H  
ATOM   2810 HG22 THR A 182     -13.029 -10.205   6.816  1.00  1.80           H  
ATOM   2811 HG23 THR A 182     -13.485 -11.104   5.369  1.00  1.62           H  
ATOM   2812  N   ALA A 183      -9.586 -10.072   7.764  1.00  0.45           N  
ATOM   2813  CA  ALA A 183      -9.361 -10.388   9.200  1.00  0.44           C  
ATOM   2814  C   ALA A 183      -9.334  -9.086  10.006  1.00  0.44           C  
ATOM   2815  O   ALA A 183     -10.016  -8.939  11.001  1.00  0.50           O  
ATOM   2816  CB  ALA A 183      -8.024 -11.115   9.357  1.00  0.46           C  
ATOM   2817  H   ALA A 183      -8.982 -10.432   7.080  1.00  0.44           H  
ATOM   2818  HA  ALA A 183     -10.162 -11.032   9.534  1.00  0.45           H  
ATOM   2819  HB1 ALA A 183      -7.222 -10.466   9.038  1.00  1.08           H  
ATOM   2820  HB2 ALA A 183      -8.027 -12.008   8.751  1.00  1.22           H  
ATOM   2821  HB3 ALA A 183      -7.879 -11.384  10.393  1.00  1.06           H  
ATOM   2822  N   SER A 184      -8.544  -8.139   9.572  1.00  0.47           N  
ATOM   2823  CA  SER A 184      -8.458  -6.836  10.295  1.00  0.51           C  
ATOM   2824  C   SER A 184      -9.856  -6.228  10.428  1.00  0.54           C  
ATOM   2825  O   SER A 184     -10.225  -5.710  11.463  1.00  0.56           O  
ATOM   2826  CB  SER A 184      -7.560  -5.877   9.512  1.00  0.62           C  
ATOM   2827  OG  SER A 184      -6.287  -6.479   9.319  1.00  1.55           O  
ATOM   2828  H   SER A 184      -8.007  -8.287   8.763  1.00  0.51           H  
ATOM   2829  HA  SER A 184      -8.044  -6.990  11.280  1.00  0.48           H  
ATOM   2830  HB2 SER A 184      -8.003  -5.668   8.553  1.00  1.12           H  
ATOM   2831  HB3 SER A 184      -7.453  -4.954  10.067  1.00  1.19           H  
ATOM   2832  HG  SER A 184      -6.261  -6.838   8.429  1.00  1.98           H  
ATOM   2833  N   LEU A 185     -10.638  -6.300   9.387  1.00  0.58           N  
ATOM   2834  CA  LEU A 185     -12.018  -5.745   9.436  1.00  0.69           C  
ATOM   2835  C   LEU A 185     -12.891  -6.619  10.333  1.00  0.69           C  
ATOM   2836  O   LEU A 185     -13.821  -6.161  10.966  1.00  0.79           O  
ATOM   2837  CB  LEU A 185     -12.612  -5.763   8.026  1.00  0.71           C  
ATOM   2838  CG  LEU A 185     -11.739  -4.936   7.072  1.00  0.79           C  
ATOM   2839  CD1 LEU A 185     -12.333  -5.011   5.662  1.00  1.62           C  
ATOM   2840  CD2 LEU A 185     -11.672  -3.472   7.549  1.00  1.18           C  
ATOM   2841  H   LEU A 185     -10.324  -6.738   8.567  1.00  0.58           H  
ATOM   2842  HA  LEU A 185     -12.011  -4.723   9.783  1.00  0.77           H  
ATOM   2843  HB2 LEU A 185     -12.668  -6.781   7.672  1.00  1.28           H  
ATOM   2844  HB3 LEU A 185     -13.601  -5.337   8.059  1.00  1.05           H  
ATOM   2845  HG  LEU A 185     -10.741  -5.353   7.056  1.00  1.57           H  
ATOM   2846 HD11 LEU A 185     -11.803  -4.332   5.010  1.00  1.91           H  
ATOM   2847 HD12 LEU A 185     -13.376  -4.733   5.697  1.00  2.16           H  
ATOM   2848 HD13 LEU A 185     -12.243  -6.019   5.285  1.00  2.28           H  
ATOM   2849 HD21 LEU A 185     -10.879  -3.367   8.275  1.00  1.69           H  
ATOM   2850 HD22 LEU A 185     -12.612  -3.190   8.002  1.00  1.76           H  
ATOM   2851 HD23 LEU A 185     -11.472  -2.822   6.708  1.00  1.75           H  
ATOM   2852  N   THR A 186     -12.591  -7.888  10.374  1.00  0.62           N  
ATOM   2853  CA  THR A 186     -13.381  -8.834  11.206  1.00  0.68           C  
ATOM   2854  C   THR A 186     -13.292  -8.447  12.681  1.00  0.62           C  
ATOM   2855  O   THR A 186     -14.281  -8.430  13.387  1.00  0.64           O  
ATOM   2856  CB  THR A 186     -12.808 -10.243  11.034  1.00  0.73           C  
ATOM   2857  OG1 THR A 186     -12.616 -10.510   9.652  1.00  0.89           O  
ATOM   2858  CG2 THR A 186     -13.785 -11.264  11.621  1.00  1.00           C  
ATOM   2859  H   THR A 186     -11.834  -8.222   9.848  1.00  0.55           H  
ATOM   2860  HA  THR A 186     -14.413  -8.841  10.886  1.00  0.89           H  
ATOM   2861  HB  THR A 186     -11.864 -10.316  11.550  1.00  0.76           H  
ATOM   2862  HG1 THR A 186     -13.150  -9.887   9.153  1.00  1.30           H  
ATOM   2863 HG21 THR A 186     -14.740 -11.173  11.125  1.00  1.38           H  
ATOM   2864 HG22 THR A 186     -13.908 -11.077  12.678  1.00  1.41           H  
ATOM   2865 HG23 THR A 186     -13.396 -12.261  11.475  1.00  1.61           H  
ATOM   2866  N   ILE A 187     -12.115  -8.140  13.156  1.00  0.64           N  
ATOM   2867  CA  ILE A 187     -11.964  -7.760  14.590  1.00  0.66           C  
ATOM   2868  C   ILE A 187     -12.246  -6.263  14.764  1.00  0.66           C  
ATOM   2869  O   ILE A 187     -12.871  -5.857  15.724  1.00  0.75           O  
ATOM   2870  CB  ILE A 187     -10.537  -8.095  15.051  1.00  0.72           C  
ATOM   2871  CG1 ILE A 187      -9.508  -7.351  14.186  1.00  0.88           C  
ATOM   2872  CG2 ILE A 187     -10.318  -9.603  14.907  1.00  1.57           C  
ATOM   2873  CD1 ILE A 187      -8.093  -7.793  14.570  1.00  0.87           C  
ATOM   2874  H   ILE A 187     -11.326  -8.160  12.575  1.00  0.69           H  
ATOM   2875  HA  ILE A 187     -12.666  -8.329  15.185  1.00  0.71           H  
ATOM   2876  HB  ILE A 187     -10.417  -7.811  16.087  1.00  1.19           H  
ATOM   2877 HG12 ILE A 187      -9.685  -7.573  13.144  1.00  1.44           H  
ATOM   2878 HG13 ILE A 187      -9.599  -6.290  14.349  1.00  1.37           H  
ATOM   2879 HG21 ILE A 187      -9.402  -9.885  15.405  1.00  2.03           H  
ATOM   2880 HG22 ILE A 187     -10.252  -9.859  13.860  1.00  2.23           H  
ATOM   2881 HG23 ILE A 187     -11.147 -10.130  15.355  1.00  1.91           H  
ATOM   2882 HD11 ILE A 187      -7.374  -7.138  14.100  1.00  1.36           H  
ATOM   2883 HD12 ILE A 187      -7.927  -8.806  14.237  1.00  1.37           H  
ATOM   2884 HD13 ILE A 187      -7.979  -7.742  15.642  1.00  1.21           H  
ATOM   2885  N   TRP A 188     -11.722  -5.439  13.890  1.00  0.64           N  
ATOM   2886  CA  TRP A 188     -11.886  -3.957  14.029  1.00  0.70           C  
ATOM   2887  C   TRP A 188     -13.298  -3.591  14.501  1.00  0.81           C  
ATOM   2888  O   TRP A 188     -13.535  -2.492  14.961  1.00  1.06           O  
ATOM   2889  CB  TRP A 188     -11.625  -3.298  12.671  1.00  0.85           C  
ATOM   2890  CG  TRP A 188     -11.736  -1.812  12.800  1.00  0.92           C  
ATOM   2891  CD1 TRP A 188     -10.701  -0.976  13.037  1.00  1.76           C  
ATOM   2892  CD2 TRP A 188     -12.925  -0.973  12.698  1.00  1.04           C  
ATOM   2893  NE1 TRP A 188     -11.177   0.322  13.094  1.00  2.01           N  
ATOM   2894  CE2 TRP A 188     -12.541   0.375  12.890  1.00  1.34           C  
ATOM   2895  CE3 TRP A 188     -14.284  -1.248  12.461  1.00  1.79           C  
ATOM   2896  CZ2 TRP A 188     -13.472   1.414  12.849  1.00  1.47           C  
ATOM   2897  CZ3 TRP A 188     -15.224  -0.205  12.419  1.00  2.17           C  
ATOM   2898  CH2 TRP A 188     -14.819   1.123  12.613  1.00  1.71           C  
ATOM   2899  H   TRP A 188     -11.139  -5.785  13.182  1.00  0.65           H  
ATOM   2900  HA  TRP A 188     -11.131  -3.638  14.730  1.00  0.79           H  
ATOM   2901  HB2 TRP A 188     -10.633  -3.555  12.331  1.00  1.16           H  
ATOM   2902  HB3 TRP A 188     -12.352  -3.652  11.954  1.00  1.12           H  
ATOM   2903  HD1 TRP A 188      -9.671  -1.274  13.164  1.00  2.36           H  
ATOM   2904  HE1 TRP A 188     -10.629   1.118  13.257  1.00  2.74           H  
ATOM   2905  HE3 TRP A 188     -14.607  -2.268  12.310  1.00  2.35           H  
ATOM   2906  HZ2 TRP A 188     -13.155   2.435  13.000  1.00  1.90           H  
ATOM   2907  HZ3 TRP A 188     -16.265  -0.427  12.236  1.00  2.99           H  
ATOM   2908  HH2 TRP A 188     -15.546   1.921  12.580  1.00  2.02           H  
ATOM   2909  N   LYS A 189     -14.235  -4.502  14.396  1.00  0.95           N  
ATOM   2910  CA  LYS A 189     -15.633  -4.215  14.848  1.00  1.23           C  
ATOM   2911  C   LYS A 189     -15.605  -3.454  16.178  1.00  1.53           C  
ATOM   2912  O   LYS A 189     -15.879  -2.272  16.233  1.00  2.02           O  
ATOM   2913  CB  LYS A 189     -16.384  -5.535  15.039  1.00  1.90           C  
ATOM   2914  CG  LYS A 189     -16.588  -6.212  13.682  1.00  2.68           C  
ATOM   2915  CD  LYS A 189     -17.318  -7.543  13.882  1.00  3.60           C  
ATOM   2916  CE  LYS A 189     -17.581  -8.191  12.521  1.00  4.51           C  
ATOM   2917  NZ  LYS A 189     -18.369  -9.442  12.712  1.00  5.09           N  
ATOM   2918  H   LYS A 189     -14.017  -5.382  14.025  1.00  1.06           H  
ATOM   2919  HA  LYS A 189     -16.138  -3.619  14.102  1.00  1.91           H  
ATOM   2920  HB2 LYS A 189     -15.808  -6.185  15.682  1.00  2.38           H  
ATOM   2921  HB3 LYS A 189     -17.345  -5.341  15.491  1.00  2.28           H  
ATOM   2922  HG2 LYS A 189     -17.178  -5.569  13.045  1.00  3.00           H  
ATOM   2923  HG3 LYS A 189     -15.629  -6.395  13.222  1.00  2.99           H  
ATOM   2924  HD2 LYS A 189     -16.707  -8.201  14.483  1.00  3.82           H  
ATOM   2925  HD3 LYS A 189     -18.258  -7.367  14.382  1.00  3.93           H  
ATOM   2926  HE2 LYS A 189     -18.138  -7.507  11.898  1.00  4.88           H  
ATOM   2927  HE3 LYS A 189     -16.640  -8.427  12.047  1.00  4.83           H  
ATOM   2928  HZ1 LYS A 189     -19.076  -9.526  11.954  1.00  5.52           H  
ATOM   2929  HZ2 LYS A 189     -18.850  -9.412  13.634  1.00  5.28           H  
ATOM   2930  HZ3 LYS A 189     -17.731 -10.263  12.680  1.00  5.25           H  
ATOM   2931  N   LYS A 190     -15.262  -4.120  17.251  1.00  2.36           N  
ATOM   2932  CA  LYS A 190     -15.202  -3.428  18.572  1.00  3.37           C  
ATOM   2933  C   LYS A 190     -14.211  -4.148  19.487  1.00  3.71           C  
ATOM   2934  O   LYS A 190     -13.293  -3.545  20.004  1.00  4.35           O  
ATOM   2935  CB  LYS A 190     -16.596  -3.401  19.218  1.00  4.30           C  
ATOM   2936  CG  LYS A 190     -17.080  -4.829  19.515  1.00  5.08           C  
ATOM   2937  CD  LYS A 190     -18.610  -4.842  19.742  1.00  5.78           C  
ATOM   2938  CE  LYS A 190     -19.349  -5.157  18.433  1.00  6.76           C  
ATOM   2939  NZ  LYS A 190     -18.929  -4.200  17.372  1.00  7.40           N  
ATOM   2940  H   LYS A 190     -15.035  -5.071  17.183  1.00  2.69           H  
ATOM   2941  HA  LYS A 190     -14.861  -2.413  18.426  1.00  3.76           H  
ATOM   2942  HB2 LYS A 190     -16.548  -2.842  20.142  1.00  4.62           H  
ATOM   2943  HB3 LYS A 190     -17.290  -2.920  18.548  1.00  4.57           H  
ATOM   2944  HG2 LYS A 190     -16.824  -5.475  18.687  1.00  5.34           H  
ATOM   2945  HG3 LYS A 190     -16.592  -5.187  20.410  1.00  5.31           H  
ATOM   2946  HD2 LYS A 190     -18.855  -5.600  20.474  1.00  5.90           H  
ATOM   2947  HD3 LYS A 190     -18.935  -3.879  20.111  1.00  5.84           H  
ATOM   2948  HE2 LYS A 190     -19.114  -6.163  18.122  1.00  7.01           H  
ATOM   2949  HE3 LYS A 190     -20.414  -5.070  18.594  1.00  7.05           H  
ATOM   2950  HZ1 LYS A 190     -19.193  -3.234  17.651  1.00  7.47           H  
ATOM   2951  HZ2 LYS A 190     -19.401  -4.445  16.478  1.00  7.70           H  
ATOM   2952  HZ3 LYS A 190     -17.898  -4.251  17.246  1.00  7.76           H  
ATOM   2953  N   MET A 191     -14.383  -5.426  19.689  1.00  3.81           N  
ATOM   2954  CA  MET A 191     -13.448  -6.177  20.573  1.00  4.63           C  
ATOM   2955  C   MET A 191     -13.901  -7.640  20.664  1.00  4.97           C  
ATOM   2956  O   MET A 191     -13.287  -8.526  20.103  1.00  5.27           O  
ATOM   2957  CB  MET A 191     -13.450  -5.542  21.980  1.00  5.48           C  
ATOM   2958  CG  MET A 191     -12.890  -6.524  23.020  1.00  5.71           C  
ATOM   2959  SD  MET A 191     -12.269  -5.602  24.448  1.00  7.00           S  
ATOM   2960  CE  MET A 191     -13.843  -4.855  24.938  1.00  7.52           C  
ATOM   2961  H   MET A 191     -15.131  -5.892  19.259  1.00  3.68           H  
ATOM   2962  HA  MET A 191     -12.453  -6.131  20.159  1.00  4.86           H  
ATOM   2963  HB2 MET A 191     -12.838  -4.653  21.974  1.00  5.74           H  
ATOM   2964  HB3 MET A 191     -14.462  -5.277  22.250  1.00  6.08           H  
ATOM   2965  HG2 MET A 191     -13.674  -7.196  23.338  1.00  5.63           H  
ATOM   2966  HG3 MET A 191     -12.084  -7.095  22.582  1.00  5.60           H  
ATOM   2967  HE1 MET A 191     -13.752  -4.449  25.937  1.00  7.54           H  
ATOM   2968  HE2 MET A 191     -14.618  -5.603  24.925  1.00  7.75           H  
ATOM   2969  HE3 MET A 191     -14.096  -4.065  24.245  1.00  7.88           H  
ATOM   2970  N   GLY A 192     -14.973  -7.898  21.363  1.00  5.37           N  
ATOM   2971  CA  GLY A 192     -15.464  -9.300  21.485  1.00  6.15           C  
ATOM   2972  C   GLY A 192     -14.451 -10.131  22.273  1.00  6.68           C  
ATOM   2973  O   GLY A 192     -13.361  -9.635  22.508  1.00  7.01           O  
ATOM   2974  OXT GLY A 192     -14.781 -11.251  22.628  1.00  7.06           O  
ATOM   2975  H   GLY A 192     -15.456  -7.169  21.806  1.00  5.43           H  
ATOM   2976  HA2 GLY A 192     -16.414  -9.304  22.000  1.00  6.42           H  
ATOM   2977  HA3 GLY A 192     -15.585  -9.725  20.500  1.00  6.42           H  
