# Supplementary material for: Characterizing the consensus residue specificity and surface of BCL-2 binding to BH3 ligands using the Knob-Socket model
Source: PLoS One. 2023 Feb 16;18(2):e0281463. doi: 10.1371/journal.pone.0281463 (PMC9934389; doi:10.1371/journal.pone.0281463)
Supplement: S1 File — (TGZ) [file pone.0281463.s008.tgz › BCL3_Bax_KS_files/2vm6/f2vm6.index]

1 0 A S C 1
2 1 A M H 2
3 2 A T H 2
4 3 A D H 2
5 4 A C H 2
6 5 A E H 2
7 6 A F H 2
8 7 A G H 2
9 8 A Y H 2
10 9 A I H 2
11 10 A Y H 2
12 11 A R H 2
13 12 A L H 2
14 13 A A H 2
15 14 A Q H 2
16 15 A D H 2
17 16 A Y H 2
18 17 A L H 2
19 18 A Q H 2
20 19 A C H 2
21 20 A V H 2
22 21 A L C 3
23 22 A Q C 3
24 23 A I C 3
25 24 A P C 3
26 31 A S C 3
27 32 A K H 4
28 33 A T H 4
29 34 A S H 4
30 35 A R H 4
31 36 A V H 4
32 37 A L H 4
33 38 A Q H 4
34 39 A N H 4
35 40 A V H 4
36 41 A A H 4
37 42 A F H 4
38 43 A S H 4
39 44 A V H 4
40 45 A Q H 4
41 46 A K H 4
42 47 A E H 4
43 48 A V H 4
44 49 A E H 4
45 50 A K H 4
46 51 A N H 4
47 52 A L C 5
48 53 A K H 6
49 54 A S H 6
50 55 A C H 6
51 56 A L H 6
52 57 A D C 7
53 58 A N C 7
54 59 A V C 7
55 60 A N C 7
56 61 A V C 7
57 62 A V C 7
58 63 A S C 7
59 64 A V H 8
60 65 A D H 8
61 66 A T H 8
62 67 A A H 8
63 68 A R H 8
64 69 A T H 8
65 70 A L H 8
66 71 A F H 8
67 72 A N H 8
68 73 A Q H 8
69 74 A V H 8
70 75 A M H 8
71 76 A E H 8
72 77 A K H 8
73 78 A E H 8
74 79 A F H 8
75 80 A E T 9
76 81 A D T 9
77 82 A G T 9
78 83 A I C 10
79 84 A I C 10
80 85 A N C 10
81 86 A W H 11
82 87 A G H 11
83 88 A R H 11
84 89 A I H 11
85 90 A V H 11
86 91 A T H 11
87 92 A I H 11
88 93 A F H 11
89 94 A A H 11
90 95 A F H 11
91 96 A E H 11
92 97 A G H 11
93 98 A I H 11
94 99 A L H 11
95 100 A I H 11
96 101 A K H 11
97 102 A K H 11
98 103 A L H 11
99 104 A L H 11
100 105 A R H 11
101 106 A Q H 11
102 107 A Q C 12
103 108 A I C 12
104 109 A A C 12
105 110 A P C 12
106 111 A D C 12
107 112 A V C 12
108 113 A D H 13
109 114 A T H 13
110 115 A Y H 13
111 116 A K H 13
112 117 A E H 13
113 118 A I H 13
114 119 A S H 13
115 120 A Y H 13
116 121 A F H 13
117 122 A V H 13
118 123 A A H 13
119 124 A E H 13
120 125 A F H 13
121 126 A I H 13
122 127 A M H 13
123 128 A N H 13
124 129 A N H 13
125 130 A T H 13
126 131 A G H 13
127 132 A E H 13
128 133 A W H 13
129 134 A I H 13
130 135 A R H 13
131 136 A Q H 13
132 137 A N C 14
133 138 A G C 14
134 139 A G H 15
135 140 A W H 15
136 141 A E H 15
137 142 A N H 15
138 143 A G H 15
139 144 A F H 15
140 145 A V H 15
141 146 A K H 15
142 147 A K H 15
143 148 A F H 15
144 149 A E C 16
145 141 B D C 17
146 142 B M C 17
147 143 B R C 17
148 144 B P H 18
149 145 B E H 18
150 146 B I H 18
151 147 B W H 18
152 148 B I H 18
153 149 B A H 18
154 150 B Q H 18
155 151 B E H 18
156 152 B L H 18
157 153 B R H 18
158 154 B R H 18
159 155 B I H 18
160 156 B G H 18
161 157 B D H 18
162 158 B E H 18
163 159 B F H 18
164 160 B N H 18
165 161 B A H 18
166 162 B Y H 18
167 163 B Y C 19
168 164 B A C 19
169 165 B R C 19
