# Supplementary material for: Characterizing the consensus residue specificity and surface of BCL-2 binding to BH3 ligands using the Knob-Socket model
Source: PLoS One. 2023 Feb 16;18(2):e0281463. doi: 10.1371/journal.pone.0281463 (PMC9934389; doi:10.1371/journal.pone.0281463)
Supplement: S1 File — (TGZ) [file pone.0281463.s008.tgz › BCL3_Bax_KS_files/2vm6/f2vm6.nomc.newann]

5 H5E0T0C0D0 lhnnhnnnnn 2:1+1+1 0.51 E R T I L 0.05 2.49 0.00 0.00 0.00 H8 H11 H11 H11 H18 A A A A B 78 88 91 92 152
5 H5E0T0C0D0 hnnnnnnnnl 2+:2+1 0.07 M E T I L 0.28 0.05 0.00 0.00 0.00 H8 H8 H11 H11 H18 A A A A B 75 78 91 92 152
5 H5E0T0C0D0 lhnnhnnnnn 2:1+1+1 0.13 M T I F L 0.28 0.00 0.00 0.36 0.00 H8 H11 H11 H11 H18 A A A A B 75 91 92 95 152
4 H4E0T0C0D0 nnnnnh :2+1+1 0.00 V T A L 0.00 0.00 0.00 0.00 H4 H11 H11 H18 A A A B 44 91 94 152
4 H4E0T0C0D0 nnnnnh :2+1+1 0.00 V T L I 0.00 0.00 0.00 0.00 H4 H11 H18 H18 A A B B 44 91 152 155
4 H4E0T0C0D0 nnnhhl 2:1+1 0.09 T A F L 0.00 0.00 0.36 0.00 H11 H11 H11 H18 A A A B 91 94 95 152
4 H4E0T0C0D0 nnnhhl 2:1+1 0.00 T L I G 0.00 0.00 0.00 0.00 H11 H18 H18 H18 A B B B 91 152 155 156
4 H4E0T0C0D0 hnnnnh :2+:2 0.62 R T L G 2.49 0.00 0.00 0.00 H11 H11 H18 H18 A A B B 88 91 152 156
5 H4E0T0C1D0 lhnnhnnnnn 2:1+1+1 4.03 V L I E L 0.00 3.50 0.10 16.57 0.00 H4 C5 H18 H18 H18 A A B B B 48 52 148 151 152
4 H3E0T0C1D0 nnnnnn 1+1+1+1 1.71 V L I L 0.00 3.50 3.35 0.00 H4 C5 H11 H18 A A A B 48 52 98 152
4 H4E0T0C0D0 nnnnnh :2+1+1 0.00 V V A L 0.00 0.00 0.00 0.00 H4 H4 H11 H18 A A A B 44 48 94 152
4 H4E0T0C0D0 hnnnnh :2+:2 0.00 V V L I 0.00 0.00 0.00 0.00 H4 H4 H18 H18 A A B B 44 48 152 155
5 H5E0T0C0D0 lhnnhnnnnn 2:1+1+1 0.74 V A F I L 0.00 0.00 0.36 3.35 0.00 H4 H11 H11 H11 H18 A A A A B 48 94 95 98 152
4 H4E0T0C0D0 nnnnnh :2+1+1 0.11 V F I L 0.00 0.36 0.10 0.00 H4 H11 H18 H18 A A B B 48 95 148 152
4 H4E0T0C0D0 nnnhhl 2:1+1 4.14 V E L I 0.00 16.57 0.00 0.00 H4 H18 H18 H18 A B B B 48 151 152 155
4 H4E0T0C0D0 nnnhhl 2:1+1 0.08 V M E L 0.00 0.28 0.05 0.00 H8 H8 H8 H18 A A A B 74 75 78 152
4 H4E0T0C0D0 lnnnnn 2+1+1 0.16 V M F L 0.00 0.28 0.36 0.00 H8 H8 H11 H18 A A A B 74 75 95 152
4 H4E0T0C0D0 nnnnnh :2+1+1 0.11 V F I L 0.00 0.36 0.10 0.00 H8 H11 H18 H18 A A B B 74 95 148 152
4 H4E0T0C0D0 nnnhhl 2:1+1 0.82 V I A L 0.00 0.10 3.16 0.00 H8 H18 H18 H18 A B B B 74 148 149 152
4 H4E0T0C0D0 hnnnnh :2+:2 0.80 V E A L 0.00 0.05 3.16 0.00 H8 H8 H18 H18 A A B B 74 78 149 152
4 H4E0T0C0D0 nnnhhl 2:1+1 17.07 E A L R 0.05 3.16 0.00 65.06 H8 H18 H18 H18 A B B B 78 149 152 153
4 H4E0T0C0D0 lnnnnn 2+1+1 16.90 E R L R 0.05 2.49 0.00 65.06 H8 H11 H18 H18 A A B B 78 88 152 153
4 H4E0T0C0D0 nnnhhl 2:1+1 16.89 R L R G 2.49 0.00 65.06 0.00 H11 H18 H18 H18 A B B B 88 152 153 156
3 H3E0T0C0D0 hhl 2:1 68.54 M C E 60.21 100.92 44.50 H2 H2 H2 A A A 1 4 5
3 H3E0T0C0D0 hhl 2:1 54.78 M T E 60.21 59.63 44.50 H2 H2 H2 A A A 1 2 5
4 H4E0T0C0D0 nnnhhl 2:1+1 40.30 T E F M 59.63 44.50 42.91 14.14 H2 H2 H2 H13 A A A A 2 5 6 127
4 H4E0T0C0D0 hnnnnh :2+:2 59.32 T E M R 59.63 44.50 14.14 119.02 H2 H2 H13 H13 A A A A 2 5 127 135
3 H3E0T0C0D0 hhl 2:1 65.57 T D F 59.63 94.18 42.91 H2 H2 H2 A A A 2 3 6
3 H2E0T0C1D0 lnl 3 85.30 S T D 102.10 59.63 94.18 C1 H2 H2 A A A 0 2 3
3 H3E0T0C0D0 hhl 2:1 76.52 D C G 94.18 100.92 34.46 H2 H2 H2 A A A 3 4 7
3 H2E0T0C1D0 nnl 2+1 99.07 S D C 102.10 94.18 100.92 C1 H2 H2 A A A 0 3 4
3 H3E0T0C0D0 hhl 2:1 57.18 D F G 94.18 42.91 34.46 H2 H2 H2 A A A 3 6 7
3 H3E0T0C0D0 hhl 2:1 71.29 C G Y 100.92 34.46 78.49 H2 H2 H2 A A A 4 7 8
3 H3E0T0C0D0 hhl 2:1 74.64 C E Y 100.92 44.50 78.49 H2 H2 H2 A A A 4 5 8
4 H4E0T0C0D0 nnnhhl 2:1+1 26.42 E F I M 44.50 42.91 4.14 14.14 H2 H2 H2 H13 A A A A 5 6 9 127
4 H4E0T0C0D0 hnnnnh :2+:2 16.20 E I M G 44.50 4.14 14.14 2.02 H2 H2 H13 H13 A A A A 5 9 127 131
3 H3E0T0C0D0 hhl 2:1 42.38 E Y I 44.50 78.49 4.14 H2 H2 H2 A A A 5 8 9
4 H4E0T0C0D0 nnnhhh :3+1 44.92 E M G R 44.50 14.14 2.02 119.02 H2 H13 H13 H13 A A A A 5 127 131 135
4 H4E0T0C0D0 nnnhhl 2:1+1 23.93 F I Y A 42.91 4.14 48.66 0.00 H2 H2 H2 H13 A A A A 6 9 10 123
4 H4E0T0C0D0 hnnnnh :2+:2 15.30 F I A M 42.91 4.14 0.00 14.14 H2 H2 H13 H13 A A A A 6 9 123 127
4 H4E0T0C0D0 hnnnnh :2+:2 49.49 F Y Y A 42.91 48.66 106.41 0.00 H2 H2 H13 H13 A A A A 6 10 120 123
4 H4E0T0C0D0 nnnhhl 2:1+1 54.84 F Y A E 42.91 106.41 0.00 70.04 H2 H13 H13 H13 A A A A 6 120 123 124
4 H4E0T0C0D0 nnnhhl 2:1+1 31.77 F A E M 42.91 0.00 70.04 14.14 H2 H13 H13 H13 A A A A 6 123 124 127
3 H3E0T0C0D0 hhl 2:1 42.01 F G Y 42.91 34.46 48.66 H2 H2 H2 A A A 6 7 10
3 H3E0T0C0D0 hhl 2:1 67.12 G Y R 34.46 48.66 118.24 H2 H2 H2 A A A 7 10 11
3 H3E0T0C0D0 hhl 2:1 77.06 G Y R 34.46 78.49 118.24 H2 H2 H2 A A A 7 8 11
4 H3E0T0C1D0 lnnnnh 2+:2 46.95 Y L S T 78.49 5.34 102.04 1.91 H2 H2 C3 H4 A A A A 8 12 31 33
4 H4E0T0C0D0 nnnnnh :2+1+1 25.49 Y L T W 78.49 5.34 1.91 16.22 H2 H2 H4 H15 A A A A 8 12 33 140
4 H4E0T0C0D0 nnnhhl 2:1+1 26.05 Y I L W 78.49 4.14 5.34 16.22 H2 H2 H2 H15 A A A A 8 9 12 140
3 H3E0T0C0D0 hhl 2:1 67.36 Y R L 78.49 118.24 5.34 H2 H2 H2 A A A 8 11 12
4 H3E0T0C1D0 lnnnnn 2+1+1 70.52 Y S T E 78.49 102.04 1.91 99.65 H2 C3 H4 H15 A A A A 8 31 33 141
4 H4E0T0C0D0 lnnnnn 2+1+1 49.07 Y T W E 78.49 1.91 16.22 99.65 H2 H4 H15 H15 A A A A 8 33 140 141
5 H5E0T0C0D0 hnnnnnnnhn :2+:2+1 0.83 I A F V I 4.14 0.00 0.00 0.00 0.00 H2 H2 H11 H13 H13 A A A A A 9 13 93 122 126
5 H5E0T0C0D0 nnnhhhnlnn 2:1+:2 0.83 I A V A I 4.14 0.00 0.00 0.00 0.00 H2 H2 H13 H13 H13 A A A A A 9 13 122 123 126
4 H4E0T0C0D0 nnnhhl 2:1+1 4.57 I A I M 4.14 0.00 0.00 14.14 H2 H13 H13 H13 A A A A 9 123 126 127
4 H4E0T0C0D0 nnnhhl 2:1+1 5.08 I I M G 4.14 0.00 14.14 2.02 H2 H13 H13 H13 A A A A 9 126 127 131
4 H4E0T0C0D0 nnnhhh :3+1 4.09 I I G I 4.14 0.00 2.02 10.19 H2 H13 H13 H13 A A A A 9 126 131 134
4 H4E0T0C0D0 nnnnnh :2+1+1 7.64 I I I W 4.14 0.00 10.19 16.22 H2 H13 H13 H15 A A A A 9 126 134 140
4 H4E0T0C0D0 nnnnnn 1+1+1+1 5.09 I F I W 4.14 0.00 0.00 16.22 H2 H11 H13 H15 A A A A 9 93 126 140
4 H4E0T0C0D0 nnnhhl 2:1+1 2.37 I L A F 4.14 5.34 0.00 0.00 H2 H2 H2 H11 A A A A 9 12 13 93
4 H4E0T0C0D0 nnnnnh :2+1+1 6.42 I L F W 4.14 5.34 0.00 16.22 H2 H2 H11 H15 A A A A 9 12 93 140
4 H4E0T0C0D0 nnnhhl 2:1+1 13.20 I Y A A 4.14 48.66 0.00 0.00 H2 H2 H2 H13 A A A A 9 10 13 123
4 H4E0T0C0D0 nnnhhl 2:1+1 13.04 Y A Q S 48.66 0.00 3.51 0.00 H2 H2 H2 H13 A A A A 10 13 14 119
4 H4E0T0C0D0 hnnnnh :2+:2 12.16 Y A S A 48.66 0.00 0.00 0.00 H2 H2 H13 H13 A A A A 10 13 119 123
4 H4E0T0C0D0 hnnnnh :2+:2 35.24 Y Q K S 48.66 3.51 88.78 0.00 H2 H2 H13 H13 A A A A 10 14 116 119
4 H4E0T0C0D0 nnnhhl 2:1+1 60.96 Y K S Y 48.66 88.78 0.00 106.41 H2 H13 H13 H13 A A A A 10 116 119 120
4 H4E0T0C0D0 nnnhhl 2:1+1 38.77 Y S Y A 48.66 0.00 106.41 0.00 H2 H13 H13 H13 A A A A 10 119 120 123
3 H3E0T0C0D0 hhl 2:1 56.80 Y R Q 48.66 118.24 3.51 H2 H2 H2 A A A 10 11 14
4 H4E0T0C0D0 hhhlhh 2:1:1 51.02 R Q D Q 118.24 3.51 24.07 58.24 H2 H2 H2 H2 A A A A 11 14 15 18
3 H3E0T0C0D0 hhl 2:1 49.22 R L D 118.24 5.34 24.07 H2 H2 H2 A A A 11 12 15
4 H4E0T0C0D0 lnnnnh 2+:2 10.62 L Y L Q 5.34 0.04 0.68 36.44 H2 H2 H4 H4 A A A A 12 16 37 38
4 H4E0T0C0D0 nnnnnh :2+1+1 1.51 L Y L F 5.34 0.04 0.68 0.00 H2 H2 H4 H11 A A A A 12 16 37 93
4 H4E0T0C0D0 nnnhhl 2:1+1 2.48 L T S L 5.34 1.91 2.01 0.68 H2 H4 H4 H4 A A A A 12 33 34 37
4 H4E0T0C0D0 nnnnnh :2+1+1 6.04 L T L W 5.34 1.91 0.68 16.22 H2 H4 H4 H15 A A A A 12 33 37 140
4 H4E0T0C0D0 nnnhhl 2:1+1 11.12 L S L Q 5.34 2.01 0.68 36.44 H2 H4 H4 H4 A A A A 12 34 37 38
4 H4E0T0C0D0 nnnnnn 1+1+1+1 5.56 L L F W 5.34 0.68 0.00 16.22 H2 H4 H11 H15 A A A A 12 37 93 140
5 H4E0T0C1D0 hnnnnnnnhn :2+:2+1 33.98 L D S S Q 5.34 24.07 102.04 2.01 36.44 H2 H2 C3 H4 H4 A A A A A 12 15 31 34 38
4 H4E0T0C0D0 nnnhhl 2:1+1 16.47 L D Y Q 5.34 24.07 0.04 36.44 H2 H2 H2 H4 A A A A 12 15 16 38
4 H3E0T0C1D0 lnnlnn 3+1 27.83 L S T S 5.34 102.04 1.91 2.01 H2 C3 H4 H4 A A A A 12 31 33 34
4 H4E0T0C0D0 nnnhhl 2:1+1 1.34 L A Y F 5.34 0.00 0.04 0.00 H2 H2 H2 H11 A A A A 12 13 16 93
4 H4E0T0C0D0 nnnhhl 2:1+1 0.74 A Y L E 0.00 0.04 2.92 0.00 H2 H2 H2 H11 A A A A 13 16 17 96
4 H4E0T0C0D0 hnnnnh :2+:2 0.01 A Y F E 0.00 0.04 0.00 0.00 H2 H2 H11 H11 A A A A 13 16 93 96
4 H4E0T0C0D0 nnnnnh :2+1+1 0.73 A L E S 0.00 2.92 0.00 0.00 H2 H2 H11 H13 A A A A 13 17 96 119
4 H4E0T0C0D0 nnnnnh :2+1+1 0.00 A E S V 0.00 0.00 0.00 0.00 H2 H11 H13 H13 A A A A 13 96 119 122
4 H4E0T0C0D0 nnnnnh :2+1+1 0.00 A F E V 0.00 0.00 0.00 0.00 H2 H11 H11 H13 A A A A 13 93 96 122
4 H4E0T0C0D0 nnnhhl 2:1+1 1.61 A Q L S 0.00 3.51 2.92 0.00 H2 H2 H2 H13 A A A A 13 14 17 119
4 H4E0T0C0D0 nnnhhl 2:1+1 0.00 A S V A 0.00 0.00 0.00 0.00 H2 H13 H13 H13 A A A A 13 119 122 123
4 H4E0T0C0D0 hnnnnh :2+:2 2.00 Q L Y S 3.51 2.92 1.57 0.00 H2 H2 H13 H13 A A A A 14 17 115 119
3 H3E0T0C0D0 hhl 2:1 21.56 Q L Q 3.51 2.92 58.24 H2 H2 H2 A A A 14 17 18
4 H4E0T0C0D0 nnnhhl 2:1+1 23.46 Q Y K S 3.51 1.57 88.78 0.00 H2 H13 H13 H13 A A A A 14 115 116 119
4 H4E0T0C0D0 nnnhhl 2:1+1 24.67 D Y C Q 24.07 0.04 38.15 36.44 H2 H2 H2 H4 A A A A 15 16 19 38
3 H3E0T0C0D0 hhl 2:1 40.15 D Q C 24.07 58.24 38.15 H2 H2 H2 A A A 15 18 19
4 H4E0T0C0D0 nnnhhl 2:1+1 9.29 Y L Q A 0.04 0.68 36.44 0.00 H2 H4 H4 H4 A A A A 16 37 38 41
4 H4E0T0C0D0 nnnnnh :2+1+1 0.18 Y L A F 0.04 0.68 0.00 0.00 H2 H4 H4 H11 A A A A 16 37 41 93
4 H4E0T0C0D0 nnnhhl 2:1+1 29.69 Y Q A F 0.04 36.44 0.00 82.26 H2 H4 H4 H4 A A A A 16 38 41 42
4 H4E0T0C0D0 nnnhhl 2:1+1 22.54 Y A F Q 0.04 0.00 82.26 7.85 H2 H4 H4 H4 A A A A 16 41 42 45
4 H4E0T0C0D0 nnnnnh :2+1+1 1.97 Y A Q A 0.04 0.00 7.85 0.00 H2 H4 H4 H11 A A A A 16 41 45 94
4 H4E0T0C0D0 lnnnnn 2+1+1 0.01 Y A F A 0.04 0.00 0.00 0.00 H2 H4 H11 H11 A A A A 16 41 93 94
4 H4E0T0C0D0 hnnnnh :2+:2 39.22 Y C Q F 0.04 38.15 36.44 82.26 H2 H2 H4 H4 A A A A 16 19 38 42
4 H4E0T0C0D0 nnnhhl 2:1+1 34.36 Y C V F 0.04 38.15 17.00 82.26 H2 H2 H2 H4 A A A A 16 19 20 42
4 H4E0T0C0D0 hnnnnh :2+:2 26.79 Y V F Q 0.04 17.00 82.26 7.85 H2 H2 H4 H4 A A A A 16 20 42 45
4 H4E0T0C0D0 nnnnnh :2+1+1 6.22 Y V Q G 0.04 17.00 7.85 0.00 H2 H2 H4 H11 A A A A 16 20 45 97
4 H4E0T0C0D0 nnnhhl 2:1+1 4.99 Y L V G 0.04 2.92 17.00 0.00 H2 H2 H2 H11 A A A A 16 17 20 97
4 H4E0T0C0D0 lnnnnl 2+2 0.74 Y L E G 0.04 2.92 0.00 0.00 H2 H2 H11 H11 A A A A 16 17 96 97
4 H4E0T0C0D0 nnnhhl 2:1+1 0.01 Y F E G 0.04 0.00 0.00 0.00 H2 H11 H11 H11 A A A A 16 93 96 97
4 H4E0T0C0D0 nnnhhl 2:1+1 0.01 Y F A G 0.04 0.00 0.00 0.00 H2 H11 H11 H11 A A A A 16 93 94 97
4 H4E0T0C0D0 nnnnnh :2+1+1 1.97 Y Q A G 0.04 7.85 0.00 0.00 H2 H4 H11 H11 A A A A 16 45 94 97
4 H2E0T0C2D0 lnnnnl 2+2 43.01 L Q L I 2.92 58.24 40.99 69.90 H2 H2 C3 C3 A A A A 17 18 21 23
4 H1E0T0C3D0 lnnnnn 2+1+1 47.45 L L I V 2.92 40.99 69.90 76.01 H2 C3 C3 C12 A A A A 17 21 23 112
4 H3E0T0C1D0 nnnlnh 2:1+1 15.23 L V L I 2.92 17.00 40.99 0.00 H2 H2 C3 H11 A A A A 17 20 21 100
4 H3E0T0C1D0 nnnnnn 1+1+1+1 11.37 L L I Y 2.92 40.99 0.00 1.57 H2 C3 H11 H13 A A A A 17 21 100 115
4 H2E0T0C2D0 nnnnnn 1+1+1+1 30.37 L L V Y 2.92 40.99 76.01 1.57 H2 C3 C12 H13 A A A A 17 21 112 115
4 H4E0T0C0D0 nnnhhl 2:1+1 0.73 L E G I 2.92 0.00 0.00 0.00 H2 H11 H11 H11 A A A A 17 96 97 100
4 H4E0T0C0D0 nnnnnh :2+1+1 0.73 L E I I 2.92 0.00 0.00 0.00 H2 H11 H11 H13 A A A A 17 96 100 118
4 H4E0T0C0D0 lnnnnn 2+1+1 0.73 L E I S 2.92 0.00 0.00 0.00 H2 H11 H13 H13 A A A A 17 96 118 119
4 H4E0T0C0D0 hnnnnh :2+:2 4.98 L V G I 2.92 17.00 0.00 0.00 H2 H2 H11 H11 A A A A 17 20 97 100
4 H4E0T0C0D0 nnnnnh :2+1+1 1.12 L I Y I 2.92 0.00 1.57 0.00 H2 H11 H13 H13 A A A A 17 100 115 118
4 H4E0T0C0D0 nnnhhl 2:1+1 1.12 L Y I S 2.92 1.57 0.00 0.00 H2 H13 H13 H13 A A A A 17 115 118 119
3 H2E0T0C1D0 lnl 3 70.33 C V Q 38.15 17.00 155.83 H2 H2 C3 A A A 19 20 22
4 H4E0T0C0D0 nnnnnh :2+1+1 27.20 V Q G K 17.00 7.85 0.00 83.96 H2 H4 H11 H11 A A A A 20 45 97 101
4 H4E0T0C0D0 nnnhhl 2:1+1 25.24 V G I K 17.00 0.00 0.00 83.96 H2 H11 H11 H11 A A A A 20 97 100 101
4 H3E0T0C1D0 lnnnnl 2+2 35.49 V L I K 17.00 40.99 0.00 83.96 H2 C3 H11 H11 A A A A 20 21 100 101
3 H1E0T0C2D0 lll 3 71.27 V L Q 17.00 40.99 155.83 H2 C3 C3 A A A 20 21 22
4 H3E0T0C1D0 nnnhhl 2:1+1 47.74 L I K L 40.99 0.00 83.96 66.02 C3 H11 H11 H11 A A A A 21 100 101 104
4 H3E0T0C1D0 nnnnnh :2+1+1 27.14 L I L Y 40.99 0.00 66.02 1.57 C3 H11 H11 H13 A A A A 21 100 104 115
4 H2E0T0C2D0 nnnnnn 1+1+1+1 46.15 L L V Y 40.99 66.02 76.01 1.57 C3 H11 C12 H13 A A A A 21 104 112 115
3 H0E0T0C3D0 lll 3 88.91 L Q I 40.99 155.83 69.90 C3 C3 C3 A A A 21 22 23
2 H0E0T0C2D0 l 2 120.75 I P 69.90 171.59 C3 C3 A A 23 24
4 H3E0T0C1D0 llnlnn 3+1 79.26 S K T E 102.04 113.45 1.91 99.65 C3 H4 H4 H15 A A A A 31 32 33 141
3 H2E0T0C1D0 nhl 2:1 121.50 S K R 102.04 113.45 149.02 C3 H4 H4 A A A 31 32 35
4 H3E0T0C1D0 nnnhhl 2:1+1 72.38 S S R Q 102.04 2.01 149.02 36.44 C3 H4 H4 H4 A A A A 31 34 35 38
4 H4E0T0C0D0 nnnhhl 2:1+1 34.83 K T V V 113.45 1.91 20.79 3.17 H4 H4 H4 H15 A A A A 32 33 36 145
4 H3E0T0C1D0 nnnnnh :2+1+1 60.45 K V V E 113.45 20.79 3.17 104.40 H4 H4 H15 C16 A A A A 32 36 145 149
4 H4E0T0C0D0 lnnnnh 2+:2 54.54 K T E V 113.45 1.91 99.65 3.17 H4 H4 H15 H15 A A A A 32 33 141 145
4 H4E0T0C0D0 nnnhhl 2:1+1 73.88 K E V K 113.45 99.65 3.17 79.23 H4 H15 H15 H15 A A A A 32 141 145 146
4 H3E0T0C1D0 lnnnnn 2+1+1 75.06 K V K E 113.45 3.17 79.23 104.40 H4 H15 H15 C16 A A A A 32 145 146 149
3 H3E0T0C0D0 hhl 2:1 94.42 K R V 113.45 149.02 20.79 H4 H4 H4 A A A 32 35 36
4 H4E0T0C0D0 hnnnnh :2+:2 4.72 T L W F 1.91 0.68 16.22 0.06 H4 H4 H15 H15 A A A A 33 37 140 144
4 H4E0T0C0D0 nnnhhl 2:1+1 5.86 T V L F 1.91 20.79 0.68 0.06 H4 H4 H4 H15 A A A A 33 36 37 144
4 H4E0T0C0D0 nnnhhl 2:1+1 30.24 T W E V 1.91 16.22 99.65 3.17 H4 H15 H15 H15 A A A A 33 140 141 145
4 H4E0T0C0D0 lnnnnh 2+:2 6.48 T V F V 1.91 20.79 0.06 3.17 H4 H4 H15 H15 A A A A 33 36 144 145
4 H4E0T0C0D0 nnnhhl 2:1+1 5.34 T W F V 1.91 16.22 0.06 3.17 H4 H15 H15 H15 A A A A 33 140 144 145
3 H3E0T0C0D0 hhl 2:1 99.32 R Q N 149.02 36.44 112.50 H4 H4 H4 A A A 35 38 39
3 H3E0T0C0D0 hhl 2:1 94.10 R V N 149.02 20.79 112.50 H4 H4 H4 A A A 35 36 39
4 H4E0T0C0D0 nnnhhl 2:1+1 6.64 V L V F 20.79 0.68 5.03 0.06 H4 H4 H4 H15 A A A A 36 37 40 144
4 H4E0T0C0D0 hnnnnh :2+:2 8.95 V V F F 20.79 5.03 0.06 9.92 H4 H4 H15 H15 A A A A 36 40 144 148
3 H3E0T0C0D0 hhl 2:1 46.11 V N V 20.79 112.50 5.03 H4 H4 H4 A A A 36 39 40
4 H4E0T0C0D0 nnnhhl 2:1+1 8.48 V F V F 20.79 0.06 3.17 9.92 H4 H15 H15 H15 A A A A 36 144 145 148
4 H3E0T0C1D0 nnnlnh 2:1+1 34.57 V V F E 20.79 3.17 9.92 104.40 H4 H15 H15 C16 A A A A 36 145 148 149
4 H4E0T0C0D0 nnnhhl 2:1+1 1.43 L V A V 0.68 5.03 0.00 0.00 H4 H4 H4 H11 A A A A 37 40 41 90
4 H4E0T0C0D0 nnnnnh :2+1+1 1.44 L V V F 0.68 5.03 0.00 0.06 H4 H4 H11 H15 A A A A 37 40 90 144
4 H4E0T0C0D0 nnnhhl 2:1+1 0.20 L I V F 0.68 0.10 0.00 0.00 H4 H11 H11 H11 A A A A 37 89 90 93
4 H4E0T0C0D0 lnnnnn 2+1+1 0.21 L I V F 0.68 0.10 0.00 0.06 H4 H11 H11 H15 A A A A 37 89 90 144
4 H4E0T0C0D0 hnnnnh :2+:2 0.17 L A V F 0.68 0.00 0.00 0.00 H4 H4 H11 H11 A A A A 37 41 90 93
4 H4E0T0C0D0 nnnnnh :2+1+1 4.25 L I F W 0.68 0.10 0.00 16.22 H4 H11 H11 H15 A A A A 37 89 93 140
4 H4E0T0C0D0 nnnnnh :2+1+1 4.26 L I W F 0.68 0.10 16.22 0.06 H4 H11 H15 H15 A A A A 37 89 140 144
3 H3E0T0C0D0 hhl 2:1 77.07 Q N F 36.44 112.50 82.26 H4 H4 H4 A A A 38 39 42
3 H3E0T0C0D0 hhl 2:1 82.51 N F S 112.50 82.26 52.77 H4 H4 H4 A A A 39 42 43
3 H3E0T0C0D0 hhl 2:1 56.77 N V S 112.50 5.03 52.77 H4 H4 H4 A A A 39 40 43
4 H4E0T0C0D0 nnnhhl 2:1+1 1.26 V A V V 5.03 0.00 0.00 0.00 H4 H4 H4 H11 A A A A 40 41 44 90
4 H4E0T0C0D0 nnnnnh :2+1+1 6.23 V V V F 5.03 0.00 0.00 19.87 H4 H4 H11 H18 A A A B 40 44 90 159
4 H4E0T0C0D0 nnnnnh :2+1+1 3.75 V V F F 5.03 0.00 0.06 9.92 H4 H11 H15 H15 A A A A 40 90 144 148
4 H4E0T0C0D0 nnnnnn 1+1+1+1 8.71 V V F F 5.03 0.00 9.92 19.87 H4 H11 H15 H18 A A A B 40 90 148 159
4 H4E0T0C0D0 nnnhhl 2:1+1 19.42 V S V F 5.03 52.77 0.00 19.87 H4 H4 H4 H18 A A A B 40 43 44 159
4 H3E0T0C1D0 nnnnnh :2+1+1 36.51 V S F Y 5.03 52.77 19.87 68.36 H4 H4 H18 C19 A A B B 40 43 159 163
4 H3E0T0C1D0 nnnnnn 1+1+1+1 25.80 V F F Y 5.03 9.92 19.87 68.36 H4 H15 H18 C19 A A B B 40 148 159 163
4 H4E0T0C0D0 nnnhhl 2:1+1 1.96 A V Q A 0.00 0.00 7.85 0.00 H4 H4 H4 H11 A A A A 41 44 45 94
4 H4E0T0C0D0 hnnnnh :2+:2 0.00 A V V A 0.00 0.00 0.00 0.00 H4 H4 H11 H11 A A A A 41 44 90 94
4 H4E0T0C0D0 nnnhhl 2:1+1 0.00 A V F A 0.00 0.00 0.00 0.00 H4 H11 H11 H11 A A A A 41 90 93 94
3 H3E0T0C0D0 hhl 2:1 73.00 F Q K 82.26 7.85 128.88 H4 H4 H4 A A A 42 45 46
3 H3E0T0C0D0 hhl 2:1 87.97 F S K 82.26 52.77 128.88 H4 H4 H4 A A A 42 43 46
5 H5E0T0C0D0 nnnhhhnlnn 2:1+:2 26.89 S V E I F 52.77 0.00 61.82 0.00 19.87 H4 H4 H4 H18 H18 A A A B B 43 44 47 155 159
3 H3E0T0C0D0 hhl 2:1 81.16 S K E 52.77 128.88 61.82 H4 H4 H4 A A A 43 46 47
4 H4E0T0C0D0 nnnhhl 2:1+1 14.29 Q V E I 7.85 0.00 45.97 3.35 H4 H4 H4 H11 A A A A 45 48 49 98
4 H4E0T0C0D0 hnnnnh :2+:2 2.80 Q V A I 7.85 0.00 0.00 3.35 H4 H4 H11 H11 A A A A 45 48 94 98
4 H4E0T0C0D0 nnnhhl 2:1+1 2.80 Q A G I 7.85 0.00 0.00 3.35 H4 H11 H11 H11 A A A A 45 94 97 98
4 H4E0T0C0D0 nnnhhl 2:1+1 23.79 Q G I K 7.85 0.00 3.35 83.96 H4 H11 H11 H11 A A A A 45 97 98 101
4 H4E0T0C0D0 hnnnnh :2+:2 35.28 Q E I K 7.85 45.97 3.35 83.96 H4 H4 H11 H11 A A A A 45 49 98 101
3 H3E0T0C0D0 hhl 2:1 60.90 Q K E 7.85 128.88 45.97 H4 H4 H4 A A A 45 46 49
4 H4E0T0C0D0 nnnhhl 2:1+1 1.96 V Q V A 0.00 7.85 0.00 0.00 H4 H4 H4 H11 A A A A 44 45 48 94
3 H3E0T0C0D0 hhl 2:1 110.89 K E K 128.88 45.97 157.81 H4 H4 H4 A A A 46 49 50
3 H3E0T0C0D0 hhl 2:1 116.17 K E K 128.88 61.82 157.81 H4 H4 H4 A A A 46 47 50
4 H4E0T0C0D0 lnnnnh 2+:2 19.60 E V E I 61.82 0.00 16.57 0.00 H4 H4 H18 H18 A A B B 47 48 151 155
4 H4E0T0C0D0 nnnhhl 2:1+1 15.46 V E V I 0.00 61.82 0.00 0.00 H4 H4 H4 H18 A A A B 44 47 48 155
4 H4E0T0C0D0 nnnhhl 2:1+1 41.65 E E R I 61.82 16.57 88.21 0.00 H4 H18 H18 H18 A B B B 47 151 154 155
4 H4E0T0C0D0 nnnhhl 2:1+1 50.61 E R I E 61.82 88.21 0.00 52.40 H4 H18 H18 H18 A B B B 47 154 155 158
4 H4E0T0C0D0 nnnhhl 2:1+1 33.52 E I E F 61.82 0.00 52.40 19.87 H4 H18 H18 H18 A B B B 47 155 158 159
3 H3E0T0C0D0 hhl 2:1 96.53 E K N 61.82 157.81 69.96 H4 H4 H4 A A A 47 50 51
4 H4E0T0C0D0 nnnhhl 2:1+1 37.09 E V N E 61.82 0.00 69.96 16.57 H4 H4 H4 H18 A A A B 47 48 51 151
4 H4E0T0C0D0 hnnnnh :2+:2 59.14 E N E R 61.82 69.96 16.57 88.21 H4 H4 H18 H18 A A B B 47 51 151 154
5 H4E0T0C1D0 nnnnnnnnnl 2+1+1+1 13.17 V E L L I 0.00 45.97 3.50 13.05 3.35 H4 H4 C5 H6 H11 A A A A A 48 49 52 56 98
3 H3E0T0C0D0 nhn :2+1 62.64 E K L 45.97 128.91 13.05 H4 H6 H6 A A A 49 53 56
3 H3E0T0C0D0 nnl 2+1 110.90 E K K 45.97 157.81 128.91 H4 H4 H6 A A A 49 50 53
4 H3E0T0C1D0 nnnlnh 2:1+1 22.51 V N L E 0.00 69.96 3.50 16.57 H4 H4 C5 H18 A A A B 48 51 52 151
3 H2E0T0C1D0 nhl 2:1 81.25 K L D 128.91 13.05 101.78 H6 H6 C7 A A A 53 56 57
3 H2E0T0C1D0 nnl 2+1 101.30 K S D 128.91 73.20 101.78 H6 H6 C7 A A A 53 54 57
4 H2E0T0C2D0 lnnnnn 2+1+1 64.30 S C N M 73.20 0.00 105.75 78.25 H6 H6 C7 C17 A A A B 54 55 58 142
4 H3E0T0C1D0 lnnnnn 2+1+1 63.39 S C M W 73.20 0.00 78.25 102.11 H6 H6 C17 H18 A A B B 54 55 142 147
4 H3E0T0C1D0 lnnlnn 3+1 44.70 L S C W 3.50 73.20 0.00 102.11 C5 H6 H6 H18 A A A B 52 54 55 147
3 H1E0T0C2D0 nnl 2+1 93.58 S D N 73.20 101.78 105.75 H6 C7 C7 A A A 54 57 58
4 H1E0T0C3D0 lnnnnn 2+1+1 50.13 C N V M 0.00 105.75 16.51 78.25 H6 C7 C7 C17 A A A B 55 58 59 142
4 H2E0T0C2D0 lnnnnn 2+1+1 30.76 C V M P 0.00 16.51 78.25 28.28 H6 C7 C17 H18 A A B B 55 59 142 144
4 H3E0T0C1D0 lnnnnn 2+1+1 7.42 C L V I 0.00 13.05 16.51 0.10 H6 H6 C7 H18 A A A B 55 56 59 148
4 H3E0T0C1D0 nnnnnh :2+1+1 11.22 C V P I 0.00 16.51 28.28 0.10 H6 C7 H18 H18 A A B B 55 59 144 148
4 H3E0T0C1D0 lnnnnn 2+1+1 26.43 L C W I 3.50 0.00 102.11 0.10 C5 H6 H18 H18 A A B B 52 55 147 148
4 H3E0T0C1D0 lnnnnn 2+1+1 4.16 L C L I 3.50 0.00 13.05 0.10 C5 H6 H6 H18 A A A B 52 55 56 148
4 H3E0T0C1D0 nnnlnh 2:1+1 52.16 C M P W 0.00 78.25 28.28 102.11 H6 C17 H18 H18 A B B B 55 142 144 147
4 H4E0T0C0D0 nnnhhl 2:1+1 32.62 C P W I 0.00 28.28 102.11 0.10 H6 H18 H18 H18 A B B B 55 144 147 148
4 H3E0T0C1D0 nnnnnn 1+1+1+1 4.16 V L L I 0.00 3.50 13.05 0.10 H4 C5 H6 H18 A A A B 48 52 56 148
4 H4E0T0C0D0 nnnnnh :2+1+1 4.19 V L F I 0.00 13.05 0.36 3.35 H4 H6 H11 H11 A A A A 48 56 95 98
4 H4E0T0C0D0 nnnnnn 1+1+1+1 3.38 V L F I 0.00 13.05 0.36 0.10 H4 H6 H11 H18 A A A B 48 56 95 148
3 H2E0T0C1D0 nnl 2+1 52.18 L D K 13.05 101.78 41.70 H6 C7 H11 A A A 56 57 102
3 H2E0T0C1D0 nnn 1+1+1 23.75 L V K 13.05 16.51 41.70 H6 C7 H11 A A A 56 59 102
3 H3E0T0C0D0 nhn :2+1 19.37 L I K 13.05 3.35 41.70 H6 H11 H11 A A A 56 98 102
3 H0E0T0C3D0 lll 3 79.17 N V N 105.75 16.51 115.25 C7 C7 C7 A A A 58 59 60
4 H1E0T0C3D0 llnlnn 3+1 37.40 V N V L 16.51 115.25 1.39 16.47 C7 C7 C7 H8 A A A A 59 60 61 70
4 H3E0T0C1D0 nnnnnh :2+1+1 15.34 V L P I 16.51 16.47 28.28 0.10 C7 H8 H18 H18 A A B B 59 70 144 148
3 H1E0T0C2D0 nnl 2+1 19.87 V V K 16.51 1.39 41.70 C7 C7 H11 A A A 59 61 102
4 H1E0T0C3D0 llnlnn 3+1 61.66 N V V T 115.25 1.39 74.30 55.69 C7 C7 C7 H8 A A A A 60 61 62 66
4 H1E0T0C3D0 llnlnn 3+1 66.01 N V V Q 115.25 1.39 74.30 73.10 C7 C7 C7 H11 A A A A 60 61 62 106
4 H2E0T0C2D0 lnnnnh 2+:2 47.20 N V T L 115.25 1.39 55.69 16.47 C7 C7 H8 H8 A A A A 60 61 66 70
4 H2E0T0C2D0 lnnnnn 2+1+1 9.61 V S A L 1.39 37.04 0.00 0.00 C7 C7 H8 H11 A A A A 61 63 67 103
4 H1E0T0C3D0 llnlnn 3+1 28.18 V V S L 1.39 74.30 37.04 0.00 C7 C7 C7 H11 A A A A 61 62 63 103
4 H3E0T0C1D0 nnnnnh :2+1+1 0.53 V A L L 1.39 0.00 0.71 0.00 C7 H8 H11 H11 A A A A 61 67 99 103
4 H3E0T0C1D0 nnnhhl 2:1+1 10.95 V L K L 1.39 0.71 41.70 0.00 C7 H11 H11 H11 A A A A 61 99 102 103
4 H3E0T0C1D0 nnnhhl 2:1+1 29.05 V K L Q 1.39 41.70 0.00 73.10 C7 H11 H11 H11 A A A A 61 102 103 106
4 H2E0T0C2D0 lnnnnh 2+:2 37.20 V V L Q 1.39 74.30 0.00 73.10 C7 C7 H11 H11 A A A A 61 62 103 106
4 H2E0T0C2D0 lnnnnl 2+2 23.53 V S T A 1.39 37.04 55.69 0.00 C7 C7 H8 H8 A A A A 61 63 66 67
4 H1E0T0C3D0 llnlnn 3+1 42.10 V V S T 1.39 74.30 37.04 55.69 C7 C7 C7 H8 A A A A 61 62 63 66
4 H3E0T0C1D0 nnnhhl 2:1+1 18.39 V T A L 1.39 55.69 0.00 16.47 C7 H8 H8 H8 A A A A 61 66 67 70
4 H3E0T0C1D0 nnnnnh :2+1+1 4.64 V A L L 1.39 0.00 16.47 0.71 C7 H8 H8 H11 A A A A 61 67 70 99
4 H2E0T0C2D0 nnnlnh 2:1+1 46.06 V L Q Q 74.30 0.00 73.10 36.83 C7 H11 H11 C12 A A A A 62 103 106 107
4 H1E0T0C3D0 lnnnnn 2+1+1 37.04 V S L Q 74.30 37.04 0.00 36.83 C7 C7 H11 C12 A A A A 62 63 103 107
4 H3E0T0C1D0 nnnlnh 2:1+1 13.45 S V A L 37.04 16.77 0.00 0.00 C7 H8 H8 H11 A A A A 63 64 67 103
4 H2E0T0C2D0 lnnnnn 2+1+1 22.66 S V L Q 37.04 16.77 0.00 36.83 C7 H8 H11 C12 A A A A 63 64 103 107
3 H2E0T0C1D0 lll 3 47.02 S V D 37.04 16.77 87.26 C7 H8 H8 A A A 63 64 65
3 H2E0T0C1D0 lnl 3 60.00 S D T 37.04 87.26 55.69 C7 H8 H8 A A A 63 65 66
4 H4E0T0C0D0 nnnnnh :2+1+1 4.19 V A L I 16.77 0.00 0.00 0.00 H8 H8 H11 H13 A A A A 64 67 103 118
4 H4E0T0C0D0 hnnnnh :2+:2 5.87 V A I F 16.77 0.00 0.00 6.69 H8 H8 H13 H13 A A A A 64 67 118 121
4 H4E0T0C0D0 nnnhhl 2:1+1 16.52 V T Y I 16.77 47.76 1.57 0.00 H8 H13 H13 H13 A A A A 64 114 115 118
4 H4E0T0C0D0 nnnhhl 2:1+1 35.44 V T E I 16.77 47.76 77.24 0.00 H8 H13 H13 H13 A A A A 64 114 117 118
4 H4E0T0C0D0 nnnnnh :2+1+1 4.58 V L Y I 16.77 0.00 1.57 0.00 H8 H11 H13 H13 A A A A 64 103 115 118
4 H4E0T0C0D0 nnnhhl 2:1+1 25.17 V E I F 16.77 77.24 0.00 6.69 H8 H13 H13 H13 A A A A 64 117 118 121
4 H4E0T0C0D0 hnnnnh :2+:2 45.31 V R E F 16.77 80.53 77.24 6.69 H8 H8 H13 H13 A A A A 64 68 117 121
4 H4E0T0C0D0 nnnhhl 2:1+1 26.00 V A R F 16.77 0.00 80.53 6.69 H8 H8 H8 H13 A A A A 64 67 68 121
3 H3E0T0C0D0 hhl 2:1 61.52 V D R 16.77 87.26 80.53 H8 H8 H8 A A A 64 65 68
4 H3E0T0C1D0 lnnnnn 2+1+1 25.73 V Q T Y 16.77 36.83 47.76 1.57 H8 C12 H13 H13 A A A A 64 107 114 115
4 H3E0T0C1D0 nnnnnn 1+1+1+1 13.79 V L Q Y 16.77 0.00 36.83 1.57 H8 H11 C12 H13 A A A A 64 103 107 115
3 H3E0T0C0D0 hhl 2:1 80.11 D R T 87.26 80.53 72.54 H8 H8 H8 A A A 65 68 69
3 H3E0T0C0D0 hhl 2:1 71.83 D T T 87.26 55.69 72.54 H8 H8 H8 A A A 65 66 69
3 H3E0T0C0D0 hhl 2:1 48.23 T T L 55.69 72.54 16.47 H8 H8 H8 A A A 66 69 70
4 H4E0T0C0D0 nnnhhl 2:1+1 4.29 A L F L 0.00 16.47 0.00 0.71 H8 H8 H8 H11 A A A A 67 70 71 99
4 H4E0T0C0D0 nnnnnh :2+1+1 1.85 A F L F 0.00 0.00 0.71 6.69 H8 H8 H11 H13 A A A A 67 71 99 121
4 H4E0T0C0D0 nnnnnh :2+1+1 0.18 A L L I 0.00 0.71 0.00 0.00 H8 H11 H11 H13 A A A A 67 99 103 118
4 H4E0T0C0D0 nnnnnh :2+1+1 1.85 A L I F 0.00 0.71 0.00 6.69 H8 H11 H13 H13 A A A A 67 99 118 121
4 H4E0T0C0D0 nnnhhl 2:1+1 21.80 A R F F 0.00 80.53 0.00 6.69 H8 H8 H8 H13 A A A A 67 68 71 121
4 H4E0T0C0D0 nnnhhl 2:1+1 39.70 R F N F 80.53 0.00 71.58 6.69 H8 H8 H8 H13 A A A A 68 71 72 121
3 H3E0T0C0D0 hhl 2:1 74.88 R T N 80.53 72.54 71.58 H8 H8 H8 A A A 68 69 72
3 H3E0T0C0D0 hhl 2:1 73.96 T N Q 72.54 71.58 77.77 H8 H8 H8 A A A 69 72 73
3 H3E0T0C0D0 hhl 2:1 55.59 T L Q 72.54 16.47 77.77 H8 H8 H8 A A A 69 70 73
5 H5E0T0C0D0 nnnhhhnlnn 2:1+:2 14.11 L V P E I 16.47 0.00 28.28 25.71 0.10 H8 H8 H18 H18 H18 A A B B B 70 74 144 145 148
4 H4E0T0C0D0 nnnhhl 2:1+1 29.99 L Q V E 16.47 77.77 0.00 25.71 H8 H8 H8 H18 A A A B 70 73 74 145
4 H4E0T0C0D0 nnnhhl 2:1+1 4.21 L F V F 16.47 0.00 0.00 0.36 H8 H8 H8 H11 A A A A 70 71 74 95
4 H4E0T0C0D0 nnnnnh :2+1+1 4.23 L V F I 16.47 0.00 0.36 0.10 H8 H8 H11 H18 A A A B 70 74 95 148
4 H4E0T0C0D0 lnnnnh 2+:2 4.38 L F F L 16.47 0.00 0.36 0.71 H8 H8 H11 H11 A A A A 70 71 95 99
4 H4E0T0C0D0 hnnnnh :2+:2 0.16 F M I F 0.00 0.28 0.00 0.36 H8 H8 H11 H11 A A A A 71 75 92 95
4 H4E0T0C0D0 nnnnnh :2+1+1 6.81 F M I F 0.00 0.28 0.00 26.95 H8 H8 H11 H13 A A A A 71 75 92 125
4 H4E0T0C0D0 nnnhhl 2:1+1 24.70 F N M F 0.00 71.58 0.28 26.95 H8 H8 H8 H13 A A A A 71 72 75 125
4 H4E0T0C0D0 nnnhhl 2:1+1 0.16 F V M F 0.00 0.00 0.28 0.36 H8 H8 H8 H11 A A A A 71 74 75 95
4 H4E0T0C0D0 nnnhhl 2:1+1 0.09 F I F E 0.00 0.00 0.36 0.00 H8 H11 H11 H11 A A A A 71 92 95 96
4 H4E0T0C0D0 nnnnnh :2+1+1 0.00 F I E V 0.00 0.00 0.00 0.00 H8 H11 H11 H13 A A A A 71 92 96 122
4 H4E0T0C0D0 nnnhhl 2:1+1 0.27 F F E L 0.00 0.36 0.00 0.71 H8 H11 H11 H11 A A A A 71 95 96 99
4 H4E0T0C0D0 nnnnnh :2+1+1 0.18 F E L V 0.00 0.00 0.71 0.00 H8 H11 H11 H13 A A A A 71 96 99 122
4 H4E0T0C0D0 lnnnnn 2+1+1 1.85 F L F V 0.00 0.71 6.69 0.00 H8 H11 H13 H13 A A A A 71 99 121 122
4 H4E0T0C0D0 nnnhhl 2:1+1 8.41 F F V F 0.00 6.69 0.00 26.95 H8 H13 H13 H13 A A A A 71 121 122 125
4 H4E0T0C0D0 lnnnnh 2+:2 26.30 F N F F 0.00 71.58 6.69 26.95 H8 H8 H13 H13 A A A A 71 72 121 125
4 H4E0T0C0D0 nnnnnh :2+1+1 6.74 F I V F 0.00 0.00 0.00 26.95 H8 H11 H13 H13 A A A A 71 92 122 125
4 H4E0T0C0D0 nnnhhl 2:1+1 55.56 N M E F 71.58 0.28 123.44 26.95 H8 H8 H8 H13 A A A A 72 75 76 125
3 H3E0T0C0D0 hhl 2:1 90.93 N Q E 71.58 77.77 123.44 H8 H8 H8 A A A 72 73 76
4 H4E0T0C0D0 nnnhhl 2:1+1 42.28 Q V K E 77.77 0.00 65.65 25.71 H8 H8 H8 H18 A A A B 73 74 77 145
3 H3E0T0C0D0 hhl 2:1 88.95 Q E K 77.77 123.44 65.65 H8 H8 H8 A A A 73 76 77
4 H4E0T0C0D0 nnnhhl 2:1+1 44.51 M E F F 0.28 123.44 27.38 26.95 H8 H8 H8 H13 A A A A 75 76 79 125
3 H2E0T1C0D0 nnl 2+1 101.22 E K E 123.44 65.65 114.56 H8 H8 T9 A A A 76 77 80
4 H4E0T0C0D0 nnnhhl 2:1+1 17.21 V K E A 0.00 65.65 0.05 3.16 H8 H8 H8 H18 A A A B 74 77 78 149
4 H4E0T0C0D0 lnnnnh 2+:2 33.48 K E A R 65.65 0.05 3.16 65.06 H8 H8 H18 H18 A A B B 77 78 149 153
4 H4E0T0C0D0 nnnhhl 2:1+1 41.36 K E I A 65.65 25.71 70.90 3.16 H8 H18 H18 H18 A B B B 77 145 146 149
4 H4E0T0C0D0 hnnnnh :2+:2 23.63 V K E A 0.00 65.65 25.71 3.16 H8 H8 H18 H18 A A B B 74 77 145 149
3 H2E0T1C0D0 nnn 1+1+1 81.76 K E R 65.65 114.56 65.06 H8 T9 H18 A A B 77 80 153
5 H4E0T1C0D0 nnnnnnnlnl 3+1+1 31.23 E F D R R 0.05 27.38 61.19 2.49 65.06 H8 H8 T9 H11 H18 A A A A B 78 79 81 88 153
4 H4E0T0C0D0 lnnnnh 2+:2 7.48 E F R I 0.05 27.38 2.49 0.00 H8 H8 H11 H11 A A A A 78 79 88 92
5 H2E0T0C3D0 nnnnllnlnn 3+1+1 35.08 F I I N R 27.38 85.59 40.86 19.08 2.49 H8 C10 C10 C10 H11 A A A A A 79 83 84 85 88
4 H2E0T1C1D0 lnnlnn 3+1 44.16 F D I R 27.38 61.19 85.59 2.49 H8 T9 C10 H11 A A A A 79 81 83 88
5 H3E0T0C2D0 lnnnnnnlnn 2+2+1 17.98 F I N R I 27.38 40.86 19.08 2.49 0.10 H8 C10 C10 H11 H11 A A A A A 79 84 85 88 89
4 H4E0T0C0D0 nnnhhl 2:1+1 7.49 F R I I 27.38 2.49 0.10 0.00 H8 H11 H11 H11 A A A A 79 88 89 92
4 H1E0T2C1D0 llnlnl 4 59.51 F D G I 27.38 61.19 63.88 85.59 H8 T9 T9 C10 A A A A 79 81 82 83
4 H1E0T1C2D0 llnlnn 3+1 54.43 F G I I 27.38 63.88 85.59 40.86 H8 T9 C10 C10 A A A A 79 82 83 84
4 H4E0T0C0D0 nnnhhl 2:1+1 6.93 M E F I 0.28 0.05 27.38 0.00 H8 H8 H8 H11 A A A A 75 78 79 92
4 H4E0T0C0D0 nnnnnh :2+1+1 13.65 M F I F 0.28 27.38 0.00 26.95 H8 H8 H11 H13 A A A A 75 79 92 125
4 H4E0T0C0D0 nnnnnh :2+1+1 13.76 F I F T 27.38 0.00 26.95 0.73 H8 H11 H13 H13 A A A A 79 92 125 130
4 H3E0T0C1D0 nnnnnn 1+1+1+1 17.27 F I I T 27.38 40.86 0.10 0.73 H8 C10 H11 H13 A A A A 79 84 89 130
4 H4E0T0C0D0 nnnnnh :2+1+1 7.05 F I I T 27.38 0.10 0.00 0.73 H8 H11 H11 H13 A A A A 79 89 92 130
3 H1E0T2C0D0 nnl 2+1 80.27 E D R 114.56 61.19 65.06 T9 T9 H18 A A B 80 81 153
4 H2E0T0C2D0 lnnnnn 2+1+1 39.63 I N R D 85.59 19.08 2.49 51.38 C10 C10 H11 H18 A A A B 83 85 88 157
4 H2E0T0C2D0 lnnnnn 2+1+1 29.08 I N I W 40.86 19.08 0.10 56.29 C10 C10 H11 H13 A A A A 84 85 89 133
4 H3E0T0C1D0 nnnnnh :2+1+1 24.49 I I T W 40.86 0.10 0.73 56.29 C10 H11 H13 H13 A A A A 84 89 130 133
4 H3E0T0C1D0 nnnhhl 2:1+1 44.40 I N T W 40.86 79.72 0.73 56.29 C10 H13 H13 H13 A A A A 84 129 130 133
4 H3E0T0C1D0 llnlnn 3+1 18.65 N W G N 19.08 13.41 0.00 42.12 C10 H11 H11 H18 A A A B 85 86 87 160
4 H3E0T0C1D0 nnnlnh 2:1+1 22.22 N W I W 19.08 13.41 0.10 56.29 C10 H11 H11 H13 A A A A 85 86 89 133
4 H3E0T0C1D0 lnnlnn 3+1 5.39 N G R G 19.08 0.00 2.49 0.00 C10 H11 H11 H18 A A A B 85 87 88 156
4 H3E0T0C1D0 lnnnnn 2+1+1 18.24 N R G D 19.08 2.49 0.00 51.38 C10 H11 H18 H18 A A B B 85 88 156 157
4 H3E0T0C1D0 nnnhhl 2:1+1 28.15 N G D N 19.08 0.00 51.38 42.12 C10 H18 H18 H18 A B B B 85 156 157 160
4 H3E0T0C1D0 lnnnnh 2+:2 15.30 N G G N 19.08 0.00 0.00 42.12 C10 H11 H18 H18 A A B B 85 87 156 160
5 H5E0T0C0D0 lhhnhhnlnn 2:2+1 12.06 W G W G F 13.41 19.81 16.22 10.80 0.06 H11 H15 H15 H15 H15 A A A A A 86 139 140 143 144
4 H4E0T0C0D0 hnnnnh :2+:2 7.45 W I W F 13.41 0.10 16.22 0.06 H11 H11 H15 H15 A A A A 86 89 140 144
4 H4E0T0C0D0 nnnhhl 2:1+1 3.39 W I V F 13.41 0.10 0.00 0.06 H11 H11 H11 H15 A A A A 86 89 90 144
4 H4E0T0C0D0 hnnnnh :2+:2 5.85 W V F F 13.41 0.00 0.06 9.92 H11 H11 H15 H15 A A A A 86 90 144 148
4 H4E0T0C0D0 nnnhhl 2:1+1 13.08 W G F K 13.41 10.80 0.06 28.04 H11 H15 H15 H15 A A A A 86 143 144 147
4 H4E0T0C0D0 nnnhhl 2:1+1 12.86 W F K F 13.41 0.06 28.04 9.92 H11 H15 H15 H15 A A A A 86 144 147 148
4 H4E0T0C0D0 lnnnnh 2+:2 20.00 W I W I 13.41 0.10 56.29 10.19 H11 H11 H13 H13 A A A A 86 89 133 134
4 H3E0T0C1D0 lnnnnn 2+1+1 33.86 W W I N 13.41 56.29 10.19 55.56 H11 H13 H13 C14 A A A A 86 133 134 137
4 H4E0T0C0D0 lnnnnn 2+1+1 14.91 W I G W 13.41 10.19 19.81 16.22 H11 H13 H15 H15 A A A A 86 134 139 140
4 H4E0T0C0D0 nnnnnh :2+1+1 9.98 W I I W 13.41 0.10 10.19 16.22 H11 H11 H13 H15 A A A A 86 89 134 140
3 H2E0T0C1D0 nnn 1+1+1 26.59 W N G 13.41 55.56 10.80 H11 C14 H15 A A A 86 137 143
5 H5E0T0C0D0 lnnnnnnlnn 2+2+1 18.70 W G K F N 13.41 0.00 28.04 9.92 42.12 H11 H11 H15 H15 H18 A A A A B 86 87 147 148 160
4 H4E0T0C0D0 nnnhhl 2:1+1 5.83 W G V F 13.41 0.00 0.00 9.92 H11 H11 H11 H15 A A A A 86 87 90 148
5 H5E0T0C0D0 lnnnnnnlnn 2+2+1 19.99 G K F F N 0.00 28.04 9.92 19.87 42.12 H11 H15 H15 H18 H18 A A A B B 87 147 148 159 160
4 H4E0T0C0D0 nnnnnh :2+1+1 7.45 G V F F 0.00 0.00 9.92 19.87 H11 H11 H15 H18 A A A B 87 90 148 159
4 H4E0T0C0D0 nnnhhl 2:1+1 15.50 G G F N 0.00 0.00 19.87 42.12 H11 H18 H18 H18 A B B B 87 156 159 160
4 H4E0T0C0D0 nnnnnh :2+1+1 4.97 V G V F 0.00 0.00 0.00 19.87 H4 H11 H11 H18 A A A B 44 87 90 159
4 H4E0T0C0D0 nnnhhl 2:1+1 0.62 G R T G 0.00 2.49 0.00 0.00 H11 H11 H11 H18 A A A B 87 88 91 156
4 H4E0T0C0D0 nnnhhl 2:1+1 0.00 V G V T 0.00 0.00 0.00 0.00 H4 H11 H11 H11 A A A A 44 87 90 91
4 H4E0T0C0D0 nnnhhl 2:1+1 0.03 I I F I 0.10 0.00 0.00 0.00 H11 H11 H11 H13 A A A A 89 92 93 126
4 H4E0T0C0D0 hnnnnh :2+:2 0.21 I I I T 0.10 0.00 0.00 0.73 H11 H11 H13 H13 A A A A 89 92 126 130
4 H4E0T0C0D0 nnnhhh :3+1 2.75 I I T I 0.10 0.00 0.73 10.19 H11 H13 H13 H13 A A A A 89 126 130 134
4 H4E0T0C0D0 nnnnnh :2+1+1 6.63 I I I W 0.10 0.00 10.19 16.22 H11 H13 H13 H15 A A A A 89 126 134 140
4 H4E0T0C0D0 nnnnnh :2+1+1 4.08 I F I W 0.10 0.00 0.00 16.22 H11 H11 H13 H15 A A A A 89 93 126 140
4 H4E0T0C0D0 nnnhhl 2:1+1 16.83 I T W I 0.10 0.73 56.29 10.19 H11 H13 H13 H13 A A A A 89 130 133 134
4 H4E0T0C0D0 nnnhhl 2:1+1 0.00 V V T A 0.00 0.00 0.00 0.00 H4 H11 H11 H11 A A A A 44 90 91 94
4 H4E0T0C0D0 nnnhhl 2:1+1 0.00 I F E V 0.00 0.00 0.00 0.00 H11 H11 H11 H13 A A A A 92 93 96 122
4 H4E0T0C0D0 lnnnnh 2+:2 0.00 I F V I 0.00 0.00 0.00 0.00 H11 H11 H13 H13 A A A A 92 93 122 126
4 H4E0T0C0D0 nnnhhl 2:1+1 0.18 E L I I 0.00 0.71 0.00 0.00 H11 H11 H11 H13 A A A A 96 99 100 118
4 H4E0T0C0D0 hnnnnh :2+:2 0.18 E L I V 0.00 0.71 0.00 0.00 H11 H11 H13 H13 A A A A 96 99 118 122
4 H4E0T0C0D0 nnnhhl 2:1+1 0.00 E I S V 0.00 0.00 0.00 0.00 H11 H13 H13 H13 A A A A 96 118 119 122
4 H4E0T0C0D0 nnnhhl 2:1+1 1.85 L I F V 0.71 0.00 6.69 0.00 H11 H13 H13 H13 A A A A 99 118 121 122
4 H4E0T0C0D0 nnnhhl 2:1+1 0.18 L I L I 0.71 0.00 0.00 0.00 H11 H11 H11 H13 A A A A 99 100 103 118
3 H3E0T0C0D0 hhl 2:1 15.25 I L K 3.35 0.71 41.70 H11 H11 H11 A A A 98 99 102
3 H3E0T0C0D0 hhl 2:1 1.47 F I L 0.36 3.35 0.71 H11 H11 H11 A A A 95 98 99
4 H4E0T0C0D0 nnnhhl 2:1+1 16.90 I L L Y 0.00 0.00 66.02 1.57 H11 H11 H11 H13 A A A A 100 103 104 115
4 H4E0T0C0D0 hnnnnh :2+:2 0.39 I L Y I 0.00 0.00 1.57 0.00 H11 H11 H13 H13 A A A A 100 103 115 118
3 H3E0T0C0D0 hhl 2:1 43.00 I K K 3.35 83.96 41.70 H11 H11 H11 A A A 98 101 102
3 H3E0T0C0D0 hhl 2:1 111.96 K K R 83.96 41.70 210.22 H11 H11 H11 A A A 101 102 105
3 H3E0T0C0D0 hhl 2:1 120.07 K L R 83.96 66.02 210.22 H11 H11 H11 A A A 101 104 105
3 H3E0T0C0D0 hhl 2:1 108.34 K R Q 41.70 210.22 73.10 H11 H11 H11 A A A 102 105 106
4 H3E0T0C1D0 lnnnnn 2+1+1 26.10 L L Q Y 0.00 66.02 36.83 1.57 H11 H11 C12 H13 A A A A 103 104 107 115
4 H2E0T0C2D0 lnnnnn 2+1+1 63.18 L P V Y 66.02 109.13 76.01 1.57 H11 C12 C12 H13 A A A A 104 110 112 115
4 H2E0T0C2D0 nnnnnn 1+1+1+1 53.39 L Q P Y 66.02 36.83 109.13 1.57 H11 C12 C12 H13 A A A A 104 107 110 115
3 H1E0T0C2D0 lll 3 94.59 Q Q I 73.10 36.83 173.83 H11 C12 C12 A A A 106 107 108
4 H0E0T0C4D0 llnlll 4 98.15 Q I A P 36.83 173.83 72.82 109.13 C12 C12 C12 C12 A A A A 107 108 109 110
4 H0E0T0C4D0 llnlnl 4 68.19 Q A P D 36.83 72.82 109.13 53.97 C12 C12 C12 C12 A A A A 107 109 110 111
4 H1E0T0C3D0 lnnnnn 2+1+1 50.37 Q P D Y 36.83 109.13 53.97 1.57 C12 C12 C12 H13 A A A A 107 110 111 115
4 H2E0T0C2D0 lnnnnn 2+1+1 35.03 Q D T Y 36.83 53.97 47.76 1.57 C12 C12 H13 H13 A A A A 107 111 114 115
4 H1E0T0C3D0 llnlnn 3+1 60.17 P D V Y 109.13 53.97 76.01 1.57 C12 C12 C12 H13 A A A A 110 111 112 115
3 H1E0T0C2D0 lll 3 75.36 D V D 53.97 76.01 96.10 C12 C12 H13 A A A 111 112 113
3 H2E0T0C1D0 lnl 3 65.94 D D T 53.97 96.10 47.76 C12 H13 H13 A A A 111 113 114
3 H2E0T0C1D0 nnl 2+1 55.45 V Y K 76.01 1.57 88.78 C12 H13 H13 A A A 112 115 116
3 H2E0T0C1D0 nhl 2:1 86.96 V D K 76.01 96.10 88.78 C12 H13 H13 A A A 112 113 116
3 H3E0T0C0D0 lhl 3 77.55 D T K 96.10 47.76 88.78 H13 H13 H13 A A A 113 114 116
3 H3E0T0C0D0 lll 3 46.04 T Y K 47.76 1.57 88.78 H13 H13 H13 A A A 114 115 116
3 H3E0T0C0D0 lhl 3 71.26 T K E 47.76 88.78 77.24 H13 H13 H13 A A A 114 116 117
3 H3E0T0C0D0 hhl 2:1 90.81 K E Y 88.78 77.24 106.41 H13 H13 H13 A A A 116 117 120
3 H3E0T0C0D0 hhl 2:1 63.45 E Y F 77.24 106.41 6.69 H13 H13 H13 A A A 117 120 121
3 H3E0T0C0D0 hhl 2:1 61.05 Y F E 106.41 6.69 70.04 H13 H13 H13 A A A 120 121 124
3 H3E0T0C0D0 hhl 2:1 34.56 F E F 6.69 70.04 26.95 H13 H13 H13 A A A 121 124 125
4 H4E0T0C0D0 nnnhhl 2:1+1 6.74 I V F I 0.00 0.00 26.95 0.00 H11 H13 H13 H13 A A A A 92 122 125 126
4 H4E0T0C0D0 lhhhhl 2:2 72.56 E F N N 70.04 26.95 113.51 79.72 H13 H13 H13 H13 A A A A 124 125 128 129
3 H3E0T0C0D0 hhl 2:1 65.90 E M N 70.04 14.14 113.51 H13 H13 H13 A A A 124 127 128
4 H4E0T0C0D0 nnnhhl 2:1+1 6.92 I F I T 0.00 26.95 0.00 0.73 H11 H13 H13 H13 A A A A 92 125 126 130
3 H3E0T0C0D0 hhl 2:1 35.80 F N T 26.95 79.72 0.73 H13 H13 H13 A A A 125 129 130
4 H4E0T0C0D0 hhhlhh 2:1:1 3.23 I T G I 0.00 0.73 2.02 10.19 H13 H13 H13 H13 A A A A 126 130 131 134
4 H4E0T0C0D0 hhhlhh 2:1:1 57.41 M G E R 14.14 2.02 94.44 119.02 H13 H13 H13 H13 A A A A 127 131 132 135
3 H3E0T0C0D0 hhl 2:1 43.22 M N G 14.14 113.51 2.02 H13 H13 H13 A A A 127 128 131
3 H3E0T0C0D0 hhl 2:1 43.74 G I R 2.02 10.19 119.02 H13 H13 H13 A A A 131 134 135
3 H3E0T0C0D0 hhl 2:1 119.23 E R Q 94.44 119.02 144.24 H13 H13 H13 A A A 132 135 136
3 H3E0T0C0D0 hhl 2:1 98.32 E W Q 94.44 56.29 144.24 H13 H13 H13 A A A 132 133 136
3 H2E0T0C1D0 nhl 2:1 85.36 W Q N 56.29 144.24 55.56 H13 H13 C14 A A A 133 136 137
4 H3E0T0C1D0 lnnnnl 2+2 47.23 I R G G 10.19 119.02 39.88 19.81 H13 H13 C14 H15 A A A A 134 135 138 139
3 H1E0T0C2D0 nnl 2+1 35.21 I N G 10.19 55.56 39.88 H13 C14 C14 A A A 134 137 138
3 H1E0T0C2D0 nnl 2+1 35.41 N G G 55.56 39.88 10.80 C14 C14 H15 A A A 137 138 143
4 H3E0T0C1D0 lnnhhl 2:2 42.04 G G N G 39.88 19.81 97.66 10.80 C14 H15 H15 H15 A A A A 138 139 142 143
3 H2E0T0C1D0 nnl 2+1 79.06 G E N 39.88 99.65 97.66 C14 H15 H15 A A A 138 141 142
3 H3E0T0C0D0 hhl 2:1 92.18 E N K 99.65 97.66 79.23 H15 H15 H15 A A A 141 142 146
3 H3E0T0C0D0 hhl 2:1 62.56 N G K 97.66 10.80 79.23 H15 H15 H15 A A A 142 143 146
4 H3E0T0C1D0 nnnhhl 2:1+1 79.01 G K K R 10.80 79.23 28.04 197.97 H15 H15 H15 C19 A A A B 143 146 147 165
4 H2E0T0C2D0 lnnlnn 3+1 102.41 K K E R 79.23 28.04 104.40 197.97 H15 H15 C16 C19 A A A B 146 147 149 165
4 H3E0T0C1D0 lnnnnn 2+1+1 31.55 K F F Y 28.04 9.92 19.87 68.36 H15 H15 H18 C19 A A B B 147 148 159 163
4 H2E0T0C2D0 llnlnn 3+1 52.68 K F E Y 28.04 9.92 104.40 68.36 H15 H15 C16 C19 A A A B 147 148 149 163
3 H2E0T0C1D0 nnn 1+1+1 52.42 K N A 28.04 42.12 87.09 H15 H18 C19 A B B 147 160 164
3 H1E0T0C2D0 nnl 2+1 61.16 K Y A 28.04 68.36 87.09 H15 C19 C19 A B B 147 163 164
3 H1E0T0C2D0 nnl 2+1 104.37 K A R 28.04 87.09 197.97 H15 C19 C19 A B B 147 164 165
3 H0E0T0C3D0 lll 3 122.39 D M R 158.33 78.25 130.58 C17 C17 C17 B B B 141 142 143
4 H2E0T0C2D0 llnlll 4 65.70 M R P E 78.25 130.58 28.28 25.71 C17 C17 H18 H18 B B B B 142 143 144 145
4 H2E0T0C2D0 llnlnh 3:1 84.81 M R P W 78.25 130.58 28.28 102.11 C17 C17 H18 H18 B B B B 142 143 144 147
3 H2E0T0C1D0 lnl 3 75.73 R E I 130.58 25.71 70.90 C17 H18 H18 B B B 143 145 146
3 H2E0T0C1D0 nnl 2+1 101.20 R I W 130.58 70.90 102.11 C17 H18 H18 B B B 143 146 147
4 H4E0T0C0D0 nnnhhl 2:1+1 7.24 V E I A 0.00 25.71 0.10 3.16 H8 H18 H18 H18 A B B B 74 145 148 149
3 H3E0T0C0D0 hhl 2:1 64.91 I A Q 70.90 3.16 120.67 H18 H18 H18 B B B 146 149 150
3 H3E0T0C0D0 hhl 2:1 97.89 I W Q 70.90 102.11 120.67 H18 H18 H18 B B B 146 147 150
4 H3E0T0C1D0 nnnhhl 2:1+1 30.57 L W I E 3.50 102.11 0.10 16.57 C5 H18 H18 H18 A B B B 52 147 148 151
3 H3E0T0C0D0 hhl 2:1 79.78 W Q E 102.11 120.67 16.57 H18 H18 H18 B B B 147 150 151
3 H3E0T0C0D0 hhl 2:1 62.96 A Q R 3.16 120.67 65.06 H18 H18 H18 B B B 149 150 153
3 H3E0T0C0D0 hhl 2:1 91.31 Q R R 120.67 65.06 88.21 H18 H18 H18 B B B 150 153 154
3 H3E0T0C0D0 hhl 2:1 75.15 Q E R 120.67 16.57 88.21 H18 H18 H18 B B B 150 151 154
3 H3E0T0C0D0 hhl 2:1 68.22 R R D 65.06 88.21 51.38 H18 H18 H18 B B B 153 154 157
3 H3E0T0C0D0 hhl 2:1 64.00 R D E 88.21 51.38 52.40 H18 H18 H18 B B B 154 157 158
4 H4E0T0C0D0 nnnhhl 2:1+1 29.73 R R G D 2.49 65.06 0.00 51.38 H11 H18 H18 H18 A B B B 88 153 156 157
3 H3E0T0C0D0 hhl 2:1 61.31 D E A 51.38 52.40 80.16 H18 H18 H18 B B B 157 158 161
3 H3E0T0C0D0 hhl 2:1 57.89 D N A 51.38 42.12 80.16 H18 H18 H18 B B B 157 160 161
3 H3E0T0C0D0 hhl 2:1 70.32 E F Y 52.40 19.87 138.70 H18 H18 H18 B B B 158 159 162
3 H3E0T0C0D0 hhl 2:1 90.42 E A Y 52.40 80.16 138.70 H18 H18 H18 B B B 158 161 162
3 H2E0T0C1D0 nhl 2:1 75.64 F Y Y 19.87 138.70 68.36 H18 H18 C19 B B B 159 162 163
3 H3E0T0C0D0 hhl 2:1 6.62 I G F 0.00 0.00 19.87 H18 H18 H18 B B B 155 156 159
3 H1E0T0C2D0 lll 3 98.05 Y Y A 138.70 68.36 87.09 H18 C19 C19 B B B 162 163 164
