# Supplementary material for: Characterizing the consensus residue specificity and surface of BCL-2 binding to BH3 ligands using the Knob-Socket model
Source: PLoS One. 2023 Feb 16;18(2):e0281463. doi: 10.1371/journal.pone.0281463 (PMC9934389; doi:10.1371/journal.pone.0281463)
Supplement: S1 File — (TGZ) [file pone.0281463.s008.tgz › BCL3_Bax_KS_files/2vm6/f2vm6.pdb]

ATOM      1  N   SER A   0      -7.253  43.564  60.871  1.00 46.30           N  
ATOM      2  CA  SER A   0      -6.470  42.758  61.876  1.00 46.53           C  
ATOM      3  C   SER A   0      -5.330  41.875  61.320  1.00 46.18           C  
ATOM      4  O   SER A   0      -5.192  41.655  60.095  1.00 46.10           O  
ATOM      5  CB  SER A   0      -7.421  41.888  62.710  1.00 46.65           C  
ATOM      6  OG  SER A   0      -7.878  40.776  61.960  1.00 48.09           O  
ATOM      7  N   MET A   1      -4.516  41.368  62.247  1.00 45.41           N  
ATOM      8  CA  MET A   1      -3.503  40.360  61.943  1.00 44.27           C  
ATOM      9  C   MET A   1      -4.116  39.084  61.407  1.00 42.91           C  
ATOM     10  O   MET A   1      -3.528  38.431  60.562  1.00 42.79           O  
ATOM     11  CB  MET A   1      -2.670  40.028  63.183  1.00 45.03           C  
ATOM     12  N   THR A   2      -5.290  38.715  61.911  1.00 41.13           N  
ATOM     13  CA  THR A   2      -5.995  37.543  61.382  1.00 38.90           C  
ATOM     14  C   THR A   2      -6.410  37.757  59.898  1.00 36.36           C  
ATOM     15  O   THR A   2      -6.418  36.804  59.141  1.00 35.25           O  
ATOM     16  CB  THR A   2      -7.230  37.161  62.257  1.00 39.24           C  
ATOM     17  OG1 THR A   2      -6.969  37.452  63.632  1.00 41.72           O  
ATOM     18  CG2 THR A   2      -7.562  35.697  62.145  1.00 41.12           C  
ATOM     19  N   ASP A   3      -6.749  38.984  59.490  1.00 33.58           N  
ATOM     20  CA  ASP A   3      -7.079  39.247  58.073  1.00 32.50           C  
ATOM     21  C   ASP A   3      -5.900  38.929  57.157  1.00 32.31           C  
ATOM     22  O   ASP A   3      -6.073  38.280  56.142  1.00 31.67           O  
ATOM     23  CB  ASP A   3      -7.506  40.694  57.798  1.00 31.82           C  
ATOM     24  CG  ASP A   3      -8.768  41.100  58.534  1.00 30.01           C  
ATOM     25  OD1 ASP A   3      -9.670  40.279  58.764  1.00 30.20           O  
ATOM     26  OD2 ASP A   3      -8.849  42.269  58.880  1.00 29.43           O  
ATOM     27  N   CYS A   4      -4.712  39.400  57.524  1.00 32.22           N  
ATOM     28  CA  CYS A   4      -3.511  39.180  56.732  1.00 33.71           C  
ATOM     29  C   CYS A   4      -3.092  37.732  56.775  1.00 33.50           C  
ATOM     30  O   CYS A   4      -2.692  37.177  55.736  1.00 33.76           O  
ATOM     31  CB  CYS A   4      -2.360  40.091  57.192  1.00 34.11           C  
ATOM     32  SG  CYS A   4      -2.743  41.798  56.874  1.00 38.69           S  
ATOM     33  N   GLU A   5      -3.213  37.111  57.956  1.00 33.26           N  
ATOM     34  CA  GLU A   5      -2.965  35.682  58.094  1.00 34.13           C  
ATOM     35  C   GLU A   5      -3.939  34.873  57.239  1.00 32.61           C  
ATOM     36  O   GLU A   5      -3.535  33.915  56.586  1.00 32.93           O  
ATOM     37  CB  GLU A   5      -3.006  35.219  59.562  1.00 34.28           C  
ATOM     38  CG  GLU A   5      -1.843  35.749  60.414  1.00 38.28           C  
ATOM     39  CD  GLU A   5      -2.084  35.644  61.931  1.00 38.69           C  
ATOM     40  OE1 GLU A   5      -2.235  36.692  62.587  1.00 46.47           O  
ATOM     41  OE2 GLU A   5      -2.099  34.525  62.479  1.00 44.28           O  
ATOM     42  N   PHE A   6      -5.214  35.251  57.234  1.00 31.58           N  
ATOM     43  CA  PHE A   6      -6.202  34.567  56.396  1.00 30.70           C  
ATOM     44  C   PHE A   6      -5.855  34.609  54.896  1.00 29.48           C  
ATOM     45  O   PHE A   6      -5.899  33.576  54.245  1.00 28.59           O  
ATOM     46  CB  PHE A   6      -7.634  35.091  56.632  1.00 31.57           C  
ATOM     47  CG  PHE A   6      -8.663  34.423  55.748  1.00 31.49           C  
ATOM     48  CD1 PHE A   6      -9.192  33.186  56.097  1.00 31.79           C  
ATOM     49  CD2 PHE A   6      -9.061  35.016  54.547  1.00 31.40           C  
ATOM     50  CE1 PHE A   6     -10.137  32.526  55.264  1.00 33.38           C  
ATOM     51  CE2 PHE A   6      -9.984  34.366  53.702  1.00 34.56           C  
ATOM     52  CZ  PHE A   6     -10.526  33.112  54.067  1.00 31.22           C  
ATOM     53  N   GLY A   7      -5.527  35.799  54.381  1.00 28.78           N  
ATOM     54  CA  GLY A   7      -5.115  36.014  52.975  1.00 29.43           C  
ATOM     55  C   GLY A   7      -3.891  35.208  52.551  1.00 30.03           C  
ATOM     56  O   GLY A   7      -3.845  34.657  51.457  1.00 29.76           O  
ATOM     57  N   TYR A   8      -2.910  35.114  53.436  1.00 31.28           N  
ATOM     58  CA  TYR A   8      -1.699  34.320  53.219  1.00 31.69           C  
ATOM     59  C   TYR A   8      -2.070  32.847  52.989  1.00 32.25           C  
ATOM     60  O   TYR A   8      -1.637  32.209  52.000  1.00 31.89           O  
ATOM     61  CB  TYR A   8      -0.761  34.505  54.425  1.00 32.38           C  
ATOM     62  CG  TYR A   8       0.603  33.893  54.259  1.00 33.24           C  
ATOM     63  CD1 TYR A   8       0.787  32.540  54.485  1.00 33.04           C  
ATOM     64  CD2 TYR A   8       1.713  34.664  53.855  1.00 34.71           C  
ATOM     65  CE1 TYR A   8       1.996  31.932  54.314  1.00 33.13           C  
ATOM     66  CE2 TYR A   8       2.977  34.056  53.677  1.00 35.69           C  
ATOM     67  CZ  TYR A   8       3.090  32.668  53.938  1.00 35.58           C  
ATOM     68  OH  TYR A   8       4.263  31.981  53.808  1.00 35.68           O  
ATOM     69  N   ILE A   9      -2.916  32.316  53.874  1.00 32.57           N  
ATOM     70  CA  ILE A   9      -3.323  30.908  53.810  1.00 32.20           C  
ATOM     71  C   ILE A   9      -4.201  30.652  52.589  1.00 32.17           C  
ATOM     72  O   ILE A   9      -4.079  29.626  51.936  1.00 30.99           O  
ATOM     73  CB  ILE A   9      -4.091  30.483  55.058  1.00 32.65           C  
ATOM     74  CG1 ILE A   9      -3.178  30.471  56.286  1.00 33.51           C  
ATOM     75  CG2 ILE A   9      -4.683  29.078  54.875  1.00 33.67           C  
ATOM     76  CD1 ILE A   9      -3.947  30.439  57.604  1.00 32.63           C  
ATOM     77  N   TYR A  10      -5.088  31.596  52.305  1.00 32.53           N  
ATOM     78  CA  TYR A  10      -5.951  31.541  51.126  1.00 33.25           C  
ATOM     79  C   TYR A  10      -5.141  31.481  49.801  1.00 33.17           C  
ATOM     80  O   TYR A  10      -5.505  30.746  48.874  1.00 33.02           O  
ATOM     81  CB  TYR A  10      -6.926  32.730  51.141  1.00 33.57           C  
ATOM     82  CG  TYR A  10      -7.788  32.788  49.917  1.00 36.04           C  
ATOM     83  CD1 TYR A  10      -8.787  31.850  49.703  1.00 37.01           C  
ATOM     84  CD2 TYR A  10      -7.579  33.765  48.942  1.00 38.07           C  
ATOM     85  CE1 TYR A  10      -9.563  31.872  48.566  1.00 37.32           C  
ATOM     86  CE2 TYR A  10      -8.374  33.810  47.801  1.00 39.91           C  
ATOM     87  CZ  TYR A  10      -9.361  32.842  47.622  1.00 38.77           C  
ATOM     88  OH  TYR A  10     -10.160  32.861  46.486  1.00 40.48           O  
ATOM     89  N   ARG A  11      -4.055  32.255  49.735  1.00 32.87           N  
ATOM     90  CA  ARG A  11      -3.140  32.260  48.601  1.00 32.20           C  
ATOM     91  C   ARG A  11      -2.406  30.897  48.479  1.00 31.36           C  
ATOM     92  O   ARG A  11      -2.331  30.326  47.387  1.00 30.37           O  
ATOM     93  CB  ARG A  11      -2.203  33.478  48.713  1.00 32.86           C  
ATOM     94  CG  ARG A  11      -0.964  33.600  47.738  1.00 36.14           C  
ATOM     95  CD  ARG A  11      -1.224  33.369  46.227  1.00 43.24           C  
ATOM     96  NE  ARG A  11      -2.463  33.965  45.717  1.00 48.49           N  
ATOM     97  CZ  ARG A  11      -3.143  33.503  44.660  1.00 51.23           C  
ATOM     98  NH1 ARG A  11      -2.716  32.427  43.975  1.00 50.39           N  
ATOM     99  NH2 ARG A  11      -4.264  34.112  44.289  1.00 50.64           N  
ATOM    100  N   LEU A  12      -1.934  30.349  49.603  1.00 30.26           N  
ATOM    101  CA  LEU A  12      -1.374  29.007  49.609  1.00 30.11           C  
ATOM    102  C   LEU A  12      -2.363  27.975  49.077  1.00 29.80           C  
ATOM    103  O   LEU A  12      -1.962  27.127  48.304  1.00 29.59           O  
ATOM    104  CB  LEU A  12      -0.950  28.580  51.013  1.00 30.53           C  
ATOM    105  CG  LEU A  12       0.234  29.243  51.650  1.00 31.49           C  
ATOM    106  CD1 LEU A  12       0.350  28.693  53.064  1.00 31.62           C  
ATOM    107  CD2 LEU A  12       1.463  28.977  50.811  1.00 33.52           C  
ATOM    108  N   ALA A  13      -3.634  28.054  49.496  1.00 29.19           N  
ATOM    109  CA  ALA A  13      -4.669  27.072  49.085  1.00 30.91           C  
ATOM    110  C   ALA A  13      -5.053  27.219  47.607  1.00 31.32           C  
ATOM    111  O   ALA A  13      -5.333  26.218  46.939  1.00 32.14           O  
ATOM    112  CB  ALA A  13      -5.936  27.212  49.954  1.00 29.59           C  
ATOM    113  N   GLN A  14      -5.144  28.467  47.152  1.00 30.97           N  
ATOM    114  CA  GLN A  14      -5.328  28.811  45.747  1.00 33.37           C  
ATOM    115  C   GLN A  14      -4.173  28.336  44.891  1.00 32.25           C  
ATOM    116  O   GLN A  14      -4.395  27.695  43.881  1.00 32.78           O  
ATOM    117  CB  GLN A  14      -5.493  30.323  45.557  1.00 33.29           C  
ATOM    118  CG  GLN A  14      -6.911  30.821  45.667  1.00 38.24           C  
ATOM    119  CD  GLN A  14      -7.688  30.598  44.396  1.00 43.22           C  
ATOM    120  OE1 GLN A  14      -7.776  31.496  43.541  1.00 45.46           O  
ATOM    121  NE2 GLN A  14      -8.234  29.389  44.237  1.00 43.17           N  
ATOM    122  N   ASP A  15      -2.953  28.665  45.288  1.00 32.43           N  
ATOM    123  CA  ASP A  15      -1.761  28.156  44.602  1.00 32.80           C  
ATOM    124  C   ASP A  15      -1.779  26.639  44.486  1.00 32.83           C  
ATOM    125  O   ASP A  15      -1.407  26.098  43.443  1.00 32.75           O  
ATOM    126  CB  ASP A  15      -0.493  28.502  45.361  1.00 33.24           C  
ATOM    127  CG  ASP A  15      -0.077  29.914  45.185  1.00 34.16           C  
ATOM    128  OD1 ASP A  15      -0.688  30.622  44.360  1.00 38.53           O  
ATOM    129  OD2 ASP A  15       0.887  30.311  45.869  1.00 36.28           O  
ATOM    130  N   TYR A  16      -2.158  25.953  45.561  1.00 32.08           N  
ATOM    131  CA  TYR A  16      -2.094  24.498  45.525  1.00 32.44           C  
ATOM    132  C   TYR A  16      -3.067  23.942  44.492  1.00 33.55           C  
ATOM    133  O   TYR A  16      -2.762  23.004  43.777  1.00 33.39           O  
ATOM    134  CB  TYR A  16      -2.348  23.824  46.898  1.00 31.36           C  
ATOM    135  CG  TYR A  16      -2.105  22.335  46.742  1.00 29.24           C  
ATOM    136  CD1 TYR A  16      -0.868  21.883  46.385  1.00 27.17           C  
ATOM    137  CD2 TYR A  16      -3.123  21.401  46.911  1.00 27.86           C  
ATOM    138  CE1 TYR A  16      -0.624  20.536  46.181  1.00 29.58           C  
ATOM    139  CE2 TYR A  16      -2.885  20.047  46.747  1.00 26.71           C  
ATOM    140  CZ  TYR A  16      -1.631  19.624  46.372  1.00 28.39           C  
ATOM    141  OH  TYR A  16      -1.363  18.289  46.144  1.00 27.84           O  
ATOM    142  N   LEU A  17      -4.247  24.537  44.433  1.00 34.34           N  
ATOM    143  CA  LEU A  17      -5.296  24.109  43.536  1.00 35.16           C  
ATOM    144  C   LEU A  17      -4.903  24.373  42.069  1.00 34.98           C  
ATOM    145  O   LEU A  17      -5.169  23.565  41.169  1.00 34.68           O  
ATOM    146  CB  LEU A  17      -6.552  24.884  43.927  1.00 36.02           C  
ATOM    147  CG  LEU A  17      -7.903  24.291  43.558  1.00 39.30           C  
ATOM    148  CD1 LEU A  17      -8.810  24.202  44.828  1.00 38.87           C  
ATOM    149  CD2 LEU A  17      -8.535  25.077  42.403  1.00 41.14           C  
ATOM    150  N   GLN A  18      -4.238  25.502  41.843  1.00 34.99           N  
ATOM    151  CA  GLN A  18      -3.723  25.852  40.530  1.00 35.19           C  
ATOM    152  C   GLN A  18      -2.605  24.914  40.089  1.00 35.73           C  
ATOM    153  O   GLN A  18      -2.477  24.596  38.908  1.00 35.02           O  
ATOM    154  CB  GLN A  18      -3.273  27.314  40.513  1.00 35.32           C  
ATOM    155  CG  GLN A  18      -4.460  28.276  40.551  1.00 36.23           C  
ATOM    156  CD  GLN A  18      -4.075  29.720  40.847  1.00 38.81           C  
ATOM    157  OE1 GLN A  18      -2.940  30.024  41.223  1.00 38.23           O  
ATOM    158  NE2 GLN A  18      -5.036  30.623  40.670  1.00 39.49           N  
ATOM    159  N   CYS A  19      -1.808  24.474  41.054  1.00 36.84           N  
ATOM    160  CA  CYS A  19      -0.794  23.458  40.841  1.00 36.70           C  
ATOM    161  C   CYS A  19      -1.416  22.093  40.514  1.00 35.79           C  
ATOM    162  O   CYS A  19      -0.944  21.403  39.614  1.00 35.75           O  
ATOM    163  CB  CYS A  19       0.079  23.352  42.094  1.00 37.23           C  
ATOM    164  SG  CYS A  19       0.900  21.762  42.280  1.00 40.79           S  
ATOM    165  N   VAL A  20      -2.456  21.706  41.255  1.00 35.03           N  
ATOM    166  CA  VAL A  20      -3.137  20.427  41.029  1.00 35.01           C  
ATOM    167  C   VAL A  20      -3.766  20.359  39.620  1.00 34.94           C  
ATOM    168  O   VAL A  20      -3.614  19.366  38.910  1.00 33.73           O  
ATOM    169  CB  VAL A  20      -4.166  20.069  42.163  1.00 34.67           C  
ATOM    170  CG1 VAL A  20      -5.006  18.840  41.781  1.00 35.44           C  
ATOM    171  CG2 VAL A  20      -3.455  19.783  43.439  1.00 33.41           C  
ATOM    172  N   LEU A  21      -4.433  21.439  39.220  1.00 35.68           N  
ATOM    173  CA  LEU A  21      -5.110  21.506  37.917  1.00 36.24           C  
ATOM    174  C   LEU A  21      -4.175  21.895  36.774  1.00 37.25           C  
ATOM    175  O   LEU A  21      -4.570  21.886  35.603  1.00 36.80           O  
ATOM    176  CB  LEU A  21      -6.291  22.485  37.971  1.00 35.79           C  
ATOM    177  CG  LEU A  21      -7.376  22.155  38.989  1.00 35.36           C  
ATOM    178  CD1 LEU A  21      -8.450  23.217  39.008  1.00 31.93           C  
ATOM    179  CD2 LEU A  21      -7.941  20.759  38.679  1.00 36.21           C  
ATOM    180  N   GLN A  22      -2.940  22.252  37.131  1.00 38.26           N  
ATOM    181  CA  GLN A  22      -1.941  22.738  36.179  1.00 39.31           C  
ATOM    182  C   GLN A  22      -2.437  23.988  35.428  1.00 39.88           C  
ATOM    183  O   GLN A  22      -2.371  24.067  34.198  1.00 39.84           O  
ATOM    184  CB  GLN A  22      -1.464  21.593  35.254  1.00 38.74           C  
ATOM    185  CG  GLN A  22      -1.377  20.257  36.010  1.00 39.28           C  
ATOM    186  CD  GLN A  22      -0.670  19.140  35.265  1.00 40.54           C  
ATOM    187  OE1 GLN A  22       0.360  19.349  34.616  1.00 42.03           O  
ATOM    188  NE2 GLN A  22      -1.215  17.929  35.376  1.00 41.62           N  
ATOM    189  N   ILE A  23      -2.933  24.960  36.193  1.00 40.83           N  
ATOM    190  CA  ILE A  23      -3.289  26.288  35.664  1.00 42.22           C  
ATOM    191  C   ILE A  23      -2.085  27.233  35.791  1.00 42.81           C  
ATOM    192  O   ILE A  23      -1.659  27.548  36.894  1.00 42.75           O  
ATOM    193  CB  ILE A  23      -4.522  26.906  36.392  1.00 42.28           C  
ATOM    194  CG1 ILE A  23      -5.652  25.878  36.529  1.00 42.39           C  
ATOM    195  CG2 ILE A  23      -4.995  28.175  35.660  1.00 43.40           C  
ATOM    196  CD1 ILE A  23      -6.769  26.280  37.478  1.00 41.93           C  
ATOM    197  N   PRO A  24      -1.527  27.687  34.653  1.00 44.27           N  
ATOM    198  CA  PRO A  24      -0.241  28.409  34.725  1.00 44.69           C  
ATOM    199  C   PRO A  24      -0.348  29.796  35.373  1.00 44.93           C  
ATOM    200  O   PRO A  24      -1.410  30.417  35.326  1.00 45.19           O  
ATOM    201  CB  PRO A  24       0.172  28.523  33.257  1.00 44.72           C  
ATOM    202  CG  PRO A  24      -1.132  28.500  32.506  1.00 45.02           C  
ATOM    203  CD  PRO A  24      -2.027  27.579  33.266  1.00 44.10           C  
ATOM    204  N   SER A  31       5.662  31.727  45.166  1.00 43.32           N  
ATOM    205  CA  SER A  31       6.524  31.944  46.340  1.00 43.63           C  
ATOM    206  C   SER A  31       7.170  30.646  46.849  1.00 43.68           C  
ATOM    207  O   SER A  31       6.634  29.553  46.623  1.00 43.91           O  
ATOM    208  CB  SER A  31       5.740  32.589  47.483  1.00 43.91           C  
ATOM    209  OG  SER A  31       5.278  31.604  48.420  1.00 44.84           O  
ATOM    210  N   LYS A  32       8.300  30.796  47.554  1.00 43.14           N  
ATOM    211  CA  LYS A  32       9.093  29.697  48.120  1.00 42.50           C  
ATOM    212  C   LYS A  32       8.282  28.738  48.990  1.00 41.44           C  
ATOM    213  O   LYS A  32       8.259  27.529  48.745  1.00 40.87           O  
ATOM    214  CB  LYS A  32      10.272  30.274  48.925  1.00 43.04           C  
ATOM    215  CG  LYS A  32      11.042  29.284  49.822  1.00 43.88           C  
ATOM    216  CD  LYS A  32      12.462  29.787  50.120  1.00 43.82           C  
ATOM    217  CE  LYS A  32      13.169  28.885  51.156  1.00 45.22           C  
ATOM    218  NZ  LYS A  32      14.667  29.139  51.236  1.00 45.28           N  
ATOM    219  N   THR A  33       7.640  29.302  50.014  1.00 40.32           N  
ATOM    220  CA  THR A  33       6.793  28.581  50.948  1.00 38.53           C  
ATOM    221  C   THR A  33       5.751  27.796  50.167  1.00 37.41           C  
ATOM    222  O   THR A  33       5.580  26.585  50.370  1.00 35.08           O  
ATOM    223  CB  THR A  33       6.152  29.578  51.920  1.00 39.04           C  
ATOM    224  OG1 THR A  33       7.201  30.246  52.636  1.00 40.98           O  
ATOM    225  CG2 THR A  33       5.235  28.889  52.901  1.00 37.32           C  
ATOM    226  N   SER A  34       5.114  28.488  49.227  1.00 36.26           N  
ATOM    227  CA  SER A  34       4.118  27.890  48.364  1.00 36.41           C  
ATOM    228  C   SER A  34       4.694  26.739  47.511  1.00 36.02           C  
ATOM    229  O   SER A  34       4.076  25.670  47.424  1.00 36.54           O  
ATOM    230  CB  SER A  34       3.447  28.958  47.507  1.00 36.29           C  
ATOM    231  OG  SER A  34       2.238  28.466  46.975  1.00 38.29           O  
ATOM    232  N   ARG A  35       5.893  26.917  46.953  1.00 35.39           N  
ATOM    233  CA  ARG A  35       6.527  25.857  46.129  1.00 35.30           C  
ATOM    234  C   ARG A  35       6.900  24.627  46.949  1.00 33.92           C  
ATOM    235  O   ARG A  35       6.673  23.493  46.518  1.00 33.63           O  
ATOM    236  CB  ARG A  35       7.742  26.382  45.378  1.00 35.83           C  
ATOM    237  CG  ARG A  35       7.369  27.274  44.221  1.00 40.90           C  
ATOM    238  CD  ARG A  35       8.402  28.404  44.026  1.00 47.45           C  
ATOM    239  NE  ARG A  35       9.752  27.928  43.748  1.00 50.26           N  
ATOM    240  CZ  ARG A  35      10.860  28.504  44.216  1.00 54.01           C  
ATOM    241  NH1 ARG A  35      10.778  29.570  45.014  1.00 53.95           N  
ATOM    242  NH2 ARG A  35      12.058  28.013  43.886  1.00 55.23           N  
ATOM    243  N   VAL A  36       7.444  24.863  48.135  1.00 32.34           N  
ATOM    244  CA  VAL A  36       7.703  23.796  49.095  1.00 31.14           C  
ATOM    245  C   VAL A  36       6.409  23.034  49.463  1.00 31.30           C  
ATOM    246  O   VAL A  36       6.385  21.801  49.440  1.00 31.57           O  
ATOM    247  CB  VAL A  36       8.415  24.361  50.343  1.00 31.23           C  
ATOM    248  CG1 VAL A  36       8.487  23.298  51.498  1.00 29.42           C  
ATOM    249  CG2 VAL A  36       9.806  24.891  49.946  1.00 29.67           C  
ATOM    250  N   LEU A  37       5.351  23.768  49.818  1.00 30.87           N  
ATOM    251  CA  LEU A  37       4.046  23.184  50.119  1.00 30.52           C  
ATOM    252  C   LEU A  37       3.522  22.346  48.956  1.00 31.35           C  
ATOM    253  O   LEU A  37       3.086  21.208  49.154  1.00 31.28           O  
ATOM    254  CB  LEU A  37       3.022  24.242  50.556  1.00 30.08           C  
ATOM    255  CG  LEU A  37       1.585  23.696  50.770  1.00 31.05           C  
ATOM    256  CD1 LEU A  37       1.536  22.528  51.792  1.00 29.69           C  
ATOM    257  CD2 LEU A  37       0.651  24.845  51.197  1.00 30.15           C  
ATOM    258  N   GLN A  38       3.612  22.878  47.740  1.00 32.48           N  
ATOM    259  CA  GLN A  38       3.168  22.153  46.554  1.00 33.51           C  
ATOM    260  C   GLN A  38       3.911  20.813  46.347  1.00 34.30           C  
ATOM    261  O   GLN A  38       3.289  19.782  46.057  1.00 34.24           O  
ATOM    262  CB  GLN A  38       3.282  23.067  45.321  1.00 34.52           C  
ATOM    263  CG  GLN A  38       2.319  24.296  45.392  1.00 33.48           C  
ATOM    264  CD  GLN A  38       2.638  25.353  44.353  1.00 34.70           C  
ATOM    265  OE1 GLN A  38       3.144  25.042  43.283  1.00 36.21           O  
ATOM    266  NE2 GLN A  38       2.368  26.618  44.679  1.00 35.39           N  
ATOM    267  N   ASN A  39       5.231  20.822  46.529  1.00 34.51           N  
ATOM    268  CA  ASN A  39       6.024  19.609  46.407  1.00 34.78           C  
ATOM    269  C   ASN A  39       5.634  18.528  47.439  1.00 34.54           C  
ATOM    270  O   ASN A  39       5.383  17.392  47.064  1.00 34.41           O  
ATOM    271  CB  ASN A  39       7.522  19.937  46.460  1.00 35.21           C  
ATOM    272  CG  ASN A  39       7.987  20.790  45.264  1.00 39.39           C  
ATOM    273  OD1 ASN A  39       7.351  20.802  44.189  1.00 42.08           O  
ATOM    274  ND2 ASN A  39       9.111  21.506  45.444  1.00 41.13           N  
ATOM    275  N   VAL A  40       5.558  18.878  48.722  1.00 33.32           N  
ATOM    276  CA  VAL A  40       5.199  17.890  49.730  1.00 33.43           C  
ATOM    277  C   VAL A  40       3.705  17.486  49.694  1.00 33.46           C  
ATOM    278  O   VAL A  40       3.394  16.310  49.856  1.00 34.10           O  
ATOM    279  CB  VAL A  40       5.681  18.293  51.182  1.00 33.49           C  
ATOM    280  CG1 VAL A  40       4.960  19.550  51.692  1.00 33.86           C  
ATOM    281  CG2 VAL A  40       5.455  17.148  52.169  1.00 33.09           C  
ATOM    282  N   ALA A  41       2.784  18.431  49.476  1.00 33.60           N  
ATOM    283  CA  ALA A  41       1.350  18.087  49.431  1.00 33.93           C  
ATOM    284  C   ALA A  41       0.988  17.192  48.247  1.00 35.18           C  
ATOM    285  O   ALA A  41       0.092  16.339  48.359  1.00 35.14           O  
ATOM    286  CB  ALA A  41       0.469  19.323  49.444  1.00 32.92           C  
ATOM    287  N   PHE A  42       1.680  17.397  47.124  1.00 35.71           N  
ATOM    288  CA  PHE A  42       1.495  16.582  45.936  1.00 36.40           C  
ATOM    289  C   PHE A  42       1.892  15.134  46.195  1.00 35.82           C  
ATOM    290  O   PHE A  42       1.197  14.222  45.767  1.00 35.69           O  
ATOM    291  CB  PHE A  42       2.271  17.144  44.735  1.00 37.52           C  
ATOM    292  CG  PHE A  42       1.758  16.660  43.395  1.00 40.08           C  
ATOM    293  CD1 PHE A  42       1.007  17.510  42.572  1.00 44.53           C  
ATOM    294  CD2 PHE A  42       2.007  15.369  42.958  1.00 41.84           C  
ATOM    295  CE1 PHE A  42       0.526  17.073  41.324  1.00 42.89           C  
ATOM    296  CE2 PHE A  42       1.522  14.911  41.712  1.00 43.69           C  
ATOM    297  CZ  PHE A  42       0.775  15.761  40.901  1.00 42.56           C  
ATOM    298  N   SER A  43       3.001  14.906  46.891  1.00 35.49           N  
ATOM    299  CA  SER A  43       3.355  13.526  47.195  1.00 35.31           C  
ATOM    300  C   SER A  43       2.480  12.945  48.305  1.00 34.49           C  
ATOM    301  O   SER A  43       2.169  11.775  48.285  1.00 34.45           O  
ATOM    302  CB  SER A  43       4.869  13.330  47.441  1.00 35.79           C  
ATOM    303  OG  SER A  43       5.354  14.176  48.450  1.00 39.13           O  
ATOM    304  N   VAL A  44       2.058  13.758  49.273  1.00 34.32           N  
ATOM    305  CA  VAL A  44       0.995  13.315  50.179  1.00 33.86           C  
ATOM    306  C   VAL A  44      -0.283  12.918  49.400  1.00 34.42           C  
ATOM    307  O   VAL A  44      -0.837  11.812  49.582  1.00 34.65           O  
ATOM    308  CB  VAL A  44       0.655  14.369  51.266  1.00 33.84           C  
ATOM    309  CG1 VAL A  44      -0.631  13.997  51.997  1.00 32.97           C  
ATOM    310  CG2 VAL A  44       1.812  14.501  52.269  1.00 34.70           C  
ATOM    311  N   GLN A  45      -0.735  13.802  48.526  1.00 33.78           N  
ATOM    312  CA  GLN A  45      -1.960  13.560  47.781  1.00 35.31           C  
ATOM    313  C   GLN A  45      -1.933  12.277  46.937  1.00 35.84           C  
ATOM    314  O   GLN A  45      -2.938  11.554  46.856  1.00 36.19           O  
ATOM    315  CB  GLN A  45      -2.282  14.738  46.863  1.00 34.36           C  
ATOM    316  CG  GLN A  45      -3.643  14.572  46.198  1.00 34.95           C  
ATOM    317  CD  GLN A  45      -4.032  15.764  45.383  1.00 35.19           C  
ATOM    318  OE1 GLN A  45      -3.641  16.875  45.700  1.00 32.96           O  
ATOM    319  NE2 GLN A  45      -4.820  15.545  44.320  1.00 34.82           N  
ATOM    320  N   LYS A  46      -0.809  12.042  46.268  1.00 37.35           N  
ATOM    321  CA  LYS A  46      -0.638  10.851  45.424  1.00 39.18           C  
ATOM    322  C   LYS A  46      -0.755   9.577  46.239  1.00 39.57           C  
ATOM    323  O   LYS A  46      -1.440   8.640  45.828  1.00 40.12           O  
ATOM    324  CB  LYS A  46       0.697  10.874  44.668  1.00 39.46           C  
ATOM    325  CG  LYS A  46       0.643  11.555  43.303  1.00 40.93           C  
ATOM    326  CD  LYS A  46       1.807  11.118  42.364  1.00 40.27           C  
ATOM    327  CE  LYS A  46       1.680  11.824  40.978  1.00 41.78           C  
ATOM    328  NZ  LYS A  46       2.749  11.526  39.934  1.00 42.68           N  
ATOM    329  N   GLU A  47      -0.079   9.536  47.384  1.00 40.41           N  
ATOM    330  CA  GLU A  47      -0.180   8.395  48.274  1.00 41.25           C  
ATOM    331  C   GLU A  47      -1.613   8.192  48.760  1.00 41.26           C  
ATOM    332  O   GLU A  47      -2.143   7.076  48.695  1.00 41.61           O  
ATOM    333  CB  GLU A  47       0.756   8.550  49.472  1.00 41.89           C  
ATOM    334  CG  GLU A  47       0.879   7.258  50.304  1.00 45.20           C  
ATOM    335  CD  GLU A  47       2.139   7.230  51.156  1.00 50.48           C  
ATOM    336  OE1 GLU A  47       2.111   6.592  52.246  1.00 51.29           O  
ATOM    337  OE2 GLU A  47       3.149   7.861  50.737  1.00 52.20           O  
ATOM    338  N   VAL A  48      -2.240   9.272  49.231  1.00 40.66           N  
ATOM    339  CA  VAL A  48      -3.606   9.206  49.751  1.00 39.92           C  
ATOM    340  C   VAL A  48      -4.611   8.701  48.705  1.00 39.34           C  
ATOM    341  O   VAL A  48      -5.481   7.905  49.038  1.00 38.53           O  
ATOM    342  CB  VAL A  48      -4.062  10.563  50.350  1.00 39.88           C  
ATOM    343  CG1 VAL A  48      -5.567  10.616  50.524  1.00 39.21           C  
ATOM    344  CG2 VAL A  48      -3.351  10.839  51.690  1.00 40.49           C  
ATOM    345  N   GLU A  49      -4.498   9.178  47.469  1.00 39.49           N  
ATOM    346  CA  GLU A  49      -5.404   8.775  46.378  1.00 40.74           C  
ATOM    347  C   GLU A  49      -5.327   7.289  46.039  1.00 41.77           C  
ATOM    348  O   GLU A  49      -6.329   6.681  45.621  1.00 41.94           O  
ATOM    349  CB  GLU A  49      -5.103   9.565  45.103  1.00 40.95           C  
ATOM    350  CG  GLU A  49      -5.701  10.956  45.063  1.00 40.88           C  
ATOM    351  CD  GLU A  49      -5.141  11.806  43.932  1.00 40.80           C  
ATOM    352  OE1 GLU A  49      -4.124  11.414  43.317  1.00 41.68           O  
ATOM    353  OE2 GLU A  49      -5.725  12.870  43.645  1.00 39.29           O  
ATOM    354  N   LYS A  50      -4.139   6.707  46.198  1.00 42.82           N  
ATOM    355  CA  LYS A  50      -3.980   5.282  45.969  1.00 44.05           C  
ATOM    356  C   LYS A  50      -4.410   4.473  47.205  1.00 44.59           C  
ATOM    357  O   LYS A  50      -5.087   3.454  47.058  1.00 45.35           O  
ATOM    358  CB  LYS A  50      -2.575   4.939  45.461  1.00 44.14           C  
ATOM    359  CG  LYS A  50      -1.619   4.338  46.472  1.00 44.72           C  
ATOM    360  CD  LYS A  50      -0.320   3.862  45.805  1.00 44.99           C  
ATOM    361  CE  LYS A  50      -0.545   2.750  44.777  1.00 45.86           C  
ATOM    362  NZ  LYS A  50       0.690   1.937  44.571  1.00 44.95           N  
ATOM    363  N   ASN A  51      -4.083   4.931  48.415  1.00 44.44           N  
ATOM    364  CA  ASN A  51      -4.545   4.217  49.612  1.00 44.18           C  
ATOM    365  C   ASN A  51      -6.087   4.212  49.778  1.00 44.51           C  
ATOM    366  O   ASN A  51      -6.646   3.321  50.445  1.00 44.53           O  
ATOM    367  CB  ASN A  51      -3.844   4.725  50.882  1.00 43.96           C  
ATOM    368  CG  ASN A  51      -2.325   4.431  50.897  1.00 45.19           C  
ATOM    369  OD1 ASN A  51      -1.813   3.641  50.096  1.00 47.24           O  
ATOM    370  ND2 ASN A  51      -1.612   5.073  51.811  1.00 43.05           N  
ATOM    371  N   LEU A  52      -6.765   5.176  49.137  1.00 43.88           N  
ATOM    372  CA  LEU A  52      -8.207   5.386  49.308  1.00 43.25           C  
ATOM    373  C   LEU A  52      -9.067   5.212  48.056  1.00 43.20           C  
ATOM    374  O   LEU A  52     -10.237   5.597  48.073  1.00 42.11           O  
ATOM    375  CB  LEU A  52      -8.486   6.780  49.897  1.00 43.24           C  
ATOM    376  CG  LEU A  52      -7.865   7.118  51.251  1.00 42.51           C  
ATOM    377  CD1 LEU A  52      -8.275   8.527  51.688  1.00 41.81           C  
ATOM    378  CD2 LEU A  52      -8.273   6.095  52.270  1.00 42.31           C  
ATOM    379  N   LYS A  53      -8.510   4.618  46.994  1.00 43.73           N  
ATOM    380  CA  LYS A  53      -9.265   4.370  45.741  1.00 44.13           C  
ATOM    381  C   LYS A  53     -10.640   3.736  45.986  1.00 44.13           C  
ATOM    382  O   LYS A  53     -11.631   4.139  45.371  1.00 44.45           O  
ATOM    383  CB  LYS A  53      -8.453   3.530  44.729  1.00 44.14           C  
ATOM    384  CG  LYS A  53      -9.111   3.425  43.328  1.00 43.97           C  
ATOM    385  CD  LYS A  53      -8.313   2.565  42.341  1.00 44.61           C  
ATOM    386  CE  LYS A  53      -8.548   1.052  42.530  1.00 44.69           C  
ATOM    387  NZ  LYS A  53      -9.934   0.615  42.159  1.00 44.56           N  
ATOM    388  N   SER A  54     -10.698   2.768  46.896  1.00 44.61           N  
ATOM    389  CA  SER A  54     -11.944   2.033  47.157  1.00 45.08           C  
ATOM    390  C   SER A  54     -13.010   2.940  47.754  1.00 44.67           C  
ATOM    391  O   SER A  54     -14.173   2.915  47.314  1.00 44.78           O  
ATOM    392  CB  SER A  54     -11.697   0.840  48.080  1.00 45.06           C  
ATOM    393  OG  SER A  54     -11.069  -0.223  47.386  1.00 47.95           O  
ATOM    394  N   CYS A  55     -12.599   3.729  48.754  1.00 43.97           N  
ATOM    395  CA  CYS A  55     -13.439   4.762  49.362  1.00 44.00           C  
ATOM    396  C   CYS A  55     -13.839   5.786  48.313  1.00 44.39           C  
ATOM    397  O   CYS A  55     -15.021   5.913  47.974  1.00 44.37           O  
ATOM    398  CB  CYS A  55     -12.686   5.473  50.496  1.00 43.88           C  
ATOM    399  SG  CYS A  55     -13.665   6.743  51.373  1.00 42.72           S  
ATOM    400  N   LEU A  56     -12.819   6.470  47.785  1.00 44.47           N  
ATOM    401  CA  LEU A  56     -12.959   7.656  46.950  1.00 44.50           C  
ATOM    402  C   LEU A  56     -13.699   7.447  45.634  1.00 45.17           C  
ATOM    403  O   LEU A  56     -14.392   8.354  45.170  1.00 44.98           O  
ATOM    404  CB  LEU A  56     -11.579   8.280  46.695  1.00 43.97           C  
ATOM    405  CG  LEU A  56     -10.939   9.004  47.884  1.00 43.26           C  
ATOM    406  CD1 LEU A  56      -9.588   9.574  47.482  1.00 41.37           C  
ATOM    407  CD2 LEU A  56     -11.861  10.111  48.423  1.00 41.20           C  
ATOM    408  N   ASP A  57     -13.553   6.259  45.039  1.00 45.97           N  
ATOM    409  CA  ASP A  57     -14.303   5.908  43.829  1.00 46.58           C  
ATOM    410  C   ASP A  57     -15.802   5.885  44.086  1.00 46.42           C  
ATOM    411  O   ASP A  57     -16.590   6.059  43.154  1.00 47.07           O  
ATOM    412  CB  ASP A  57     -13.853   4.560  43.251  1.00 47.11           C  
ATOM    413  CG  ASP A  57     -12.672   4.686  42.286  1.00 48.46           C  
ATOM    414  OD1 ASP A  57     -12.290   5.819  41.928  1.00 49.14           O  
ATOM    415  OD2 ASP A  57     -12.130   3.636  41.866  1.00 50.66           O  
ATOM    416  N   ASN A  58     -16.189   5.685  45.347  1.00 46.02           N  
ATOM    417  CA  ASN A  58     -17.598   5.691  45.754  1.00 45.39           C  
ATOM    418  C   ASN A  58     -18.082   7.002  46.365  1.00 44.68           C  
ATOM    419  O   ASN A  58     -19.172   7.057  46.929  1.00 44.30           O  
ATOM    420  CB  ASN A  58     -17.884   4.532  46.716  1.00 45.76           C  
ATOM    421  CG  ASN A  58     -17.799   3.179  46.039  1.00 46.76           C  
ATOM    422  OD1 ASN A  58     -16.802   2.853  45.391  1.00 48.25           O  
ATOM    423  ND2 ASN A  58     -18.845   2.380  46.188  1.00 47.76           N  
ATOM    424  N   VAL A  59     -17.279   8.057  46.254  1.00 44.24           N  
ATOM    425  CA  VAL A  59     -17.663   9.368  46.791  1.00 43.48           C  
ATOM    426  C   VAL A  59     -18.078  10.297  45.640  1.00 43.58           C  
ATOM    427  O   VAL A  59     -17.326  10.481  44.688  1.00 43.38           O  
ATOM    428  CB  VAL A  59     -16.523  10.019  47.663  1.00 43.50           C  
ATOM    429  CG1 VAL A  59     -17.001  11.300  48.315  1.00 43.29           C  
ATOM    430  CG2 VAL A  59     -16.027   9.058  48.738  1.00 42.41           C  
ATOM    431  N   ASN A  60     -19.284  10.857  45.725  1.00 43.25           N  
ATOM    432  CA  ASN A  60     -19.722  11.893  44.794  1.00 43.66           C  
ATOM    433  C   ASN A  60     -19.434  13.285  45.323  1.00 43.41           C  
ATOM    434  O   ASN A  60     -19.909  13.653  46.398  1.00 44.02           O  
ATOM    435  CB  ASN A  60     -21.230  11.802  44.554  1.00 43.49           C  
ATOM    436  CG  ASN A  60     -21.614  10.657  43.667  1.00 43.71           C  
ATOM    437  OD1 ASN A  60     -20.757   9.932  43.151  1.00 43.12           O  
ATOM    438  ND2 ASN A  60     -22.925  10.487  43.466  1.00 44.40           N  
ATOM    439  N   VAL A  61     -18.676  14.068  44.569  1.00 42.91           N  
ATOM    440  CA  VAL A  61     -18.519  15.475  44.898  1.00 42.15           C  
ATOM    441  C   VAL A  61     -19.230  16.256  43.793  1.00 42.70           C  
ATOM    442  O   VAL A  61     -18.624  16.591  42.778  1.00 42.75           O  
ATOM    443  CB  VAL A  61     -17.016  15.889  45.100  1.00 41.67           C  
ATOM    444  CG1 VAL A  61     -16.890  17.367  45.445  1.00 39.88           C  
ATOM    445  CG2 VAL A  61     -16.354  15.039  46.190  1.00 40.92           C  
ATOM    446  N   VAL A  62     -20.517  16.552  44.011  1.00 43.16           N  
ATOM    447  CA  VAL A  62     -21.380  17.074  42.946  1.00 43.79           C  
ATOM    448  C   VAL A  62     -21.408  18.591  42.865  1.00 43.96           C  
ATOM    449  O   VAL A  62     -21.668  19.152  41.797  1.00 44.29           O  
ATOM    450  CB  VAL A  62     -22.840  16.475  42.969  1.00 44.02           C  
ATOM    451  CG1 VAL A  62     -22.806  14.936  43.130  1.00 43.77           C  
ATOM    452  CG2 VAL A  62     -23.712  17.135  44.053  1.00 43.91           C  
ATOM    453  N   SER A  63     -21.130  19.245  43.990  1.00 43.59           N  
ATOM    454  CA  SER A  63     -21.116  20.701  44.064  1.00 43.04           C  
ATOM    455  C   SER A  63     -20.034  21.193  45.038  1.00 42.84           C  
ATOM    456  O   SER A  63     -19.426  20.389  45.770  1.00 42.68           O  
ATOM    457  CB  SER A  63     -22.480  21.202  44.517  1.00 43.21           C  
ATOM    458  OG  SER A  63     -22.784  20.687  45.799  1.00 43.22           O  
ATOM    459  N   VAL A  64     -19.797  22.505  45.024  1.00 41.81           N  
ATOM    460  CA  VAL A  64     -18.921  23.156  45.979  1.00 41.86           C  
ATOM    461  C   VAL A  64     -19.477  22.958  47.397  1.00 41.53           C  
ATOM    462  O   VAL A  64     -18.712  22.775  48.335  1.00 41.20           O  
ATOM    463  CB  VAL A  64     -18.731  24.661  45.645  1.00 41.59           C  
ATOM    464  CG1 VAL A  64     -18.115  25.426  46.809  1.00 41.99           C  
ATOM    465  CG2 VAL A  64     -17.864  24.815  44.422  1.00 42.25           C  
ATOM    466  N   ASP A  65     -20.807  22.989  47.520  1.00 40.84           N  
ATOM    467  CA  ASP A  65     -21.512  22.727  48.768  1.00 40.52           C  
ATOM    468  C   ASP A  65     -21.287  21.345  49.347  1.00 39.66           C  
ATOM    469  O   ASP A  65     -21.162  21.208  50.569  1.00 39.28           O  
ATOM    470  CB  ASP A  65     -23.015  22.931  48.599  1.00 40.96           C  
ATOM    471  CG  ASP A  65     -23.415  24.377  48.708  1.00 42.57           C  
ATOM    472  OD1 ASP A  65     -22.593  25.196  49.190  1.00 44.20           O  
ATOM    473  OD2 ASP A  65     -24.562  24.693  48.318  1.00 44.81           O  
ATOM    474  N   THR A  66     -21.273  20.326  48.491  1.00 38.55           N  
ATOM    475  CA  THR A  66     -21.116  18.964  48.974  1.00 38.54           C  
ATOM    476  C   THR A  66     -19.624  18.701  49.247  1.00 38.24           C  
ATOM    477  O   THR A  66     -19.280  17.948  50.153  1.00 38.59           O  
ATOM    478  CB  THR A  66     -21.806  17.885  48.056  1.00 39.14           C  
ATOM    479  OG1 THR A  66     -21.146  17.796  46.786  1.00 40.00           O  
ATOM    480  CG2 THR A  66     -23.307  18.214  47.825  1.00 38.47           C  
ATOM    481  N   ALA A  67     -18.755  19.365  48.482  1.00 37.47           N  
ATOM    482  CA  ALA A  67     -17.318  19.372  48.752  1.00 36.93           C  
ATOM    483  C   ALA A  67     -17.029  19.966  50.146  1.00 36.89           C  
ATOM    484  O   ALA A  67     -16.237  19.403  50.910  1.00 35.74           O  
ATOM    485  CB  ALA A  67     -16.562  20.145  47.667  1.00 36.24           C  
ATOM    486  N   ARG A  68     -17.704  21.076  50.466  1.00 36.10           N  
ATOM    487  CA  ARG A  68     -17.563  21.731  51.764  1.00 36.93           C  
ATOM    488  C   ARG A  68     -18.023  20.856  52.919  1.00 36.49           C  
ATOM    489  O   ARG A  68     -17.286  20.724  53.899  1.00 36.70           O  
ATOM    490  CB  ARG A  68     -18.300  23.076  51.799  1.00 36.21           C  
ATOM    491  CG  ARG A  68     -18.009  23.944  53.015  1.00 37.15           C  
ATOM    492  CD  ARG A  68     -18.914  25.183  53.024  1.00 38.37           C  
ATOM    493  NE  ARG A  68     -18.540  26.178  52.016  1.00 44.19           N  
ATOM    494  CZ  ARG A  68     -19.268  26.550  50.949  1.00 45.64           C  
ATOM    495  NH1 ARG A  68     -20.459  26.002  50.690  1.00 45.55           N  
ATOM    496  NH2 ARG A  68     -18.793  27.492  50.128  1.00 41.69           N  
ATOM    497  N   THR A  69     -19.238  20.292  52.814  1.00 35.83           N  
ATOM    498  CA  THR A  69     -19.784  19.393  53.833  1.00 35.69           C  
ATOM    499  C   THR A  69     -18.786  18.288  54.156  1.00 35.44           C  
ATOM    500  O   THR A  69     -18.400  18.131  55.313  1.00 35.98           O  
ATOM    501  CB  THR A  69     -21.137  18.762  53.402  1.00 35.99           C  
ATOM    502  OG1 THR A  69     -22.066  19.796  53.131  1.00 37.15           O  
ATOM    503  CG2 THR A  69     -21.728  17.905  54.516  1.00 36.29           C  
ATOM    504  N   LEU A  70     -18.365  17.553  53.126  1.00 34.46           N  
ATOM    505  CA  LEU A  70     -17.360  16.487  53.263  1.00 34.75           C  
ATOM    506  C   LEU A  70     -16.015  16.980  53.804  1.00 33.82           C  
ATOM    507  O   LEU A  70     -15.441  16.340  54.650  1.00 34.55           O  
ATOM    508  CB  LEU A  70     -17.170  15.718  51.935  1.00 33.87           C  
ATOM    509  CG  LEU A  70     -16.208  14.522  51.963  1.00 35.06           C  
ATOM    510  CD1 LEU A  70     -16.619  13.440  52.984  1.00 33.10           C  
ATOM    511  CD2 LEU A  70     -16.038  13.922  50.574  1.00 35.04           C  
ATOM    512  N   PHE A  71     -15.525  18.118  53.330  1.00 33.42           N  
ATOM    513  CA  PHE A  71     -14.281  18.685  53.869  1.00 33.09           C  
ATOM    514  C   PHE A  71     -14.393  18.903  55.401  1.00 33.09           C  
ATOM    515  O   PHE A  71     -13.540  18.432  56.180  1.00 33.01           O  
ATOM    516  CB  PHE A  71     -13.892  19.975  53.132  1.00 32.06           C  
ATOM    517  CG  PHE A  71     -12.648  20.651  53.692  1.00 33.03           C  
ATOM    518  CD1 PHE A  71     -11.376  20.205  53.347  1.00 30.77           C  
ATOM    519  CD2 PHE A  71     -12.762  21.723  54.572  1.00 32.18           C  
ATOM    520  CE1 PHE A  71     -10.248  20.811  53.864  1.00 31.11           C  
ATOM    521  CE2 PHE A  71     -11.636  22.325  55.106  1.00 33.26           C  
ATOM    522  CZ  PHE A  71     -10.377  21.879  54.745  1.00 31.55           C  
ATOM    523  N   ASN A  72     -15.462  19.569  55.824  1.00 32.27           N  
ATOM    524  CA  ASN A  72     -15.700  19.838  57.238  1.00 33.02           C  
ATOM    525  C   ASN A  72     -15.821  18.563  58.100  1.00 32.94           C  
ATOM    526  O   ASN A  72     -15.275  18.487  59.215  1.00 32.58           O  
ATOM    527  CB  ASN A  72     -16.939  20.740  57.420  1.00 33.06           C  
ATOM    528  CG  ASN A  72     -16.722  22.161  56.878  1.00 34.46           C  
ATOM    529  OD1 ASN A  72     -15.594  22.631  56.746  1.00 39.43           O  
ATOM    530  ND2 ASN A  72     -17.806  22.829  56.543  1.00 36.19           N  
ATOM    531  N   GLN A  73     -16.509  17.558  57.571  1.00 32.86           N  
ATOM    532  CA  GLN A  73     -16.644  16.274  58.293  1.00 33.30           C  
ATOM    533  C   GLN A  73     -15.292  15.555  58.406  1.00 33.18           C  
ATOM    534  O   GLN A  73     -14.997  14.940  59.438  1.00 33.04           O  
ATOM    535  CB  GLN A  73     -17.672  15.375  57.607  1.00 32.81           C  
ATOM    536  CG  GLN A  73     -19.101  15.877  57.728  1.00 32.33           C  
ATOM    537  CD  GLN A  73     -20.071  15.209  56.760  1.00 34.99           C  
ATOM    538  OE1 GLN A  73     -19.672  14.497  55.839  1.00 35.67           O  
ATOM    539  NE2 GLN A  73     -21.372  15.476  56.949  1.00 37.19           N  
ATOM    540  N   VAL A  74     -14.489  15.607  57.342  1.00 32.65           N  
ATOM    541  CA  VAL A  74     -13.196  14.927  57.355  1.00 32.58           C  
ATOM    542  C   VAL A  74     -12.250  15.658  58.308  1.00 33.33           C  
ATOM    543  O   VAL A  74     -11.529  15.020  59.084  1.00 33.89           O  
ATOM    544  CB  VAL A  74     -12.571  14.816  55.937  1.00 32.23           C  
ATOM    545  CG1 VAL A  74     -11.126  14.376  56.028  1.00 30.90           C  
ATOM    546  CG2 VAL A  74     -13.348  13.822  55.109  1.00 32.59           C  
ATOM    547  N   MET A  75     -12.267  16.994  58.251  1.00 33.34           N  
ATOM    548  CA  MET A  75     -11.436  17.796  59.131  1.00 34.54           C  
ATOM    549  C   MET A  75     -11.763  17.526  60.600  1.00 35.70           C  
ATOM    550  O   MET A  75     -10.854  17.302  61.401  1.00 35.63           O  
ATOM    551  CB  MET A  75     -11.540  19.284  58.797  1.00 33.82           C  
ATOM    552  CG  MET A  75     -10.879  19.671  57.484  1.00 32.14           C  
ATOM    553  SD  MET A  75      -9.129  19.266  57.298  1.00 30.32           S  
ATOM    554  CE  MET A  75      -9.035  17.800  56.257  1.00 27.95           C  
ATOM    555  N   GLU A  76     -13.057  17.497  60.938  1.00 36.73           N  
ATOM    556  CA  GLU A  76     -13.491  17.151  62.297  1.00 38.09           C  
ATOM    557  C   GLU A  76     -12.956  15.786  62.778  1.00 37.25           C  
ATOM    558  O   GLU A  76     -12.394  15.692  63.864  1.00 38.32           O  
ATOM    559  CB  GLU A  76     -15.014  17.224  62.382  1.00 37.51           C  
ATOM    560  CG  GLU A  76     -15.592  17.331  63.783  1.00 41.76           C  
ATOM    561  CD  GLU A  76     -17.124  17.409  63.750  1.00 42.19           C  
ATOM    562  OE1 GLU A  76     -17.672  18.496  63.409  1.00 47.52           O  
ATOM    563  OE2 GLU A  76     -17.773  16.378  64.037  1.00 46.36           O  
ATOM    564  N   LYS A  77     -13.108  14.738  61.977  1.00 36.49           N  
ATOM    565  CA  LYS A  77     -12.574  13.414  62.325  1.00 35.70           C  
ATOM    566  C   LYS A  77     -11.027  13.346  62.360  1.00 34.62           C  
ATOM    567  O   LYS A  77     -10.452  12.721  63.244  1.00 34.32           O  
ATOM    568  CB  LYS A  77     -13.091  12.360  61.344  1.00 36.90           C  
ATOM    569  CG  LYS A  77     -14.579  12.020  61.428  1.00 37.81           C  
ATOM    570  CD  LYS A  77     -14.838  10.945  62.504  1.00 39.67           C  
ATOM    571  CE  LYS A  77     -16.304  10.482  62.513  1.00 40.91           C  
ATOM    572  NZ  LYS A  77     -17.200  11.334  63.339  1.00 43.96           N  
ATOM    573  N   GLU A  78     -10.348  13.983  61.406  1.00 33.69           N  
ATOM    574  CA  GLU A  78      -8.876  13.957  61.386  1.00 32.81           C  
ATOM    575  C   GLU A  78      -8.269  14.551  62.679  1.00 32.96           C  
ATOM    576  O   GLU A  78      -7.313  13.986  63.225  1.00 33.63           O  
ATOM    577  CB  GLU A  78      -8.315  14.689  60.150  1.00 32.22           C  
ATOM    578  CG  GLU A  78      -6.804  14.654  60.064  1.00 30.52           C  
ATOM    579  CD  GLU A  78      -6.247  15.296  58.824  1.00 33.98           C  
ATOM    580  OE1 GLU A  78      -7.048  15.845  58.023  1.00 31.30           O  
ATOM    581  OE2 GLU A  78      -4.987  15.264  58.658  1.00 34.72           O  
ATOM    582  N   PHE A  79      -8.833  15.672  63.147  1.00 31.77           N  
ATOM    583  CA  PHE A  79      -8.270  16.474  64.247  1.00 31.83           C  
ATOM    584  C   PHE A  79      -8.912  16.285  65.594  1.00 33.06           C  
ATOM    585  O   PHE A  79      -8.514  16.940  66.559  1.00 32.81           O  
ATOM    586  CB  PHE A  79      -8.256  17.980  63.884  1.00 30.84           C  
ATOM    587  CG  PHE A  79      -7.278  18.302  62.814  1.00 29.86           C  
ATOM    588  CD1 PHE A  79      -5.936  18.552  63.122  1.00 28.89           C  
ATOM    589  CD2 PHE A  79      -7.678  18.297  61.463  1.00 30.57           C  
ATOM    590  CE1 PHE A  79      -4.984  18.808  62.073  1.00 28.29           C  
ATOM    591  CE2 PHE A  79      -6.742  18.537  60.423  1.00 28.51           C  
ATOM    592  CZ  PHE A  79      -5.395  18.799  60.747  1.00 28.35           C  
ATOM    593  N   GLU A  80      -9.881  15.364  65.684  1.00 34.16           N  
ATOM    594  CA  GLU A  80     -10.573  15.129  66.943  1.00 35.42           C  
ATOM    595  C   GLU A  80      -9.700  14.526  68.037  1.00 34.04           C  
ATOM    596  O   GLU A  80     -10.093  14.546  69.203  1.00 33.63           O  
ATOM    597  CB  GLU A  80     -11.849  14.289  66.755  1.00 35.81           C  
ATOM    598  CG  GLU A  80     -11.629  12.802  66.485  1.00 37.31           C  
ATOM    599  CD  GLU A  80     -12.953  12.072  66.231  1.00 39.47           C  
ATOM    600  OE1 GLU A  80     -13.889  12.216  67.050  1.00 40.69           O  
ATOM    601  OE2 GLU A  80     -13.059  11.379  65.185  1.00 47.17           O  
ATOM    602  N   ASP A  81      -8.524  13.995  67.695  1.00 32.60           N  
ATOM    603  CA  ASP A  81      -7.632  13.515  68.772  1.00 30.71           C  
ATOM    604  C   ASP A  81      -6.846  14.662  69.410  1.00 30.01           C  
ATOM    605  O   ASP A  81      -6.051  14.428  70.294  1.00 29.82           O  
ATOM    606  CB  ASP A  81      -6.707  12.379  68.313  1.00 30.29           C  
ATOM    607  CG  ASP A  81      -5.683  12.827  67.263  1.00 29.97           C  
ATOM    608  OD1 ASP A  81      -5.691  13.994  66.823  1.00 28.23           O  
ATOM    609  OD2 ASP A  81      -4.849  12.000  66.876  1.00 30.68           O  
ATOM    610  N   GLY A  82      -7.050  15.895  68.942  1.00 29.02           N  
ATOM    611  CA  GLY A  82      -6.472  17.081  69.597  1.00 28.16           C  
ATOM    612  C   GLY A  82      -5.053  17.418  69.152  1.00 28.38           C  
ATOM    613  O   GLY A  82      -4.444  18.379  69.635  1.00 28.42           O  
ATOM    614  N   ILE A  83      -4.527  16.644  68.201  1.00 28.16           N  
ATOM    615  CA  ILE A  83      -3.170  16.823  67.716  1.00 27.11           C  
ATOM    616  C   ILE A  83      -3.156  17.680  66.453  1.00 27.22           C  
ATOM    617  O   ILE A  83      -3.852  17.395  65.497  1.00 27.93           O  
ATOM    618  CB  ILE A  83      -2.433  15.443  67.575  1.00 27.55           C  
ATOM    619  CG1 ILE A  83      -2.104  14.909  68.966  1.00 26.59           C  
ATOM    620  CG2 ILE A  83      -1.135  15.552  66.734  1.00 27.08           C  
ATOM    621  CD1 ILE A  83      -1.711  13.482  68.998  1.00 30.33           C  
ATOM    622  N   ILE A  84      -2.373  18.754  66.489  1.00 27.36           N  
ATOM    623  CA  ILE A  84      -1.987  19.503  65.304  1.00 27.01           C  
ATOM    624  C   ILE A  84      -0.467  19.348  65.102  1.00 27.09           C  
ATOM    625  O   ILE A  84       0.349  19.476  66.046  1.00 25.80           O  
ATOM    626  CB  ILE A  84      -2.418  21.042  65.375  1.00 27.76           C  
ATOM    627  CG1 ILE A  84      -3.929  21.183  65.613  1.00 28.66           C  
ATOM    628  CG2 ILE A  84      -2.053  21.800  64.057  1.00 26.46           C  
ATOM    629  CD1 ILE A  84      -4.425  22.606  65.904  1.00 28.26           C  
ATOM    630  N   ASN A  85      -0.073  19.070  63.867  1.00 26.63           N  
ATOM    631  CA  ASN A  85       1.328  19.195  63.494  1.00 26.84           C  
ATOM    632  C   ASN A  85       1.421  19.622  62.033  1.00 27.80           C  
ATOM    633  O   ASN A  85       0.386  19.698  61.348  1.00 27.68           O  
ATOM    634  CB  ASN A  85       2.125  17.929  63.844  1.00 26.61           C  
ATOM    635  CG  ASN A  85       1.633  16.712  63.103  1.00 27.11           C  
ATOM    636  OD1 ASN A  85       1.499  16.732  61.880  1.00 29.59           O  
ATOM    637  ND2 ASN A  85       1.409  15.642  63.821  1.00 24.28           N  
ATOM    638  N   TRP A  86       2.621  19.977  61.571  1.00 27.75           N  
ATOM    639  CA  TRP A  86       2.784  20.486  60.218  1.00 27.49           C  
ATOM    640  C   TRP A  86       2.440  19.415  59.155  1.00 28.13           C  
ATOM    641  O   TRP A  86       1.915  19.739  58.085  1.00 30.24           O  
ATOM    642  CB  TRP A  86       4.226  20.988  60.005  1.00 28.10           C  
ATOM    643  CG  TRP A  86       4.509  22.358  60.524  1.00 26.62           C  
ATOM    644  CD1 TRP A  86       5.431  22.703  61.479  1.00 26.36           C  
ATOM    645  CD2 TRP A  86       3.865  23.587  60.115  1.00 27.11           C  
ATOM    646  NE1 TRP A  86       5.401  24.072  61.684  1.00 27.72           N  
ATOM    647  CE2 TRP A  86       4.444  24.631  60.874  1.00 26.88           C  
ATOM    648  CE3 TRP A  86       2.847  23.896  59.192  1.00 29.10           C  
ATOM    649  CZ2 TRP A  86       4.059  25.963  60.732  1.00 27.26           C  
ATOM    650  CZ3 TRP A  86       2.470  25.258  59.030  1.00 28.12           C  
ATOM    651  CH2 TRP A  86       3.081  26.263  59.811  1.00 27.23           C  
ATOM    652  N   GLY A  87       2.748  18.160  59.437  1.00 27.20           N  
ATOM    653  CA  GLY A  87       2.428  17.068  58.527  1.00 28.60           C  
ATOM    654  C   GLY A  87       0.926  16.973  58.285  1.00 28.72           C  
ATOM    655  O   GLY A  87       0.490  16.869  57.141  1.00 29.02           O  
ATOM    656  N   ARG A  88       0.138  17.003  59.354  1.00 28.51           N  
ATOM    657  CA  ARG A  88      -1.326  17.040  59.217  1.00 29.47           C  
ATOM    658  C   ARG A  88      -1.829  18.273  58.473  1.00 30.01           C  
ATOM    659  O   ARG A  88      -2.795  18.207  57.721  1.00 30.76           O  
ATOM    660  CB  ARG A  88      -2.006  16.966  60.577  1.00 28.92           C  
ATOM    661  CG  ARG A  88      -1.777  15.664  61.311  1.00 27.93           C  
ATOM    662  CD  ARG A  88      -2.595  15.650  62.614  1.00 29.03           C  
ATOM    663  NE  ARG A  88      -2.397  14.390  63.333  1.00 26.45           N  
ATOM    664  CZ  ARG A  88      -3.237  13.923  64.242  1.00 29.00           C  
ATOM    665  NH1 ARG A  88      -4.322  14.629  64.580  1.00 27.69           N  
ATOM    666  NH2 ARG A  88      -3.004  12.741  64.802  1.00 27.28           N  
ATOM    667  N   ILE A  89      -1.180  19.405  58.684  1.00 30.21           N  
ATOM    668  CA  ILE A  89      -1.539  20.610  57.918  1.00 30.36           C  
ATOM    669  C   ILE A  89      -1.312  20.364  56.432  1.00 30.14           C  
ATOM    670  O   ILE A  89      -2.141  20.762  55.622  1.00 31.12           O  
ATOM    671  CB  ILE A  89      -0.836  21.880  58.482  1.00 30.78           C  
ATOM    672  CG1 ILE A  89      -1.501  22.225  59.823  1.00 29.02           C  
ATOM    673  CG2 ILE A  89      -0.899  23.111  57.479  1.00 28.58           C  
ATOM    674  CD1 ILE A  89      -0.724  23.166  60.677  1.00 30.08           C  
ATOM    675  N   VAL A  90      -0.227  19.674  56.060  1.00 29.90           N  
ATOM    676  CA  VAL A  90      -0.006  19.378  54.626  1.00 29.22           C  
ATOM    677  C   VAL A  90      -1.203  18.596  54.058  1.00 29.50           C  
ATOM    678  O   VAL A  90      -1.624  18.856  52.936  1.00 29.34           O  
ATOM    679  CB  VAL A  90       1.368  18.657  54.350  1.00 29.64           C  
ATOM    680  CG1 VAL A  90       1.449  18.047  52.889  1.00 28.24           C  
ATOM    681  CG2 VAL A  90       2.499  19.623  54.576  1.00 26.27           C  
ATOM    682  N   THR A  91      -1.769  17.674  54.858  1.00 28.77           N  
ATOM    683  CA  THR A  91      -2.874  16.794  54.400  1.00 27.83           C  
ATOM    684  C   THR A  91      -4.163  17.516  54.091  1.00 28.12           C  
ATOM    685  O   THR A  91      -4.937  17.059  53.263  1.00 28.73           O  
ATOM    686  CB  THR A  91      -3.207  15.643  55.407  1.00 27.35           C  
ATOM    687  OG1 THR A  91      -3.732  16.195  56.628  1.00 28.47           O  
ATOM    688  CG2 THR A  91      -1.983  14.833  55.680  1.00 23.84           C  
ATOM    689  N   ILE A  92      -4.397  18.640  54.757  1.00 28.87           N  
ATOM    690  CA  ILE A  92      -5.520  19.520  54.434  1.00 28.45           C  
ATOM    691  C   ILE A  92      -5.431  19.992  52.972  1.00 29.70           C  
ATOM    692  O   ILE A  92      -6.433  19.989  52.249  1.00 29.53           O  
ATOM    693  CB  ILE A  92      -5.531  20.735  55.385  1.00 29.63           C  
ATOM    694  CG1 ILE A  92      -5.620  20.270  56.878  1.00 26.62           C  
ATOM    695  CG2 ILE A  92      -6.678  21.649  55.057  1.00 29.87           C  
ATOM    696  CD1 ILE A  92      -5.428  21.456  57.925  1.00 25.06           C  
ATOM    697  N   PHE A  93      -4.218  20.337  52.529  1.00 29.89           N  
ATOM    698  CA  PHE A  93      -3.996  20.788  51.157  1.00 29.95           C  
ATOM    699  C   PHE A  93      -4.120  19.625  50.173  1.00 30.51           C  
ATOM    700  O   PHE A  93      -4.772  19.772  49.137  1.00 31.11           O  
ATOM    701  CB  PHE A  93      -2.645  21.485  51.002  1.00 29.94           C  
ATOM    702  CG  PHE A  93      -2.584  22.822  51.688  1.00 30.92           C  
ATOM    703  CD1 PHE A  93      -3.065  23.953  51.058  1.00 29.15           C  
ATOM    704  CD2 PHE A  93      -2.075  22.934  52.988  1.00 32.47           C  
ATOM    705  CE1 PHE A  93      -3.043  25.175  51.710  1.00 33.39           C  
ATOM    706  CE2 PHE A  93      -2.041  24.160  53.642  1.00 31.06           C  
ATOM    707  CZ  PHE A  93      -2.509  25.273  53.004  1.00 30.97           C  
ATOM    708  N   ALA A  94      -3.506  18.482  50.511  1.00 30.23           N  
ATOM    709  CA  ALA A  94      -3.668  17.253  49.751  1.00 30.81           C  
ATOM    710  C   ALA A  94      -5.141  16.895  49.603  1.00 30.81           C  
ATOM    711  O   ALA A  94      -5.584  16.606  48.518  1.00 31.47           O  
ATOM    712  CB  ALA A  94      -2.883  16.106  50.372  1.00 29.90           C  
ATOM    713  N   PHE A  95      -5.914  16.963  50.679  1.00 30.97           N  
ATOM    714  CA  PHE A  95      -7.330  16.676  50.553  1.00 30.47           C  
ATOM    715  C   PHE A  95      -8.110  17.679  49.688  1.00 30.19           C  
ATOM    716  O   PHE A  95      -9.007  17.274  48.963  1.00 30.67           O  
ATOM    717  CB  PHE A  95      -8.018  16.544  51.911  1.00 30.38           C  
ATOM    718  CG  PHE A  95      -9.393  15.950  51.803  1.00 30.95           C  
ATOM    719  CD1 PHE A  95      -9.590  14.802  51.036  1.00 28.50           C  
ATOM    720  CD2 PHE A  95     -10.484  16.529  52.443  1.00 31.13           C  
ATOM    721  CE1 PHE A  95     -10.859  14.237  50.899  1.00 29.47           C  
ATOM    722  CE2 PHE A  95     -11.752  15.968  52.316  1.00 29.92           C  
ATOM    723  CZ  PHE A  95     -11.935  14.814  51.541  1.00 29.50           C  
ATOM    724  N   GLU A  96      -7.826  18.982  49.784  1.00 30.71           N  
ATOM    725  CA  GLU A  96      -8.490  19.919  48.880  1.00 31.18           C  
ATOM    726  C   GLU A  96      -8.166  19.630  47.423  1.00 31.49           C  
ATOM    727  O   GLU A  96      -9.016  19.816  46.569  1.00 31.80           O  
ATOM    728  CB  GLU A  96      -8.217  21.394  49.203  1.00 32.01           C  
ATOM    729  CG  GLU A  96      -6.817  21.850  49.022  1.00 35.20           C  
ATOM    730  CD  GLU A  96      -6.700  23.316  48.632  1.00 38.26           C  
ATOM    731  OE1 GLU A  96      -5.562  23.798  48.553  1.00 39.43           O  
ATOM    732  OE2 GLU A  96      -7.721  23.989  48.408  1.00 38.27           O  
ATOM    733  N   GLY A  97      -6.939  19.188  47.148  1.00 31.48           N  
ATOM    734  CA  GLY A  97      -6.563  18.764  45.804  1.00 31.84           C  
ATOM    735  C   GLY A  97      -7.408  17.594  45.323  1.00 31.63           C  
ATOM    736  O   GLY A  97      -7.793  17.540  44.160  1.00 32.34           O  
ATOM    737  N   ILE A  98      -7.698  16.658  46.217  1.00 31.79           N  
ATOM    738  CA  ILE A  98      -8.580  15.527  45.896  1.00 31.92           C  
ATOM    739  C   ILE A  98     -10.004  15.995  45.639  1.00 32.36           C  
ATOM    740  O   ILE A  98     -10.666  15.481  44.770  1.00 32.35           O  
ATOM    741  CB  ILE A  98      -8.595  14.476  47.017  1.00 31.70           C  
ATOM    742  CG1 ILE A  98      -7.274  13.698  47.031  1.00 32.76           C  
ATOM    743  CG2 ILE A  98      -9.743  13.481  46.822  1.00 30.55           C  
ATOM    744  CD1 ILE A  98      -7.086  12.859  48.260  1.00 31.61           C  
ATOM    745  N   LEU A  99     -10.480  16.968  46.408  1.00 33.20           N  
ATOM    746  CA  LEU A  99     -11.841  17.447  46.207  1.00 34.44           C  
ATOM    747  C   LEU A  99     -11.968  18.200  44.894  1.00 35.40           C  
ATOM    748  O   LEU A  99     -13.002  18.127  44.245  1.00 34.75           O  
ATOM    749  CB  LEU A  99     -12.298  18.349  47.337  1.00 33.78           C  
ATOM    750  CG  LEU A  99     -12.451  17.695  48.716  1.00 34.62           C  
ATOM    751  CD1 LEU A  99     -12.566  18.792  49.807  1.00 33.90           C  
ATOM    752  CD2 LEU A  99     -13.652  16.766  48.740  1.00 33.91           C  
ATOM    753  N   ILE A 100     -10.928  18.934  44.514  1.00 36.62           N  
ATOM    754  CA  ILE A 100     -11.043  19.722  43.311  1.00 38.04           C  
ATOM    755  C   ILE A 100     -11.102  18.808  42.070  1.00 38.24           C  
ATOM    756  O   ILE A 100     -11.837  19.107  41.133  1.00 38.19           O  
ATOM    757  CB  ILE A 100     -10.025  20.896  43.236  1.00 37.83           C  
ATOM    758  CG1 ILE A 100     -10.475  21.923  42.209  1.00 38.77           C  
ATOM    759  CG2 ILE A 100      -8.649  20.420  42.844  1.00 38.55           C  
ATOM    760  CD1 ILE A 100     -11.957  22.127  42.132  1.00 42.37           C  
ATOM    761  N   LYS A 101     -10.387  17.679  42.105  1.00 38.91           N  
ATOM    762  CA  LYS A 101     -10.429  16.704  41.001  1.00 39.17           C  
ATOM    763  C   LYS A 101     -11.772  16.002  40.874  1.00 39.90           C  
ATOM    764  O   LYS A 101     -12.293  15.833  39.753  1.00 39.21           O  
ATOM    765  CB  LYS A 101      -9.322  15.662  41.133  1.00 39.11           C  
ATOM    766  CG  LYS A 101      -7.933  16.221  40.859  1.00 38.45           C  
ATOM    767  CD  LYS A 101      -6.875  15.344  41.467  1.00 38.96           C  
ATOM    768  CE  LYS A 101      -6.695  14.047  40.676  1.00 40.19           C  
ATOM    769  NZ  LYS A 101      -5.446  13.354  41.116  1.00 39.76           N  
ATOM    770  N   LYS A 102     -12.325  15.572  42.004  1.00 39.96           N  
ATOM    771  CA  LYS A 102     -13.593  14.855  41.981  1.00 41.17           C  
ATOM    772  C   LYS A 102     -14.709  15.800  41.574  1.00 41.84           C  
ATOM    773  O   LYS A 102     -15.692  15.386  40.951  1.00 42.01           O  
ATOM    774  CB  LYS A 102     -13.907  14.240  43.338  1.00 41.21           C  
ATOM    775  CG  LYS A 102     -12.843  13.231  43.801  1.00 43.02           C  
ATOM    776  CD  LYS A 102     -13.280  12.456  45.024  1.00 44.07           C  
ATOM    777  CE  LYS A 102     -14.468  11.563  44.701  1.00 43.66           C  
ATOM    778  NZ  LYS A 102     -14.239  10.722  43.505  1.00 42.85           N  
ATOM    779  N   LEU A 103     -14.549  17.071  41.923  1.00 41.93           N  
ATOM    780  CA  LEU A 103     -15.567  18.046  41.606  1.00 42.35           C  
ATOM    781  C   LEU A 103     -15.670  18.258  40.101  1.00 42.96           C  
ATOM    782  O   LEU A 103     -16.760  18.146  39.549  1.00 42.89           O  
ATOM    783  CB  LEU A 103     -15.330  19.384  42.309  1.00 41.50           C  
ATOM    784  CG  LEU A 103     -16.441  20.420  42.017  1.00 40.39           C  
ATOM    785  CD1 LEU A 103     -17.833  19.900  42.404  1.00 39.35           C  
ATOM    786  CD2 LEU A 103     -16.160  21.734  42.709  1.00 38.10           C  
ATOM    787  N   LEU A 104     -14.555  18.576  39.450  1.00 43.72           N  
ATOM    788  CA  LEU A 104     -14.615  18.920  38.034  1.00 45.65           C  
ATOM    789  C   LEU A 104     -14.640  17.708  37.117  1.00 45.91           C  
ATOM    790  O   LEU A 104     -14.901  17.839  35.922  1.00 46.64           O  
ATOM    791  CB  LEU A 104     -13.523  19.920  37.639  1.00 46.20           C  
ATOM    792  CG  LEU A 104     -12.031  19.671  37.815  1.00 46.62           C  
ATOM    793  CD1 LEU A 104     -11.436  19.150  36.526  1.00 46.38           C  
ATOM    794  CD2 LEU A 104     -11.418  21.006  38.159  1.00 47.25           C  
ATOM    795  N   ARG A 105     -14.381  16.540  37.689  1.00 46.45           N  
ATOM    796  CA  ARG A 105     -14.526  15.279  37.001  1.00 47.31           C  
ATOM    797  C   ARG A 105     -16.001  15.030  36.788  1.00 47.99           C  
ATOM    798  O   ARG A 105     -16.403  14.503  35.759  1.00 47.53           O  
ATOM    799  CB  ARG A 105     -13.931  14.146  37.843  1.00 47.57           C  
ATOM    800  CG  ARG A 105     -13.880  12.799  37.184  1.00 48.07           C  
ATOM    801  CD  ARG A 105     -12.766  12.742  36.168  1.00 50.00           C  
ATOM    802  NE  ARG A 105     -12.775  11.478  35.447  1.00 50.27           N  
ATOM    803  CZ  ARG A 105     -11.938  10.476  35.688  1.00 52.09           C  
ATOM    804  NH1 ARG A 105     -11.010  10.586  36.633  1.00 52.64           N  
ATOM    805  NH2 ARG A 105     -12.024   9.360  34.978  1.00 52.64           N  
ATOM    806  N   GLN A 106     -16.816  15.444  37.750  1.00 48.94           N  
ATOM    807  CA  GLN A 106     -18.223  15.079  37.720  1.00 50.23           C  
ATOM    808  C   GLN A 106     -19.172  16.275  37.592  1.00 50.63           C  
ATOM    809  O   GLN A 106     -20.354  16.101  37.309  1.00 50.76           O  
ATOM    810  CB  GLN A 106     -18.555  14.194  38.933  1.00 50.83           C  
ATOM    811  CG  GLN A 106     -18.855  14.950  40.209  1.00 51.24           C  
ATOM    812  CD  GLN A 106     -20.280  15.417  40.260  1.00 53.52           C  
ATOM    813  OE1 GLN A 106     -20.545  16.607  40.425  1.00 55.82           O  
ATOM    814  NE2 GLN A 106     -21.218  14.488  40.082  1.00 55.12           N  
ATOM    815  N   GLN A 107     -18.647  17.479  37.803  1.00 51.38           N  
ATOM    816  CA  GLN A 107     -19.390  18.708  37.566  1.00 52.25           C  
ATOM    817  C   GLN A 107     -19.890  18.739  36.126  1.00 52.83           C  
ATOM    818  O   GLN A 107     -19.144  18.452  35.186  1.00 53.29           O  
ATOM    819  CB  GLN A 107     -18.499  19.910  37.823  1.00 52.37           C  
ATOM    820  CG  GLN A 107     -19.243  21.156  38.231  1.00 52.82           C  
ATOM    821  CD  GLN A 107     -18.311  22.273  38.648  1.00 52.61           C  
ATOM    822  OE1 GLN A 107     -17.190  22.384  38.149  1.00 51.11           O  
ATOM    823  NE2 GLN A 107     -18.774  23.111  39.569  1.00 53.58           N  
ATOM    824  N   ILE A 108     -21.160  19.084  35.965  1.00 53.13           N  
ATOM    825  CA  ILE A 108     -21.841  18.964  34.694  1.00 53.33           C  
ATOM    826  C   ILE A 108     -21.700  20.242  33.839  1.00 53.39           C  
ATOM    827  O   ILE A 108     -21.525  20.167  32.609  1.00 53.38           O  
ATOM    828  CB  ILE A 108     -23.322  18.520  34.921  1.00 53.55           C  
ATOM    829  CG1 ILE A 108     -24.149  18.658  33.639  1.00 53.11           C  
ATOM    830  CG2 ILE A 108     -23.935  19.270  36.136  1.00 54.24           C  
ATOM    831  CD1 ILE A 108     -25.476  17.919  33.662  1.00 53.80           C  
ATOM    832  N   ALA A 109     -21.782  21.403  34.489  1.00 52.87           N  
ATOM    833  CA  ALA A 109     -21.420  22.669  33.857  1.00 52.39           C  
ATOM    834  C   ALA A 109     -20.137  23.154  34.528  1.00 52.13           C  
ATOM    835  O   ALA A 109     -20.168  23.619  35.675  1.00 51.97           O  
ATOM    836  CB  ALA A 109     -22.539  23.695  33.989  1.00 52.34           C  
ATOM    837  N   PRO A 110     -18.999  23.052  33.815  1.00 51.83           N  
ATOM    838  CA  PRO A 110     -17.731  23.236  34.501  1.00 51.47           C  
ATOM    839  C   PRO A 110     -17.519  24.711  34.838  1.00 51.31           C  
ATOM    840  O   PRO A 110     -17.830  25.596  34.032  1.00 50.46           O  
ATOM    841  CB  PRO A 110     -16.707  22.736  33.478  1.00 51.72           C  
ATOM    842  CG  PRO A 110     -17.338  23.046  32.136  1.00 51.24           C  
ATOM    843  CD  PRO A 110     -18.823  22.847  32.358  1.00 51.90           C  
ATOM    844  N   ASP A 111     -17.041  24.974  36.045  1.00 51.29           N  
ATOM    845  CA  ASP A 111     -16.757  26.332  36.449  1.00 51.97           C  
ATOM    846  C   ASP A 111     -15.504  26.320  37.280  1.00 52.65           C  
ATOM    847  O   ASP A 111     -15.517  25.818  38.407  1.00 53.06           O  
ATOM    848  CB  ASP A 111     -17.914  26.934  37.247  1.00 51.65           C  
ATOM    849  CG  ASP A 111     -17.675  28.397  37.593  1.00 53.22           C  
ATOM    850  OD1 ASP A 111     -18.600  29.226  37.431  1.00 54.32           O  
ATOM    851  OD2 ASP A 111     -16.548  28.734  38.013  1.00 54.67           O  
ATOM    852  N   VAL A 112     -14.426  26.878  36.734  1.00 53.09           N  
ATOM    853  CA  VAL A 112     -13.139  26.911  37.444  1.00 53.48           C  
ATOM    854  C   VAL A 112     -13.012  28.097  38.421  1.00 53.57           C  
ATOM    855  O   VAL A 112     -12.457  27.924  39.486  1.00 54.12           O  
ATOM    856  CB  VAL A 112     -11.915  26.760  36.473  1.00 53.41           C  
ATOM    857  CG1 VAL A 112     -10.601  26.759  37.226  1.00 53.59           C  
ATOM    858  CG2 VAL A 112     -12.033  25.471  35.652  1.00 53.21           C  
ATOM    859  N   ASP A 113     -13.557  29.267  38.076  1.00 54.39           N  
ATOM    860  CA  ASP A 113     -13.507  30.476  38.932  1.00 54.85           C  
ATOM    861  C   ASP A 113     -14.066  30.234  40.336  1.00 55.09           C  
ATOM    862  O   ASP A 113     -13.404  30.549  41.332  1.00 55.51           O  
ATOM    863  CB  ASP A 113     -14.245  31.651  38.288  1.00 55.39           C  
ATOM    864  CG  ASP A 113     -13.948  32.993  38.970  1.00 56.53           C  
ATOM    865  OD1 ASP A 113     -12.760  33.348  39.134  1.00 58.09           O  
ATOM    866  OD2 ASP A 113     -14.914  33.703  39.328  1.00 56.81           O  
ATOM    867  N   THR A 114     -15.263  29.645  40.416  1.00 54.46           N  
ATOM    868  CA  THR A 114     -15.862  29.279  41.709  1.00 53.47           C  
ATOM    869  C   THR A 114     -15.058  28.245  42.529  1.00 52.74           C  
ATOM    870  O   THR A 114     -15.547  27.785  43.566  1.00 52.69           O  
ATOM    871  CB  THR A 114     -17.322  28.760  41.575  1.00 53.45           C  
ATOM    872  OG1 THR A 114     -17.319  27.406  41.088  1.00 53.77           O  
ATOM    873  CG2 THR A 114     -18.177  29.681  40.688  1.00 52.60           C  
ATOM    874  N   TYR A 115     -13.857  27.868  42.071  1.00 51.64           N  
ATOM    875  CA  TYR A 115     -12.935  27.023  42.891  1.00 50.47           C  
ATOM    876  C   TYR A 115     -12.061  27.878  43.833  1.00 48.56           C  
ATOM    877  O   TYR A 115     -11.234  27.370  44.589  1.00 48.49           O  
ATOM    878  CB  TYR A 115     -12.033  26.173  42.015  1.00 51.26           C  
ATOM    879  CG  TYR A 115     -12.733  25.221  41.075  1.00 53.69           C  
ATOM    880  CD1 TYR A 115     -14.055  24.791  41.304  1.00 55.29           C  
ATOM    881  CD2 TYR A 115     -12.060  24.716  39.964  1.00 55.53           C  
ATOM    882  CE1 TYR A 115     -14.682  23.894  40.437  1.00 54.89           C  
ATOM    883  CE2 TYR A 115     -12.678  23.820  39.087  1.00 55.86           C  
ATOM    884  CZ  TYR A 115     -13.981  23.406  39.332  1.00 55.20           C  
ATOM    885  OH  TYR A 115     -14.573  22.521  38.455  1.00 54.95           O  
ATOM    886  N   LYS A 116     -12.220  29.187  43.698  1.00 46.48           N  
ATOM    887  CA  LYS A 116     -11.885  30.165  44.703  1.00 44.42           C  
ATOM    888  C   LYS A 116     -12.562  29.689  45.982  1.00 42.09           C  
ATOM    889  O   LYS A 116     -11.996  29.790  47.060  1.00 40.42           O  
ATOM    890  CB  LYS A 116     -12.496  31.521  44.294  1.00 44.88           C  
ATOM    891  CG  LYS A 116     -11.568  32.543  43.596  1.00 47.03           C  
ATOM    892  CD  LYS A 116     -10.562  31.928  42.613  1.00 49.23           C  
ATOM    893  CE  LYS A 116      -9.830  33.012  41.801  1.00 48.59           C  
ATOM    894  NZ  LYS A 116     -10.588  33.458  40.597  1.00 51.08           N  
ATOM    895  N   GLU A 117     -13.783  29.166  45.831  1.00 40.09           N  
ATOM    896  CA  GLU A 117     -14.650  28.832  46.962  1.00 39.08           C  
ATOM    897  C   GLU A 117     -14.112  27.686  47.800  1.00 36.82           C  
ATOM    898  O   GLU A 117     -14.264  27.688  49.011  1.00 35.97           O  
ATOM    899  CB  GLU A 117     -16.093  28.574  46.518  1.00 38.12           C  
ATOM    900  CG  GLU A 117     -16.790  29.833  45.929  1.00 41.33           C  
ATOM    901  CD  GLU A 117     -18.288  29.660  45.628  1.00 41.60           C  
ATOM    902  OE1 GLU A 117     -18.951  30.692  45.370  1.00 46.67           O  
ATOM    903  OE2 GLU A 117     -18.811  28.520  45.634  1.00 45.52           O  
ATOM    904  N   ILE A 118     -13.486  26.711  47.147  1.00 35.89           N  
ATOM    905  CA  ILE A 118     -12.874  25.589  47.855  1.00 34.55           C  
ATOM    906  C   ILE A 118     -11.685  26.109  48.615  1.00 34.39           C  
ATOM    907  O   ILE A 118     -11.528  25.830  49.800  1.00 34.35           O  
ATOM    908  CB  ILE A 118     -12.436  24.466  46.908  1.00 35.02           C  
ATOM    909  CG1 ILE A 118     -13.666  23.835  46.263  1.00 34.26           C  
ATOM    910  CG2 ILE A 118     -11.590  23.391  47.656  1.00 32.37           C  
ATOM    911  CD1 ILE A 118     -13.290  22.779  45.292  1.00 36.92           C  
ATOM    912  N   SER A 119     -10.873  26.919  47.944  1.00 33.67           N  
ATOM    913  CA  SER A 119      -9.696  27.493  48.586  1.00 33.40           C  
ATOM    914  C   SER A 119     -10.109  28.290  49.837  1.00 33.15           C  
ATOM    915  O   SER A 119      -9.425  28.258  50.854  1.00 32.87           O  
ATOM    916  CB  SER A 119      -8.944  28.367  47.580  1.00 32.18           C  
ATOM    917  OG  SER A 119      -8.195  27.541  46.693  1.00 33.04           O  
ATOM    918  N   TYR A 120     -11.232  28.992  49.731  1.00 33.41           N  
ATOM    919  CA  TYR A 120     -11.793  29.821  50.822  1.00 33.93           C  
ATOM    920  C   TYR A 120     -12.221  29.016  52.047  1.00 33.21           C  
ATOM    921  O   TYR A 120     -11.894  29.396  53.136  1.00 33.82           O  
ATOM    922  CB  TYR A 120     -12.988  30.652  50.342  1.00 33.71           C  
ATOM    923  CG  TYR A 120     -13.305  31.825  51.265  1.00 35.65           C  
ATOM    924  CD1 TYR A 120     -12.660  33.031  51.103  1.00 34.64           C  
ATOM    925  CD2 TYR A 120     -14.223  31.705  52.320  1.00 36.26           C  
ATOM    926  CE1 TYR A 120     -12.930  34.096  51.930  1.00 37.74           C  
ATOM    927  CE2 TYR A 120     -14.495  32.784  53.171  1.00 36.03           C  
ATOM    928  CZ  TYR A 120     -13.844  33.968  52.962  1.00 35.34           C  
ATOM    929  OH  TYR A 120     -14.070  35.073  53.760  1.00 39.74           O  
ATOM    930  N   PHE A 121     -12.965  27.923  51.870  1.00 33.13           N  
ATOM    931  CA  PHE A 121     -13.340  27.148  53.022  1.00 33.27           C  
ATOM    932  C   PHE A 121     -12.172  26.358  53.582  1.00 33.03           C  
ATOM    933  O   PHE A 121     -12.173  26.026  54.754  1.00 33.73           O  
ATOM    934  CB  PHE A 121     -14.645  26.327  52.849  1.00 32.98           C  
ATOM    935  CG  PHE A 121     -14.561  25.145  51.905  1.00 34.60           C  
ATOM    936  CD1 PHE A 121     -13.773  24.043  52.194  1.00 33.92           C  
ATOM    937  CD2 PHE A 121     -15.367  25.103  50.752  1.00 34.74           C  
ATOM    938  CE1 PHE A 121     -13.731  22.932  51.344  1.00 35.19           C  
ATOM    939  CE2 PHE A 121     -15.343  24.024  49.917  1.00 32.89           C  
ATOM    940  CZ  PHE A 121     -14.513  22.913  50.210  1.00 34.95           C  
ATOM    941  N   VAL A 122     -11.176  26.060  52.755  1.00 32.61           N  
ATOM    942  CA  VAL A 122      -9.941  25.463  53.267  1.00 32.82           C  
ATOM    943  C   VAL A 122      -9.178  26.473  54.140  1.00 32.87           C  
ATOM    944  O   VAL A 122      -8.720  26.135  55.251  1.00 33.70           O  
ATOM    945  CB  VAL A 122      -9.059  24.866  52.157  1.00 32.35           C  
ATOM    946  CG1 VAL A 122      -7.727  24.378  52.735  1.00 32.85           C  
ATOM    947  CG2 VAL A 122      -9.795  23.686  51.484  1.00 32.15           C  
ATOM    948  N   ALA A 123      -9.071  27.704  53.663  1.00 31.56           N  
ATOM    949  CA  ALA A 123      -8.372  28.724  54.420  1.00 32.46           C  
ATOM    950  C   ALA A 123      -9.094  29.029  55.736  1.00 33.10           C  
ATOM    951  O   ALA A 123      -8.444  29.244  56.738  1.00 32.36           O  
ATOM    952  CB  ALA A 123      -8.218  30.003  53.590  1.00 32.48           C  
ATOM    953  N   GLU A 124     -10.435  29.090  55.694  1.00 33.53           N  
ATOM    954  CA  GLU A 124     -11.257  29.264  56.870  1.00 34.33           C  
ATOM    955  C   GLU A 124     -10.995  28.185  57.917  1.00 33.83           C  
ATOM    956  O   GLU A 124     -10.892  28.484  59.100  1.00 32.80           O  
ATOM    957  CB  GLU A 124     -12.749  29.227  56.505  1.00 35.05           C  
ATOM    958  CG  GLU A 124     -13.312  30.506  55.967  1.00 38.72           C  
ATOM    959  CD  GLU A 124     -14.828  30.473  55.936  1.00 45.51           C  
ATOM    960  OE1 GLU A 124     -15.380  29.546  55.292  1.00 49.34           O  
ATOM    961  OE2 GLU A 124     -15.458  31.369  56.548  1.00 45.27           O  
ATOM    962  N   PHE A 125     -10.930  26.920  57.489  1.00 33.90           N  
ATOM    963  CA  PHE A 125     -10.628  25.872  58.453  1.00 33.76           C  
ATOM    964  C   PHE A 125      -9.222  26.048  59.077  1.00 33.44           C  
ATOM    965  O   PHE A 125      -9.064  25.993  60.302  1.00 32.88           O  
ATOM    966  CB  PHE A 125     -10.777  24.455  57.869  1.00 32.78           C  
ATOM    967  CG  PHE A 125     -10.443  23.394  58.867  1.00 33.55           C  
ATOM    968  CD1 PHE A 125     -11.409  22.977  59.808  1.00 33.95           C  
ATOM    969  CD2 PHE A 125      -9.153  22.876  58.946  1.00 33.17           C  
ATOM    970  CE1 PHE A 125     -11.090  22.024  60.792  1.00 34.92           C  
ATOM    971  CE2 PHE A 125      -8.824  21.940  59.930  1.00 33.01           C  
ATOM    972  CZ  PHE A 125      -9.804  21.508  60.854  1.00 31.43           C  
ATOM    973  N   ILE A 126      -8.219  26.224  58.220  1.00 33.69           N  
ATOM    974  CA  ILE A 126      -6.818  26.252  58.648  1.00 34.78           C  
ATOM    975  C   ILE A 126      -6.635  27.409  59.626  1.00 35.24           C  
ATOM    976  O   ILE A 126      -6.067  27.231  60.696  1.00 34.31           O  
ATOM    977  CB  ILE A 126      -5.829  26.340  57.447  1.00 34.62           C  
ATOM    978  CG1 ILE A 126      -5.850  25.029  56.658  1.00 34.35           C  
ATOM    979  CG2 ILE A 126      -4.418  26.663  57.930  1.00 34.56           C  
ATOM    980  CD1 ILE A 126      -5.135  25.078  55.295  1.00 35.40           C  
ATOM    981  N   MET A 127      -7.209  28.561  59.276  1.00 36.14           N  
ATOM    982  CA  MET A 127      -7.127  29.769  60.081  1.00 36.38           C  
ATOM    983  C   MET A 127      -7.814  29.652  61.454  1.00 36.09           C  
ATOM    984  O   MET A 127      -7.235  30.055  62.458  1.00 35.88           O  
ATOM    985  CB  MET A 127      -7.723  30.953  59.326  1.00 36.37           C  
ATOM    986  CG  MET A 127      -7.623  32.275  60.095  1.00 40.04           C  
ATOM    987  SD  MET A 127      -5.923  32.887  59.973  1.00 46.63           S  
ATOM    988  CE  MET A 127      -5.172  32.485  61.537  1.00 47.62           C  
ATOM    989  N   ASN A 128      -9.053  29.156  61.475  1.00 35.64           N  
ATOM    990  CA  ASN A 128      -9.877  29.158  62.685  1.00 35.54           C  
ATOM    991  C   ASN A 128      -9.500  28.012  63.609  1.00 34.83           C  
ATOM    992  O   ASN A 128      -9.605  28.133  64.826  1.00 34.05           O  
ATOM    993  CB  ASN A 128     -11.384  29.072  62.367  1.00 35.84           C  
ATOM    994  CG  ASN A 128     -11.903  30.276  61.574  1.00 37.82           C  
ATOM    995  OD1 ASN A 128     -11.438  31.403  61.725  1.00 39.02           O  
ATOM    996  ND2 ASN A 128     -12.901  30.031  60.740  1.00 40.73           N  
ATOM    997  N   ASN A 129      -9.054  26.901  63.033  1.00 34.03           N  
ATOM    998  CA  ASN A 129      -8.695  25.748  63.835  1.00 33.51           C  
ATOM    999  C   ASN A 129      -7.213  25.524  64.056  1.00 32.97           C  
ATOM   1000  O   ASN A 129      -6.840  24.978  65.085  1.00 33.00           O  
ATOM   1001  CB  ASN A 129      -9.341  24.494  63.256  1.00 34.36           C  
ATOM   1002  CG  ASN A 129     -10.847  24.530  63.361  1.00 35.69           C  
ATOM   1003  OD1 ASN A 129     -11.403  24.003  64.301  1.00 38.98           O  
ATOM   1004  ND2 ASN A 129     -11.506  25.187  62.426  1.00 36.35           N  
ATOM   1005  N   THR A 130      -6.359  25.887  63.091  1.00 32.72           N  
ATOM   1006  CA  THR A 130      -4.928  25.656  63.272  1.00 32.37           C  
ATOM   1007  C   THR A 130      -4.105  26.956  63.356  1.00 31.82           C  
ATOM   1008  O   THR A 130      -2.907  26.905  63.616  1.00 31.43           O  
ATOM   1009  CB  THR A 130      -4.302  24.693  62.213  1.00 32.63           C  
ATOM   1010  OG1 THR A 130      -4.235  25.354  60.942  1.00 35.61           O  
ATOM   1011  CG2 THR A 130      -5.065  23.360  62.072  1.00 31.55           C  
ATOM   1012  N   GLY A 131      -4.747  28.113  63.195  1.00 31.63           N  
ATOM   1013  CA  GLY A 131      -4.012  29.377  63.049  1.00 30.77           C  
ATOM   1014  C   GLY A 131      -3.184  29.745  64.258  1.00 31.61           C  
ATOM   1015  O   GLY A 131      -2.080  30.282  64.127  1.00 31.98           O  
ATOM   1016  N   GLU A 132      -3.701  29.460  65.457  1.00 30.93           N  
ATOM   1017  CA  GLU A 132      -2.988  29.830  66.658  1.00 31.04           C  
ATOM   1018  C   GLU A 132      -1.854  28.849  66.896  1.00 29.80           C  
ATOM   1019  O   GLU A 132      -0.810  29.231  67.371  1.00 29.12           O  
ATOM   1020  CB  GLU A 132      -3.939  29.912  67.867  1.00 31.40           C  
ATOM   1021  CG  GLU A 132      -3.268  30.327  69.144  1.00 36.23           C  
ATOM   1022  CD  GLU A 132      -2.612  31.702  69.047  1.00 42.15           C  
ATOM   1023  OE1 GLU A 132      -3.124  32.562  68.269  1.00 43.71           O  
ATOM   1024  OE2 GLU A 132      -1.582  31.898  69.738  1.00 42.18           O  
ATOM   1025  N   TRP A 133      -2.070  27.576  66.573  1.00 29.41           N  
ATOM   1026  CA  TRP A 133      -0.994  26.595  66.592  1.00 29.00           C  
ATOM   1027  C   TRP A 133       0.146  27.045  65.630  1.00 29.83           C  
ATOM   1028  O   TRP A 133       1.321  27.050  65.997  1.00 29.31           O  
ATOM   1029  CB  TRP A 133      -1.514  25.197  66.216  1.00 28.20           C  
ATOM   1030  CG  TRP A 133      -0.453  24.166  66.358  1.00 27.57           C  
ATOM   1031  CD1 TRP A 133      -0.202  23.395  67.465  1.00 26.61           C  
ATOM   1032  CD2 TRP A 133       0.517  23.775  65.362  1.00 27.62           C  
ATOM   1033  NE1 TRP A 133       0.888  22.574  67.233  1.00 26.61           N  
ATOM   1034  CE2 TRP A 133       1.348  22.795  65.952  1.00 27.48           C  
ATOM   1035  CE3 TRP A 133       0.784  24.187  64.035  1.00 29.73           C  
ATOM   1036  CZ2 TRP A 133       2.420  22.216  65.270  1.00 26.43           C  
ATOM   1037  CZ3 TRP A 133       1.845  23.604  63.358  1.00 27.69           C  
ATOM   1038  CH2 TRP A 133       2.645  22.622  63.974  1.00 28.34           C  
ATOM   1039  N   ILE A 134      -0.210  27.419  64.403  1.00 30.43           N  
ATOM   1040  CA  ILE A 134       0.798  27.852  63.414  1.00 31.92           C  
ATOM   1041  C   ILE A 134       1.713  28.968  63.960  1.00 32.59           C  
ATOM   1042  O   ILE A 134       2.918  28.893  63.810  1.00 31.64           O  
ATOM   1043  CB  ILE A 134       0.130  28.296  62.106  1.00 31.46           C  
ATOM   1044  CG1 ILE A 134      -0.408  27.064  61.369  1.00 30.77           C  
ATOM   1045  CG2 ILE A 134       1.108  29.165  61.263  1.00 31.31           C  
ATOM   1046  CD1 ILE A 134      -1.358  27.393  60.206  1.00 31.43           C  
ATOM   1047  N   ARG A 135       1.112  29.965  64.617  1.00 34.46           N  
ATOM   1048  CA  ARG A 135       1.822  31.048  65.304  1.00 36.42           C  
ATOM   1049  C   ARG A 135       2.709  30.580  66.451  1.00 36.77           C  
ATOM   1050  O   ARG A 135       3.760  31.159  66.693  1.00 37.26           O  
ATOM   1051  CB  ARG A 135       0.799  32.036  65.900  1.00 37.95           C  
ATOM   1052  CG  ARG A 135       0.010  32.866  64.882  1.00 41.90           C  
ATOM   1053  CD  ARG A 135      -1.294  33.343  65.521  1.00 50.29           C  
ATOM   1054  NE  ARG A 135      -1.515  34.771  65.327  1.00 55.61           N  
ATOM   1055  CZ  ARG A 135      -2.612  35.427  65.697  1.00 58.80           C  
ATOM   1056  NH1 ARG A 135      -3.619  34.780  66.283  1.00 60.49           N  
ATOM   1057  NH2 ARG A 135      -2.700  36.740  65.480  1.00 59.72           N  
ATOM   1058  N   GLN A 136       2.256  29.592  67.219  1.00 36.48           N  
ATOM   1059  CA  GLN A 136       3.036  29.147  68.363  1.00 36.56           C  
ATOM   1060  C   GLN A 136       4.143  28.198  67.872  1.00 35.91           C  
ATOM   1061  O   GLN A 136       5.024  27.826  68.637  1.00 34.75           O  
ATOM   1062  CB  GLN A 136       2.150  28.527  69.490  1.00 35.77           C  
ATOM   1063  CG  GLN A 136       1.483  29.561  70.435  1.00 37.45           C  
ATOM   1064  CD  GLN A 136       0.972  29.004  71.824  1.00 39.11           C  
ATOM   1065  OE1 GLN A 136       1.369  27.917  72.276  1.00 41.23           O  
ATOM   1066  NE2 GLN A 136       0.106  29.787  72.499  1.00 37.96           N  
ATOM   1067  N   ASN A 137       4.094  27.830  66.586  1.00 35.60           N  
ATOM   1068  CA  ASN A 137       5.026  26.844  66.019  1.00 35.78           C  
ATOM   1069  C   ASN A 137       5.874  27.321  64.818  1.00 35.89           C  
ATOM   1070  O   ASN A 137       6.257  26.543  63.937  1.00 36.39           O  
ATOM   1071  CB  ASN A 137       4.289  25.525  65.734  1.00 35.29           C  
ATOM   1072  CG  ASN A 137       3.943  24.776  67.011  1.00 35.50           C  
ATOM   1073  OD1 ASN A 137       4.718  23.971  67.467  1.00 37.28           O  
ATOM   1074  ND2 ASN A 137       2.786  25.060  67.599  1.00 36.79           N  
ATOM   1075  N   GLY A 138       6.184  28.605  64.815  1.00 36.01           N  
ATOM   1076  CA  GLY A 138       7.145  29.165  63.877  1.00 35.30           C  
ATOM   1077  C   GLY A 138       6.597  29.802  62.612  1.00 34.84           C  
ATOM   1078  O   GLY A 138       7.359  30.352  61.809  1.00 34.57           O  
ATOM   1079  N   GLY A 139       5.285  29.750  62.425  1.00 34.15           N  
ATOM   1080  CA  GLY A 139       4.714  30.292  61.220  1.00 33.72           C  
ATOM   1081  C   GLY A 139       5.123  29.486  60.000  1.00 33.56           C  
ATOM   1082  O   GLY A 139       5.865  28.475  60.097  1.00 33.47           O  
ATOM   1083  N   TRP A 140       4.610  29.920  58.854  1.00 33.23           N  
ATOM   1084  CA  TRP A 140       4.881  29.275  57.563  1.00 33.86           C  
ATOM   1085  C   TRP A 140       6.322  29.454  57.150  1.00 34.47           C  
ATOM   1086  O   TRP A 140       6.962  28.526  56.668  1.00 34.40           O  
ATOM   1087  CB  TRP A 140       3.958  29.843  56.499  1.00 33.14           C  
ATOM   1088  CG  TRP A 140       2.545  29.420  56.743  1.00 33.00           C  
ATOM   1089  CD1 TRP A 140       1.576  30.117  57.407  1.00 30.35           C  
ATOM   1090  CD2 TRP A 140       1.949  28.180  56.334  1.00 29.48           C  
ATOM   1091  NE1 TRP A 140       0.404  29.407  57.393  1.00 31.28           N  
ATOM   1092  CE2 TRP A 140       0.608  28.207  56.755  1.00 29.85           C  
ATOM   1093  CE3 TRP A 140       2.412  27.078  55.611  1.00 29.64           C  
ATOM   1094  CZ2 TRP A 140      -0.276  27.152  56.519  1.00 31.22           C  
ATOM   1095  CZ3 TRP A 140       1.536  26.020  55.377  1.00 31.50           C  
ATOM   1096  CH2 TRP A 140       0.202  26.072  55.831  1.00 31.75           C  
ATOM   1097  N   GLU A 141       6.840  30.644  57.406  1.00 35.97           N  
ATOM   1098  CA  GLU A 141       8.159  31.034  56.927  1.00 37.54           C  
ATOM   1099  C   GLU A 141       9.321  30.463  57.734  1.00 38.53           C  
ATOM   1100  O   GLU A 141      10.354  30.211  57.159  1.00 40.11           O  
ATOM   1101  CB  GLU A 141       8.259  32.572  56.786  1.00 37.62           C  
ATOM   1102  CG  GLU A 141       7.166  33.188  55.919  1.00 38.01           C  
ATOM   1103  CD  GLU A 141       7.376  32.956  54.426  1.00 41.63           C  
ATOM   1104  OE1 GLU A 141       8.460  32.435  54.038  1.00 41.79           O  
ATOM   1105  OE2 GLU A 141       6.458  33.314  53.636  1.00 41.38           O  
ATOM   1106  N   ASN A 142       9.159  30.246  59.040  1.00 39.63           N  
ATOM   1107  CA  ASN A 142      10.213  29.660  59.890  1.00 40.44           C  
ATOM   1108  C   ASN A 142       9.853  28.272  60.434  1.00 40.96           C  
ATOM   1109  O   ASN A 142      10.742  27.515  60.805  1.00 42.64           O  
ATOM   1110  CB  ASN A 142      10.542  30.547  61.098  1.00 40.79           C  
ATOM   1111  CG  ASN A 142      11.766  31.441  60.892  1.00 43.02           C  
ATOM   1112  OD1 ASN A 142      12.875  30.963  60.618  1.00 46.08           O  
ATOM   1113  ND2 ASN A 142      11.580  32.751  61.093  1.00 43.86           N  
ATOM   1114  N   GLY A 143       8.571  27.952  60.535  1.00 39.58           N  
ATOM   1115  CA  GLY A 143       8.181  26.630  61.006  1.00 39.01           C  
ATOM   1116  C   GLY A 143       8.085  25.657  59.849  1.00 38.04           C  
ATOM   1117  O   GLY A 143       8.865  24.707  59.749  1.00 38.58           O  
ATOM   1118  N   PHE A 144       7.141  25.929  58.962  1.00 36.74           N  
ATOM   1119  CA  PHE A 144       6.878  25.088  57.815  1.00 35.86           C  
ATOM   1120  C   PHE A 144       8.047  24.984  56.813  1.00 34.94           C  
ATOM   1121  O   PHE A 144       8.497  23.880  56.520  1.00 34.49           O  
ATOM   1122  CB  PHE A 144       5.603  25.528  57.082  1.00 35.95           C  
ATOM   1123  CG  PHE A 144       5.328  24.709  55.860  1.00 36.69           C  
ATOM   1124  CD1 PHE A 144       4.773  23.432  55.988  1.00 35.72           C  
ATOM   1125  CD2 PHE A 144       5.705  25.165  54.599  1.00 35.99           C  
ATOM   1126  CE1 PHE A 144       4.540  22.648  54.875  1.00 38.81           C  
ATOM   1127  CE2 PHE A 144       5.480  24.393  53.471  1.00 37.39           C  
ATOM   1128  CZ  PHE A 144       4.906  23.119  53.604  1.00 36.46           C  
ATOM   1129  N   VAL A 145       8.521  26.118  56.289  1.00 34.15           N  
ATOM   1130  CA  VAL A 145       9.521  26.100  55.227  1.00 33.82           C  
ATOM   1131  C   VAL A 145      10.781  25.373  55.663  1.00 33.46           C  
ATOM   1132  O   VAL A 145      11.232  24.492  54.970  1.00 32.67           O  
ATOM   1133  CB  VAL A 145       9.936  27.513  54.750  1.00 34.21           C  
ATOM   1134  CG1 VAL A 145      11.073  27.397  53.764  1.00 33.70           C  
ATOM   1135  CG2 VAL A 145       8.807  28.165  54.053  1.00 36.56           C  
ATOM   1136  N   LYS A 146      11.333  25.757  56.811  1.00 33.78           N  
ATOM   1137  CA  LYS A 146      12.572  25.169  57.333  1.00 34.93           C  
ATOM   1138  C   LYS A 146      12.457  23.651  57.558  1.00 34.92           C  
ATOM   1139  O   LYS A 146      13.447  22.924  57.439  1.00 35.69           O  
ATOM   1140  CB  LYS A 146      12.995  25.866  58.631  1.00 34.91           C  
ATOM   1141  CG  LYS A 146      13.142  27.407  58.514  1.00 37.85           C  
ATOM   1142  CD  LYS A 146      14.520  27.801  58.101  1.00 39.94           C  
ATOM   1143  CE  LYS A 146      14.638  29.317  57.949  1.00 43.95           C  
ATOM   1144  NZ  LYS A 146      15.034  29.669  56.541  1.00 45.47           N  
ATOM   1145  N   LYS A 147      11.255  23.185  57.870  1.00 34.27           N  
ATOM   1146  CA  LYS A 147      11.008  21.754  58.089  1.00 34.29           C  
ATOM   1147  C   LYS A 147      10.896  20.955  56.770  1.00 34.45           C  
ATOM   1148  O   LYS A 147      11.503  19.898  56.629  1.00 34.89           O  
ATOM   1149  CB  LYS A 147       9.764  21.560  58.958  1.00 33.04           C  
ATOM   1150  CG  LYS A 147       9.410  20.099  59.302  1.00 32.81           C  
ATOM   1151  CD  LYS A 147       8.066  20.054  60.104  1.00 33.65           C  
ATOM   1152  CE  LYS A 147       7.510  18.609  60.228  1.00 31.18           C  
ATOM   1153  NZ  LYS A 147       8.391  17.841  61.215  1.00 30.05           N  
ATOM   1154  N   PHE A 148      10.123  21.467  55.823  1.00 34.97           N  
ATOM   1155  CA  PHE A 148       9.812  20.743  54.597  1.00 36.33           C  
ATOM   1156  C   PHE A 148      10.655  21.054  53.353  1.00 37.22           C  
ATOM   1157  O   PHE A 148      10.514  20.363  52.334  1.00 37.23           O  
ATOM   1158  CB  PHE A 148       8.318  20.870  54.277  1.00 35.47           C  
ATOM   1159  CG  PHE A 148       7.457  20.056  55.179  1.00 38.15           C  
ATOM   1160  CD1 PHE A 148       7.293  18.694  54.963  1.00 38.41           C  
ATOM   1161  CD2 PHE A 148       6.849  20.626  56.279  1.00 38.88           C  
ATOM   1162  CE1 PHE A 148       6.504  17.935  55.810  1.00 40.35           C  
ATOM   1163  CE2 PHE A 148       6.055  19.855  57.120  1.00 39.22           C  
ATOM   1164  CZ  PHE A 148       5.891  18.522  56.893  1.00 37.17           C  
ATOM   1165  N   GLU A 149      11.494  22.093  53.431  1.00 38.27           N  
ATOM   1166  CA  GLU A 149      12.275  22.586  52.293  1.00 40.15           C  
ATOM   1167  C   GLU A 149      13.340  21.591  51.858  1.00 40.54           C  
ATOM   1168  O   GLU A 149      13.887  20.864  52.693  1.00 40.62           O  
ATOM   1169  CB  GLU A 149      12.987  23.898  52.661  1.00 40.27           C  
ATOM   1170  CG  GLU A 149      14.013  23.723  53.808  1.00 41.31           C  
ATOM   1171  CD  GLU A 149      14.745  25.007  54.181  1.00 42.20           C  
ATOM   1172  OE1 GLU A 149      14.425  26.079  53.612  1.00 45.19           O  
ATOM   1173  OE2 GLU A 149      15.641  24.934  55.061  1.00 44.77           O  
ATOM   1174  OXT GLU A 149      13.719  21.529  50.672  1.00 41.63           O  
ATOM   1176  N   ASP B 141     -24.269   2.527  56.691  1.00 27.12           N  
ATOM   1177  CA  ASP B 141     -23.726   2.888  55.359  1.00 27.89           C  
ATOM   1178  C   ASP B 141     -22.258   3.305  55.451  1.00 28.29           C  
ATOM   1179  O   ASP B 141     -21.693   3.378  56.554  1.00 27.86           O  
ATOM   1180  CB  ASP B 141     -24.586   3.990  54.718  1.00 28.29           C  
ATOM   1181  CG  ASP B 141     -24.675   5.250  55.568  1.00 29.99           C  
ATOM   1182  OD1 ASP B 141     -24.197   5.285  56.728  1.00 31.02           O  
ATOM   1183  OD2 ASP B 141     -25.227   6.232  55.061  1.00 34.38           O  
ATOM   1184  N   MET B 142     -21.637   3.582  54.303  1.00 28.97           N  
ATOM   1185  CA  MET B 142     -20.248   4.026  54.297  1.00 30.44           C  
ATOM   1186  C   MET B 142     -20.120   5.386  54.970  1.00 30.03           C  
ATOM   1187  O   MET B 142     -20.968   6.255  54.799  1.00 31.08           O  
ATOM   1188  CB  MET B 142     -19.669   4.089  52.893  1.00 29.65           C  
ATOM   1189  CG  MET B 142     -18.129   4.116  52.880  1.00 31.59           C  
ATOM   1190  SD  MET B 142     -17.425   4.745  51.339  1.00 34.27           S  
ATOM   1191  CE  MET B 142     -17.833   3.443  50.192  1.00 35.80           C  
ATOM   1192  N   ARG B 143     -19.075   5.528  55.765  1.00 30.27           N  
ATOM   1193  CA  ARG B 143     -18.730   6.769  56.453  1.00 30.68           C  
ATOM   1194  C   ARG B 143     -17.429   7.254  55.826  1.00 29.82           C  
ATOM   1195  O   ARG B 143     -16.358   7.015  56.360  1.00 29.68           O  
ATOM   1196  CB  ARG B 143     -18.547   6.502  57.968  1.00 30.60           C  
ATOM   1197  CG  ARG B 143     -19.807   5.992  58.683  1.00 31.72           C  
ATOM   1198  CD  ARG B 143     -21.039   6.752  58.194  1.00 34.94           C  
ATOM   1199  NE  ARG B 143     -22.279   6.306  58.819  1.00 40.22           N  
ATOM   1200  CZ  ARG B 143     -22.663   6.645  60.049  1.00 41.91           C  
ATOM   1201  NH1 ARG B 143     -21.881   7.430  60.804  1.00 41.74           N  
ATOM   1202  NH2 ARG B 143     -23.821   6.189  60.527  1.00 41.07           N  
ATOM   1203  N   PRO B 144     -17.513   7.901  54.658  1.00 30.24           N  
ATOM   1204  CA  PRO B 144     -16.238   8.310  54.044  1.00 30.26           C  
ATOM   1205  C   PRO B 144     -15.435   9.288  54.904  1.00 31.24           C  
ATOM   1206  O   PRO B 144     -14.206   9.247  54.847  1.00 31.04           O  
ATOM   1207  CB  PRO B 144     -16.652   8.916  52.690  1.00 30.19           C  
ATOM   1208  CG  PRO B 144     -18.135   9.143  52.773  1.00 30.28           C  
ATOM   1209  CD  PRO B 144     -18.699   8.284  53.854  1.00 29.57           C  
ATOM   1210  N   GLU B 145     -16.104  10.115  55.723  1.00 32.65           N  
ATOM   1211  CA  GLU B 145     -15.397  11.038  56.652  1.00 34.99           C  
ATOM   1212  C   GLU B 145     -14.364  10.333  57.492  1.00 34.77           C  
ATOM   1213  O   GLU B 145     -13.295  10.894  57.727  1.00 35.21           O  
ATOM   1214  CB  GLU B 145     -16.295  11.747  57.677  1.00 35.16           C  
ATOM   1215  CG  GLU B 145     -17.683  11.985  57.295  1.00 39.92           C  
ATOM   1216  CD  GLU B 145     -18.491  10.752  57.416  1.00 40.25           C  
ATOM   1217  OE1 GLU B 145     -18.908  10.395  58.540  1.00 41.13           O  
ATOM   1218  OE2 GLU B 145     -18.691  10.144  56.358  1.00 42.01           O  
ATOM   1219  N   ILE B 146     -14.727   9.144  57.986  1.00 34.82           N  
ATOM   1220  CA  ILE B 146     -13.872   8.313  58.849  1.00 34.47           C  
ATOM   1221  C   ILE B 146     -12.777   7.630  58.041  1.00 34.33           C  
ATOM   1222  O   ILE B 146     -11.616   7.666  58.427  1.00 35.68           O  
ATOM   1223  CB  ILE B 146     -14.702   7.223  59.606  1.00 35.03           C  
ATOM   1224  CG1 ILE B 146     -15.769   7.865  60.501  1.00 35.34           C  
ATOM   1225  CG2 ILE B 146     -13.791   6.239  60.395  1.00 34.68           C  
ATOM   1226  CD1 ILE B 146     -16.771   6.866  61.067  1.00 34.03           C  
ATOM   1227  N   TRP B 147     -13.129   7.018  56.916  1.00 33.83           N  
ATOM   1228  CA  TRP B 147     -12.138   6.333  56.075  1.00 33.78           C  
ATOM   1229  C   TRP B 147     -11.030   7.317  55.576  1.00 33.73           C  
ATOM   1230  O   TRP B 147      -9.845   7.014  55.647  1.00 34.48           O  
ATOM   1231  CB  TRP B 147     -12.863   5.645  54.920  1.00 34.27           C  
ATOM   1232  CG  TRP B 147     -12.109   4.630  54.120  1.00 34.37           C  
ATOM   1233  CD1 TRP B 147     -10.744   4.505  53.980  1.00 35.62           C  
ATOM   1234  CD2 TRP B 147     -12.685   3.605  53.303  1.00 35.13           C  
ATOM   1235  NE1 TRP B 147     -10.443   3.454  53.144  1.00 34.60           N  
ATOM   1236  CE2 TRP B 147     -11.616   2.883  52.715  1.00 35.29           C  
ATOM   1237  CE3 TRP B 147     -14.002   3.210  53.028  1.00 33.74           C  
ATOM   1238  CZ2 TRP B 147     -11.828   1.802  51.863  1.00 34.72           C  
ATOM   1239  CZ3 TRP B 147     -14.211   2.138  52.184  1.00 34.65           C  
ATOM   1240  CH2 TRP B 147     -13.134   1.443  51.609  1.00 35.38           C  
ATOM   1241  N   ILE B 148     -11.423   8.499  55.105  1.00 33.75           N  
ATOM   1242  CA  ILE B 148     -10.494   9.537  54.641  1.00 32.20           C  
ATOM   1243  C   ILE B 148      -9.741  10.164  55.806  1.00 32.78           C  
ATOM   1244  O   ILE B 148      -8.520  10.249  55.767  1.00 33.42           O  
ATOM   1245  CB  ILE B 148     -11.237  10.652  53.848  1.00 32.72           C  
ATOM   1246  CG1 ILE B 148     -11.974  10.059  52.629  1.00 32.30           C  
ATOM   1247  CG2 ILE B 148     -10.273  11.812  53.430  1.00 30.79           C  
ATOM   1248  CD1 ILE B 148     -13.189  10.895  52.205  1.00 30.98           C  
ATOM   1249  N   ALA B 149     -10.440  10.603  56.853  1.00 32.47           N  
ATOM   1250  CA  ALA B 149      -9.749  11.248  57.984  1.00 32.30           C  
ATOM   1251  C   ALA B 149      -8.637  10.379  58.524  1.00 33.31           C  
ATOM   1252  O   ALA B 149      -7.561  10.877  58.914  1.00 34.00           O  
ATOM   1253  CB  ALA B 149     -10.692  11.570  59.082  1.00 31.44           C  
ATOM   1254  N   GLN B 150      -8.902   9.078  58.544  1.00 33.76           N  
ATOM   1255  CA  GLN B 150      -8.005   8.082  59.136  1.00 34.31           C  
ATOM   1256  C   GLN B 150      -6.708   8.021  58.344  1.00 33.12           C  
ATOM   1257  O   GLN B 150      -5.630   8.038  58.910  1.00 33.84           O  
ATOM   1258  CB  GLN B 150      -8.710   6.711  59.179  1.00 33.77           C  
ATOM   1259  CG  GLN B 150      -8.005   5.674  59.981  1.00 36.14           C  
ATOM   1260  CD  GLN B 150      -8.763   4.340  60.042  1.00 35.83           C  
ATOM   1261  OE1 GLN B 150      -9.929   4.268  60.488  1.00 38.14           O  
ATOM   1262  NE2 GLN B 150      -8.093   3.276  59.608  1.00 36.15           N  
ATOM   1263  N   GLU B 151      -6.828   7.961  57.026  1.00 33.16           N  
ATOM   1264  CA  GLU B 151      -5.673   7.954  56.161  1.00 33.04           C  
ATOM   1265  C   GLU B 151      -4.936   9.298  56.215  1.00 32.83           C  
ATOM   1266  O   GLU B 151      -3.718   9.296  56.202  1.00 33.13           O  
ATOM   1267  CB  GLU B 151      -6.067   7.569  54.736  1.00 33.17           C  
ATOM   1268  CG  GLU B 151      -5.003   7.720  53.680  1.00 33.52           C  
ATOM   1269  CD  GLU B 151      -3.796   6.788  53.850  1.00 36.41           C  
ATOM   1270  OE1 GLU B 151      -3.785   5.903  54.747  1.00 36.74           O  
ATOM   1271  OE2 GLU B 151      -2.838   6.973  53.079  1.00 34.37           O  
ATOM   1272  N   LEU B 152      -5.646  10.428  56.317  1.00 32.23           N  
ATOM   1273  CA  LEU B 152      -4.941  11.733  56.325  1.00 31.94           C  
ATOM   1274  C   LEU B 152      -4.141  11.914  57.611  1.00 31.47           C  
ATOM   1275  O   LEU B 152      -3.012  12.420  57.610  1.00 31.61           O  
ATOM   1276  CB  LEU B 152      -5.907  12.924  56.170  1.00 30.99           C  
ATOM   1277  CG  LEU B 152      -6.767  13.055  54.922  1.00 29.01           C  
ATOM   1278  CD1 LEU B 152      -7.586  14.350  55.029  1.00 24.06           C  
ATOM   1279  CD2 LEU B 152      -5.923  13.011  53.665  1.00 27.19           C  
ATOM   1280  N   ARG B 153      -4.763  11.521  58.710  1.00 31.79           N  
ATOM   1281  CA  ARG B 153      -4.126  11.502  60.014  1.00 32.36           C  
ATOM   1282  C   ARG B 153      -2.872  10.628  60.038  1.00 33.11           C  
ATOM   1283  O   ARG B 153      -1.865  11.015  60.624  1.00 33.33           O  
ATOM   1284  CB  ARG B 153      -5.098  10.994  61.040  1.00 31.81           C  
ATOM   1285  CG  ARG B 153      -4.611  11.209  62.417  1.00 33.65           C  
ATOM   1286  CD  ARG B 153      -5.487  10.495  63.415  1.00 33.89           C  
ATOM   1287  NE  ARG B 153      -6.643  11.298  63.813  1.00 33.79           N  
ATOM   1288  CZ  ARG B 153      -7.474  10.942  64.795  1.00 35.85           C  
ATOM   1289  NH1 ARG B 153      -7.294   9.781  65.439  1.00 32.74           N  
ATOM   1290  NH2 ARG B 153      -8.493  11.721  65.126  1.00 33.09           N  
ATOM   1291  N   ARG B 154      -2.932   9.464  59.382  1.00 33.85           N  
ATOM   1292  CA  ARG B 154      -1.814   8.512  59.387  1.00 34.61           C  
ATOM   1293  C   ARG B 154      -0.642   9.097  58.623  1.00 33.37           C  
ATOM   1294  O   ARG B 154       0.437   9.207  59.154  1.00 33.06           O  
ATOM   1295  CB  ARG B 154      -2.222   7.163  58.774  1.00 34.56           C  
ATOM   1296  CG  ARG B 154      -1.073   6.145  58.635  1.00 36.42           C  
ATOM   1297  CD  ARG B 154      -1.414   5.018  57.626  1.00 37.26           C  
ATOM   1298  NE  ARG B 154      -1.456   5.506  56.239  1.00 41.67           N  
ATOM   1299  CZ  ARG B 154      -0.382   5.847  55.515  1.00 44.51           C  
ATOM   1300  NH1 ARG B 154       0.843   5.770  56.027  1.00 44.77           N  
ATOM   1301  NH2 ARG B 154      -0.528   6.283  54.265  1.00 44.80           N  
ATOM   1302  N   ILE B 155      -0.885   9.497  57.380  1.00 33.54           N  
ATOM   1303  CA  ILE B 155       0.152  10.039  56.518  1.00 33.37           C  
ATOM   1304  C   ILE B 155       0.664  11.389  57.013  1.00 32.66           C  
ATOM   1305  O   ILE B 155       1.847  11.685  56.855  1.00 33.45           O  
ATOM   1306  CB  ILE B 155      -0.324  10.110  55.013  1.00 33.32           C  
ATOM   1307  CG1 ILE B 155       0.868  10.166  54.070  1.00 34.49           C  
ATOM   1308  CG2 ILE B 155      -1.261  11.252  54.756  1.00 32.47           C  
ATOM   1309  CD1 ILE B 155       0.466  10.127  52.568  1.00 35.20           C  
ATOM   1310  N   GLY B 156      -0.224  12.208  57.579  1.00 31.58           N  
ATOM   1311  CA  GLY B 156       0.182  13.493  58.179  1.00 31.02           C  
ATOM   1312  C   GLY B 156       1.215  13.291  59.261  1.00 30.26           C  
ATOM   1313  O   GLY B 156       2.233  13.967  59.294  1.00 30.72           O  
ATOM   1314  N   ASP B 157       0.949  12.336  60.143  1.00 30.32           N  
ATOM   1315  CA  ASP B 157       1.869  11.978  61.214  1.00 31.21           C  
ATOM   1316  C   ASP B 157       3.185  11.322  60.751  1.00 31.27           C  
ATOM   1317  O   ASP B 157       4.221  11.549  61.362  1.00 30.80           O  
ATOM   1318  CB  ASP B 157       1.139  11.112  62.275  1.00 30.76           C  
ATOM   1319  CG  ASP B 157       0.068  11.912  63.044  1.00 31.32           C  
ATOM   1320  OD1 ASP B 157       0.040  13.167  62.959  1.00 29.66           O  
ATOM   1321  OD2 ASP B 157      -0.764  11.286  63.725  1.00 34.20           O  
ATOM   1322  N   GLU B 158       3.141  10.523  59.686  1.00 32.25           N  
ATOM   1323  CA  GLU B 158       4.372   9.951  59.099  1.00 33.18           C  
ATOM   1324  C   GLU B 158       5.270  11.038  58.522  1.00 32.66           C  
ATOM   1325  O   GLU B 158       6.433  11.144  58.903  1.00 32.37           O  
ATOM   1326  CB  GLU B 158       4.032   8.969  58.000  1.00 33.51           C  
ATOM   1327  CG  GLU B 158       3.767   7.592  58.488  1.00 40.43           C  
ATOM   1328  CD  GLU B 158       3.179   6.688  57.408  1.00 47.67           C  
ATOM   1329  OE1 GLU B 158       2.948   5.500  57.735  1.00 50.28           O  
ATOM   1330  OE2 GLU B 158       2.940   7.155  56.250  1.00 50.97           O  
ATOM   1331  N   PHE B 159       4.705  11.842  57.617  1.00 31.67           N  
ATOM   1332  CA  PHE B 159       5.385  12.988  57.023  1.00 31.72           C  
ATOM   1333  C   PHE B 159       5.926  13.967  58.086  1.00 31.75           C  
ATOM   1334  O   PHE B 159       7.054  14.475  57.980  1.00 31.03           O  
ATOM   1335  CB  PHE B 159       4.481  13.667  55.988  1.00 31.30           C  
ATOM   1336  CG  PHE B 159       4.582  13.048  54.606  1.00 31.19           C  
ATOM   1337  CD1 PHE B 159       5.130  13.774  53.540  1.00 31.60           C  
ATOM   1338  CD2 PHE B 159       4.138  11.743  54.378  1.00 31.39           C  
ATOM   1339  CE1 PHE B 159       5.250  13.194  52.251  1.00 32.52           C  
ATOM   1340  CE2 PHE B 159       4.244  11.148  53.106  1.00 33.87           C  
ATOM   1341  CZ  PHE B 159       4.797  11.894  52.033  1.00 32.10           C  
ATOM   1342  N   ASN B 160       5.158  14.171  59.148  1.00 30.97           N  
ATOM   1343  CA  ASN B 160       5.673  14.945  60.268  1.00 30.66           C  
ATOM   1344  C   ASN B 160       6.999  14.399  60.854  1.00 30.03           C  
ATOM   1345  O   ASN B 160       7.834  15.167  61.319  1.00 29.56           O  
ATOM   1346  CB  ASN B 160       4.646  15.064  61.380  1.00 29.83           C  
ATOM   1347  CG  ASN B 160       5.018  16.147  62.342  1.00 33.83           C  
ATOM   1348  OD1 ASN B 160       5.106  17.296  61.949  1.00 35.75           O  
ATOM   1349  ND2 ASN B 160       5.321  15.783  63.592  1.00 32.88           N  
ATOM   1350  N   ALA B 161       7.156  13.076  60.862  1.00 29.87           N  
ATOM   1351  CA  ALA B 161       8.397  12.433  61.323  1.00 30.97           C  
ATOM   1352  C   ALA B 161       9.528  12.406  60.275  1.00 31.15           C  
ATOM   1353  O   ALA B 161      10.702  12.292  60.621  1.00 32.72           O  
ATOM   1354  CB  ALA B 161       8.079  10.976  61.806  1.00 29.56           C  
ATOM   1355  N   TYR B 162       9.176  12.452  58.998  1.00 31.94           N  
ATOM   1356  CA  TYR B 162      10.148  12.300  57.907  1.00 33.35           C  
ATOM   1357  C   TYR B 162      10.870  13.582  57.520  1.00 33.32           C  
ATOM   1358  O   TYR B 162      11.869  13.508  56.821  1.00 33.72           O  
ATOM   1359  CB  TYR B 162       9.449  11.820  56.628  1.00 33.85           C  
ATOM   1360  CG  TYR B 162       8.713  10.504  56.699  1.00 35.80           C  
ATOM   1361  CD1 TYR B 162       9.046   9.509  57.642  1.00 34.02           C  
ATOM   1362  CD2 TYR B 162       7.689  10.237  55.775  1.00 36.04           C  
ATOM   1363  CE1 TYR B 162       8.358   8.289  57.650  1.00 35.81           C  
ATOM   1364  CE2 TYR B 162       7.003   9.040  55.780  1.00 36.27           C  
ATOM   1365  CZ  TYR B 162       7.335   8.078  56.696  1.00 36.62           C  
ATOM   1366  OH  TYR B 162       6.616   6.914  56.644  1.00 39.24           O  
ATOM   1367  N   TYR B 163      10.324  14.739  57.909  1.00 33.22           N  
ATOM   1368  CA  TYR B 163      10.954  16.047  57.687  1.00 33.31           C  
ATOM   1369  C   TYR B 163      11.240  16.718  59.019  1.00 34.43           C  
ATOM   1370  O   TYR B 163      10.376  16.746  59.893  1.00 34.04           O  
ATOM   1371  CB  TYR B 163      10.026  16.981  56.887  1.00 33.09           C  
ATOM   1372  CG  TYR B 163       9.802  16.547  55.463  1.00 31.96           C  
ATOM   1373  CD1 TYR B 163      10.478  17.175  54.410  1.00 30.24           C  
ATOM   1374  CD2 TYR B 163       8.926  15.503  55.168  1.00 28.71           C  
ATOM   1375  CE1 TYR B 163      10.275  16.774  53.106  1.00 30.54           C  
ATOM   1376  CE2 TYR B 163       8.728  15.094  53.876  1.00 32.11           C  
ATOM   1377  CZ  TYR B 163       9.404  15.733  52.848  1.00 31.18           C  
ATOM   1378  OH  TYR B 163       9.200  15.318  51.569  1.00 32.55           O  
ATOM   1379  N   ALA B 164      12.430  17.287  59.144  1.00 35.92           N  
ATOM   1380  CA  ALA B 164      12.857  17.945  60.367  1.00 38.54           C  
ATOM   1381  C   ALA B 164      13.774  19.139  60.086  1.00 40.15           C  
ATOM   1382  O   ALA B 164      14.673  19.063  59.245  1.00 38.99           O  
ATOM   1383  CB  ALA B 164      13.565  16.939  61.311  1.00 38.16           C  
ATOM   1384  N   ARG B 165      13.469  20.248  60.766  1.00 43.01           N  
ATOM   1385  CA  ARG B 165      14.387  21.359  61.047  1.00 45.69           C  
ATOM   1386  C   ARG B 165      13.636  22.679  61.081  1.00 46.74           C  
ATOM   1387  O   ARG B 165      12.901  22.950  62.040  1.00 48.63           O  
ATOM   1388  CB  ARG B 165      15.588  21.395  60.096  1.00 46.38           C  
ATOM   1389  CG  ARG B 165      16.586  22.475  60.388  1.00 50.49           C  
ATOM   1390  CD  ARG B 165      16.391  23.692  59.446  1.00 57.87           C  
ATOM   1391  NE  ARG B 165      16.824  23.410  58.067  1.00 63.01           N  
ATOM   1392  CZ  ARG B 165      18.098  23.401  57.652  1.00 66.19           C  
ATOM   1393  NH1 ARG B 165      19.099  23.656  58.501  1.00 66.51           N  
ATOM   1394  NH2 ARG B 165      18.377  23.136  56.378  1.00 67.26           N  
