# Supplementary material for: Characterizing the consensus residue specificity and surface of BCL-2 binding to BH3 ligands using the Knob-Socket model
Source: PLoS One. 2023 Feb 16;18(2):e0281463. doi: 10.1371/journal.pone.0281463 (PMC9934389; doi:10.1371/journal.pone.0281463)
Supplement: S1 File — (TGZ) [file pone.0281463.s008.tgz › BCL3_Bax_KS_files/2vm6/f2vm6.knob-socket]

5 H5E0T0C0D0 lhnnhnnnnn 2:1+1+1 0.51 E R T I L 0.05 2.49 0.00 0.00 0.00 H8 H11 H11 H11 H18 A A A A B 78 88 91 92 152
5 H5E0T0C0D0 lhnnhnnnnn 2:1+1+1 0.13 M T I F L 0.28 0.00 0.00 0.36 0.00 H8 H11 H11 H11 H18 A A A A B 75 91 92 95 152
4 H4E0T0C0D0 nnnnnh :2+1+1 0.00 V T A L 0.00 0.00 0.00 0.00 H4 H11 H11 H18 A A A B 44 91 94 152
4 H4E0T0C0D0 nnnnnh :2+1+1 0.00 V T L I 0.00 0.00 0.00 0.00 H4 H11 H18 H18 A A B B 44 91 152 155
4 H4E0T0C0D0 nnnhhl 2:1+1 0.09 T A F L 0.00 0.00 0.36 0.00 H11 H11 H11 H18 A A A B 91 94 95 152
4 H4E0T0C0D0 nnnhhl 2:1+1 0.00 T L I G 0.00 0.00 0.00 0.00 H11 H18 H18 H18 A B B B 91 152 155 156
5 H4E0T0C1D0 lhnnhnnnnn 2:1+1+1 4.03 V L I E L 0.00 3.50 0.10 16.57 0.00 H4 C5 H18 H18 H18 A A B B B 48 52 148 151 152
4 H4E0T0C0D0 nnnnnh :2+1+1 0.00 V V A L 0.00 0.00 0.00 0.00 H4 H4 H11 H18 A A A B 44 48 94 152
5 H5E0T0C0D0 lhnnhnnnnn 2:1+1+1 0.74 V A F I L 0.00 0.00 0.36 3.35 0.00 H4 H11 H11 H11 H18 A A A A B 48 94 95 98 152
4 H4E0T0C0D0 nnnnnh :2+1+1 0.11 V F I L 0.00 0.36 0.10 0.00 H4 H11 H18 H18 A A B B 48 95 148 152
4 H4E0T0C0D0 nnnhhl 2:1+1 4.14 V E L I 0.00 16.57 0.00 0.00 H4 H18 H18 H18 A B B B 48 151 152 155
4 H4E0T0C0D0 nnnhhl 2:1+1 0.08 V M E L 0.00 0.28 0.05 0.00 H8 H8 H8 H18 A A A B 74 75 78 152
4 H4E0T0C0D0 lnnnnn 2+1+1 0.16 V M F L 0.00 0.28 0.36 0.00 H8 H8 H11 H18 A A A B 74 75 95 152
4 H4E0T0C0D0 nnnnnh :2+1+1 0.11 V F I L 0.00 0.36 0.10 0.00 H8 H11 H18 H18 A A B B 74 95 148 152
4 H4E0T0C0D0 nnnhhl 2:1+1 0.82 V I A L 0.00 0.10 3.16 0.00 H8 H18 H18 H18 A B B B 74 148 149 152
4 H4E0T0C0D0 nnnhhl 2:1+1 17.07 E A L R 0.05 3.16 0.00 65.06 H8 H18 H18 H18 A B B B 78 149 152 153
4 H4E0T0C0D0 lnnnnn 2+1+1 16.90 E R L R 0.05 2.49 0.00 65.06 H8 H11 H18 H18 A A B B 78 88 152 153
4 H4E0T0C0D0 nnnhhl 2:1+1 16.89 R L R G 2.49 0.00 65.06 0.00 H11 H18 H18 H18 A B B B 88 152 153 156
4 H4E0T0C0D0 nnnhhl 2:1+1 40.30 T E F M 59.63 44.50 42.91 14.14 H2 H2 H2 H13 A A A A 2 5 6 127
4 H4E0T0C0D0 nnnhhl 2:1+1 26.42 E F I M 44.50 42.91 4.14 14.14 H2 H2 H2 H13 A A A A 5 6 9 127
4 H4E0T0C0D0 nnnhhh :3+1 44.92 E M G R 44.50 14.14 2.02 119.02 H2 H13 H13 H13 A A A A 5 127 131 135
4 H4E0T0C0D0 nnnhhl 2:1+1 23.93 F I Y A 42.91 4.14 48.66 0.00 H2 H2 H2 H13 A A A A 6 9 10 123
4 H4E0T0C0D0 nnnhhl 2:1+1 54.84 F Y A E 42.91 106.41 0.00 70.04 H2 H13 H13 H13 A A A A 6 120 123 124
4 H4E0T0C0D0 nnnhhl 2:1+1 31.77 F A E M 42.91 0.00 70.04 14.14 H2 H13 H13 H13 A A A A 6 123 124 127
4 H4E0T0C0D0 nnnnnh :2+1+1 25.49 Y L T W 78.49 5.34 1.91 16.22 H2 H2 H4 H15 A A A A 8 12 33 140
4 H4E0T0C0D0 nnnhhl 2:1+1 26.05 Y I L W 78.49 4.14 5.34 16.22 H2 H2 H2 H15 A A A A 8 9 12 140
4 H3E0T0C1D0 lnnnnn 2+1+1 70.52 Y S T E 78.49 102.04 1.91 99.65 H2 C3 H4 H15 A A A A 8 31 33 141
4 H4E0T0C0D0 lnnnnn 2+1+1 49.07 Y T W E 78.49 1.91 16.22 99.65 H2 H4 H15 H15 A A A A 8 33 140 141
4 H4E0T0C0D0 nnnhhl 2:1+1 4.57 I A I M 4.14 0.00 0.00 14.14 H2 H13 H13 H13 A A A A 9 123 126 127
4 H4E0T0C0D0 nnnhhl 2:1+1 5.08 I I M G 4.14 0.00 14.14 2.02 H2 H13 H13 H13 A A A A 9 126 127 131
4 H4E0T0C0D0 nnnhhh :3+1 4.09 I I G I 4.14 0.00 2.02 10.19 H2 H13 H13 H13 A A A A 9 126 131 134
4 H4E0T0C0D0 nnnnnh :2+1+1 7.64 I I I W 4.14 0.00 10.19 16.22 H2 H13 H13 H15 A A A A 9 126 134 140
4 H4E0T0C0D0 nnnhhl 2:1+1 2.37 I L A F 4.14 5.34 0.00 0.00 H2 H2 H2 H11 A A A A 9 12 13 93
4 H4E0T0C0D0 nnnnnh :2+1+1 6.42 I L F W 4.14 5.34 0.00 16.22 H2 H2 H11 H15 A A A A 9 12 93 140
4 H4E0T0C0D0 nnnhhl 2:1+1 13.20 I Y A A 4.14 48.66 0.00 0.00 H2 H2 H2 H13 A A A A 9 10 13 123
4 H4E0T0C0D0 nnnhhl 2:1+1 13.04 Y A Q S 48.66 0.00 3.51 0.00 H2 H2 H2 H13 A A A A 10 13 14 119
4 H4E0T0C0D0 nnnhhl 2:1+1 60.96 Y K S Y 48.66 88.78 0.00 106.41 H2 H13 H13 H13 A A A A 10 116 119 120
4 H4E0T0C0D0 nnnhhl 2:1+1 38.77 Y S Y A 48.66 0.00 106.41 0.00 H2 H13 H13 H13 A A A A 10 119 120 123
4 H4E0T0C0D0 nnnnnh :2+1+1 1.51 L Y L F 5.34 0.04 0.68 0.00 H2 H2 H4 H11 A A A A 12 16 37 93
4 H4E0T0C0D0 nnnhhl 2:1+1 2.48 L T S L 5.34 1.91 2.01 0.68 H2 H4 H4 H4 A A A A 12 33 34 37
4 H4E0T0C0D0 nnnnnh :2+1+1 6.04 L T L W 5.34 1.91 0.68 16.22 H2 H4 H4 H15 A A A A 12 33 37 140
4 H4E0T0C0D0 nnnhhl 2:1+1 11.12 L S L Q 5.34 2.01 0.68 36.44 H2 H4 H4 H4 A A A A 12 34 37 38
4 H4E0T0C0D0 nnnhhl 2:1+1 16.47 L D Y Q 5.34 24.07 0.04 36.44 H2 H2 H2 H4 A A A A 12 15 16 38
4 H3E0T0C1D0 lnnlnn 3+1 27.83 L S T S 5.34 102.04 1.91 2.01 H2 C3 H4 H4 A A A A 12 31 33 34
4 H4E0T0C0D0 nnnhhl 2:1+1 1.34 L A Y F 5.34 0.00 0.04 0.00 H2 H2 H2 H11 A A A A 12 13 16 93
4 H4E0T0C0D0 nnnhhl 2:1+1 0.74 A Y L E 0.00 0.04 2.92 0.00 H2 H2 H2 H11 A A A A 13 16 17 96
4 H4E0T0C0D0 nnnnnh :2+1+1 0.73 A L E S 0.00 2.92 0.00 0.00 H2 H2 H11 H13 A A A A 13 17 96 119
4 H4E0T0C0D0 nnnnnh :2+1+1 0.00 A E S V 0.00 0.00 0.00 0.00 H2 H11 H13 H13 A A A A 13 96 119 122
4 H4E0T0C0D0 nnnnnh :2+1+1 0.00 A F E V 0.00 0.00 0.00 0.00 H2 H11 H11 H13 A A A A 13 93 96 122
4 H4E0T0C0D0 nnnhhl 2:1+1 1.61 A Q L S 0.00 3.51 2.92 0.00 H2 H2 H2 H13 A A A A 13 14 17 119
4 H4E0T0C0D0 nnnhhl 2:1+1 0.00 A S V A 0.00 0.00 0.00 0.00 H2 H13 H13 H13 A A A A 13 119 122 123
4 H4E0T0C0D0 nnnhhl 2:1+1 23.46 Q Y K S 3.51 1.57 88.78 0.00 H2 H13 H13 H13 A A A A 14 115 116 119
4 H4E0T0C0D0 nnnhhl 2:1+1 24.67 D Y C Q 24.07 0.04 38.15 36.44 H2 H2 H2 H4 A A A A 15 16 19 38
4 H4E0T0C0D0 nnnhhl 2:1+1 9.29 Y L Q A 0.04 0.68 36.44 0.00 H2 H4 H4 H4 A A A A 16 37 38 41
4 H4E0T0C0D0 nnnnnh :2+1+1 0.18 Y L A F 0.04 0.68 0.00 0.00 H2 H4 H4 H11 A A A A 16 37 41 93
4 H4E0T0C0D0 nnnhhl 2:1+1 29.69 Y Q A F 0.04 36.44 0.00 82.26 H2 H4 H4 H4 A A A A 16 38 41 42
4 H4E0T0C0D0 nnnhhl 2:1+1 22.54 Y A F Q 0.04 0.00 82.26 7.85 H2 H4 H4 H4 A A A A 16 41 42 45
4 H4E0T0C0D0 nnnnnh :2+1+1 1.97 Y A Q A 0.04 0.00 7.85 0.00 H2 H4 H4 H11 A A A A 16 41 45 94
4 H4E0T0C0D0 lnnnnn 2+1+1 0.01 Y A F A 0.04 0.00 0.00 0.00 H2 H4 H11 H11 A A A A 16 41 93 94
4 H4E0T0C0D0 nnnhhl 2:1+1 34.36 Y C V F 0.04 38.15 17.00 82.26 H2 H2 H2 H4 A A A A 16 19 20 42
4 H4E0T0C0D0 nnnnnh :2+1+1 6.22 Y V Q G 0.04 17.00 7.85 0.00 H2 H2 H4 H11 A A A A 16 20 45 97
4 H4E0T0C0D0 nnnhhl 2:1+1 4.99 Y L V G 0.04 2.92 17.00 0.00 H2 H2 H2 H11 A A A A 16 17 20 97
4 H4E0T0C0D0 nnnhhl 2:1+1 0.01 Y F E G 0.04 0.00 0.00 0.00 H2 H11 H11 H11 A A A A 16 93 96 97
4 H4E0T0C0D0 nnnhhl 2:1+1 0.01 Y F A G 0.04 0.00 0.00 0.00 H2 H11 H11 H11 A A A A 16 93 94 97
4 H4E0T0C0D0 nnnnnh :2+1+1 1.97 Y Q A G 0.04 7.85 0.00 0.00 H2 H4 H11 H11 A A A A 16 45 94 97
4 H1E0T0C3D0 lnnnnn 2+1+1 47.45 L L I V 2.92 40.99 69.90 76.01 H2 C3 C3 C12 A A A A 17 21 23 112
4 H3E0T0C1D0 nnnlnh 2:1+1 15.23 L V L I 2.92 17.00 40.99 0.00 H2 H2 C3 H11 A A A A 17 20 21 100
4 H4E0T0C0D0 nnnhhl 2:1+1 0.73 L E G I 2.92 0.00 0.00 0.00 H2 H11 H11 H11 A A A A 17 96 97 100
4 H4E0T0C0D0 nnnnnh :2+1+1 0.73 L E I I 2.92 0.00 0.00 0.00 H2 H11 H11 H13 A A A A 17 96 100 118
4 H4E0T0C0D0 lnnnnn 2+1+1 0.73 L E I S 2.92 0.00 0.00 0.00 H2 H11 H13 H13 A A A A 17 96 118 119
4 H4E0T0C0D0 nnnnnh :2+1+1 1.12 L I Y I 2.92 0.00 1.57 0.00 H2 H11 H13 H13 A A A A 17 100 115 118
4 H4E0T0C0D0 nnnhhl 2:1+1 1.12 L Y I S 2.92 1.57 0.00 0.00 H2 H13 H13 H13 A A A A 17 115 118 119
4 H4E0T0C0D0 nnnnnh :2+1+1 27.20 V Q G K 17.00 7.85 0.00 83.96 H2 H4 H11 H11 A A A A 20 45 97 101
4 H4E0T0C0D0 nnnhhl 2:1+1 25.24 V G I K 17.00 0.00 0.00 83.96 H2 H11 H11 H11 A A A A 20 97 100 101
4 H3E0T0C1D0 nnnhhl 2:1+1 47.74 L I K L 40.99 0.00 83.96 66.02 C3 H11 H11 H11 A A A A 21 100 101 104
4 H3E0T0C1D0 nnnnnh :2+1+1 27.14 L I L Y 40.99 0.00 66.02 1.57 C3 H11 H11 H13 A A A A 21 100 104 115
4 H3E0T0C1D0 llnlnn 3+1 79.26 S K T E 102.04 113.45 1.91 99.65 C3 H4 H4 H15 A A A A 31 32 33 141
4 H3E0T0C1D0 nnnhhl 2:1+1 72.38 S S R Q 102.04 2.01 149.02 36.44 C3 H4 H4 H4 A A A A 31 34 35 38
4 H4E0T0C0D0 nnnhhl 2:1+1 34.83 K T V V 113.45 1.91 20.79 3.17 H4 H4 H4 H15 A A A A 32 33 36 145
4 H3E0T0C1D0 nnnnnh :2+1+1 60.45 K V V E 113.45 20.79 3.17 104.40 H4 H4 H15 C16 A A A A 32 36 145 149
4 H4E0T0C0D0 nnnhhl 2:1+1 73.88 K E V K 113.45 99.65 3.17 79.23 H4 H15 H15 H15 A A A A 32 141 145 146
4 H3E0T0C1D0 lnnnnn 2+1+1 75.06 K V K E 113.45 3.17 79.23 104.40 H4 H15 H15 C16 A A A A 32 145 146 149
4 H4E0T0C0D0 nnnhhl 2:1+1 5.86 T V L F 1.91 20.79 0.68 0.06 H4 H4 H4 H15 A A A A 33 36 37 144
4 H4E0T0C0D0 nnnhhl 2:1+1 30.24 T W E V 1.91 16.22 99.65 3.17 H4 H15 H15 H15 A A A A 33 140 141 145
4 H4E0T0C0D0 nnnhhl 2:1+1 5.34 T W F V 1.91 16.22 0.06 3.17 H4 H15 H15 H15 A A A A 33 140 144 145
4 H4E0T0C0D0 nnnhhl 2:1+1 6.64 V L V F 20.79 0.68 5.03 0.06 H4 H4 H4 H15 A A A A 36 37 40 144
4 H4E0T0C0D0 nnnhhl 2:1+1 8.48 V F V F 20.79 0.06 3.17 9.92 H4 H15 H15 H15 A A A A 36 144 145 148
4 H3E0T0C1D0 nnnlnh 2:1+1 34.57 V V F E 20.79 3.17 9.92 104.40 H4 H15 H15 C16 A A A A 36 145 148 149
4 H4E0T0C0D0 nnnhhl 2:1+1 1.43 L V A V 0.68 5.03 0.00 0.00 H4 H4 H4 H11 A A A A 37 40 41 90
4 H4E0T0C0D0 nnnnnh :2+1+1 1.44 L V V F 0.68 5.03 0.00 0.06 H4 H4 H11 H15 A A A A 37 40 90 144
4 H4E0T0C0D0 nnnhhl 2:1+1 0.20 L I V F 0.68 0.10 0.00 0.00 H4 H11 H11 H11 A A A A 37 89 90 93
4 H4E0T0C0D0 lnnnnn 2+1+1 0.21 L I V F 0.68 0.10 0.00 0.06 H4 H11 H11 H15 A A A A 37 89 90 144
4 H4E0T0C0D0 nnnnnh :2+1+1 4.25 L I F W 0.68 0.10 0.00 16.22 H4 H11 H11 H15 A A A A 37 89 93 140
4 H4E0T0C0D0 nnnnnh :2+1+1 4.26 L I W F 0.68 0.10 16.22 0.06 H4 H11 H15 H15 A A A A 37 89 140 144
4 H4E0T0C0D0 nnnhhl 2:1+1 1.26 V A V V 5.03 0.00 0.00 0.00 H4 H4 H4 H11 A A A A 40 41 44 90
4 H4E0T0C0D0 nnnnnh :2+1+1 6.23 V V V F 5.03 0.00 0.00 19.87 H4 H4 H11 H18 A A A B 40 44 90 159
4 H4E0T0C0D0 nnnnnh :2+1+1 3.75 V V F F 5.03 0.00 0.06 9.92 H4 H11 H15 H15 A A A A 40 90 144 148
4 H4E0T0C0D0 nnnhhl 2:1+1 19.42 V S V F 5.03 52.77 0.00 19.87 H4 H4 H4 H18 A A A B 40 43 44 159
4 H3E0T0C1D0 nnnnnh :2+1+1 36.51 V S F Y 5.03 52.77 19.87 68.36 H4 H4 H18 C19 A A B B 40 43 159 163
4 H4E0T0C0D0 nnnhhl 2:1+1 1.96 A V Q A 0.00 0.00 7.85 0.00 H4 H4 H4 H11 A A A A 41 44 45 94
4 H4E0T0C0D0 nnnhhl 2:1+1 0.00 A V F A 0.00 0.00 0.00 0.00 H4 H11 H11 H11 A A A A 41 90 93 94
4 H4E0T0C0D0 nnnhhl 2:1+1 14.29 Q V E I 7.85 0.00 45.97 3.35 H4 H4 H4 H11 A A A A 45 48 49 98
4 H4E0T0C0D0 nnnhhl 2:1+1 2.80 Q A G I 7.85 0.00 0.00 3.35 H4 H11 H11 H11 A A A A 45 94 97 98
4 H4E0T0C0D0 nnnhhl 2:1+1 23.79 Q G I K 7.85 0.00 3.35 83.96 H4 H11 H11 H11 A A A A 45 97 98 101
4 H4E0T0C0D0 nnnhhl 2:1+1 1.96 V Q V A 0.00 7.85 0.00 0.00 H4 H4 H4 H11 A A A A 44 45 48 94
4 H4E0T0C0D0 nnnhhl 2:1+1 15.46 V E V I 0.00 61.82 0.00 0.00 H4 H4 H4 H18 A A A B 44 47 48 155
4 H4E0T0C0D0 nnnhhl 2:1+1 41.65 E E R I 61.82 16.57 88.21 0.00 H4 H18 H18 H18 A B B B 47 151 154 155
4 H4E0T0C0D0 nnnhhl 2:1+1 50.61 E R I E 61.82 88.21 0.00 52.40 H4 H18 H18 H18 A B B B 47 154 155 158
4 H4E0T0C0D0 nnnhhl 2:1+1 33.52 E I E F 61.82 0.00 52.40 19.87 H4 H18 H18 H18 A B B B 47 155 158 159
4 H4E0T0C0D0 nnnhhl 2:1+1 37.09 E V N E 61.82 0.00 69.96 16.57 H4 H4 H4 H18 A A A B 47 48 51 151
5 H4E0T0C1D0 nnnnnnnnnl 2+1+1+1 13.17 V E L L I 0.00 45.97 3.50 13.05 3.35 H4 H4 C5 H6 H11 A A A A A 48 49 52 56 98
4 H3E0T0C1D0 nnnlnh 2:1+1 22.51 V N L E 0.00 69.96 3.50 16.57 H4 H4 C5 H18 A A A B 48 51 52 151
4 H2E0T0C2D0 lnnnnn 2+1+1 64.30 S C N M 73.20 0.00 105.75 78.25 H6 H6 C7 C17 A A A B 54 55 58 142
4 H3E0T0C1D0 lnnnnn 2+1+1 63.39 S C M W 73.20 0.00 78.25 102.11 H6 H6 C17 H18 A A B B 54 55 142 147
4 H3E0T0C1D0 lnnlnn 3+1 44.70 L S C W 3.50 73.20 0.00 102.11 C5 H6 H6 H18 A A A B 52 54 55 147
4 H1E0T0C3D0 lnnnnn 2+1+1 50.13 C N V M 0.00 105.75 16.51 78.25 H6 C7 C7 C17 A A A B 55 58 59 142
4 H2E0T0C2D0 lnnnnn 2+1+1 30.76 C V M P 0.00 16.51 78.25 28.28 H6 C7 C17 H18 A A B B 55 59 142 144
4 H3E0T0C1D0 lnnnnn 2+1+1 7.42 C L V I 0.00 13.05 16.51 0.10 H6 H6 C7 H18 A A A B 55 56 59 148
4 H3E0T0C1D0 nnnnnh :2+1+1 11.22 C V P I 0.00 16.51 28.28 0.10 H6 C7 H18 H18 A A B B 55 59 144 148
4 H3E0T0C1D0 lnnnnn 2+1+1 26.43 L C W I 3.50 0.00 102.11 0.10 C5 H6 H18 H18 A A B B 52 55 147 148
4 H3E0T0C1D0 lnnnnn 2+1+1 4.16 L C L I 3.50 0.00 13.05 0.10 C5 H6 H6 H18 A A A B 52 55 56 148
4 H3E0T0C1D0 nnnlnh 2:1+1 52.16 C M P W 0.00 78.25 28.28 102.11 H6 C17 H18 H18 A B B B 55 142 144 147
4 H4E0T0C0D0 nnnhhl 2:1+1 32.62 C P W I 0.00 28.28 102.11 0.10 H6 H18 H18 H18 A B B B 55 144 147 148
4 H4E0T0C0D0 nnnnnh :2+1+1 4.19 V L F I 0.00 13.05 0.36 3.35 H4 H6 H11 H11 A A A A 48 56 95 98
4 H1E0T0C3D0 llnlnn 3+1 37.40 V N V L 16.51 115.25 1.39 16.47 C7 C7 C7 H8 A A A A 59 60 61 70
4 H3E0T0C1D0 nnnnnh :2+1+1 15.34 V L P I 16.51 16.47 28.28 0.10 C7 H8 H18 H18 A A B B 59 70 144 148
4 H1E0T0C3D0 llnlnn 3+1 61.66 N V V T 115.25 1.39 74.30 55.69 C7 C7 C7 H8 A A A A 60 61 62 66
4 H1E0T0C3D0 llnlnn 3+1 66.01 N V V Q 115.25 1.39 74.30 73.10 C7 C7 C7 H11 A A A A 60 61 62 106
4 H2E0T0C2D0 lnnnnn 2+1+1 9.61 V S A L 1.39 37.04 0.00 0.00 C7 C7 H8 H11 A A A A 61 63 67 103
4 H1E0T0C3D0 llnlnn 3+1 28.18 V V S L 1.39 74.30 37.04 0.00 C7 C7 C7 H11 A A A A 61 62 63 103
4 H3E0T0C1D0 nnnnnh :2+1+1 0.53 V A L L 1.39 0.00 0.71 0.00 C7 H8 H11 H11 A A A A 61 67 99 103
4 H3E0T0C1D0 nnnhhl 2:1+1 10.95 V L K L 1.39 0.71 41.70 0.00 C7 H11 H11 H11 A A A A 61 99 102 103
4 H3E0T0C1D0 nnnhhl 2:1+1 29.05 V K L Q 1.39 41.70 0.00 73.10 C7 H11 H11 H11 A A A A 61 102 103 106
4 H1E0T0C3D0 llnlnn 3+1 42.10 V V S T 1.39 74.30 37.04 55.69 C7 C7 C7 H8 A A A A 61 62 63 66
4 H3E0T0C1D0 nnnhhl 2:1+1 18.39 V T A L 1.39 55.69 0.00 16.47 C7 H8 H8 H8 A A A A 61 66 67 70
4 H3E0T0C1D0 nnnnnh :2+1+1 4.64 V A L L 1.39 0.00 16.47 0.71 C7 H8 H8 H11 A A A A 61 67 70 99
4 H2E0T0C2D0 nnnlnh 2:1+1 46.06 V L Q Q 74.30 0.00 73.10 36.83 C7 H11 H11 C12 A A A A 62 103 106 107
4 H1E0T0C3D0 lnnnnn 2+1+1 37.04 V S L Q 74.30 37.04 0.00 36.83 C7 C7 H11 C12 A A A A 62 63 103 107
4 H3E0T0C1D0 nnnlnh 2:1+1 13.45 S V A L 37.04 16.77 0.00 0.00 C7 H8 H8 H11 A A A A 63 64 67 103
4 H2E0T0C2D0 lnnnnn 2+1+1 22.66 S V L Q 37.04 16.77 0.00 36.83 C7 H8 H11 C12 A A A A 63 64 103 107
4 H4E0T0C0D0 nnnnnh :2+1+1 4.19 V A L I 16.77 0.00 0.00 0.00 H8 H8 H11 H13 A A A A 64 67 103 118
4 H4E0T0C0D0 nnnhhl 2:1+1 16.52 V T Y I 16.77 47.76 1.57 0.00 H8 H13 H13 H13 A A A A 64 114 115 118
4 H4E0T0C0D0 nnnhhl 2:1+1 35.44 V T E I 16.77 47.76 77.24 0.00 H8 H13 H13 H13 A A A A 64 114 117 118
4 H4E0T0C0D0 nnnnnh :2+1+1 4.58 V L Y I 16.77 0.00 1.57 0.00 H8 H11 H13 H13 A A A A 64 103 115 118
4 H4E0T0C0D0 nnnhhl 2:1+1 25.17 V E I F 16.77 77.24 0.00 6.69 H8 H13 H13 H13 A A A A 64 117 118 121
4 H4E0T0C0D0 nnnhhl 2:1+1 26.00 V A R F 16.77 0.00 80.53 6.69 H8 H8 H8 H13 A A A A 64 67 68 121
4 H3E0T0C1D0 lnnnnn 2+1+1 25.73 V Q T Y 16.77 36.83 47.76 1.57 H8 C12 H13 H13 A A A A 64 107 114 115
4 H4E0T0C0D0 nnnhhl 2:1+1 4.29 A L F L 0.00 16.47 0.00 0.71 H8 H8 H8 H11 A A A A 67 70 71 99
4 H4E0T0C0D0 nnnnnh :2+1+1 1.85 A F L F 0.00 0.00 0.71 6.69 H8 H8 H11 H13 A A A A 67 71 99 121
4 H4E0T0C0D0 nnnnnh :2+1+1 0.18 A L L I 0.00 0.71 0.00 0.00 H8 H11 H11 H13 A A A A 67 99 103 118
4 H4E0T0C0D0 nnnnnh :2+1+1 1.85 A L I F 0.00 0.71 0.00 6.69 H8 H11 H13 H13 A A A A 67 99 118 121
4 H4E0T0C0D0 nnnhhl 2:1+1 21.80 A R F F 0.00 80.53 0.00 6.69 H8 H8 H8 H13 A A A A 67 68 71 121
4 H4E0T0C0D0 nnnhhl 2:1+1 39.70 R F N F 80.53 0.00 71.58 6.69 H8 H8 H8 H13 A A A A 68 71 72 121
4 H4E0T0C0D0 nnnhhl 2:1+1 29.99 L Q V E 16.47 77.77 0.00 25.71 H8 H8 H8 H18 A A A B 70 73 74 145
4 H4E0T0C0D0 nnnhhl 2:1+1 4.21 L F V F 16.47 0.00 0.00 0.36 H8 H8 H8 H11 A A A A 70 71 74 95
4 H4E0T0C0D0 nnnnnh :2+1+1 4.23 L V F I 16.47 0.00 0.36 0.10 H8 H8 H11 H18 A A A B 70 74 95 148
4 H4E0T0C0D0 nnnnnh :2+1+1 6.81 F M I F 0.00 0.28 0.00 26.95 H8 H8 H11 H13 A A A A 71 75 92 125
4 H4E0T0C0D0 nnnhhl 2:1+1 24.70 F N M F 0.00 71.58 0.28 26.95 H8 H8 H8 H13 A A A A 71 72 75 125
4 H4E0T0C0D0 nnnhhl 2:1+1 0.16 F V M F 0.00 0.00 0.28 0.36 H8 H8 H8 H11 A A A A 71 74 75 95
4 H4E0T0C0D0 nnnhhl 2:1+1 0.09 F I F E 0.00 0.00 0.36 0.00 H8 H11 H11 H11 A A A A 71 92 95 96
4 H4E0T0C0D0 nnnnnh :2+1+1 0.00 F I E V 0.00 0.00 0.00 0.00 H8 H11 H11 H13 A A A A 71 92 96 122
4 H4E0T0C0D0 nnnhhl 2:1+1 0.27 F F E L 0.00 0.36 0.00 0.71 H8 H11 H11 H11 A A A A 71 95 96 99
4 H4E0T0C0D0 nnnnnh :2+1+1 0.18 F E L V 0.00 0.00 0.71 0.00 H8 H11 H11 H13 A A A A 71 96 99 122
4 H4E0T0C0D0 lnnnnn 2+1+1 1.85 F L F V 0.00 0.71 6.69 0.00 H8 H11 H13 H13 A A A A 71 99 121 122
4 H4E0T0C0D0 nnnhhl 2:1+1 8.41 F F V F 0.00 6.69 0.00 26.95 H8 H13 H13 H13 A A A A 71 121 122 125
4 H4E0T0C0D0 nnnnnh :2+1+1 6.74 F I V F 0.00 0.00 0.00 26.95 H8 H11 H13 H13 A A A A 71 92 122 125
4 H4E0T0C0D0 nnnhhl 2:1+1 55.56 N M E F 71.58 0.28 123.44 26.95 H8 H8 H8 H13 A A A A 72 75 76 125
4 H4E0T0C0D0 nnnhhl 2:1+1 42.28 Q V K E 77.77 0.00 65.65 25.71 H8 H8 H8 H18 A A A B 73 74 77 145
4 H4E0T0C0D0 nnnhhl 2:1+1 44.51 M E F F 0.28 123.44 27.38 26.95 H8 H8 H8 H13 A A A A 75 76 79 125
4 H4E0T0C0D0 nnnhhl 2:1+1 17.21 V K E A 0.00 65.65 0.05 3.16 H8 H8 H8 H18 A A A B 74 77 78 149
4 H4E0T0C0D0 nnnhhl 2:1+1 41.36 K E I A 65.65 25.71 70.90 3.16 H8 H18 H18 H18 A B B B 77 145 146 149
4 H2E0T1C1D0 lnnlnn 3+1 44.16 F D I R 27.38 61.19 85.59 2.49 H8 T9 C10 H11 A A A A 79 81 83 88
5 H3E0T0C2D0 lnnnnnnlnn 2+2+1 17.98 F I N R I 27.38 40.86 19.08 2.49 0.10 H8 C10 C10 H11 H11 A A A A A 79 84 85 88 89
4 H4E0T0C0D0 nnnhhl 2:1+1 7.49 F R I I 27.38 2.49 0.10 0.00 H8 H11 H11 H11 A A A A 79 88 89 92
4 H1E0T2C1D0 llnlnl 4 59.51 F D G I 27.38 61.19 63.88 85.59 H8 T9 T9 C10 A A A A 79 81 82 83
4 H1E0T1C2D0 llnlnn 3+1 54.43 F G I I 27.38 63.88 85.59 40.86 H8 T9 C10 C10 A A A A 79 82 83 84
4 H4E0T0C0D0 nnnhhl 2:1+1 6.93 M E F I 0.28 0.05 27.38 0.00 H8 H8 H8 H11 A A A A 75 78 79 92
4 H4E0T0C0D0 nnnnnh :2+1+1 13.65 M F I F 0.28 27.38 0.00 26.95 H8 H8 H11 H13 A A A A 75 79 92 125
4 H4E0T0C0D0 nnnnnh :2+1+1 13.76 F I F T 27.38 0.00 26.95 0.73 H8 H11 H13 H13 A A A A 79 92 125 130
4 H4E0T0C0D0 nnnnnh :2+1+1 7.05 F I I T 27.38 0.10 0.00 0.73 H8 H11 H11 H13 A A A A 79 89 92 130
4 H2E0T0C2D0 lnnnnn 2+1+1 39.63 I N R D 85.59 19.08 2.49 51.38 C10 C10 H11 H18 A A A B 83 85 88 157
4 H2E0T0C2D0 lnnnnn 2+1+1 29.08 I N I W 40.86 19.08 0.10 56.29 C10 C10 H11 H13 A A A A 84 85 89 133
4 H3E0T0C1D0 nnnnnh :2+1+1 24.49 I I T W 40.86 0.10 0.73 56.29 C10 H11 H13 H13 A A A A 84 89 130 133
4 H3E0T0C1D0 nnnhhl 2:1+1 44.40 I N T W 40.86 79.72 0.73 56.29 C10 H13 H13 H13 A A A A 84 129 130 133
4 H3E0T0C1D0 llnlnn 3+1 18.65 N W G N 19.08 13.41 0.00 42.12 C10 H11 H11 H18 A A A B 85 86 87 160
4 H3E0T0C1D0 nnnlnh 2:1+1 22.22 N W I W 19.08 13.41 0.10 56.29 C10 H11 H11 H13 A A A A 85 86 89 133
4 H3E0T0C1D0 lnnlnn 3+1 5.39 N G R G 19.08 0.00 2.49 0.00 C10 H11 H11 H18 A A A B 85 87 88 156
4 H3E0T0C1D0 lnnnnn 2+1+1 18.24 N R G D 19.08 2.49 0.00 51.38 C10 H11 H18 H18 A A B B 85 88 156 157
4 H3E0T0C1D0 nnnhhl 2:1+1 28.15 N G D N 19.08 0.00 51.38 42.12 C10 H18 H18 H18 A B B B 85 156 157 160
4 H4E0T0C0D0 nnnhhl 2:1+1 3.39 W I V F 13.41 0.10 0.00 0.06 H11 H11 H11 H15 A A A A 86 89 90 144
4 H4E0T0C0D0 nnnhhl 2:1+1 13.08 W G F K 13.41 10.80 0.06 28.04 H11 H15 H15 H15 A A A A 86 143 144 147
4 H4E0T0C0D0 nnnhhl 2:1+1 12.86 W F K F 13.41 0.06 28.04 9.92 H11 H15 H15 H15 A A A A 86 144 147 148
4 H3E0T0C1D0 lnnnnn 2+1+1 33.86 W W I N 13.41 56.29 10.19 55.56 H11 H13 H13 C14 A A A A 86 133 134 137
4 H4E0T0C0D0 lnnnnn 2+1+1 14.91 W I G W 13.41 10.19 19.81 16.22 H11 H13 H15 H15 A A A A 86 134 139 140
4 H4E0T0C0D0 nnnnnh :2+1+1 9.98 W I I W 13.41 0.10 10.19 16.22 H11 H11 H13 H15 A A A A 86 89 134 140
5 H5E0T0C0D0 lnnnnnnlnn 2+2+1 18.70 W G K F N 13.41 0.00 28.04 9.92 42.12 H11 H11 H15 H15 H18 A A A A B 86 87 147 148 160
4 H4E0T0C0D0 nnnhhl 2:1+1 5.83 W G V F 13.41 0.00 0.00 9.92 H11 H11 H11 H15 A A A A 86 87 90 148
5 H5E0T0C0D0 lnnnnnnlnn 2+2+1 19.99 G K F F N 0.00 28.04 9.92 19.87 42.12 H11 H15 H15 H18 H18 A A A B B 87 147 148 159 160
4 H4E0T0C0D0 nnnnnh :2+1+1 7.45 G V F F 0.00 0.00 9.92 19.87 H11 H11 H15 H18 A A A B 87 90 148 159
4 H4E0T0C0D0 nnnhhl 2:1+1 15.50 G G F N 0.00 0.00 19.87 42.12 H11 H18 H18 H18 A B B B 87 156 159 160
4 H4E0T0C0D0 nnnnnh :2+1+1 4.97 V G V F 0.00 0.00 0.00 19.87 H4 H11 H11 H18 A A A B 44 87 90 159
4 H4E0T0C0D0 nnnhhl 2:1+1 0.62 G R T G 0.00 2.49 0.00 0.00 H11 H11 H11 H18 A A A B 87 88 91 156
4 H4E0T0C0D0 nnnhhl 2:1+1 0.00 V G V T 0.00 0.00 0.00 0.00 H4 H11 H11 H11 A A A A 44 87 90 91
4 H4E0T0C0D0 nnnhhl 2:1+1 0.03 I I F I 0.10 0.00 0.00 0.00 H11 H11 H11 H13 A A A A 89 92 93 126
4 H4E0T0C0D0 nnnhhh :3+1 2.75 I I T I 0.10 0.00 0.73 10.19 H11 H13 H13 H13 A A A A 89 126 130 134
4 H4E0T0C0D0 nnnnnh :2+1+1 6.63 I I I W 0.10 0.00 10.19 16.22 H11 H13 H13 H15 A A A A 89 126 134 140
4 H4E0T0C0D0 nnnnnh :2+1+1 4.08 I F I W 0.10 0.00 0.00 16.22 H11 H11 H13 H15 A A A A 89 93 126 140
4 H4E0T0C0D0 nnnhhl 2:1+1 16.83 I T W I 0.10 0.73 56.29 10.19 H11 H13 H13 H13 A A A A 89 130 133 134
4 H4E0T0C0D0 nnnhhl 2:1+1 0.00 V V T A 0.00 0.00 0.00 0.00 H4 H11 H11 H11 A A A A 44 90 91 94
4 H4E0T0C0D0 nnnhhl 2:1+1 0.00 I F E V 0.00 0.00 0.00 0.00 H11 H11 H11 H13 A A A A 92 93 96 122
4 H4E0T0C0D0 nnnhhl 2:1+1 0.18 E L I I 0.00 0.71 0.00 0.00 H11 H11 H11 H13 A A A A 96 99 100 118
4 H4E0T0C0D0 nnnhhl 2:1+1 0.00 E I S V 0.00 0.00 0.00 0.00 H11 H13 H13 H13 A A A A 96 118 119 122
4 H4E0T0C0D0 nnnhhl 2:1+1 1.85 L I F V 0.71 0.00 6.69 0.00 H11 H13 H13 H13 A A A A 99 118 121 122
4 H4E0T0C0D0 nnnhhl 2:1+1 0.18 L I L I 0.71 0.00 0.00 0.00 H11 H11 H11 H13 A A A A 99 100 103 118
4 H4E0T0C0D0 nnnhhl 2:1+1 16.90 I L L Y 0.00 0.00 66.02 1.57 H11 H11 H11 H13 A A A A 100 103 104 115
4 H3E0T0C1D0 lnnnnn 2+1+1 26.10 L L Q Y 0.00 66.02 36.83 1.57 H11 H11 C12 H13 A A A A 103 104 107 115
4 H2E0T0C2D0 lnnnnn 2+1+1 63.18 L P V Y 66.02 109.13 76.01 1.57 H11 C12 C12 H13 A A A A 104 110 112 115
4 H0E0T0C4D0 llnlll 4 98.15 Q I A P 36.83 173.83 72.82 109.13 C12 C12 C12 C12 A A A A 107 108 109 110
4 H0E0T0C4D0 llnlnl 4 68.19 Q A P D 36.83 72.82 109.13 53.97 C12 C12 C12 C12 A A A A 107 109 110 111
4 H1E0T0C3D0 lnnnnn 2+1+1 50.37 Q P D Y 36.83 109.13 53.97 1.57 C12 C12 C12 H13 A A A A 107 110 111 115
4 H2E0T0C2D0 lnnnnn 2+1+1 35.03 Q D T Y 36.83 53.97 47.76 1.57 C12 C12 H13 H13 A A A A 107 111 114 115
4 H1E0T0C3D0 llnlnn 3+1 60.17 P D V Y 109.13 53.97 76.01 1.57 C12 C12 C12 H13 A A A A 110 111 112 115
4 H4E0T0C0D0 nnnhhl 2:1+1 6.74 I V F I 0.00 0.00 26.95 0.00 H11 H13 H13 H13 A A A A 92 122 125 126
4 H4E0T0C0D0 nnnhhl 2:1+1 6.92 I F I T 0.00 26.95 0.00 0.73 H11 H13 H13 H13 A A A A 92 125 126 130
4 H3E0T0C1D0 nnnhhl 2:1+1 79.01 G K K R 10.80 79.23 28.04 197.97 H15 H15 H15 C19 A A A B 143 146 147 165
4 H2E0T0C2D0 lnnlnn 3+1 102.41 K K E R 79.23 28.04 104.40 197.97 H15 H15 C16 C19 A A A B 146 147 149 165
4 H3E0T0C1D0 lnnnnn 2+1+1 31.55 K F F Y 28.04 9.92 19.87 68.36 H15 H15 H18 C19 A A B B 147 148 159 163
4 H2E0T0C2D0 llnlnn 3+1 52.68 K F E Y 28.04 9.92 104.40 68.36 H15 H15 C16 C19 A A A B 147 148 149 163
4 H2E0T0C2D0 llnlll 4 65.70 M R P E 78.25 130.58 28.28 25.71 C17 C17 H18 H18 B B B B 142 143 144 145
4 H4E0T0C0D0 nnnhhl 2:1+1 7.24 V E I A 0.00 25.71 0.10 3.16 H8 H18 H18 H18 A B B B 74 145 148 149
4 H3E0T0C1D0 nnnhhl 2:1+1 30.57 L W I E 3.50 102.11 0.10 16.57 C5 H18 H18 H18 A B B B 52 147 148 151
4 H4E0T0C0D0 nnnhhl 2:1+1 29.73 R R G D 2.49 65.06 0.00 51.38 H11 H18 H18 H18 A B B B 88 153 156 157
