# Supplementary material for: Characterizing the consensus residue specificity and surface of BCL-2 binding to BH3 ligands using the Knob-Socket model
Source: PLoS One. 2023 Feb 16;18(2):e0281463. doi: 10.1371/journal.pone.0281463 (PMC9934389; doi:10.1371/journal.pone.0281463)
Supplement: S1 File — (TGZ) [file pone.0281463.s008.tgz › BCL3_Bax_KS_files/3fdl/f3fdl.nomc.newann]

5 H5E0T0C0D0 lhnnhnnnnn 2:1+1+1 0.21 L A F F L 0.00 0.00 0.60 0.44 0.00 H9 H12 H12 H12 H19 A A A A B 130 142 143 146 94
5 H5E0T0C0D0 lhnnhnnnnn 2:1+1+1 5.30 F A S F L 19.89 0.00 6.16 0.44 0.00 H6 H12 H12 H12 H19 A A A A B 105 142 145 146 94
4 H4E0T0C0D0 nnnnnh :2+1+1 0.21 V L F L 0.38 0.00 0.44 0.00 H9 H9 H12 H19 A A A B 126 130 146 94
4 H4E0T0C0D0 nnnnnh :2+1+1 0.67 V F I L 0.38 0.44 1.86 0.00 H9 H12 H19 H19 A A B B 126 146 90 94
4 H4E0T0C0D0 nnnnnh :2+1+1 0.57 L F I L 0.00 0.44 1.86 0.00 H6 H12 H19 H19 A A B B 108 146 90 94
4 H4E0T0C0D0 nnnnnh :2+1+1 5.08 F L F L 19.89 0.00 0.44 0.00 H6 H6 H12 H19 A A A B 105 108 146 94
4 H3E0T0C1D0 lnnnnn 2+1+1 8.72 L T L F 0.00 21.88 12.55 0.44 H6 H6 C7 H12 A A A A 108 109 112 146
4 H4E0T0C0D0 nnnhhl 2:1+1 10.55 F L T F 19.89 0.00 21.88 0.44 H6 H6 H6 H12 A A A A 105 108 109 146
4 H3E0T0C1D0 nnnnnh :2+1+1 12.78 T L F A 21.88 12.55 0.44 16.24 H6 C7 H12 H12 A A A A 109 112 146 149
4 H4E0T0C0D0 hnnnnh :2+:2 14.61 F T F A 19.89 21.88 0.44 16.24 H6 H6 H12 H12 A A A A 105 109 146 149
4 H3E0T0C1D0 nnnnnn 1+1+1+1 3.81 L V F I 12.55 0.38 0.44 1.86 C7 H9 H12 H19 A A A B 112 126 146 90
4 H3E0T0C1D0 nnnnnn 1+1+1+1 3.71 L L F I 0.00 12.55 0.44 1.86 H6 C7 H12 H19 A A A B 108 112 146 90
4 H3E0T0C1D0 nnnhhl 2:1+1 8.04 L F A L 12.55 0.44 16.24 2.92 C7 H12 H12 H12 A A A A 112 146 149 150
4 H4E0T0C0D0 nnnhhl 2:1+1 4.12 S F V F 11.53 4.12 0.38 0.44 H9 H9 H9 H12 A A A A 122 123 126 146
4 H4E0T0C0D0 lnnnnh 2+:2 4.75 S F F L 11.53 4.12 0.44 2.92 H9 H9 H12 H12 A A A A 122 123 146 150
4 H4E0T0C0D0 nnnhhl 2:1+1 1.30 F V V F 4.12 0.38 0.25 0.44 H9 H9 H9 H12 A A A A 123 126 127 146
4 H4E0T0C0D0 hnnnnh :2+:2 1.35 F V F F 4.12 0.25 0.60 0.44 H9 H9 H12 H12 A A A A 123 127 143 146
4 H4E0T0C0D0 nnnhhl 2:1+1 1.41 F F F G 4.12 0.60 0.44 0.47 H9 H12 H12 H12 A A A A 123 143 146 147
4 H4E0T0C0D0 nnnhhl 2:1+1 1.99 F F G L 4.12 0.44 0.47 2.92 H9 H12 H12 H12 A A A A 123 146 147 150
4 H4E0T0C0D0 nnnhhl 2:1+1 0.27 V V L F 0.38 0.25 0.00 0.44 H9 H9 H9 H12 A A A A 126 127 130 146
4 H4E0T0C0D0 hnnnnh :2+:2 0.32 V L F F 0.25 0.00 0.60 0.44 H9 H9 H12 H12 A A A A 127 130 143 146
4 H4E0T0C0D0 nnnhhl 2:1+1 10.68 F S F A 19.89 6.16 0.44 16.24 H6 H12 H12 H12 A A A A 105 145 146 149
3 H3E0T0C0D0 hhl 2:1 125.44 P L M 125.07 141.52 109.73 H2 H2 H2 A A A -4 -3 1
3 H2E0T0C1D0 lll 3 118.45 G P L 88.76 125.07 141.52 C1 H2 H2 A A A -5 -4 -3
3 H3E0T0C0D0 hhl 2:1 96.06 P S M 125.07 53.38 109.73 H2 H2 H2 A A A -4 -1 1
3 H2E0T0C1D0 nhl 2:1 89.07 G P S 88.76 125.07 53.38 C1 H2 H2 A A A -5 -4 -1
3 H3E0T0C0D0 hhl 2:1 81.30 L G S 141.52 39.30 63.08 H2 H2 H2 A A A -3 -2 2
3 H2E0T0C1D0 lnl 3 89.86 G L G 88.76 141.52 39.30 C1 H2 H2 A A A -5 -3 -2
3 H3E0T0C0D0 hhl 2:1 104.78 L M S 141.52 109.73 63.08 H2 H2 H2 A A A -3 1 2
3 H3E0T0C0D0 hhl 2:1 71.43 G S Q 39.30 53.38 121.60 H2 H2 H2 A A A -2 -1 3
3 H2E0T0C1D0 nnl 2+1 60.48 G G S 88.76 39.30 53.38 C1 H2 H2 A A A -5 -2 -1
3 H3E0T0C0D0 hhl 2:1 74.66 G S Q 39.30 63.08 121.60 H2 H2 H2 A A A -2 2 3
3 H3E0T0C0D0 hhl 2:1 77.99 S Q S 53.38 121.60 58.99 H2 H2 H2 A A A -1 3 4
3 H3E0T0C0D0 hhl 2:1 74.03 S M S 53.38 109.73 58.99 H2 H2 H2 A A A -1 1 4
3 H3E0T0C0D0 hhl 2:1 82.66 M S N 109.73 58.99 79.25 H2 H2 H2 A A A 1 4 5
3 H3E0T0C0D0 hhl 2:1 84.02 M S N 109.73 63.08 79.25 H2 H2 H2 A A A 1 2 5
3 H3E0T0C0D0 hhl 2:1 95.01 S N R 63.08 79.25 142.71 H2 H2 H2 A A A 2 5 6
3 H3E0T0C0D0 hhl 2:1 109.13 S Q R 63.08 121.60 142.71 H2 H2 H2 A A A 2 3 6
3 H3E0T0C0D0 hhl 2:1 126.09 Q R E 121.60 142.71 113.95 H2 H2 H2 A A A 3 6 7
3 H3E0T0C0D0 hhl 2:1 98.18 Q S E 121.60 58.99 113.95 H2 H2 H2 A A A 3 4 7
3 H3E0T0C0D0 hhl 2:1 98.92 S E L 58.99 113.95 123.83 H2 H2 H2 A A A 4 7 8
3 H3E0T0C0D0 hhl 2:1 87.36 S N L 58.99 79.25 123.83 H2 H2 H2 A A A 4 5 8
3 H3E0T0C0D0 hhl 2:1 92.79 N L V 79.25 123.83 75.30 H2 H2 H2 A A A 5 8 9
3 H3E0T0C0D0 hhl 2:1 99.09 N R V 79.25 142.71 75.30 H2 H2 H2 A A A 5 6 9
3 H3E0T0C0D0 hhl 2:1 83.64 R V V 142.71 75.30 32.91 H2 H2 H2 A A A 6 9 10
3 H3E0T0C0D0 hhl 2:1 96.52 R E V 142.71 113.95 32.91 H2 H2 H2 A A A 6 7 10
3 H3E0T0C0D0 hhl 2:1 79.35 E V D 113.95 32.91 91.19 H2 H2 H2 A A A 7 10 11
3 H3E0T0C0D0 hhl 2:1 109.66 E L D 113.95 123.83 91.19 H2 H2 H2 A A A 7 8 11
3 H3E0T0C0D0 hhl 2:1 109.79 L D F 123.83 91.19 114.35 H2 H2 H2 A A A 8 11 12
3 H3E0T0C0D0 hhl 2:1 104.49 L V F 123.83 75.30 114.35 H2 H2 H2 A A A 8 9 12
3 H3E0T0C0D0 hhl 2:1 89.60 V F L 75.30 114.35 79.15 H2 H2 H2 A A A 9 12 13
3 H3E0T0C0D0 hhl 2:1 62.45 V V L 75.30 32.91 79.15 H2 H2 H2 A A A 9 10 13
4 H3E0T0C1D0 nnnhhl 2:1+1 59.00 V L S W 32.91 79.15 20.97 102.99 H2 H2 H2 C3 A A A A 10 13 14 24
3 H3E0T0C0D0 hhl 2:1 48.36 V D S 32.91 91.19 20.97 H2 H2 H2 A A A 10 11 14
3 H3E0T0C0D0 hhl 2:1 72.00 D S Y 91.19 20.97 103.85 H2 H2 H2 A A A 11 14 15
3 H3E0T0C0D0 hhl 2:1 103.13 D F Y 91.19 114.35 103.85 H2 H2 H2 A A A 11 12 15
3 H3E0T0C0D0 hhl 2:1 100.53 F Y K 114.35 103.85 83.39 H2 H2 H2 A A A 12 15 16
3 H3E0T0C0D0 hhl 2:1 92.30 F L K 114.35 79.15 83.39 H2 H2 H2 A A A 12 13 16
4 H3E0T0C1D0 nnnhhl 2:1+1 66.11 L S L W 79.15 20.97 61.31 102.99 H2 H2 H2 C3 A A A A 13 14 17 24
3 H3E0T0C0D0 hhl 2:1 74.62 L K L 79.15 83.39 61.31 H2 H2 H2 A A A 13 16 17
4 H4E0T0C0D0 nnnhhl 2:1+1 49.30 S Y S Q 20.97 103.85 28.85 43.52 H2 H2 H2 H4 A A A A 14 15 18 88
3 H3E0T0C0D0 hhl 2:1 37.04 S L S 20.97 61.31 28.85 H2 H2 H2 A A A 14 17 18
3 H2E0T0C1D0 nnn 1+1+1 48.14 S W A 20.97 102.99 20.47 H2 C3 H4 A A A 14 24 84
3 H3E0T0C0D0 nhn :2+1 28.32 S A Q 20.97 20.47 43.52 H2 H4 H4 A A A 14 84 88
3 H3E0T0C0D0 hhl 2:1 74.93 Y S Q 103.85 28.85 92.08 H2 H2 H2 A A A 15 18 19
3 H3E0T0C0D0 hhl 2:1 93.11 Y K Q 103.85 83.39 92.08 H2 H2 H2 A A A 15 16 19
3 H3E0T0C0D0 nhn :2+1 104.52 Y Q R 103.85 43.52 166.19 H2 H4 H4 A A A 15 88 91
3 H2E0T0C1D0 nhl 2:1 108.78 K Q K 83.39 92.08 150.88 H2 H2 C3 A A A 16 19 20
3 H2E0T0C1D0 nnl 2+1 98.53 K L K 83.39 61.31 150.88 H2 H2 C3 A A A 16 17 20
5 H2E0T0C3D0 lnnnnnnlll 3+2 72.70 L S G Y S 61.31 28.85 72.24 143.31 57.80 H2 H2 C3 C3 C3 A A A A A 17 18 21 22 23
4 H1E0T0C3D0 llnlnn 3+1 106.94 L K G Y 61.31 150.88 72.24 143.31 H2 C3 C3 C3 A A A A 17 20 21 22
3 H1E0T0C2D0 nnl 2+1 74.03 L S W 61.31 57.80 102.99 H2 C3 C3 A A A 17 23 24
3 H3E0T0C0D0 nhn :2+1 55.47 S Q E 28.85 43.52 94.03 H2 H4 H4 A A A 18 88 92
4 H1E0T0C3D0 llnlnn 3+1 56.44 S W S A 57.80 102.99 44.51 20.47 C3 C3 C3 H4 A A A A 23 24 25 84
4 H2E0T0C2D0 lnnnnl 2+2 37.67 S S A A 57.80 44.51 20.47 27.89 C3 C3 H4 H4 A A A A 23 25 84 85
4 H2E0T0C2D0 lnnlnh 3:1 65.22 S S Q A 57.80 44.51 130.68 27.89 C3 C3 H4 H4 A A A A 23 25 26 85
3 H2E0T0C1D0 lll 3 95.41 S Q M 44.51 130.68 111.04 C3 H4 H4 A A A 25 26 83
3 H2E0T0C1D0 lnl 3 58.67 S M A 44.51 111.04 20.47 C3 H4 H4 A A A 25 83 84
4 H4E0T0C0D0 nnnhhl 2:1+1 80.75 Q M V D 130.68 111.04 10.97 70.32 H4 H4 H4 H16 A A A A 26 83 86 189
4 H4E0T0C0D0 hnnnnh :2+:2 67.55 Q V D V 130.68 10.97 70.32 58.22 H4 H4 H16 H16 A A A A 26 86 189 192
4 H4E0T0C0D0 nnnhhl 2:1+1 56.94 Q A V V 130.68 27.89 10.97 58.22 H4 H4 H4 H16 A A A A 26 85 86 192
4 H4E0T0C0D0 lnnnnh 2+:2 60.05 M V W D 111.04 10.97 47.85 70.32 H4 H4 H16 H16 A A A A 83 86 188 189
3 H3E0T0C0D0 hhl 2:1 81.14 M V K 111.04 10.97 121.40 H4 H4 H4 A A A 83 86 87
3 H3E0T0C0D0 hhl 2:1 84.30 M A K 111.04 20.47 121.40 H4 H4 H4 A A A 83 84 87
3 H3E0T0C0D0 hhl 2:1 61.80 A K Q 20.47 121.40 43.52 H4 H4 H4 A A A 84 87 88
3 H3E0T0C0D0 hhl 2:1 30.63 A A Q 20.47 27.89 43.52 H4 H4 H4 A A A 84 85 88
4 H4E0T0C0D0 nnnhhl 2:1+1 29.77 A V A V 27.89 10.97 21.98 58.22 H4 H4 H4 H16 A A A A 85 86 89 192
3 H3E0T0C0D0 hhl 2:1 31.13 A Q A 27.89 43.52 21.98 H4 H4 H4 A A A 85 88 89
4 H4E0T0C0D0 hnnnnh :2+:2 26.93 V L W F 10.97 29.32 47.85 19.56 H4 H4 H16 H16 A A A A 86 90 188 191
4 H4E0T0C0D0 nnnhhl 2:1+1 20.46 V A L F 10.97 21.98 29.32 19.56 H4 H4 H4 H16 A A A A 86 89 90 191
3 H3E0T0C0D0 hhl 2:1 53.90 V K L 10.97 121.40 29.32 H4 H4 H4 A A A 86 87 90
4 H4E0T0C0D0 nnnhhl 2:1+1 46.84 V W D V 10.97 47.85 70.32 58.22 H4 H16 H16 H16 A A A A 86 188 189 192
4 H4E0T0C0D0 lnnnnh 2+:2 27.68 V A F V 10.97 21.98 19.56 58.22 H4 H4 H16 H16 A A A A 86 89 191 192
4 H4E0T0C0D0 nnnhhl 2:1+1 34.15 V W F V 10.97 47.85 19.56 58.22 H4 H16 H16 H16 A A A A 86 188 191 192
3 H3E0T0C0D0 hhl 2:1 105.64 K L R 121.40 29.32 166.19 H4 H4 H4 A A A 87 90 91
3 H3E0T0C0D0 hhl 2:1 110.37 K Q R 121.40 43.52 166.19 H4 H4 H4 A A A 87 88 91
3 H3E0T0C0D0 hhl 2:1 101.25 Q R E 43.52 166.19 94.03 H4 H4 H4 A A A 88 91 92
3 H3E0T0C0D0 hhl 2:1 53.18 Q A E 43.52 21.98 94.03 H4 H4 H4 A A A 88 89 92
4 H4E0T0C0D0 nnnhhl 2:1+1 21.25 A L A F 21.98 29.32 14.16 19.56 H4 H4 H4 H16 A A A A 89 90 93 191
3 H3E0T0C0D0 hhl 2:1 43.39 A E A 21.98 94.03 14.16 H4 H4 H4 A A A 89 92 93
4 H4E0T0C0D0 nnnhhl 2:1+1 13.76 L A G V 29.32 14.16 10.76 0.81 H4 H4 H4 H12 A A A A 90 93 94 141
4 H4E0T0C0D0 nnnnnh :2+1+1 15.96 L A V F 29.32 14.16 0.81 19.56 H4 H4 H12 H16 A A A A 90 93 141 191
4 H4E0T0C0D0 nnnhhl 2:1+1 19.41 L I V F 29.32 0.08 0.81 47.44 H4 H12 H12 H12 A A A A 90 140 141 144
3 H3E0T0C0D0 hhl 2:1 68.76 L R G 29.32 166.19 10.76 H4 H4 H4 A A A 90 91 94
4 H4E0T0C0D0 nnnnnh :2+1+1 31.17 L I F W 29.32 0.08 47.44 47.85 H4 H12 H12 H16 A A A A 90 140 144 188
3 H3E0T0C0D0 hhl 2:1 90.22 R G D 166.19 10.76 93.72 H4 H4 H4 A A A 91 94 95
3 H3E0T0C0D0 hhl 2:1 117.98 R E D 166.19 94.03 93.72 H4 H4 H4 A A A 91 92 95
3 H3E0T0C0D0 hhl 2:1 85.74 E D E 94.03 93.72 69.47 H4 H4 H4 A A A 92 95 96
3 H3E0T0C0D0 hhl 2:1 59.22 E A E 94.03 14.16 69.47 H4 H4 H4 A A A 92 93 96
4 H4E0T0C0D0 nnnhhl 2:1+1 6.43 A G F V 14.16 10.76 0.00 0.81 H4 H4 H4 H12 A A A A 93 94 97 141
4 H4E0T0C0D0 nnnnnh :2+1+1 7.68 A F V F 14.16 0.00 0.81 15.74 H4 H4 H12 H19 A A A B 93 97 141 101
4 H4E0T0C0D0 nnnhhl 2:1+1 24.84 A E F F 14.16 69.47 0.00 15.74 H4 H4 H4 H19 A A A B 93 96 97 101
4 H4E0T0C0D0 hnnnnh :2+:2 4.43 G F V S 10.76 0.00 0.81 6.16 H4 H4 H12 H12 A A A A 94 97 141 145
4 H4E0T0C0D0 nnnhhl 2:1+1 18.88 G F E S 10.76 0.00 58.59 6.16 H4 H4 H4 H12 A A A A 94 97 98 145
3 H3E0T0C0D0 hhl 2:1 54.36 G D E 10.76 93.72 58.59 H4 H4 H4 A A A 94 95 98
3 H3E0T0C0D0 hhl 2:1 88.49 D E L 93.72 58.59 113.16 H4 H4 H4 A A A 95 98 99
3 H3E0T0C0D0 hhl 2:1 92.12 D E L 93.72 69.47 113.16 H4 H4 H4 A A A 95 96 99
4 H4E0T0C0D0 nnnhhl 2:1+1 61.46 E F R F 69.47 0.00 160.62 15.74 H4 H4 H4 H19 A A A B 96 97 100 101
4 H4E0T0C0D0 nnnhhl 2:1+1 87.48 E F Y Y 69.47 15.74 171.33 93.36 H4 H19 H19 H19 A B B B 96 101 104 105
3 H3E0T0C0D0 hhl 2:1 114.42 E L R 69.47 113.16 160.62 H4 H4 H4 A A A 96 99 100
5 H5E0T0C0D0 hnnnnnnnnn :2+1+1+1 5.21 F F A S L 0.00 19.89 0.00 6.16 0.00 H4 H6 H12 H12 H19 A A A A B 97 105 142 145 94
4 H4E0T0C0D0 lnnnnn 2+1+1 21.16 F E F S 0.00 58.59 19.89 6.16 H4 H4 H6 H12 A A A A 97 98 105 145
4 H3E0T0C1D0 nnnnnn 1+1+1+1 10.35 F Y F I 0.00 20.97 19.89 0.53 H4 C5 H6 H19 A A A B 97 101 105 97
4 H4E0T0C0D0 nnnnnh :2+1+1 5.11 F F L I 0.00 19.89 0.00 0.53 H4 H6 H19 H19 A A B B 97 105 94 97
4 H3E0T0C1D0 nnnlnh 2:1+1 49.33 F R Y F 0.00 160.62 20.97 15.74 H4 H4 C5 H19 A A A B 97 100 101 101
4 H4E0T0C0D0 nnnhhl 2:1+1 0.60 F G V A 0.00 1.59 0.81 0.00 H4 H12 H12 H12 A A A A 97 138 141 142
4 H4E0T0C0D0 nnnnnh :2+1+1 4.54 F G V F 0.00 1.59 0.81 15.74 H4 H12 H12 H19 A A A B 97 138 141 101
4 H4E0T0C0D0 nnnnnh :2+1+1 0.40 F G A G 0.00 1.59 0.00 0.00 H4 H12 H12 H19 A A A B 97 138 142 98
4 H4E0T0C0D0 nnnnnh :2+1+1 4.33 F G G F 0.00 1.59 0.00 15.74 H4 H12 H19 H19 A A B B 97 138 98 101
4 H4E0T0C0D0 nnnhhl 2:1+1 1.74 F V A S 0.00 0.81 0.00 6.16 H4 H12 H12 H12 A A A A 97 141 142 145
4 H4E0T0C0D0 nnnnnh :2+1+1 0.00 F A L G 0.00 0.00 0.00 0.00 H4 H12 H19 H19 A A B B 97 142 94 98
4 H4E0T0C0D0 nnnhhl 2:1+1 0.13 F L I G 0.00 0.00 0.53 0.00 H4 H19 H19 H19 A B B B 97 94 97 98
4 H4E0T0C0D0 nnnhhl 2:1+1 4.07 F I G F 0.00 0.53 0.00 15.74 H4 H19 H19 H19 A B B B 97 97 98 101
4 H3E0T0C1D0 nnnnnh :2+1+1 9.31 F Y I F 0.00 20.97 0.53 15.74 H4 C5 H19 H19 A A B B 97 101 97 101
3 H3E0T0C0D0 nnl 2+1 107.68 E L R 58.59 113.16 151.29 H4 H4 H6 A A A 98 99 102
3 H3E0T0C0D0 nhn :2+1 76.59 E R F 58.59 151.29 19.89 H4 H6 H6 A A A 98 102 105
3 H3E0T0C0D0 nnl 2+1 37.40 E F S 58.59 47.44 6.16 H4 H12 H12 A A A 98 144 145
3 H3E0T0C0D0 lnl 3 141.69 L R R 113.16 160.62 151.29 H4 H4 H6 A A A 99 100 102
4 H3E0T0C1D0 lnnnnl 2+2 66.80 R Y E F 160.62 20.97 69.87 15.74 H4 C5 H19 H19 A A B B 100 101 100 101
4 H3E0T0C1D0 lnnnnn 2+1+1 12.66 Y A F I 20.97 9.24 19.89 0.53 C5 H6 H6 H19 A A A B 101 104 105 97
4 H3E0T0C1D0 lnnnnn 2+1+1 31.81 Y A R I 20.97 9.24 96.50 0.53 C5 H6 H19 H19 A A B B 101 104 96 97
4 H3E0T0C1D0 nnnhhl 2:1+1 46.97 Y R I E 20.97 96.50 0.53 69.87 C5 H19 H19 H19 A B B B 101 96 97 100
4 H3E0T0C1D0 nnnhhl 2:1+1 26.78 Y I E F 20.97 0.53 69.87 15.74 C5 H19 H19 H19 A B B B 101 97 100 101
4 H3E0T0C1D0 lnnlnn 3+1 79.91 Y R A R 20.97 192.93 9.24 96.50 C5 H6 H6 H19 A A A B 101 103 104 96
4 H3E0T0C1D0 nnnhhl 2:1+1 69.48 Y E F Y 20.97 69.87 15.74 171.33 C5 H19 H19 H19 A B B B 101 100 101 104
3 H3E0T0C0D0 hhl 2:1 78.03 R F S 151.29 19.89 62.90 H6 H6 H6 A A A 102 105 106
3 H3E0T0C0D0 hhl 2:1 135.71 R R S 151.29 192.93 62.90 H6 H6 H6 A A A 102 103 106
4 H4E0T0C0D0 lnnnnh 2+:2 83.25 R A E R 192.93 9.24 34.34 96.50 H6 H6 H19 H19 A A B B 103 104 93 96
3 H3E0T0C0D0 hhl 2:1 88.49 R A D 192.93 9.24 63.31 H6 H6 H6 A A A 103 104 107
3 H3E0T0C0D0 hhl 2:1 106.38 R S D 192.93 62.90 63.31 H6 H6 H6 A A A 103 106 107
4 H4E0T0C0D0 nnnhhl 2:1+1 37.50 A D L W 9.24 63.31 0.00 77.44 H6 H6 H6 H19 A A A B 104 107 108 89
4 H4E0T0C0D0 hnnnnh :2+:2 30.25 A L W E 9.24 0.00 77.44 34.34 H6 H6 H19 H19 A A B B 104 108 89 93
4 H4E0T0C0D0 nnnhhl 2:1+1 7.42 A F L I 9.24 19.89 0.00 0.53 H6 H6 H6 H19 A A A B 104 105 108 97
4 H4E0T0C0D0 hnnnnh :2+:2 11.03 A L E I 9.24 0.00 34.34 0.53 H6 H6 H19 H19 A A B B 104 108 93 97
4 H4E0T0C0D0 nnnhhl 2:1+1 35.15 A E R I 9.24 34.34 96.50 0.53 H6 H19 H19 H19 A B B B 104 93 96 97
3 H3E0T0C0D0 hhl 2:1 34.89 F S T 19.89 62.90 21.88 H6 H6 H6 A A A 105 106 109
3 H3E0T0C0D0 hhl 2:1 52.08 S T S 62.90 21.88 71.46 H6 H6 H6 A A A 106 109 110
3 H3E0T0C0D0 hhl 2:1 65.89 S D S 62.90 63.31 71.46 H6 H6 H6 A A A 106 107 110
4 H3E0T0C1D0 lnnnnn 2+1+1 46.08 D L Q W 63.31 0.00 43.56 77.44 H6 H6 C7 H19 A A A B 107 108 111 89
3 H2E0T0C1D0 nhl 2:1 59.44 D S Q 63.31 71.46 43.56 H6 H6 C7 A A A 107 110 111
4 H2E0T0C2D0 lnnnnn 2+1+1 58.32 Q R W I 43.56 110.42 77.44 1.86 C7 C18 H19 H19 A B B B 111 85 89 90
4 H3E0T0C1D0 lnnnnn 2+1+1 30.71 L Q W I 0.00 43.56 77.44 1.86 H6 C7 H19 H19 A A B B 108 111 89 90
3 H1E0T0C2D0 nnl 2+1 52.54 Q H I 43.56 112.21 1.86 C7 C7 H19 A A B 111 113 90
3 H0E0T0C3D0 nnl 2+1 101.84 Q H M 43.56 112.21 149.74 C7 C7 C18 A A B 111 113 84
3 H0E0T0C3D0 nnl 2+1 101.24 Q M R 43.56 149.74 110.42 C7 C18 C18 A B B 111 84 85
4 H0E0T1C3D0 llnlnn 3+1 57.66 H I T T 112.21 13.10 49.68 55.65 C7 C7 C7 T8 A A A A 113 114 115 118
4 H1E0T1C2D0 lnnnnn 2+1+1 48.12 H I T S 112.21 13.10 55.65 11.53 C7 C7 T8 H9 A A A A 113 114 118 122
4 H1E0T0C3D0 llnlnn 3+1 43.48 L H I E 12.55 112.21 13.10 36.08 C7 C7 C7 H12 A A A A 112 113 114 153
3 H0E0T0C3D0 nnl 2+1 91.50 L H M 12.55 112.21 149.74 C7 C7 C18 A A B 112 113 84
3 H2E0T0C1D0 nnn 1+1+1 56.72 H S E 112.21 11.53 46.42 C7 H9 H19 A A B 113 122 87
3 H2E0T0C1D0 nhn :2+1 53.50 H E I 112.21 46.42 1.86 C7 H19 H19 A B B 113 87 90
3 H1E0T0C2D0 nnl 2+1 42.21 L H I 12.55 112.21 1.86 C7 C7 H19 A A B 112 113 90
4 H1E0T1C2D0 lnnnnl 2+2 30.31 I T T A 13.10 49.68 55.65 2.82 C7 C7 T8 H9 A A A A 114 115 118 119
4 H2E0T0C2D0 lnnnnn 2+1+1 16.49 I T A L 13.10 49.68 2.82 0.35 C7 C7 H9 H14 A A A A 114 115 119 162
4 H2E0T1C1D0 nnnlnh 2:1+1 20.77 I T A S 13.10 55.65 2.82 11.53 C7 T8 H9 H9 A A A A 114 118 119 122
4 H3E0T0C1D0 nnnnnh :2+1+1 7.59 I A S L 13.10 2.82 11.53 2.92 C7 H9 H9 H12 A A A A 114 119 122 150
4 H2E0T0C2D0 lnnnnh 2+:2 16.16 L I L E 12.55 13.10 2.92 36.08 C7 C7 H12 H12 A A A A 112 114 150 153
5 H2E0T0C3D0 lnnnnnnlnn 2+2+1 36.45 I E S K M 13.10 36.08 0.00 110.53 22.55 C7 H12 H12 C13 C13 A A A A A 114 153 154 157 159
4 H3E0T0C1D0 nnnhhl 2:1+1 13.02 I L E S 13.10 2.92 36.08 0.00 C7 H12 H12 H12 A A A A 114 150 153 154
4 H2E0T0C2D0 nnnnnn 1+1+1+1 9.00 I S M L 13.10 0.00 22.55 0.35 C7 H12 C13 H14 A A A A 114 154 159 162
4 H1E0T0C3D0 lnnnnn 2+1+1 21.42 I T M L 13.10 49.68 22.55 0.35 C7 C7 C13 H14 A A A A 114 115 159 162
4 H2E0T1C1D0 lnnnnn 2+1+1 29.80 T P A L 49.68 66.34 2.82 0.35 C7 T8 H9 H14 A A A A 115 116 119 162
4 H1E0T1C2D0 lnnnnn 2+1+1 34.73 T P M L 49.68 66.34 22.55 0.35 C7 T8 C13 H14 A A A A 115 116 159 162
3 H0E0T2C1D0 lll 3 59.62 T P G 49.68 66.34 62.84 C7 T8 T8 A A A 115 116 117
3 H0E0T2C1D0 lnl 3 56.06 T G T 49.68 62.84 55.65 C7 T8 T8 A A A 115 117 118
4 H3E0T1C0D0 nnnhhh :3+1 55.46 P L R W 66.34 0.35 103.20 51.95 T8 H14 H14 H14 A A A A 116 162 165 169
4 H3E0T1C0D0 nnnnnh :2+1+1 30.36 P A L W 66.34 2.82 0.35 51.95 T8 H9 H14 H14 A A A A 116 119 162 169
3 H2E0T1C0D0 nnl 2+1 89.55 G Y Q 62.84 97.77 108.03 T8 H9 H9 A A A 117 120 121
3 H1E0T2C0D0 nnl 2+1 75.51 G T Q 62.84 55.65 108.03 T8 T8 H9 A A A 117 118 121
3 H2E0T1C0D0 nnl 2+1 58.40 T Q S 55.65 108.03 11.53 T8 H9 H9 A A A 118 121 122
4 H4E0T0C0D0 nnnhhl 2:1+1 5.35 A S F L 2.82 11.53 4.12 2.92 H9 H9 H9 H12 A A A A 119 122 123 150
4 H4E0T0C0D0 nnnnnh :2+1+1 15.45 A F L W 2.82 4.12 2.92 51.95 H9 H9 H12 H14 A A A A 119 123 150 169
4 H4E0T0C0D0 nnnhhl 2:1+1 39.16 A Y F W 2.82 97.77 4.12 51.95 H9 H9 H9 H14 A A A A 119 120 123 169
3 H3E0T0C0D0 hhl 2:1 56.86 Y F E 97.77 4.12 68.69 H9 H9 H9 A A A 120 123 124
3 H3E0T0C0D0 hhl 2:1 91.50 Y Q E 97.77 108.03 68.69 H9 H9 H9 A A A 120 121 124
3 H3E0T0C0D0 hhl 2:1 87.40 Q E Q 108.03 68.69 85.47 H9 H9 H9 A A A 121 124 125
3 H3E0T0C0D0 hhl 2:1 68.34 Q S Q 108.03 11.53 85.47 H9 H9 H9 A A A 121 122 125
3 H3E0T0C0D0 hhl 2:1 24.35 F E V 4.12 68.69 0.25 H9 H9 H9 A A A 123 124 127
3 H3E0T0C0D0 hhl 2:1 41.61 E V N 68.69 0.25 55.88 H9 H9 H9 A A A 124 127 128
3 H3E0T0C0D0 hhl 2:1 70.01 E Q N 68.69 85.47 55.88 H9 H9 H9 A A A 124 125 128
4 H4E0T0C0D0 nnnhhl 2:1+1 35.95 S Q V E 11.53 85.47 0.38 46.42 H9 H9 H9 H19 A A A B 122 125 126 87
4 H4E0T0C0D0 lnnnnh 2+:2 33.08 Q V E A 85.47 0.38 46.42 0.07 H9 H9 H19 H19 A A B B 125 126 87 91
4 H4E0T0C0D0 nnnhhl 2:1+1 24.76 Q V E A 85.47 0.38 13.11 0.07 H9 H9 H9 H19 A A A B 125 126 129 91
3 H3E0T0C0D0 hhl 2:1 51.49 Q N E 85.47 55.88 13.11 H9 H9 H9 A A A 125 128 129
4 H4E0T0C0D0 nnnhhl 2:1+1 48.99 Q E I A 85.47 46.42 63.99 0.07 H9 H19 H19 H19 A B B B 125 87 88 91
4 H4E0T0C0D0 hnnnnh :2+:2 40.66 Q E I A 85.47 13.11 63.99 0.07 H9 H9 H19 H19 A A B B 125 129 88 91
4 H3E0T1C0D0 lnnnnn 2+1+1 22.56 V N F Y 0.25 55.88 21.18 12.94 H9 H9 T10 H14 A A A A 127 128 131 173
3 H3E0T0C0D0 nhn :2+1 53.50 N Y H 55.88 12.94 91.69 H9 H14 H14 A A A 128 173 177
3 H2E0T1C0D0 nnl 2+1 78.16 N E R 55.88 13.11 165.49 H9 H9 T10 A A A 128 129 132
4 H4E0T0C0D0 nnnhhl 2:1+1 3.39 V E L A 0.38 13.11 0.00 0.07 H9 H9 H9 H19 A A A B 126 129 130 91
4 H4E0T0C0D0 lnnnnh 2+:2 12.73 E L A R 13.11 0.00 0.07 37.73 H9 H9 H19 H19 A A B B 129 130 91 95
4 H4E0T0C0D0 nnnhhl 2:1+1 39.98 E I A Q 13.11 63.99 0.07 82.76 H9 H19 H19 H19 A B B B 129 88 91 92
4 H4E0T0C0D0 nnnhhl 2:1+1 33.42 E A Q R 13.11 0.07 82.76 37.73 H9 H19 H19 H19 A B B B 129 91 92 95
3 H2E0T1C0D0 nnn 1+1+1 72.11 E R R 13.11 165.49 37.73 H9 T10 H19 A A B 129 132 95
5 H2E0T1C2D0 lnnnnnnlnn 2+2+1 20.61 F V N R I 21.18 33.31 26.73 21.76 0.08 T10 C11 C11 H12 H12 A A A A A 131 135 136 139 140
4 H1E0T1C2D0 lnnnnn 2+1+1 26.82 F G V R 21.18 31.03 33.31 21.76 T10 C11 C11 H12 A A A A 131 134 135 139
4 H2E0T1C1D0 lnnnnn 2+1+1 18.49 L F G R 0.00 21.18 31.03 21.76 H9 T10 C11 H12 A A A A 130 131 134 139
4 H3E0T1C0D0 lnnnnh 2+:2 10.88 L F R F 0.00 21.18 21.76 0.60 H9 T10 H12 H12 A A A A 130 131 139 143
4 H3E0T1C0D0 nnnhhl 2:1+1 10.90 F R I F 21.18 21.76 0.08 0.60 T10 H12 H12 H12 A A A A 131 139 140 143
4 H3E0T1C0D0 nnnlnh 2:1+1 5.51 V L F F 0.25 0.00 21.18 0.60 H9 H9 T10 H12 A A A A 127 130 131 143
4 H3E0T1C0D0 nnnnnn 1+1+1+1 8.74 V F F Y 0.25 21.18 0.60 12.94 H9 T10 H12 H14 A A A A 127 131 143 173
4 H3E0T1C0D0 nnnnnh :2+1+1 9.05 F F Y L 21.18 0.60 12.94 1.48 T10 H12 H14 H14 A A A A 131 143 173 178
4 H3E0T1C0D0 nnnnnh :2+1+1 5.83 F I F L 21.18 0.08 0.60 1.48 T10 H12 H12 H14 A A A A 131 140 143 178
4 H2E0T1C1D0 nnnnnn 1+1+1+1 14.01 F V I L 21.18 33.31 0.08 1.48 T10 C11 H12 H14 A A A A 131 135 140 178
4 H2E0T2C0D0 lnnnnn 2+1+1 80.65 R D R R 165.49 97.62 21.76 37.73 T10 T10 H12 H19 A A A B 132 133 139 95
4 H2E0T1C1D0 lnnnnn 2+1+1 37.60 L D G R 0.00 97.62 31.03 21.76 H9 T10 C11 H12 A A A A 130 133 134 139
4 H3E0T1C0D0 nnnnnn 1+1+1+1 39.28 L D R R 0.00 97.62 21.76 37.73 H9 T10 H12 H19 A A A B 130 133 139 95
5 H4E0T0C1D0 lhnnhnnnnn 2:1+1+1 18.06 V I L W I 33.31 0.08 1.48 55.30 0.12 C11 H12 H14 H14 H14 A A A A A 135 140 178 181 182
4 H2E0T0C2D0 lnnnnn 2+1+1 28.86 V N I W 33.31 26.73 0.08 55.30 C11 C11 H12 H14 A A A A 135 136 140 181
4 H3E0T0C1D0 nnnhhl 2:1+1 45.45 V H L W 33.31 91.69 1.48 55.30 C11 H14 H14 H14 A A A A 135 177 178 181
4 H3E0T0C1D0 llnlnn 3+1 18.27 N W G N 26.73 18.31 1.59 26.45 C11 H12 H12 H19 A A A B 136 137 138 102
4 H3E0T0C1D0 nnnlnh 2:1+1 25.10 N W I W 26.73 18.31 0.08 55.30 C11 H12 H12 H14 A A A A 136 137 140 181
4 H3E0T0C1D0 lnnlnn 3+1 12.52 N G R G 26.73 1.59 21.76 0.00 C11 H12 H12 H19 A A A B 136 138 139 98
4 H3E0T0C1D0 lnnnnn 2+1+1 23.27 N R G D 26.73 21.76 0.00 44.59 C11 H12 H19 H19 A A B B 136 139 98 99
4 H3E0T0C1D0 nnnhhl 2:1+1 24.44 N G D N 26.73 0.00 44.59 26.45 C11 H19 H19 H19 A B B B 136 98 99 102
4 H3E0T0C1D0 lnnnnh 2+:2 13.69 N G G N 26.73 1.59 0.00 26.45 C11 H12 H19 H19 A A B B 136 138 98 102
4 H4E0T0C0D0 lnnnnh 2+:2 18.45 W I W I 18.31 0.08 55.30 0.12 H12 H12 H14 H14 A A A A 137 140 181 182
4 H4E0T0C0D0 nnnnnh :2+1+1 16.59 W I I W 18.31 0.08 0.12 47.85 H12 H12 H14 H16 A A A A 137 140 182 188
4 H3E0T0C1D0 lnnnnn 2+1+1 32.18 W W I N 18.31 55.30 0.12 54.98 H12 H14 H14 C15 A A A A 137 181 182 185
4 H4E0T0C0D0 lnnnnn 2+1+1 19.15 W I G W 18.31 0.12 10.32 47.85 H12 H14 H16 H16 A A A A 137 182 187 188
4 H4E0T0C0D0 nnnhhl 2:1+1 9.11 W G V F 18.31 1.59 0.81 15.74 H12 H12 H12 H19 A A A B 137 138 141 101
3 H3E0T0C0D0 hhl 2:1 6.40 W I V 18.31 0.08 0.81 H12 H12 H12 A A A 137 140 141
3 H3E0T0C0D0 nhn :2+1 12.89 W V F 18.31 0.81 19.56 H12 H12 H16 A A A 137 141 191
4 H4E0T0C0D0 lnnnnl 2+2 15.52 W G F N 18.31 1.59 15.74 26.45 H12 H12 H19 H19 A A B B 137 138 101 102
4 H4E0T0C0D0 nnnhhl 2:1+1 21.07 W G T F 18.31 10.32 36.11 19.56 H12 H16 H16 H16 A A A A 137 187 190 191
4 H3E0T0C1D0 lnnnnn 2+1+1 41.55 W T F L 18.31 36.11 19.56 92.23 H12 H16 H16 C17 A A A A 137 190 191 194
3 H2E0T0C1D0 nnn 1+1+1 36.47 W N T 18.31 54.98 36.11 H12 C15 H16 A A A 137 185 190
4 H4E0T0C0D0 nnnhhl 2:1+1 24.01 W G W F 18.31 10.32 47.85 19.56 H12 H16 H16 H16 A A A A 137 187 188 191
3 H1E0T0C2D0 nnn 1+1+1 44.12 W L A 18.31 92.23 21.81 H12 C17 C20 A A B 137 194 106
3 H2E0T0C1D0 nnn 1+1+1 22.19 W N A 18.31 26.45 21.81 H12 H19 C20 A B B 137 102 106
4 H4E0T0C0D0 nnnhhl 2:1+1 10.95 G G F N 1.59 0.00 15.74 26.45 H12 H19 H19 H19 A B B B 138 98 101 102
4 H4E0T0C0D0 nnnhhl 2:1+1 5.84 G R A G 1.59 21.76 0.00 0.00 H12 H12 H12 H19 A A A B 138 139 142 98
5 H5E0T0C0D0 hnnnnnnnhn :2+:2+1 11.90 L R A R G 0.00 21.76 0.00 37.73 0.00 H9 H12 H12 H19 H19 A A A B B 130 139 142 95 98
4 H4E0T0C0D0 nnnhhl 2:1+1 5.59 L R A F 0.00 21.76 0.00 0.60 H9 H12 H12 H12 A A A A 130 139 142 143
4 H4E0T0C0D0 nnnhhl 2:1+1 26.02 R R G D 21.76 37.73 0.00 44.59 H12 H19 H19 H19 A B B B 139 95 98 99
4 H4E0T0C0D0 nnnhhl 2:1+1 21.00 I F F L 0.08 0.60 47.44 35.87 H12 H12 H12 H14 A A A A 140 143 144 174
4 H4E0T0C0D0 hnnnnh :2+:2 9.51 I F L L 0.08 0.60 35.87 1.48 H12 H12 H14 H14 A A A A 140 143 174 178
4 H4E0T0C0D0 nnnhhh :3+1 9.39 I L L I 0.08 35.87 1.48 0.12 H12 H14 H14 H14 A A A A 140 174 178 182
4 H4E0T0C0D0 nnnnnh :2+1+1 20.98 I L I W 0.08 35.87 0.12 47.85 H12 H14 H14 H16 A A A A 140 174 182 188
4 H4E0T0C0D0 nnnnnh :2+1+1 32.81 I F L W 0.08 47.44 35.87 47.85 H12 H12 H14 H16 A A A A 140 144 174 188
3 H3E0T0C0D0 hhl 2:1 18.14 V F S 0.81 47.44 6.16 H12 H12 H12 A A A 141 144 145
4 H4E0T0C0D0 nnnhhl 2:1+1 26.64 F G G M 47.44 0.47 36.31 22.35 H12 H12 H12 H14 A A A A 144 147 148 170
4 H4E0T0C0D0 nnnhhl 2:1+1 17.71 F F G M 0.60 47.44 0.47 22.35 H12 H12 H12 H14 A A A A 143 144 147 170
4 H4E0T0C0D0 lnnnnh 2+:2 26.56 F F M L 0.60 47.44 22.35 35.87 H12 H12 H14 H14 A A A A 143 144 170 174
3 H3E0T0C0D0 hhl 2:1 29.97 F S G 47.44 6.16 36.31 H12 H12 H12 A A A 144 145 148
4 H4E0T0C0D0 nnnhhl 2:1+1 21.13 G G C M 0.47 36.31 25.39 22.35 H12 H12 H12 H14 A A A A 147 148 151 170
3 H3E0T0C0D0 hhl 2:1 51.98 G C V 36.31 25.39 94.24 H12 H12 H12 A A A 148 151 152
3 H3E0T0C0D0 hhl 2:1 19.57 S G A 6.16 36.31 16.24 H12 H12 H12 A A A 145 148 149
3 H3E0T0C0D0 hhl 2:1 48.93 G A V 36.31 16.24 94.24 H12 H12 H12 A A A 148 149 152
4 H4E0T0C0D0 nnnhhl 2:1+1 7.25 L C S I 2.92 25.39 0.00 0.67 H12 H12 H12 H14 A A A A 150 151 154 166
4 H4E0T0C0D0 nnnhhl 2:1+1 7.36 G L C I 0.47 2.92 25.39 0.67 H12 H12 H12 H14 A A A A 147 150 151 166
4 H4E0T0C0D0 hnnnnh :2+:2 19.31 C S V I 25.39 0.00 51.19 0.67 H12 H12 H14 H14 A A A A 151 154 163 166
4 H4E0T0C0D0 nnnhhl 2:1+1 33.48 C V I A 25.39 51.19 0.67 56.66 H12 H14 H14 H14 A A A A 151 163 166 167
4 H4E0T0C0D0 nnnhhl 2:1+1 26.27 C I A M 25.39 0.67 56.66 22.35 H12 H14 H14 H14 A A A A 151 166 167 170
4 H4E0T0C0D0 hnnnnh :2+:2 12.22 G C I M 0.47 25.39 0.67 22.35 H12 H12 H14 H14 A A A A 147 151 166 170
3 H3E0T0C0D0 hhl 2:1 65.60 C V V 25.39 94.24 77.16 H12 H12 H12 A A A 151 152 155
4 H4E0T0C0D0 nnnhhl 2:1+1 38.44 C S V V 25.39 0.00 77.16 51.19 H12 H12 H12 H14 A A A A 151 154 155 163
3 H3E0T0C0D0 hhl 2:1 48.85 A V E 16.24 94.24 36.08 H12 H12 H12 A A A 149 152 153
3 H3E0T0C0D0 hhl 2:1 73.05 V E D 94.24 36.08 88.84 H12 H12 H12 A A A 152 153 156
3 H3E0T0C0D0 hhl 2:1 86.75 V V D 94.24 77.16 88.84 H12 H12 H12 A A A 152 155 156
3 H2E0T0C1D0 nhl 2:1 78.48 E D K 36.08 88.84 110.53 H12 H12 C13 A A A 153 156 157
4 H3E0T0C1D0 nnnnnh :2+1+1 21.69 T L A E 21.88 12.55 16.24 36.08 H6 C7 H12 H12 A A A A 109 112 149 153
4 H3E0T0C1D0 nnnhhl 2:1+1 16.95 L A L E 12.55 16.24 2.92 36.08 C7 H12 H12 H12 A A A A 112 149 150 153
4 H2E0T0C2D0 lnnnnn 2+1+1 42.08 S M Q V 0.00 22.55 94.57 51.19 H12 C13 C13 H14 A A A A 154 159 160 163
4 H3E0T0C1D0 lnnnnn 2+1+1 18.52 S M L V 0.00 22.55 0.35 51.19 H12 C13 H14 H14 A A A A 154 159 162 163
4 H3E0T0C1D0 lnnnnn 2+1+1 55.73 S V Q V 0.00 77.16 94.57 51.19 H12 H12 C13 H14 A A A A 154 155 160 163
4 H4E0T0C0D0 nnnhhl 2:1+1 13.05 S L V I 0.00 0.35 51.19 0.67 H12 H14 H14 H14 A A A A 154 162 163 166
3 H0E0T0C3D0 lll 3 92.07 K E M 110.53 143.14 22.55 C13 C13 C13 A A A 157 158 159
3 H0E0T0C3D0 lll 3 86.75 E M Q 143.14 22.55 94.57 C13 C13 C13 A A A 158 159 160
3 H1E0T0C2D0 lll 3 65.75 M Q V 22.55 94.57 80.14 C13 C13 H14 A A A 159 160 161
3 H2E0T0C1D0 lnl 3 34.35 M V L 22.55 80.14 0.35 C13 H14 H14 A A A 159 161 162
3 H3E0T0C0D0 hhl 2:1 88.12 V S R 80.14 81.02 103.20 H14 H14 H14 A A A 161 164 165
3 H3E0T0C0D0 hhl 2:1 61.23 V L R 80.14 0.35 103.20 H14 H14 H14 A A A 161 162 165
4 H4E0T0C0D0 hhhlhh 2:1:1 39.04 L R I W 0.35 103.20 0.67 51.95 H14 H14 H14 H14 A A A A 162 165 166 169
3 H3E0T0C0D0 hhl 2:1 62.96 V S A 51.19 81.02 56.66 H14 H14 H14 A A A 163 164 167
3 H3E0T0C0D0 hhl 2:1 64.19 S A A 81.02 56.66 54.90 H14 H14 H14 A A A 164 167 168
3 H3E0T0C0D0 hhl 2:1 79.71 S R A 81.02 103.20 54.90 H14 H14 H14 A A A 164 165 168
3 H3E0T0C0D0 hhl 2:1 70.02 R A W 103.20 54.90 51.95 H14 H14 H14 A A A 165 168 169
4 H4E0T0C0D0 nnnnnh :2+1+1 2.04 F G L I 4.12 0.47 2.92 0.67 H9 H12 H12 H14 A A A A 123 147 150 166
4 H4E0T0C0D0 nnnnnh :2+1+1 6.90 F G I M 4.12 0.47 0.67 22.35 H9 H12 H14 H14 A A A A 123 147 166 170
4 H4E0T0C0D0 nnnnnh :2+1+1 14.92 F L I W 4.12 2.92 0.67 51.95 H9 H12 H14 H14 A A A A 123 150 166 169
4 H4E0T0C0D0 nnnhhl 2:1+1 19.77 F I W M 4.12 0.67 51.95 22.35 H9 H14 H14 H14 A A A A 123 166 169 170
3 H3E0T0C0D0 hhl 2:1 44.05 A M A 56.66 22.35 53.14 H14 H14 H14 A A A 167 170 171
3 H3E0T0C0D0 hhl 2:1 54.90 A A A 56.66 54.90 53.14 H14 H14 H14 A A A 167 168 171
3 H3E0T0C0D0 hhl 2:1 60.11 A A T 54.90 53.14 72.30 H14 H14 H14 A A A 168 171 172
3 H3E0T0C0D0 hhl 2:1 59.72 A W T 54.90 51.95 72.30 H14 H14 H14 A A A 168 169 172
4 H4E0T0C0D0 nnnhhl 2:1+1 22.84 F W M Y 4.12 51.95 22.35 12.94 H9 H14 H14 H14 A A A A 123 169 170 173
3 H3E0T0C0D0 hhl 2:1 45.73 W T Y 51.95 72.30 12.94 H14 H14 H14 A A A 169 172 173
4 H4E0T0C0D0 nnnnnh :2+1+1 6.88 F F G M 4.12 0.60 0.47 22.35 H9 H12 H12 H14 A A A A 123 143 147 170
4 H4E0T0C0D0 nnnnnh :2+1+1 10.00 F F M Y 4.12 0.60 22.35 12.94 H9 H12 H14 H14 A A A A 123 143 170 173
4 H4E0T0C0D0 nnnhhl 2:1+1 17.94 F M Y L 0.60 22.35 12.94 35.87 H12 H14 H14 H14 A A A A 143 170 173 174
3 H3E0T0C0D0 hhl 2:1 37.12 M A L 22.35 53.14 35.87 H14 H14 H14 A A A 170 171 174
3 H3E0T0C0D0 hhl 2:1 63.70 A L N 53.14 35.87 102.09 H14 H14 H14 A A A 171 174 175
3 H3E0T0C0D0 hhl 2:1 75.84 A T N 53.14 72.30 102.09 H14 H14 H14 A A A 171 172 175
3 H3E0T0C0D0 hhl 2:1 92.29 T N D 72.30 102.09 102.48 H14 H14 H14 A A A 172 175 176
3 H3E0T0C0D0 hhl 2:1 88.82 T D H 72.30 102.48 91.69 H14 H14 H14 A A A 172 176 177
3 H3E0T0C0D0 hhl 2:1 58.98 T Y H 72.30 12.94 91.69 H14 H14 H14 A A A 172 173 177
4 H4E0T0C0D0 nnnhhl 2:1+1 12.72 F Y L L 0.60 12.94 35.87 1.48 H12 H14 H14 H14 A A A A 143 173 174 178
4 H4E0T0C0D0 nnnnnh :2+1+1 4.48 F V F Y 4.12 0.25 0.60 12.94 H9 H9 H12 H14 A A A A 123 127 143 173
3 H3E0T0C0D0 hhl 2:1 35.37 Y H L 12.94 91.69 1.48 H14 H14 H14 A A A 173 177 178
4 H4E0T0C0D0 hhhlhh 2:1:1 24.13 L L E I 35.87 1.48 59.06 0.12 H14 H14 H14 H14 A A A A 174 178 179 182
3 H3E0T0C0D0 hhl 2:1 65.67 L N E 35.87 102.09 59.06 H14 H14 H14 A A A 174 175 179
3 H3E0T0C0D0 hhl 2:1 79.29 N E P 102.09 59.06 76.72 H14 H14 H14 A A A 175 179 180
3 H3E0T0C0D0 hhl 2:1 93.76 N D P 102.09 102.48 76.72 H14 H14 H14 A A A 175 176 180
3 H3E0T0C0D0 hhl 2:1 90.30 D H P 102.48 91.69 76.72 H14 H14 H14 A A A 176 177 180
4 H4E0T0C0D0 lhhlhl 4 56.30 H L P W 91.69 1.48 76.72 55.30 H14 H14 H14 H14 A A A A 177 178 180 181
3 H3E0T0C0D0 lll 3 45.75 L E P 1.48 59.06 76.72 H14 H14 H14 A A A 178 179 180
3 H3E0T0C0D0 hhl 2:1 54.25 E I Q 59.06 0.12 103.57 H14 H14 H14 A A A 179 182 183
3 H3E0T0C0D0 hhl 2:1 79.78 E P Q 59.06 76.72 103.57 H14 H14 H14 A A A 179 180 183
3 H3E0T0C0D0 hhl 2:1 107.95 P Q E 76.72 103.57 143.56 H14 H14 H14 A A A 180 183 184
3 H3E0T0C0D0 hhl 2:1 91.86 P W E 76.72 55.30 143.56 H14 H14 H14 A A A 180 181 184
3 H2E0T0C1D0 nhl 2:1 84.61 W E N 55.30 143.56 54.98 H14 H14 C15 A A A 181 184 185
4 H3E0T0C1D0 lnnnnl 2+2 39.63 I Q G G 0.12 103.57 44.50 10.32 H14 H14 C15 H16 A A A A 182 183 186 187
4 H4E0T0C0D0 lnnnnl 2+2 40.46 I Q G W 0.12 103.57 10.32 47.85 H14 H14 H16 H16 A A A A 182 183 187 188
3 H1E0T0C2D0 nnl 2+1 33.20 I N G 0.12 54.98 44.50 H14 C15 C15 A A A 182 185 186
3 H1E0T0C2D0 nnl 2+1 45.20 N G T 54.98 44.50 36.11 C15 C15 H16 A A A 185 186 190
4 H3E0T0C1D0 lhnlnl 4 40.31 G G D T 44.50 10.32 70.32 36.11 C15 H16 H16 H16 A A A A 186 187 189 190
3 H3E0T0C0D0 lll 3 42.83 G W D 10.32 47.85 70.32 H16 H16 H16 A A A 187 188 189
3 H3E0T0C0D0 hhl 2:1 89.92 D V E 70.32 58.22 141.22 H16 H16 H16 A A A 189 192 193
3 H3E0T0C0D0 hhl 2:1 82.55 D T E 70.32 36.11 141.22 H16 H16 H16 A A A 189 190 193
3 H2E0T0C1D0 nhl 2:1 89.85 T E L 36.11 141.22 92.23 H16 H16 C17 A A A 190 193 194
3 H1E0T0C2D0 nnl 2+1 69.13 L Y A 92.23 93.36 21.81 C17 H19 C20 A B B 194 105 106
3 H0E0T0C3D0 nnl 2+1 116.56 L A R 92.23 21.81 235.65 C17 C20 C20 A B B 194 106 107
3 H0E0T0C3D0 lll 3 107.75 M R P 149.74 110.42 63.08 C18 C18 C18 B B B 84 85 86
4 H2E0T0C2D0 lnnnnl 2+2 63.20 R P W I 110.42 63.08 77.44 1.86 C18 C18 H19 H19 B B B B 85 86 89 90
4 H2E0T0C2D0 llnlnh 3:1 55.45 R P E I 110.42 63.08 46.42 1.86 C18 C18 H19 H19 B B B B 85 86 87 90
3 H2E0T0C1D0 lll 3 57.83 P E I 63.08 46.42 63.99 C18 H19 H19 B B B 86 87 88
3 H2E0T0C1D0 lnl 3 68.17 P I W 63.08 63.99 77.44 C18 H19 H19 B B B 86 88 89
4 H4E0T0C0D0 nnnhhl 2:1+1 12.18 V E I A 0.38 46.42 1.86 0.07 H9 H19 H19 H19 A B B B 126 87 90 91
3 H3E0T0C0D0 hhl 2:1 74.73 I W Q 63.99 77.44 82.76 H19 H19 H19 B B B 88 89 92
4 H4E0T0C0D0 nnnhhl 2:1+1 28.41 L W I E 0.00 77.44 1.86 34.34 H6 H19 H19 H19 A B B B 108 89 90 93
3 H3E0T0C0D0 hhl 2:1 64.85 W Q E 77.44 82.76 34.34 H19 H19 H19 B B B 89 92 93
4 H4E0T0C0D0 hnnnnh :2+:2 0.11 V L A L 0.38 0.00 0.07 0.00 H9 H9 H19 H19 A A B B 126 130 91 94
4 H4E0T0C0D0 nnnhhl 2:1+1 9.45 L A L R 0.00 0.07 0.00 37.73 H9 H19 H19 H19 A B B B 130 91 94 95
4 H4E0T0C0D0 nnnhhl 2:1+1 0.58 V I A L 0.38 1.86 0.07 0.00 H9 H19 H19 H19 A B B B 126 90 91 94
3 H3E0T0C0D0 hhl 2:1 72.33 Q R R 82.76 37.73 96.50 H19 H19 H19 B B B 92 95 96
3 H3E0T0C0D0 hhl 2:1 71.20 Q E R 82.76 34.34 96.50 H19 H19 H19 B B B 92 93 96
4 H4E0T0C0D0 nnnhhl 2:1+1 9.05 L I E L 0.00 1.86 34.34 0.00 H6 H19 H19 H19 A B B B 108 90 93 94
4 H4E0T0C0D0 nnnhhl 2:1+1 8.72 L E L I 0.00 34.34 0.00 0.53 H6 H19 H19 H19 A B B B 108 93 94 97
5 H5E0T0C0D0 lhnnhnnnnn 2:1+1+1 7.55 L A L R G 0.00 0.00 0.00 37.73 0.00 H9 H12 H19 H19 H19 A A B B B 130 142 94 95 98
3 H3E0T0C0D0 hhl 2:1 59.61 R R D 37.73 96.50 44.59 H19 H19 H19 B B B 95 96 99
3 H3E0T0C0D0 hhl 2:1 70.32 R D E 96.50 44.59 69.87 H19 H19 H19 B B B 96 99 100
4 H4E0T0C0D0 hnnnnh :2+:2 5.11 F L L I 19.89 0.00 0.00 0.53 H6 H6 H19 H19 A A B B 105 108 94 97
3 H3E0T0C0D0 hhl 2:1 48.56 D N A 44.59 26.45 74.65 H19 H19 H19 B B B 99 102 103
3 H3E0T0C0D0 hhl 2:1 63.04 D E A 44.59 69.87 74.65 H19 H19 H19 B B B 99 100 103
3 H3E0T0C0D0 hhl 2:1 105.28 E A Y 69.87 74.65 171.33 H19 H19 H19 B B B 100 103 104
3 H3E0T0C0D0 hhl 2:1 45.18 F N Y 15.74 26.45 93.36 H19 H19 H19 B B B 101 102 105
3 H2E0T0C1D0 nhl 2:1 47.21 N Y A 26.45 93.36 21.81 H19 H19 C20 B B B 102 105 106
3 H2E0T0C1D0 nnl 2+1 40.97 N A A 26.45 74.65 21.81 H19 H19 C20 B B B 102 103 106
2 H0E0T0C2D0 l 2 153.59 A R 21.81 285.36 C20 C20 B B 106 108
