# Supplementary material for: Characterizing the consensus residue specificity and surface of BCL-2 binding to BH3 ligands using the Knob-Socket model
Source: PLoS One. 2023 Feb 16;18(2):e0281463. doi: 10.1371/journal.pone.0281463 (PMC9934389; doi:10.1371/journal.pone.0281463)
Supplement: S1 File — (TGZ) [file pone.0281463.s008.tgz › BCL3_Bax_KS_files/3fdl/f3fdl.index]

1 -5 A G C 1
2 -4 A P H 2
3 -3 A L H 2
4 -2 A G H 2
5 -1 A S H 2
6 1 A M H 2
7 2 A S H 2
8 3 A Q H 2
9 4 A S H 2
10 5 A N H 2
11 6 A R H 2
12 7 A E H 2
13 8 A L H 2
14 9 A V H 2
15 10 A V H 2
16 11 A D H 2
17 12 A F H 2
18 13 A L H 2
19 14 A S H 2
20 15 A Y H 2
21 16 A K H 2
22 17 A L H 2
23 18 A S H 2
24 19 A Q H 2
25 20 A K C 3
26 21 A G C 3
27 22 A Y C 3
28 23 A S C 3
29 24 A W C 3
30 25 A S C 3
31 26 A Q H 4
32 83 A M H 4
33 84 A A H 4
34 85 A A H 4
35 86 A V H 4
36 87 A K H 4
37 88 A Q H 4
38 89 A A H 4
39 90 A L H 4
40 91 A R H 4
41 92 A E H 4
42 93 A A H 4
43 94 A G H 4
44 95 A D H 4
45 96 A E H 4
46 97 A F H 4
47 98 A E H 4
48 99 A L H 4
49 100 A R H 4
50 101 A Y C 5
51 102 A R H 6
52 103 A R H 6
53 104 A A H 6
54 105 A F H 6
55 106 A S H 6
56 107 A D H 6
57 108 A L H 6
58 109 A T H 6
59 110 A S H 6
60 111 A Q C 7
61 112 A L C 7
62 113 A H C 7
63 114 A I C 7
64 115 A T C 7
65 116 A P T 8
66 117 A G T 8
67 118 A T T 8
68 119 A A H 9
69 120 A Y H 9
70 121 A Q H 9
71 122 A S H 9
72 123 A F H 9
73 124 A E H 9
74 125 A Q H 9
75 126 A V H 9
76 127 A V H 9
77 128 A N H 9
78 129 A E H 9
79 130 A L H 9
80 131 A F T 10
81 132 A R T 10
82 133 A D T 10
83 134 A G C 11
84 135 A V C 11
85 136 A N C 11
86 137 A W H 12
87 138 A G H 12
88 139 A R H 12
89 140 A I H 12
90 141 A V H 12
91 142 A A H 12
92 143 A F H 12
93 144 A F H 12
94 145 A S H 12
95 146 A F H 12
96 147 A G H 12
97 148 A G H 12
98 149 A A H 12
99 150 A L H 12
100 151 A C H 12
101 152 A V H 12
102 153 A E H 12
103 154 A S H 12
104 155 A V H 12
105 156 A D H 12
106 157 A K C 13
107 158 A E C 13
108 159 A M C 13
109 160 A Q C 13
110 161 A V H 14
111 162 A L H 14
112 163 A V H 14
113 164 A S H 14
114 165 A R H 14
115 166 A I H 14
116 167 A A H 14
117 168 A A H 14
118 169 A W H 14
119 170 A M H 14
120 171 A A H 14
121 172 A T H 14
122 173 A Y H 14
123 174 A L H 14
124 175 A N H 14
125 176 A D H 14
126 177 A H H 14
127 178 A L H 14
128 179 A E H 14
129 180 A P H 14
130 181 A W H 14
131 182 A I H 14
132 183 A Q H 14
133 184 A E H 14
134 185 A N C 15
135 186 A G C 15
136 187 A G H 16
137 188 A W H 16
138 189 A D H 16
139 190 A T H 16
140 191 A F H 16
141 192 A V H 16
142 193 A E H 16
143 194 A L C 17
144 84 B M C 18
145 85 B R C 18
146 86 B P C 18
147 87 B E H 19
148 88 B I H 19
149 89 B W H 19
150 90 B I H 19
151 91 B A H 19
152 92 B Q H 19
153 93 B E H 19
154 94 B L H 19
155 95 B R H 19
156 96 B R H 19
157 97 B I H 19
158 98 B G H 19
159 99 B D H 19
160 100 B E H 19
161 101 B F H 19
162 102 B N H 19
163 103 B A H 19
164 104 B Y H 19
165 105 B Y H 19
166 106 B A C 20
167 107 B R C 20
168 108 B R C 20
