# Supplementary material for: Characterizing the consensus residue specificity and surface of BCL-2 binding to BH3 ligands using the Knob-Socket model
Source: PLoS One. 2023 Feb 16;18(2):e0281463. doi: 10.1371/journal.pone.0281463 (PMC9934389; doi:10.1371/journal.pone.0281463)
Supplement: S1 File — (TGZ) [file pone.0281463.s008.tgz › BCL3_Bax_KS_files/3fdl/f3fdl.knob-socket]

5 H5E0T0C0D0 lhnnhnnnnn 2:1+1+1 0.21 L A F F L 0.00 0.00 0.60 0.44 0.00 H9 H12 H12 H12 H19 A A A A B 130 142 143 146 94
5 H5E0T0C0D0 lhnnhnnnnn 2:1+1+1 5.30 F A S F L 19.89 0.00 6.16 0.44 0.00 H6 H12 H12 H12 H19 A A A A B 105 142 145 146 94
4 H4E0T0C0D0 nnnnnh :2+1+1 0.21 V L F L 0.38 0.00 0.44 0.00 H9 H9 H12 H19 A A A B 126 130 146 94
4 H4E0T0C0D0 nnnnnh :2+1+1 0.67 V F I L 0.38 0.44 1.86 0.00 H9 H12 H19 H19 A A B B 126 146 90 94
4 H4E0T0C0D0 nnnnnh :2+1+1 0.57 L F I L 0.00 0.44 1.86 0.00 H6 H12 H19 H19 A A B B 108 146 90 94
4 H4E0T0C0D0 nnnnnh :2+1+1 5.08 F L F L 19.89 0.00 0.44 0.00 H6 H6 H12 H19 A A A B 105 108 146 94
4 H3E0T0C1D0 lnnnnn 2+1+1 8.72 L T L F 0.00 21.88 12.55 0.44 H6 H6 C7 H12 A A A A 108 109 112 146
4 H4E0T0C0D0 nnnhhl 2:1+1 10.55 F L T F 19.89 0.00 21.88 0.44 H6 H6 H6 H12 A A A A 105 108 109 146
4 H3E0T0C1D0 nnnnnh :2+1+1 12.78 T L F A 21.88 12.55 0.44 16.24 H6 C7 H12 H12 A A A A 109 112 146 149
4 H3E0T0C1D0 nnnhhl 2:1+1 8.04 L F A L 12.55 0.44 16.24 2.92 C7 H12 H12 H12 A A A A 112 146 149 150
4 H4E0T0C0D0 nnnhhl 2:1+1 4.12 S F V F 11.53 4.12 0.38 0.44 H9 H9 H9 H12 A A A A 122 123 126 146
4 H4E0T0C0D0 nnnhhl 2:1+1 1.30 F V V F 4.12 0.38 0.25 0.44 H9 H9 H9 H12 A A A A 123 126 127 146
4 H4E0T0C0D0 nnnhhl 2:1+1 1.41 F F F G 4.12 0.60 0.44 0.47 H9 H12 H12 H12 A A A A 123 143 146 147
4 H4E0T0C0D0 nnnhhl 2:1+1 1.99 F F G L 4.12 0.44 0.47 2.92 H9 H12 H12 H12 A A A A 123 146 147 150
4 H4E0T0C0D0 nnnhhl 2:1+1 0.27 V V L F 0.38 0.25 0.00 0.44 H9 H9 H9 H12 A A A A 126 127 130 146
4 H4E0T0C0D0 nnnhhl 2:1+1 10.68 F S F A 19.89 6.16 0.44 16.24 H6 H12 H12 H12 A A A A 105 145 146 149
4 H3E0T0C1D0 nnnhhl 2:1+1 59.00 V L S W 32.91 79.15 20.97 102.99 H2 H2 H2 C3 A A A A 10 13 14 24
4 H3E0T0C1D0 nnnhhl 2:1+1 66.11 L S L W 79.15 20.97 61.31 102.99 H2 H2 H2 C3 A A A A 13 14 17 24
4 H4E0T0C0D0 nnnhhl 2:1+1 49.30 S Y S Q 20.97 103.85 28.85 43.52 H2 H2 H2 H4 A A A A 14 15 18 88
4 H1E0T0C3D0 llnlnn 3+1 106.94 L K G Y 61.31 150.88 72.24 143.31 H2 C3 C3 C3 A A A A 17 20 21 22
4 H1E0T0C3D0 llnlnn 3+1 56.44 S W S A 57.80 102.99 44.51 20.47 C3 C3 C3 H4 A A A A 23 24 25 84
4 H4E0T0C0D0 nnnhhl 2:1+1 80.75 Q M V D 130.68 111.04 10.97 70.32 H4 H4 H4 H16 A A A A 26 83 86 189
4 H4E0T0C0D0 nnnhhl 2:1+1 56.94 Q A V V 130.68 27.89 10.97 58.22 H4 H4 H4 H16 A A A A 26 85 86 192
4 H4E0T0C0D0 nnnhhl 2:1+1 29.77 A V A V 27.89 10.97 21.98 58.22 H4 H4 H4 H16 A A A A 85 86 89 192
4 H4E0T0C0D0 nnnhhl 2:1+1 20.46 V A L F 10.97 21.98 29.32 19.56 H4 H4 H4 H16 A A A A 86 89 90 191
4 H4E0T0C0D0 nnnhhl 2:1+1 46.84 V W D V 10.97 47.85 70.32 58.22 H4 H16 H16 H16 A A A A 86 188 189 192
4 H4E0T0C0D0 nnnhhl 2:1+1 34.15 V W F V 10.97 47.85 19.56 58.22 H4 H16 H16 H16 A A A A 86 188 191 192
4 H4E0T0C0D0 nnnhhl 2:1+1 21.25 A L A F 21.98 29.32 14.16 19.56 H4 H4 H4 H16 A A A A 89 90 93 191
4 H4E0T0C0D0 nnnhhl 2:1+1 13.76 L A G V 29.32 14.16 10.76 0.81 H4 H4 H4 H12 A A A A 90 93 94 141
4 H4E0T0C0D0 nnnnnh :2+1+1 15.96 L A V F 29.32 14.16 0.81 19.56 H4 H4 H12 H16 A A A A 90 93 141 191
4 H4E0T0C0D0 nnnhhl 2:1+1 19.41 L I V F 29.32 0.08 0.81 47.44 H4 H12 H12 H12 A A A A 90 140 141 144
4 H4E0T0C0D0 nnnnnh :2+1+1 31.17 L I F W 29.32 0.08 47.44 47.85 H4 H12 H12 H16 A A A A 90 140 144 188
4 H4E0T0C0D0 nnnhhl 2:1+1 6.43 A G F V 14.16 10.76 0.00 0.81 H4 H4 H4 H12 A A A A 93 94 97 141
4 H4E0T0C0D0 nnnnnh :2+1+1 7.68 A F V F 14.16 0.00 0.81 15.74 H4 H4 H12 H19 A A A B 93 97 141 101
4 H4E0T0C0D0 nnnhhl 2:1+1 24.84 A E F F 14.16 69.47 0.00 15.74 H4 H4 H4 H19 A A A B 93 96 97 101
4 H4E0T0C0D0 nnnhhl 2:1+1 18.88 G F E S 10.76 0.00 58.59 6.16 H4 H4 H4 H12 A A A A 94 97 98 145
4 H4E0T0C0D0 nnnhhl 2:1+1 61.46 E F R F 69.47 0.00 160.62 15.74 H4 H4 H4 H19 A A A B 96 97 100 101
4 H4E0T0C0D0 nnnhhl 2:1+1 87.48 E F Y Y 69.47 15.74 171.33 93.36 H4 H19 H19 H19 A B B B 96 101 104 105
5 H5E0T0C0D0 hnnnnnnnnn :2+1+1+1 5.21 F F A S L 0.00 19.89 0.00 6.16 0.00 H4 H6 H12 H12 H19 A A A A B 97 105 142 145 94
4 H4E0T0C0D0 lnnnnn 2+1+1 21.16 F E F S 0.00 58.59 19.89 6.16 H4 H4 H6 H12 A A A A 97 98 105 145
4 H4E0T0C0D0 nnnnnh :2+1+1 5.11 F F L I 0.00 19.89 0.00 0.53 H4 H6 H19 H19 A A B B 97 105 94 97
4 H3E0T0C1D0 nnnlnh 2:1+1 49.33 F R Y F 0.00 160.62 20.97 15.74 H4 H4 C5 H19 A A A B 97 100 101 101
4 H4E0T0C0D0 nnnhhl 2:1+1 0.60 F G V A 0.00 1.59 0.81 0.00 H4 H12 H12 H12 A A A A 97 138 141 142
4 H4E0T0C0D0 nnnnnh :2+1+1 4.54 F G V F 0.00 1.59 0.81 15.74 H4 H12 H12 H19 A A A B 97 138 141 101
4 H4E0T0C0D0 nnnnnh :2+1+1 0.40 F G A G 0.00 1.59 0.00 0.00 H4 H12 H12 H19 A A A B 97 138 142 98
4 H4E0T0C0D0 nnnnnh :2+1+1 4.33 F G G F 0.00 1.59 0.00 15.74 H4 H12 H19 H19 A A B B 97 138 98 101
4 H4E0T0C0D0 nnnhhl 2:1+1 1.74 F V A S 0.00 0.81 0.00 6.16 H4 H12 H12 H12 A A A A 97 141 142 145
4 H4E0T0C0D0 nnnnnh :2+1+1 0.00 F A L G 0.00 0.00 0.00 0.00 H4 H12 H19 H19 A A B B 97 142 94 98
4 H4E0T0C0D0 nnnhhl 2:1+1 0.13 F L I G 0.00 0.00 0.53 0.00 H4 H19 H19 H19 A B B B 97 94 97 98
4 H4E0T0C0D0 nnnhhl 2:1+1 4.07 F I G F 0.00 0.53 0.00 15.74 H4 H19 H19 H19 A B B B 97 97 98 101
4 H3E0T0C1D0 nnnnnh :2+1+1 9.31 F Y I F 0.00 20.97 0.53 15.74 H4 C5 H19 H19 A A B B 97 101 97 101
4 H3E0T0C1D0 lnnnnn 2+1+1 12.66 Y A F I 20.97 9.24 19.89 0.53 C5 H6 H6 H19 A A A B 101 104 105 97
4 H3E0T0C1D0 lnnnnn 2+1+1 31.81 Y A R I 20.97 9.24 96.50 0.53 C5 H6 H19 H19 A A B B 101 104 96 97
4 H3E0T0C1D0 nnnhhl 2:1+1 46.97 Y R I E 20.97 96.50 0.53 69.87 C5 H19 H19 H19 A B B B 101 96 97 100
4 H3E0T0C1D0 nnnhhl 2:1+1 26.78 Y I E F 20.97 0.53 69.87 15.74 C5 H19 H19 H19 A B B B 101 97 100 101
4 H3E0T0C1D0 lnnlnn 3+1 79.91 Y R A R 20.97 192.93 9.24 96.50 C5 H6 H6 H19 A A A B 101 103 104 96
4 H3E0T0C1D0 nnnhhl 2:1+1 69.48 Y E F Y 20.97 69.87 15.74 171.33 C5 H19 H19 H19 A B B B 101 100 101 104
4 H4E0T0C0D0 nnnhhl 2:1+1 37.50 A D L W 9.24 63.31 0.00 77.44 H6 H6 H6 H19 A A A B 104 107 108 89
4 H4E0T0C0D0 nnnhhl 2:1+1 7.42 A F L I 9.24 19.89 0.00 0.53 H6 H6 H6 H19 A A A B 104 105 108 97
4 H4E0T0C0D0 nnnhhl 2:1+1 35.15 A E R I 9.24 34.34 96.50 0.53 H6 H19 H19 H19 A B B B 104 93 96 97
4 H3E0T0C1D0 lnnnnn 2+1+1 46.08 D L Q W 63.31 0.00 43.56 77.44 H6 H6 C7 H19 A A A B 107 108 111 89
4 H2E0T0C2D0 lnnnnn 2+1+1 58.32 Q R W I 43.56 110.42 77.44 1.86 C7 C18 H19 H19 A B B B 111 85 89 90
4 H3E0T0C1D0 lnnnnn 2+1+1 30.71 L Q W I 0.00 43.56 77.44 1.86 H6 C7 H19 H19 A A B B 108 111 89 90
4 H0E0T1C3D0 llnlnn 3+1 57.66 H I T T 112.21 13.10 49.68 55.65 C7 C7 C7 T8 A A A A 113 114 115 118
4 H1E0T1C2D0 lnnnnn 2+1+1 48.12 H I T S 112.21 13.10 55.65 11.53 C7 C7 T8 H9 A A A A 113 114 118 122
4 H1E0T0C3D0 llnlnn 3+1 43.48 L H I E 12.55 112.21 13.10 36.08 C7 C7 C7 H12 A A A A 112 113 114 153
4 H2E0T0C2D0 lnnnnn 2+1+1 16.49 I T A L 13.10 49.68 2.82 0.35 C7 C7 H9 H14 A A A A 114 115 119 162
4 H2E0T1C1D0 nnnlnh 2:1+1 20.77 I T A S 13.10 55.65 2.82 11.53 C7 T8 H9 H9 A A A A 114 118 119 122
4 H3E0T0C1D0 nnnnnh :2+1+1 7.59 I A S L 13.10 2.82 11.53 2.92 C7 H9 H9 H12 A A A A 114 119 122 150
5 H2E0T0C3D0 lnnnnnnlnn 2+2+1 36.45 I E S K M 13.10 36.08 0.00 110.53 22.55 C7 H12 H12 C13 C13 A A A A A 114 153 154 157 159
4 H3E0T0C1D0 nnnhhl 2:1+1 13.02 I L E S 13.10 2.92 36.08 0.00 C7 H12 H12 H12 A A A A 114 150 153 154
4 H1E0T0C3D0 lnnnnn 2+1+1 21.42 I T M L 13.10 49.68 22.55 0.35 C7 C7 C13 H14 A A A A 114 115 159 162
4 H2E0T1C1D0 lnnnnn 2+1+1 29.80 T P A L 49.68 66.34 2.82 0.35 C7 T8 H9 H14 A A A A 115 116 119 162
4 H1E0T1C2D0 lnnnnn 2+1+1 34.73 T P M L 49.68 66.34 22.55 0.35 C7 T8 C13 H14 A A A A 115 116 159 162
4 H3E0T1C0D0 nnnhhh :3+1 55.46 P L R W 66.34 0.35 103.20 51.95 T8 H14 H14 H14 A A A A 116 162 165 169
4 H3E0T1C0D0 nnnnnh :2+1+1 30.36 P A L W 66.34 2.82 0.35 51.95 T8 H9 H14 H14 A A A A 116 119 162 169
4 H4E0T0C0D0 nnnhhl 2:1+1 5.35 A S F L 2.82 11.53 4.12 2.92 H9 H9 H9 H12 A A A A 119 122 123 150
4 H4E0T0C0D0 nnnnnh :2+1+1 15.45 A F L W 2.82 4.12 2.92 51.95 H9 H9 H12 H14 A A A A 119 123 150 169
4 H4E0T0C0D0 nnnhhl 2:1+1 39.16 A Y F W 2.82 97.77 4.12 51.95 H9 H9 H9 H14 A A A A 119 120 123 169
4 H4E0T0C0D0 nnnhhl 2:1+1 35.95 S Q V E 11.53 85.47 0.38 46.42 H9 H9 H9 H19 A A A B 122 125 126 87
4 H4E0T0C0D0 nnnhhl 2:1+1 24.76 Q V E A 85.47 0.38 13.11 0.07 H9 H9 H9 H19 A A A B 125 126 129 91
4 H4E0T0C0D0 nnnhhl 2:1+1 48.99 Q E I A 85.47 46.42 63.99 0.07 H9 H19 H19 H19 A B B B 125 87 88 91
4 H3E0T1C0D0 lnnnnn 2+1+1 22.56 V N F Y 0.25 55.88 21.18 12.94 H9 H9 T10 H14 A A A A 127 128 131 173
4 H4E0T0C0D0 nnnhhl 2:1+1 3.39 V E L A 0.38 13.11 0.00 0.07 H9 H9 H9 H19 A A A B 126 129 130 91
4 H4E0T0C0D0 nnnhhl 2:1+1 39.98 E I A Q 13.11 63.99 0.07 82.76 H9 H19 H19 H19 A B B B 129 88 91 92
4 H4E0T0C0D0 nnnhhl 2:1+1 33.42 E A Q R 13.11 0.07 82.76 37.73 H9 H19 H19 H19 A B B B 129 91 92 95
5 H2E0T1C2D0 lnnnnnnlnn 2+2+1 20.61 F V N R I 21.18 33.31 26.73 21.76 0.08 T10 C11 C11 H12 H12 A A A A A 131 135 136 139 140
4 H1E0T1C2D0 lnnnnn 2+1+1 26.82 F G V R 21.18 31.03 33.31 21.76 T10 C11 C11 H12 A A A A 131 134 135 139
4 H2E0T1C1D0 lnnnnn 2+1+1 18.49 L F G R 0.00 21.18 31.03 21.76 H9 T10 C11 H12 A A A A 130 131 134 139
4 H3E0T1C0D0 nnnhhl 2:1+1 10.90 F R I F 21.18 21.76 0.08 0.60 T10 H12 H12 H12 A A A A 131 139 140 143
4 H3E0T1C0D0 nnnlnh 2:1+1 5.51 V L F F 0.25 0.00 21.18 0.60 H9 H9 T10 H12 A A A A 127 130 131 143
4 H3E0T1C0D0 nnnnnh :2+1+1 9.05 F F Y L 21.18 0.60 12.94 1.48 T10 H12 H14 H14 A A A A 131 143 173 178
4 H3E0T1C0D0 nnnnnh :2+1+1 5.83 F I F L 21.18 0.08 0.60 1.48 T10 H12 H12 H14 A A A A 131 140 143 178
4 H2E0T2C0D0 lnnnnn 2+1+1 80.65 R D R R 165.49 97.62 21.76 37.73 T10 T10 H12 H19 A A A B 132 133 139 95
4 H2E0T1C1D0 lnnnnn 2+1+1 37.60 L D G R 0.00 97.62 31.03 21.76 H9 T10 C11 H12 A A A A 130 133 134 139
5 H4E0T0C1D0 lhnnhnnnnn 2:1+1+1 18.06 V I L W I 33.31 0.08 1.48 55.30 0.12 C11 H12 H14 H14 H14 A A A A A 135 140 178 181 182
4 H2E0T0C2D0 lnnnnn 2+1+1 28.86 V N I W 33.31 26.73 0.08 55.30 C11 C11 H12 H14 A A A A 135 136 140 181
4 H3E0T0C1D0 nnnhhl 2:1+1 45.45 V H L W 33.31 91.69 1.48 55.30 C11 H14 H14 H14 A A A A 135 177 178 181
4 H3E0T0C1D0 llnlnn 3+1 18.27 N W G N 26.73 18.31 1.59 26.45 C11 H12 H12 H19 A A A B 136 137 138 102
4 H3E0T0C1D0 nnnlnh 2:1+1 25.10 N W I W 26.73 18.31 0.08 55.30 C11 H12 H12 H14 A A A A 136 137 140 181
4 H3E0T0C1D0 lnnlnn 3+1 12.52 N G R G 26.73 1.59 21.76 0.00 C11 H12 H12 H19 A A A B 136 138 139 98
4 H3E0T0C1D0 lnnnnn 2+1+1 23.27 N R G D 26.73 21.76 0.00 44.59 C11 H12 H19 H19 A A B B 136 139 98 99
4 H3E0T0C1D0 nnnhhl 2:1+1 24.44 N G D N 26.73 0.00 44.59 26.45 C11 H19 H19 H19 A B B B 136 98 99 102
4 H4E0T0C0D0 nnnnnh :2+1+1 16.59 W I I W 18.31 0.08 0.12 47.85 H12 H12 H14 H16 A A A A 137 140 182 188
4 H3E0T0C1D0 lnnnnn 2+1+1 32.18 W W I N 18.31 55.30 0.12 54.98 H12 H14 H14 C15 A A A A 137 181 182 185
4 H4E0T0C0D0 lnnnnn 2+1+1 19.15 W I G W 18.31 0.12 10.32 47.85 H12 H14 H16 H16 A A A A 137 182 187 188
4 H4E0T0C0D0 nnnhhl 2:1+1 9.11 W G V F 18.31 1.59 0.81 15.74 H12 H12 H12 H19 A A A B 137 138 141 101
4 H4E0T0C0D0 nnnhhl 2:1+1 21.07 W G T F 18.31 10.32 36.11 19.56 H12 H16 H16 H16 A A A A 137 187 190 191
4 H3E0T0C1D0 lnnnnn 2+1+1 41.55 W T F L 18.31 36.11 19.56 92.23 H12 H16 H16 C17 A A A A 137 190 191 194
4 H4E0T0C0D0 nnnhhl 2:1+1 24.01 W G W F 18.31 10.32 47.85 19.56 H12 H16 H16 H16 A A A A 137 187 188 191
4 H4E0T0C0D0 nnnhhl 2:1+1 10.95 G G F N 1.59 0.00 15.74 26.45 H12 H19 H19 H19 A B B B 138 98 101 102
4 H4E0T0C0D0 nnnhhl 2:1+1 5.84 G R A G 1.59 21.76 0.00 0.00 H12 H12 H12 H19 A A A B 138 139 142 98
4 H4E0T0C0D0 nnnhhl 2:1+1 5.59 L R A F 0.00 21.76 0.00 0.60 H9 H12 H12 H12 A A A A 130 139 142 143
4 H4E0T0C0D0 nnnhhl 2:1+1 26.02 R R G D 21.76 37.73 0.00 44.59 H12 H19 H19 H19 A B B B 139 95 98 99
4 H4E0T0C0D0 nnnhhl 2:1+1 21.00 I F F L 0.08 0.60 47.44 35.87 H12 H12 H12 H14 A A A A 140 143 144 174
4 H4E0T0C0D0 nnnhhh :3+1 9.39 I L L I 0.08 35.87 1.48 0.12 H12 H14 H14 H14 A A A A 140 174 178 182
4 H4E0T0C0D0 nnnnnh :2+1+1 20.98 I L I W 0.08 35.87 0.12 47.85 H12 H14 H14 H16 A A A A 140 174 182 188
4 H4E0T0C0D0 nnnnnh :2+1+1 32.81 I F L W 0.08 47.44 35.87 47.85 H12 H12 H14 H16 A A A A 140 144 174 188
4 H4E0T0C0D0 nnnhhl 2:1+1 26.64 F G G M 47.44 0.47 36.31 22.35 H12 H12 H12 H14 A A A A 144 147 148 170
4 H4E0T0C0D0 nnnhhl 2:1+1 17.71 F F G M 0.60 47.44 0.47 22.35 H12 H12 H12 H14 A A A A 143 144 147 170
4 H4E0T0C0D0 nnnhhl 2:1+1 21.13 G G C M 0.47 36.31 25.39 22.35 H12 H12 H12 H14 A A A A 147 148 151 170
4 H4E0T0C0D0 nnnhhl 2:1+1 7.25 L C S I 2.92 25.39 0.00 0.67 H12 H12 H12 H14 A A A A 150 151 154 166
4 H4E0T0C0D0 nnnhhl 2:1+1 7.36 G L C I 0.47 2.92 25.39 0.67 H12 H12 H12 H14 A A A A 147 150 151 166
4 H4E0T0C0D0 nnnhhl 2:1+1 33.48 C V I A 25.39 51.19 0.67 56.66 H12 H14 H14 H14 A A A A 151 163 166 167
4 H4E0T0C0D0 nnnhhl 2:1+1 26.27 C I A M 25.39 0.67 56.66 22.35 H12 H14 H14 H14 A A A A 151 166 167 170
4 H4E0T0C0D0 nnnhhl 2:1+1 38.44 C S V V 25.39 0.00 77.16 51.19 H12 H12 H12 H14 A A A A 151 154 155 163
4 H3E0T0C1D0 nnnnnh :2+1+1 21.69 T L A E 21.88 12.55 16.24 36.08 H6 C7 H12 H12 A A A A 109 112 149 153
4 H3E0T0C1D0 nnnhhl 2:1+1 16.95 L A L E 12.55 16.24 2.92 36.08 C7 H12 H12 H12 A A A A 112 149 150 153
4 H2E0T0C2D0 lnnnnn 2+1+1 42.08 S M Q V 0.00 22.55 94.57 51.19 H12 C13 C13 H14 A A A A 154 159 160 163
4 H3E0T0C1D0 lnnnnn 2+1+1 18.52 S M L V 0.00 22.55 0.35 51.19 H12 C13 H14 H14 A A A A 154 159 162 163
4 H3E0T0C1D0 lnnnnn 2+1+1 55.73 S V Q V 0.00 77.16 94.57 51.19 H12 H12 C13 H14 A A A A 154 155 160 163
4 H4E0T0C0D0 nnnhhl 2:1+1 13.05 S L V I 0.00 0.35 51.19 0.67 H12 H14 H14 H14 A A A A 154 162 163 166
4 H4E0T0C0D0 nnnnnh :2+1+1 2.04 F G L I 4.12 0.47 2.92 0.67 H9 H12 H12 H14 A A A A 123 147 150 166
4 H4E0T0C0D0 nnnnnh :2+1+1 6.90 F G I M 4.12 0.47 0.67 22.35 H9 H12 H14 H14 A A A A 123 147 166 170
4 H4E0T0C0D0 nnnnnh :2+1+1 14.92 F L I W 4.12 2.92 0.67 51.95 H9 H12 H14 H14 A A A A 123 150 166 169
4 H4E0T0C0D0 nnnhhl 2:1+1 19.77 F I W M 4.12 0.67 51.95 22.35 H9 H14 H14 H14 A A A A 123 166 169 170
4 H4E0T0C0D0 nnnhhl 2:1+1 22.84 F W M Y 4.12 51.95 22.35 12.94 H9 H14 H14 H14 A A A A 123 169 170 173
4 H4E0T0C0D0 nnnnnh :2+1+1 6.88 F F G M 4.12 0.60 0.47 22.35 H9 H12 H12 H14 A A A A 123 143 147 170
4 H4E0T0C0D0 nnnnnh :2+1+1 10.00 F F M Y 4.12 0.60 22.35 12.94 H9 H12 H14 H14 A A A A 123 143 170 173
4 H4E0T0C0D0 nnnhhl 2:1+1 17.94 F M Y L 0.60 22.35 12.94 35.87 H12 H14 H14 H14 A A A A 143 170 173 174
4 H4E0T0C0D0 nnnhhl 2:1+1 12.72 F Y L L 0.60 12.94 35.87 1.48 H12 H14 H14 H14 A A A A 143 173 174 178
4 H4E0T0C0D0 nnnnnh :2+1+1 4.48 F V F Y 4.12 0.25 0.60 12.94 H9 H9 H12 H14 A A A A 123 127 143 173
4 H4E0T0C0D0 lhhlhl 4 56.30 H L P W 91.69 1.48 76.72 55.30 H14 H14 H14 H14 A A A A 177 178 180 181
4 H3E0T0C1D0 lhnlnl 4 40.31 G G D T 44.50 10.32 70.32 36.11 C15 H16 H16 H16 A A A A 186 187 189 190
4 H4E0T0C0D0 nnnhhl 2:1+1 12.18 V E I A 0.38 46.42 1.86 0.07 H9 H19 H19 H19 A B B B 126 87 90 91
4 H4E0T0C0D0 nnnhhl 2:1+1 28.41 L W I E 0.00 77.44 1.86 34.34 H6 H19 H19 H19 A B B B 108 89 90 93
4 H4E0T0C0D0 nnnhhl 2:1+1 9.45 L A L R 0.00 0.07 0.00 37.73 H9 H19 H19 H19 A B B B 130 91 94 95
4 H4E0T0C0D0 nnnhhl 2:1+1 0.58 V I A L 0.38 1.86 0.07 0.00 H9 H19 H19 H19 A B B B 126 90 91 94
4 H4E0T0C0D0 nnnhhl 2:1+1 9.05 L I E L 0.00 1.86 34.34 0.00 H6 H19 H19 H19 A B B B 108 90 93 94
4 H4E0T0C0D0 nnnhhl 2:1+1 8.72 L E L I 0.00 34.34 0.00 0.53 H6 H19 H19 H19 A B B B 108 93 94 97
5 H5E0T0C0D0 lhnnhnnnnn 2:1+1+1 7.55 L A L R G 0.00 0.00 0.00 37.73 0.00 H9 H12 H19 H19 H19 A A B B B 130 142 94 95 98
