# Supplementary material for: Characterizing the consensus residue specificity and surface of BCL-2 binding to BH3 ligands using the Knob-Socket model
Source: PLoS One. 2023 Feb 16;18(2):e0281463. doi: 10.1371/journal.pone.0281463 (PMC9934389; doi:10.1371/journal.pone.0281463)
Supplement: S1 File — (TGZ) [file pone.0281463.s008.tgz › BCL3_Bax_KS_files/3fdl/f3fdl.pdb]

ATOM      1  N   GLY A  -5     -18.610  -6.102  37.493  1.00 14.98           N  
ATOM      2  CA  GLY A  -5     -19.793  -6.093  38.400  1.00 16.07           C  
ATOM      3  C   GLY A  -5     -19.858  -4.726  39.051  1.00 15.44           C  
ATOM      4  O   GLY A  -5     -18.949  -3.881  38.837  1.00 15.38           O  
ATOM      5  N   PRO A  -4     -20.913  -4.500  39.845  1.00 15.74           N  
ATOM      6  CA  PRO A  -4     -21.142  -3.157  40.329  1.00 16.35           C  
ATOM      7  C   PRO A  -4     -20.057  -2.735  41.312  1.00 16.57           C  
ATOM      8  O   PRO A  -4     -19.737  -1.564  41.408  1.00 16.46           O  
ATOM      9  CB  PRO A  -4     -22.542  -3.218  40.983  1.00 16.56           C  
ATOM     10  CG  PRO A  -4     -22.875  -4.664  41.134  1.00 16.78           C  
ATOM     11  CD  PRO A  -4     -22.049  -5.409  40.099  1.00 15.41           C  
ATOM     12  N   LEU A  -3     -19.472  -3.691  42.015  1.00 15.82           N  
ATOM     13  CA  LEU A  -3     -18.445  -3.350  43.009  1.00 15.05           C  
ATOM     14  C   LEU A  -3     -17.153  -2.890  42.311  1.00 16.33           C  
ATOM     15  O   LEU A  -3     -16.561  -1.845  42.661  1.00 16.52           O  
ATOM     16  CB  LEU A  -3     -18.164  -4.565  43.866  1.00 15.61           C  
ATOM     17  CG  LEU A  -3     -17.242  -4.356  45.066  1.00 16.21           C  
ATOM     18  CD1 LEU A  -3     -17.591  -3.138  45.923  1.00 15.52           C  
ATOM     19  CD2 LEU A  -3     -17.141  -5.653  45.913  1.00 14.26           C  
ATOM     20  N   GLY A  -2     -16.730  -3.682  41.327  1.00 13.86           N  
ATOM     21  CA  GLY A  -2     -15.595  -3.369  40.514  1.00 15.04           C  
ATOM     22  C   GLY A  -2     -15.819  -2.070  39.775  1.00 15.87           C  
ATOM     23  O   GLY A  -2     -14.899  -1.275  39.647  1.00 17.26           O  
ATOM     24  N   SER A  -1     -17.037  -1.864  39.274  1.00 17.79           N  
ATOM     25  CA  SER A  -1     -17.326  -0.666  38.478  1.00 19.08           C  
ATOM     26  C   SER A  -1     -17.160   0.622  39.302  1.00 18.80           C  
ATOM     27  O   SER A  -1     -16.690   1.640  38.797  1.00 20.03           O  
ATOM     28  CB  SER A  -1     -18.731  -0.755  37.891  1.00 19.69           C  
ATOM     29  OG  SER A  -1     -19.108   0.502  37.342  1.00 29.24           O  
ATOM     30  N   MET A   1     -17.555   0.608  40.567  1.00 18.61           N  
ATOM     31  CA  MET A   1     -17.317   1.801  41.389  1.00 19.74           C  
ATOM     32  C   MET A   1     -15.842   2.070  41.553  1.00 18.56           C  
ATOM     33  O   MET A   1     -15.435   3.227  41.513  1.00 18.23           O  
ATOM     34  CB  MET A   1     -17.945   1.709  42.761  1.00 21.86           C  
ATOM     35  CG  MET A   1     -17.022   1.141  43.814  1.00 29.30           C  
ATOM     36  SD  MET A   1     -16.044   2.315  44.810  1.00 32.88           S  
ATOM     37  CE  MET A   1     -15.766   1.263  46.227  1.00 36.68           C  
ATOM     38  N   SER A   2     -15.037   1.016  41.701  1.00 16.55           N  
ATOM     39  CA  SER A   2     -13.590   1.183  41.753  1.00 16.96           C  
ATOM     40  C   SER A   2     -13.038   1.770  40.440  1.00 15.75           C  
ATOM     41  O   SER A   2     -12.252   2.726  40.447  1.00 14.57           O  
ATOM     42  CB  SER A   2     -12.872  -0.105  42.090  1.00 15.64           C  
ATOM     43  OG  SER A   2     -11.492   0.206  42.267  1.00 19.03           O  
ATOM     44  N   GLN A   3     -13.496   1.231  39.317  1.00 14.65           N  
ATOM     45  CA  GLN A   3     -13.055   1.710  38.017  1.00 16.44           C  
ATOM     46  C   GLN A   3     -13.478   3.162  37.794  1.00 15.84           C  
ATOM     47  O   GLN A   3     -12.712   3.954  37.240  1.00 13.45           O  
ATOM     48  CB  GLN A   3     -13.689   0.866  36.887  1.00 17.42           C  
ATOM     49  CG  GLN A   3     -13.105  -0.500  36.705  1.00 22.98           C  
ATOM     50  CD  GLN A   3     -13.667  -1.211  35.457  0.50 25.75           C  
ATOM     51  OE1 GLN A   3     -14.785  -0.932  35.016  0.50 25.92           O  
ATOM     52  NE2 GLN A   3     -12.889  -2.133  34.896  0.50 26.02           N  
ATOM     53  N   SER A   4     -14.700   3.504  38.195  1.00 16.19           N  
ATOM     54  CA  SER A   4     -15.182   4.869  38.011  1.00 16.88           C  
ATOM     55  C   SER A   4     -14.417   5.874  38.821  1.00 16.65           C  
ATOM     56  O   SER A   4     -14.157   6.973  38.338  1.00 14.51           O  
ATOM     57  CB  SER A   4     -16.662   4.997  38.328  1.00 19.46           C  
ATOM     58  OG  SER A   4     -17.382   4.363  37.294  1.00 23.46           O  
ATOM     59  N   ASN A   5     -14.095   5.509  40.062  1.00 14.37           N  
ATOM     60  CA  ASN A   5     -13.216   6.350  40.886  1.00 14.60           C  
ATOM     61  C   ASN A   5     -11.867   6.598  40.260  1.00 12.31           C  
ATOM     62  O   ASN A   5     -11.377   7.725  40.276  1.00 12.04           O  
ATOM     63  CB  ASN A   5     -13.074   5.759  42.283  1.00 12.80           C  
ATOM     64  CG  ASN A   5     -14.324   5.949  43.082  1.00 14.29           C  
ATOM     65  OD1 ASN A   5     -15.121   6.827  42.763  1.00 19.37           O  
ATOM     66  ND2 ASN A   5     -14.516   5.139  44.124  1.00 15.16           N  
ATOM     67  N   ARG A   6     -11.259   5.547  39.721  1.00 13.24           N  
ATOM     68  CA  ARG A   6      -9.961   5.654  39.073  1.00 12.76           C  
ATOM     69  C   ARG A   6     -10.070   6.546  37.833  1.00 14.00           C  
ATOM     70  O   ARG A   6      -9.226   7.410  37.598  1.00 11.08           O  
ATOM     71  CB  ARG A   6      -9.505   4.264  38.661  1.00 14.56           C  
ATOM     72  CG  ARG A   6      -8.343   4.245  37.746  1.00 18.99           C  
ATOM     73  CD  ARG A   6      -7.091   4.588  38.421  1.00 22.22           C  
ATOM     74  NE  ARG A   6      -5.985   4.519  37.463  1.00 25.87           N  
ATOM     75  CZ  ARG A   6      -4.710   4.730  37.781  1.00 26.68           C  
ATOM     76  NH1 ARG A   6      -4.395   4.988  39.049  1.00 24.30           N  
ATOM     77  NH2 ARG A   6      -3.763   4.675  36.832  1.00 23.18           N  
ATOM     78  N   GLU A   7     -11.120   6.340  37.045  1.00 11.86           N  
ATOM     79  CA  GLU A   7     -11.318   7.182  35.842  1.00 14.87           C  
ATOM     80  C   GLU A   7     -11.504   8.664  36.205  1.00 12.08           C  
ATOM     81  O   GLU A   7     -11.017   9.547  35.492  1.00 12.49           O  
ATOM     82  CB  GLU A   7     -12.501   6.697  34.992  1.00 16.51           C  
ATOM     83  CG  GLU A   7     -12.156   5.573  34.043  1.00 25.21           C  
ATOM     84  CD  GLU A   7     -13.362   4.692  33.703  1.00 36.98           C  
ATOM     85  OE1 GLU A   7     -14.526   5.166  33.861  1.00 37.94           O  
ATOM     86  OE2 GLU A   7     -13.128   3.516  33.296  1.00 39.50           O  
ATOM     87  N   LEU A   8     -12.179   8.934  37.307  1.00 12.80           N  
ATOM     88  CA  LEU A   8     -12.445  10.320  37.690  1.00 10.77           C  
ATOM     89  C   LEU A   8     -11.095  10.985  38.058  1.00 10.11           C  
ATOM     90  O   LEU A   8     -10.793  12.115  37.645  1.00  8.73           O  
ATOM     91  CB  LEU A   8     -13.409  10.324  38.884  1.00 12.63           C  
ATOM     92  CG  LEU A   8     -13.963  11.670  39.298  1.00 15.96           C  
ATOM     93  CD1 LEU A   8     -14.430  12.423  38.053  1.00 17.14           C  
ATOM     94  CD2 LEU A   8     -15.124  11.480  40.340  1.00 12.95           C  
ATOM     95  N   VAL A   9     -10.276  10.249  38.807  1.00  9.46           N  
ATOM     96  CA  VAL A   9      -8.967  10.749  39.240  1.00 10.12           C  
ATOM     97  C   VAL A   9      -8.099  11.020  38.033  1.00 10.85           C  
ATOM     98  O   VAL A   9      -7.526  12.104  37.889  1.00 11.12           O  
ATOM     99  CB  VAL A   9      -8.295   9.704  40.180  1.00  9.02           C  
ATOM    100  CG1 VAL A   9      -6.776   9.942  40.297  1.00 10.76           C  
ATOM    101  CG2 VAL A   9      -8.986   9.773  41.526  1.00 10.63           C  
ATOM    102  N   VAL A  10      -8.014  10.045  37.138  1.00 12.30           N  
ATOM    103  CA  VAL A  10      -7.148  10.190  35.983  1.00 11.23           C  
ATOM    104  C   VAL A  10      -7.630  11.380  35.149  1.00 11.93           C  
ATOM    105  O   VAL A  10      -6.847  12.154  34.660  1.00 10.19           O  
ATOM    106  CB  VAL A  10      -7.100   8.910  35.132  1.00 11.82           C  
ATOM    107  CG1 VAL A  10      -6.374   9.166  33.784  1.00 15.11           C  
ATOM    108  CG2 VAL A  10      -6.435   7.804  35.944  1.00 14.36           C  
ATOM    109  N   ASP A  11      -8.934  11.541  35.040  1.00 10.15           N  
ATOM    110  CA  ASP A  11      -9.471  12.622  34.220  1.00 11.89           C  
ATOM    111  C   ASP A  11      -9.074  13.974  34.816  1.00 11.17           C  
ATOM    112  O   ASP A  11      -8.658  14.898  34.098  1.00 10.67           O  
ATOM    113  CB  ASP A  11     -11.009  12.553  34.156  1.00  9.94           C  
ATOM    114  CG  ASP A  11     -11.594  13.710  33.336  1.00 14.95           C  
ATOM    115  OD1 ASP A  11     -11.605  13.602  32.076  1.00 17.82           O  
ATOM    116  OD2 ASP A  11     -11.948  14.754  33.947  1.00 12.67           O  
ATOM    117  N   PHE A  12      -9.256  14.091  36.133  1.00 12.83           N  
ATOM    118  CA  PHE A  12      -8.947  15.356  36.816  1.00 12.68           C  
ATOM    119  C   PHE A  12      -7.452  15.704  36.787  1.00 11.02           C  
ATOM    120  O   PHE A  12      -7.060  16.816  36.426  1.00 11.60           O  
ATOM    121  CB  PHE A  12      -9.451  15.349  38.235  1.00 10.98           C  
ATOM    122  CG  PHE A  12      -9.402  16.708  38.881  1.00 10.94           C  
ATOM    123  CD1 PHE A  12      -8.235  17.145  39.538  1.00 11.99           C  
ATOM    124  CD2 PHE A  12     -10.507  17.543  38.835  1.00 10.02           C  
ATOM    125  CE1 PHE A  12      -8.187  18.388  40.141  1.00 10.96           C  
ATOM    126  CE2 PHE A  12     -10.473  18.803  39.454  1.00 12.61           C  
ATOM    127  CZ  PHE A  12      -9.318  19.231  40.085  1.00 13.37           C  
ATOM    128  N   LEU A  13      -6.618  14.718  37.086  1.00 10.63           N  
ATOM    129  CA  LEU A  13      -5.178  14.927  37.052  1.00 11.04           C  
ATOM    130  C   LEU A  13      -4.685  15.245  35.643  1.00 12.12           C  
ATOM    131  O   LEU A  13      -3.790  16.078  35.476  1.00 13.00           O  
ATOM    132  CB  LEU A  13      -4.434  13.711  37.642  1.00 10.17           C  
ATOM    133  CG  LEU A  13      -4.754  13.411  39.099  1.00 10.11           C  
ATOM    134  CD1 LEU A  13      -3.959  12.156  39.572  1.00  9.69           C  
ATOM    135  CD2 LEU A  13      -4.477  14.654  40.048  1.00  9.33           C  
ATOM    136  N   SER A  14      -5.253  14.567  34.641  1.00 10.34           N  
ATOM    137  CA  SER A  14      -4.906  14.828  33.262  1.00 12.99           C  
ATOM    138  C   SER A  14      -5.191  16.273  32.942  1.00 11.42           C  
ATOM    139  O   SER A  14      -4.337  16.950  32.365  1.00 11.27           O  
ATOM    140  CB  SER A  14      -5.660  13.900  32.296  1.00 13.34           C  
ATOM    141  OG  SER A  14      -5.195  12.567  32.452  1.00 18.83           O  
ATOM    142  N   TYR A  15      -6.376  16.743  33.325  1.00 10.74           N  
ATOM    143  CA  TYR A  15      -6.757  18.128  33.085  1.00 12.25           C  
ATOM    144  C   TYR A  15      -5.793  19.141  33.724  1.00 12.43           C  
ATOM    145  O   TYR A  15      -5.231  20.019  33.029  1.00 12.29           O  
ATOM    146  CB  TYR A  15      -8.192  18.356  33.565  1.00 11.25           C  
ATOM    147  CG  TYR A  15      -8.720  19.749  33.328  1.00 12.52           C  
ATOM    148  CD1 TYR A  15      -8.697  20.315  32.041  1.00 13.62           C  
ATOM    149  CD2 TYR A  15      -9.292  20.473  34.373  1.00 13.21           C  
ATOM    150  CE1 TYR A  15      -9.240  21.579  31.818  1.00 14.00           C  
ATOM    151  CE2 TYR A  15      -9.813  21.763  34.166  1.00 15.27           C  
ATOM    152  CZ  TYR A  15      -9.776  22.294  32.885  1.00 15.06           C  
ATOM    153  OH  TYR A  15     -10.299  23.545  32.675  1.00 17.40           O  
ATOM    154  N   LYS A  16      -5.528  18.961  35.018  1.00 12.43           N  
ATOM    155  CA  LYS A  16      -4.636  19.868  35.762  1.00 11.81           C  
ATOM    156  C   LYS A  16      -3.223  19.867  35.211  1.00 10.59           C  
ATOM    157  O   LYS A  16      -2.578  20.921  35.149  1.00  9.65           O  
ATOM    158  CB  LYS A  16      -4.645  19.513  37.278  1.00 11.87           C  
ATOM    159  CG  LYS A  16      -5.973  19.799  37.892  1.00 17.57           C  
ATOM    160  CD  LYS A  16      -6.155  21.322  37.929  1.00 20.60           C  
ATOM    161  CE  LYS A  16      -7.588  21.687  37.735  1.00 24.72           C  
ATOM    162  NZ  LYS A  16      -7.741  23.146  37.695  1.00 16.69           N  
ATOM    163  N   LEU A  17      -2.744  18.697  34.783  1.00 11.12           N  
ATOM    164  CA  LEU A  17      -1.410  18.636  34.179  1.00 11.24           C  
ATOM    165  C   LEU A  17      -1.391  19.505  32.900  1.00 11.38           C  
ATOM    166  O   LEU A  17      -0.485  20.317  32.687  1.00 11.46           O  
ATOM    167  CB  LEU A  17      -0.982  17.183  33.939  1.00 10.80           C  
ATOM    168  CG  LEU A  17      -0.534  16.410  35.204  1.00 11.37           C  
ATOM    169  CD1 LEU A  17      -0.413  14.883  34.877  1.00 13.43           C  
ATOM    170  CD2 LEU A  17       0.775  16.987  35.803  1.00 15.04           C  
ATOM    171  N   SER A  18      -2.438  19.356  32.096  1.00 12.09           N  
ATOM    172  CA  SER A  18      -2.544  19.990  30.794  1.00 13.21           C  
ATOM    173  C   SER A  18      -2.555  21.505  30.931  1.00 13.09           C  
ATOM    174  O   SER A  18      -2.030  22.211  30.060  1.00 12.56           O  
ATOM    175  CB  SER A  18      -3.801  19.498  30.070  1.00 12.44           C  
ATOM    176  OG  SER A  18      -4.966  20.167  30.510  1.00 14.81           O  
ATOM    177  N   GLN A  19      -3.137  21.999  32.021  1.00 10.75           N  
ATOM    178  CA  GLN A  19      -3.210  23.445  32.273  1.00 13.23           C  
ATOM    179  C   GLN A  19      -1.832  24.067  32.497  1.00 14.09           C  
ATOM    180  O   GLN A  19      -1.667  25.296  32.368  1.00 15.04           O  
ATOM    181  CB  GLN A  19      -4.121  23.723  33.462  1.00 12.87           C  
ATOM    182  CG  GLN A  19      -5.578  23.528  33.133  1.00 13.34           C  
ATOM    183  CD  GLN A  19      -6.502  23.753  34.334  1.00 17.83           C  
ATOM    184  OE1 GLN A  19      -6.200  23.335  35.463  1.00 17.87           O  
ATOM    185  NE2 GLN A  19      -7.656  24.355  34.080  1.00 17.58           N  
ATOM    186  N   LYS A  20      -0.862  23.224  32.823  1.00 14.92           N  
ATOM    187  CA  LYS A  20       0.515  23.662  33.057  1.00 17.94           C  
ATOM    188  C   LYS A  20       1.463  23.240  31.943  1.00 17.72           C  
ATOM    189  O   LYS A  20       2.683  23.264  32.110  1.00 19.17           O  
ATOM    190  CB  LYS A  20       1.030  23.120  34.389  1.00 18.50           C  
ATOM    191  CG  LYS A  20       0.216  23.528  35.570  1.00 25.32           C  
ATOM    192  CD  LYS A  20       0.402  24.991  35.885  1.00 27.33           C  
ATOM    193  CE  LYS A  20      -0.451  25.351  37.079  1.00 30.02           C  
ATOM    194  NZ  LYS A  20      -0.845  26.788  37.120  1.00 34.73           N  
ATOM    195  N   GLY A  21       0.909  22.839  30.819  1.00 17.51           N  
ATOM    196  CA  GLY A  21       1.723  22.420  29.666  1.00 19.32           C  
ATOM    197  C   GLY A  21       2.280  21.011  29.814  1.00 19.05           C  
ATOM    198  O   GLY A  21       3.101  20.577  29.004  1.00 18.92           O  
ATOM    199  N   TYR A  22       1.838  20.281  30.836  1.00 17.74           N  
ATOM    200  CA  TYR A  22       2.272  18.901  31.026  1.00 16.86           C  
ATOM    201  C   TYR A  22       1.191  17.926  30.549  1.00 16.72           C  
ATOM    202  O   TYR A  22       0.110  18.351  30.157  1.00 17.54           O  
ATOM    203  CB  TYR A  22       2.573  18.624  32.493  1.00 15.60           C  
ATOM    204  CG  TYR A  22       3.595  19.524  33.135  1.00 14.81           C  
ATOM    205  CD1 TYR A  22       4.734  19.933  32.452  1.00 21.20           C  
ATOM    206  CD2 TYR A  22       3.438  19.930  34.442  1.00 17.10           C  
ATOM    207  CE1 TYR A  22       5.667  20.759  33.057  1.00 22.20           C  
ATOM    208  CE2 TYR A  22       4.359  20.748  35.053  1.00 20.45           C  
ATOM    209  CZ  TYR A  22       5.476  21.151  34.360  1.00 23.06           C  
ATOM    210  OH  TYR A  22       6.403  21.952  34.973  1.00 22.65           O  
ATOM    211  N   SER A  23       1.471  16.628  30.589  1.00 16.32           N  
ATOM    212  CA  SER A  23       0.452  15.640  30.231  1.00 17.56           C  
ATOM    213  C   SER A  23       0.563  14.336  31.032  1.00 17.43           C  
ATOM    214  O   SER A  23       1.649  13.934  31.457  1.00 17.78           O  
ATOM    215  CB  SER A  23       0.410  15.350  28.718  1.00 19.69           C  
ATOM    216  OG  SER A  23       1.574  14.678  28.285  1.00 21.71           O  
ATOM    217  N   TRP A  24      -0.588  13.705  31.216  1.00 16.51           N  
ATOM    218  CA  TRP A  24      -0.730  12.429  31.914  1.00 16.03           C  
ATOM    219  C   TRP A  24      -0.108  11.302  31.080  1.00 16.27           C  
ATOM    220  O   TRP A  24       0.508  10.353  31.616  1.00 16.19           O  
ATOM    221  CB  TRP A  24      -2.227  12.139  32.126  1.00 14.37           C  
ATOM    222  CG  TRP A  24      -2.499  10.729  32.571  1.00 15.54           C  
ATOM    223  CD1 TRP A  24      -2.899   9.667  31.789  1.00 13.76           C  
ATOM    224  CD2 TRP A  24      -2.375  10.218  33.905  1.00 10.69           C  
ATOM    225  NE1 TRP A  24      -3.023   8.537  32.560  1.00 12.48           N  
ATOM    226  CE2 TRP A  24      -2.703   8.840  33.857  1.00 13.92           C  
ATOM    227  CE3 TRP A  24      -2.010  10.788  35.133  1.00 13.64           C  
ATOM    228  CZ2 TRP A  24      -2.689   8.018  35.003  1.00 13.32           C  
ATOM    229  CZ3 TRP A  24      -1.997   9.971  36.276  1.00 12.25           C  
ATOM    230  CH2 TRP A  24      -2.329   8.608  36.196  1.00 11.07           C  
ATOM    231  N   SER A  25      -0.284  11.398  29.760  1.00 14.25           N  
ATOM    232  CA  SER A  25       0.061  10.333  28.833  1.00 14.98           C  
ATOM    233  C   SER A  25       0.021  10.885  27.398  1.00 15.50           C  
ATOM    234  O   SER A  25      -0.466  11.995  27.170  1.00 13.38           O  
ATOM    235  CB  SER A  25      -0.927   9.167  28.966  1.00 14.65           C  
ATOM    236  OG  SER A  25      -2.177   9.485  28.357  1.00 14.37           O  
ATOM    237  N   GLN A  26       0.528  10.115  26.449  1.00 15.35           N  
ATOM    238  CA  GLN A  26       0.524  10.538  25.050  1.00 16.30           C  
ATOM    239  C   GLN A  26      -0.911  10.737  24.553  1.00 16.04           C  
ATOM    240  O   GLN A  26      -1.222  11.760  23.957  1.00 14.26           O  
ATOM    241  CB  GLN A  26       1.233   9.507  24.166  1.00 17.35           C  
ATOM    242  CG  GLN A  26       2.735   9.411  24.406  0.01 16.70           C  
ATOM    243  CD  GLN A  26       3.401   8.327  23.575  0.01 16.76           C  
ATOM    244  OE1 GLN A  26       3.202   8.240  22.362  0.01 16.72           O  
ATOM    245  NE2 GLN A  26       4.209   7.498  24.227  0.01 16.77           N  
ATOM    246  N   MET A  83      -1.781   9.768  24.826  1.00 15.21           N  
ATOM    247  CA  MET A  83      -3.197   9.864  24.440  1.00 16.26           C  
ATOM    248  C   MET A  83      -3.860  11.099  25.085  1.00 15.02           C  
ATOM    249  O   MET A  83      -4.646  11.818  24.445  1.00 13.36           O  
ATOM    250  CB  MET A  83      -3.948   8.573  24.817  1.00 15.08           C  
ATOM    251  CG  MET A  83      -5.381   8.508  24.330  1.00 25.77           C  
ATOM    252  SD  MET A  83      -5.492   8.685  22.516  1.00 35.54           S  
ATOM    253  CE  MET A  83      -3.831   8.325  21.980  1.00 34.11           C  
ATOM    254  N   ALA A  84      -3.529  11.359  26.340  1.00 13.31           N  
ATOM    255  CA  ALA A  84      -4.029  12.568  27.011  1.00 13.88           C  
ATOM    256  C   ALA A  84      -3.610  13.872  26.317  1.00 13.96           C  
ATOM    257  O   ALA A  84      -4.422  14.832  26.215  1.00 13.16           O  
ATOM    258  CB  ALA A  84      -3.627  12.602  28.497  1.00 13.51           C  
ATOM    259  N   ALA A  85      -2.371  13.901  25.840  1.00 11.99           N  
ATOM    260  CA  ALA A  85      -1.860  15.053  25.108  1.00 12.77           C  
ATOM    261  C   ALA A  85      -2.589  15.222  23.777  1.00 13.03           C  
ATOM    262  O   ALA A  85      -2.909  16.359  23.391  1.00 11.81           O  
ATOM    263  CB  ALA A  85      -0.374  14.911  24.869  1.00 13.17           C  
ATOM    264  N   VAL A  86      -2.852  14.107  23.099  1.00 11.58           N  
ATOM    265  CA  VAL A  86      -3.586  14.163  21.822  1.00 11.16           C  
ATOM    266  C   VAL A  86      -5.014  14.710  22.040  1.00 11.95           C  
ATOM    267  O   VAL A  86      -5.489  15.571  21.265  1.00 10.79           O  
ATOM    268  CB  VAL A  86      -3.675  12.757  21.112  1.00 12.19           C  
ATOM    269  CG1 VAL A  86      -4.579  12.848  19.842  1.00 11.28           C  
ATOM    270  CG2 VAL A  86      -2.283  12.267  20.723  1.00  8.66           C  
ATOM    271  N   LYS A  87      -5.702  14.162  23.051  1.00 11.98           N  
ATOM    272  CA  LYS A  87      -7.071  14.563  23.341  1.00 13.29           C  
ATOM    273  C   LYS A  87      -7.092  16.073  23.610  1.00 13.72           C  
ATOM    274  O   LYS A  87      -7.906  16.827  23.080  1.00 12.12           O  
ATOM    275  CB  LYS A  87      -7.621  13.798  24.550  1.00 13.64           C  
ATOM    276  CG  LYS A  87      -7.989  12.311  24.268  1.00 14.13           C  
ATOM    277  CD  LYS A  87      -8.165  11.591  25.620  1.00 16.17           C  
ATOM    278  CE  LYS A  87      -8.762  10.194  25.449  1.00 21.97           C  
ATOM    279  NZ  LYS A  87      -9.192   9.666  26.787  1.00 22.96           N  
ATOM    280  N   GLN A  88      -6.189  16.576  24.397  0.50 13.75           N  
ATOM    282  CA  GLN A  88      -6.446  17.960  24.543  0.50 15.77           C  
ATOM    284  C   GLN A  88      -5.784  18.910  23.535  0.50 14.63           C  
ATOM    286  O   GLN A  88      -6.173  20.055  23.457  0.50 15.85           O  
ATOM    288  CB  GLN A  88      -6.355  18.374  25.985  0.50 16.93           C  
ATOM    290  CG  GLN A  88      -6.219  19.885  26.178  0.50 22.56           C  
ATOM    292  CD  GLN A  88      -6.939  20.407  27.408  0.50 27.21           C  
ATOM    294  OE1 GLN A  88      -7.589  19.651  28.139  0.50 27.62           O  
ATOM    296  NE2 GLN A  88      -6.834  21.721  27.637  0.50 27.42           N  
ATOM    298  N   ALA A  89      -4.835  18.432  22.737  1.00 13.95           N  
ATOM    299  CA  ALA A  89      -4.446  19.201  21.546  1.00 14.48           C  
ATOM    300  C   ALA A  89      -5.661  19.285  20.616  1.00 14.19           C  
ATOM    301  O   ALA A  89      -5.898  20.303  19.971  1.00 13.90           O  
ATOM    302  CB  ALA A  89      -3.310  18.530  20.831  1.00 16.56           C  
ATOM    303  N   LEU A  90      -6.405  18.184  20.498  1.00 12.46           N  
ATOM    304  CA  LEU A  90      -7.575  18.207  19.615  1.00 11.84           C  
ATOM    305  C   LEU A  90      -8.673  19.141  20.135  1.00 13.81           C  
ATOM    306  O   LEU A  90      -9.216  19.943  19.366  1.00 13.46           O  
ATOM    307  CB  LEU A  90      -8.109  16.781  19.407  1.00 11.32           C  
ATOM    308  CG  LEU A  90      -9.125  16.610  18.277  1.00 15.60           C  
ATOM    309  CD1 LEU A  90      -8.655  17.203  16.952  1.00 12.08           C  
ATOM    310  CD2 LEU A  90      -9.400  15.108  18.118  1.00 15.51           C  
ATOM    311  N   ARG A  91      -8.999  19.054  21.430  1.00 10.73           N  
ATOM    312  CA  ARG A  91      -9.958  19.975  22.050  1.00 11.77           C  
ATOM    313  C   ARG A  91      -9.563  21.413  21.809  1.00 11.25           C  
ATOM    314  O   ARG A  91     -10.382  22.238  21.403  1.00 11.06           O  
ATOM    315  CB  ARG A  91     -10.052  19.750  23.567  1.00 10.61           C  
ATOM    316  CG  ARG A  91     -10.742  18.426  23.929  1.00 12.08           C  
ATOM    317  CD  ARG A  91     -10.865  18.317  25.454  1.00 15.68           C  
ATOM    318  NE  ARG A  91     -11.625  17.134  25.872  1.00 14.88           N  
ATOM    319  CZ  ARG A  91     -12.311  17.059  27.014  1.00 14.14           C  
ATOM    320  NH1 ARG A  91     -12.317  18.085  27.862  1.00 12.81           N  
ATOM    321  NH2 ARG A  91     -12.998  15.971  27.317  1.00 19.83           N  
ATOM    322  N   GLU A  92      -8.305  21.719  22.104  1.00 11.60           N  
ATOM    323  CA  GLU A  92      -7.815  23.096  21.896  1.00 12.23           C  
ATOM    324  C   GLU A  92      -7.895  23.535  20.428  1.00 11.40           C  
ATOM    325  O   GLU A  92      -8.338  24.656  20.156  1.00 11.45           O  
ATOM    326  CB  GLU A  92      -6.394  23.259  22.437  1.00 13.59           C  
ATOM    327  CG  GLU A  92      -6.344  23.201  23.954  1.00 17.17           C  
ATOM    328  CD  GLU A  92      -4.927  23.084  24.485  1.00 24.41           C  
ATOM    329  OE1 GLU A  92      -4.770  22.954  25.713  1.00 28.75           O  
ATOM    330  OE2 GLU A  92      -3.969  23.089  23.675  1.00 28.93           O  
ATOM    331  N   ALA A  93      -7.414  22.695  19.511  1.00 11.27           N  
ATOM    332  CA  ALA A  93      -7.440  22.992  18.081  1.00 11.35           C  
ATOM    333  C   ALA A  93      -8.888  23.232  17.659  1.00 11.57           C  
ATOM    334  O   ALA A  93      -9.197  24.219  16.975  1.00 10.50           O  
ATOM    335  CB  ALA A  93      -6.832  21.830  17.264  1.00 10.37           C  
ATOM    336  N   GLY A  94      -9.808  22.346  18.066  1.00 11.04           N  
ATOM    337  CA  GLY A  94     -11.224  22.599  17.713  1.00 10.64           C  
ATOM    338  C   GLY A  94     -11.770  23.935  18.235  1.00 11.46           C  
ATOM    339  O   GLY A  94     -12.457  24.665  17.513  1.00 10.30           O  
ATOM    340  N   ASP A  95     -11.481  24.254  19.497  1.00 10.31           N  
ATOM    341  CA  ASP A  95     -11.861  25.538  20.063  1.00 10.25           C  
ATOM    342  C   ASP A  95     -11.275  26.699  19.251  1.00  9.93           C  
ATOM    343  O   ASP A  95     -11.951  27.684  18.976  1.00  8.32           O  
ATOM    344  CB  ASP A  95     -11.341  25.641  21.510  1.00  9.15           C  
ATOM    345  CG  ASP A  95     -12.221  24.957  22.519  1.00 13.12           C  
ATOM    346  OD1 ASP A  95     -13.338  24.501  22.184  1.00 16.67           O  
ATOM    347  OD2 ASP A  95     -11.774  24.851  23.675  1.00 16.19           O  
ATOM    348  N   GLU A  96     -10.003  26.595  18.878  1.00 10.61           N  
ATOM    349  CA  GLU A  96      -9.370  27.698  18.169  1.00 10.18           C  
ATOM    350  C   GLU A  96      -9.970  27.873  16.770  1.00  9.94           C  
ATOM    351  O   GLU A  96     -10.249  28.975  16.314  1.00  9.77           O  
ATOM    352  CB  GLU A  96      -7.864  27.466  18.055  1.00 10.48           C  
ATOM    353  CG  GLU A  96      -7.166  28.736  17.565  1.00 12.61           C  
ATOM    354  CD  GLU A  96      -5.676  28.558  17.365  1.00 14.98           C  
ATOM    355  OE1 GLU A  96      -5.231  27.406  17.289  1.00 16.81           O  
ATOM    356  OE2 GLU A  96      -4.961  29.586  17.319  1.00 11.86           O  
ATOM    357  N   PHE A  97     -10.190  26.743  16.111  1.00  9.57           N  
ATOM    358  CA  PHE A  97     -10.829  26.729  14.794  1.00 10.31           C  
ATOM    359  C   PHE A  97     -12.218  27.414  14.902  1.00 10.34           C  
ATOM    360  O   PHE A  97     -12.542  28.292  14.084  1.00 10.24           O  
ATOM    361  CB  PHE A  97     -10.946  25.261  14.362  1.00 10.97           C  
ATOM    362  CG  PHE A  97     -11.686  25.054  13.086  1.00  8.93           C  
ATOM    363  CD1 PHE A  97     -12.916  24.373  13.123  1.00 13.51           C  
ATOM    364  CD2 PHE A  97     -11.173  25.495  11.871  1.00  9.35           C  
ATOM    365  CE1 PHE A  97     -13.635  24.155  11.958  1.00 12.48           C  
ATOM    366  CE2 PHE A  97     -11.887  25.259  10.667  1.00  9.48           C  
ATOM    367  CZ  PHE A  97     -13.130  24.563  10.744  1.00 11.57           C  
ATOM    368  N   GLU A  98     -13.024  26.982  15.862  1.00 10.83           N  
ATOM    369  CA  GLU A  98     -14.375  27.537  16.053  1.00 12.33           C  
ATOM    370  C   GLU A  98     -14.344  29.002  16.469  1.00 13.02           C  
ATOM    371  O   GLU A  98     -15.304  29.747  16.193  1.00 14.46           O  
ATOM    372  CB  GLU A  98     -15.219  26.697  17.024  1.00 13.47           C  
ATOM    373  CG  GLU A  98     -15.536  25.301  16.486  1.00 14.29           C  
ATOM    374  CD  GLU A  98     -15.860  24.315  17.571  1.00 18.86           C  
ATOM    375  OE1 GLU A  98     -16.235  24.784  18.655  1.00 18.36           O  
ATOM    376  OE2 GLU A  98     -15.747  23.079  17.347  1.00 17.99           O  
ATOM    377  N   LEU A  99     -13.266  29.409  17.153  1.00 12.10           N  
ATOM    378  CA  LEU A  99     -13.117  30.818  17.592  1.00 13.29           C  
ATOM    379  C   LEU A  99     -12.649  31.753  16.470  1.00 12.67           C  
ATOM    380  O   LEU A  99     -13.287  32.777  16.193  1.00 13.48           O  
ATOM    381  CB  LEU A  99     -12.158  30.913  18.793  1.00 14.24           C  
ATOM    382  CG  LEU A  99     -11.771  32.322  19.249  1.00 15.36           C  
ATOM    383  CD1 LEU A  99     -13.001  33.027  19.820  1.00 20.38           C  
ATOM    384  CD2 LEU A  99     -10.679  32.216  20.333  1.00 20.70           C  
ATOM    385  N   ARG A 100     -11.570  31.394  15.774  1.00 11.23           N  
ATOM    386  CA  ARG A 100     -11.078  32.208  14.708  1.00  9.46           C  
ATOM    387  C   ARG A 100     -12.149  32.263  13.580  1.00 12.08           C  
ATOM    388  O   ARG A 100     -12.415  33.327  13.044  1.00 12.58           O  
ATOM    389  CB  ARG A 100      -9.747  31.663  14.172  1.00  9.74           C  
ATOM    390  CG  ARG A 100      -9.335  32.205  12.803  1.00 13.96           C  
ATOM    391  CD  ARG A 100      -9.144  33.735  12.832  1.00 13.67           C  
ATOM    392  NE  ARG A 100      -8.824  34.244  11.498  1.00 14.55           N  
ATOM    393  CZ  ARG A 100      -9.690  34.706  10.583  1.00 16.71           C  
ATOM    394  NH1 ARG A 100     -10.999  34.751  10.828  1.00 13.19           N  
ATOM    395  NH2 ARG A 100      -9.233  35.139   9.401  1.00 14.61           N  
ATOM    396  N   TYR A 101     -12.781  31.128  13.268  1.00 11.60           N  
ATOM    397  CA  TYR A 101     -13.767  31.060  12.154  1.00 12.03           C  
ATOM    398  C   TYR A 101     -15.212  31.031  12.683  1.00 14.25           C  
ATOM    399  O   TYR A 101     -16.104  30.440  12.090  1.00 14.71           O  
ATOM    400  CB  TYR A 101     -13.441  29.877  11.211  1.00 11.99           C  
ATOM    401  CG  TYR A 101     -12.007  30.008  10.684  1.00 12.21           C  
ATOM    402  CD1 TYR A 101     -11.665  31.003   9.771  1.00 10.87           C  
ATOM    403  CD2 TYR A 101     -11.005  29.171  11.138  1.00 11.74           C  
ATOM    404  CE1 TYR A 101     -10.343  31.161   9.323  1.00 12.65           C  
ATOM    405  CE2 TYR A 101      -9.697  29.314  10.695  1.00 12.65           C  
ATOM    406  CZ  TYR A 101      -9.374  30.305   9.796  1.00 13.87           C  
ATOM    407  OH  TYR A 101      -8.051  30.413   9.403  1.00 18.69           O  
ATOM    408  N   ARG A 102     -15.435  31.703  13.803  1.00 15.22           N  
ATOM    409  CA  ARG A 102     -16.759  31.697  14.426  1.00 15.15           C  
ATOM    410  C   ARG A 102     -17.845  32.118  13.405  1.00 14.10           C  
ATOM    411  O   ARG A 102     -18.884  31.457  13.286  1.00 14.80           O  
ATOM    412  CB  ARG A 102     -16.742  32.595  15.639  1.00 17.56           C  
ATOM    413  CG  ARG A 102     -15.982  31.982  16.807  0.01 16.13           C  
ATOM    414  CD  ARG A 102     -16.071  32.851  18.050  0.01 16.42           C  
ATOM    415  NE  ARG A 102     -17.431  32.940  18.577  0.01 16.29           N  
ATOM    416  CZ  ARG A 102     -17.803  33.776  19.541  0.01 16.32           C  
ATOM    417  NH1 ARG A 102     -19.061  33.790  19.960  0.01 16.20           N  
ATOM    418  NH2 ARG A 102     -16.918  34.601  20.085  0.01 16.16           N  
ATOM    419  N   ARG A 103     -17.579  33.181  12.654  1.00 12.55           N  
ATOM    420  CA  ARG A 103     -18.584  33.681  11.698  1.00 13.68           C  
ATOM    421  C   ARG A 103     -18.948  32.606  10.640  1.00 13.08           C  
ATOM    422  O   ARG A 103     -20.128  32.251  10.431  1.00 12.74           O  
ATOM    423  CB  ARG A 103     -18.097  34.964  11.013  1.00 15.53           C  
ATOM    424  CG  ARG A 103     -19.095  35.488   9.975  1.00 17.22           C  
ATOM    425  CD  ARG A 103     -18.576  35.305   8.502  1.00 19.68           C  
ATOM    426  NE  ARG A 103     -19.353  36.124   7.561  1.00 20.19           N  
ATOM    427  CZ  ARG A 103     -19.236  36.107   6.230  1.00 20.13           C  
ATOM    428  NH1 ARG A 103     -18.345  35.309   5.639  1.00 18.38           N  
ATOM    429  NH2 ARG A 103     -20.018  36.906   5.475  1.00 19.48           N  
ATOM    430  N   ALA A 104     -17.918  32.072   9.992  1.00 11.90           N  
ATOM    431  CA  ALA A 104     -18.115  31.053   8.943  1.00 10.94           C  
ATOM    432  C   ALA A 104     -18.611  29.715   9.502  1.00 12.12           C  
ATOM    433  O   ALA A 104     -19.413  29.016   8.846  1.00 11.34           O  
ATOM    434  CB  ALA A 104     -16.809  30.860   8.130  1.00 11.56           C  
ATOM    435  N   PHE A 105     -18.136  29.344  10.704  1.00 11.74           N  
ATOM    436  CA  PHE A 105     -18.502  28.043  11.274  1.00 12.04           C  
ATOM    437  C   PHE A 105     -19.939  28.066  11.812  1.00 11.46           C  
ATOM    438  O   PHE A 105     -20.714  27.152  11.562  1.00 11.22           O  
ATOM    439  CB  PHE A 105     -17.533  27.620  12.390  1.00 12.17           C  
ATOM    440  CG  PHE A 105     -17.779  26.219  12.900  1.00 13.24           C  
ATOM    441  CD1 PHE A 105     -18.417  26.008  14.120  1.00 10.49           C  
ATOM    442  CD2 PHE A 105     -17.418  25.113  12.130  1.00 12.58           C  
ATOM    443  CE1 PHE A 105     -18.651  24.710  14.586  1.00 10.40           C  
ATOM    444  CE2 PHE A 105     -17.643  23.823  12.567  1.00 14.36           C  
ATOM    445  CZ  PHE A 105     -18.265  23.614  13.818  1.00 11.64           C  
ATOM    446  N   SER A 106     -20.267  29.126  12.538  0.60 11.70           N  
ATOM    448  CA  SER A 106     -21.648  29.389  12.957  0.60 13.12           C  
ATOM    450  C   SER A 106     -22.575  29.325  11.743  0.60 13.61           C  
ATOM    452  O   SER A 106     -23.606  28.646  11.756  0.60 12.90           O  
ATOM    454  CB  SER A 106     -21.763  30.779  13.580  0.60 14.46           C  
ATOM    456  OG  SER A 106     -23.104  30.994  14.017  0.60 17.64           O  
ATOM    458  N   ASP A 107     -22.212  30.055  10.695  1.00 12.84           N  
ATOM    459  CA  ASP A 107     -23.067  30.122   9.482  1.00 13.37           C  
ATOM    460  C   ASP A 107     -23.335  28.742   8.918  1.00 13.04           C  
ATOM    461  O   ASP A 107     -24.483  28.399   8.636  1.00 13.00           O  
ATOM    462  CB  ASP A 107     -22.471  31.000   8.386  1.00 13.39           C  
ATOM    463  CG  ASP A 107     -22.806  32.460   8.572  1.00 21.32           C  
ATOM    464  OD1 ASP A 107     -23.544  32.784   9.537  1.00 21.77           O  
ATOM    465  OD2 ASP A 107     -22.350  33.283   7.741  1.00 25.23           O  
ATOM    466  N   LEU A 108     -22.279  27.951   8.724  1.00 12.15           N  
ATOM    467  CA  LEU A 108     -22.457  26.643   8.077  1.00 12.06           C  
ATOM    468  C   LEU A 108     -23.242  25.652   8.945  1.00 12.23           C  
ATOM    469  O   LEU A 108     -24.024  24.863   8.440  1.00 13.35           O  
ATOM    470  CB  LEU A 108     -21.104  26.056   7.605  1.00 12.35           C  
ATOM    471  CG  LEU A 108     -20.041  25.625   8.616  1.00  9.49           C  
ATOM    472  CD1 LEU A 108     -20.315  24.160   8.941  1.00 17.10           C  
ATOM    473  CD2 LEU A 108     -18.663  25.771   7.914  1.00  7.13           C  
ATOM    474  N   THR A 109     -23.028  25.715  10.239  1.00 12.79           N  
ATOM    475  CA  THR A 109     -23.717  24.849  11.145  1.00 15.03           C  
ATOM    476  C   THR A 109     -25.184  25.250  11.244  1.00 14.38           C  
ATOM    477  O   THR A 109     -26.020  24.442  11.412  1.00 14.11           O  
ATOM    478  CB  THR A 109     -23.087  24.759  12.521  1.00 14.90           C  
ATOM    479  OG1 THR A 109     -23.119  26.012  13.121  1.00 24.19           O  
ATOM    480  CG2 THR A 109     -21.736  24.269  12.425  1.00 11.36           C  
ATOM    481  N   SER A 110     -25.437  26.517  11.052  1.00 12.76           N  
ATOM    482  CA  SER A 110     -26.836  27.009  11.065  1.00 13.74           C  
ATOM    483  C   SER A 110     -27.689  26.463   9.911  1.00 14.39           C  
ATOM    484  O   SER A 110     -28.921  26.397  10.011  1.00 16.19           O  
ATOM    485  CB  SER A 110     -26.902  28.532  11.096  1.00 15.47           C  
ATOM    486  OG  SER A 110     -26.717  29.106   9.808  1.00 18.06           O  
ATOM    487  N   GLN A 111     -27.020  26.037   8.845  1.00 13.46           N  
ATOM    488  CA  GLN A 111     -27.669  25.530   7.643  1.00 12.20           C  
ATOM    489  C   GLN A 111     -27.998  24.033   7.742  1.00 12.25           C  
ATOM    490  O   GLN A 111     -28.650  23.505   6.866  1.00 11.38           O  
ATOM    491  CB  GLN A 111     -26.814  25.825   6.394  1.00 13.91           C  
ATOM    492  CG  GLN A 111     -26.654  27.352   6.147  1.00 14.94           C  
ATOM    493  CD  GLN A 111     -28.008  28.052   5.944  1.00 18.00           C  
ATOM    494  OE1 GLN A 111     -28.781  27.685   5.085  1.00 20.98           O  
ATOM    495  NE2 GLN A 111     -28.290  29.051   6.761  1.00 24.76           N  
ATOM    496  N   LEU A 112     -27.558  23.371   8.807  1.00 12.46           N  
ATOM    497  CA  LEU A 112     -27.790  21.918   8.933  1.00 14.57           C  
ATOM    498  C   LEU A 112     -29.296  21.594   9.022  1.00 14.23           C  
ATOM    499  O   LEU A 112     -30.021  22.275   9.712  1.00 16.56           O  
ATOM    500  CB  LEU A 112     -27.050  21.350  10.157  1.00 15.46           C  
ATOM    501  CG  LEU A 112     -25.526  21.424  10.141  1.00 17.02           C  
ATOM    502  CD1 LEU A 112     -24.970  21.112  11.540  1.00 19.99           C  
ATOM    503  CD2 LEU A 112     -24.976  20.452   9.092  1.00 18.65           C  
ATOM    504  N   HIS A 113     -29.761  20.670   8.199  1.00 15.66           N  
ATOM    505  CA  HIS A 113     -31.068  20.091   8.330  1.00 16.14           C  
ATOM    506  C   HIS A 113     -31.048  18.606   8.594  1.00 15.42           C  
ATOM    507  O   HIS A 113     -30.758  17.849   7.750  1.00 14.70           O  
ATOM    508  CB  HIS A 113     -31.912  20.339   7.127  1.00 19.35           C  
ATOM    509  CG  HIS A 113     -33.322  19.931   7.335  1.00 23.99           C  
ATOM    510  ND1 HIS A 113     -34.032  19.184   6.441  1.00 32.08           N  
ATOM    511  CD2 HIS A 113     -34.128  20.109   8.397  1.00 30.91           C  
ATOM    512  CE1 HIS A 113     -35.227  18.947   6.926  1.00 30.39           C  
ATOM    513  NE2 HIS A 113     -35.309  19.493   8.113  1.00 31.93           N  
ATOM    514  N   ILE A 114     -31.318  18.279   9.835  1.00 14.34           N  
ATOM    515  CA  ILE A 114     -31.196  16.916  10.323  1.00 14.90           C  
ATOM    516  C   ILE A 114     -32.550  16.248  10.625  1.00 13.36           C  
ATOM    517  O   ILE A 114     -33.362  16.788  11.302  1.00 14.77           O  
ATOM    518  CB  ILE A 114     -30.304  16.871  11.593  1.00 15.16           C  
ATOM    519  CG1 ILE A 114     -29.018  17.672  11.427  1.00 21.71           C  
ATOM    520  CG2 ILE A 114     -29.998  15.514  11.960  1.00 17.04           C  
ATOM    521  CD1 ILE A 114     -28.301  17.987  12.757  1.00 24.77           C  
ATOM    522  N   THR A 115     -32.750  15.071  10.094  1.00 11.73           N  
ATOM    523  CA  THR A 115     -33.722  14.157  10.605  1.00 11.71           C  
ATOM    524  C   THR A 115     -33.030  12.825  10.823  1.00 11.21           C  
ATOM    525  O   THR A 115     -32.024  12.589  10.266  1.00 12.03           O  
ATOM    526  CB  THR A 115     -34.910  13.968   9.616  1.00 12.65           C  
ATOM    527  OG1 THR A 115     -34.491  13.259   8.484  1.00 11.49           O  
ATOM    528  CG2 THR A 115     -35.473  15.269   9.232  1.00 11.21           C  
ATOM    529  N   PRO A 116     -33.615  11.953  11.630  1.00 10.43           N  
ATOM    530  CA  PRO A 116     -32.945  10.686  11.879  1.00 10.98           C  
ATOM    531  C   PRO A 116     -32.775   9.884  10.590  1.00 10.63           C  
ATOM    532  O   PRO A 116     -31.815   9.256  10.384  1.00 11.62           O  
ATOM    533  CB  PRO A 116     -33.839   9.999  12.943  1.00 10.99           C  
ATOM    534  CG  PRO A 116     -34.415  11.061  13.634  1.00 10.49           C  
ATOM    535  CD  PRO A 116     -34.720  12.096  12.562  1.00 10.56           C  
ATOM    536  N   GLY A 117     -33.745   9.954   9.728  1.00 11.95           N  
ATOM    537  CA  GLY A 117     -33.687   9.128   8.520  1.00 12.25           C  
ATOM    538  C   GLY A 117     -32.748   9.668   7.457  1.00 12.98           C  
ATOM    539  O   GLY A 117     -32.411   8.951   6.516  1.00 13.02           O  
ATOM    540  N   THR A 118     -32.318  10.925   7.597  1.00 11.03           N  
ATOM    541  CA  THR A 118     -31.387  11.499   6.621  1.00 11.04           C  
ATOM    542  C   THR A 118     -30.010  11.864   7.189  1.00 10.70           C  
ATOM    543  O   THR A 118     -29.135  12.337   6.426  1.00 11.97           O  
ATOM    544  CB  THR A 118     -31.964  12.759   5.953  1.00 12.97           C  
ATOM    545  OG1 THR A 118     -32.226  13.768   6.942  1.00 14.30           O  
ATOM    546  CG2 THR A 118     -33.264  12.374   5.212  1.00 13.27           C  
ATOM    547  N   ALA A 119     -29.840  11.642   8.487  1.00  8.75           N  
ATOM    548  CA  ALA A 119     -28.639  12.084   9.210  1.00  9.40           C  
ATOM    549  C   ALA A 119     -27.394  11.434   8.664  1.00  9.06           C  
ATOM    550  O   ALA A 119     -26.368  12.119   8.495  1.00 10.48           O  
ATOM    551  CB  ALA A 119     -28.752  11.848  10.683  1.00 10.14           C  
ATOM    552  N   TYR A 120     -27.445  10.127   8.437  1.00  9.12           N  
ATOM    553  CA  TYR A 120     -26.220   9.448   7.989  1.00 10.07           C  
ATOM    554  C   TYR A 120     -25.824   9.963   6.589  1.00  9.65           C  
ATOM    555  O   TYR A 120     -24.645  10.275   6.328  1.00  9.86           O  
ATOM    556  CB  TYR A 120     -26.358   7.912   7.976  1.00  8.84           C  
ATOM    557  CG  TYR A 120     -25.132   7.355   7.291  1.00 10.02           C  
ATOM    558  CD1 TYR A 120     -23.911   7.362   7.950  1.00 10.69           C  
ATOM    559  CD2 TYR A 120     -25.154   7.011   5.948  1.00  9.78           C  
ATOM    560  CE1 TYR A 120     -22.757   6.952   7.319  1.00 13.32           C  
ATOM    561  CE2 TYR A 120     -23.971   6.580   5.286  1.00  9.42           C  
ATOM    562  CZ  TYR A 120     -22.783   6.567   5.988  1.00 11.36           C  
ATOM    563  OH  TYR A 120     -21.595   6.166   5.361  1.00 12.14           O  
ATOM    564  N   GLN A 121     -26.816  10.071   5.698  1.00  9.58           N  
ATOM    565  CA  GLN A 121     -26.611  10.576   4.344  1.00 11.05           C  
ATOM    566  C   GLN A 121     -25.930  11.962   4.395  1.00 10.79           C  
ATOM    567  O   GLN A 121     -24.965  12.248   3.650  1.00  8.80           O  
ATOM    568  CB  GLN A 121     -27.978  10.685   3.617  1.00 13.86           C  
ATOM    569  CG  GLN A 121     -28.702   9.318   3.338  1.00 17.21           C  
ATOM    570  CD  GLN A 121     -30.301   9.398   3.504  1.00 13.29           C  
ATOM    571  OE1 GLN A 121     -30.953   8.406   3.817  0.01 13.95           O  
ATOM    572  NE2 GLN A 121     -30.861  10.580   3.274  0.01 14.24           N  
ATOM    573  N   SER A 122     -26.411  12.808   5.298  1.00  9.08           N  
ATOM    574  CA  SER A 122     -25.849  14.130   5.464  1.00  9.74           C  
ATOM    575  C   SER A 122     -24.410  14.092   5.965  1.00  8.71           C  
ATOM    576  O   SER A 122     -23.520  14.770   5.400  1.00  7.46           O  
ATOM    577  CB  SER A 122     -26.698  14.922   6.458  1.00 10.74           C  
ATOM    578  OG  SER A 122     -27.955  15.190   5.879  1.00 12.36           O  
ATOM    579  N   PHE A 123     -24.195  13.332   7.029  1.00  7.63           N  
ATOM    580  CA  PHE A 123     -22.864  13.210   7.607  1.00  9.28           C  
ATOM    581  C   PHE A 123     -21.907  12.757   6.493  1.00  8.37           C  
ATOM    582  O   PHE A 123     -20.865  13.350   6.262  1.00  7.64           O  
ATOM    583  CB  PHE A 123     -22.875  12.149   8.709  1.00  9.12           C  
ATOM    584  CG  PHE A 123     -21.495  11.747   9.163  1.00  9.34           C  
ATOM    585  CD1 PHE A 123     -20.827  12.492  10.127  1.00 15.25           C  
ATOM    586  CD2 PHE A 123     -20.852  10.653   8.585  1.00 13.00           C  
ATOM    587  CE1 PHE A 123     -19.514  12.126  10.541  1.00 12.67           C  
ATOM    588  CE2 PHE A 123     -19.573  10.274   8.997  1.00 17.18           C  
ATOM    589  CZ  PHE A 123     -18.910  11.026   9.978  1.00 14.10           C  
ATOM    590  N   GLU A 124     -22.280  11.679   5.814  1.00  9.30           N  
ATOM    591  CA  GLU A 124     -21.439  11.077   4.790  1.00  9.79           C  
ATOM    592  C   GLU A 124     -21.120  12.000   3.599  1.00  9.07           C  
ATOM    593  O   GLU A 124     -19.969  12.075   3.175  1.00  7.84           O  
ATOM    594  CB  GLU A 124     -22.099   9.811   4.262  1.00 10.66           C  
ATOM    595  CG  GLU A 124     -21.246   9.057   3.230  1.00 13.37           C  
ATOM    596  CD  GLU A 124     -22.090   8.031   2.441  1.00 17.00           C  
ATOM    597  OE1 GLU A 124     -22.831   8.456   1.528  1.00 13.94           O  
ATOM    598  OE2 GLU A 124     -22.005   6.825   2.730  1.00 12.01           O  
ATOM    599  N   GLN A 125     -22.133  12.697   3.085  1.00  8.48           N  
ATOM    600  CA  GLN A 125     -21.902  13.589   1.963  1.00  9.71           C  
ATOM    601  C   GLN A 125     -20.963  14.704   2.410  1.00  8.74           C  
ATOM    602  O   GLN A 125     -20.020  15.029   1.695  1.00  8.52           O  
ATOM    603  CB  GLN A 125     -23.197  14.202   1.419  1.00 11.22           C  
ATOM    604  CG  GLN A 125     -22.841  15.121   0.213  1.00 11.12           C  
ATOM    605  CD  GLN A 125     -24.027  15.886  -0.349  1.00 14.54           C  
ATOM    606  OE1 GLN A 125     -25.158  15.569  -0.057  1.00 16.23           O  
ATOM    607  NE2 GLN A 125     -23.750  16.924  -1.148  1.00 16.44           N  
ATOM    608  N   VAL A 126     -21.221  15.289   3.580  1.00  8.31           N  
ATOM    609  CA  VAL A 126     -20.331  16.394   4.030  1.00  8.92           C  
ATOM    610  C   VAL A 126     -18.864  15.950   4.221  1.00  9.10           C  
ATOM    611  O   VAL A 126     -17.946  16.563   3.670  1.00  8.55           O  
ATOM    612  CB  VAL A 126     -20.858  17.080   5.293  1.00  9.91           C  
ATOM    613  CG1 VAL A 126     -19.813  18.125   5.851  1.00  9.41           C  
ATOM    614  CG2 VAL A 126     -22.221  17.762   5.013  1.00  9.35           C  
ATOM    615  N   VAL A 127     -18.635  14.893   4.986  1.00  7.99           N  
ATOM    616  CA  VAL A 127     -17.238  14.432   5.205  1.00  9.66           C  
ATOM    617  C   VAL A 127     -16.536  13.948   3.916  1.00  8.63           C  
ATOM    618  O   VAL A 127     -15.374  14.239   3.676  1.00  7.23           O  
ATOM    619  CB  VAL A 127     -17.121  13.425   6.356  1.00  9.29           C  
ATOM    620  CG1 VAL A 127     -17.623  14.064   7.670  1.00 11.72           C  
ATOM    621  CG2 VAL A 127     -17.849  12.124   6.034  1.00 12.71           C  
ATOM    622  N   ASN A 128     -17.261  13.238   3.054  1.00  9.01           N  
ATOM    623  CA  ASN A 128     -16.645  12.809   1.791  1.00  8.83           C  
ATOM    624  C   ASN A 128     -16.310  13.988   0.836  1.00  9.59           C  
ATOM    625  O   ASN A 128     -15.373  13.878   0.043  1.00  9.93           O  
ATOM    626  CB  ASN A 128     -17.496  11.719   1.100  1.00  9.04           C  
ATOM    627  CG  ASN A 128     -17.390  10.354   1.794  1.00  9.45           C  
ATOM    628  OD1 ASN A 128     -18.161   9.412   1.495  1.00 12.77           O  
ATOM    629  ND2 ASN A 128     -16.445  10.221   2.678  1.00  6.97           N  
ATOM    630  N   GLU A 129     -17.057  15.093   0.940  1.00  7.07           N  
ATOM    631  CA  GLU A 129     -16.746  16.306   0.179  1.00  8.33           C  
ATOM    632  C   GLU A 129     -15.542  17.013   0.828  1.00  8.63           C  
ATOM    633  O   GLU A 129     -14.641  17.482   0.127  1.00  8.41           O  
ATOM    634  CB  GLU A 129     -17.939  17.255   0.157  1.00  9.42           C  
ATOM    635  CG  GLU A 129     -17.733  18.553  -0.656  1.00  9.49           C  
ATOM    636  CD  GLU A 129     -17.486  18.283  -2.122  1.00 15.48           C  
ATOM    637  OE1 GLU A 129     -18.211  17.428  -2.695  1.00 10.36           O  
ATOM    638  OE2 GLU A 129     -16.585  18.933  -2.684  1.00 16.54           O  
ATOM    639  N   LEU A 130     -15.575  17.130   2.157  1.00  8.36           N  
ATOM    640  CA  LEU A 130     -14.467  17.722   2.914  1.00  8.95           C  
ATOM    641  C   LEU A 130     -13.125  17.119   2.504  1.00  9.65           C  
ATOM    642  O   LEU A 130     -12.145  17.853   2.320  1.00  9.35           O  
ATOM    643  CB  LEU A 130     -14.695  17.490   4.412  1.00  8.48           C  
ATOM    644  CG  LEU A 130     -13.601  17.948   5.402  1.00  8.85           C  
ATOM    645  CD1 LEU A 130     -13.227  19.391   5.166  1.00  9.84           C  
ATOM    646  CD2 LEU A 130     -14.023  17.685   6.909  1.00  9.64           C  
ATOM    647  N   PHE A 131     -13.079  15.787   2.374  1.00  7.59           N  
ATOM    648  CA  PHE A 131     -11.840  15.075   2.010  1.00  8.99           C  
ATOM    649  C   PHE A 131     -11.679  14.694   0.520  1.00  8.75           C  
ATOM    650  O   PHE A 131     -10.743  13.980   0.143  1.00  9.75           O  
ATOM    651  CB  PHE A 131     -11.614  13.857   2.924  1.00  8.05           C  
ATOM    652  CG  PHE A 131     -11.479  14.220   4.404  1.00  8.17           C  
ATOM    653  CD1 PHE A 131     -10.370  14.910   4.893  1.00  7.80           C  
ATOM    654  CD2 PHE A 131     -12.495  13.877   5.304  1.00  8.05           C  
ATOM    655  CE1 PHE A 131     -10.264  15.213   6.261  1.00  7.50           C  
ATOM    656  CE2 PHE A 131     -12.396  14.180   6.681  1.00  8.67           C  
ATOM    657  CZ  PHE A 131     -11.288  14.885   7.148  1.00 11.10           C  
ATOM    658  N   ARG A 132     -12.542  15.244  -0.317  1.00  8.70           N  
ATOM    659  CA  ARG A 132     -12.575  14.890  -1.752  1.00  9.04           C  
ATOM    660  C   ARG A 132     -11.199  15.041  -2.425  1.00 11.44           C  
ATOM    661  O   ARG A 132     -10.750  14.153  -3.170  1.00 13.74           O  
ATOM    662  CB  ARG A 132     -13.584  15.793  -2.464  1.00  8.90           C  
ATOM    663  CG  ARG A 132     -13.504  15.703  -4.020  1.00  9.45           C  
ATOM    664  CD  ARG A 132     -14.645  16.507  -4.667  1.00 11.39           C  
ATOM    665  NE  ARG A 132     -15.923  16.015  -4.161  1.00  9.45           N  
ATOM    666  CZ  ARG A 132     -16.541  14.896  -4.558  1.00 13.60           C  
ATOM    667  NH1 ARG A 132     -17.663  14.528  -3.963  1.00 12.43           N  
ATOM    668  NH2 ARG A 132     -16.066  14.168  -5.552  1.00 14.39           N  
ATOM    669  N   ASP A 133     -10.505  16.127  -2.128  1.00 12.50           N  
ATOM    670  CA  ASP A 133      -9.233  16.360  -2.787  1.00 17.44           C  
ATOM    671  C   ASP A 133      -8.039  16.186  -1.860  1.00 18.36           C  
ATOM    672  O   ASP A 133      -6.945  16.741  -2.092  1.00 19.48           O  
ATOM    673  CB  ASP A 133      -9.221  17.674  -3.554  1.00 19.91           C  
ATOM    674  CG  ASP A 133      -9.764  18.826  -2.756  1.00 27.84           C  
ATOM    675  OD1 ASP A 133      -9.488  18.910  -1.546  1.00 30.54           O  
ATOM    676  OD2 ASP A 133     -10.481  19.649  -3.358  1.00 36.63           O  
ATOM    677  N   GLY A 134      -8.241  15.367  -0.837  1.00 16.64           N  
ATOM    678  CA  GLY A 134      -7.147  14.977   0.036  1.00 15.99           C  
ATOM    679  C   GLY A 134      -7.418  15.268   1.503  1.00 14.32           C  
ATOM    680  O   GLY A 134      -8.476  15.762   1.910  1.00 13.62           O  
ATOM    681  N   VAL A 135      -6.424  14.992   2.296  1.00 12.75           N  
ATOM    682  CA  VAL A 135      -6.500  15.156   3.713  1.00 12.00           C  
ATOM    683  C   VAL A 135      -5.404  16.115   4.209  1.00 11.45           C  
ATOM    684  O   VAL A 135      -4.341  16.149   3.684  1.00 12.76           O  
ATOM    685  CB  VAL A 135      -6.339  13.825   4.419  1.00 11.13           C  
ATOM    686  CG1 VAL A 135      -6.413  13.947   5.879  1.00 12.10           C  
ATOM    687  CG2 VAL A 135      -7.280  12.810   3.846  1.00 12.41           C  
ATOM    688  N   ASN A 136      -5.716  16.850   5.264  1.00 10.86           N  
ATOM    689  CA  ASN A 136      -4.726  17.588   5.993  1.00  9.85           C  
ATOM    690  C   ASN A 136      -5.185  17.794   7.417  1.00 10.75           C  
ATOM    691  O   ASN A 136      -6.281  17.499   7.720  1.00  9.62           O  
ATOM    692  CB  ASN A 136      -4.313  18.871   5.294  1.00 11.23           C  
ATOM    693  CG  ASN A 136      -5.407  19.949   5.256  1.00 10.44           C  
ATOM    694  OD1 ASN A 136      -5.932  20.286   6.253  1.00  8.91           O  
ATOM    695  ND2 ASN A 136      -5.707  20.465   4.049  1.00  7.90           N  
ATOM    696  N   TRP A 137      -4.289  18.260   8.254  1.00  9.91           N  
ATOM    697  CA  TRP A 137      -4.602  18.284   9.660  1.00  9.88           C  
ATOM    698  C   TRP A 137      -5.747  19.248   9.924  1.00  7.85           C  
ATOM    699  O   TRP A 137      -6.552  18.968  10.726  1.00 10.35           O  
ATOM    700  CB  TRP A 137      -3.425  18.578  10.577  1.00 10.09           C  
ATOM    701  CG  TRP A 137      -2.442  17.522  10.739  1.00 14.01           C  
ATOM    702  CD1 TRP A 137      -1.145  17.544  10.336  1.00 15.16           C  
ATOM    703  CD2 TRP A 137      -2.641  16.254  11.364  1.00 12.54           C  
ATOM    704  NE1 TRP A 137      -0.526  16.371  10.688  1.00 14.24           N  
ATOM    705  CE2 TRP A 137      -1.430  15.556  11.298  1.00 14.72           C  
ATOM    706  CE3 TRP A 137      -3.725  15.634  11.952  1.00 13.86           C  
ATOM    707  CZ2 TRP A 137      -1.286  14.295  11.841  1.00 12.48           C  
ATOM    708  CZ3 TRP A 137      -3.593  14.419  12.438  1.00 17.48           C  
ATOM    709  CH2 TRP A 137      -2.372  13.740  12.391  1.00 14.96           C  
ATOM    710  N   GLY A 138      -5.778  20.362   9.193  1.00  8.75           N  
ATOM    711  CA  GLY A 138      -6.846  21.361   9.329  1.00  8.90           C  
ATOM    712  C   GLY A 138      -8.204  20.789   8.965  1.00  7.98           C  
ATOM    713  O   GLY A 138      -9.213  21.060   9.644  1.00  8.53           O  
ATOM    714  N   ARG A 139      -8.236  20.011   7.872  1.00  7.21           N  
ATOM    715  CA  ARG A 139      -9.455  19.279   7.491  1.00  7.71           C  
ATOM    716  C   ARG A 139      -9.868  18.251   8.557  1.00  9.95           C  
ATOM    717  O   ARG A 139     -11.053  18.096   8.827  1.00  7.64           O  
ATOM    718  CB  ARG A 139      -9.350  18.644   6.103  1.00  6.75           C  
ATOM    719  CG  ARG A 139      -9.186  19.678   4.971  1.00  9.18           C  
ATOM    720  CD  ARG A 139      -9.065  18.966   3.642  1.00 10.28           C  
ATOM    721  NE  ARG A 139      -8.837  19.958   2.610  1.00 12.39           N  
ATOM    722  CZ  ARG A 139      -8.712  19.678   1.326  1.00 18.27           C  
ATOM    723  NH1 ARG A 139      -8.780  18.415   0.928  1.00 20.02           N  
ATOM    724  NH2 ARG A 139      -8.527  20.662   0.454  1.00 15.18           N  
ATOM    725  N   ILE A 140      -8.908  17.560   9.177  1.00  9.52           N  
ATOM    726  CA  ILE A 140      -9.244  16.670  10.277  1.00  9.73           C  
ATOM    727  C   ILE A 140      -9.875  17.396  11.486  1.00  9.15           C  
ATOM    728  O   ILE A 140     -10.875  16.959  12.052  1.00  7.88           O  
ATOM    729  CB  ILE A 140      -8.047  15.767  10.663  1.00  8.90           C  
ATOM    730  CG1 ILE A 140      -7.737  14.822   9.471  1.00 11.90           C  
ATOM    731  CG2 ILE A 140      -8.375  15.002  11.970  1.00 12.01           C  
ATOM    732  CD1 ILE A 140      -6.348  14.124   9.652  1.00  9.52           C  
ATOM    733  N   VAL A 141      -9.319  18.549  11.858  1.00  8.39           N  
ATOM    734  CA  VAL A 141      -9.930  19.351  12.907  1.00  9.44           C  
ATOM    735  C   VAL A 141     -11.354  19.748  12.493  1.00  8.70           C  
ATOM    736  O   VAL A 141     -12.286  19.623  13.303  1.00  9.33           O  
ATOM    737  CB  VAL A 141      -9.100  20.597  13.215  1.00  8.65           C  
ATOM    738  CG1 VAL A 141      -9.892  21.507  14.229  1.00 11.73           C  
ATOM    739  CG2 VAL A 141      -7.725  20.208  13.811  1.00  9.35           C  
ATOM    740  N   ALA A 142     -11.521  20.147  11.219  1.00  8.00           N  
ATOM    741  CA  ALA A 142     -12.833  20.578  10.706  1.00  8.02           C  
ATOM    742  C   ALA A 142     -13.840  19.429  10.825  1.00  8.05           C  
ATOM    743  O   ALA A 142     -14.996  19.638  11.187  1.00  9.63           O  
ATOM    744  CB  ALA A 142     -12.730  21.012   9.241  1.00  8.91           C  
ATOM    745  N   PHE A 143     -13.352  18.231  10.545  1.00  7.47           N  
ATOM    746  CA  PHE A 143     -14.127  16.986  10.657  1.00  7.27           C  
ATOM    747  C   PHE A 143     -14.617  16.752  12.084  1.00  8.05           C  
ATOM    748  O   PHE A 143     -15.838  16.520  12.326  1.00  7.55           O  
ATOM    749  CB  PHE A 143     -13.311  15.796  10.080  1.00  7.97           C  
ATOM    750  CG  PHE A 143     -13.734  14.404  10.580  1.00  7.80           C  
ATOM    751  CD1 PHE A 143     -14.708  13.651   9.911  1.00  9.72           C  
ATOM    752  CD2 PHE A 143     -13.118  13.837  11.723  1.00  9.45           C  
ATOM    753  CE1 PHE A 143     -15.066  12.345  10.362  1.00 10.84           C  
ATOM    754  CE2 PHE A 143     -13.456  12.543  12.154  1.00  9.87           C  
ATOM    755  CZ  PHE A 143     -14.439  11.796  11.494  1.00 10.70           C  
ATOM    756  N   PHE A 144     -13.708  16.835  13.059  1.00  6.51           N  
ATOM    757  CA  PHE A 144     -14.152  16.758  14.467  1.00  7.87           C  
ATOM    758  C   PHE A 144     -15.135  17.852  14.835  1.00  7.61           C  
ATOM    759  O   PHE A 144     -16.170  17.581  15.456  1.00  8.10           O  
ATOM    760  CB  PHE A 144     -12.942  16.773  15.402  1.00  6.76           C  
ATOM    761  CG  PHE A 144     -12.256  15.420  15.503  1.00  9.97           C  
ATOM    762  CD1 PHE A 144     -12.731  14.472  16.406  1.00  9.66           C  
ATOM    763  CD2 PHE A 144     -11.198  15.089  14.669  1.00  9.32           C  
ATOM    764  CE1 PHE A 144     -12.099  13.211  16.524  1.00 12.88           C  
ATOM    765  CE2 PHE A 144     -10.549  13.840  14.785  1.00 11.34           C  
ATOM    766  CZ  PHE A 144     -11.014  12.915  15.715  1.00  9.90           C  
ATOM    767  N   SER A 145     -14.798  19.097  14.516  1.00  9.25           N  
ATOM    768  CA  SER A 145     -15.707  20.224  14.803  1.00  8.96           C  
ATOM    769  C   SER A 145     -17.118  20.022  14.196  1.00  8.77           C  
ATOM    770  O   SER A 145     -18.161  20.262  14.853  1.00  8.81           O  
ATOM    771  CB  SER A 145     -15.033  21.547  14.370  1.00 10.21           C  
ATOM    772  OG  SER A 145     -14.075  21.930  15.358  1.00 11.14           O  
ATOM    773  N   PHE A 146     -17.146  19.546  12.956  1.00  9.15           N  
ATOM    774  CA  PHE A 146     -18.398  19.263  12.269  1.00  9.20           C  
ATOM    775  C   PHE A 146     -19.182  18.174  12.991  1.00  9.94           C  
ATOM    776  O   PHE A 146     -20.349  18.354  13.216  1.00  8.90           O  
ATOM    777  CB  PHE A 146     -18.136  18.874  10.819  1.00  8.96           C  
ATOM    778  CG  PHE A 146     -19.366  18.380  10.100  1.00 14.10           C  
ATOM    779  CD1 PHE A 146     -20.380  19.248   9.799  1.00 16.75           C  
ATOM    780  CD2 PHE A 146     -19.504  17.035   9.785  1.00 14.42           C  
ATOM    781  CE1 PHE A 146     -21.530  18.786   9.122  1.00 18.41           C  
ATOM    782  CE2 PHE A 146     -20.627  16.567   9.109  1.00 18.16           C  
ATOM    783  CZ  PHE A 146     -21.645  17.459   8.797  1.00 13.23           C  
ATOM    784  N   GLY A 147     -18.536  17.068  13.378  1.00  8.43           N  
ATOM    785  CA  GLY A 147     -19.207  16.004  14.148  1.00  9.55           C  
ATOM    786  C   GLY A 147     -19.780  16.531  15.464  1.00  8.59           C  
ATOM    787  O   GLY A 147     -20.920  16.205  15.832  1.00  9.24           O  
ATOM    788  N   GLY A 148     -19.001  17.343  16.191  1.00  8.77           N  
ATOM    789  CA  GLY A 148     -19.484  17.888  17.456  1.00 10.16           C  
ATOM    790  C   GLY A 148     -20.665  18.801  17.223  1.00  8.91           C  
ATOM    791  O   GLY A 148     -21.639  18.792  17.979  1.00 10.52           O  
ATOM    792  N   ALA A 149     -20.598  19.591  16.150  1.00  9.46           N  
ATOM    793  CA  ALA A 149     -21.762  20.467  15.780  1.00  9.84           C  
ATOM    794  C   ALA A 149     -23.012  19.644  15.427  1.00 11.71           C  
ATOM    795  O   ALA A 149     -24.144  20.012  15.797  1.00 11.63           O  
ATOM    796  CB  ALA A 149     -21.394  21.371  14.620  1.00 11.94           C  
ATOM    797  N   LEU A 150     -22.799  18.530  14.729  1.00 11.52           N  
ATOM    798  CA  LEU A 150     -23.889  17.642  14.352  1.00 12.63           C  
ATOM    799  C   LEU A 150     -24.552  17.104  15.606  1.00 11.82           C  
ATOM    800  O   LEU A 150     -25.777  17.041  15.669  1.00 13.55           O  
ATOM    801  CB  LEU A 150     -23.355  16.490  13.511  1.00 13.69           C  
ATOM    802  CG  LEU A 150     -24.163  15.908  12.374  1.00 20.12           C  
ATOM    803  CD1 LEU A 150     -24.742  17.030  11.483  1.00 20.56           C  
ATOM    804  CD2 LEU A 150     -23.264  14.953  11.570  1.00 17.24           C  
ATOM    805  N   CYS A 151     -23.749  16.726  16.613  1.00 11.78           N  
ATOM    806  CA  CYS A 151     -24.265  16.199  17.886  1.00 12.12           C  
ATOM    807  C   CYS A 151     -25.093  17.239  18.671  1.00 12.00           C  
ATOM    808  O   CYS A 151     -26.194  16.961  19.163  1.00 12.38           O  
ATOM    809  CB  CYS A 151     -23.101  15.689  18.756  1.00 13.77           C  
ATOM    810  SG  CYS A 151     -22.466  14.093  18.176  1.00 14.09           S  
ATOM    811  N   VAL A 152     -24.539  18.433  18.789  1.00 11.55           N  
ATOM    812  CA  VAL A 152     -25.189  19.551  19.444  1.00 12.80           C  
ATOM    813  C   VAL A 152     -26.521  19.868  18.752  1.00 13.06           C  
ATOM    814  O   VAL A 152     -27.541  20.020  19.435  1.00 13.33           O  
ATOM    815  CB  VAL A 152     -24.260  20.788  19.473  1.00 12.21           C  
ATOM    816  CG1 VAL A 152     -25.071  22.052  19.741  1.00 15.19           C  
ATOM    817  CG2 VAL A 152     -23.146  20.571  20.523  1.00 10.64           C  
ATOM    818  N   GLU A 153     -26.517  19.933  17.421  1.00 12.87           N  
ATOM    819  CA  GLU A 153     -27.761  20.145  16.673  1.00 14.79           C  
ATOM    820  C   GLU A 153     -28.779  19.043  16.980  1.00 13.64           C  
ATOM    821  O   GLU A 153     -29.968  19.318  17.182  1.00 14.75           O  
ATOM    822  CB  GLU A 153     -27.495  20.225  15.170  1.00 15.51           C  
ATOM    823  CG  GLU A 153     -28.737  20.302  14.288  1.00 20.47           C  
ATOM    824  CD  GLU A 153     -29.392  21.668  14.331  1.00 27.77           C  
ATOM    825  OE1 GLU A 153     -30.563  21.767  13.859  1.00 26.89           O  
ATOM    826  OE2 GLU A 153     -28.749  22.624  14.854  1.00 22.28           O  
ATOM    827  N   SER A 154     -28.313  17.802  17.037  1.00 13.54           N  
ATOM    828  CA  SER A 154     -29.209  16.671  17.273  1.00 13.51           C  
ATOM    829  C   SER A 154     -29.883  16.772  18.654  1.00 14.90           C  
ATOM    830  O   SER A 154     -31.111  16.641  18.780  1.00 13.62           O  
ATOM    831  CB  SER A 154     -28.470  15.330  17.045  1.00 15.05           C  
ATOM    832  OG  SER A 154     -28.005  15.268  15.695  1.00 16.04           O  
ATOM    833  N   VAL A 155     -29.097  17.067  19.688  1.00 13.00           N  
ATOM    834  CA  VAL A 155     -29.675  17.233  21.019  1.00 13.18           C  
ATOM    835  C   VAL A 155     -30.625  18.454  21.048  1.00 14.12           C  
ATOM    836  O   VAL A 155     -31.741  18.334  21.541  1.00 12.86           O  
ATOM    837  CB  VAL A 155     -28.587  17.347  22.094  1.00 12.86           C  
ATOM    838  CG1 VAL A 155     -29.225  17.563  23.454  1.00 12.93           C  
ATOM    839  CG2 VAL A 155     -27.674  16.079  22.087  1.00 13.32           C  
ATOM    840  N   ASP A 156     -30.185  19.606  20.534  1.00 14.33           N  
ATOM    841  CA  ASP A 156     -31.058  20.784  20.410  1.00 17.81           C  
ATOM    842  C   ASP A 156     -32.440  20.403  19.883  1.00 17.27           C  
ATOM    843  O   ASP A 156     -33.461  20.888  20.388  1.00 16.94           O  
ATOM    844  CB  ASP A 156     -30.495  21.768  19.385  1.00 18.58           C  
ATOM    845  CG  ASP A 156     -29.407  22.631  19.937  1.00 23.45           C  
ATOM    846  OD1 ASP A 156     -29.102  22.494  21.135  1.00 26.50           O  
ATOM    847  OD2 ASP A 156     -28.848  23.445  19.157  1.00 28.48           O  
ATOM    848  N   LYS A 157     -32.460  19.563  18.842  1.00 15.69           N  
ATOM    849  CA  LYS A 157     -33.703  19.200  18.145  1.00 17.52           C  
ATOM    850  C   LYS A 157     -34.378  17.945  18.705  1.00 16.41           C  
ATOM    851  O   LYS A 157     -35.222  17.343  18.041  1.00 14.96           O  
ATOM    852  CB  LYS A 157     -33.440  18.971  16.655  1.00 18.29           C  
ATOM    853  CG  LYS A 157     -32.628  20.035  15.984  1.00 23.06           C  
ATOM    854  CD  LYS A 157     -33.491  21.188  15.563  1.00 31.60           C  
ATOM    855  CE  LYS A 157     -33.603  22.192  16.665  1.00 36.50           C  
ATOM    856  NZ  LYS A 157     -33.427  23.576  16.110  1.00 40.80           N  
ATOM    857  N   GLU A 158     -33.996  17.548  19.915  1.00 15.96           N  
ATOM    858  CA  GLU A 158     -34.600  16.405  20.551  1.00 18.11           C  
ATOM    859  C   GLU A 158     -34.361  15.090  19.779  1.00 17.19           C  
ATOM    860  O   GLU A 158     -35.186  14.170  19.828  1.00 16.23           O  
ATOM    861  CB  GLU A 158     -36.096  16.653  20.772  1.00 20.44           C  
ATOM    862  CG  GLU A 158     -36.393  17.861  21.636  1.00 27.27           C  
ATOM    863  CD  GLU A 158     -37.882  18.043  21.854  1.00 37.07           C  
ATOM    864  OE1 GLU A 158     -38.387  19.160  21.584  1.00 41.41           O  
ATOM    865  OE2 GLU A 158     -38.548  17.058  22.258  1.00 38.95           O  
ATOM    866  N   MET A 159     -33.218  15.007  19.096  1.00 15.46           N  
ATOM    867  CA  MET A 159     -32.785  13.791  18.405  1.00 16.44           C  
ATOM    868  C   MET A 159     -31.517  13.228  19.057  1.00 17.40           C  
ATOM    869  O   MET A 159     -30.550  12.863  18.362  1.00 15.86           O  
ATOM    870  CB  MET A 159     -32.516  14.078  16.917  1.00 15.94           C  
ATOM    871  CG  MET A 159     -33.720  14.616  16.156  1.00 17.35           C  
ATOM    872  SD  MET A 159     -33.360  15.191  14.487  1.00 16.98           S  
ATOM    873  CE  MET A 159     -32.468  16.707  14.722  1.00 25.44           C  
ATOM    874  N   GLN A 160     -31.540  13.132  20.389  1.00 17.82           N  
ATOM    875  CA  GLN A 160     -30.385  12.670  21.157  1.00 19.77           C  
ATOM    876  C   GLN A 160     -29.944  11.278  20.713  1.00 17.48           C  
ATOM    877  O   GLN A 160     -28.794  10.897  20.873  1.00 16.73           O  
ATOM    878  CB  GLN A 160     -30.721  12.609  22.657  1.00 20.13           C  
ATOM    879  CG  GLN A 160     -31.593  13.719  23.232  1.00 26.65           C  
ATOM    880  CD  GLN A 160     -33.068  13.620  22.814  1.00 26.09           C  
ATOM    881  OE1 GLN A 160     -33.785  12.684  23.168  1.00 38.19           O  
ATOM    882  NE2 GLN A 160     -33.504  14.577  22.058  1.00 30.16           N  
ATOM    883  N   VAL A 161     -30.881  10.511  20.177  1.00 17.21           N  
ATOM    884  CA  VAL A 161     -30.580   9.184  19.694  1.00 17.34           C  
ATOM    885  C   VAL A 161     -29.441   9.208  18.682  1.00 15.20           C  
ATOM    886  O   VAL A 161     -28.736   8.211  18.503  1.00 16.25           O  
ATOM    887  CB  VAL A 161     -31.861   8.505  19.073  1.00 18.39           C  
ATOM    888  CG1 VAL A 161     -32.396   9.274  17.893  1.00 22.10           C  
ATOM    889  CG2 VAL A 161     -31.599   7.060  18.686  1.00 21.99           C  
ATOM    890  N   LEU A 162     -29.271  10.324  17.982  1.00 12.17           N  
ATOM    891  CA  LEU A 162     -28.269  10.336  16.911  1.00 11.39           C  
ATOM    892  C   LEU A 162     -26.864  10.449  17.449  1.00 11.60           C  
ATOM    893  O   LEU A 162     -25.920  10.200  16.721  1.00 11.95           O  
ATOM    894  CB  LEU A 162     -28.522  11.488  15.935  1.00 12.93           C  
ATOM    895  CG  LEU A 162     -29.841  11.370  15.149  1.00 12.29           C  
ATOM    896  CD1 LEU A 162     -29.957  12.563  14.198  1.00 12.44           C  
ATOM    897  CD2 LEU A 162     -29.864  10.079  14.388  1.00 16.99           C  
ATOM    898  N   VAL A 163     -26.722  10.868  18.710  1.00 11.28           N  
ATOM    899  CA  VAL A 163     -25.374  11.164  19.236  1.00 12.64           C  
ATOM    900  C   VAL A 163     -24.454   9.947  19.175  1.00 11.12           C  
ATOM    901  O   VAL A 163     -23.310  10.023  18.667  1.00 10.54           O  
ATOM    902  CB  VAL A 163     -25.466  11.769  20.668  1.00 13.72           C  
ATOM    903  CG1 VAL A 163     -24.047  11.972  21.274  1.00 14.88           C  
ATOM    904  CG2 VAL A 163     -26.220  13.100  20.610  1.00 13.82           C  
ATOM    905  N   SER A 164     -24.951   8.818  19.678  1.00 10.49           N  
ATOM    906  CA  SER A 164     -24.169   7.594  19.653  1.00 11.28           C  
ATOM    907  C   SER A 164     -23.908   7.099  18.221  1.00 10.82           C  
ATOM    908  O   SER A 164     -22.849   6.509  17.956  1.00 10.44           O  
ATOM    909  CB  SER A 164     -24.824   6.484  20.519  1.00 12.67           C  
ATOM    910  OG  SER A 164     -26.011   6.086  19.900  1.00 18.25           O  
ATOM    911  N   ARG A 165     -24.855   7.359  17.307  1.00 10.11           N  
ATOM    912  CA  ARG A 165     -24.697   6.979  15.910  1.00 10.50           C  
ATOM    913  C   ARG A 165     -23.574   7.786  15.245  1.00  9.97           C  
ATOM    914  O   ARG A 165     -22.709   7.232  14.562  1.00 10.93           O  
ATOM    915  CB  ARG A 165     -26.006   7.155  15.165  1.00  9.75           C  
ATOM    916  CG  ARG A 165     -27.116   6.263  15.727  1.00 12.59           C  
ATOM    917  CD  ARG A 165     -28.375   6.405  14.856  1.00 13.36           C  
ATOM    918  NE  ARG A 165     -29.514   5.789  15.532  1.00 16.82           N  
ATOM    919  CZ  ARG A 165     -30.788   5.935  15.168  1.00 23.75           C  
ATOM    920  NH1 ARG A 165     -31.111   6.720  14.144  1.00 19.88           N  
ATOM    921  NH2 ARG A 165     -31.738   5.307  15.854  1.00 22.82           N  
ATOM    922  N   ILE A 166     -23.600   9.093  15.455  1.00  9.82           N  
ATOM    923  CA  ILE A 166     -22.581   9.981  14.906  1.00 10.78           C  
ATOM    924  C   ILE A 166     -21.196   9.550  15.428  1.00  9.53           C  
ATOM    925  O   ILE A 166     -20.210   9.444  14.674  1.00  9.43           O  
ATOM    926  CB  ILE A 166     -22.892  11.467  15.278  1.00  9.93           C  
ATOM    927  CG1 ILE A 166     -24.173  11.914  14.560  1.00 11.74           C  
ATOM    928  CG2 ILE A 166     -21.729  12.400  14.914  1.00  9.30           C  
ATOM    929  CD1 ILE A 166     -24.863  13.120  15.272  1.00 11.55           C  
ATOM    930  N   ALA A 167     -21.104   9.255  16.721  1.00  9.62           N  
ATOM    931  CA  ALA A 167     -19.811   8.812  17.261  1.00 10.13           C  
ATOM    932  C   ALA A 167     -19.312   7.565  16.531  1.00  9.68           C  
ATOM    933  O   ALA A 167     -18.143   7.470  16.184  1.00 10.59           O  
ATOM    934  CB  ALA A 167     -19.915   8.559  18.776  1.00  9.94           C  
ATOM    935  N   ALA A 168     -20.199   6.605  16.287  1.00 20.00           N  
ATOM    936  CA  ALA A 168     -19.795   5.408  15.558  1.00 20.00           C  
ATOM    937  C   ALA A 168     -19.360   5.749  14.137  1.00 20.00           C  
ATOM    938  O   ALA A 168     -18.329   5.252  13.600  1.00 10.05           O  
ATOM    939  CB  ALA A 168     -20.926   4.391  15.539  1.00 20.00           C  
ATOM    940  N   TRP A 169     -20.130   6.599  13.435  1.00  9.09           N  
ATOM    941  CA  TRP A 169     -19.810   6.958  12.063  1.00  9.64           C  
ATOM    942  C   TRP A 169     -18.442   7.623  11.999  1.00 10.43           C  
ATOM    943  O   TRP A 169     -17.673   7.370  11.044  1.00 10.07           O  
ATOM    944  CB  TRP A 169     -20.868   7.878  11.427  1.00 11.21           C  
ATOM    945  CG  TRP A 169     -22.266   7.320  11.443  1.00 10.65           C  
ATOM    946  CD1 TRP A 169     -22.639   5.994  11.443  1.00 11.23           C  
ATOM    947  CD2 TRP A 169     -23.476   8.087  11.446  1.00 12.41           C  
ATOM    948  NE1 TRP A 169     -24.041   5.908  11.483  1.00 10.01           N  
ATOM    949  CE2 TRP A 169     -24.562   7.178  11.497  1.00 12.86           C  
ATOM    950  CE3 TRP A 169     -23.745   9.450  11.458  1.00 11.77           C  
ATOM    951  CZ2 TRP A 169     -25.900   7.609  11.526  1.00 11.99           C  
ATOM    952  CZ3 TRP A 169     -25.079   9.874  11.484  1.00 16.24           C  
ATOM    953  CH2 TRP A 169     -26.129   8.953  11.538  1.00 11.38           C  
ATOM    954  N   MET A 170     -18.125   8.447  13.016  1.00  9.12           N  
ATOM    955  CA  MET A 170     -16.823   9.157  13.026  1.00 10.67           C  
ATOM    956  C   MET A 170     -15.639   8.195  13.290  1.00  8.98           C  
ATOM    957  O   MET A 170     -14.556   8.336  12.684  1.00  8.83           O  
ATOM    958  CB  MET A 170     -16.832  10.281  14.061  1.00 11.04           C  
ATOM    959  CG  MET A 170     -17.771  11.466  13.686  1.00 10.52           C  
ATOM    960  SD  MET A 170     -17.835  12.694  15.007  1.00 11.33           S  
ATOM    961  CE  MET A 170     -16.174  13.382  14.874  1.00 12.11           C  
ATOM    962  N   ALA A 171     -15.840   7.263  14.218  1.00  8.43           N  
ATOM    963  CA  ALA A 171     -14.780   6.344  14.631  1.00 10.31           C  
ATOM    964  C   ALA A 171     -14.435   5.452  13.419  1.00 10.39           C  
ATOM    965  O   ALA A 171     -13.261   5.222  13.098  1.00  9.54           O  
ATOM    966  CB  ALA A 171     -15.223   5.497  15.878  1.00 11.74           C  
ATOM    967  N   THR A 172     -15.472   4.948  12.760  1.00 11.07           N  
ATOM    968  CA  THR A 172     -15.293   4.174  11.525  1.00 11.19           C  
ATOM    969  C   THR A 172     -14.564   5.011  10.454  1.00 10.28           C  
ATOM    970  O   THR A 172     -13.679   4.520   9.708  1.00  8.60           O  
ATOM    971  CB  THR A 172     -16.653   3.693  10.970  1.00 13.48           C  
ATOM    972  OG1 THR A 172     -17.277   2.817  11.924  1.00 14.95           O  
ATOM    973  CG2 THR A 172     -16.410   2.920   9.663  1.00 13.94           C  
ATOM    974  N   TYR A 173     -14.946   6.286  10.342  1.00  8.52           N  
ATOM    975  CA  TYR A 173     -14.347   7.129   9.316  1.00 10.21           C  
ATOM    976  C   TYR A 173     -12.827   7.266   9.592  1.00 10.03           C  
ATOM    977  O   TYR A 173     -11.963   7.186   8.692  1.00  9.11           O  
ATOM    978  CB  TYR A 173     -15.049   8.483   9.279  1.00 11.94           C  
ATOM    979  CG  TYR A 173     -14.862   9.171   7.951  1.00  8.79           C  
ATOM    980  CD1 TYR A 173     -13.815  10.045   7.763  1.00  8.57           C  
ATOM    981  CD2 TYR A 173     -15.733   8.922   6.887  1.00  8.91           C  
ATOM    982  CE1 TYR A 173     -13.615  10.665   6.506  1.00 10.94           C  
ATOM    983  CE2 TYR A 173     -15.587   9.557   5.667  1.00  9.68           C  
ATOM    984  CZ  TYR A 173     -14.517  10.428   5.485  1.00  9.95           C  
ATOM    985  OH  TYR A 173     -14.322  11.072   4.307  1.00 10.28           O  
ATOM    986  N   LEU A 174     -12.502   7.494  10.856  1.00  9.22           N  
ATOM    987  CA  LEU A 174     -11.100   7.558  11.254  1.00 10.76           C  
ATOM    988  C   LEU A 174     -10.394   6.261  10.880  1.00 10.81           C  
ATOM    989  O   LEU A 174      -9.347   6.300  10.247  1.00 10.24           O  
ATOM    990  CB  LEU A 174     -10.987   7.810  12.771  1.00 11.25           C  
ATOM    991  CG  LEU A 174     -11.221   9.260  13.159  1.00 15.07           C  
ATOM    992  CD1 LEU A 174     -11.481   9.355  14.636  1.00 16.20           C  
ATOM    993  CD2 LEU A 174      -9.945  10.024  12.738  1.00 17.02           C  
ATOM    994  N   ASN A 175     -10.950   5.115  11.294  1.00 10.33           N  
ATOM    995  CA  ASN A 175     -10.346   3.796  10.996  1.00 11.40           C  
ATOM    996  C   ASN A 175     -10.073   3.554   9.502  1.00 12.74           C  
ATOM    997  O   ASN A 175      -8.994   3.082   9.108  1.00 13.70           O  
ATOM    998  CB  ASN A 175     -11.251   2.648  11.463  1.00 11.43           C  
ATOM    999  CG  ASN A 175     -11.269   2.458  12.965  1.00  9.89           C  
ATOM   1000  OD1 ASN A 175     -10.662   3.208  13.743  1.00 13.90           O  
ATOM   1001  ND2 ASN A 175     -11.974   1.428  13.382  1.00 13.09           N  
ATOM   1002  N   ASP A 176     -11.060   3.856   8.666  1.00 10.77           N  
ATOM   1003  CA  ASP A 176     -11.116   3.345   7.292  1.00 11.89           C  
ATOM   1004  C   ASP A 176     -10.805   4.386   6.186  1.00 11.95           C  
ATOM   1005  O   ASP A 176     -10.427   4.050   5.082  1.00 12.43           O  
ATOM   1006  CB  ASP A 176     -12.516   2.763   7.089  1.00 12.91           C  
ATOM   1007  CG  ASP A 176     -12.713   1.465   7.855  1.00 14.89           C  
ATOM   1008  OD1 ASP A 176     -11.702   0.811   8.233  1.00 16.65           O  
ATOM   1009  OD2 ASP A 176     -13.873   1.104   8.098  1.00 13.75           O  
ATOM   1010  N   HIS A 177     -10.951   5.657   6.527  1.00 12.38           N  
ATOM   1011  CA  HIS A 177     -10.674   6.719   5.605  1.00 11.93           C  
ATOM   1012  C   HIS A 177      -9.403   7.473   5.928  1.00 12.40           C  
ATOM   1013  O   HIS A 177      -8.642   7.787   5.022  1.00 15.99           O  
ATOM   1014  CB  HIS A 177     -11.808   7.726   5.593  1.00 12.13           C  
ATOM   1015  CG  HIS A 177     -13.078   7.215   4.991  1.00 11.65           C  
ATOM   1016  ND1 HIS A 177     -13.538   7.637   3.757  1.00 13.40           N  
ATOM   1017  CD2 HIS A 177     -14.006   6.352   5.468  1.00 13.05           C  
ATOM   1018  CE1 HIS A 177     -14.702   7.069   3.512  1.00 13.60           C  
ATOM   1019  NE2 HIS A 177     -15.013   6.292   4.535  1.00 11.19           N  
ATOM   1020  N   LEU A 178      -9.178   7.779   7.204  1.00 11.32           N  
ATOM   1021  CA  LEU A 178      -8.205   8.794   7.596  1.00 11.65           C  
ATOM   1022  C   LEU A 178      -6.932   8.195   8.177  1.00 13.86           C  
ATOM   1023  O   LEU A 178      -5.837   8.800   8.115  1.00 12.05           O  
ATOM   1024  CB  LEU A 178      -8.835   9.753   8.634  1.00 10.74           C  
ATOM   1025  CG  LEU A 178      -9.974  10.617   8.079  1.00  8.47           C  
ATOM   1026  CD1 LEU A 178     -10.417  11.611   9.148  1.00 11.51           C  
ATOM   1027  CD2 LEU A 178      -9.603  11.253   6.729  1.00 14.44           C  
ATOM   1028  N   GLU A 179      -7.051   7.005   8.743  1.00 14.95           N  
ATOM   1029  CA  GLU A 179      -5.878   6.383   9.381  1.00 18.00           C  
ATOM   1030  C   GLU A 179      -4.599   6.261   8.512  1.00 16.80           C  
ATOM   1031  O   GLU A 179      -3.505   6.542   9.009  1.00 17.16           O  
ATOM   1032  CB  GLU A 179      -6.248   5.009   9.973  1.00 19.30           C  
ATOM   1033  CG  GLU A 179      -5.135   4.400  10.816  1.00 24.25           C  
ATOM   1034  CD  GLU A 179      -4.893   5.198  12.066  1.00 27.57           C  
ATOM   1035  OE1 GLU A 179      -5.852   5.814  12.576  1.00 35.82           O  
ATOM   1036  OE2 GLU A 179      -3.756   5.206  12.563  1.00 35.02           O  
ATOM   1037  N   PRO A 180      -4.719   5.824   7.237  1.00 17.99           N  
ATOM   1038  CA  PRO A 180      -3.528   5.704   6.373  1.00 17.66           C  
ATOM   1039  C   PRO A 180      -2.784   7.039   6.227  1.00 17.69           C  
ATOM   1040  O   PRO A 180      -1.552   7.078   6.351  1.00 19.01           O  
ATOM   1041  CB  PRO A 180      -4.094   5.236   5.021  1.00 18.48           C  
ATOM   1042  CG  PRO A 180      -5.421   4.689   5.301  1.00 18.48           C  
ATOM   1043  CD  PRO A 180      -5.938   5.312   6.580  1.00 18.39           C  
ATOM   1044  N   TRP A 181      -3.518   8.125   5.988  1.00 15.69           N  
ATOM   1045  CA  TRP A 181      -2.911   9.439   5.883  1.00 15.08           C  
ATOM   1046  C   TRP A 181      -2.283   9.861   7.197  1.00 13.47           C  
ATOM   1047  O   TRP A 181      -1.187  10.431   7.228  1.00 14.34           O  
ATOM   1048  CB  TRP A 181      -3.954  10.507   5.473  1.00 14.90           C  
ATOM   1049  CG  TRP A 181      -3.310  11.851   5.239  1.00 15.30           C  
ATOM   1050  CD1 TRP A 181      -2.812  12.318   4.056  1.00 13.42           C  
ATOM   1051  CD2 TRP A 181      -3.034  12.876   6.221  1.00 16.00           C  
ATOM   1052  NE1 TRP A 181      -2.273  13.575   4.226  1.00 13.75           N  
ATOM   1053  CE2 TRP A 181      -2.395  13.942   5.541  1.00 15.31           C  
ATOM   1054  CE3 TRP A 181      -3.291  13.006   7.594  1.00 12.86           C  
ATOM   1055  CZ2 TRP A 181      -1.991  15.113   6.185  1.00 13.16           C  
ATOM   1056  CZ3 TRP A 181      -2.893  14.183   8.244  1.00 14.42           C  
ATOM   1057  CH2 TRP A 181      -2.253  15.221   7.537  1.00 14.06           C  
ATOM   1058  N   ILE A 182      -2.980   9.600   8.298  1.00 13.65           N  
ATOM   1059  CA  ILE A 182      -2.491  10.017   9.604  1.00 14.53           C  
ATOM   1060  C   ILE A 182      -1.175   9.279   9.878  1.00 15.87           C  
ATOM   1061  O   ILE A 182      -0.173   9.862  10.311  1.00 15.93           O  
ATOM   1062  CB  ILE A 182      -3.556   9.736  10.700  1.00 14.40           C  
ATOM   1063  CG1 ILE A 182      -4.706  10.760  10.548  1.00 13.24           C  
ATOM   1064  CG2 ILE A 182      -2.933   9.789  12.112  1.00 11.58           C  
ATOM   1065  CD1 ILE A 182      -5.925  10.482  11.408  1.00 14.02           C  
ATOM   1066  N   GLN A 183      -1.174   7.993   9.569  1.00 16.34           N  
ATOM   1067  CA  GLN A 183       0.020   7.191   9.826  1.00 19.48           C  
ATOM   1068  C   GLN A 183       1.203   7.622   8.931  1.00 18.73           C  
ATOM   1069  O   GLN A 183       2.348   7.722   9.409  1.00 19.20           O  
ATOM   1070  CB  GLN A 183      -0.323   5.700   9.768  1.00 20.54           C  
ATOM   1071  CG  GLN A 183      -1.185   5.250  10.976  1.00 29.09           C  
ATOM   1072  CD  GLN A 183      -0.611   5.696  12.348  1.00 35.35           C  
ATOM   1073  OE1 GLN A 183       0.489   5.295  12.738  1.00 39.60           O  
ATOM   1074  NE2 GLN A 183      -1.371   6.513  13.079  1.00 31.95           N  
ATOM   1075  N   GLU A 184       0.912   7.980   7.682  1.00 19.39           N  
ATOM   1076  CA  GLU A 184       1.916   8.516   6.749  1.00 20.30           C  
ATOM   1077  C   GLU A 184       2.449   9.890   7.129  1.00 22.72           C  
ATOM   1078  O   GLU A 184       3.558  10.286   6.715  1.00 22.79           O  
ATOM   1079  CB  GLU A 184       1.380   8.542   5.327  1.00 21.63           C  
ATOM   1080  CG  GLU A 184       1.200   7.178   4.813  1.00 25.31           C  
ATOM   1081  CD  GLU A 184       0.694   7.150   3.419  1.00 29.86           C  
ATOM   1082  OE1 GLU A 184       0.462   8.230   2.836  1.00 32.97           O  
ATOM   1083  OE2 GLU A 184       0.516   6.032   2.911  1.00 34.51           O  
ATOM   1084  N   ASN A 185       1.677  10.615   7.930  1.00 21.17           N  
ATOM   1085  CA  ASN A 185       2.045  11.966   8.295  1.00 22.13           C  
ATOM   1086  C   ASN A 185       2.505  12.090   9.762  1.00 23.01           C  
ATOM   1087  O   ASN A 185       2.404  13.137  10.394  1.00 24.91           O  
ATOM   1088  CB  ASN A 185       0.945  12.951   7.875  1.00 22.00           C  
ATOM   1089  CG  ASN A 185       0.801  13.047   6.353  1.00 22.54           C  
ATOM   1090  OD1 ASN A 185       1.373  13.943   5.713  1.00 27.48           O  
ATOM   1091  ND2 ASN A 185       0.101  12.089   5.753  1.00 21.04           N  
ATOM   1092  N   GLY A 186       3.046  11.003  10.288  1.00 22.99           N  
ATOM   1093  CA  GLY A 186       3.672  11.043  11.603  1.00 25.07           C  
ATOM   1094  C   GLY A 186       2.725  10.818  12.776  1.00 24.49           C  
ATOM   1095  O   GLY A 186       3.088  11.100  13.918  1.00 26.51           O  
ATOM   1096  N   GLY A 187       1.520  10.311  12.506  1.00 21.96           N  
ATOM   1097  CA  GLY A 187       0.573   9.956  13.573  1.00 20.10           C  
ATOM   1098  C   GLY A 187       0.107  11.154  14.409  1.00 17.80           C  
ATOM   1099  O   GLY A 187       0.513  12.303  14.176  1.00 16.43           O  
ATOM   1100  N   TRP A 188      -0.763  10.896  15.388  1.00 17.88           N  
ATOM   1101  CA  TRP A 188      -1.272  11.991  16.215  1.00 15.75           C  
ATOM   1102  C   TRP A 188      -0.173  12.722  16.996  1.00 16.16           C  
ATOM   1103  O   TRP A 188      -0.290  13.920  17.284  1.00 15.08           O  
ATOM   1104  CB  TRP A 188      -2.401  11.516  17.135  1.00 16.38           C  
ATOM   1105  CG  TRP A 188      -3.672  11.318  16.368  1.00 14.25           C  
ATOM   1106  CD1 TRP A 188      -4.172  10.150  15.830  1.00 16.74           C  
ATOM   1107  CD2 TRP A 188      -4.589  12.354  16.012  1.00 16.02           C  
ATOM   1108  NE1 TRP A 188      -5.367  10.411  15.173  1.00 16.65           N  
ATOM   1109  CE2 TRP A 188      -5.643  11.755  15.284  1.00 18.14           C  
ATOM   1110  CE3 TRP A 188      -4.634  13.725  16.263  1.00 15.83           C  
ATOM   1111  CZ2 TRP A 188      -6.718  12.493  14.801  1.00 15.50           C  
ATOM   1112  CZ3 TRP A 188      -5.704  14.452  15.795  1.00 19.70           C  
ATOM   1113  CH2 TRP A 188      -6.728  13.830  15.050  1.00 18.45           C  
ATOM   1114  N   ASP A 189       0.903  12.032  17.356  1.00 16.72           N  
ATOM   1115  CA  ASP A 189       1.968  12.765  18.059  1.00 19.20           C  
ATOM   1116  C   ASP A 189       2.481  13.943  17.217  1.00 19.44           C  
ATOM   1117  O   ASP A 189       2.876  14.984  17.735  1.00 18.28           O  
ATOM   1118  CB  ASP A 189       3.109  11.830  18.440  1.00 21.59           C  
ATOM   1119  CG  ASP A 189       2.686  10.763  19.435  1.00 26.47           C  
ATOM   1120  OD1 ASP A 189       1.621  10.894  20.076  1.00 29.75           O  
ATOM   1121  OD2 ASP A 189       3.446   9.775  19.582  1.00 34.56           O  
ATOM   1122  N   THR A 190       2.462  13.777  15.906  1.00 17.61           N  
ATOM   1123  CA  THR A 190       2.890  14.838  15.004  1.00 18.75           C  
ATOM   1124  C   THR A 190       1.907  16.002  14.987  1.00 16.85           C  
ATOM   1125  O   THR A 190       2.290  17.180  14.883  1.00 16.97           O  
ATOM   1126  CB  THR A 190       3.089  14.284  13.601  1.00 20.93           C  
ATOM   1127  OG1 THR A 190       4.100  13.264  13.674  1.00 26.38           O  
ATOM   1128  CG2 THR A 190       3.541  15.392  12.636  1.00 22.87           C  
ATOM   1129  N   PHE A 191       0.627  15.673  15.078  1.00 14.25           N  
ATOM   1130  CA  PHE A 191      -0.400  16.716  15.235  1.00 14.08           C  
ATOM   1131  C   PHE A 191      -0.175  17.510  16.523  1.00 13.56           C  
ATOM   1132  O   PHE A 191      -0.302  18.737  16.544  1.00 15.48           O  
ATOM   1133  CB  PHE A 191      -1.792  16.070  15.247  1.00 13.48           C  
ATOM   1134  CG  PHE A 191      -2.888  17.020  15.626  1.00 13.20           C  
ATOM   1135  CD1 PHE A 191      -3.378  17.919  14.686  1.00 17.38           C  
ATOM   1136  CD2 PHE A 191      -3.427  17.013  16.914  1.00 12.67           C  
ATOM   1137  CE1 PHE A 191      -4.402  18.819  15.033  1.00 18.25           C  
ATOM   1138  CE2 PHE A 191      -4.433  17.909  17.267  1.00 17.67           C  
ATOM   1139  CZ  PHE A 191      -4.926  18.815  16.308  1.00 17.34           C  
ATOM   1140  N   VAL A 192       0.171  16.808  17.605  1.00 12.61           N  
ATOM   1141  CA  VAL A 192       0.433  17.471  18.907  1.00 15.62           C  
ATOM   1142  C   VAL A 192       1.623  18.462  18.768  1.00 16.55           C  
ATOM   1143  O   VAL A 192       1.533  19.627  19.186  1.00 17.74           O  
ATOM   1144  CB  VAL A 192       0.670  16.434  20.037  1.00 13.77           C  
ATOM   1145  CG1 VAL A 192       1.092  17.132  21.346  1.00 15.33           C  
ATOM   1146  CG2 VAL A 192      -0.616  15.581  20.292  1.00 13.96           C  
ATOM   1147  N   GLU A 193       2.706  18.002  18.154  1.00 19.07           N  
ATOM   1148  CA  GLU A 193       3.875  18.869  17.946  1.00 22.35           C  
ATOM   1149  C   GLU A 193       3.480  20.026  17.047  1.00 22.60           C  
ATOM   1150  O   GLU A 193       3.831  21.172  17.302  1.00 21.43           O  
ATOM   1151  CB  GLU A 193       4.987  18.126  17.229  1.00 23.48           C  
ATOM   1152  CG  GLU A 193       5.602  16.961  17.956  1.00 30.61           C  
ATOM   1153  CD  GLU A 193       6.461  16.129  17.013  1.00 38.74           C  
ATOM   1154  OE1 GLU A 193       6.844  15.000  17.386  1.00 41.24           O  
ATOM   1155  OE2 GLU A 193       6.738  16.610  15.881  1.00 42.66           O  
ATOM   1156  N   LEU A 194       2.762  19.716  15.969  1.00 23.55           N  
ATOM   1157  CA  LEU A 194       2.389  20.751  15.011  1.00 24.86           C  
ATOM   1158  C   LEU A 194       1.456  21.759  15.618  1.00 25.64           C  
ATOM   1159  O   LEU A 194       1.615  22.948  15.355  1.00 26.95           O  
ATOM   1160  CB  LEU A 194       1.736  20.167  13.755  1.00 25.53           C  
ATOM   1161  CG  LEU A 194       2.605  20.097  12.515  1.00 27.34           C  
ATOM   1162  CD1 LEU A 194       1.795  19.620  11.316  1.00 29.98           C  
ATOM   1163  CD2 LEU A 194       3.198  21.461  12.234  1.00 29.26           C  
ATOM   1165  N   MET B  84     -32.190  28.013   2.877  1.00 25.48           N  
ATOM   1166  CA  MET B  84     -31.268  26.901   3.296  1.00 24.53           C  
ATOM   1167  C   MET B  84     -30.198  26.392   2.289  1.00 21.78           C  
ATOM   1168  O   MET B  84     -30.518  25.822   1.245  1.00 22.31           O  
ATOM   1169  CB  MET B  84     -32.067  25.699   3.770  1.00 25.40           C  
ATOM   1170  CG  MET B  84     -31.260  24.884   4.753  1.00 29.42           C  
ATOM   1171  SD  MET B  84     -32.271  23.704   5.684  1.00 36.88           S  
ATOM   1172  CE  MET B  84     -31.781  24.170   7.361  1.00 29.05           C  
ATOM   1173  N   ARG B  85     -28.935  26.557   2.638  1.00 19.05           N  
ATOM   1174  CA  ARG B  85     -27.840  26.173   1.730  1.00 17.43           C  
ATOM   1175  C   ARG B  85     -27.734  24.648   1.747  1.00 15.97           C  
ATOM   1176  O   ARG B  85     -27.927  24.035   2.780  1.00 15.41           O  
ATOM   1177  CB  ARG B  85     -26.522  26.791   2.206  1.00 17.53           C  
ATOM   1178  CG  ARG B  85     -26.636  28.292   2.525  1.00 19.36           C  
ATOM   1179  CD  ARG B  85     -26.299  29.119   1.320  1.00 20.18           C  
ATOM   1180  NE  ARG B  85     -26.596  28.459   0.052  1.00 25.26           N  
ATOM   1181  CZ  ARG B  85     -27.739  28.594  -0.602  1.00 28.09           C  
ATOM   1182  NH1 ARG B  85     -27.911  27.980  -1.786  1.00 27.43           N  
ATOM   1183  NH2 ARG B  85     -28.701  29.350  -0.069  1.00 28.43           N  
ATOM   1184  N   PRO B  86     -27.444  24.048   0.592  1.00 16.06           N  
ATOM   1185  CA  PRO B  86     -27.381  22.583   0.520  1.00 14.96           C  
ATOM   1186  C   PRO B  86     -26.110  22.043   1.187  1.00 14.65           C  
ATOM   1187  O   PRO B  86     -25.158  22.800   1.393  1.00 13.30           O  
ATOM   1188  CB  PRO B  86     -27.355  22.313  -0.980  1.00 15.26           C  
ATOM   1189  CG  PRO B  86     -26.744  23.538  -1.584  1.00 16.09           C  
ATOM   1190  CD  PRO B  86     -27.122  24.703  -0.692  1.00 16.09           C  
ATOM   1191  N   GLU B  87     -26.090  20.741   1.474  1.00 13.45           N  
ATOM   1192  CA  GLU B  87     -24.910  20.112   2.067  1.00 12.49           C  
ATOM   1193  C   GLU B  87     -23.608  20.388   1.306  1.00 12.64           C  
ATOM   1194  O   GLU B  87     -22.535  20.478   1.919  1.00 10.84           O  
ATOM   1195  CB  GLU B  87     -25.147  18.603   2.202  1.00 14.24           C  
ATOM   1196  CG  GLU B  87     -25.826  18.220   3.520  1.00 17.91           C  
ATOM   1197  CD  GLU B  87     -27.323  18.077   3.427  1.00 26.57           C  
ATOM   1198  OE1 GLU B  87     -27.891  18.614   2.443  1.00 27.83           O  
ATOM   1199  OE2 GLU B  87     -27.924  17.446   4.357  1.00 24.32           O  
ATOM   1200  N   ILE B  88     -23.677  20.508  -0.025  1.00 10.62           N  
ATOM   1201  CA  ILE B  88     -22.472  20.771  -0.805  1.00  9.92           C  
ATOM   1202  C   ILE B  88     -21.840  22.128  -0.367  1.00  9.70           C  
ATOM   1203  O   ILE B  88     -20.605  22.245  -0.211  1.00 10.07           O  
ATOM   1204  CB  ILE B  88     -22.753  20.734  -2.350  1.00  9.32           C  
ATOM   1205  CG1 ILE B  88     -21.491  21.036  -3.169  1.00 10.63           C  
ATOM   1206  CG2 ILE B  88     -23.855  21.714  -2.759  1.00  9.80           C  
ATOM   1207  CD1 ILE B  88     -20.324  20.087  -2.917  1.00 13.52           C  
ATOM   1208  N   TRP B  89     -22.685  23.134  -0.145  1.00  7.08           N  
ATOM   1209  CA  TRP B  89     -22.231  24.456   0.314  1.00  8.98           C  
ATOM   1210  C   TRP B  89     -21.649  24.374   1.734  1.00  8.41           C  
ATOM   1211  O   TRP B  89     -20.585  24.918   2.013  1.00  8.25           O  
ATOM   1212  CB  TRP B  89     -23.391  25.463   0.285  1.00  9.29           C  
ATOM   1213  CG  TRP B  89     -23.034  26.868   0.743  1.00 10.26           C  
ATOM   1214  CD1 TRP B  89     -22.665  27.923  -0.064  1.00 11.60           C  
ATOM   1215  CD2 TRP B  89     -23.038  27.376   2.091  1.00 11.39           C  
ATOM   1216  NE1 TRP B  89     -22.425  29.032   0.699  1.00 13.27           N  
ATOM   1217  CE2 TRP B  89     -22.639  28.732   2.023  1.00  7.75           C  
ATOM   1218  CE3 TRP B  89     -23.356  26.821   3.353  1.00 11.71           C  
ATOM   1219  CZ2 TRP B  89     -22.553  29.556   3.163  1.00 13.39           C  
ATOM   1220  CZ3 TRP B  89     -23.272  27.655   4.501  1.00 12.45           C  
ATOM   1221  CH2 TRP B  89     -22.848  29.001   4.386  1.00 14.58           C  
ATOM   1222  N   ILE B  90     -22.349  23.704   2.628  1.00  8.97           N  
ATOM   1223  CA  ILE B  90     -21.851  23.485   3.995  1.00  9.72           C  
ATOM   1224  C   ILE B  90     -20.445  22.838   3.949  1.00  8.84           C  
ATOM   1225  O   ILE B  90     -19.494  23.315   4.594  1.00  7.32           O  
ATOM   1226  CB  ILE B  90     -22.801  22.587   4.804  1.00 10.74           C  
ATOM   1227  CG1 ILE B  90     -24.187  23.287   4.965  1.00 12.44           C  
ATOM   1228  CG2 ILE B  90     -22.161  22.264   6.197  1.00  9.28           C  
ATOM   1229  CD1 ILE B  90     -25.245  22.406   5.689  1.00 11.54           C  
ATOM   1230  N   ALA B  91     -20.311  21.758   3.182  1.00  7.04           N  
ATOM   1231  CA  ALA B  91     -19.032  21.093   3.116  1.00  7.86           C  
ATOM   1232  C   ALA B  91     -17.912  21.949   2.488  1.00  8.92           C  
ATOM   1233  O   ALA B  91     -16.789  21.910   2.955  1.00  7.80           O  
ATOM   1234  CB  ALA B  91     -19.186  19.756   2.383  1.00  6.44           C  
ATOM   1235  N   GLN B  92     -18.203  22.684   1.408  1.00  7.88           N  
ATOM   1236  CA  GLN B  92     -17.180  23.558   0.785  1.00  8.61           C  
ATOM   1237  C   GLN B  92     -16.762  24.643   1.765  1.00  8.29           C  
ATOM   1238  O   GLN B  92     -15.580  25.035   1.793  1.00  8.23           O  
ATOM   1239  CB  GLN B  92     -17.663  24.160  -0.548  1.00  7.76           C  
ATOM   1240  CG  GLN B  92     -17.937  23.052  -1.593  1.00  7.94           C  
ATOM   1241  CD  GLN B  92     -18.449  23.548  -2.927  1.00 11.92           C  
ATOM   1242  OE1 GLN B  92     -19.047  24.615  -3.030  1.00 14.50           O  
ATOM   1243  NE2 GLN B  92     -18.248  22.727  -3.964  1.00 12.55           N  
ATOM   1244  N   GLU B  93     -17.707  25.171   2.532  1.00  6.67           N  
ATOM   1245  CA  GLU B  93     -17.369  26.238   3.483  1.00  9.17           C  
ATOM   1246  C   GLU B  93     -16.488  25.665   4.622  1.00  8.72           C  
ATOM   1247  O   GLU B  93     -15.487  26.236   5.013  1.00  8.01           O  
ATOM   1248  CB  GLU B  93     -18.638  26.912   4.019  1.00 10.36           C  
ATOM   1249  CG  GLU B  93     -19.103  28.049   3.089  1.00  8.30           C  
ATOM   1250  CD  GLU B  93     -18.104  29.225   3.105  1.00  9.19           C  
ATOM   1251  OE1 GLU B  93     -18.040  29.909   4.127  1.00 11.32           O  
ATOM   1252  OE2 GLU B  93     -17.384  29.444   2.113  1.00 11.21           O  
ATOM   1253  N   LEU B  94     -16.875  24.500   5.115  1.00  9.96           N  
ATOM   1254  CA  LEU B  94     -16.126  23.799   6.151  1.00  9.52           C  
ATOM   1255  C   LEU B  94     -14.668  23.465   5.714  1.00  9.60           C  
ATOM   1256  O   LEU B  94     -13.713  23.746   6.442  1.00  9.34           O  
ATOM   1257  CB  LEU B  94     -16.856  22.502   6.476  1.00  9.81           C  
ATOM   1258  CG  LEU B  94     -16.248  21.659   7.593  1.00  9.59           C  
ATOM   1259  CD1 LEU B  94     -16.439  22.372   8.943  1.00  8.63           C  
ATOM   1260  CD2 LEU B  94     -16.934  20.268   7.559  1.00 11.07           C  
ATOM   1261  N   ARG B  95     -14.532  22.915   4.513  1.00  7.58           N  
ATOM   1262  CA  ARG B  95     -13.214  22.615   3.915  1.00  7.83           C  
ATOM   1263  C   ARG B  95     -12.423  23.923   3.724  1.00  8.70           C  
ATOM   1264  O   ARG B  95     -11.209  23.959   3.980  1.00  8.72           O  
ATOM   1265  CB  ARG B  95     -13.381  21.924   2.547  1.00  8.95           C  
ATOM   1266  CG  ARG B  95     -12.041  21.470   1.931  1.00 11.96           C  
ATOM   1267  CD  ARG B  95     -12.328  20.750   0.607  1.00 18.97           C  
ATOM   1268  NE  ARG B  95     -13.030  21.615  -0.344  1.00 20.94           N  
ATOM   1269  CZ  ARG B  95     -13.948  21.237  -1.237  1.00 22.05           C  
ATOM   1270  NH1 ARG B  95     -14.397  19.983  -1.328  1.00 16.14           N  
ATOM   1271  NH2 ARG B  95     -14.472  22.158  -2.040  1.00 26.27           N  
ATOM   1272  N   ARG B  96     -13.095  24.988   3.267  1.00  6.52           N  
ATOM   1273  CA  ARG B  96     -12.400  26.263   3.046  1.00  8.57           C  
ATOM   1274  C   ARG B  96     -11.698  26.723   4.314  1.00  7.32           C  
ATOM   1275  O   ARG B  96     -10.481  26.996   4.299  1.00  8.22           O  
ATOM   1276  CB  ARG B  96     -13.340  27.384   2.547  1.00  8.86           C  
ATOM   1277  CG  ARG B  96     -12.594  28.747   2.340  1.00  9.78           C  
ATOM   1278  CD  ARG B  96     -13.552  29.857   1.778  1.00  7.68           C  
ATOM   1279  NE  ARG B  96     -14.628  30.197   2.728  1.00 11.90           N  
ATOM   1280  CZ  ARG B  96     -14.468  30.977   3.789  1.00 12.08           C  
ATOM   1281  NH1 ARG B  96     -13.250  31.475   4.075  1.00 11.04           N  
ATOM   1282  NH2 ARG B  96     -15.510  31.262   4.571  1.00 11.37           N  
ATOM   1283  N   ILE B  97     -12.444  26.788   5.414  1.00  6.83           N  
ATOM   1284  CA  ILE B  97     -11.874  27.302   6.649  1.00  8.51           C  
ATOM   1285  C   ILE B  97     -10.915  26.274   7.271  1.00  8.49           C  
ATOM   1286  O   ILE B  97      -9.865  26.638   7.840  1.00 10.13           O  
ATOM   1287  CB  ILE B  97     -12.964  27.807   7.654  1.00  9.02           C  
ATOM   1288  CG1 ILE B  97     -13.982  26.718   7.994  1.00  8.50           C  
ATOM   1289  CG2 ILE B  97     -13.679  29.077   7.121  1.00 10.42           C  
ATOM   1290  CD1 ILE B  97     -14.913  27.142   9.206  1.00  8.95           C  
ATOM   1291  N   GLY B  98     -11.207  24.979   7.106  1.00  8.81           N  
ATOM   1292  CA  GLY B  98     -10.243  23.931   7.526  1.00  9.18           C  
ATOM   1293  C   GLY B  98      -8.884  24.107   6.834  1.00  9.14           C  
ATOM   1294  O   GLY B  98      -7.803  23.940   7.456  1.00  7.06           O  
ATOM   1295  N   ASP B  99      -8.923  24.464   5.549  1.00  8.56           N  
ATOM   1296  CA  ASP B  99      -7.710  24.749   4.762  1.00  9.35           C  
ATOM   1297  C   ASP B  99      -6.947  26.004   5.192  1.00  8.73           C  
ATOM   1298  O   ASP B  99      -5.700  26.019   5.236  1.00  8.69           O  
ATOM   1299  CB  ASP B  99      -8.037  24.825   3.267  1.00  8.18           C  
ATOM   1300  CG  ASP B  99      -8.250  23.435   2.626  1.00 11.68           C  
ATOM   1301  OD1 ASP B  99      -7.847  22.405   3.210  1.00 11.92           O  
ATOM   1302  OD2 ASP B  99      -8.787  23.400   1.492  1.00 10.45           O  
ATOM   1303  N   GLU B 100      -7.675  27.060   5.500  1.00  9.44           N  
ATOM   1304  CA  GLU B 100      -7.090  28.287   6.025  1.00 10.10           C  
ATOM   1305  C   GLU B 100      -6.412  28.022   7.359  1.00  8.92           C  
ATOM   1306  O   GLU B 100      -5.283  28.477   7.584  1.00  8.20           O  
ATOM   1307  CB  GLU B 100      -8.154  29.359   6.167  1.00 10.04           C  
ATOM   1308  CG  GLU B 100      -8.629  29.817   4.745  1.00 12.63           C  
ATOM   1309  CD  GLU B 100      -9.737  30.833   4.799  1.00 13.99           C  
ATOM   1310  OE1 GLU B 100      -9.933  31.444   5.873  1.00 18.21           O  
ATOM   1311  OE2 GLU B 100     -10.417  31.036   3.742  1.00 19.01           O  
ATOM   1312  N   PHE B 101      -7.051  27.206   8.183  1.00  8.93           N  
ATOM   1313  CA  PHE B 101      -6.548  26.879   9.533  1.00 10.10           C  
ATOM   1314  C   PHE B 101      -5.282  26.049   9.344  1.00 11.10           C  
ATOM   1315  O   PHE B 101      -4.239  26.334   9.942  1.00 11.21           O  
ATOM   1316  CB  PHE B 101      -7.635  26.090  10.274  1.00 10.09           C  
ATOM   1317  CG  PHE B 101      -7.304  25.752  11.696  1.00  8.63           C  
ATOM   1318  CD1 PHE B 101      -7.318  26.728  12.675  1.00 11.35           C  
ATOM   1319  CD2 PHE B 101      -7.008  24.454  12.042  1.00 10.47           C  
ATOM   1320  CE1 PHE B 101      -7.039  26.393  14.022  1.00 15.72           C  
ATOM   1321  CE2 PHE B 101      -6.688  24.129  13.363  1.00 16.02           C  
ATOM   1322  CZ  PHE B 101      -6.723  25.103  14.351  1.00 13.65           C  
ATOM   1323  N   ASN B 102      -5.350  25.069   8.443  1.00  9.03           N  
ATOM   1324  CA  ASN B 102      -4.183  24.225   8.118  1.00 10.11           C  
ATOM   1325  C   ASN B 102      -2.973  25.034   7.629  1.00 10.98           C  
ATOM   1326  O   ASN B 102      -1.814  24.785   8.054  1.00 11.69           O  
ATOM   1327  CB  ASN B 102      -4.531  23.209   7.036  1.00  7.85           C  
ATOM   1328  CG  ASN B 102      -3.413  22.237   6.805  1.00  9.89           C  
ATOM   1329  OD1 ASN B 102      -3.063  21.477   7.710  1.00 13.14           O  
ATOM   1330  ND2 ASN B 102      -2.824  22.276   5.623  1.00 12.76           N  
ATOM   1331  N   ALA B 103      -3.233  25.964   6.709  1.00 10.72           N  
ATOM   1332  CA  ALA B 103      -2.176  26.713   6.035  1.00 12.17           C  
ATOM   1333  C   ALA B 103      -1.421  27.559   7.051  1.00 13.11           C  
ATOM   1334  O   ALA B 103      -0.211  27.758   6.924  1.00 12.63           O  
ATOM   1335  CB  ALA B 103      -2.755  27.581   4.914  1.00 12.52           C  
ATOM   1336  N   TYR B 104      -2.139  28.040   8.062  1.00 10.93           N  
ATOM   1337  CA  TYR B 104      -1.522  28.834   9.121  1.00 11.29           C  
ATOM   1338  C   TYR B 104      -0.469  27.994   9.883  1.00 11.13           C  
ATOM   1339  O   TYR B 104       0.652  28.452  10.144  1.00 11.29           O  
ATOM   1340  CB  TYR B 104      -2.608  29.380  10.069  1.00 11.95           C  
ATOM   1341  CG  TYR B 104      -2.024  30.254  11.137  1.00 10.62           C  
ATOM   1342  CD1 TYR B 104      -1.765  31.611  10.901  1.00 16.11           C  
ATOM   1343  CD2 TYR B 104      -1.689  29.700  12.375  1.00 11.32           C  
ATOM   1344  CE1 TYR B 104      -1.224  32.418  11.930  1.00 16.62           C  
ATOM   1345  CE2 TYR B 104      -1.167  30.460  13.360  1.00 15.88           C  
ATOM   1346  CZ  TYR B 104      -0.910  31.803  13.133  1.00 17.80           C  
ATOM   1347  OH  TYR B 104      -0.364  32.465  14.186  1.00 23.71           O  
ATOM   1348  N   TYR B 105      -0.837  26.767  10.228  1.00 11.44           N  
ATOM   1349  CA  TYR B 105       0.007  25.935  11.089  1.00 11.86           C  
ATOM   1350  C   TYR B 105       0.972  24.976  10.408  1.00 12.52           C  
ATOM   1351  O   TYR B 105       1.951  24.579  11.011  1.00 13.17           O  
ATOM   1352  CB  TYR B 105      -0.881  25.096  11.967  1.00 12.80           C  
ATOM   1353  CG  TYR B 105      -1.312  25.832  13.171  1.00 14.82           C  
ATOM   1354  CD1 TYR B 105      -2.653  26.147  13.369  1.00  9.88           C  
ATOM   1355  CD2 TYR B 105      -0.380  26.240  14.123  1.00 16.72           C  
ATOM   1356  CE1 TYR B 105      -3.051  26.827  14.490  1.00 12.54           C  
ATOM   1357  CE2 TYR B 105      -0.767  26.919  15.237  1.00 18.76           C  
ATOM   1358  CZ  TYR B 105      -2.113  27.207  15.435  1.00 20.99           C  
ATOM   1359  OH  TYR B 105      -2.507  27.889  16.572  1.00 22.46           O  
ATOM   1360  N   ALA B 106       0.653  24.541   9.189  1.00 12.15           N  
ATOM   1361  CA  ALA B 106       1.391  23.441   8.559  1.00 11.51           C  
ATOM   1362  C   ALA B 106       2.079  23.872   7.284  1.00 11.98           C  
ATOM   1363  O   ALA B 106       1.480  24.568   6.449  1.00 11.96           O  
ATOM   1364  CB  ALA B 106       0.436  22.276   8.253  1.00 12.11           C  
ATOM   1365  N   ARG B 107       3.336  23.435   7.122  1.00 12.03           N  
ATOM   1366  CA  ARG B 107       4.125  23.719   5.946  1.00 12.88           C  
ATOM   1367  C   ARG B 107       3.578  22.888   4.792  1.00 14.10           C  
ATOM   1368  O   ARG B 107       3.291  21.703   4.987  1.00 14.00           O  
ATOM   1369  CB  ARG B 107       5.575  23.289   6.194  1.00 12.61           C  
ATOM   1370  CG  ARG B 107       6.423  23.384   4.986  1.00 14.96           C  
ATOM   1371  CD  ARG B 107       7.875  23.003   5.307  1.00 18.25           C  
ATOM   1372  NE  ARG B 107       8.645  22.980   4.057  1.00 20.31           N  
ATOM   1373  CZ  ARG B 107       9.735  22.243   3.870  1.00 26.02           C  
ATOM   1374  NH1 ARG B 107      10.191  21.457   4.851  1.00 23.61           N  
ATOM   1375  NH2 ARG B 107      10.360  22.272   2.697  1.00 22.91           N  
ATOM   1376  N   ARG B 108       3.431  23.492   3.617  1.00 14.18           N  
ATOM   1377  CA  ARG B 108       2.967  22.763   2.425  1.00 16.16           C  
ATOM   1378  C   ARG B 108       3.975  21.670   1.998  1.00 19.65           C  
ATOM   1379  O   ARG B 108       3.553  20.555   1.623  1.00 22.25           O  
ATOM   1380  CB  ARG B 108       2.645  23.679   1.231  1.00 15.74           C  
ATOM   1381  CG  ARG B 108       1.794  22.894   0.156  1.00 19.10           C  
ATOM   1382  CD  ARG B 108       1.874  23.163  -1.346  1.00 30.29           C  
ATOM   1383  NE  ARG B 108       1.318  24.419  -1.765  1.00 29.16           N  
ATOM   1384  CZ  ARG B 108       0.636  24.664  -2.895  1.00 22.08           C  
ATOM   1385  NH1 ARG B 108       0.291  23.741  -3.801  1.00 21.84           N  
ATOM   1386  NH2 ARG B 108       0.259  25.897  -3.083  1.00 19.67           N  
