# Supplementary material for: Characterizing the consensus residue specificity and surface of BCL-2 binding to BH3 ligands using the Knob-Socket model
Source: PLoS One. 2023 Feb 16;18(2):e0281463. doi: 10.1371/journal.pone.0281463 (PMC9934389; doi:10.1371/journal.pone.0281463)
Supplement: S1 File — (TGZ) [file pone.0281463.s008.tgz › BCL3_Bax_KS_files/3kz0/f3kz0.pdb]

ATOM      1  N   ASP A 172     -20.159   9.730 -27.440  1.00 74.88           N  
ATOM      2  CA  ASP A 172     -20.097  10.858 -26.532  1.00 72.01           C  
ATOM      3  C   ASP A 172     -18.660  11.195 -26.179  1.00 65.92           C  
ATOM      4  O   ASP A 172     -18.065  10.599 -25.280  1.00 64.09           O  
ATOM      5  CB  ASP A 172     -20.844  10.484 -25.295  1.00 75.49           C  
ATOM      6  CG  ASP A 172     -21.112  11.621 -24.423  1.00 78.68           C  
ATOM      7  OD1 ASP A 172     -20.852  12.816 -24.768  1.00 75.69           O  
ATOM      8  OD2 ASP A 172     -21.587  11.213 -23.355  1.00 82.07           O  
ATOM      9  N   GLU A 173     -18.103  12.158 -26.899  1.00 63.19           N  
ATOM     10  CA  GLU A 173     -16.718  12.550 -26.682  1.00 61.40           C  
ATOM     11  C   GLU A 173     -16.496  13.229 -25.329  1.00 53.41           C  
ATOM     12  O   GLU A 173     -15.481  12.996 -24.675  1.00 53.24           O  
ATOM     13  CB  GLU A 173     -16.228  13.453 -27.814  1.00 71.20           C  
ATOM     14  CG  GLU A 173     -14.752  13.800 -27.719  1.00 80.69           C  
ATOM     15  CD  GLU A 173     -13.851  12.591 -27.896  1.00 86.86           C  
ATOM     16  OE1 GLU A 173     -13.984  11.893 -28.924  1.00 88.41           O  
ATOM     17  OE2 GLU A 173     -13.003  12.344 -27.013  1.00 88.54           O  
ATOM     18  N   LEU A 174     -17.440  14.068 -24.913  1.00 51.75           N  
ATOM     19  CA  LEU A 174     -17.320  14.776 -23.642  1.00 46.78           C  
ATOM     20  C   LEU A 174     -17.262  13.788 -22.485  1.00 44.22           C  
ATOM     21  O   LEU A 174     -16.433  13.914 -21.582  1.00 41.71           O  
ATOM     22  CB  LEU A 174     -18.492  15.736 -23.450  1.00 45.82           C  
ATOM     23  CG  LEU A 174     -18.439  16.589 -22.182  1.00 48.57           C  
ATOM     24  CD1 LEU A 174     -17.106  17.316 -22.087  1.00 44.17           C  
ATOM     25  CD2 LEU A 174     -19.596  17.572 -22.161  1.00 45.61           C  
ATOM     26  N   TYR A 175     -18.148  12.800 -22.522  1.00 42.20           N  
ATOM     27  CA  TYR A 175     -18.180  11.774 -21.491  1.00 43.90           C  
ATOM     28  C   TYR A 175     -16.871  10.991 -21.460  1.00 43.46           C  
ATOM     29  O   TYR A 175     -16.300  10.767 -20.394  1.00 41.03           O  
ATOM     30  CB  TYR A 175     -19.354  10.822 -21.717  1.00 39.36           C  
ATOM     31  CG  TYR A 175     -19.496   9.769 -20.643  1.00 41.70           C  
ATOM     32  CD1 TYR A 175     -20.317   9.978 -19.543  1.00 44.43           C  
ATOM     33  CD2 TYR A 175     -18.804   8.569 -20.727  1.00 47.46           C  
ATOM     34  CE1 TYR A 175     -20.446   9.018 -18.556  1.00 45.01           C  
ATOM     35  CE2 TYR A 175     -18.926   7.605 -19.747  1.00 49.13           C  
ATOM     36  CZ  TYR A 175     -19.748   7.834 -18.664  1.00 51.21           C  
ATOM     37  OH  TYR A 175     -19.871   6.873 -17.687  1.00 59.34           O  
ATOM     38  N   ARG A 176     -16.404  10.576 -22.633  1.00 49.10           N  
ATOM     39  CA  ARG A 176     -15.178   9.793 -22.737  1.00 51.51           C  
ATOM     40  C   ARG A 176     -14.007  10.545 -22.120  1.00 42.09           C  
ATOM     41  O   ARG A 176     -13.266   9.999 -21.300  1.00 42.43           O  
ATOM     42  CB  ARG A 176     -14.870   9.468 -24.200  1.00 63.17           C  
ATOM     43  CG  ARG A 176     -13.714   8.498 -24.387  1.00 73.91           C  
ATOM     44  CD  ARG A 176     -13.143   8.576 -25.795  1.00 84.37           C  
ATOM     45  NE  ARG A 176     -12.433   9.831 -26.026  1.00 91.11           N  
ATOM     46  CZ  ARG A 176     -11.138  10.011 -25.786  1.00 93.14           C  
ATOM     47  NH1 ARG A 176     -10.574  11.188 -26.024  1.00 91.80           N  
ATOM     48  NH2 ARG A 176     -10.406   9.015 -25.307  1.00 95.58           N  
ATOM     49  N   GLN A 177     -13.847  11.802 -22.520  1.00 37.47           N  
ATOM     50  CA  GLN A 177     -12.765  12.634 -22.012  1.00 36.99           C  
ATOM     51  C   GLN A 177     -12.871  12.807 -20.502  1.00 34.00           C  
ATOM     52  O   GLN A 177     -11.883  12.668 -19.783  1.00 39.26           O  
ATOM     53  CB  GLN A 177     -12.769  14.001 -22.698  1.00 44.18           C  
ATOM     54  CG  GLN A 177     -11.585  14.880 -22.321  1.00 48.75           C  
ATOM     55  CD  GLN A 177     -11.594  16.216 -23.038  1.00 47.28           C  
ATOM     56  OE1 GLN A 177     -12.644  16.702 -23.458  1.00 50.79           O  
ATOM     57  NE2 GLN A 177     -10.420  16.820 -23.176  1.00 46.38           N  
ATOM     58  N   SER A 178     -14.076  13.109 -20.028  1.00 35.56           N  
ATOM     59  CA  SER A 178     -14.307  13.330 -18.604  1.00 32.14           C  
ATOM     60  C   SER A 178     -13.982  12.085 -17.789  1.00 30.36           C  
ATOM     61  O   SER A 178     -13.336  12.166 -16.743  1.00 32.19           O  
ATOM     62  CB  SER A 178     -15.756  13.755 -18.353  1.00 29.22           C  
ATOM     63  OG  SER A 178     -16.077  14.926 -19.083  1.00 24.85           O  
ATOM     64  N   LEU A 179     -14.436  10.935 -18.276  1.00 36.80           N  
ATOM     65  CA  LEU A 179     -14.210   9.664 -17.598  1.00 40.06           C  
ATOM     66  C   LEU A 179     -12.725   9.330 -17.525  1.00 37.96           C  
ATOM     67  O   LEU A 179     -12.241   8.830 -16.511  1.00 38.57           O  
ATOM     68  CB  LEU A 179     -14.962   8.537 -18.309  1.00 46.89           C  
ATOM     69  CG  LEU A 179     -14.804   7.138 -17.708  1.00 46.53           C  
ATOM     70  CD1 LEU A 179     -15.209   7.134 -16.241  1.00 43.57           C  
ATOM     71  CD2 LEU A 179     -15.613   6.116 -18.496  1.00 40.20           C  
ATOM     72  N   GLU A 180     -12.004   9.610 -18.604  1.00 37.53           N  
ATOM     73  CA  GLU A 180     -10.576   9.338 -18.647  1.00 41.75           C  
ATOM     74  C   GLU A 180      -9.851  10.183 -17.611  1.00 39.62           C  
ATOM     75  O   GLU A 180      -9.097   9.666 -16.787  1.00 41.37           O  
ATOM     76  CB  GLU A 180     -10.017   9.618 -20.043  1.00 56.22           C  
ATOM     77  CG  GLU A 180      -8.536   9.310 -20.193  1.00 68.90           C  
ATOM     78  CD  GLU A 180      -8.021   9.596 -21.590  1.00 81.00           C  
ATOM     79  OE1 GLU A 180      -8.788  10.147 -22.408  1.00 81.60           O  
ATOM     80  OE2 GLU A 180      -6.848   9.271 -21.870  1.00 87.81           O  
ATOM     81  N   ILE A 181     -10.089  11.488 -17.654  1.00 34.26           N  
ATOM     82  CA  ILE A 181      -9.452  12.410 -16.726  1.00 31.11           C  
ATOM     83  C   ILE A 181      -9.740  12.015 -15.281  1.00 31.58           C  
ATOM     84  O   ILE A 181      -8.819  11.795 -14.492  1.00 29.05           O  
ATOM     85  CB  ILE A 181      -9.921  13.855 -16.970  1.00 36.06           C  
ATOM     86  CG1 ILE A 181      -9.483  14.322 -18.360  1.00 32.46           C  
ATOM     87  CG2 ILE A 181      -9.380  14.782 -15.895  1.00 34.32           C  
ATOM     88  CD1 ILE A 181     -10.019  15.681 -18.747  1.00 36.77           C  
ATOM     89  N   ILE A 182     -11.022  11.910 -14.948  1.00 37.38           N  
ATOM     90  CA  ILE A 182     -11.446  11.609 -13.586  1.00 37.28           C  
ATOM     91  C   ILE A 182     -10.943  10.249 -13.101  1.00 39.79           C  
ATOM     92  O   ILE A 182     -10.557  10.102 -11.940  1.00 41.86           O  
ATOM     93  CB  ILE A 182     -12.981  11.689 -13.446  1.00 35.55           C  
ATOM     94  CG1 ILE A 182     -13.460  13.111 -13.748  1.00 35.49           C  
ATOM     95  CG2 ILE A 182     -13.416  11.263 -12.054  1.00 32.91           C  
ATOM     96  CD1 ILE A 182     -14.961  13.286 -13.691  1.00 31.52           C  
ATOM     97  N   SER A 183     -10.939   9.262 -13.993  1.00 39.66           N  
ATOM     98  CA  SER A 183     -10.473   7.920 -13.645  1.00 49.92           C  
ATOM     99  C   SER A 183      -8.986   7.891 -13.316  1.00 49.88           C  
ATOM    100  O   SER A 183      -8.570   7.295 -12.323  1.00 44.02           O  
ATOM    101  CB  SER A 183     -10.766   6.933 -14.775  1.00 50.54           C  
ATOM    102  OG  SER A 183     -12.159   6.745 -14.937  1.00 56.28           O  
ATOM    103  N   ARG A 184      -8.190   8.538 -14.158  1.00 50.47           N  
ATOM    104  CA  ARG A 184      -6.747   8.551 -13.980  1.00 50.33           C  
ATOM    105  C   ARG A 184      -6.353   9.224 -12.673  1.00 47.38           C  
ATOM    106  O   ARG A 184      -5.426   8.781 -12.004  1.00 50.81           O  
ATOM    107  CB  ARG A 184      -6.074   9.235 -15.171  1.00 60.03           C  
ATOM    108  CG  ARG A 184      -6.463   8.611 -16.502  1.00 71.90           C  
ATOM    109  CD  ARG A 184      -5.847   9.330 -17.691  1.00 77.72           C  
ATOM    110  NE  ARG A 184      -4.410   9.104 -17.788  1.00 81.35           N  
ATOM    111  CZ  ARG A 184      -3.845   8.200 -18.581  1.00 78.88           C  
ATOM    112  NH1 ARG A 184      -4.592   7.428 -19.359  1.00 80.06           N  
ATOM    113  NH2 ARG A 184      -2.527   8.071 -18.598  1.00 73.18           N  
ATOM    114  N   TYR A 185      -7.060  10.288 -12.308  1.00 42.12           N  
ATOM    115  CA  TYR A 185      -6.769  10.988 -11.063  1.00 35.08           C  
ATOM    116  C   TYR A 185      -7.091  10.125  -9.847  1.00 40.15           C  
ATOM    117  O   TYR A 185      -6.275   9.998  -8.934  1.00 40.90           O  
ATOM    118  CB  TYR A 185      -7.531  12.314 -10.986  1.00 28.61           C  
ATOM    119  CG  TYR A 185      -7.272  13.072  -9.703  1.00 25.26           C  
ATOM    120  CD1 TYR A 185      -6.009  13.574  -9.417  1.00 26.30           C  
ATOM    121  CD2 TYR A 185      -8.285  13.281  -8.776  1.00 27.19           C  
ATOM    122  CE1 TYR A 185      -5.761  14.264  -8.245  1.00 25.12           C  
ATOM    123  CE2 TYR A 185      -8.046  13.974  -7.598  1.00 27.24           C  
ATOM    124  CZ  TYR A 185      -6.781  14.463  -7.340  1.00 27.76           C  
ATOM    125  OH  TYR A 185      -6.530  15.152  -6.174  1.00 28.48           O  
ATOM    126  N   LEU A 186      -8.282   9.534  -9.835  1.00 40.72           N  
ATOM    127  CA  LEU A 186      -8.689   8.687  -8.721  1.00 42.17           C  
ATOM    128  C   LEU A 186      -7.771   7.476  -8.576  1.00 44.12           C  
ATOM    129  O   LEU A 186      -7.409   7.094  -7.464  1.00 45.48           O  
ATOM    130  CB  LEU A 186     -10.143   8.235  -8.879  1.00 42.15           C  
ATOM    131  CG  LEU A 186     -11.203   9.075  -8.162  1.00 41.97           C  
ATOM    132  CD1 LEU A 186     -11.147  10.527  -8.610  1.00 42.14           C  
ATOM    133  CD2 LEU A 186     -12.589   8.494  -8.392  1.00 46.68           C  
ATOM    134  N   ARG A 187      -7.396   6.882  -9.704  1.00 42.91           N  
ATOM    135  CA  ARG A 187      -6.545   5.698  -9.695  1.00 50.60           C  
ATOM    136  C   ARG A 187      -5.163   5.999  -9.126  1.00 58.04           C  
ATOM    137  O   ARG A 187      -4.649   5.250  -8.297  1.00 61.47           O  
ATOM    138  CB  ARG A 187      -6.412   5.112 -11.102  1.00 56.32           C  
ATOM    139  CG  ARG A 187      -5.612   3.821 -11.150  1.00 62.46           C  
ATOM    140  CD  ARG A 187      -5.531   3.260 -12.560  1.00 66.83           C  
ATOM    141  NE  ARG A 187      -6.851   2.996 -13.126  1.00 68.15           N  
ATOM    142  CZ  ARG A 187      -7.437   3.757 -14.045  1.00 68.41           C  
ATOM    143  NH1 ARG A 187      -6.817   4.833 -14.512  1.00 71.17           N  
ATOM    144  NH2 ARG A 187      -8.640   3.439 -14.503  1.00 62.23           N  
ATOM    145  N   GLU A 188      -4.566   7.099  -9.574  1.00 57.19           N  
ATOM    146  CA  GLU A 188      -3.233   7.473  -9.118  1.00 52.61           C  
ATOM    147  C   GLU A 188      -3.259   7.963  -7.673  1.00 52.89           C  
ATOM    148  O   GLU A 188      -2.278   7.822  -6.946  1.00 51.54           O  
ATOM    149  CB  GLU A 188      -2.622   8.534 -10.036  1.00 52.73           C  
ATOM    150  CG  GLU A 188      -3.295   9.891  -9.964  1.00 59.83           C  
ATOM    151  CD  GLU A 188      -2.765  10.854 -11.007  1.00 63.06           C  
ATOM    152  OE1 GLU A 188      -2.122  10.389 -11.972  1.00 57.43           O  
ATOM    153  OE2 GLU A 188      -2.995  12.073 -10.866  1.00 67.21           O  
ATOM    154  N   GLN A 189      -4.384   8.540  -7.263  1.00 57.45           N  
ATOM    155  CA  GLN A 189      -4.557   8.968  -5.881  1.00 56.11           C  
ATOM    156  C   GLN A 189      -4.713   7.755  -4.973  1.00 59.67           C  
ATOM    157  O   GLN A 189      -4.232   7.747  -3.840  1.00 61.32           O  
ATOM    158  CB  GLN A 189      -5.775   9.885  -5.747  1.00 52.00           C  
ATOM    159  CG  GLN A 189      -5.546  11.305  -6.235  1.00 46.68           C  
ATOM    160  CD  GLN A 189      -4.629  12.094  -5.319  1.00 50.83           C  
ATOM    161  OE1 GLN A 189      -4.920  12.275  -4.137  1.00 52.34           O  
ATOM    162  NE2 GLN A 189      -3.517  12.572  -5.863  1.00 53.01           N  
ATOM    163  N   ALA A 190      -5.385   6.729  -5.485  1.00 61.71           N  
ATOM    164  CA  ALA A 190      -5.632   5.511  -4.723  1.00 70.57           C  
ATOM    165  C   ALA A 190      -4.364   4.675  -4.585  1.00 75.57           C  
ATOM    166  O   ALA A 190      -3.955   4.332  -3.475  1.00 73.80           O  
ATOM    167  CB  ALA A 190      -6.738   4.697  -5.375  1.00 72.41           C  
ATOM    168  N   THR A 191      -3.750   4.346  -5.717  1.00 79.69           N  
ATOM    169  CA  THR A 191      -2.514   3.574  -5.723  1.00 84.53           C  
ATOM    170  C   THR A 191      -1.377   4.373  -5.096  1.00 90.49           C  
ATOM    171  O   THR A 191      -0.589   3.842  -4.314  1.00 91.51           O  
ATOM    172  CB  THR A 191      -2.111   3.157  -7.150  1.00 84.19           C  
ATOM    173  OG1 THR A 191      -1.907   4.325  -7.955  1.00 86.06           O  
ATOM    174  CG2 THR A 191      -3.195   2.296  -7.780  1.00 82.40           C  
ATOM    175  N   GLY A 192      -1.299   5.652  -5.446  1.00 95.66           N  
ATOM    176  CA  GLY A 192      -0.299   6.538  -4.881  1.00100.32           C  
ATOM    177  C   GLY A 192       0.827   6.875  -5.838  1.00104.56           C  
ATOM    178  O   GLY A 192       1.806   7.513  -5.452  1.00106.65           O  
ATOM    179  N   ALA A 193       0.692   6.451  -7.090  1.00105.40           N  
ATOM    180  CA  ALA A 193       1.732   6.691  -8.084  1.00106.85           C  
ATOM    181  C   ALA A 193       1.158   7.023  -9.457  1.00108.63           C  
ATOM    182  O   ALA A 193       0.078   6.557  -9.821  1.00107.92           O  
ATOM    183  CB  ALA A 193       2.661   5.488  -8.177  1.00105.05           C  
ATOM    184  N   LYS A 194       1.891   7.835 -10.212  1.00109.62           N  
ATOM    185  CA  LYS A 194       1.530   8.138 -11.589  1.00109.50           C  
ATOM    186  C   LYS A 194       2.107   7.067 -12.507  1.00109.39           C  
ATOM    187  O   LYS A 194       3.129   6.457 -12.191  1.00108.61           O  
ATOM    188  CB  LYS A 194       2.053   9.518 -11.991  1.00109.64           C  
ATOM    189  N   ASP A 195       1.450   6.839 -13.639  1.00110.33           N  
ATOM    190  CA  ASP A 195       1.888   5.818 -14.585  1.00111.41           C  
ATOM    191  C   ASP A 195       3.356   5.994 -14.963  1.00113.46           C  
ATOM    192  O   ASP A 195       3.687   6.760 -15.868  1.00113.53           O  
ATOM    193  CB  ASP A 195       1.015   5.841 -15.841  1.00109.86           C  
ATOM    194  N   GLY A 203      -6.329  15.306 -25.293  1.00 71.35           N  
ATOM    195  CA  GLY A 203      -4.916  14.968 -25.299  1.00 69.00           C  
ATOM    196  C   GLY A 203      -4.102  15.904 -24.428  1.00 62.80           C  
ATOM    197  O   GLY A 203      -3.870  15.628 -23.250  1.00 67.48           O  
ATOM    198  N   ALA A 204      -3.662  17.015 -25.011  1.00 49.13           N  
ATOM    199  CA  ALA A 204      -2.970  18.050 -24.256  1.00 48.55           C  
ATOM    200  C   ALA A 204      -3.900  18.622 -23.193  1.00 46.56           C  
ATOM    201  O   ALA A 204      -3.494  18.857 -22.055  1.00 47.54           O  
ATOM    202  CB  ALA A 204      -2.488  19.150 -25.185  1.00 45.67           C  
ATOM    203  N   THR A 205      -5.153  18.846 -23.573  1.00 39.37           N  
ATOM    204  CA  THR A 205      -6.154  19.335 -22.637  1.00 38.85           C  
ATOM    205  C   THR A 205      -6.310  18.370 -21.469  1.00 35.01           C  
ATOM    206  O   THR A 205      -6.365  18.785 -20.312  1.00 38.63           O  
ATOM    207  CB  THR A 205      -7.516  19.528 -23.321  1.00 40.32           C  
ATOM    208  OG1 THR A 205      -7.465  20.684 -24.164  1.00 42.15           O  
ATOM    209  CG2 THR A 205      -8.613  19.713 -22.282  1.00 37.92           C  
ATOM    210  N   SER A 206      -6.377  17.081 -21.781  1.00 32.06           N  
ATOM    211  CA  SER A 206      -6.536  16.057 -20.757  1.00 37.20           C  
ATOM    212  C   SER A 206      -5.366  16.065 -19.783  1.00 40.76           C  
ATOM    213  O   SER A 206      -5.549  15.888 -18.579  1.00 45.69           O  
ATOM    214  CB  SER A 206      -6.685  14.673 -21.392  1.00 43.14           C  
ATOM    215  OG  SER A 206      -7.945  14.538 -22.027  1.00 50.78           O  
ATOM    216  N   ARG A 207      -4.163  16.274 -20.308  1.00 35.78           N  
ATOM    217  CA  ARG A 207      -2.973  16.305 -19.468  1.00 36.04           C  
ATOM    218  C   ARG A 207      -2.961  17.543 -18.576  1.00 28.21           C  
ATOM    219  O   ARG A 207      -2.618  17.461 -17.398  1.00 24.60           O  
ATOM    220  CB  ARG A 207      -1.698  16.222 -20.315  1.00 36.95           C  
ATOM    221  CG  ARG A 207      -1.548  14.909 -21.077  1.00 49.69           C  
ATOM    222  CD  ARG A 207      -0.160  14.772 -21.691  1.00 61.15           C  
ATOM    223  NE  ARG A 207       0.200  15.934 -22.499  1.00 65.38           N  
ATOM    224  CZ  ARG A 207       0.031  16.014 -23.815  1.00 66.39           C  
ATOM    225  NH1 ARG A 207      -0.494  14.997 -24.485  1.00 65.67           N  
ATOM    226  NH2 ARG A 207       0.389  17.115 -24.462  1.00 69.44           N  
ATOM    227  N   LYS A 208      -3.344  18.686 -19.136  1.00 26.72           N  
ATOM    228  CA  LYS A 208      -3.424  19.920 -18.361  1.00 33.63           C  
ATOM    229  C   LYS A 208      -4.514  19.849 -17.292  1.00 35.97           C  
ATOM    230  O   LYS A 208      -4.360  20.398 -16.200  1.00 35.80           O  
ATOM    231  CB  LYS A 208      -3.662  21.122 -19.276  1.00 41.24           C  
ATOM    232  CG  LYS A 208      -2.465  21.492 -20.132  1.00 46.49           C  
ATOM    233  CD  LYS A 208      -2.724  22.767 -20.913  1.00 52.02           C  
ATOM    234  CE  LYS A 208      -1.506  23.178 -21.720  1.00 57.55           C  
ATOM    235  NZ  LYS A 208      -0.347  23.509 -20.846  1.00 63.30           N  
ATOM    236  N   ALA A 209      -5.614  19.173 -17.609  1.00 26.82           N  
ATOM    237  CA  ALA A 209      -6.704  19.011 -16.654  1.00 28.08           C  
ATOM    238  C   ALA A 209      -6.268  18.125 -15.494  1.00 30.00           C  
ATOM    239  O   ALA A 209      -6.555  18.416 -14.334  1.00 23.52           O  
ATOM    240  CB  ALA A 209      -7.935  18.432 -17.338  1.00 22.19           C  
ATOM    241  N   LEU A 210      -5.566  17.043 -15.817  1.00 34.66           N  
ATOM    242  CA  LEU A 210      -5.055  16.129 -14.804  1.00 34.52           C  
ATOM    243  C   LEU A 210      -4.054  16.831 -13.893  1.00 35.48           C  
ATOM    244  O   LEU A 210      -4.044  16.611 -12.682  1.00 37.66           O  
ATOM    245  CB  LEU A 210      -4.405  14.913 -15.464  1.00 40.06           C  
ATOM    246  CG  LEU A 210      -4.008  13.763 -14.538  1.00 45.22           C  
ATOM    247  CD1 LEU A 210      -5.213  13.261 -13.761  1.00 44.02           C  
ATOM    248  CD2 LEU A 210      -3.375  12.636 -15.339  1.00 50.71           C  
ATOM    249  N   GLU A 211      -3.213  17.675 -14.483  1.00 37.80           N  
ATOM    250  CA  GLU A 211      -2.245  18.455 -13.719  1.00 39.06           C  
ATOM    251  C   GLU A 211      -2.950  19.442 -12.799  1.00 35.29           C  
ATOM    252  O   GLU A 211      -2.574  19.604 -11.639  1.00 32.64           O  
ATOM    253  CB  GLU A 211      -1.313  19.224 -14.653  1.00 47.00           C  
ATOM    254  CG  GLU A 211      -0.404  18.364 -15.505  1.00 62.57           C  
ATOM    255  CD  GLU A 211       0.459  19.201 -16.430  1.00 73.77           C  
ATOM    256  OE1 GLU A 211       0.324  20.441 -16.402  1.00 76.44           O  
ATOM    257  OE2 GLU A 211       1.269  18.625 -17.185  1.00 78.14           O  
ATOM    258  N   THR A 212      -3.961  20.119 -13.334  1.00 34.17           N  
ATOM    259  CA  THR A 212      -4.748  21.058 -12.548  1.00 32.57           C  
ATOM    260  C   THR A 212      -5.454  20.313 -11.425  1.00 26.34           C  
ATOM    261  O   THR A 212      -5.494  20.772 -10.284  1.00 26.71           O  
ATOM    262  CB  THR A 212      -5.793  21.781 -13.415  1.00 33.42           C  
ATOM    263  OG1 THR A 212      -5.127  22.600 -14.384  1.00 32.62           O  
ATOM    264  CG2 THR A 212      -6.691  22.654 -12.554  1.00 34.46           C  
ATOM    265  N   LEU A 213      -5.999  19.149 -11.762  1.00 25.70           N  
ATOM    266  CA  LEU A 213      -6.721  18.327 -10.804  1.00 27.56           C  
ATOM    267  C   LEU A 213      -5.791  17.869  -9.686  1.00 37.43           C  
ATOM    268  O   LEU A 213      -6.192  17.797  -8.525  1.00 43.37           O  
ATOM    269  CB  LEU A 213      -7.343  17.121 -11.510  1.00 28.84           C  
ATOM    270  CG  LEU A 213      -8.618  16.528 -10.910  1.00 31.92           C  
ATOM    271  CD1 LEU A 213      -9.655  17.613 -10.673  1.00 34.34           C  
ATOM    272  CD2 LEU A 213      -9.172  15.446 -11.823  1.00 26.06           C  
ATOM    273  N   ARG A 214      -4.546  17.562 -10.040  1.00 37.97           N  
ATOM    274  CA  ARG A 214      -3.555  17.145  -9.053  1.00 37.57           C  
ATOM    275  C   ARG A 214      -3.232  18.274  -8.085  1.00 33.97           C  
ATOM    276  O   ARG A 214      -3.105  18.057  -6.881  1.00 34.63           O  
ATOM    277  CB  ARG A 214      -2.265  16.691  -9.733  1.00 44.44           C  
ATOM    278  CG  ARG A 214      -2.341  15.350 -10.438  1.00 52.97           C  
ATOM    279  CD  ARG A 214      -0.945  14.918 -10.860  1.00 60.43           C  
ATOM    280  NE  ARG A 214      -0.930  13.651 -11.583  1.00 66.67           N  
ATOM    281  CZ  ARG A 214      -0.883  13.547 -12.907  1.00 75.40           C  
ATOM    282  NH1 ARG A 214      -0.851  14.639 -13.659  1.00 80.28           N  
ATOM    283  NH2 ARG A 214      -0.867  12.352 -13.479  1.00 77.08           N  
ATOM    284  N   ARG A 215      -3.088  19.480  -8.622  1.00 31.48           N  
ATOM    285  CA  ARG A 215      -2.745  20.643  -7.815  1.00 29.75           C  
ATOM    286  C   ARG A 215      -3.906  21.083  -6.922  1.00 35.54           C  
ATOM    287  O   ARG A 215      -3.752  21.200  -5.707  1.00 31.97           O  
ATOM    288  CB  ARG A 215      -2.288  21.795  -8.713  1.00 27.86           C  
ATOM    289  CG  ARG A 215      -2.120  23.124  -7.997  1.00 29.58           C  
ATOM    290  CD  ARG A 215      -1.480  24.162  -8.909  1.00 32.75           C  
ATOM    291  NE  ARG A 215      -2.127  24.222 -10.217  1.00 32.93           N  
ATOM    292  CZ  ARG A 215      -3.195  24.964 -10.493  1.00 34.03           C  
ATOM    293  NH1 ARG A 215      -3.751  25.713  -9.550  1.00 27.91           N  
ATOM    294  NH2 ARG A 215      -3.711  24.955 -11.713  1.00 30.11           N  
ATOM    295  N   VAL A 216      -5.068  21.318  -7.525  1.00 31.42           N  
ATOM    296  CA  VAL A 216      -6.232  21.783  -6.774  1.00 28.46           C  
ATOM    297  C   VAL A 216      -6.825  20.685  -5.893  1.00 24.24           C  
ATOM    298  O   VAL A 216      -7.113  20.909  -4.719  1.00 26.51           O  
ATOM    299  CB  VAL A 216      -7.333  22.333  -7.705  1.00 32.50           C  
ATOM    300  CG1 VAL A 216      -8.529  22.806  -6.889  1.00 28.55           C  
ATOM    301  CG2 VAL A 216      -6.787  23.465  -8.566  1.00 35.13           C  
ATOM    302  N   GLY A 217      -7.001  19.500  -6.470  1.00 25.37           N  
ATOM    303  CA  GLY A 217      -7.600  18.378  -5.767  1.00 32.47           C  
ATOM    304  C   GLY A 217      -6.817  17.888  -4.563  1.00 40.03           C  
ATOM    305  O   GLY A 217      -7.402  17.535  -3.538  1.00 40.06           O  
ATOM    306  N   ASP A 218      -5.494  17.850  -4.680  1.00 35.14           N  
ATOM    307  CA  ASP A 218      -4.663  17.469  -3.546  1.00 38.62           C  
ATOM    308  C   ASP A 218      -4.768  18.540  -2.473  1.00 38.89           C  
ATOM    309  O   ASP A 218      -4.810  18.243  -1.281  1.00 45.35           O  
ATOM    310  CB  ASP A 218      -3.203  17.283  -3.966  1.00 45.71           C  
ATOM    311  CG  ASP A 218      -2.983  16.017  -4.771  1.00 55.98           C  
ATOM    312  OD1 ASP A 218      -3.980  15.393  -5.192  1.00 54.10           O  
ATOM    313  OD2 ASP A 218      -1.810  15.645  -4.981  1.00 64.86           O  
ATOM    314  N   GLY A 219      -4.815  19.792  -2.909  1.00 30.99           N  
ATOM    315  CA  GLY A 219      -4.948  20.908  -1.992  1.00 32.39           C  
ATOM    316  C   GLY A 219      -6.248  20.912  -1.214  1.00 35.39           C  
ATOM    317  O   GLY A 219      -6.262  21.236  -0.033  1.00 37.35           O  
ATOM    318  N   VAL A 220      -7.343  20.571  -1.881  1.00 32.38           N  
ATOM    319  CA  VAL A 220      -8.639  20.480  -1.223  1.00 35.19           C  
ATOM    320  C   VAL A 220      -8.635  19.366  -0.186  1.00 37.16           C  
ATOM    321  O   VAL A 220      -9.154  19.530   0.914  1.00 30.53           O  
ATOM    322  CB  VAL A 220      -9.767  20.234  -2.248  1.00 27.73           C  
ATOM    323  CG1 VAL A 220     -11.074  19.925  -1.548  1.00 22.12           C  
ATOM    324  CG2 VAL A 220      -9.922  21.437  -3.149  1.00 23.84           C  
ATOM    325  N   GLN A 221      -8.049  18.229  -0.541  1.00 45.17           N  
ATOM    326  CA  GLN A 221      -7.972  17.102   0.378  1.00 49.86           C  
ATOM    327  C   GLN A 221      -7.148  17.421   1.615  1.00 50.29           C  
ATOM    328  O   GLN A 221      -7.517  17.041   2.717  1.00 54.42           O  
ATOM    329  CB  GLN A 221      -7.389  15.880  -0.320  1.00 44.94           C  
ATOM    330  CG  GLN A 221      -8.317  15.254  -1.323  1.00 42.74           C  
ATOM    331  CD  GLN A 221      -7.747  13.991  -1.909  1.00 45.50           C  
ATOM    332  OE1 GLN A 221      -7.665  12.966  -1.238  1.00 50.43           O  
ATOM    333  NE2 GLN A 221      -7.353  14.053  -3.169  1.00 44.77           N  
ATOM    334  N   ARG A 222      -6.028  18.109   1.433  1.00 40.02           N  
ATOM    335  CA  ARG A 222      -5.190  18.505   2.561  1.00 45.32           C  
ATOM    336  C   ARG A 222      -5.863  19.534   3.477  1.00 46.27           C  
ATOM    337  O   ARG A 222      -5.831  19.406   4.701  1.00 51.41           O  
ATOM    338  CB  ARG A 222      -3.863  19.048   2.044  1.00 51.71           C  
ATOM    339  CG  ARG A 222      -2.754  19.023   3.064  1.00 59.30           C  
ATOM    340  CD  ARG A 222      -1.451  19.481   2.455  1.00 67.09           C  
ATOM    341  NE  ARG A 222      -1.532  20.867   2.014  1.00 70.53           N  
ATOM    342  CZ  ARG A 222      -1.603  21.241   0.742  1.00 73.05           C  
ATOM    343  NH1 ARG A 222      -1.591  20.332  -0.222  1.00 71.76           N  
ATOM    344  NH2 ARG A 222      -1.676  22.527   0.436  1.00 73.70           N  
ATOM    345  N   ASN A 223      -6.475  20.546   2.874  1.00 45.59           N  
ATOM    346  CA  ASN A 223      -7.128  21.617   3.624  1.00 53.35           C  
ATOM    347  C   ASN A 223      -8.361  21.185   4.408  1.00 50.67           C  
ATOM    348  O   ASN A 223      -8.669  21.749   5.458  1.00 55.73           O  
ATOM    349  CB  ASN A 223      -7.501  22.758   2.676  1.00 59.06           C  
ATOM    350  CG  ASN A 223      -6.307  23.295   1.930  1.00 68.46           C  
ATOM    351  OD1 ASN A 223      -6.364  23.517   0.725  1.00 75.29           O  
ATOM    352  ND2 ASN A 223      -5.211  23.503   2.644  1.00 68.96           N  
ATOM    353  N   HIS A 224      -9.074  20.201   3.877  1.00 39.91           N  
ATOM    354  CA  HIS A 224     -10.344  19.791   4.454  1.00 37.67           C  
ATOM    355  C   HIS A 224     -10.383  18.287   4.795  1.00 43.31           C  
ATOM    356  O   HIS A 224     -11.412  17.637   4.639  1.00 48.46           O  
ATOM    357  CB  HIS A 224     -11.485  20.215   3.507  1.00 36.34           C  
ATOM    358  CG  HIS A 224     -11.401  21.651   3.071  1.00 34.54           C  
ATOM    359  ND1 HIS A 224     -12.155  22.652   3.645  1.00 35.73           N  
ATOM    360  CD2 HIS A 224     -10.635  22.254   2.129  1.00 36.79           C  
ATOM    361  CE1 HIS A 224     -11.865  23.807   3.073  1.00 33.05           C  
ATOM    362  NE2 HIS A 224     -10.945  23.593   2.150  1.00 21.29           N  
ATOM    363  N   GLU A 225      -9.259  17.748   5.270  1.00 49.16           N  
ATOM    364  CA  GLU A 225      -9.143  16.321   5.583  1.00 48.29           C  
ATOM    365  C   GLU A 225     -10.117  15.906   6.681  1.00 40.86           C  
ATOM    366  O   GLU A 225     -10.762  14.862   6.590  1.00 37.05           O  
ATOM    367  CB  GLU A 225      -7.705  15.979   5.995  1.00 57.53           C  
ATOM    368  CG  GLU A 225      -7.448  14.497   6.238  1.00 59.74           C  
ATOM    369  CD  GLU A 225      -6.002  14.205   6.601  1.00 69.01           C  
ATOM    370  OE1 GLU A 225      -5.668  13.021   6.820  1.00 75.46           O  
ATOM    371  OE2 GLU A 225      -5.198  15.160   6.668  1.00 70.35           O  
ATOM    372  N   THR A 226     -10.224  16.733   7.716  1.00 41.36           N  
ATOM    373  CA  THR A 226     -11.109  16.441   8.840  1.00 52.53           C  
ATOM    374  C   THR A 226     -12.552  16.287   8.383  1.00 55.95           C  
ATOM    375  O   THR A 226     -13.219  15.301   8.701  1.00 56.45           O  
ATOM    376  CB  THR A 226     -11.050  17.548   9.908  1.00 56.29           C  
ATOM    377  OG1 THR A 226      -9.705  17.686  10.384  1.00 52.49           O  
ATOM    378  CG2 THR A 226     -11.966  17.209  11.077  1.00 57.31           C  
ATOM    379  N   ALA A 227     -13.027  17.276   7.634  1.00 56.85           N  
ATOM    380  CA  ALA A 227     -14.391  17.268   7.131  1.00 57.87           C  
ATOM    381  C   ALA A 227     -14.594  16.104   6.177  1.00 52.66           C  
ATOM    382  O   ALA A 227     -15.609  15.414   6.231  1.00 53.09           O  
ATOM    383  CB  ALA A 227     -14.698  18.577   6.440  1.00 61.13           C  
ATOM    384  N   PHE A 228     -13.623  15.885   5.300  1.00 47.96           N  
ATOM    385  CA  PHE A 228     -13.704  14.778   4.363  1.00 50.26           C  
ATOM    386  C   PHE A 228     -13.752  13.464   5.126  1.00 49.77           C  
ATOM    387  O   PHE A 228     -14.515  12.564   4.783  1.00 49.61           O  
ATOM    388  CB  PHE A 228     -12.506  14.787   3.420  1.00 55.02           C  
ATOM    389  CG  PHE A 228     -12.737  15.546   2.148  1.00 59.25           C  
ATOM    390  CD1 PHE A 228     -13.513  16.693   2.130  1.00 57.03           C  
ATOM    391  CD2 PHE A 228     -12.160  15.116   0.968  1.00 59.69           C  
ATOM    392  CE1 PHE A 228     -13.713  17.387   0.951  1.00 53.56           C  
ATOM    393  CE2 PHE A 228     -12.354  15.805  -0.207  1.00 54.43           C  
ATOM    394  CZ  PHE A 228     -13.131  16.941  -0.217  1.00 51.36           C  
ATOM    395  N   GLN A 229     -12.928  13.360   6.163  1.00 53.86           N  
ATOM    396  CA  GLN A 229     -12.883  12.155   6.979  1.00 57.87           C  
ATOM    397  C   GLN A 229     -14.228  11.922   7.643  1.00 45.94           C  
ATOM    398  O   GLN A 229     -14.747  10.807   7.650  1.00 43.00           O  
ATOM    399  CB  GLN A 229     -11.787  12.257   8.042  1.00 67.68           C  
ATOM    400  CG  GLN A 229     -10.395  11.943   7.525  1.00 75.27           C  
ATOM    401  CD  GLN A 229      -9.316  12.161   8.570  1.00 79.71           C  
ATOM    402  OE1 GLN A 229      -9.430  13.040   9.426  1.00 79.05           O  
ATOM    403  NE2 GLN A 229      -8.257  11.364   8.499  1.00 79.18           N  
ATOM    404  N   GLY A 230     -14.789  12.986   8.204  1.00 44.50           N  
ATOM    405  CA  GLY A 230     -16.081  12.898   8.850  1.00 47.98           C  
ATOM    406  C   GLY A 230     -17.158  12.499   7.864  1.00 55.48           C  
ATOM    407  O   GLY A 230     -18.005  11.658   8.161  1.00 60.94           O  
ATOM    408  N   MET A 231     -17.129  13.103   6.682  1.00 55.80           N  
ATOM    409  CA  MET A 231     -18.123  12.795   5.666  1.00 58.25           C  
ATOM    410  C   MET A 231     -18.022  11.332   5.306  1.00 57.71           C  
ATOM    411  O   MET A 231     -19.024  10.637   5.168  1.00 61.05           O  
ATOM    412  CB  MET A 231     -17.885  13.624   4.412  1.00 59.66           C  
ATOM    413  CG  MET A 231     -17.972  15.114   4.622  1.00 62.74           C  
ATOM    414  SD  MET A 231     -17.348  15.985   3.178  1.00 56.79           S  
ATOM    415  CE  MET A 231     -18.304  15.182   1.895  1.00 37.11           C  
ATOM    416  N   LEU A 232     -16.790  10.873   5.148  1.00 57.96           N  
ATOM    417  CA  LEU A 232     -16.532   9.502   4.758  1.00 62.06           C  
ATOM    418  C   LEU A 232     -17.029   8.537   5.825  1.00 62.93           C  
ATOM    419  O   LEU A 232     -17.656   7.524   5.520  1.00 60.71           O  
ATOM    420  CB  LEU A 232     -15.037   9.317   4.535  1.00 62.08           C  
ATOM    421  CG  LEU A 232     -14.554   7.987   3.972  1.00 64.96           C  
ATOM    422  CD1 LEU A 232     -15.227   7.695   2.645  1.00 64.77           C  
ATOM    423  CD2 LEU A 232     -13.048   8.038   3.812  1.00 67.19           C  
ATOM    424  N   ARG A 233     -16.742   8.860   7.079  1.00 65.16           N  
ATOM    425  CA  ARG A 233     -17.138   8.012   8.190  1.00 71.33           C  
ATOM    426  C   ARG A 233     -18.654   7.894   8.266  1.00 73.05           C  
ATOM    427  O   ARG A 233     -19.195   6.802   8.440  1.00 75.36           O  
ATOM    428  CB  ARG A 233     -16.580   8.571   9.496  1.00 77.02           C  
ATOM    429  CG  ARG A 233     -16.955   7.774  10.722  1.00 84.08           C  
ATOM    430  CD  ARG A 233     -15.994   8.049  11.866  1.00 91.25           C  
ATOM    431  NE  ARG A 233     -16.010   9.445  12.296  1.00 97.06           N  
ATOM    432  CZ  ARG A 233     -15.017  10.306  12.094  1.00 99.45           C  
ATOM    433  NH1 ARG A 233     -13.914   9.921  11.466  1.00 95.82           N  
ATOM    434  NH2 ARG A 233     -15.126  11.554  12.528  1.00101.64           N  
ATOM    435  N   LYS A 234     -19.340   9.021   8.127  1.00 68.83           N  
ATOM    436  CA  LYS A 234     -20.793   9.014   8.182  1.00 65.65           C  
ATOM    437  C   LYS A 234     -21.389   8.265   6.995  1.00 63.93           C  
ATOM    438  O   LYS A 234     -22.378   7.547   7.140  1.00 64.35           O  
ATOM    439  CB  LYS A 234     -21.337  10.438   8.289  1.00 64.63           C  
ATOM    440  CG  LYS A 234     -20.958  11.101   9.602  1.00 64.33           C  
ATOM    441  CD  LYS A 234     -21.485  12.517   9.708  1.00 69.18           C  
ATOM    442  CE  LYS A 234     -20.811  13.258  10.852  1.00 72.65           C  
ATOM    443  NZ  LYS A 234     -21.225  14.686  10.899  1.00 73.34           N  
ATOM    444  N   LEU A 235     -20.773   8.410   5.827  1.00 63.88           N  
ATOM    445  CA  LEU A 235     -21.242   7.700   4.644  1.00 67.99           C  
ATOM    446  C   LEU A 235     -21.056   6.194   4.798  1.00 70.32           C  
ATOM    447  O   LEU A 235     -21.903   5.409   4.373  1.00 63.37           O  
ATOM    448  CB  LEU A 235     -20.545   8.219   3.388  1.00 69.72           C  
ATOM    449  CG  LEU A 235     -20.961   9.640   3.010  1.00 68.85           C  
ATOM    450  CD1 LEU A 235     -20.205  10.122   1.787  1.00 68.81           C  
ATOM    451  CD2 LEU A 235     -22.461   9.701   2.773  1.00 67.51           C  
ATOM    452  N   ASP A 236     -19.954   5.799   5.425  1.00 78.19           N  
ATOM    453  CA  ASP A 236     -19.689   4.391   5.689  1.00 82.88           C  
ATOM    454  C   ASP A 236     -19.753   3.529   4.428  1.00 82.36           C  
ATOM    455  O   ASP A 236     -20.537   2.588   4.357  1.00 81.91           O  
ATOM    456  CB  ASP A 236     -20.693   3.863   6.713  1.00 88.88           C  
ATOM    457  CG  ASP A 236     -20.260   2.550   7.320  1.00 94.70           C  
ATOM    458  OD1 ASP A 236     -19.070   2.429   7.686  1.00 95.25           O  
ATOM    459  OD2 ASP A 236     -21.109   1.642   7.439  1.00 96.72           O  
ATOM    460  N   ILE A 237     -18.939   3.845   3.430  1.00 83.30           N  
ATOM    461  CA  ILE A 237     -18.960   3.082   2.189  1.00 86.63           C  
ATOM    462  C   ILE A 237     -18.326   1.714   2.388  1.00 92.01           C  
ATOM    463  O   ILE A 237     -17.130   1.613   2.664  1.00 90.40           O  
ATOM    464  CB  ILE A 237     -18.156   3.780   1.100  1.00 83.41           C  
ATOM    465  CG1 ILE A 237     -18.375   5.292   1.146  1.00 79.25           C  
ATOM    466  CG2 ILE A 237     -18.485   3.195  -0.263  1.00 84.58           C  
ATOM    467  CD1 ILE A 237     -19.624   5.748   0.467  1.00 77.67           C  
ATOM    468  N   LYS A 238     -19.127   0.667   2.224  1.00 96.76           N  
ATOM    469  CA  LYS A 238     -18.669  -0.712   2.378  1.00 97.99           C  
ATOM    470  C   LYS A 238     -17.705  -1.221   1.299  1.00 98.79           C  
ATOM    471  O   LYS A 238     -16.747  -1.937   1.603  1.00 98.73           O  
ATOM    472  CB  LYS A 238     -19.879  -1.650   2.463  1.00 96.51           C  
ATOM    473  N   ASN A 239     -17.963  -0.866   0.045  1.00 96.35           N  
ATOM    474  CA  ASN A 239     -17.245  -1.482  -1.063  1.00 92.34           C  
ATOM    475  C   ASN A 239     -17.207  -0.626  -2.316  1.00 86.98           C  
ATOM    476  O   ASN A 239     -17.824   0.434  -2.378  1.00 86.17           O  
ATOM    477  CB  ASN A 239     -17.821  -2.867  -1.384  1.00 94.86           C  
ATOM    478  CG  ASN A 239     -19.074  -2.802  -2.228  1.00 98.67           C  
ATOM    479  OD1 ASN A 239     -19.965  -1.997  -1.975  1.00102.00           O  
ATOM    480  ND2 ASN A 239     -19.153  -3.664  -3.233  1.00 97.66           N  
ATOM    481  N   GLU A 240     -16.460  -1.101  -3.305  1.00 82.53           N  
ATOM    482  CA  GLU A 240     -16.244  -0.368  -4.541  1.00 79.26           C  
ATOM    483  C   GLU A 240     -17.546  -0.120  -5.283  1.00 78.60           C  
ATOM    484  O   GLU A 240     -17.717   0.921  -5.905  1.00 81.96           O  
ATOM    485  CB  GLU A 240     -15.276  -1.135  -5.443  1.00 79.05           C  
ATOM    486  N   ASP A 241     -18.456  -1.085  -5.225  1.00 76.52           N  
ATOM    487  CA  ASP A 241     -19.723  -0.988  -5.940  1.00 73.53           C  
ATOM    488  C   ASP A 241     -20.774  -0.201  -5.157  1.00 74.58           C  
ATOM    489  O   ASP A 241     -21.867   0.057  -5.661  1.00 76.95           O  
ATOM    490  CB  ASP A 241     -20.248  -2.387  -6.274  1.00 71.78           C  
ATOM    491  CG  ASP A 241     -19.349  -3.128  -7.245  1.00 68.22           C  
ATOM    492  OD1 ASP A 241     -19.134  -2.615  -8.362  1.00 67.85           O  
ATOM    493  OD2 ASP A 241     -18.860  -4.223  -6.893  1.00 65.47           O  
ATOM    494  N   ASP A 242     -20.438   0.178  -3.927  1.00 73.94           N  
ATOM    495  CA  ASP A 242     -21.347   0.948  -3.081  1.00 74.65           C  
ATOM    496  C   ASP A 242     -21.198   2.434  -3.376  1.00 70.51           C  
ATOM    497  O   ASP A 242     -20.601   3.176  -2.595  1.00 66.59           O  
ATOM    498  CB  ASP A 242     -21.061   0.677  -1.604  1.00 79.66           C  
ATOM    499  CG  ASP A 242     -22.068   1.338  -0.682  1.00 85.69           C  
ATOM    500  OD1 ASP A 242     -23.105   1.827  -1.180  1.00 89.52           O  
ATOM    501  OD2 ASP A 242     -21.824   1.366   0.542  1.00 86.48           O  
ATOM    502  N   VAL A 243     -21.707   2.854  -4.528  1.00 65.20           N  
ATOM    503  CA  VAL A 243     -21.587   4.244  -4.942  1.00 63.05           C  
ATOM    504  C   VAL A 243     -22.932   4.954  -5.030  1.00 65.49           C  
ATOM    505  O   VAL A 243     -22.991   6.127  -5.388  1.00 63.75           O  
ATOM    506  CB  VAL A 243     -20.871   4.357  -6.294  1.00 59.69           C  
ATOM    507  CG1 VAL A 243     -19.440   3.880  -6.160  1.00 58.43           C  
ATOM    508  CG2 VAL A 243     -21.604   3.553  -7.348  1.00 52.53           C  
ATOM    509  N   LYS A 244     -24.008   4.247  -4.702  1.00 67.75           N  
ATOM    510  CA  LYS A 244     -25.347   4.818  -4.811  1.00 66.18           C  
ATOM    511  C   LYS A 244     -25.587   5.985  -3.864  1.00 62.40           C  
ATOM    512  O   LYS A 244     -26.247   6.956  -4.224  1.00 61.56           O  
ATOM    513  CB  LYS A 244     -26.417   3.746  -4.608  1.00 68.66           C  
ATOM    514  CG  LYS A 244     -26.512   2.762  -5.754  1.00 71.87           C  
ATOM    515  CD  LYS A 244     -27.924   2.231  -5.891  1.00 74.77           C  
ATOM    516  CE  LYS A 244     -27.963   0.963  -6.720  1.00 78.36           C  
ATOM    517  NZ  LYS A 244     -27.193   1.090  -7.986  1.00 81.41           N  
ATOM    518  N   SER A 245     -25.069   5.882  -2.648  1.00 57.91           N  
ATOM    519  CA  SER A 245     -25.156   6.984  -1.705  1.00 57.64           C  
ATOM    520  C   SER A 245     -24.357   8.178  -2.207  1.00 56.41           C  
ATOM    521  O   SER A 245     -24.784   9.319  -2.065  1.00 59.31           O  
ATOM    522  CB  SER A 245     -24.640   6.551  -0.337  1.00 59.72           C  
ATOM    523  OG  SER A 245     -23.313   6.070  -0.439  1.00 63.27           O  
ATOM    524  N   LEU A 246     -23.194   7.913  -2.790  1.00 49.21           N  
ATOM    525  CA  LEU A 246     -22.361   8.983  -3.315  1.00 48.66           C  
ATOM    526  C   LEU A 246     -23.047   9.708  -4.452  1.00 40.92           C  
ATOM    527  O   LEU A 246     -22.939  10.922  -4.570  1.00 41.27           O  
ATOM    528  CB  LEU A 246     -21.017   8.441  -3.786  1.00 53.51           C  
ATOM    529  CG  LEU A 246     -20.074   8.116  -2.633  1.00 60.20           C  
ATOM    530  CD1 LEU A 246     -18.801   7.474  -3.139  1.00 61.74           C  
ATOM    531  CD2 LEU A 246     -19.775   9.380  -1.859  1.00 62.82           C  
ATOM    532  N   SER A 247     -23.742   8.961  -5.297  1.00 34.63           N  
ATOM    533  CA  SER A 247     -24.457   9.563  -6.408  1.00 40.87           C  
ATOM    534  C   SER A 247     -25.547  10.483  -5.906  1.00 40.17           C  
ATOM    535  O   SER A 247     -25.754  11.561  -6.452  1.00 43.85           O  
ATOM    536  CB  SER A 247     -25.062   8.488  -7.298  1.00 42.78           C  
ATOM    537  OG  SER A 247     -24.044   7.820  -8.013  1.00 48.97           O  
ATOM    538  N   ARG A 248     -26.243  10.050  -4.863  1.00 37.54           N  
ATOM    539  CA  ARG A 248     -27.307  10.849  -4.278  1.00 39.15           C  
ATOM    540  C   ARG A 248     -26.760  12.138  -3.693  1.00 38.12           C  
ATOM    541  O   ARG A 248     -27.387  13.183  -3.797  1.00 41.24           O  
ATOM    542  CB  ARG A 248     -28.050  10.056  -3.202  1.00 42.06           C  
ATOM    543  CG  ARG A 248     -28.972   8.988  -3.756  1.00 42.83           C  
ATOM    544  CD  ARG A 248     -29.876   8.417  -2.676  1.00 43.62           C  
ATOM    545  NE  ARG A 248     -29.134   7.784  -1.590  1.00 44.44           N  
ATOM    546  CZ  ARG A 248     -28.841   6.489  -1.537  1.00 45.76           C  
ATOM    547  NH1 ARG A 248     -29.214   5.671  -2.511  1.00 41.67           N  
ATOM    548  NH2 ARG A 248     -28.166   6.010  -0.505  1.00 49.51           N  
ATOM    549  N   VAL A 249     -25.589  12.052  -3.074  1.00 31.26           N  
ATOM    550  CA  VAL A 249     -24.916  13.221  -2.521  1.00 37.68           C  
ATOM    551  C   VAL A 249     -24.487  14.237  -3.581  1.00 33.11           C  
ATOM    552  O   VAL A 249     -24.628  15.440  -3.379  1.00 25.52           O  
ATOM    553  CB  VAL A 249     -23.681  12.796  -1.716  1.00 40.27           C  
ATOM    554  CG1 VAL A 249     -22.850  13.998  -1.348  1.00 35.14           C  
ATOM    555  CG2 VAL A 249     -24.102  12.046  -0.478  1.00 42.44           C  
ATOM    556  N   MET A 250     -23.954  13.753  -4.698  1.00 31.51           N  
ATOM    557  CA  MET A 250     -23.525  14.623  -5.791  1.00 33.95           C  
ATOM    558  C   MET A 250     -24.716  15.311  -6.454  1.00 31.67           C  
ATOM    559  O   MET A 250     -24.651  16.491  -6.796  1.00 32.69           O  
ATOM    560  CB  MET A 250     -22.715  13.828  -6.820  1.00 29.10           C  
ATOM    561  CG  MET A 250     -21.409  13.271  -6.260  1.00 43.29           C  
ATOM    562  SD  MET A 250     -20.420  12.344  -7.451  1.00 52.00           S  
ATOM    563  CE  MET A 250     -21.540  11.012  -7.872  1.00 54.18           C  
ATOM    564  N   ILE A 251     -25.802  14.565  -6.627  1.00 26.61           N  
ATOM    565  CA  ILE A 251     -27.035  15.116  -7.170  1.00 33.71           C  
ATOM    566  C   ILE A 251     -27.586  16.203  -6.256  1.00 33.41           C  
ATOM    567  O   ILE A 251     -28.005  17.265  -6.715  1.00 39.31           O  
ATOM    568  CB  ILE A 251     -28.109  14.028  -7.335  1.00 37.98           C  
ATOM    569  CG1 ILE A 251     -27.737  13.078  -8.473  1.00 37.50           C  
ATOM    570  CG2 ILE A 251     -29.470  14.658  -7.591  1.00 37.18           C  
ATOM    571  CD1 ILE A 251     -27.695  13.742  -9.830  1.00 42.83           C  
ATOM    572  N   HIS A 252     -27.578  15.932  -4.958  1.00 26.85           N  
ATOM    573  CA  HIS A 252     -28.130  16.868  -3.989  1.00 30.93           C  
ATOM    574  C   HIS A 252     -27.308  18.148  -3.896  1.00 30.07           C  
ATOM    575  O   HIS A 252     -27.853  19.229  -3.672  1.00 28.26           O  
ATOM    576  CB  HIS A 252     -28.241  16.214  -2.614  1.00 34.98           C  
ATOM    577  CG  HIS A 252     -29.160  16.937  -1.685  1.00 38.87           C  
ATOM    578  ND1 HIS A 252     -30.534  16.831  -1.770  1.00 42.92           N  
ATOM    579  CD2 HIS A 252     -28.912  17.787  -0.662  1.00 33.69           C  
ATOM    580  CE1 HIS A 252     -31.088  17.578  -0.836  1.00 43.61           C  
ATOM    581  NE2 HIS A 252     -30.126  18.168  -0.147  1.00 40.02           N  
ATOM    582  N   VAL A 253     -25.996  18.021  -4.064  1.00 25.00           N  
ATOM    583  CA  VAL A 253     -25.110  19.179  -4.042  1.00 27.17           C  
ATOM    584  C   VAL A 253     -25.603  20.265  -4.993  1.00 29.86           C  
ATOM    585  O   VAL A 253     -25.595  21.450  -4.657  1.00 26.06           O  
ATOM    586  CB  VAL A 253     -23.668  18.794  -4.425  1.00 29.68           C  
ATOM    587  CG1 VAL A 253     -22.852  20.035  -4.761  1.00 24.32           C  
ATOM    588  CG2 VAL A 253     -23.014  17.996  -3.306  1.00 33.07           C  
ATOM    589  N   PHE A 254     -26.038  19.854  -6.179  1.00 27.81           N  
ATOM    590  CA  PHE A 254     -26.484  20.800  -7.193  1.00 24.31           C  
ATOM    591  C   PHE A 254     -27.987  21.069  -7.123  1.00 23.38           C  
ATOM    592  O   PHE A 254     -28.521  21.811  -7.946  1.00 21.49           O  
ATOM    593  CB  PHE A 254     -26.113  20.306  -8.597  1.00 24.80           C  
ATOM    594  CG  PHE A 254     -24.633  20.149  -8.818  1.00 23.72           C  
ATOM    595  CD1 PHE A 254     -23.800  21.255  -8.842  1.00 23.08           C  
ATOM    596  CD2 PHE A 254     -24.079  18.896  -9.017  1.00 25.24           C  
ATOM    597  CE1 PHE A 254     -22.441  21.113  -9.050  1.00 28.79           C  
ATOM    598  CE2 PHE A 254     -22.723  18.746  -9.227  1.00 30.93           C  
ATOM    599  CZ  PHE A 254     -21.901  19.857  -9.244  1.00 34.80           C  
ATOM    600  N   SER A 255     -28.662  20.478  -6.141  1.00 19.83           N  
ATOM    601  CA  SER A 255     -30.120  20.579  -6.059  1.00 24.96           C  
ATOM    602  C   SER A 255     -30.598  22.010  -5.810  1.00 31.29           C  
ATOM    603  O   SER A 255     -31.776  22.313  -6.004  1.00 33.54           O  
ATOM    604  CB  SER A 255     -30.694  19.624  -5.002  1.00 23.66           C  
ATOM    605  OG  SER A 255     -30.503  20.115  -3.685  1.00 28.48           O  
ATOM    606  N   ASP A 256     -29.685  22.885  -5.394  1.00 22.03           N  
ATOM    607  CA  ASP A 256     -30.030  24.288  -5.160  1.00 20.51           C  
ATOM    608  C   ASP A 256     -30.015  25.114  -6.450  1.00 19.40           C  
ATOM    609  O   ASP A 256     -30.340  26.299  -6.438  1.00 25.95           O  
ATOM    610  CB  ASP A 256     -29.104  24.919  -4.111  1.00 18.51           C  
ATOM    611  CG  ASP A 256     -27.655  25.013  -4.580  1.00 32.51           C  
ATOM    612  OD1 ASP A 256     -27.302  24.361  -5.585  1.00 32.90           O  
ATOM    613  OD2 ASP A 256     -26.868  25.743  -3.940  1.00 28.30           O  
ATOM    614  N   GLY A 257     -29.631  24.486  -7.557  1.00 23.35           N  
ATOM    615  CA  GLY A 257     -29.596  25.162  -8.843  1.00 19.87           C  
ATOM    616  C   GLY A 257     -28.305  25.915  -9.117  1.00 26.63           C  
ATOM    617  O   GLY A 257     -28.199  26.646 -10.101  1.00 30.82           O  
ATOM    618  N   VAL A 258     -27.316  25.741  -8.248  1.00 29.17           N  
ATOM    619  CA  VAL A 258     -26.037  26.422  -8.421  1.00 28.65           C  
ATOM    620  C   VAL A 258     -24.989  25.485  -9.015  1.00 23.26           C  
ATOM    621  O   VAL A 258     -24.784  24.374  -8.527  1.00 25.09           O  
ATOM    622  CB  VAL A 258     -25.520  27.014  -7.092  1.00 32.24           C  
ATOM    623  CG1 VAL A 258     -24.099  27.536  -7.253  1.00 31.39           C  
ATOM    624  CG2 VAL A 258     -26.449  28.120  -6.609  1.00 28.35           C  
ATOM    625  N   THR A 259     -24.338  25.935 -10.081  1.00 22.28           N  
ATOM    626  CA  THR A 259     -23.289  25.148 -10.713  1.00 26.74           C  
ATOM    627  C   THR A 259     -22.046  25.995 -10.936  1.00 28.17           C  
ATOM    628  O   THR A 259     -22.113  27.085 -11.504  1.00 27.96           O  
ATOM    629  CB  THR A 259     -23.751  24.540 -12.054  1.00 31.71           C  
ATOM    630  OG1 THR A 259     -24.909  23.725 -11.837  1.00 36.81           O  
ATOM    631  CG2 THR A 259     -22.649  23.688 -12.666  1.00 31.92           C  
ATOM    632  N   ASN A 260     -20.912  25.487 -10.470  1.00 27.75           N  
ATOM    633  CA  ASN A 260     -19.636  26.157 -10.658  1.00 23.28           C  
ATOM    634  C   ASN A 260     -18.490  25.155 -10.588  1.00 25.43           C  
ATOM    635  O   ASN A 260     -18.666  24.033 -10.103  1.00 19.62           O  
ATOM    636  CB  ASN A 260     -19.453  27.282  -9.631  1.00 22.45           C  
ATOM    637  CG  ASN A 260     -19.473  26.779  -8.198  1.00 29.39           C  
ATOM    638  OD1 ASN A 260     -18.891  25.742  -7.884  1.00 28.83           O  
ATOM    639  ND2 ASN A 260     -20.136  27.522  -7.318  1.00 24.88           N  
ATOM    640  N   TRP A 261     -17.326  25.562 -11.083  1.00 22.87           N  
ATOM    641  CA  TRP A 261     -16.151  24.696 -11.114  1.00 28.21           C  
ATOM    642  C   TRP A 261     -15.680  24.305  -9.713  1.00 31.29           C  
ATOM    643  O   TRP A 261     -15.205  23.188  -9.496  1.00 24.71           O  
ATOM    644  CB  TRP A 261     -15.006  25.377 -11.866  1.00 24.88           C  
ATOM    645  CG  TRP A 261     -15.177  25.435 -13.360  1.00 26.12           C  
ATOM    646  CD1 TRP A 261     -15.223  26.557 -14.136  1.00 25.94           C  
ATOM    647  CD2 TRP A 261     -15.307  24.323 -14.256  1.00 19.99           C  
ATOM    648  NE1 TRP A 261     -15.371  26.213 -15.458  1.00 21.25           N  
ATOM    649  CE2 TRP A 261     -15.427  24.850 -15.558  1.00 16.84           C  
ATOM    650  CE3 TRP A 261     -15.336  22.936 -14.082  1.00 22.15           C  
ATOM    651  CZ2 TRP A 261     -15.575  24.035 -16.680  1.00 13.63           C  
ATOM    652  CZ3 TRP A 261     -15.481  22.130 -15.199  1.00 20.66           C  
ATOM    653  CH2 TRP A 261     -15.598  22.682 -16.480  1.00 17.69           C  
ATOM    654  N   GLY A 262     -15.804  25.234  -8.771  1.00 29.80           N  
ATOM    655  CA  GLY A 262     -15.403  24.984  -7.399  1.00 21.19           C  
ATOM    656  C   GLY A 262     -16.056  23.740  -6.825  1.00 23.89           C  
ATOM    657  O   GLY A 262     -15.386  22.891  -6.233  1.00 22.99           O  
ATOM    658  N   ARG A 263     -17.368  23.630  -7.002  1.00 17.62           N  
ATOM    659  CA  ARG A 263     -18.116  22.482  -6.505  1.00 25.99           C  
ATOM    660  C   ARG A 263     -17.719  21.218  -7.251  1.00 34.05           C  
ATOM    661  O   ARG A 263     -17.594  20.145  -6.659  1.00 37.24           O  
ATOM    662  CB  ARG A 263     -19.621  22.713  -6.654  1.00 23.72           C  
ATOM    663  CG  ARG A 263     -20.159  23.876  -5.845  1.00 34.43           C  
ATOM    664  CD  ARG A 263     -21.673  23.952  -5.940  1.00 30.97           C  
ATOM    665  NE  ARG A 263     -22.219  25.001  -5.087  1.00 32.96           N  
ATOM    666  CZ  ARG A 263     -23.511  25.135  -4.802  1.00 32.15           C  
ATOM    667  NH1 ARG A 263     -24.397  24.280  -5.296  1.00 30.13           N  
ATOM    668  NH2 ARG A 263     -23.916  26.121  -4.015  1.00 32.38           N  
ATOM    669  N   ILE A 264     -17.527  21.355  -8.558  1.00 33.43           N  
ATOM    670  CA  ILE A 264     -17.144  20.231  -9.402  1.00 34.02           C  
ATOM    671  C   ILE A 264     -15.799  19.629  -8.985  1.00 32.64           C  
ATOM    672  O   ILE A 264     -15.675  18.413  -8.848  1.00 30.84           O  
ATOM    673  CB  ILE A 264     -17.109  20.638 -10.891  1.00 28.66           C  
ATOM    674  CG1 ILE A 264     -18.531  20.911 -11.393  1.00 23.06           C  
ATOM    675  CG2 ILE A 264     -16.447  19.557 -11.723  1.00 17.45           C  
ATOM    676  CD1 ILE A 264     -18.603  21.363 -12.833  1.00 24.10           C  
ATOM    677  N   VAL A 265     -14.799  20.478  -8.773  1.00 31.71           N  
ATOM    678  CA  VAL A 265     -13.476  19.994  -8.387  1.00 38.29           C  
ATOM    679  C   VAL A 265     -13.480  19.424  -6.969  1.00 37.46           C  
ATOM    680  O   VAL A 265     -12.716  18.510  -6.658  1.00 29.07           O  
ATOM    681  CB  VAL A 265     -12.393  21.091  -8.504  1.00 36.03           C  
ATOM    682  CG1 VAL A 265     -12.488  22.067  -7.341  1.00 31.42           C  
ATOM    683  CG2 VAL A 265     -11.009  20.462  -8.556  1.00 36.98           C  
ATOM    684  N   THR A 266     -14.345  19.961  -6.113  1.00 38.22           N  
ATOM    685  CA  THR A 266     -14.445  19.477  -4.741  1.00 29.20           C  
ATOM    686  C   THR A 266     -15.091  18.096  -4.716  1.00 32.77           C  
ATOM    687  O   THR A 266     -14.696  17.230  -3.934  1.00 33.93           O  
ATOM    688  CB  THR A 266     -15.232  20.448  -3.843  1.00 26.06           C  
ATOM    689  OG1 THR A 266     -14.602  21.735  -3.861  1.00 21.40           O  
ATOM    690  CG2 THR A 266     -15.276  19.937  -2.411  1.00 26.14           C  
ATOM    691  N   LEU A 267     -16.081  17.896  -5.581  1.00 30.67           N  
ATOM    692  CA  LEU A 267     -16.693  16.584  -5.754  1.00 30.80           C  
ATOM    693  C   LEU A 267     -15.651  15.558  -6.179  1.00 36.02           C  
ATOM    694  O   LEU A 267     -15.570  14.469  -5.615  1.00 38.24           O  
ATOM    695  CB  LEU A 267     -17.806  16.637  -6.802  1.00 31.91           C  
ATOM    696  CG  LEU A 267     -19.146  17.236  -6.378  1.00 38.28           C  
ATOM    697  CD1 LEU A 267     -20.086  17.307  -7.567  1.00 40.27           C  
ATOM    698  CD2 LEU A 267     -19.764  16.421  -5.254  1.00 43.32           C  
ATOM    699  N   ILE A 268     -14.861  15.907  -7.187  1.00 30.64           N  
ATOM    700  CA  ILE A 268     -13.849  14.996  -7.694  1.00 33.79           C  
ATOM    701  C   ILE A 268     -12.782  14.743  -6.632  1.00 37.77           C  
ATOM    702  O   ILE A 268     -12.290  13.624  -6.491  1.00 34.97           O  
ATOM    703  CB  ILE A 268     -13.209  15.527  -8.988  1.00 34.05           C  
ATOM    704  CG1 ILE A 268     -14.284  15.729 -10.058  1.00 29.72           C  
ATOM    705  CG2 ILE A 268     -12.137  14.567  -9.484  1.00 31.83           C  
ATOM    706  CD1 ILE A 268     -13.774  16.365 -11.328  1.00 33.47           C  
ATOM    707  N   SER A 269     -12.439  15.783  -5.877  1.00 35.90           N  
ATOM    708  CA  SER A 269     -11.465  15.654  -4.799  1.00 37.42           C  
ATOM    709  C   SER A 269     -11.940  14.651  -3.757  1.00 42.57           C  
ATOM    710  O   SER A 269     -11.173  13.799  -3.305  1.00 33.77           O  
ATOM    711  CB  SER A 269     -11.205  17.007  -4.136  1.00 36.12           C  
ATOM    712  OG  SER A 269     -10.590  17.909  -5.036  1.00 45.81           O  
ATOM    713  N   PHE A 270     -13.209  14.759  -3.374  1.00 40.00           N  
ATOM    714  CA  PHE A 270     -13.782  13.835  -2.407  1.00 40.11           C  
ATOM    715  C   PHE A 270     -13.853  12.427  -2.989  1.00 42.61           C  
ATOM    716  O   PHE A 270     -13.712  11.440  -2.268  1.00 46.52           O  
ATOM    717  CB  PHE A 270     -15.165  14.301  -1.948  1.00 36.19           C  
ATOM    718  CG  PHE A 270     -15.767  13.434  -0.881  1.00 37.57           C  
ATOM    719  CD1 PHE A 270     -15.209  13.388   0.387  1.00 36.01           C  
ATOM    720  CD2 PHE A 270     -16.886  12.661  -1.143  1.00 38.61           C  
ATOM    721  CE1 PHE A 270     -15.756  12.588   1.374  1.00 39.22           C  
ATOM    722  CE2 PHE A 270     -17.439  11.861  -0.159  1.00 42.33           C  
ATOM    723  CZ  PHE A 270     -16.873  11.825   1.101  1.00 39.28           C  
ATOM    724  N   GLY A 271     -14.068  12.343  -4.297  1.00 36.24           N  
ATOM    725  CA  GLY A 271     -14.059  11.065  -4.984  1.00 35.14           C  
ATOM    726  C   GLY A 271     -12.715  10.370  -4.852  1.00 42.72           C  
ATOM    727  O   GLY A 271     -12.647   9.150  -4.700  1.00 43.19           O  
ATOM    728  N   ALA A 272     -11.640  11.151  -4.911  1.00 35.79           N  
ATOM    729  CA  ALA A 272     -10.294  10.608  -4.777  1.00 38.59           C  
ATOM    730  C   ALA A 272     -10.028  10.203  -3.334  1.00 44.74           C  
ATOM    731  O   ALA A 272      -9.367   9.199  -3.070  1.00 49.75           O  
ATOM    732  CB  ALA A 272      -9.262  11.622  -5.245  1.00 34.47           C  
ATOM    733  N   PHE A 273     -10.546  10.996  -2.403  1.00 45.19           N  
ATOM    734  CA  PHE A 273     -10.414  10.702  -0.983  1.00 46.23           C  
ATOM    735  C   PHE A 273     -11.066   9.362  -0.672  1.00 49.47           C  
ATOM    736  O   PHE A 273     -10.519   8.550   0.072  1.00 49.65           O  
ATOM    737  CB  PHE A 273     -11.059  11.812  -0.152  1.00 45.87           C  
ATOM    738  CG  PHE A 273     -10.820  11.685   1.325  1.00 47.89           C  
ATOM    739  CD1 PHE A 273      -9.671  12.203   1.901  1.00 48.59           C  
ATOM    740  CD2 PHE A 273     -11.747  11.058   2.140  1.00 47.86           C  
ATOM    741  CE1 PHE A 273      -9.450  12.092   3.261  1.00 47.92           C  
ATOM    742  CE2 PHE A 273     -11.531  10.945   3.501  1.00 45.71           C  
ATOM    743  CZ  PHE A 273     -10.381  11.462   4.062  1.00 45.05           C  
ATOM    744  N   VAL A 274     -12.239   9.136  -1.254  1.00 53.59           N  
ATOM    745  CA  VAL A 274     -12.953   7.879  -1.070  1.00 53.38           C  
ATOM    746  C   VAL A 274     -12.198   6.737  -1.738  1.00 58.71           C  
ATOM    747  O   VAL A 274     -12.145   5.624  -1.214  1.00 62.53           O  
ATOM    748  CB  VAL A 274     -14.381   7.951  -1.645  1.00 41.21           C  
ATOM    749  CG1 VAL A 274     -15.030   6.576  -1.636  1.00 36.10           C  
ATOM    750  CG2 VAL A 274     -15.220   8.949  -0.859  1.00 41.41           C  
ATOM    751  N   ALA A 275     -11.610   7.023  -2.896  1.00 58.13           N  
ATOM    752  CA  ALA A 275     -10.875   6.017  -3.652  1.00 54.41           C  
ATOM    753  C   ALA A 275      -9.682   5.502  -2.857  1.00 58.11           C  
ATOM    754  O   ALA A 275      -9.330   4.326  -2.941  1.00 61.05           O  
ATOM    755  CB  ALA A 275     -10.421   6.583  -4.986  1.00 49.86           C  
ATOM    756  N   LYS A 276      -9.062   6.389  -2.086  1.00 58.15           N  
ATOM    757  CA  LYS A 276      -7.936   6.007  -1.245  1.00 59.95           C  
ATOM    758  C   LYS A 276      -8.387   5.048  -0.159  1.00 69.32           C  
ATOM    759  O   LYS A 276      -7.757   4.018   0.078  1.00 73.27           O  
ATOM    760  CB  LYS A 276      -7.304   7.236  -0.596  1.00 52.87           C  
ATOM    761  CG  LYS A 276      -6.609   8.167  -1.564  1.00 54.85           C  
ATOM    762  CD  LYS A 276      -5.962   9.321  -0.823  1.00 55.02           C  
ATOM    763  CE  LYS A 276      -5.277  10.274  -1.780  1.00 56.21           C  
ATOM    764  NZ  LYS A 276      -4.681  11.432  -1.063  1.00 58.90           N  
ATOM    765  N   HIS A 277      -9.484   5.397   0.503  1.00 72.72           N  
ATOM    766  CA  HIS A 277      -9.979   4.600   1.613  1.00 73.15           C  
ATOM    767  C   HIS A 277     -10.369   3.201   1.168  1.00 72.97           C  
ATOM    768  O   HIS A 277     -10.122   2.228   1.878  1.00 76.50           O  
ATOM    769  CB  HIS A 277     -11.166   5.279   2.288  1.00 74.89           C  
ATOM    770  CG  HIS A 277     -11.553   4.646   3.586  1.00 80.43           C  
ATOM    771  ND1 HIS A 277     -10.769   4.736   4.716  1.00 83.09           N  
ATOM    772  CD2 HIS A 277     -12.633   3.908   3.935  1.00 81.46           C  
ATOM    773  CE1 HIS A 277     -11.351   4.084   5.706  1.00 83.58           C  
ATOM    774  NE2 HIS A 277     -12.484   3.573   5.259  1.00 82.92           N  
ATOM    775  N   LEU A 278     -10.989   3.100  -0.002  1.00 69.01           N  
ATOM    776  CA  LEU A 278     -11.351   1.795  -0.531  1.00 69.76           C  
ATOM    777  C   LEU A 278     -10.104   0.936  -0.589  1.00 74.39           C  
ATOM    778  O   LEU A 278     -10.139  -0.253  -0.277  1.00 75.74           O  
ATOM    779  CB  LEU A 278     -11.956   1.913  -1.927  1.00 65.20           C  
ATOM    780  CG  LEU A 278     -13.282   2.656  -2.058  1.00 61.53           C  
ATOM    781  CD1 LEU A 278     -13.854   2.410  -3.441  1.00 62.58           C  
ATOM    782  CD2 LEU A 278     -14.260   2.212  -0.982  1.00 50.17           C  
ATOM    783  N   LYS A 279      -8.999   1.552  -0.994  1.00 77.93           N  
ATOM    784  CA  LYS A 279      -7.723   0.859  -1.043  1.00 82.23           C  
ATOM    785  C   LYS A 279      -7.289   0.433   0.349  1.00 89.69           C  
ATOM    786  O   LYS A 279      -6.704  -0.634   0.525  1.00 90.32           O  
ATOM    787  CB  LYS A 279      -6.651   1.728  -1.699  1.00 79.85           C  
ATOM    788  CG  LYS A 279      -6.733   1.734  -3.210  1.00 79.29           C  
ATOM    789  CD  LYS A 279      -7.480   0.508  -3.711  1.00 78.98           C  
ATOM    790  CE  LYS A 279      -6.792  -0.105  -4.914  1.00 78.17           C  
ATOM    791  NZ  LYS A 279      -6.333   0.925  -5.881  1.00 76.78           N  
ATOM    792  N   THR A 280      -7.576   1.270   1.339  1.00 94.28           N  
ATOM    793  CA  THR A 280      -7.324   0.900   2.721  1.00 96.47           C  
ATOM    794  C   THR A 280      -8.076  -0.381   3.041  1.00 97.57           C  
ATOM    795  O   THR A 280      -7.524  -1.312   3.624  1.00 97.79           O  
ATOM    796  CB  THR A 280      -7.785   1.990   3.699  1.00 98.46           C  
ATOM    797  OG1 THR A 280      -6.749   2.968   3.851  1.00 98.65           O  
ATOM    798  CG2 THR A 280      -8.095   1.382   5.057  1.00 99.25           C  
ATOM    799  N   ILE A 281      -9.342  -0.422   2.644  1.00 99.05           N  
ATOM    800  CA  ILE A 281     -10.202  -1.550   2.967  1.00100.22           C  
ATOM    801  C   ILE A 281      -9.753  -2.800   2.226  1.00100.49           C  
ATOM    802  O   ILE A 281      -9.728  -3.894   2.790  1.00101.06           O  
ATOM    803  CB  ILE A 281     -11.676  -1.239   2.655  1.00100.37           C  
ATOM    804  CG1 ILE A 281     -12.104   0.032   3.390  1.00100.54           C  
ATOM    805  CG2 ILE A 281     -12.563  -2.411   3.035  1.00 99.05           C  
ATOM    806  CD1 ILE A 281     -11.303   0.304   4.651  1.00 99.84           C  
ATOM    807  N   ASN A 282      -9.389  -2.626   0.961  1.00100.59           N  
ATOM    808  CA  ASN A 282      -8.857  -3.716   0.157  1.00101.50           C  
ATOM    809  C   ASN A 282      -7.899  -3.198  -0.906  1.00103.99           C  
ATOM    810  O   ASN A 282      -8.081  -2.106  -1.441  1.00104.35           O  
ATOM    811  CB  ASN A 282      -9.990  -4.506  -0.499  1.00100.67           C  
ATOM    812  N   GLN A 283      -6.879  -3.991  -1.211  1.00106.10           N  
ATOM    813  CA  GLN A 283      -5.879  -3.604  -2.197  1.00107.95           C  
ATOM    814  C   GLN A 283      -6.417  -3.605  -3.629  1.00107.32           C  
ATOM    815  O   GLN A 283      -5.995  -2.796  -4.452  1.00107.68           O  
ATOM    816  CB  GLN A 283      -4.663  -4.531  -2.106  1.00109.20           C  
ATOM    817  N   GLU A 284      -7.355  -4.502  -3.921  1.00105.43           N  
ATOM    818  CA  GLU A 284      -7.694  -4.821  -5.310  1.00103.78           C  
ATOM    819  C   GLU A 284      -8.941  -4.155  -5.906  1.00100.68           C  
ATOM    820  O   GLU A 284      -9.400  -4.558  -6.974  1.00 98.98           O  
ATOM    821  CB  GLU A 284      -7.806  -6.339  -5.482  1.00105.04           C  
ATOM    822  N   SER A 285      -9.484  -3.141  -5.242  1.00 97.32           N  
ATOM    823  CA  SER A 285     -10.689  -2.484  -5.749  1.00 92.39           C  
ATOM    824  C   SER A 285     -10.459  -1.762  -7.080  1.00 89.24           C  
ATOM    825  O   SER A 285      -9.477  -1.035  -7.242  1.00 87.07           O  
ATOM    826  CB  SER A 285     -11.244  -1.498  -4.717  1.00 89.64           C  
ATOM    827  OG  SER A 285     -11.475  -2.132  -3.472  1.00 87.98           O  
ATOM    828  N   CYS A 286     -11.369  -1.983  -8.028  1.00 87.65           N  
ATOM    829  CA  CYS A 286     -11.429  -1.205  -9.264  1.00 86.61           C  
ATOM    830  C   CYS A 286     -12.071   0.142  -8.950  1.00 83.81           C  
ATOM    831  O   CYS A 286     -13.229   0.190  -8.539  1.00 85.19           O  
ATOM    832  CB  CYS A 286     -12.295  -1.914 -10.314  1.00 87.30           C  
ATOM    833  SG  CYS A 286     -11.610  -3.396 -11.107  1.00123.11           S  
ATOM    834  N   ILE A 287     -11.338   1.235  -9.146  1.00 74.48           N  
ATOM    835  CA  ILE A 287     -11.885   2.563  -8.864  1.00 66.23           C  
ATOM    836  C   ILE A 287     -12.864   3.028  -9.942  1.00 61.12           C  
ATOM    837  O   ILE A 287     -13.406   4.132  -9.866  1.00 50.23           O  
ATOM    838  CB  ILE A 287     -10.773   3.626  -8.671  1.00 60.31           C  
ATOM    839  CG1 ILE A 287      -9.801   3.630  -9.856  1.00 61.62           C  
ATOM    840  CG2 ILE A 287     -10.022   3.383  -7.373  1.00 58.72           C  
ATOM    841  CD1 ILE A 287     -10.286   4.411 -11.061  1.00 58.84           C  
ATOM    842  N   GLU A 288     -13.091   2.175 -10.937  1.00 65.67           N  
ATOM    843  CA  GLU A 288     -13.930   2.522 -12.082  1.00 72.14           C  
ATOM    844  C   GLU A 288     -15.369   2.892 -11.713  1.00 70.26           C  
ATOM    845  O   GLU A 288     -15.857   3.946 -12.117  1.00 72.65           O  
ATOM    846  CB  GLU A 288     -13.918   1.398 -13.123  1.00 83.50           C  
ATOM    847  CG  GLU A 288     -12.555   1.149 -13.746  1.00 96.88           C  
ATOM    848  CD  GLU A 288     -12.559   1.337 -15.250  1.00108.27           C  
ATOM    849  OE1 GLU A 288     -13.656   1.349 -15.848  1.00110.78           O  
ATOM    850  OE2 GLU A 288     -11.464   1.469 -15.836  1.00113.11           O  
ATOM    851  N   PRO A 289     -16.056   2.025 -10.952  1.00 67.33           N  
ATOM    852  CA  PRO A 289     -17.448   2.317 -10.588  1.00 63.23           C  
ATOM    853  C   PRO A 289     -17.595   3.691  -9.939  1.00 52.74           C  
ATOM    854  O   PRO A 289     -18.555   4.408 -10.218  1.00 51.96           O  
ATOM    855  CB  PRO A 289     -17.782   1.215  -9.581  1.00 65.36           C  
ATOM    856  CG  PRO A 289     -16.880   0.090  -9.947  1.00 67.99           C  
ATOM    857  CD  PRO A 289     -15.605   0.730 -10.410  1.00 69.13           C  
ATOM    858  N   LEU A 290     -16.646   4.046  -9.081  1.00 50.57           N  
ATOM    859  CA  LEU A 290     -16.651   5.344  -8.421  1.00 46.77           C  
ATOM    860  C   LEU A 290     -16.462   6.463  -9.440  1.00 45.53           C  
ATOM    861  O   LEU A 290     -17.152   7.482  -9.398  1.00 44.69           O  
ATOM    862  CB  LEU A 290     -15.540   5.404  -7.374  1.00 45.40           C  
ATOM    863  CG  LEU A 290     -15.528   6.621  -6.450  1.00 46.64           C  
ATOM    864  CD1 LEU A 290     -16.772   6.623  -5.588  1.00 50.72           C  
ATOM    865  CD2 LEU A 290     -14.281   6.625  -5.585  1.00 48.20           C  
ATOM    866  N   ALA A 291     -15.522   6.264 -10.357  1.00 40.95           N  
ATOM    867  CA  ALA A 291     -15.208   7.269 -11.363  1.00 39.29           C  
ATOM    868  C   ALA A 291     -16.375   7.482 -12.318  1.00 42.60           C  
ATOM    869  O   ALA A 291     -16.707   8.615 -12.665  1.00 41.39           O  
ATOM    870  CB  ALA A 291     -13.959   6.875 -12.133  1.00 37.53           C  
ATOM    871  N   GLU A 292     -16.993   6.385 -12.740  1.00 50.14           N  
ATOM    872  CA  GLU A 292     -18.115   6.451 -13.666  1.00 53.18           C  
ATOM    873  C   GLU A 292     -19.327   7.077 -12.991  1.00 48.55           C  
ATOM    874  O   GLU A 292     -20.106   7.784 -13.625  1.00 46.97           O  
ATOM    875  CB  GLU A 292     -18.455   5.058 -14.196  1.00 61.22           C  
ATOM    876  CG  GLU A 292     -17.326   4.414 -14.981  1.00 68.20           C  
ATOM    877  CD  GLU A 292     -17.694   3.051 -15.530  1.00 77.09           C  
ATOM    878  OE1 GLU A 292     -18.713   2.482 -15.084  1.00 78.32           O  
ATOM    879  OE2 GLU A 292     -16.960   2.549 -16.407  1.00 81.75           O  
ATOM    880  N   SER A 293     -19.473   6.816 -11.697  1.00 47.86           N  
ATOM    881  CA  SER A 293     -20.565   7.387 -10.923  1.00 43.66           C  
ATOM    882  C   SER A 293     -20.473   8.907 -10.938  1.00 43.66           C  
ATOM    883  O   SER A 293     -21.465   9.601 -11.163  1.00 39.00           O  
ATOM    884  CB  SER A 293     -20.517   6.870  -9.485  1.00 45.98           C  
ATOM    885  OG  SER A 293     -21.504   7.491  -8.684  1.00 52.65           O  
ATOM    886  N   ILE A 294     -19.269   9.415 -10.702  1.00 38.52           N  
ATOM    887  CA  ILE A 294     -19.037  10.850 -10.682  1.00 31.28           C  
ATOM    888  C   ILE A 294     -19.221  11.452 -12.070  1.00 34.43           C  
ATOM    889  O   ILE A 294     -19.831  12.510 -12.226  1.00 32.71           O  
ATOM    890  CB  ILE A 294     -17.625  11.174 -10.174  1.00 29.21           C  
ATOM    891  CG1 ILE A 294     -17.437  10.637  -8.753  1.00 30.97           C  
ATOM    892  CG2 ILE A 294     -17.372  12.671 -10.226  1.00 29.51           C  
ATOM    893  CD1 ILE A 294     -16.052  10.878  -8.184  1.00 27.58           C  
ATOM    894  N   THR A 295     -18.696  10.764 -13.077  1.00 34.58           N  
ATOM    895  CA  THR A 295     -18.728  11.263 -14.445  1.00 33.08           C  
ATOM    896  C   THR A 295     -20.153  11.358 -14.972  1.00 37.70           C  
ATOM    897  O   THR A 295     -20.499  12.301 -15.683  1.00 39.52           O  
ATOM    898  CB  THR A 295     -17.893  10.374 -15.385  1.00 30.80           C  
ATOM    899  OG1 THR A 295     -16.552  10.285 -14.890  1.00 29.36           O  
ATOM    900  CG2 THR A 295     -17.872  10.953 -16.793  1.00 24.22           C  
ATOM    901  N   ASP A 296     -20.977  10.377 -14.621  1.00 40.24           N  
ATOM    902  CA  ASP A 296     -22.365  10.357 -15.066  1.00 43.30           C  
ATOM    903  C   ASP A 296     -23.139  11.569 -14.563  1.00 38.82           C  
ATOM    904  O   ASP A 296     -23.865  12.204 -15.322  1.00 37.92           O  
ATOM    905  CB  ASP A 296     -23.058   9.067 -14.630  1.00 54.92           C  
ATOM    906  CG  ASP A 296     -22.674   7.883 -15.492  1.00 67.88           C  
ATOM    907  OD1 ASP A 296     -22.002   6.965 -14.980  1.00 76.23           O  
ATOM    908  OD2 ASP A 296     -23.042   7.872 -16.686  1.00 69.60           O  
ATOM    909  N   VAL A 297     -22.987  11.891 -13.284  1.00 30.37           N  
ATOM    910  CA  VAL A 297     -23.656  13.065 -12.743  1.00 33.91           C  
ATOM    911  C   VAL A 297     -23.187  14.331 -13.459  1.00 35.96           C  
ATOM    912  O   VAL A 297     -24.003  15.104 -13.951  1.00 39.72           O  
ATOM    913  CB  VAL A 297     -23.463  13.203 -11.220  1.00 36.85           C  
ATOM    914  CG1 VAL A 297     -24.058  14.514 -10.730  1.00 34.56           C  
ATOM    915  CG2 VAL A 297     -24.103  12.028 -10.501  1.00 34.65           C  
ATOM    916  N   LEU A 298     -21.876  14.536 -13.537  1.00 35.65           N  
ATOM    917  CA  LEU A 298     -21.348  15.729 -14.193  1.00 36.30           C  
ATOM    918  C   LEU A 298     -21.810  15.843 -15.638  1.00 36.95           C  
ATOM    919  O   LEU A 298     -22.407  16.844 -16.036  1.00 34.62           O  
ATOM    920  CB  LEU A 298     -19.822  15.745 -14.163  1.00 38.38           C  
ATOM    921  CG  LEU A 298     -19.133  15.836 -12.805  1.00 44.41           C  
ATOM    922  CD1 LEU A 298     -17.653  16.089 -13.019  1.00 43.82           C  
ATOM    923  CD2 LEU A 298     -19.750  16.935 -11.958  1.00 42.71           C  
ATOM    924  N   VAL A 299     -21.521  14.811 -16.423  1.00 36.12           N  
ATOM    925  CA  VAL A 299     -21.777  14.851 -17.857  1.00 38.40           C  
ATOM    926  C   VAL A 299     -23.266  14.794 -18.199  1.00 33.37           C  
ATOM    927  O   VAL A 299     -23.729  15.534 -19.062  1.00 36.19           O  
ATOM    928  CB  VAL A 299     -21.009  13.740 -18.604  1.00 36.75           C  
ATOM    929  CG1 VAL A 299     -21.329  13.781 -20.087  1.00 35.61           C  
ATOM    930  CG2 VAL A 299     -19.510  13.893 -18.376  1.00 29.74           C  
ATOM    931  N   ARG A 300     -24.015  13.929 -17.523  1.00 34.47           N  
ATOM    932  CA  ARG A 300     -25.443  13.798 -17.807  1.00 38.13           C  
ATOM    933  C   ARG A 300     -26.234  15.023 -17.364  1.00 34.00           C  
ATOM    934  O   ARG A 300     -27.016  15.576 -18.135  1.00 40.75           O  
ATOM    935  CB  ARG A 300     -26.029  12.545 -17.155  1.00 49.53           C  
ATOM    936  CG  ARG A 300     -25.466  11.241 -17.684  1.00 60.92           C  
ATOM    937  CD  ARG A 300     -26.194  10.045 -17.087  1.00 71.21           C  
ATOM    938  NE  ARG A 300     -26.154  10.039 -15.626  1.00 77.30           N  
ATOM    939  CZ  ARG A 300     -27.156  10.433 -14.845  1.00 77.99           C  
ATOM    940  NH1 ARG A 300     -28.290  10.866 -15.381  1.00 78.26           N  
ATOM    941  NH2 ARG A 300     -27.026  10.391 -13.526  1.00 75.52           N  
ATOM    942  N   THR A 301     -26.029  15.450 -16.125  1.00 30.69           N  
ATOM    943  CA  THR A 301     -26.854  16.513 -15.566  1.00 34.40           C  
ATOM    944  C   THR A 301     -26.372  17.931 -15.886  1.00 39.89           C  
ATOM    945  O   THR A 301     -27.162  18.871 -15.845  1.00 45.41           O  
ATOM    946  CB  THR A 301     -27.057  16.338 -14.045  1.00 33.70           C  
ATOM    947  OG1 THR A 301     -25.833  16.605 -13.352  1.00 38.06           O  
ATOM    948  CG2 THR A 301     -27.513  14.921 -13.740  1.00 29.17           C  
ATOM    949  N   LYS A 302     -25.094  18.093 -16.217  1.00 29.01           N  
ATOM    950  CA  LYS A 302     -24.563  19.432 -16.480  1.00 34.61           C  
ATOM    951  C   LYS A 302     -23.881  19.548 -17.834  1.00 31.50           C  
ATOM    952  O   LYS A 302     -23.022  20.407 -18.030  1.00 28.91           O  
ATOM    953  CB  LYS A 302     -23.576  19.841 -15.388  1.00 36.91           C  
ATOM    954  CG  LYS A 302     -24.108  19.674 -13.986  1.00 43.77           C  
ATOM    955  CD  LYS A 302     -25.223  20.654 -13.699  1.00 51.80           C  
ATOM    956  CE  LYS A 302     -25.906  20.308 -12.394  1.00 58.75           C  
ATOM    957  NZ  LYS A 302     -26.924  21.323 -12.033  1.00 63.81           N  
ATOM    958  N   ARG A 303     -24.268  18.689 -18.767  1.00 33.45           N  
ATOM    959  CA  ARG A 303     -23.609  18.631 -20.065  1.00 35.49           C  
ATOM    960  C   ARG A 303     -23.546  19.982 -20.772  1.00 31.47           C  
ATOM    961  O   ARG A 303     -22.479  20.411 -21.212  1.00 29.39           O  
ATOM    962  CB  ARG A 303     -24.294  17.612 -20.972  1.00 39.80           C  
ATOM    963  CG  ARG A 303     -23.741  17.610 -22.384  1.00 45.02           C  
ATOM    964  CD  ARG A 303     -24.507  16.690 -23.282  1.00 55.23           C  
ATOM    965  NE  ARG A 303     -24.182  15.351 -22.906  1.00 62.42           N  
ATOM    966  CZ  ARG A 303     -23.104  14.710 -23.301  1.00 62.06           C  
ATOM    967  NH1 ARG A 303     -22.179  15.236 -24.115  1.00 59.42           N  
ATOM    968  NH2 ARG A 303     -22.979  13.512 -22.822  1.00 62.20           N  
ATOM    969  N   ASP A 304     -24.689  20.648 -20.888  1.00 20.78           N  
ATOM    970  CA  ASP A 304     -24.737  21.921 -21.595  1.00 23.86           C  
ATOM    971  C   ASP A 304     -24.025  23.046 -20.831  1.00 34.37           C  
ATOM    972  O   ASP A 304     -23.552  24.009 -21.436  1.00 26.92           O  
ATOM    973  CB  ASP A 304     -26.179  22.296 -21.959  1.00 26.92           C  
ATOM    974  CG  ASP A 304     -26.749  21.421 -23.065  1.00 36.16           C  
ATOM    975  OD1 ASP A 304     -26.034  20.521 -23.564  1.00 38.34           O  
ATOM    976  OD2 ASP A 304     -27.919  21.641 -23.435  1.00 42.54           O  
ATOM    977  N   TRP A 305     -23.933  22.915 -19.508  1.00 37.30           N  
ATOM    978  CA  TRP A 305     -23.153  23.857 -18.706  1.00 32.63           C  
ATOM    979  C   TRP A 305     -21.665  23.670 -18.988  1.00 30.97           C  
ATOM    980  O   TRP A 305     -20.928  24.638 -19.172  1.00 26.58           O  
ATOM    981  CB  TRP A 305     -23.427  23.667 -17.209  1.00 29.02           C  
ATOM    982  CG  TRP A 305     -22.751  24.693 -16.330  1.00 30.40           C  
ATOM    983  CD1 TRP A 305     -23.266  25.891 -15.926  1.00 27.06           C  
ATOM    984  CD2 TRP A 305     -21.440  24.607 -15.752  1.00 28.31           C  
ATOM    985  NE1 TRP A 305     -22.360  26.555 -15.135  1.00 25.87           N  
ATOM    986  CE2 TRP A 305     -21.231  25.789 -15.012  1.00 28.85           C  
ATOM    987  CE3 TRP A 305     -20.424  23.648 -15.789  1.00 28.30           C  
ATOM    988  CZ2 TRP A 305     -20.049  26.036 -14.314  1.00 26.04           C  
ATOM    989  CZ3 TRP A 305     -19.250  23.895 -15.093  1.00 22.12           C  
ATOM    990  CH2 TRP A 305     -19.074  25.078 -14.368  1.00 19.49           C  
ATOM    991  N   LEU A 306     -21.236  22.414 -19.019  1.00 29.79           N  
ATOM    992  CA  LEU A 306     -19.843  22.075 -19.284  1.00 32.17           C  
ATOM    993  C   LEU A 306     -19.390  22.572 -20.653  1.00 32.35           C  
ATOM    994  O   LEU A 306     -18.302  23.133 -20.787  1.00 29.43           O  
ATOM    995  CB  LEU A 306     -19.639  20.563 -19.181  1.00 30.84           C  
ATOM    996  CG  LEU A 306     -19.847  19.949 -17.796  1.00 35.60           C  
ATOM    997  CD1 LEU A 306     -19.891  18.431 -17.876  1.00 36.23           C  
ATOM    998  CD2 LEU A 306     -18.759  20.411 -16.836  1.00 35.55           C  
ATOM    999  N   VAL A 307     -20.225  22.358 -21.665  1.00 28.36           N  
ATOM   1000  CA  VAL A 307     -19.907  22.782 -23.026  1.00 32.22           C  
ATOM   1001  C   VAL A 307     -19.805  24.302 -23.110  1.00 32.38           C  
ATOM   1002  O   VAL A 307     -18.902  24.837 -23.754  1.00 32.80           O  
ATOM   1003  CB  VAL A 307     -20.954  22.262 -24.043  1.00 38.87           C  
ATOM   1004  CG1 VAL A 307     -20.815  22.976 -25.385  1.00 34.86           C  
ATOM   1005  CG2 VAL A 307     -20.824  20.751 -24.214  1.00 32.65           C  
ATOM   1006  N   LYS A 308     -20.729  24.988 -22.444  1.00 32.73           N  
ATOM   1007  CA  LYS A 308     -20.749  26.446 -22.424  1.00 28.72           C  
ATOM   1008  C   LYS A 308     -19.511  26.996 -21.719  1.00 26.94           C  
ATOM   1009  O   LYS A 308     -19.010  28.065 -22.070  1.00 25.43           O  
ATOM   1010  CB  LYS A 308     -22.017  26.951 -21.731  1.00 36.74           C  
ATOM   1011  CG  LYS A 308     -22.570  28.262 -22.289  1.00 51.40           C  
ATOM   1012  CD  LYS A 308     -21.613  29.426 -22.069  1.00 58.29           C  
ATOM   1013  CE  LYS A 308     -22.159  30.721 -22.653  1.00 54.37           C  
ATOM   1014  NZ  LYS A 308     -23.357  31.213 -21.919  1.00 54.46           N  
ATOM   1015  N   GLN A 309     -19.020  26.258 -20.729  1.00 20.89           N  
ATOM   1016  CA  GLN A 309     -17.835  26.668 -19.980  1.00 26.02           C  
ATOM   1017  C   GLN A 309     -16.529  26.305 -20.694  1.00 32.38           C  
ATOM   1018  O   GLN A 309     -15.448  26.479 -20.133  1.00 32.74           O  
ATOM   1019  CB  GLN A 309     -17.848  26.053 -18.577  1.00 19.75           C  
ATOM   1020  CG  GLN A 309     -18.988  26.535 -17.691  1.00 25.19           C  
ATOM   1021  CD  GLN A 309     -18.837  27.984 -17.273  1.00 31.03           C  
ATOM   1022  OE1 GLN A 309     -17.734  28.449 -16.995  1.00 36.64           O  
ATOM   1023  NE2 GLN A 309     -19.951  28.704 -17.221  1.00 42.92           N  
ATOM   1024  N   ARG A 310     -16.634  25.803 -21.923  1.00 32.04           N  
ATOM   1025  CA  ARG A 310     -15.468  25.366 -22.698  1.00 28.32           C  
ATOM   1026  C   ARG A 310     -14.882  24.052 -22.181  1.00 30.15           C  
ATOM   1027  O   ARG A 310     -13.683  23.792 -22.323  1.00 27.24           O  
ATOM   1028  CB  ARG A 310     -14.386  26.452 -22.744  1.00 25.70           C  
ATOM   1029  CG  ARG A 310     -14.521  27.432 -23.898  1.00 29.17           C  
ATOM   1030  CD  ARG A 310     -15.876  28.121 -23.916  1.00 32.33           C  
ATOM   1031  NE  ARG A 310     -15.908  29.213 -24.886  1.00 36.15           N  
ATOM   1032  CZ  ARG A 310     -16.976  29.964 -25.136  1.00 38.62           C  
ATOM   1033  NH1 ARG A 310     -18.114  29.744 -24.490  1.00 39.01           N  
ATOM   1034  NH2 ARG A 310     -16.906  30.937 -26.034  1.00 34.64           N  
ATOM   1035  N   GLY A 311     -15.738  23.230 -21.585  1.00 23.61           N  
ATOM   1036  CA  GLY A 311     -15.354  21.905 -21.132  1.00 18.88           C  
ATOM   1037  C   GLY A 311     -14.150  21.883 -20.211  1.00 26.06           C  
ATOM   1038  O   GLY A 311     -14.038  22.693 -19.290  1.00 27.87           O  
ATOM   1039  N   TRP A 312     -13.240  20.949 -20.468  1.00 28.97           N  
ATOM   1040  CA  TRP A 312     -12.059  20.779 -19.631  1.00 31.89           C  
ATOM   1041  C   TRP A 312     -11.001  21.851 -19.873  1.00 28.67           C  
ATOM   1042  O   TRP A 312     -10.124  22.065 -19.039  1.00 26.42           O  
ATOM   1043  CB  TRP A 312     -11.475  19.380 -19.807  1.00 30.43           C  
ATOM   1044  CG  TRP A 312     -12.359  18.336 -19.222  1.00 34.02           C  
ATOM   1045  CD1 TRP A 312     -13.236  17.534 -19.892  1.00 30.57           C  
ATOM   1046  CD2 TRP A 312     -12.484  18.001 -17.838  1.00 33.90           C  
ATOM   1047  NE1 TRP A 312     -13.888  16.708 -19.010  1.00 32.30           N  
ATOM   1048  CE2 TRP A 312     -13.443  16.976 -17.737  1.00 32.55           C  
ATOM   1049  CE3 TRP A 312     -11.869  18.463 -16.667  1.00 36.46           C  
ATOM   1050  CZ2 TRP A 312     -13.805  16.403 -16.523  1.00 31.08           C  
ATOM   1051  CZ3 TRP A 312     -12.228  17.894 -15.460  1.00 38.28           C  
ATOM   1052  CH2 TRP A 312     -13.188  16.876 -15.397  1.00 39.72           C  
ATOM   1053  N   ASP A 313     -11.091  22.522 -21.014  1.00 22.02           N  
ATOM   1054  CA  ASP A 313     -10.253  23.684 -21.271  1.00 25.94           C  
ATOM   1055  C   ASP A 313     -10.681  24.826 -20.354  1.00 25.37           C  
ATOM   1056  O   ASP A 313      -9.848  25.573 -19.841  1.00 26.16           O  
ATOM   1057  CB  ASP A 313     -10.356  24.107 -22.737  1.00 24.79           C  
ATOM   1058  CG  ASP A 313      -9.828  23.049 -23.681  1.00 31.03           C  
ATOM   1059  OD1 ASP A 313      -8.607  22.798 -23.658  1.00 34.05           O  
ATOM   1060  OD2 ASP A 313     -10.631  22.468 -24.442  1.00 34.04           O  
ATOM   1061  N   GLY A 314     -11.989  24.952 -20.151  1.00 25.06           N  
ATOM   1062  CA  GLY A 314     -12.527  25.935 -19.229  1.00 24.64           C  
ATOM   1063  C   GLY A 314     -12.144  25.614 -17.797  1.00 24.73           C  
ATOM   1064  O   GLY A 314     -11.841  26.507 -17.006  1.00 27.85           O  
ATOM   1065  N   PHE A 315     -12.158  24.327 -17.468  1.00 23.17           N  
ATOM   1066  CA  PHE A 315     -11.724  23.856 -16.157  1.00 23.57           C  
ATOM   1067  C   PHE A 315     -10.279  24.259 -15.873  1.00 28.22           C  
ATOM   1068  O   PHE A 315      -9.969  24.806 -14.815  1.00 29.51           O  
ATOM   1069  CB  PHE A 315     -11.882  22.337 -16.067  1.00 20.50           C  
ATOM   1070  CG  PHE A 315     -11.293  21.733 -14.824  1.00 25.42           C  
ATOM   1071  CD1 PHE A 315     -11.991  21.757 -13.628  1.00 22.23           C  
ATOM   1072  CD2 PHE A 315     -10.045  21.128 -14.855  1.00 23.60           C  
ATOM   1073  CE1 PHE A 315     -11.453  21.197 -12.484  1.00 21.69           C  
ATOM   1074  CE2 PHE A 315      -9.503  20.564 -13.715  1.00 23.29           C  
ATOM   1075  CZ  PHE A 315     -10.209  20.599 -12.527  1.00 27.01           C  
ATOM   1076  N   VAL A 316      -9.398  23.995 -16.830  1.00 26.74           N  
ATOM   1077  CA  VAL A 316      -7.985  24.310 -16.668  1.00 29.03           C  
ATOM   1078  C   VAL A 316      -7.772  25.806 -16.505  1.00 28.73           C  
ATOM   1079  O   VAL A 316      -7.016  26.241 -15.641  1.00 28.22           O  
ATOM   1080  CB  VAL A 316      -7.174  23.809 -17.867  1.00 30.79           C  
ATOM   1081  CG1 VAL A 316      -5.766  24.339 -17.814  1.00 26.58           C  
ATOM   1082  CG2 VAL A 316      -7.167  22.305 -17.894  1.00 29.71           C  
ATOM   1083  N   GLU A 317      -8.459  26.591 -17.326  1.00 21.47           N  
ATOM   1084  CA  GLU A 317      -8.324  28.040 -17.279  1.00 25.18           C  
ATOM   1085  C   GLU A 317      -8.798  28.619 -15.954  1.00 30.78           C  
ATOM   1086  O   GLU A 317      -8.176  29.526 -15.406  1.00 26.02           O  
ATOM   1087  CB  GLU A 317      -9.095  28.682 -18.432  1.00 29.59           C  
ATOM   1088  CG  GLU A 317      -8.676  30.108 -18.727  1.00 32.16           C  
ATOM   1089  CD  GLU A 317      -9.257  31.093 -17.749  1.00 39.24           C  
ATOM   1090  OE1 GLU A 317     -10.410  30.890 -17.335  1.00 44.39           O  
ATOM   1091  OE2 GLU A 317      -8.576  32.076 -17.396  1.00 38.66           O  
ATOM   1092  N   PHE A 318      -9.902  28.091 -15.443  1.00 28.05           N  
ATOM   1093  CA  PHE A 318     -10.497  28.627 -14.235  1.00 29.15           C  
ATOM   1094  C   PHE A 318      -9.572  28.495 -13.039  1.00 27.00           C  
ATOM   1095  O   PHE A 318      -9.464  29.411 -12.234  1.00 24.61           O  
ATOM   1096  CB  PHE A 318     -11.818  27.934 -13.943  1.00 27.06           C  
ATOM   1097  CG  PHE A 318     -12.516  28.478 -12.750  1.00 24.51           C  
ATOM   1098  CD1 PHE A 318     -13.239  29.644 -12.840  1.00 22.20           C  
ATOM   1099  CD2 PHE A 318     -12.440  27.835 -11.536  1.00 32.19           C  
ATOM   1100  CE1 PHE A 318     -13.882  30.152 -11.747  1.00 27.48           C  
ATOM   1101  CE2 PHE A 318     -13.083  28.343 -10.441  1.00 31.72           C  
ATOM   1102  CZ  PHE A 318     -13.805  29.504 -10.547  1.00 25.47           C  
ATOM   1103  N   PHE A 319      -8.897  27.356 -12.931  1.00 27.60           N  
ATOM   1104  CA  PHE A 319      -8.025  27.105 -11.793  1.00 27.06           C  
ATOM   1105  C   PHE A 319      -6.573  27.477 -12.066  1.00 36.37           C  
ATOM   1106  O   PHE A 319      -5.682  27.127 -11.294  1.00 38.04           O  
ATOM   1107  CB  PHE A 319      -8.116  25.640 -11.359  1.00 25.48           C  
ATOM   1108  CG  PHE A 319      -9.450  25.260 -10.787  1.00 25.88           C  
ATOM   1109  CD1 PHE A 319      -9.814  25.670  -9.515  1.00 22.61           C  
ATOM   1110  CD2 PHE A 319     -10.341  24.495 -11.521  1.00 22.59           C  
ATOM   1111  CE1 PHE A 319     -11.043  25.326  -8.988  1.00 28.19           C  
ATOM   1112  CE2 PHE A 319     -11.570  24.148 -10.999  1.00 20.74           C  
ATOM   1113  CZ  PHE A 319     -11.922  24.563  -9.730  1.00 20.97           C  
ATOM   1114  N   HIS A 320      -6.334  28.188 -13.162  1.00 41.58           N  
ATOM   1115  CA  HIS A 320      -4.975  28.561 -13.531  1.00 42.03           C  
ATOM   1116  C   HIS A 320      -4.344  29.423 -12.443  1.00 42.27           C  
ATOM   1117  O   HIS A 320      -5.040  30.123 -11.709  1.00 44.45           O  
ATOM   1118  CB  HIS A 320      -4.972  29.338 -14.843  1.00 48.96           C  
ATOM   1119  CG  HIS A 320      -5.020  30.824 -14.652  1.00 55.18           C  
ATOM   1120  ND1 HIS A 320      -6.175  31.489 -14.328  1.00 55.51           N  
ATOM   1121  CD2 HIS A 320      -4.042  31.757 -14.722  1.00 58.18           C  
ATOM   1122  CE1 HIS A 320      -5.914  32.786 -14.212  1.00 59.37           C  
ATOM   1123  NE2 HIS A 320      -4.632  32.970 -14.446  1.00 60.47           N  
ATOM   1124  N   VAL A 321      -3.022  29.372 -12.344  1.00 52.16           N  
ATOM   1125  CA  VAL A 321      -2.301  30.197 -11.383  1.00 62.53           C  
ATOM   1126  C   VAL A 321      -1.244  31.044 -12.078  1.00 62.63           C  
ATOM   1127  O   VAL A 321      -1.134  32.242 -11.824  1.00 64.55           O  
ATOM   1128  CB  VAL A 321      -1.631  29.344 -10.291  1.00 68.50           C  
ATOM   1129  CG1 VAL A 321      -2.680  28.750  -9.361  1.00 72.42           C  
ATOM   1130  CG2 VAL A 321      -0.780  28.253 -10.920  1.00 68.02           C  
ATOM   1132  N   ASP B 172     -23.141 -12.172   3.205  1.00 65.08           N  
ATOM   1133  CA  ASP B 172     -23.428 -13.261   2.282  1.00 61.73           C  
ATOM   1134  C   ASP B 172     -22.143 -13.955   1.844  1.00 55.38           C  
ATOM   1135  O   ASP B 172     -21.464 -13.507   0.920  1.00 51.43           O  
ATOM   1136  CB  ASP B 172     -24.183 -12.733   1.065  1.00 69.35           C  
ATOM   1137  CG  ASP B 172     -24.637 -13.838   0.136  1.00 73.34           C  
ATOM   1138  OD1 ASP B 172     -24.419 -15.026   0.458  1.00 71.70           O  
ATOM   1139  OD2 ASP B 172     -25.218 -13.513  -0.919  1.00 75.44           O  
ATOM   1140  N   GLU B 173     -21.821 -15.057   2.513  1.00 53.85           N  
ATOM   1141  CA  GLU B 173     -20.582 -15.779   2.253  1.00 52.13           C  
ATOM   1142  C   GLU B 173     -20.601 -16.494   0.904  1.00 42.55           C  
ATOM   1143  O   GLU B 173     -19.604 -16.501   0.183  1.00 38.99           O  
ATOM   1144  CB  GLU B 173     -20.305 -16.778   3.378  1.00 61.59           C  
ATOM   1145  CG  GLU B 173     -18.966 -17.484   3.266  1.00 73.43           C  
ATOM   1146  CD  GLU B 173     -17.790 -16.533   3.399  1.00 84.90           C  
ATOM   1147  OE1 GLU B 173     -17.988 -15.397   3.882  1.00 87.35           O  
ATOM   1148  OE2 GLU B 173     -16.666 -16.926   3.024  1.00 89.53           O  
ATOM   1149  N   LEU B 174     -21.738 -17.097   0.568  1.00 39.04           N  
ATOM   1150  CA  LEU B 174     -21.871 -17.821  -0.690  1.00 36.63           C  
ATOM   1151  C   LEU B 174     -21.609 -16.916  -1.889  1.00 38.97           C  
ATOM   1152  O   LEU B 174     -20.845 -17.265  -2.789  1.00 37.87           O  
ATOM   1153  CB  LEU B 174     -23.258 -18.459  -0.804  1.00 35.96           C  
ATOM   1154  CG  LEU B 174     -23.539 -19.227  -2.097  1.00 39.15           C  
ATOM   1155  CD1 LEU B 174     -22.498 -20.316  -2.321  1.00 35.02           C  
ATOM   1156  CD2 LEU B 174     -24.941 -19.814  -2.075  1.00 38.45           C  
ATOM   1157  N   TYR B 175     -22.246 -15.750  -1.898  1.00 33.16           N  
ATOM   1158  CA  TYR B 175     -22.076 -14.821  -3.002  1.00 35.14           C  
ATOM   1159  C   TYR B 175     -20.627 -14.375  -3.091  1.00 37.63           C  
ATOM   1160  O   TYR B 175     -20.054 -14.322  -4.172  1.00 39.57           O  
ATOM   1161  CB  TYR B 175     -22.990 -13.611  -2.839  1.00 38.20           C  
ATOM   1162  CG  TYR B 175     -22.860 -12.609  -3.958  1.00 46.39           C  
ATOM   1163  CD1 TYR B 175     -23.696 -12.658  -5.062  1.00 50.71           C  
ATOM   1164  CD2 TYR B 175     -21.894 -11.619  -3.914  1.00 48.92           C  
ATOM   1165  CE1 TYR B 175     -23.573 -11.746  -6.084  1.00 51.70           C  
ATOM   1166  CE2 TYR B 175     -21.763 -10.709  -4.930  1.00 48.62           C  
ATOM   1167  CZ  TYR B 175     -22.603 -10.775  -6.009  1.00 53.67           C  
ATOM   1168  OH  TYR B 175     -22.465  -9.857  -7.019  1.00 59.32           O  
ATOM   1169  N   ARG B 176     -20.034 -14.066  -1.946  1.00 42.66           N  
ATOM   1170  CA  ARG B 176     -18.656 -13.601  -1.919  1.00 44.00           C  
ATOM   1171  C   ARG B 176     -17.692 -14.674  -2.419  1.00 41.53           C  
ATOM   1172  O   ARG B 176     -16.762 -14.382  -3.166  1.00 35.36           O  
ATOM   1173  CB  ARG B 176     -18.271 -13.153  -0.511  1.00 52.09           C  
ATOM   1174  CG  ARG B 176     -16.828 -12.710  -0.393  1.00 60.98           C  
ATOM   1175  CD  ARG B 176     -16.182 -13.214   0.871  1.00 68.71           C  
ATOM   1176  NE  ARG B 176     -15.866 -14.639   0.870  1.00 72.34           N  
ATOM   1177  CZ  ARG B 176     -14.735 -15.177   0.423  1.00 72.26           C  
ATOM   1178  NH1 ARG B 176     -14.565 -16.485   0.505  1.00 73.84           N  
ATOM   1179  NH2 ARG B 176     -13.826 -14.441  -0.197  1.00 69.44           N  
ATOM   1180  N   GLN B 177     -17.915 -15.915  -2.006  1.00 38.43           N  
ATOM   1181  CA  GLN B 177     -17.098 -17.022  -2.482  1.00 40.71           C  
ATOM   1182  C   GLN B 177     -17.273 -17.252  -3.980  1.00 37.55           C  
ATOM   1183  O   GLN B 177     -16.301 -17.474  -4.695  1.00 41.02           O  
ATOM   1184  CB  GLN B 177     -17.429 -18.295  -1.709  1.00 40.84           C  
ATOM   1185  CG  GLN B 177     -16.531 -19.459  -2.056  1.00 41.21           C  
ATOM   1186  CD  GLN B 177     -16.841 -20.692  -1.243  1.00 45.90           C  
ATOM   1187  OE1 GLN B 177     -17.986 -20.934  -0.869  1.00 50.09           O  
ATOM   1188  NE2 GLN B 177     -15.819 -21.485  -0.969  1.00 43.40           N  
ATOM   1189  N   SER B 178     -18.511 -17.193  -4.453  1.00 36.43           N  
ATOM   1190  CA  SER B 178     -18.789 -17.381  -5.870  1.00 34.58           C  
ATOM   1191  C   SER B 178     -18.155 -16.292  -6.713  1.00 32.80           C  
ATOM   1192  O   SER B 178     -17.617 -16.562  -7.782  1.00 29.47           O  
ATOM   1193  CB  SER B 178     -20.290 -17.387  -6.111  1.00 27.90           C  
ATOM   1194  OG  SER B 178     -20.908 -18.345  -5.280  1.00 31.02           O  
ATOM   1195  N   LEU B 179     -18.232 -15.060  -6.228  1.00 35.61           N  
ATOM   1196  CA  LEU B 179     -17.646 -13.927  -6.925  1.00 37.60           C  
ATOM   1197  C   LEU B 179     -16.126 -14.009  -7.008  1.00 39.53           C  
ATOM   1198  O   LEU B 179     -15.540 -13.684  -8.036  1.00 38.82           O  
ATOM   1199  CB  LEU B 179     -18.067 -12.624  -6.251  1.00 37.66           C  
ATOM   1200  CG  LEU B 179     -17.574 -11.341  -6.918  1.00 39.57           C  
ATOM   1201  CD1 LEU B 179     -17.938 -11.307  -8.389  1.00 31.71           C  
ATOM   1202  CD2 LEU B 179     -18.140 -10.133  -6.201  1.00 42.07           C  
ATOM   1203  N   GLU B 180     -15.494 -14.439  -5.924  1.00 43.07           N  
ATOM   1204  CA  GLU B 180     -14.045 -14.567  -5.880  1.00 47.22           C  
ATOM   1205  C   GLU B 180     -13.588 -15.605  -6.894  1.00 42.82           C  
ATOM   1206  O   GLU B 180     -12.668 -15.370  -7.670  1.00 37.10           O  
ATOM   1207  CB  GLU B 180     -13.615 -14.972  -4.471  1.00 57.33           C  
ATOM   1208  CG  GLU B 180     -12.112 -15.076  -4.257  1.00 74.00           C  
ATOM   1209  CD  GLU B 180     -11.746 -15.810  -2.970  1.00 86.16           C  
ATOM   1210  OE1 GLU B 180     -12.660 -16.279  -2.258  1.00 90.23           O  
ATOM   1211  OE2 GLU B 180     -10.540 -15.918  -2.668  1.00 89.90           O  
ATOM   1212  N   ILE B 181     -14.263 -16.748  -6.900  1.00 38.09           N  
ATOM   1213  CA  ILE B 181     -13.918 -17.841  -7.796  1.00 38.10           C  
ATOM   1214  C   ILE B 181     -14.125 -17.474  -9.261  1.00 38.25           C  
ATOM   1215  O   ILE B 181     -13.240 -17.678 -10.094  1.00 30.14           O  
ATOM   1216  CB  ILE B 181     -14.749 -19.094  -7.475  1.00 37.82           C  
ATOM   1217  CG1 ILE B 181     -14.367 -19.640  -6.097  1.00 35.09           C  
ATOM   1218  CG2 ILE B 181     -14.562 -20.151  -8.558  1.00 28.21           C  
ATOM   1219  CD1 ILE B 181     -15.281 -20.735  -5.598  1.00 30.56           C  
ATOM   1220  N   ILE B 182     -15.299 -16.934  -9.569  1.00 34.64           N  
ATOM   1221  CA  ILE B 182     -15.656 -16.614 -10.945  1.00 32.98           C  
ATOM   1222  C   ILE B 182     -14.817 -15.464 -11.497  1.00 34.13           C  
ATOM   1223  O   ILE B 182     -14.425 -15.478 -12.664  1.00 30.42           O  
ATOM   1224  CB  ILE B 182     -17.158 -16.282 -11.072  1.00 35.63           C  
ATOM   1225  CG1 ILE B 182     -18.001 -17.507 -10.709  1.00 34.60           C  
ATOM   1226  CG2 ILE B 182     -17.488 -15.810 -12.480  1.00 34.22           C  
ATOM   1227  CD1 ILE B 182     -19.491 -17.245 -10.687  1.00 34.60           C  
ATOM   1228  N   SER B 183     -14.542 -14.475 -10.653  1.00 38.83           N  
ATOM   1229  CA  SER B 183     -13.758 -13.312 -11.058  1.00 42.45           C  
ATOM   1230  C   SER B 183     -12.328 -13.699 -11.398  1.00 42.22           C  
ATOM   1231  O   SER B 183     -11.781 -13.277 -12.417  1.00 45.27           O  
ATOM   1232  CB  SER B 183     -13.745 -12.259  -9.950  1.00 47.48           C  
ATOM   1233  OG  SER B 183     -15.037 -11.721  -9.740  1.00 57.28           O  
ATOM   1234  N   ARG B 184     -11.722 -14.497 -10.529  1.00 40.50           N  
ATOM   1235  CA  ARG B 184     -10.347 -14.920 -10.722  1.00 43.04           C  
ATOM   1236  C   ARG B 184     -10.187 -15.661 -12.039  1.00 46.00           C  
ATOM   1237  O   ARG B 184      -9.222 -15.444 -12.773  1.00 52.37           O  
ATOM   1238  CB  ARG B 184      -9.906 -15.814  -9.569  1.00 48.01           C  
ATOM   1239  CG  ARG B 184      -9.923 -15.131  -8.216  1.00 52.10           C  
ATOM   1240  CD  ARG B 184      -8.876 -15.757  -7.339  1.00 56.51           C  
ATOM   1241  NE  ARG B 184      -7.669 -15.989  -8.123  1.00 66.16           N  
ATOM   1242  CZ  ARG B 184      -6.750 -16.903  -7.838  1.00 70.69           C  
ATOM   1243  NH1 ARG B 184      -6.892 -17.683  -6.775  1.00 69.73           N  
ATOM   1244  NH2 ARG B 184      -5.689 -17.038  -8.621  1.00 73.11           N  
ATOM   1245  N   TYR B 185     -11.143 -16.535 -12.334  1.00 35.83           N  
ATOM   1246  CA  TYR B 185     -11.081 -17.342 -13.542  1.00 33.76           C  
ATOM   1247  C   TYR B 185     -11.174 -16.480 -14.795  1.00 37.31           C  
ATOM   1248  O   TYR B 185     -10.385 -16.640 -15.727  1.00 39.34           O  
ATOM   1249  CB  TYR B 185     -12.181 -18.405 -13.543  1.00 33.09           C  
ATOM   1250  CG  TYR B 185     -12.167 -19.273 -14.777  1.00 34.21           C  
ATOM   1251  CD1 TYR B 185     -11.069 -20.069 -15.074  1.00 28.35           C  
ATOM   1252  CD2 TYR B 185     -13.248 -19.295 -15.648  1.00 33.64           C  
ATOM   1253  CE1 TYR B 185     -11.047 -20.864 -16.204  1.00 29.83           C  
ATOM   1254  CE2 TYR B 185     -13.236 -20.088 -16.782  1.00 31.96           C  
ATOM   1255  CZ  TYR B 185     -12.133 -20.871 -17.054  1.00 31.69           C  
ATOM   1256  OH  TYR B 185     -12.116 -21.663 -18.179  1.00 28.64           O  
ATOM   1257  N   LEU B 186     -12.136 -15.564 -14.813  1.00 37.74           N  
ATOM   1258  CA  LEU B 186     -12.313 -14.676 -15.955  1.00 41.97           C  
ATOM   1259  C   LEU B 186     -11.108 -13.764 -16.141  1.00 40.72           C  
ATOM   1260  O   LEU B 186     -10.661 -13.536 -17.265  1.00 33.83           O  
ATOM   1261  CB  LEU B 186     -13.592 -13.846 -15.813  1.00 38.78           C  
ATOM   1262  CG  LEU B 186     -14.848 -14.434 -16.462  1.00 40.15           C  
ATOM   1263  CD1 LEU B 186     -15.160 -15.812 -15.898  1.00 38.54           C  
ATOM   1264  CD2 LEU B 186     -16.036 -13.497 -16.293  1.00 37.17           C  
ATOM   1265  N   ARG B 187     -10.583 -13.248 -15.034  1.00 41.98           N  
ATOM   1266  CA  ARG B 187      -9.441 -12.344 -15.088  1.00 48.09           C  
ATOM   1267  C   ARG B 187      -8.221 -13.038 -15.682  1.00 52.20           C  
ATOM   1268  O   ARG B 187      -7.567 -12.505 -16.578  1.00 54.56           O  
ATOM   1269  CB  ARG B 187      -9.114 -11.793 -13.698  1.00 53.47           C  
ATOM   1270  CG  ARG B 187      -8.005 -10.749 -13.698  1.00 57.58           C  
ATOM   1271  CD  ARG B 187      -7.754 -10.182 -12.308  1.00 58.86           C  
ATOM   1272  NE  ARG B 187      -8.950  -9.573 -11.732  1.00 61.52           N  
ATOM   1273  CZ  ARG B 187      -9.681 -10.126 -10.769  1.00 62.68           C  
ATOM   1274  NH1 ARG B 187      -9.335 -11.303 -10.264  1.00 61.31           N  
ATOM   1275  NH2 ARG B 187     -10.754  -9.500 -10.306  1.00 62.28           N  
ATOM   1276  N   GLU B 188      -7.925 -14.235 -15.188  1.00 49.85           N  
ATOM   1277  CA  GLU B 188      -6.757 -14.976 -15.647  1.00 50.97           C  
ATOM   1278  C   GLU B 188      -6.944 -15.523 -17.059  1.00 49.85           C  
ATOM   1279  O   GLU B 188      -5.971 -15.771 -17.768  1.00 49.44           O  
ATOM   1280  CB  GLU B 188      -6.434 -16.114 -14.682  1.00 57.29           C  
ATOM   1281  CG  GLU B 188      -7.453 -17.230 -14.676  1.00 61.13           C  
ATOM   1282  CD  GLU B 188      -7.133 -18.287 -13.644  1.00 65.82           C  
ATOM   1283  OE1 GLU B 188      -6.357 -17.990 -12.710  1.00 62.04           O  
ATOM   1284  OE2 GLU B 188      -7.657 -19.413 -13.764  1.00 69.82           O  
ATOM   1285  N   GLN B 189      -8.196 -15.720 -17.458  1.00 55.90           N  
ATOM   1286  CA  GLN B 189      -8.508 -16.153 -18.815  1.00 52.07           C  
ATOM   1287  C   GLN B 189      -8.383 -14.977 -19.772  1.00 51.33           C  
ATOM   1288  O   GLN B 189      -7.980 -15.136 -20.924  1.00 54.89           O  
ATOM   1289  CB  GLN B 189      -9.923 -16.729 -18.884  1.00 50.13           C  
ATOM   1290  CG  GLN B 189     -10.056 -18.128 -18.316  1.00 47.05           C  
ATOM   1291  CD  GLN B 189      -9.484 -19.184 -19.239  1.00 48.03           C  
ATOM   1292  OE1 GLN B 189      -9.886 -19.295 -20.397  1.00 50.40           O  
ATOM   1293  NE2 GLN B 189      -8.544 -19.971 -18.729  1.00 43.72           N  
ATOM   1294  N   ALA B 190      -8.736 -13.795 -19.281  1.00 48.86           N  
ATOM   1295  CA  ALA B 190      -8.657 -12.580 -20.077  1.00 51.35           C  
ATOM   1296  C   ALA B 190      -7.204 -12.155 -20.263  1.00 51.60           C  
ATOM   1297  O   ALA B 190      -6.725 -12.021 -21.388  1.00 55.46           O  
ATOM   1298  CB  ALA B 190      -9.460 -11.468 -19.421  1.00 44.63           C  
ATOM   1299  N   THR B 191      -6.509 -11.949 -19.149  1.00 52.90           N  
ATOM   1300  CA  THR B 191      -5.114 -11.527 -19.185  1.00 59.89           C  
ATOM   1301  C   THR B 191      -4.236 -12.607 -19.805  1.00 63.65           C  
ATOM   1302  O   THR B 191      -3.367 -12.318 -20.628  1.00 66.60           O  
ATOM   1303  CB  THR B 191      -4.594 -11.188 -17.778  1.00 58.65           C  
ATOM   1304  OG1 THR B 191      -4.695 -12.344 -16.936  1.00 61.72           O  
ATOM   1305  CG2 THR B 191      -5.404 -10.054 -17.171  1.00 55.97           C  
ATOM   1306  N   GLY B 192      -4.469 -13.852 -19.401  1.00 59.98           N  
ATOM   1307  CA  GLY B 192      -3.751 -14.984 -19.956  1.00 58.45           C  
ATOM   1308  C   GLY B 192      -2.849 -15.695 -18.966  1.00 63.90           C  
ATOM   1309  O   GLY B 192      -2.037 -16.534 -19.358  1.00 68.36           O  
ATOM   1310  N   ALA B 193      -2.987 -15.377 -17.682  1.00 60.39           N  
ATOM   1311  CA  ALA B 193      -2.112 -15.967 -16.671  1.00 57.34           C  
ATOM   1312  C   ALA B 193      -2.833 -16.420 -15.399  1.00 52.16           C  
ATOM   1313  O   ALA B 193      -3.572 -15.652 -14.784  1.00 45.73           O  
ATOM   1314  CB  ALA B 193      -0.976 -15.011 -16.328  1.00 60.10           C  
ATOM   1315  N   LYS B 194      -2.602 -17.673 -15.013  1.00 52.50           N  
ATOM   1316  CA  LYS B 194      -3.122 -18.211 -13.762  1.00 48.39           C  
ATOM   1317  C   LYS B 194      -2.412 -17.552 -12.596  1.00 46.65           C  
ATOM   1318  O   LYS B 194      -1.237 -17.196 -12.697  1.00 45.27           O  
ATOM   1319  CB  LYS B 194      -2.872 -19.715 -13.670  1.00 53.46           C  
ATOM   1320  CG  LYS B 194      -3.451 -20.547 -14.790  1.00 58.98           C  
ATOM   1321  CD  LYS B 194      -3.043 -22.001 -14.613  1.00 68.87           C  
ATOM   1322  CE  LYS B 194      -3.321 -22.816 -15.862  1.00 75.49           C  
ATOM   1323  NZ  LYS B 194      -2.598 -24.118 -15.841  1.00 76.22           N  
ATOM   1324  N   ASP B 195      -3.108 -17.411 -11.476  1.00 45.43           N  
ATOM   1325  CA  ASP B 195      -2.480 -16.815 -10.309  1.00 54.25           C  
ATOM   1326  C   ASP B 195      -2.528 -17.704  -9.069  1.00 54.32           C  
ATOM   1327  O   ASP B 195      -3.001 -18.837  -9.119  1.00 51.68           O  
ATOM   1328  CB  ASP B 195      -3.091 -15.454 -10.004  1.00 64.19           C  
ATOM   1329  CG  ASP B 195      -2.266 -14.677  -9.017  1.00 77.44           C  
ATOM   1330  OD1 ASP B 195      -1.401 -15.301  -8.368  1.00 82.73           O  
ATOM   1331  OD2 ASP B 195      -2.468 -13.453  -8.894  1.00 82.34           O  
ATOM   1332  N   ARG B 201     -10.796 -17.850   4.037  1.00105.75           N  
ATOM   1333  CA  ARG B 201     -10.872 -19.070   4.834  1.00106.30           C  
ATOM   1334  C   ARG B 201     -11.636 -20.148   4.075  1.00107.29           C  
ATOM   1335  O   ARG B 201     -11.837 -21.254   4.578  1.00109.67           O  
ATOM   1336  CB  ARG B 201     -11.570 -18.797   6.164  1.00104.92           C  
ATOM   1337  CG  ARG B 201     -13.079 -18.915   6.075  1.00103.33           C  
ATOM   1338  CD  ARG B 201     -13.777 -18.329   7.285  1.00101.25           C  
ATOM   1339  NE  ARG B 201     -14.982 -17.608   6.887  1.00101.01           N  
ATOM   1340  CZ  ARG B 201     -16.147 -18.187   6.614  1.00100.25           C  
ATOM   1341  NH1 ARG B 201     -16.273 -19.505   6.701  1.00 99.53           N  
ATOM   1342  NH2 ARG B 201     -17.187 -17.448   6.255  1.00 99.18           N  
ATOM   1343  N   SER B 202     -12.075 -19.810   2.867  1.00102.91           N  
ATOM   1344  CA  SER B 202     -12.754 -20.758   1.995  1.00 96.20           C  
ATOM   1345  C   SER B 202     -11.754 -21.232   0.951  1.00 91.84           C  
ATOM   1346  O   SER B 202     -12.126 -21.813  -0.069  1.00 91.33           O  
ATOM   1347  CB  SER B 202     -13.940 -20.085   1.305  1.00 93.67           C  
ATOM   1348  OG  SER B 202     -14.816 -19.492   2.249  1.00 90.58           O  
ATOM   1349  N   GLY B 203     -10.479 -20.984   1.237  1.00 86.24           N  
ATOM   1350  CA  GLY B 203      -9.405 -21.105   0.267  1.00 75.37           C  
ATOM   1351  C   GLY B 203      -9.172 -22.460  -0.371  1.00 65.17           C  
ATOM   1352  O   GLY B 203      -8.913 -22.542  -1.570  1.00 66.55           O  
ATOM   1353  N   ALA B 204      -9.235 -23.524   0.421  1.00 58.04           N  
ATOM   1354  CA  ALA B 204      -9.033 -24.860  -0.123  1.00 55.50           C  
ATOM   1355  C   ALA B 204     -10.098 -25.154  -1.173  1.00 53.52           C  
ATOM   1356  O   ALA B 204      -9.795 -25.635  -2.265  1.00 59.62           O  
ATOM   1357  CB  ALA B 204      -9.066 -25.902   0.981  1.00 53.91           C  
ATOM   1358  N   THR B 205     -11.347 -24.850  -0.835  1.00 44.22           N  
ATOM   1359  CA  THR B 205     -12.461 -25.068  -1.749  1.00 43.58           C  
ATOM   1360  C   THR B 205     -12.358 -24.150  -2.964  1.00 40.63           C  
ATOM   1361  O   THR B 205     -12.618 -24.568  -4.090  1.00 34.71           O  
ATOM   1362  CB  THR B 205     -13.820 -24.846  -1.055  1.00 45.53           C  
ATOM   1363  OG1 THR B 205     -13.905 -25.668   0.116  1.00 47.45           O  
ATOM   1364  CG2 THR B 205     -14.960 -25.197  -1.998  1.00 43.15           C  
ATOM   1365  N   SER B 206     -11.970 -22.900  -2.730  1.00 41.29           N  
ATOM   1366  CA  SER B 206     -11.834 -21.928  -3.810  1.00 44.24           C  
ATOM   1367  C   SER B 206     -10.707 -22.298  -4.769  1.00 47.57           C  
ATOM   1368  O   SER B 206     -10.852 -22.168  -5.985  1.00 48.87           O  
ATOM   1369  CB  SER B 206     -11.602 -20.525  -3.248  1.00 45.67           C  
ATOM   1370  OG  SER B 206     -12.693 -20.112  -2.446  1.00 52.80           O  
ATOM   1371  N   ARG B 207      -9.584 -22.752  -4.219  1.00 42.99           N  
ATOM   1372  CA  ARG B 207      -8.457 -23.172  -5.042  1.00 42.20           C  
ATOM   1373  C   ARG B 207      -8.863 -24.319  -5.953  1.00 36.17           C  
ATOM   1374  O   ARG B 207      -8.603 -24.294  -7.155  1.00 34.63           O  
ATOM   1375  CB  ARG B 207      -7.265 -23.594  -4.177  1.00 43.99           C  
ATOM   1376  CG  ARG B 207      -6.392 -22.442  -3.713  1.00 54.85           C  
ATOM   1377  CD  ARG B 207      -5.032 -22.931  -3.234  1.00 63.52           C  
ATOM   1378  NE  ARG B 207      -5.141 -23.888  -2.137  1.00 68.91           N  
ATOM   1379  CZ  ARG B 207      -5.348 -23.548  -0.868  1.00 69.23           C  
ATOM   1380  NH1 ARG B 207      -5.479 -22.270  -0.535  1.00 67.32           N  
ATOM   1381  NH2 ARG B 207      -5.432 -24.485   0.066  1.00 68.21           N  
ATOM   1382  N   LYS B 208      -9.501 -25.326  -5.371  1.00 36.79           N  
ATOM   1383  CA  LYS B 208      -9.909 -26.502  -6.126  1.00 42.82           C  
ATOM   1384  C   LYS B 208     -11.007 -26.176  -7.134  1.00 43.06           C  
ATOM   1385  O   LYS B 208     -11.020 -26.713  -8.241  1.00 43.53           O  
ATOM   1386  CB  LYS B 208     -10.347 -27.621  -5.182  1.00 47.68           C  
ATOM   1387  CG  LYS B 208      -9.188 -28.277  -4.452  1.00 54.24           C  
ATOM   1388  CD  LYS B 208      -9.659 -29.391  -3.536  1.00 60.34           C  
ATOM   1389  CE  LYS B 208      -8.482 -30.179  -2.988  1.00 62.93           C  
ATOM   1390  NZ  LYS B 208      -7.665 -30.769  -4.085  1.00 69.23           N  
ATOM   1391  N   ALA B 209     -11.922 -25.292  -6.750  1.00 36.87           N  
ATOM   1392  CA  ALA B 209     -12.987 -24.864  -7.648  1.00 35.91           C  
ATOM   1393  C   ALA B 209     -12.390 -24.121  -8.836  1.00 37.28           C  
ATOM   1394  O   ALA B 209     -12.842 -24.267  -9.973  1.00 31.68           O  
ATOM   1395  CB  ALA B 209     -13.988 -23.983  -6.911  1.00 20.46           C  
ATOM   1396  N   LEU B 210     -11.363 -23.324  -8.564  1.00 37.25           N  
ATOM   1397  CA  LEU B 210     -10.671 -22.597  -9.616  1.00 33.51           C  
ATOM   1398  C   LEU B 210      -9.943 -23.580 -10.525  1.00 31.61           C  
ATOM   1399  O   LEU B 210      -9.940 -23.426 -11.745  1.00 32.93           O  
ATOM   1400  CB  LEU B 210      -9.690 -21.591  -9.014  1.00 27.09           C  
ATOM   1401  CG  LEU B 210      -9.042 -20.602  -9.982  1.00 34.92           C  
ATOM   1402  CD1 LEU B 210     -10.102 -19.841 -10.762  1.00 38.54           C  
ATOM   1403  CD2 LEU B 210      -8.137 -19.643  -9.228  1.00 39.08           C  
ATOM   1404  N   GLU B 211      -9.335 -24.597  -9.922  1.00 34.08           N  
ATOM   1405  CA  GLU B 211      -8.633 -25.625 -10.682  1.00 33.45           C  
ATOM   1406  C   GLU B 211      -9.610 -26.391 -11.567  1.00 36.35           C  
ATOM   1407  O   GLU B 211      -9.366 -26.583 -12.759  1.00 36.65           O  
ATOM   1408  CB  GLU B 211      -7.897 -26.586  -9.743  1.00 34.70           C  
ATOM   1409  CG  GLU B 211      -6.751 -25.945  -8.969  1.00 48.70           C  
ATOM   1410  CD  GLU B 211      -6.062 -26.911  -8.019  1.00 60.15           C  
ATOM   1411  OE1 GLU B 211      -6.509 -28.073  -7.915  1.00 66.64           O  
ATOM   1412  OE2 GLU B 211      -5.070 -26.507  -7.376  1.00 60.82           O  
ATOM   1413  N   THR B 212     -10.717 -26.826 -10.974  1.00 35.77           N  
ATOM   1414  CA  THR B 212     -11.764 -27.521 -11.711  1.00 35.56           C  
ATOM   1415  C   THR B 212     -12.270 -26.649 -12.853  1.00 32.13           C  
ATOM   1416  O   THR B 212     -12.502 -27.126 -13.964  1.00 34.36           O  
ATOM   1417  CB  THR B 212     -12.951 -27.871 -10.795  1.00 37.31           C  
ATOM   1418  OG1 THR B 212     -12.507 -28.728  -9.737  1.00 34.41           O  
ATOM   1419  CG2 THR B 212     -14.046 -28.570 -11.584  1.00 35.86           C  
ATOM   1420  N   LEU B 213     -12.433 -25.363 -12.565  1.00 26.01           N  
ATOM   1421  CA  LEU B 213     -12.942 -24.410 -13.539  1.00 28.90           C  
ATOM   1422  C   LEU B 213     -11.955 -24.240 -14.690  1.00 41.68           C  
ATOM   1423  O   LEU B 213     -12.354 -24.092 -15.847  1.00 43.49           O  
ATOM   1424  CB  LEU B 213     -13.214 -23.070 -12.856  1.00 31.34           C  
ATOM   1425  CG  LEU B 213     -14.350 -22.206 -13.399  1.00 28.82           C  
ATOM   1426  CD1 LEU B 213     -15.614 -23.028 -13.596  1.00 33.55           C  
ATOM   1427  CD2 LEU B 213     -14.606 -21.042 -12.458  1.00 24.14           C  
ATOM   1428  N   ARG B 214     -10.665 -24.268 -14.366  1.00 41.73           N  
ATOM   1429  CA  ARG B 214      -9.619 -24.190 -15.379  1.00 35.31           C  
ATOM   1430  C   ARG B 214      -9.651 -25.401 -16.302  1.00 34.52           C  
ATOM   1431  O   ARG B 214      -9.526 -25.271 -17.517  1.00 34.18           O  
ATOM   1432  CB  ARG B 214      -8.239 -24.094 -14.728  1.00 42.64           C  
ATOM   1433  CG  ARG B 214      -7.929 -22.763 -14.070  1.00 44.20           C  
ATOM   1434  CD  ARG B 214      -6.466 -22.710 -13.659  1.00 43.85           C  
ATOM   1435  NE  ARG B 214      -6.126 -21.470 -12.970  1.00 47.95           N  
ATOM   1436  CZ  ARG B 214      -5.987 -21.362 -11.653  1.00 55.18           C  
ATOM   1437  NH1 ARG B 214      -6.153 -22.424 -10.877  1.00 51.23           N  
ATOM   1438  NH2 ARG B 214      -5.675 -20.192 -11.113  1.00 61.67           N  
ATOM   1439  N   ARG B 215      -9.812 -26.583 -15.718  1.00 36.21           N  
ATOM   1440  CA  ARG B 215      -9.774 -27.822 -16.485  1.00 38.87           C  
ATOM   1441  C   ARG B 215     -11.027 -28.014 -17.338  1.00 39.84           C  
ATOM   1442  O   ARG B 215     -10.937 -28.294 -18.532  1.00 39.07           O  
ATOM   1443  CB  ARG B 215      -9.569 -29.022 -15.556  1.00 37.11           C  
ATOM   1444  CG  ARG B 215      -9.791 -30.370 -16.224  1.00 38.94           C  
ATOM   1445  CD  ARG B 215      -9.478 -31.519 -15.277  1.00 38.07           C  
ATOM   1446  NE  ARG B 215     -10.076 -31.327 -13.959  1.00 35.96           N  
ATOM   1447  CZ  ARG B 215     -11.279 -31.768 -13.605  1.00 37.97           C  
ATOM   1448  NH1 ARG B 215     -12.030 -32.435 -14.472  1.00 31.58           N  
ATOM   1449  NH2 ARG B 215     -11.732 -31.542 -12.380  1.00 37.22           N  
ATOM   1450  N   VAL B 216     -12.193 -27.863 -16.722  1.00 37.78           N  
ATOM   1451  CA  VAL B 216     -13.453 -28.056 -17.430  1.00 31.16           C  
ATOM   1452  C   VAL B 216     -13.750 -26.884 -18.358  1.00 27.01           C  
ATOM   1453  O   VAL B 216     -13.995 -27.070 -19.552  1.00 24.15           O  
ATOM   1454  CB  VAL B 216     -14.628 -28.252 -16.450  1.00 29.56           C  
ATOM   1455  CG1 VAL B 216     -15.946 -28.340 -17.206  1.00 29.36           C  
ATOM   1456  CG2 VAL B 216     -14.407 -29.500 -15.604  1.00 29.51           C  
ATOM   1457  N   GLY B 217     -13.719 -25.678 -17.800  1.00 31.26           N  
ATOM   1458  CA  GLY B 217     -14.006 -24.467 -18.547  1.00 28.57           C  
ATOM   1459  C   GLY B 217     -13.174 -24.298 -19.805  1.00 34.41           C  
ATOM   1460  O   GLY B 217     -13.711 -23.977 -20.864  1.00 35.12           O  
ATOM   1461  N   ASP B 218     -11.864 -24.504 -19.693  1.00 36.45           N  
ATOM   1462  CA  ASP B 218     -10.979 -24.404 -20.850  1.00 38.18           C  
ATOM   1463  C   ASP B 218     -11.393 -25.397 -21.932  1.00 38.37           C  
ATOM   1464  O   ASP B 218     -11.391 -25.074 -23.119  1.00 40.97           O  
ATOM   1465  CB  ASP B 218      -9.518 -24.640 -20.452  1.00 39.94           C  
ATOM   1466  CG  ASP B 218      -8.939 -23.502 -19.625  1.00 44.11           C  
ATOM   1467  OD1 ASP B 218      -9.700 -22.596 -19.223  1.00 43.81           O  
ATOM   1468  OD2 ASP B 218      -7.715 -23.517 -19.374  1.00 47.22           O  
ATOM   1469  N   GLY B 219     -11.746 -26.608 -21.514  1.00 35.35           N  
ATOM   1470  CA  GLY B 219     -12.198 -27.631 -22.439  1.00 34.45           C  
ATOM   1471  C   GLY B 219     -13.481 -27.246 -23.154  1.00 37.18           C  
ATOM   1472  O   GLY B 219     -13.631 -27.488 -24.351  1.00 37.80           O  
ATOM   1473  N   VAL B 220     -14.411 -26.647 -22.417  1.00 37.10           N  
ATOM   1474  CA  VAL B 220     -15.677 -26.214 -22.997  1.00 36.15           C  
ATOM   1475  C   VAL B 220     -15.438 -25.180 -24.092  1.00 34.09           C  
ATOM   1476  O   VAL B 220     -16.049 -25.234 -25.159  1.00 29.13           O  
ATOM   1477  CB  VAL B 220     -16.613 -25.613 -21.929  1.00 33.41           C  
ATOM   1478  CG1 VAL B 220     -17.844 -25.001 -22.584  1.00 31.66           C  
ATOM   1479  CG2 VAL B 220     -17.010 -26.673 -20.909  1.00 32.41           C  
ATOM   1480  N   GLN B 221     -14.535 -24.244 -23.823  1.00 34.37           N  
ATOM   1481  CA  GLN B 221     -14.221 -23.186 -24.775  1.00 37.34           C  
ATOM   1482  C   GLN B 221     -13.575 -23.713 -26.052  1.00 38.32           C  
ATOM   1483  O   GLN B 221     -13.892 -23.253 -27.148  1.00 39.67           O  
ATOM   1484  CB  GLN B 221     -13.313 -22.143 -24.131  1.00 33.68           C  
ATOM   1485  CG  GLN B 221     -13.951 -21.421 -22.970  1.00 38.78           C  
ATOM   1486  CD  GLN B 221     -13.067 -20.327 -22.423  1.00 45.00           C  
ATOM   1487  OE1 GLN B 221     -12.819 -19.323 -23.091  1.00 50.84           O  
ATOM   1488  NE2 GLN B 221     -12.581 -20.514 -21.203  1.00 44.37           N  
ATOM   1489  N   ARG B 222     -12.671 -24.676 -25.908  1.00 30.70           N  
ATOM   1490  CA  ARG B 222     -11.973 -25.241 -27.059  1.00 42.87           C  
ATOM   1491  C   ARG B 222     -12.883 -26.079 -27.958  1.00 42.66           C  
ATOM   1492  O   ARG B 222     -12.834 -25.963 -29.182  1.00 47.03           O  
ATOM   1493  CB  ARG B 222     -10.775 -26.080 -26.603  1.00 43.38           C  
ATOM   1494  N   ASN B 223     -13.711 -26.921 -27.347  1.00 37.90           N  
ATOM   1495  CA  ASN B 223     -14.530 -27.869 -28.098  1.00 36.17           C  
ATOM   1496  C   ASN B 223     -15.693 -27.209 -28.827  1.00 38.65           C  
ATOM   1497  O   ASN B 223     -16.232 -27.753 -29.794  1.00 42.86           O  
ATOM   1498  CB  ASN B 223     -15.060 -28.959 -27.165  1.00 38.99           C  
ATOM   1499  CG  ASN B 223     -13.949 -29.755 -26.513  1.00 42.21           C  
ATOM   1500  OD1 ASN B 223     -12.830 -29.809 -27.020  1.00 42.23           O  
ATOM   1501  ND2 ASN B 223     -14.255 -30.380 -25.382  1.00 42.64           N  
ATOM   1502  N   HIS B 224     -16.067 -26.029 -28.353  1.00 35.71           N  
ATOM   1503  CA  HIS B 224     -17.247 -25.336 -28.840  1.00 28.92           C  
ATOM   1504  C   HIS B 224     -16.879 -23.904 -29.171  1.00 34.56           C  
ATOM   1505  O   HIS B 224     -17.686 -22.986 -29.031  1.00 37.78           O  
ATOM   1506  CB  HIS B 224     -18.336 -25.372 -27.773  1.00 28.24           C  
ATOM   1507  CG  HIS B 224     -18.704 -26.756 -27.347  1.00 27.28           C  
ATOM   1508  ND1 HIS B 224     -19.546 -27.561 -28.087  1.00 30.07           N  
ATOM   1509  CD2 HIS B 224     -18.339 -27.488 -26.270  1.00 31.11           C  
ATOM   1510  CE1 HIS B 224     -19.687 -28.722 -27.480  1.00 33.28           C  
ATOM   1511  NE2 HIS B 224     -18.967 -28.703 -26.371  1.00 33.62           N  
ATOM   1512  N   GLU B 225     -15.639 -23.730 -29.610  1.00 42.27           N  
ATOM   1513  CA  GLU B 225     -15.105 -22.421 -29.941  1.00 41.54           C  
ATOM   1514  C   GLU B 225     -15.906 -21.758 -31.058  1.00 40.46           C  
ATOM   1515  O   GLU B 225     -16.232 -20.575 -30.980  1.00 37.22           O  
ATOM   1516  CB  GLU B 225     -13.639 -22.555 -30.350  1.00 44.44           C  
ATOM   1517  CG  GLU B 225     -12.904 -21.242 -30.502  1.00 56.62           C  
ATOM   1518  CD  GLU B 225     -11.490 -21.432 -31.014  1.00 69.08           C  
ATOM   1519  OE1 GLU B 225     -10.854 -20.426 -31.394  1.00 72.24           O  
ATOM   1520  OE2 GLU B 225     -11.015 -22.588 -31.043  1.00 71.37           O  
ATOM   1521  N   THR B 226     -16.220 -22.526 -32.097  1.00 36.80           N  
ATOM   1522  CA  THR B 226     -16.980 -22.000 -33.224  1.00 42.08           C  
ATOM   1523  C   THR B 226     -18.315 -21.438 -32.755  1.00 42.26           C  
ATOM   1524  O   THR B 226     -18.671 -20.303 -33.073  1.00 40.77           O  
ATOM   1525  CB  THR B 226     -17.243 -23.080 -34.289  1.00 44.83           C  
ATOM   1526  OG1 THR B 226     -16.004 -23.689 -34.674  1.00 47.06           O  
ATOM   1527  CG2 THR B 226     -17.905 -22.464 -35.513  1.00 41.15           C  
ATOM   1528  N   ALA B 227     -19.051 -22.240 -31.995  1.00 43.04           N  
ATOM   1529  CA  ALA B 227     -20.342 -21.813 -31.474  1.00 39.73           C  
ATOM   1530  C   ALA B 227     -20.194 -20.555 -30.625  1.00 33.84           C  
ATOM   1531  O   ALA B 227     -20.948 -19.596 -30.788  1.00 35.45           O  
ATOM   1532  CB  ALA B 227     -20.992 -22.931 -30.672  1.00 38.18           C  
ATOM   1533  N   PHE B 228     -19.219 -20.562 -29.721  1.00 31.77           N  
ATOM   1534  CA  PHE B 228     -18.971 -19.412 -28.857  1.00 36.23           C  
ATOM   1535  C   PHE B 228     -18.678 -18.149 -29.662  1.00 39.62           C  
ATOM   1536  O   PHE B 228     -19.177 -17.070 -29.339  1.00 45.26           O  
ATOM   1537  CB  PHE B 228     -17.831 -19.705 -27.878  1.00 41.76           C  
ATOM   1538  CG  PHE B 228     -18.266 -20.455 -26.651  1.00 43.23           C  
ATOM   1539  CD1 PHE B 228     -19.390 -21.262 -26.681  1.00 45.91           C  
ATOM   1540  CD2 PHE B 228     -17.552 -20.356 -25.470  1.00 38.76           C  
ATOM   1541  CE1 PHE B 228     -19.800 -21.951 -25.556  1.00 44.37           C  
ATOM   1542  CE2 PHE B 228     -17.953 -21.045 -24.342  1.00 40.35           C  
ATOM   1543  CZ  PHE B 228     -19.079 -21.844 -24.385  1.00 43.72           C  
ATOM   1544  N   GLN B 229     -17.868 -18.289 -30.708  1.00 39.00           N  
ATOM   1545  CA  GLN B 229     -17.571 -17.176 -31.606  1.00 45.74           C  
ATOM   1546  C   GLN B 229     -18.857 -16.626 -32.213  1.00 43.88           C  
ATOM   1547  O   GLN B 229     -19.089 -15.417 -32.214  1.00 38.82           O  
ATOM   1548  CB  GLN B 229     -16.615 -17.620 -32.716  1.00 54.79           C  
ATOM   1549  CG  GLN B 229     -15.187 -17.871 -32.253  1.00 68.01           C  
ATOM   1550  CD  GLN B 229     -14.361 -18.621 -33.283  1.00 76.63           C  
ATOM   1551  OE1 GLN B 229     -14.899 -19.349 -34.118  1.00 81.14           O  
ATOM   1552  NE2 GLN B 229     -13.045 -18.452 -33.224  1.00 77.10           N  
ATOM   1553  N   GLY B 230     -19.693 -17.523 -32.724  1.00 44.87           N  
ATOM   1554  CA  GLY B 230     -20.962 -17.138 -33.313  1.00 48.17           C  
ATOM   1555  C   GLY B 230     -21.875 -16.422 -32.336  1.00 51.00           C  
ATOM   1556  O   GLY B 230     -22.462 -15.391 -32.666  1.00 47.69           O  
ATOM   1557  N   MET B 231     -22.000 -16.970 -31.131  1.00 51.90           N  
ATOM   1558  CA  MET B 231     -22.849 -16.370 -30.107  1.00 49.14           C  
ATOM   1559  C   MET B 231     -22.352 -14.981 -29.737  1.00 47.67           C  
ATOM   1560  O   MET B 231     -23.132 -14.036 -29.638  1.00 52.08           O  
ATOM   1561  CB  MET B 231     -22.882 -17.246 -28.856  1.00 46.12           C  
ATOM   1562  CG  MET B 231     -23.459 -18.628 -29.070  1.00 44.37           C  
ATOM   1563  SD  MET B 231     -23.308 -19.629 -27.582  1.00 52.48           S  
ATOM   1564  CE  MET B 231     -22.115 -20.842 -28.120  1.00 61.10           C  
ATOM   1565  N   LEU B 232     -21.045 -14.870 -29.526  1.00 41.11           N  
ATOM   1566  CA  LEU B 232     -20.428 -13.599 -29.173  1.00 51.42           C  
ATOM   1567  C   LEU B 232     -20.581 -12.584 -30.300  1.00 59.13           C  
ATOM   1568  O   LEU B 232     -20.788 -11.396 -30.056  1.00 55.25           O  
ATOM   1569  CB  LEU B 232     -18.947 -13.803 -28.856  1.00 50.43           C  
ATOM   1570  CG  LEU B 232     -18.162 -12.548 -28.480  1.00 49.69           C  
ATOM   1571  CD1 LEU B 232     -18.757 -11.905 -27.238  1.00 42.74           C  
ATOM   1572  CD2 LEU B 232     -16.695 -12.885 -28.269  1.00 53.24           C  
ATOM   1573  N   ARG B 233     -20.474 -13.061 -31.536  1.00 66.37           N  
ATOM   1574  CA  ARG B 233     -20.593 -12.196 -32.703  1.00 72.63           C  
ATOM   1575  C   ARG B 233     -22.013 -11.659 -32.841  1.00 70.09           C  
ATOM   1576  O   ARG B 233     -22.216 -10.481 -33.131  1.00 67.42           O  
ATOM   1577  CB  ARG B 233     -20.185 -12.946 -33.974  1.00 79.96           C  
ATOM   1578  CG  ARG B 233     -20.247 -12.102 -35.237  1.00 87.44           C  
ATOM   1579  CD  ARG B 233     -19.742 -12.865 -36.454  1.00 92.05           C  
ATOM   1580  NE  ARG B 233     -20.578 -14.018 -36.777  1.00 97.59           N  
ATOM   1581  CZ  ARG B 233     -21.721 -13.946 -37.452  1.00101.43           C  
ATOM   1582  NH1 ARG B 233     -22.174 -12.772 -37.869  1.00101.46           N  
ATOM   1583  NH2 ARG B 233     -22.415 -15.047 -37.704  1.00102.89           N  
ATOM   1584  N   LYS B 234     -22.993 -12.530 -32.625  1.00 70.72           N  
ATOM   1585  CA  LYS B 234     -24.396 -12.153 -32.754  1.00 70.45           C  
ATOM   1586  C   LYS B 234     -24.871 -11.299 -31.579  1.00 70.10           C  
ATOM   1587  O   LYS B 234     -25.852 -10.567 -31.694  1.00 70.28           O  
ATOM   1588  CB  LYS B 234     -25.276 -13.398 -32.896  1.00 74.57           C  
ATOM   1589  CG  LYS B 234     -24.981 -14.236 -34.135  1.00 80.49           C  
ATOM   1590  CD  LYS B 234     -25.889 -15.455 -34.212  1.00 84.69           C  
ATOM   1591  CE  LYS B 234     -25.595 -16.289 -35.451  1.00 88.18           C  
ATOM   1592  NZ  LYS B 234     -26.492 -17.474 -35.553  1.00 91.62           N  
ATOM   1593  N   LEU B 235     -24.171 -11.394 -30.452  1.00 69.59           N  
ATOM   1594  CA  LEU B 235     -24.538 -10.636 -29.258  1.00 68.03           C  
ATOM   1595  C   LEU B 235     -24.016  -9.199 -29.298  1.00 69.92           C  
ATOM   1596  O   LEU B 235     -24.591  -8.306 -28.678  1.00 70.84           O  
ATOM   1597  CB  LEU B 235     -24.045 -11.345 -27.993  1.00 64.34           C  
ATOM   1598  CG  LEU B 235     -24.846 -12.571 -27.546  1.00 63.75           C  
ATOM   1599  CD1 LEU B 235     -24.138 -13.305 -26.415  1.00 62.96           C  
ATOM   1600  CD2 LEU B 235     -26.255 -12.170 -27.131  1.00 58.68           C  
ATOM   1601  N   ASP B 236     -22.922  -8.993 -30.025  1.00 71.91           N  
ATOM   1602  CA  ASP B 236     -22.333  -7.667 -30.215  1.00 76.98           C  
ATOM   1603  C   ASP B 236     -22.076  -6.902 -28.917  1.00 75.19           C  
ATOM   1604  O   ASP B 236     -22.588  -5.799 -28.734  1.00 75.91           O  
ATOM   1605  CB  ASP B 236     -23.209  -6.813 -31.136  1.00 83.00           C  
ATOM   1606  CG  ASP B 236     -22.497  -5.563 -31.619  1.00 87.51           C  
ATOM   1607  OD1 ASP B 236     -21.255  -5.605 -31.751  1.00 88.86           O  
ATOM   1608  OD2 ASP B 236     -23.173  -4.543 -31.871  1.00 88.43           O  
ATOM   1609  N   ILE B 237     -21.273  -7.472 -28.025  1.00 73.99           N  
ATOM   1610  CA  ILE B 237     -20.985  -6.802 -26.761  1.00 73.04           C  
ATOM   1611  C   ILE B 237     -20.066  -5.597 -26.968  1.00 71.88           C  
ATOM   1612  O   ILE B 237     -18.981  -5.716 -27.540  1.00 58.59           O  
ATOM   1613  CB  ILE B 237     -20.390  -7.765 -25.719  1.00 70.82           C  
ATOM   1614  CG1 ILE B 237     -21.283  -8.997 -25.572  1.00 71.58           C  
ATOM   1615  CG2 ILE B 237     -20.239  -7.065 -24.378  1.00 70.25           C  
ATOM   1616  CD1 ILE B 237     -22.713  -8.670 -25.196  1.00 69.37           C  
ATOM   1617  N   LYS B 238     -20.519  -4.438 -26.498  1.00 78.87           N  
ATOM   1618  CA  LYS B 238     -19.823  -3.174 -26.720  1.00 83.65           C  
ATOM   1619  C   LYS B 238     -18.550  -3.021 -25.898  1.00 85.93           C  
ATOM   1620  O   LYS B 238     -17.524  -2.567 -26.405  1.00 87.58           O  
ATOM   1621  CB  LYS B 238     -20.746  -1.997 -26.398  1.00 86.07           C  
ATOM   1622  CG  LYS B 238     -21.780  -1.678 -27.461  1.00 89.55           C  
ATOM   1623  CD  LYS B 238     -22.542  -0.410 -27.100  1.00 91.16           C  
ATOM   1624  CE  LYS B 238     -23.459  -0.623 -25.902  1.00 88.87           C  
ATOM   1625  NZ  LYS B 238     -24.733  -1.292 -26.289  1.00 87.14           N  
ATOM   1626  N   ASN B 239     -18.627  -3.386 -24.624  1.00 83.73           N  
ATOM   1627  CA  ASN B 239     -17.573  -3.049 -23.678  1.00 81.23           C  
ATOM   1628  C   ASN B 239     -17.749  -3.757 -22.341  1.00 75.67           C  
ATOM   1629  O   ASN B 239     -18.527  -4.703 -22.229  1.00 76.25           O  
ATOM   1630  CB  ASN B 239     -17.549  -1.538 -23.459  1.00 84.48           C  
ATOM   1631  CG  ASN B 239     -18.878  -1.003 -22.959  1.00 86.79           C  
ATOM   1632  OD1 ASN B 239     -19.912  -1.661 -23.084  1.00 86.57           O  
ATOM   1633  ND2 ASN B 239     -18.857   0.194 -22.388  1.00 87.65           N  
ATOM   1634  N   GLU B 240     -17.035  -3.287 -21.323  1.00 71.64           N  
ATOM   1635  CA  GLU B 240     -17.046  -3.946 -20.020  1.00 71.15           C  
ATOM   1636  C   GLU B 240     -18.379  -3.823 -19.280  1.00 71.97           C  
ATOM   1637  O   GLU B 240     -18.687  -4.640 -18.414  1.00 73.01           O  
ATOM   1638  CB  GLU B 240     -15.894  -3.444 -19.138  1.00 73.39           C  
ATOM   1639  CG  GLU B 240     -15.928  -1.958 -18.815  1.00 74.37           C  
ATOM   1640  CD  GLU B 240     -14.914  -1.580 -17.751  1.00 73.83           C  
ATOM   1641  OE1 GLU B 240     -13.704  -1.754 -17.998  1.00 69.88           O  
ATOM   1642  OE2 GLU B 240     -15.328  -1.117 -16.668  1.00 76.10           O  
ATOM   1643  N   ASP B 241     -19.171  -2.813 -19.628  1.00 71.09           N  
ATOM   1644  CA  ASP B 241     -20.424  -2.558 -18.921  1.00 67.24           C  
ATOM   1645  C   ASP B 241     -21.652  -3.075 -19.666  1.00 60.76           C  
ATOM   1646  O   ASP B 241     -22.763  -3.042 -19.137  1.00 62.26           O  
ATOM   1647  CB  ASP B 241     -20.576  -1.064 -18.630  1.00 74.23           C  
ATOM   1648  CG  ASP B 241     -19.486  -0.537 -17.720  1.00 78.42           C  
ATOM   1649  OD1 ASP B 241     -19.337  -1.069 -16.600  1.00 77.25           O  
ATOM   1650  OD2 ASP B 241     -18.780   0.411 -18.124  1.00 79.87           O  
ATOM   1651  N   ASP B 242     -21.450  -3.550 -20.891  1.00 57.81           N  
ATOM   1652  CA  ASP B 242     -22.552  -4.065 -21.698  1.00 61.31           C  
ATOM   1653  C   ASP B 242     -22.829  -5.526 -21.357  1.00 57.19           C  
ATOM   1654  O   ASP B 242     -22.458  -6.430 -22.106  1.00 48.80           O  
ATOM   1655  CB  ASP B 242     -22.240  -3.919 -23.189  1.00 61.71           C  
ATOM   1656  CG  ASP B 242     -23.411  -4.307 -24.071  1.00 65.20           C  
ATOM   1657  OD1 ASP B 242     -24.531  -4.466 -23.542  1.00 68.38           O  
ATOM   1658  OD2 ASP B 242     -23.211  -4.449 -25.296  1.00 65.30           O  
ATOM   1659  N   VAL B 243     -23.489  -5.750 -20.225  1.00 57.40           N  
ATOM   1660  CA  VAL B 243     -23.724  -7.103 -19.737  1.00 57.43           C  
ATOM   1661  C   VAL B 243     -25.206  -7.424 -19.567  1.00 52.12           C  
ATOM   1662  O   VAL B 243     -25.562  -8.536 -19.178  1.00 52.15           O  
ATOM   1663  CB  VAL B 243     -23.006  -7.346 -18.396  1.00 61.14           C  
ATOM   1664  CG1 VAL B 243     -21.501  -7.212 -18.569  1.00 59.45           C  
ATOM   1665  CG2 VAL B 243     -23.515  -6.378 -17.340  1.00 61.61           C  
ATOM   1666  N   LYS B 244     -26.067  -6.453 -19.857  1.00 55.09           N  
ATOM   1667  CA  LYS B 244     -27.507  -6.657 -19.732  1.00 58.38           C  
ATOM   1668  C   LYS B 244     -27.986  -7.789 -20.636  1.00 57.25           C  
ATOM   1669  O   LYS B 244     -28.819  -8.603 -20.239  1.00 59.48           O  
ATOM   1670  CB  LYS B 244     -28.272  -5.366 -20.044  1.00 61.58           C  
ATOM   1671  CG  LYS B 244     -28.083  -4.851 -21.464  1.00 69.02           C  
ATOM   1672  CD  LYS B 244     -28.934  -3.616 -21.727  1.00 63.78           C  
ATOM   1673  CE  LYS B 244     -28.642  -3.023 -23.097  1.00 58.13           C  
ATOM   1674  NZ  LYS B 244     -28.918  -3.988 -24.195  1.00 50.66           N  
ATOM   1675  N   SER B 245     -27.452  -7.840 -21.852  1.00 56.18           N  
ATOM   1676  CA  SER B 245     -27.835  -8.874 -22.805  1.00 60.70           C  
ATOM   1677  C   SER B 245     -27.373 -10.249 -22.337  1.00 57.25           C  
ATOM   1678  O   SER B 245     -28.050 -11.251 -22.566  1.00 57.87           O  
ATOM   1679  CB  SER B 245     -27.266  -8.570 -24.192  1.00 64.99           C  
ATOM   1680  OG  SER B 245     -25.850  -8.565 -24.172  1.00 69.89           O  
ATOM   1681  N   LEU B 246     -26.219 -10.294 -21.678  1.00 51.84           N  
ATOM   1682  CA  LEU B 246     -25.681 -11.552 -21.177  1.00 47.12           C  
ATOM   1683  C   LEU B 246     -26.477 -12.062 -19.979  1.00 41.31           C  
ATOM   1684  O   LEU B 246     -26.632 -13.270 -19.796  1.00 37.56           O  
ATOM   1685  CB  LEU B 246     -24.211 -11.405 -20.792  1.00 52.94           C  
ATOM   1686  CG  LEU B 246     -23.508 -12.736 -20.524  1.00 58.90           C  
ATOM   1687  CD1 LEU B 246     -23.152 -13.415 -21.837  1.00 62.45           C  
ATOM   1688  CD2 LEU B 246     -22.269 -12.535 -19.674  1.00 62.44           C  
ATOM   1689  N   SER B 247     -26.973 -11.138 -19.161  1.00 36.23           N  
ATOM   1690  CA  SER B 247     -27.805 -11.504 -18.021  1.00 39.58           C  
ATOM   1691  C   SER B 247     -29.101 -12.151 -18.489  1.00 40.77           C  
ATOM   1692  O   SER B 247     -29.543 -13.154 -17.928  1.00 46.11           O  
ATOM   1693  CB  SER B 247     -28.118 -10.281 -17.157  1.00 41.78           C  
ATOM   1694  OG  SER B 247     -26.943  -9.761 -16.565  1.00 54.02           O  
ATOM   1695  N   ARG B 248     -29.710 -11.570 -19.519  1.00 35.81           N  
ATOM   1696  CA  ARG B 248     -30.945 -12.111 -20.073  1.00 28.78           C  
ATOM   1697  C   ARG B 248     -30.713 -13.503 -20.652  1.00 26.13           C  
ATOM   1698  O   ARG B 248     -31.563 -14.383 -20.534  1.00 32.87           O  
ATOM   1699  CB  ARG B 248     -31.527 -11.170 -21.134  1.00 29.83           C  
ATOM   1700  CG  ARG B 248     -31.974  -9.820 -20.579  1.00 34.64           C  
ATOM   1701  CD  ARG B 248     -32.796  -9.032 -21.591  1.00 44.35           C  
ATOM   1702  NE  ARG B 248     -32.015  -8.638 -22.762  1.00 50.42           N  
ATOM   1703  CZ  ARG B 248     -31.356  -7.489 -22.868  1.00 48.25           C  
ATOM   1704  NH1 ARG B 248     -31.379  -6.614 -21.871  1.00 43.83           N  
ATOM   1705  NH2 ARG B 248     -30.673  -7.213 -23.971  1.00 47.89           N  
ATOM   1706  N   VAL B 249     -29.553 -13.702 -21.269  1.00 31.00           N  
ATOM   1707  CA  VAL B 249     -29.210 -15.004 -21.827  1.00 31.25           C  
ATOM   1708  C   VAL B 249     -29.124 -16.059 -20.728  1.00 30.21           C  
ATOM   1709  O   VAL B 249     -29.692 -17.143 -20.847  1.00 35.18           O  
ATOM   1710  CB  VAL B 249     -27.881 -14.958 -22.603  1.00 37.55           C  
ATOM   1711  CG1 VAL B 249     -27.394 -16.368 -22.914  1.00 33.25           C  
ATOM   1712  CG2 VAL B 249     -28.043 -14.146 -23.880  1.00 38.30           C  
ATOM   1713  N   MET B 250     -28.416 -15.723 -19.656  1.00 30.36           N  
ATOM   1714  CA  MET B 250     -28.237 -16.631 -18.535  1.00 33.51           C  
ATOM   1715  C   MET B 250     -29.581 -16.968 -17.918  1.00 34.85           C  
ATOM   1716  O   MET B 250     -29.848 -18.117 -17.580  1.00 32.10           O  
ATOM   1717  CB  MET B 250     -27.310 -16.007 -17.492  1.00 37.07           C  
ATOM   1718  CG  MET B 250     -25.836 -16.163 -17.822  1.00 53.82           C  
ATOM   1719  SD  MET B 250     -24.703 -15.465 -16.605  1.00108.46           S  
ATOM   1720  CE  MET B 250     -24.543 -13.791 -17.210  1.00134.34           C  
ATOM   1721  N   ILE B 251     -30.431 -15.960 -17.787  1.00 34.59           N  
ATOM   1722  CA  ILE B 251     -31.776 -16.175 -17.282  1.00 36.30           C  
ATOM   1723  C   ILE B 251     -32.615 -17.061 -18.202  1.00 36.65           C  
ATOM   1724  O   ILE B 251     -33.356 -17.913 -17.719  1.00 37.41           O  
ATOM   1725  CB  ILE B 251     -32.483 -14.846 -16.990  1.00 37.50           C  
ATOM   1726  CG1 ILE B 251     -31.950 -14.274 -15.675  1.00 45.08           C  
ATOM   1727  CG2 ILE B 251     -33.974 -15.059 -16.892  1.00 30.79           C  
ATOM   1728  CD1 ILE B 251     -32.357 -12.857 -15.402  1.00 44.04           C  
ATOM   1729  N   HIS B 252     -32.493 -16.881 -19.516  1.00 30.29           N  
ATOM   1730  CA  HIS B 252     -33.221 -17.745 -20.449  1.00 28.11           C  
ATOM   1731  C   HIS B 252     -32.748 -19.199 -20.404  1.00 31.44           C  
ATOM   1732  O   HIS B 252     -33.550 -20.113 -20.582  1.00 26.21           O  
ATOM   1733  CB  HIS B 252     -33.210 -17.209 -21.894  1.00 30.47           C  
ATOM   1734  CG  HIS B 252     -34.217 -17.877 -22.783  1.00 37.95           C  
ATOM   1735  ND1 HIS B 252     -35.473 -17.354 -23.015  1.00 43.17           N  
ATOM   1736  CD2 HIS B 252     -34.163 -19.040 -23.471  1.00 41.55           C  
ATOM   1737  CE1 HIS B 252     -36.143 -18.159 -23.816  1.00 49.23           C  
ATOM   1738  NE2 HIS B 252     -35.371 -19.190 -24.108  1.00 47.81           N  
ATOM   1739  N   VAL B 253     -31.455 -19.406 -20.159  1.00 27.34           N  
ATOM   1740  CA  VAL B 253     -30.886 -20.748 -20.138  1.00 28.91           C  
ATOM   1741  C   VAL B 253     -31.605 -21.577 -19.091  1.00 29.31           C  
ATOM   1742  O   VAL B 253     -31.893 -22.751 -19.298  1.00 21.80           O  
ATOM   1743  CB  VAL B 253     -29.386 -20.712 -19.787  1.00 37.88           C  
ATOM   1744  CG1 VAL B 253     -28.884 -22.094 -19.446  1.00 33.83           C  
ATOM   1745  CG2 VAL B 253     -28.579 -20.123 -20.919  1.00 45.20           C  
ATOM   1746  N   PHE B 254     -31.904 -20.943 -17.964  1.00 29.81           N  
ATOM   1747  CA  PHE B 254     -32.586 -21.615 -16.867  1.00 32.08           C  
ATOM   1748  C   PHE B 254     -34.112 -21.524 -16.913  1.00 36.95           C  
ATOM   1749  O   PHE B 254     -34.779 -22.068 -16.040  1.00 40.21           O  
ATOM   1750  CB  PHE B 254     -32.085 -21.067 -15.533  1.00 30.40           C  
ATOM   1751  CG  PHE B 254     -30.655 -21.393 -15.249  1.00 30.64           C  
ATOM   1752  CD1 PHE B 254     -30.202 -22.692 -15.325  1.00 28.44           C  
ATOM   1753  CD2 PHE B 254     -29.771 -20.406 -14.885  1.00 32.42           C  
ATOM   1754  CE1 PHE B 254     -28.894 -22.990 -15.056  1.00 32.69           C  
ATOM   1755  CE2 PHE B 254     -28.465 -20.706 -14.615  1.00 36.99           C  
ATOM   1756  CZ  PHE B 254     -28.027 -21.998 -14.700  1.00 33.80           C  
ATOM   1757  N   SER B 255     -34.656 -20.852 -17.925  1.00 31.51           N  
ATOM   1758  CA  SER B 255     -36.090 -20.562 -17.987  1.00 29.36           C  
ATOM   1759  C   SER B 255     -36.953 -21.807 -18.175  1.00 27.64           C  
ATOM   1760  O   SER B 255     -38.176 -21.739 -18.065  1.00 29.69           O  
ATOM   1761  CB  SER B 255     -36.389 -19.538 -19.091  1.00 31.75           C  
ATOM   1762  OG  SER B 255     -36.273 -20.113 -20.383  1.00 35.92           O  
ATOM   1763  N   ASP B 256     -36.317 -22.941 -18.449  1.00 22.19           N  
ATOM   1764  CA  ASP B 256     -37.042 -24.193 -18.646  1.00 24.40           C  
ATOM   1765  C   ASP B 256     -37.193 -24.974 -17.343  1.00 29.88           C  
ATOM   1766  O   ASP B 256     -37.724 -26.085 -17.335  1.00 34.32           O  
ATOM   1767  CB  ASP B 256     -36.352 -25.062 -19.700  1.00 22.46           C  
ATOM   1768  CG  ASP B 256     -34.960 -25.502 -19.277  1.00 33.26           C  
ATOM   1769  OD1 ASP B 256     -34.394 -24.890 -18.346  1.00 30.13           O  
ATOM   1770  OD2 ASP B 256     -34.432 -26.463 -19.876  1.00 27.48           O  
ATOM   1771  N   GLY B 257     -36.717 -24.393 -16.247  1.00 27.18           N  
ATOM   1772  CA  GLY B 257     -36.840 -25.018 -14.943  1.00 22.05           C  
ATOM   1773  C   GLY B 257     -35.776 -26.057 -14.640  1.00 27.76           C  
ATOM   1774  O   GLY B 257     -35.810 -26.699 -13.591  1.00 34.02           O  
ATOM   1775  N   VAL B 258     -34.826 -26.229 -15.552  1.00 29.19           N  
ATOM   1776  CA  VAL B 258     -33.749 -27.193 -15.346  1.00 30.65           C  
ATOM   1777  C   VAL B 258     -32.481 -26.525 -14.811  1.00 29.71           C  
ATOM   1778  O   VAL B 258     -32.033 -25.503 -15.333  1.00 28.64           O  
ATOM   1779  CB  VAL B 258     -33.423 -27.968 -16.639  1.00 33.24           C  
ATOM   1780  CG1 VAL B 258     -32.199 -28.847 -16.438  1.00 27.37           C  
ATOM   1781  CG2 VAL B 258     -34.621 -28.803 -17.074  1.00 32.30           C  
ATOM   1782  N   THR B 259     -31.911 -27.111 -13.763  1.00 29.15           N  
ATOM   1783  CA  THR B 259     -30.690 -26.591 -13.157  1.00 27.64           C  
ATOM   1784  C   THR B 259     -29.701 -27.721 -12.900  1.00 26.15           C  
ATOM   1785  O   THR B 259     -30.032 -28.701 -12.236  1.00 23.99           O  
ATOM   1786  CB  THR B 259     -30.982 -25.893 -11.818  1.00 33.08           C  
ATOM   1787  OG1 THR B 259     -31.976 -24.878 -12.008  1.00 35.98           O  
ATOM   1788  CG2 THR B 259     -29.714 -25.263 -11.254  1.00 30.57           C  
ATOM   1789  N   ASN B 260     -28.490 -27.582 -13.430  1.00 22.76           N  
ATOM   1790  CA  ASN B 260     -27.441 -28.572 -13.203  1.00 22.05           C  
ATOM   1791  C   ASN B 260     -26.053 -27.948 -13.334  1.00 21.14           C  
ATOM   1792  O   ASN B 260     -25.912 -26.846 -13.862  1.00 20.03           O  
ATOM   1793  CB  ASN B 260     -27.606 -29.765 -14.152  1.00 21.58           C  
ATOM   1794  CG  ASN B 260     -27.495 -29.372 -15.615  1.00 24.76           C  
ATOM   1795  OD1 ASN B 260     -26.591 -28.634 -16.004  1.00 24.99           O  
ATOM   1796  ND2 ASN B 260     -28.414 -29.870 -16.433  1.00 23.66           N  
ATOM   1797  N   TRP B 261     -25.033 -28.646 -12.842  1.00 25.71           N  
ATOM   1798  CA  TRP B 261     -23.671 -28.112 -12.846  1.00 25.52           C  
ATOM   1799  C   TRP B 261     -23.137 -27.913 -14.261  1.00 32.75           C  
ATOM   1800  O   TRP B 261     -22.372 -26.983 -14.517  1.00 28.77           O  
ATOM   1801  CB  TRP B 261     -22.716 -29.021 -12.068  1.00 24.71           C  
ATOM   1802  CG  TRP B 261     -22.875 -28.983 -10.572  1.00 25.63           C  
ATOM   1803  CD1 TRP B 261     -23.178 -30.034  -9.756  1.00 18.73           C  
ATOM   1804  CD2 TRP B 261     -22.718 -27.840  -9.714  1.00 20.28           C  
ATOM   1805  NE1 TRP B 261     -23.226 -29.619  -8.447  1.00 24.54           N  
ATOM   1806  CE2 TRP B 261     -22.949 -28.283  -8.393  1.00 21.22           C  
ATOM   1807  CE3 TRP B 261     -22.413 -26.496  -9.936  1.00 19.83           C  
ATOM   1808  CZ2 TRP B 261     -22.881 -27.419  -7.297  1.00 11.01           C  
ATOM   1809  CZ3 TRP B 261     -22.346 -25.640  -8.845  1.00 21.46           C  
ATOM   1810  CH2 TRP B 261     -22.578 -26.107  -7.542  1.00 20.57           C  
ATOM   1811  N   GLY B 262     -23.532 -28.797 -15.173  1.00 33.97           N  
ATOM   1812  CA  GLY B 262     -23.098 -28.709 -16.555  1.00 26.96           C  
ATOM   1813  C   GLY B 262     -23.414 -27.358 -17.168  1.00 26.34           C  
ATOM   1814  O   GLY B 262     -22.548 -26.715 -17.764  1.00 25.07           O  
ATOM   1815  N   ARG B 263     -24.662 -26.929 -17.015  1.00 25.25           N  
ATOM   1816  CA  ARG B 263     -25.107 -25.637 -17.523  1.00 28.23           C  
ATOM   1817  C   ARG B 263     -24.387 -24.491 -16.828  1.00 32.91           C  
ATOM   1818  O   ARG B 263     -23.997 -23.513 -17.467  1.00 29.15           O  
ATOM   1819  CB  ARG B 263     -26.616 -25.478 -17.333  1.00 22.14           C  
ATOM   1820  CG  ARG B 263     -27.456 -26.433 -18.156  1.00 26.22           C  
ATOM   1821  CD  ARG B 263     -28.938 -26.158 -17.961  1.00 31.21           C  
ATOM   1822  NE  ARG B 263     -29.766 -27.021 -18.796  1.00 35.43           N  
ATOM   1823  CZ  ARG B 263     -31.068 -26.842 -18.995  1.00 40.36           C  
ATOM   1824  NH1 ARG B 263     -31.696 -25.824 -18.420  1.00 41.16           N  
ATOM   1825  NH2 ARG B 263     -31.743 -27.679 -19.772  1.00 34.31           N  
ATOM   1826  N   ILE B 264     -24.222 -24.617 -15.515  1.00 32.90           N  
ATOM   1827  CA  ILE B 264     -23.551 -23.589 -14.727  1.00 28.62           C  
ATOM   1828  C   ILE B 264     -22.110 -23.372 -15.187  1.00 21.87           C  
ATOM   1829  O   ILE B 264     -21.681 -22.236 -15.376  1.00 31.54           O  
ATOM   1830  CB  ILE B 264     -23.580 -23.914 -13.214  1.00 29.45           C  
ATOM   1831  CG1 ILE B 264     -25.019 -23.882 -12.691  1.00 27.20           C  
ATOM   1832  CG2 ILE B 264     -22.715 -22.929 -12.438  1.00 21.08           C  
ATOM   1833  CD1 ILE B 264     -25.149 -24.196 -11.212  1.00 20.79           C  
ATOM   1834  N   VAL B 265     -21.368 -24.459 -15.375  1.00 22.03           N  
ATOM   1835  CA  VAL B 265     -19.972 -24.345 -15.783  1.00 28.10           C  
ATOM   1836  C   VAL B 265     -19.854 -23.835 -17.219  1.00 28.22           C  
ATOM   1837  O   VAL B 265     -18.908 -23.126 -17.556  1.00 28.06           O  
ATOM   1838  CB  VAL B 265     -19.198 -25.675 -15.622  1.00 27.04           C  
ATOM   1839  CG1 VAL B 265     -19.558 -26.648 -16.732  1.00 21.04           C  
ATOM   1840  CG2 VAL B 265     -17.697 -25.414 -15.617  1.00 30.44           C  
ATOM   1841  N   THR B 266     -20.823 -24.188 -18.058  1.00 30.24           N  
ATOM   1842  CA  THR B 266     -20.833 -23.720 -19.439  1.00 30.28           C  
ATOM   1843  C   THR B 266     -21.101 -22.216 -19.495  1.00 32.94           C  
ATOM   1844  O   THR B 266     -20.547 -21.510 -20.336  1.00 32.54           O  
ATOM   1845  CB  THR B 266     -21.873 -24.473 -20.295  1.00 30.37           C  
ATOM   1846  OG1 THR B 266     -21.575 -25.875 -20.288  1.00 32.20           O  
ATOM   1847  CG2 THR B 266     -21.853 -23.966 -21.731  1.00 30.43           C  
ATOM   1848  N   LEU B 267     -21.948 -21.732 -18.592  1.00 36.86           N  
ATOM   1849  CA  LEU B 267     -22.230 -20.304 -18.502  1.00 34.86           C  
ATOM   1850  C   LEU B 267     -20.978 -19.529 -18.121  1.00 35.56           C  
ATOM   1851  O   LEU B 267     -20.644 -18.523 -18.746  1.00 36.45           O  
ATOM   1852  CB  LEU B 267     -23.333 -20.029 -17.479  1.00 36.67           C  
ATOM   1853  CG  LEU B 267     -24.772 -20.260 -17.938  1.00 39.67           C  
ATOM   1854  CD1 LEU B 267     -25.732 -20.054 -16.781  1.00 39.57           C  
ATOM   1855  CD2 LEU B 267     -25.116 -19.334 -19.093  1.00 41.55           C  
ATOM   1856  N   ILE B 268     -20.295 -20.001 -17.084  1.00 31.76           N  
ATOM   1857  CA  ILE B 268     -19.066 -19.373 -16.624  1.00 27.23           C  
ATOM   1858  C   ILE B 268     -18.005 -19.423 -17.719  1.00 29.01           C  
ATOM   1859  O   ILE B 268     -17.265 -18.462 -17.917  1.00 27.92           O  
ATOM   1860  CB  ILE B 268     -18.538 -20.050 -15.340  1.00 27.50           C  
ATOM   1861  CG1 ILE B 268     -19.595 -19.975 -14.236  1.00 27.54           C  
ATOM   1862  CG2 ILE B 268     -17.236 -19.403 -14.878  1.00 20.49           C  
ATOM   1863  CD1 ILE B 268     -19.220 -20.724 -12.981  1.00 32.44           C  
ATOM   1864  N   SER B 269     -17.953 -20.542 -18.437  1.00 31.50           N  
ATOM   1865  CA  SER B 269     -16.976 -20.729 -19.507  1.00 36.74           C  
ATOM   1866  C   SER B 269     -17.173 -19.714 -20.623  1.00 37.39           C  
ATOM   1867  O   SER B 269     -16.210 -19.133 -21.125  1.00 31.85           O  
ATOM   1868  CB  SER B 269     -17.065 -22.144 -20.078  1.00 38.83           C  
ATOM   1869  OG  SER B 269     -16.778 -23.112 -19.087  1.00 39.01           O  
ATOM   1870  N   PHE B 270     -18.425 -19.515 -21.019  1.00 41.35           N  
ATOM   1871  CA  PHE B 270     -18.748 -18.522 -22.032  1.00 32.09           C  
ATOM   1872  C   PHE B 270     -18.441 -17.128 -21.498  1.00 32.07           C  
ATOM   1873  O   PHE B 270     -18.058 -16.235 -22.251  1.00 35.54           O  
ATOM   1874  CB  PHE B 270     -20.214 -18.634 -22.455  1.00 31.06           C  
ATOM   1875  CG  PHE B 270     -20.607 -17.676 -23.545  1.00 34.57           C  
ATOM   1876  CD1 PHE B 270     -20.084 -17.805 -24.821  1.00 31.56           C  
ATOM   1877  CD2 PHE B 270     -21.504 -16.650 -23.294  1.00 32.45           C  
ATOM   1878  CE1 PHE B 270     -20.444 -16.925 -25.826  1.00 33.63           C  
ATOM   1879  CE2 PHE B 270     -21.869 -15.768 -24.295  1.00 31.02           C  
ATOM   1880  CZ  PHE B 270     -21.338 -15.906 -25.562  1.00 30.53           C  
ATOM   1881  N   GLY B 271     -18.601 -16.951 -20.190  1.00 29.30           N  
ATOM   1882  CA  GLY B 271     -18.238 -15.704 -19.543  1.00 29.03           C  
ATOM   1883  C   GLY B 271     -16.759 -15.404 -19.713  1.00 30.58           C  
ATOM   1884  O   GLY B 271     -16.367 -14.258 -19.935  1.00 29.39           O  
ATOM   1885  N   ALA B 272     -15.934 -16.441 -19.608  1.00 28.70           N  
ATOM   1886  CA  ALA B 272     -14.494 -16.297 -19.791  1.00 39.82           C  
ATOM   1887  C   ALA B 272     -14.163 -15.984 -21.248  1.00 41.87           C  
ATOM   1888  O   ALA B 272     -13.293 -15.166 -21.538  1.00 43.28           O  
ATOM   1889  CB  ALA B 272     -13.775 -17.554 -19.336  1.00 35.52           C  
ATOM   1890  N   PHE B 273     -14.878 -16.634 -22.158  1.00 37.94           N  
ATOM   1891  CA  PHE B 273     -14.700 -16.422 -23.589  1.00 33.52           C  
ATOM   1892  C   PHE B 273     -15.019 -14.979 -23.965  1.00 40.10           C  
ATOM   1893  O   PHE B 273     -14.348 -14.380 -24.800  1.00 41.62           O  
ATOM   1894  CB  PHE B 273     -15.608 -17.382 -24.354  1.00 34.29           C  
ATOM   1895  CG  PHE B 273     -15.440 -17.326 -25.838  1.00 35.41           C  
ATOM   1896  CD1 PHE B 273     -14.502 -18.113 -26.472  1.00 38.73           C  
ATOM   1897  CD2 PHE B 273     -16.236 -16.500 -26.602  1.00 35.65           C  
ATOM   1898  CE1 PHE B 273     -14.358 -18.066 -27.839  1.00 41.05           C  
ATOM   1899  CE2 PHE B 273     -16.092 -16.452 -27.965  1.00 37.55           C  
ATOM   1900  CZ  PHE B 273     -15.155 -17.235 -28.584  1.00 36.08           C  
ATOM   1901  N   VAL B 274     -16.056 -14.428 -23.349  1.00 41.39           N  
ATOM   1902  CA  VAL B 274     -16.412 -13.033 -23.562  1.00 40.31           C  
ATOM   1903  C   VAL B 274     -15.373 -12.108 -22.933  1.00 45.09           C  
ATOM   1904  O   VAL B 274     -15.012 -11.081 -23.508  1.00 49.48           O  
ATOM   1905  CB  VAL B 274     -17.795 -12.714 -22.967  1.00 38.90           C  
ATOM   1906  CG1 VAL B 274     -18.066 -11.217 -23.019  1.00 36.02           C  
ATOM   1907  CG2 VAL B 274     -18.878 -13.486 -23.703  1.00 37.31           C  
ATOM   1908  N   ALA B 275     -14.897 -12.479 -21.749  1.00 40.44           N  
ATOM   1909  CA  ALA B 275     -13.898 -11.687 -21.046  1.00 39.24           C  
ATOM   1910  C   ALA B 275     -12.640 -11.522 -21.894  1.00 42.05           C  
ATOM   1911  O   ALA B 275     -12.018 -10.461 -21.894  1.00 35.82           O  
ATOM   1912  CB  ALA B 275     -13.560 -12.322 -19.705  1.00 37.78           C  
ATOM   1913  N   LYS B 276     -12.276 -12.577 -22.617  1.00 45.32           N  
ATOM   1914  CA  LYS B 276     -11.112 -12.542 -23.495  1.00 46.45           C  
ATOM   1915  C   LYS B 276     -11.293 -11.523 -24.611  1.00 53.83           C  
ATOM   1916  O   LYS B 276     -10.374 -10.768 -24.931  1.00 54.87           O  
ATOM   1917  CB  LYS B 276     -10.851 -13.919 -24.106  1.00 43.49           C  
ATOM   1918  CG  LYS B 276     -10.340 -14.959 -23.128  1.00 52.72           C  
ATOM   1919  CD  LYS B 276     -10.045 -16.269 -23.842  1.00 56.59           C  
ATOM   1920  CE  LYS B 276      -9.531 -17.324 -22.879  1.00 62.46           C  
ATOM   1921  NZ  LYS B 276      -9.276 -18.621 -23.565  1.00 63.26           N  
ATOM   1922  N   HIS B 277     -12.482 -11.509 -25.205  1.00 57.11           N  
ATOM   1923  CA  HIS B 277     -12.761 -10.615 -26.320  1.00 66.73           C  
ATOM   1924  C   HIS B 277     -12.696  -9.157 -25.882  1.00 66.89           C  
ATOM   1925  O   HIS B 277     -12.211  -8.301 -26.619  1.00 70.15           O  
ATOM   1926  CB  HIS B 277     -14.126 -10.923 -26.934  1.00 75.70           C  
ATOM   1927  CG  HIS B 277     -14.261 -10.476 -28.357  1.00 81.85           C  
ATOM   1928  ND1 HIS B 277     -13.729 -11.186 -29.410  1.00 84.71           N  
ATOM   1929  CD2 HIS B 277     -14.869  -9.394 -28.898  1.00 82.90           C  
ATOM   1930  CE1 HIS B 277     -14.002 -10.560 -30.542  1.00 86.32           C  
ATOM   1931  NE2 HIS B 277     -14.692  -9.471 -30.259  1.00 85.71           N  
ATOM   1932  N   LEU B 278     -13.191  -8.878 -24.681  1.00 64.89           N  
ATOM   1933  CA  LEU B 278     -13.123  -7.530 -24.131  1.00 64.59           C  
ATOM   1934  C   LEU B 278     -11.673  -7.092 -24.011  1.00 69.06           C  
ATOM   1935  O   LEU B 278     -11.336  -5.941 -24.285  1.00 68.42           O  
ATOM   1936  CB  LEU B 278     -13.801  -7.466 -22.764  1.00 64.48           C  
ATOM   1937  CG  LEU B 278     -15.287  -7.819 -22.744  1.00 70.92           C  
ATOM   1938  CD1 LEU B 278     -15.848  -7.661 -21.340  1.00 71.62           C  
ATOM   1939  CD2 LEU B 278     -16.052  -6.955 -23.733  1.00 69.41           C  
ATOM   1940  N   LYS B 279     -10.815  -8.016 -23.594  1.00 74.37           N  
ATOM   1941  CA  LYS B 279      -9.389  -7.741 -23.538  1.00 80.54           C  
ATOM   1942  C   LYS B 279      -8.869  -7.449 -24.937  1.00 84.54           C  
ATOM   1943  O   LYS B 279      -7.956  -6.644 -25.116  1.00 84.20           O  
ATOM   1944  CB  LYS B 279      -8.636  -8.916 -22.915  1.00 82.86           C  
ATOM   1945  CG  LYS B 279      -8.605  -8.869 -21.403  1.00 84.64           C  
ATOM   1946  CD  LYS B 279      -7.885  -7.620 -20.934  1.00 85.91           C  
ATOM   1947  CE  LYS B 279      -8.001  -7.440 -19.435  1.00 89.49           C  
ATOM   1948  NZ  LYS B 279      -7.306  -6.203 -18.989  1.00 92.64           N  
ATOM   1949  N   THR B 280      -9.470  -8.098 -25.928  1.00 88.85           N  
ATOM   1950  CA  THR B 280      -9.094  -7.896 -27.323  1.00 92.44           C  
ATOM   1951  C   THR B 280      -9.409  -6.473 -27.806  1.00 92.42           C  
ATOM   1952  O   THR B 280      -8.607  -5.862 -28.511  1.00 91.66           O  
ATOM   1953  CB  THR B 280      -9.787  -8.922 -28.245  1.00 97.29           C  
ATOM   1954  OG1 THR B 280      -9.527 -10.251 -27.773  1.00100.52           O  
ATOM   1955  CG2 THR B 280      -9.282  -8.786 -29.670  1.00 98.22           C  
ATOM   1956  N   ILE B 281     -10.574  -5.960 -27.414  1.00 93.96           N  
ATOM   1957  CA  ILE B 281     -11.037  -4.613 -27.767  1.00 94.68           C  
ATOM   1958  C   ILE B 281     -10.229  -3.502 -27.104  1.00 96.04           C  
ATOM   1959  O   ILE B 281      -9.774  -2.559 -27.757  1.00 96.03           O  
ATOM   1960  CB  ILE B 281     -12.492  -4.417 -27.312  1.00 93.75           C  
ATOM   1961  CG1 ILE B 281     -13.421  -5.380 -28.047  1.00 94.66           C  
ATOM   1962  CG2 ILE B 281     -12.932  -2.976 -27.515  1.00 94.20           C  
ATOM   1963  CD1 ILE B 281     -14.830  -5.374 -27.508  1.00 95.66           C  
ATOM   1964  N   ASN B 282     -10.108  -3.609 -25.786  1.00 97.03           N  
ATOM   1965  CA  ASN B 282      -9.324  -2.691 -24.975  1.00 98.59           C  
ATOM   1966  C   ASN B 282      -8.752  -3.488 -23.820  1.00 99.10           C  
ATOM   1967  O   ASN B 282      -9.487  -4.094 -23.040  1.00 96.72           O  
ATOM   1968  CB  ASN B 282     -10.184  -1.543 -24.449  1.00 99.92           C  
ATOM   1969  CG  ASN B 282      -9.422  -0.625 -23.507  1.00100.90           C  
ATOM   1970  OD1 ASN B 282      -8.198  -0.703 -23.396  1.00 99.80           O  
ATOM   1971  ND2 ASN B 282     -10.147   0.253 -22.824  1.00101.84           N  
ATOM   1972  N   GLN B 283      -7.432  -3.484 -23.722  1.00102.94           N  
ATOM   1973  CA  GLN B 283      -6.727  -4.374 -22.819  1.00105.05           C  
ATOM   1974  C   GLN B 283      -6.764  -3.869 -21.378  1.00102.77           C  
ATOM   1975  O   GLN B 283      -6.119  -4.432 -20.495  1.00102.67           O  
ATOM   1976  CB  GLN B 283      -5.297  -4.557 -23.325  1.00108.26           C  
ATOM   1977  CG  GLN B 283      -5.250  -5.023 -24.781  1.00112.33           C  
ATOM   1978  CD  GLN B 283      -4.440  -4.108 -25.684  1.00116.22           C  
ATOM   1979  OE1 GLN B 283      -3.874  -3.112 -25.237  1.00115.62           O  
ATOM   1980  NE2 GLN B 283      -4.379  -4.451 -26.967  1.00118.88           N  
ATOM   1981  N   GLU B 284      -7.545  -2.818 -21.151  1.00100.66           N  
ATOM   1982  CA  GLU B 284      -7.655  -2.199 -19.833  1.00 97.50           C  
ATOM   1983  C   GLU B 284      -8.985  -2.504 -19.142  1.00 94.73           C  
ATOM   1984  O   GLU B 284      -9.298  -1.918 -18.106  1.00 95.26           O  
ATOM   1985  CB  GLU B 284      -7.480  -0.683 -19.950  1.00 97.66           C  
ATOM   1986  N   SER B 285      -9.761  -3.422 -19.710  1.00 90.26           N  
ATOM   1987  CA  SER B 285     -11.107  -3.703 -19.211  1.00 84.70           C  
ATOM   1988  C   SER B 285     -11.130  -4.353 -17.828  1.00 79.94           C  
ATOM   1989  O   SER B 285     -10.398  -5.307 -17.566  1.00 81.82           O  
ATOM   1990  CB  SER B 285     -11.868  -4.585 -20.204  1.00 84.34           C  
ATOM   1991  OG  SER B 285     -11.943  -3.973 -21.479  1.00 85.18           O  
ATOM   1992  N   CYS B 286     -11.978  -3.831 -16.947  1.00 76.33           N  
ATOM   1993  CA  CYS B 286     -12.242  -4.474 -15.667  1.00 72.67           C  
ATOM   1994  C   CYS B 286     -13.275  -5.568 -15.923  1.00 70.98           C  
ATOM   1995  O   CYS B 286     -14.402  -5.280 -16.324  1.00 70.24           O  
ATOM   1996  CB  CYS B 286     -12.772  -3.452 -14.652  1.00 72.90           C  
ATOM   1997  SG  CYS B 286     -12.476  -3.842 -12.896  1.00 75.16           S  
ATOM   1998  N   ILE B 287     -12.884  -6.823 -15.718  1.00 64.08           N  
ATOM   1999  CA  ILE B 287     -13.782  -7.950 -15.959  1.00 54.82           C  
ATOM   2000  C   ILE B 287     -14.801  -8.112 -14.836  1.00 50.97           C  
ATOM   2001  O   ILE B 287     -15.584  -9.061 -14.828  1.00 55.19           O  
ATOM   2002  CB  ILE B 287     -13.006  -9.276 -16.145  1.00 54.35           C  
ATOM   2003  CG1 ILE B 287     -12.051  -9.519 -14.973  1.00 52.97           C  
ATOM   2004  CG2 ILE B 287     -12.234  -9.268 -17.454  1.00 53.03           C  
ATOM   2005  CD1 ILE B 287     -12.708 -10.105 -13.739  1.00 49.70           C  
ATOM   2006  N   GLU B 288     -14.784  -7.179 -13.891  1.00 47.25           N  
ATOM   2007  CA  GLU B 288     -15.655  -7.231 -12.722  1.00 52.50           C  
ATOM   2008  C   GLU B 288     -17.147  -7.227 -13.063  1.00 54.97           C  
ATOM   2009  O   GLU B 288     -17.886  -8.107 -12.625  1.00 58.04           O  
ATOM   2010  CB  GLU B 288     -15.339  -6.071 -11.778  1.00 52.07           C  
ATOM   2011  N   PRO B 289     -17.600  -6.226 -13.837  1.00 52.25           N  
ATOM   2012  CA  PRO B 289     -19.021  -6.156 -14.195  1.00 48.98           C  
ATOM   2013  C   PRO B 289     -19.529  -7.470 -14.783  1.00 41.72           C  
ATOM   2014  O   PRO B 289     -20.624  -7.920 -14.444  1.00 43.38           O  
ATOM   2015  CB  PRO B 289     -19.057  -5.055 -15.256  1.00 53.34           C  
ATOM   2016  CG  PRO B 289     -17.888  -4.189 -14.933  1.00 52.99           C  
ATOM   2017  CD  PRO B 289     -16.827  -5.118 -14.426  1.00 51.88           C  
ATOM   2018  N   LEU B 290     -18.732  -8.075 -15.657  1.00 36.69           N  
ATOM   2019  CA  LEU B 290     -19.085  -9.352 -16.261  1.00 38.70           C  
ATOM   2020  C   LEU B 290     -19.199 -10.436 -15.194  1.00 48.94           C  
ATOM   2021  O   LEU B 290     -20.177 -11.183 -15.153  1.00 50.81           O  
ATOM   2022  CB  LEU B 290     -18.040  -9.750 -17.302  1.00 40.13           C  
ATOM   2023  CG  LEU B 290     -18.379 -10.940 -18.199  1.00 46.28           C  
ATOM   2024  CD1 LEU B 290     -19.598 -10.627 -19.050  1.00 54.21           C  
ATOM   2025  CD2 LEU B 290     -17.192 -11.294 -19.076  1.00 45.24           C  
ATOM   2026  N   ALA B 291     -18.193 -10.512 -14.328  1.00 45.06           N  
ATOM   2027  CA  ALA B 291     -18.173 -11.505 -13.260  1.00 45.21           C  
ATOM   2028  C   ALA B 291     -19.346 -11.325 -12.298  1.00 43.96           C  
ATOM   2029  O   ALA B 291     -20.007 -12.292 -11.923  1.00 41.06           O  
ATOM   2030  CB  ALA B 291     -16.853 -11.446 -12.507  1.00 46.49           C  
ATOM   2031  N   GLU B 292     -19.595 -10.081 -11.901  1.00 44.41           N  
ATOM   2032  CA  GLU B 292     -20.691  -9.771 -10.990  1.00 48.89           C  
ATOM   2033  C   GLU B 292     -22.038 -10.132 -11.601  1.00 46.94           C  
ATOM   2034  O   GLU B 292     -22.934 -10.620 -10.914  1.00 50.23           O  
ATOM   2035  CB  GLU B 292     -20.679  -8.287 -10.631  1.00 53.62           C  
ATOM   2036  CG  GLU B 292     -19.445  -7.851  -9.880  1.00 59.26           C  
ATOM   2037  CD  GLU B 292     -19.457  -6.377  -9.556  1.00 69.54           C  
ATOM   2038  OE1 GLU B 292     -20.490  -5.716  -9.797  1.00 72.06           O  
ATOM   2039  OE2 GLU B 292     -18.429  -5.882  -9.056  1.00 73.09           O  
ATOM   2040  N   SER B 293     -22.171  -9.875 -12.896  1.00 43.07           N  
ATOM   2041  CA  SER B 293     -23.397 -10.174 -13.618  1.00 40.24           C  
ATOM   2042  C   SER B 293     -23.707 -11.662 -13.528  1.00 43.67           C  
ATOM   2043  O   SER B 293     -24.831 -12.061 -13.221  1.00 44.65           O  
ATOM   2044  CB  SER B 293     -23.252  -9.748 -15.081  1.00 44.97           C  
ATOM   2045  OG  SER B 293     -24.401 -10.084 -15.836  1.00 54.45           O  
ATOM   2046  N   ILE B 294     -22.694 -12.481 -13.791  1.00 45.01           N  
ATOM   2047  CA  ILE B 294     -22.847 -13.927 -13.752  1.00 38.48           C  
ATOM   2048  C   ILE B 294     -23.131 -14.413 -12.334  1.00 33.96           C  
ATOM   2049  O   ILE B 294     -23.970 -15.289 -12.125  1.00 32.11           O  
ATOM   2050  CB  ILE B 294     -21.591 -14.631 -14.285  1.00 34.50           C  
ATOM   2051  CG1 ILE B 294     -21.291 -14.173 -15.714  1.00 33.76           C  
ATOM   2052  CG2 ILE B 294     -21.765 -16.139 -14.225  1.00 41.72           C  
ATOM   2053  CD1 ILE B 294     -19.998 -14.732 -16.278  1.00 35.02           C  
ATOM   2054  N   THR B 295     -22.429 -13.835 -11.364  1.00 27.87           N  
ATOM   2055  CA  THR B 295     -22.581 -14.225  -9.967  1.00 30.83           C  
ATOM   2056  C   THR B 295     -23.964 -13.861  -9.443  1.00 33.30           C  
ATOM   2057  O   THR B 295     -24.564 -14.613  -8.675  1.00 36.28           O  
ATOM   2058  CB  THR B 295     -21.509 -13.566  -9.077  1.00 31.45           C  
ATOM   2059  OG1 THR B 295     -20.208 -13.877  -9.586  1.00 30.82           O  
ATOM   2060  CG2 THR B 295     -21.619 -14.067  -7.645  1.00 27.98           C  
ATOM   2061  N   ASP B 296     -24.466 -12.704  -9.861  1.00 37.90           N  
ATOM   2062  CA  ASP B 296     -25.804 -12.274  -9.472  1.00 42.40           C  
ATOM   2063  C   ASP B 296     -26.847 -13.303  -9.872  1.00 42.45           C  
ATOM   2064  O   ASP B 296     -27.593 -13.797  -9.032  1.00 53.56           O  
ATOM   2065  CB  ASP B 296     -26.146 -10.924 -10.100  1.00 46.74           C  
ATOM   2066  CG  ASP B 296     -25.452  -9.772  -9.412  1.00 56.47           C  
ATOM   2067  OD1 ASP B 296     -25.514  -8.642  -9.940  1.00 63.12           O  
ATOM   2068  OD2 ASP B 296     -24.846  -9.995  -8.343  1.00 58.56           O  
ATOM   2069  N   VAL B 297     -26.901 -13.620 -11.160  1.00 36.21           N  
ATOM   2070  CA  VAL B 297     -27.864 -14.593 -11.652  1.00 38.59           C  
ATOM   2071  C   VAL B 297     -27.713 -15.906 -10.899  1.00 33.50           C  
ATOM   2072  O   VAL B 297     -28.676 -16.425 -10.341  1.00 36.56           O  
ATOM   2073  CB  VAL B 297     -27.703 -14.851 -13.163  1.00 41.50           C  
ATOM   2074  CG1 VAL B 297     -28.669 -15.938 -13.620  1.00 43.15           C  
ATOM   2075  CG2 VAL B 297     -27.929 -13.567 -13.944  1.00 38.36           C  
ATOM   2076  N   LEU B 298     -26.494 -16.430 -10.873  1.00 30.66           N  
ATOM   2077  CA  LEU B 298     -26.228 -17.709 -10.230  1.00 34.09           C  
ATOM   2078  C   LEU B 298     -26.740 -17.742  -8.794  1.00 32.07           C  
ATOM   2079  O   LEU B 298     -27.597 -18.554  -8.449  1.00 30.44           O  
ATOM   2080  CB  LEU B 298     -24.731 -18.016 -10.256  1.00 41.00           C  
ATOM   2081  CG  LEU B 298     -24.322 -19.302 -10.971  1.00 50.24           C  
ATOM   2082  CD1 LEU B 298     -24.857 -19.320 -12.397  1.00 48.05           C  
ATOM   2083  CD2 LEU B 298     -22.809 -19.448 -10.954  1.00 54.09           C  
ATOM   2084  N   VAL B 299     -26.214 -16.847  -7.966  1.00 32.24           N  
ATOM   2085  CA  VAL B 299     -26.517 -16.850  -6.540  1.00 36.20           C  
ATOM   2086  C   VAL B 299     -27.945 -16.400  -6.231  1.00 41.18           C  
ATOM   2087  O   VAL B 299     -28.627 -17.012  -5.410  1.00 45.49           O  
ATOM   2088  CB  VAL B 299     -25.510 -15.987  -5.751  1.00 37.21           C  
ATOM   2089  CG1 VAL B 299     -25.834 -16.013  -4.266  1.00 37.37           C  
ATOM   2090  CG2 VAL B 299     -24.091 -16.476  -5.998  1.00 35.94           C  
ATOM   2091  N   ARG B 300     -28.398 -15.335  -6.886  1.00 39.83           N  
ATOM   2092  CA  ARG B 300     -29.744 -14.815  -6.647  1.00 43.96           C  
ATOM   2093  C   ARG B 300     -30.830 -15.828  -6.989  1.00 40.80           C  
ATOM   2094  O   ARG B 300     -31.748 -16.058  -6.200  1.00 43.58           O  
ATOM   2095  CB  ARG B 300     -29.996 -13.538  -7.453  1.00 55.49           C  
ATOM   2096  CG  ARG B 300     -29.342 -12.286  -6.905  1.00 64.22           C  
ATOM   2097  CD  ARG B 300     -29.910 -11.041  -7.582  1.00 70.32           C  
ATOM   2098  NE  ARG B 300     -29.811 -11.103  -9.040  1.00 73.72           N  
ATOM   2099  CZ  ARG B 300     -30.844 -11.283  -9.859  1.00 67.62           C  
ATOM   2100  NH1 ARG B 300     -32.071 -11.415  -9.372  1.00 63.19           N  
ATOM   2101  NH2 ARG B 300     -30.650 -11.325 -11.172  1.00 58.27           N  
ATOM   2102  N   THR B 301     -30.725 -16.424  -8.173  1.00 33.31           N  
ATOM   2103  CA  THR B 301     -31.794 -17.264  -8.703  1.00 32.35           C  
ATOM   2104  C   THR B 301     -31.632 -18.745  -8.373  1.00 31.26           C  
ATOM   2105  O   THR B 301     -32.571 -19.524  -8.537  1.00 27.31           O  
ATOM   2106  CB  THR B 301     -31.932 -17.110 -10.237  1.00 30.36           C  
ATOM   2107  OG1 THR B 301     -30.824 -17.739 -10.892  1.00 31.70           O  
ATOM   2108  CG2 THR B 301     -31.981 -15.643 -10.629  1.00 23.42           C  
ATOM   2109  N   LYS B 302     -30.449 -19.135  -7.910  1.00 25.33           N  
ATOM   2110  CA  LYS B 302     -30.175 -20.544  -7.646  1.00 27.08           C  
ATOM   2111  C   LYS B 302     -29.590 -20.792  -6.262  1.00 31.12           C  
ATOM   2112  O   LYS B 302     -28.986 -21.837  -6.023  1.00 34.16           O  
ATOM   2113  CB  LYS B 302     -29.221 -21.108  -8.701  1.00 32.86           C  
ATOM   2114  CG  LYS B 302     -29.751 -21.036 -10.114  1.00 40.98           C  
ATOM   2115  CD  LYS B 302     -31.047 -21.808 -10.242  1.00 46.60           C  
ATOM   2116  CE  LYS B 302     -31.624 -21.670 -11.637  1.00 53.96           C  
ATOM   2117  NZ  LYS B 302     -32.978 -22.276 -11.731  1.00 57.66           N  
ATOM   2118  N   ARG B 303     -29.773 -19.843  -5.349  1.00 32.93           N  
ATOM   2119  CA  ARG B 303     -29.126 -19.930  -4.041  1.00 32.57           C  
ATOM   2120  C   ARG B 303     -29.385 -21.233  -3.292  1.00 29.15           C  
ATOM   2121  O   ARG B 303     -28.446 -21.867  -2.811  1.00 23.70           O  
ATOM   2122  CB  ARG B 303     -29.507 -18.762  -3.137  1.00 38.10           C  
ATOM   2123  CG  ARG B 303     -28.976 -18.953  -1.724  1.00 44.18           C  
ATOM   2124  CD  ARG B 303     -29.382 -17.831  -0.798  1.00 48.34           C  
ATOM   2125  NE  ARG B 303     -28.909 -16.539  -1.278  1.00 55.05           N  
ATOM   2126  CZ  ARG B 303     -27.665 -16.097  -1.135  1.00 60.26           C  
ATOM   2127  NH1 ARG B 303     -26.753 -16.847  -0.529  1.00 64.11           N  
ATOM   2128  NH2 ARG B 303     -27.331 -14.905  -1.606  1.00 59.29           N  
ATOM   2129  N   ASP B 304     -30.652 -21.622  -3.172  1.00 25.28           N  
ATOM   2130  CA  ASP B 304     -30.999 -22.811  -2.400  1.00 25.41           C  
ATOM   2131  C   ASP B 304     -30.587 -24.103  -3.098  1.00 31.46           C  
ATOM   2132  O   ASP B 304     -30.257 -25.090  -2.443  1.00 34.07           O  
ATOM   2133  CB  ASP B 304     -32.488 -22.839  -2.065  1.00 22.36           C  
ATOM   2134  CG  ASP B 304     -32.873 -21.795  -1.042  1.00 28.75           C  
ATOM   2135  OD1 ASP B 304     -31.984 -21.042  -0.583  1.00 27.09           O  
ATOM   2136  OD2 ASP B 304     -34.073 -21.730  -0.703  1.00 31.30           O  
ATOM   2137  N   TRP B 305     -30.611 -24.097  -4.427  1.00 30.81           N  
ATOM   2138  CA  TRP B 305     -30.134 -25.244  -5.189  1.00 29.19           C  
ATOM   2139  C   TRP B 305     -28.633 -25.419  -4.961  1.00 29.32           C  
ATOM   2140  O   TRP B 305     -28.152 -26.530  -4.743  1.00 26.43           O  
ATOM   2141  CB  TRP B 305     -30.433 -25.070  -6.680  1.00 23.42           C  
ATOM   2142  CG  TRP B 305     -30.030 -26.248  -7.520  1.00 23.40           C  
ATOM   2143  CD1 TRP B 305     -30.819 -27.298  -7.894  1.00 21.43           C  
ATOM   2144  CD2 TRP B 305     -28.737 -26.494  -8.091  1.00 14.74           C  
ATOM   2145  NE1 TRP B 305     -30.097 -28.183  -8.660  1.00 19.46           N  
ATOM   2146  CE2 TRP B 305     -28.818 -27.712  -8.797  1.00 18.71           C  
ATOM   2147  CE3 TRP B 305     -27.522 -25.804  -8.073  1.00 18.72           C  
ATOM   2148  CZ2 TRP B 305     -27.728 -28.254  -9.477  1.00 22.55           C  
ATOM   2149  CZ3 TRP B 305     -26.442 -26.344  -8.748  1.00 19.20           C  
ATOM   2150  CH2 TRP B 305     -26.553 -27.556  -9.441  1.00 21.32           C  
ATOM   2151  N   LEU B 306     -27.903 -24.309  -5.002  1.00 24.91           N  
ATOM   2152  CA  LEU B 306     -26.459 -24.329  -4.790  1.00 24.23           C  
ATOM   2153  C   LEU B 306     -26.110 -24.859  -3.405  1.00 27.35           C  
ATOM   2154  O   LEU B 306     -25.201 -25.673  -3.253  1.00 26.87           O  
ATOM   2155  CB  LEU B 306     -25.870 -22.930  -4.975  1.00 16.70           C  
ATOM   2156  CG  LEU B 306     -25.999 -22.321  -6.373  1.00 23.11           C  
ATOM   2157  CD1 LEU B 306     -25.737 -20.823  -6.330  1.00 17.47           C  
ATOM   2158  CD2 LEU B 306     -25.070 -23.017  -7.368  1.00 19.31           C  
ATOM   2159  N   VAL B 307     -26.837 -24.397  -2.395  1.00 31.46           N  
ATOM   2160  CA  VAL B 307     -26.591 -24.835  -1.028  1.00 28.21           C  
ATOM   2161  C   VAL B 307     -26.882 -26.324  -0.876  1.00 27.51           C  
ATOM   2162  O   VAL B 307     -26.110 -27.057  -0.257  1.00 28.94           O  
ATOM   2163  CB  VAL B 307     -27.421 -24.026  -0.014  1.00 29.18           C  
ATOM   2164  CG1 VAL B 307     -27.412 -24.706   1.350  1.00 25.62           C  
ATOM   2165  CG2 VAL B 307     -26.890 -22.600   0.081  1.00 19.51           C  
ATOM   2166  N   LYS B 308     -27.993 -26.764  -1.458  1.00 26.81           N  
ATOM   2167  CA  LYS B 308     -28.386 -28.166  -1.419  1.00 23.45           C  
ATOM   2168  C   LYS B 308     -27.349 -29.041  -2.124  1.00 21.63           C  
ATOM   2169  O   LYS B 308     -27.112 -30.181  -1.728  1.00 29.27           O  
ATOM   2170  CB  LYS B 308     -29.763 -28.343  -2.069  1.00 32.45           C  
ATOM   2171  CG  LYS B 308     -30.612 -29.459  -1.475  1.00 38.34           C  
ATOM   2172  CD  LYS B 308     -29.989 -30.827  -1.698  1.00 50.36           C  
ATOM   2173  CE  LYS B 308     -30.845 -31.932  -1.101  1.00 56.60           C  
ATOM   2174  NZ  LYS B 308     -32.187 -31.999  -1.743  1.00 56.49           N  
ATOM   2175  N   GLN B 309     -26.729 -28.497  -3.166  1.00 20.58           N  
ATOM   2176  CA  GLN B 309     -25.717 -29.228  -3.923  1.00 17.97           C  
ATOM   2177  C   GLN B 309     -24.324 -29.125  -3.304  1.00 21.48           C  
ATOM   2178  O   GLN B 309     -23.327 -29.411  -3.967  1.00 29.25           O  
ATOM   2179  CB  GLN B 309     -25.676 -28.737  -5.373  1.00 22.93           C  
ATOM   2180  CG  GLN B 309     -26.957 -28.984  -6.148  1.00 21.96           C  
ATOM   2181  CD  GLN B 309     -27.241 -30.461  -6.348  1.00 32.14           C  
ATOM   2182  OE1 GLN B 309     -26.326 -31.258  -6.549  1.00 44.80           O  
ATOM   2183  NE2 GLN B 309     -28.514 -30.830  -6.300  1.00 35.72           N  
ATOM   2184  N   ARG B 310     -24.260 -28.712  -2.041  1.00 22.23           N  
ATOM   2185  CA  ARG B 310     -22.991 -28.599  -1.318  1.00 25.85           C  
ATOM   2186  C   ARG B 310     -22.095 -27.481  -1.847  1.00 26.56           C  
ATOM   2187  O   ARG B 310     -20.876 -27.521  -1.676  1.00 31.36           O  
ATOM   2188  CB  ARG B 310     -22.226 -29.927  -1.334  1.00 25.41           C  
ATOM   2189  CG  ARG B 310     -22.596 -30.885  -0.212  1.00 27.49           C  
ATOM   2190  CD  ARG B 310     -24.076 -31.228  -0.219  1.00 25.54           C  
ATOM   2191  NE  ARG B 310     -24.406 -32.215   0.806  1.00 32.63           N  
ATOM   2192  CZ  ARG B 310     -25.645 -32.571   1.133  1.00 41.60           C  
ATOM   2193  NH1 ARG B 310     -26.683 -32.019   0.519  1.00 35.79           N  
ATOM   2194  NH2 ARG B 310     -25.846 -33.478   2.079  1.00 40.76           N  
ATOM   2195  N   GLY B 311     -22.701 -26.487  -2.486  1.00 24.29           N  
ATOM   2196  CA  GLY B 311     -21.967 -25.331  -2.969  1.00 28.78           C  
ATOM   2197  C   GLY B 311     -20.778 -25.679  -3.846  1.00 26.60           C  
ATOM   2198  O   GLY B 311     -20.834 -26.609  -4.650  1.00 25.59           O  
ATOM   2199  N   TRP B 312     -19.693 -24.929  -3.689  1.00 29.16           N  
ATOM   2200  CA  TRP B 312     -18.513 -25.115  -4.529  1.00 29.96           C  
ATOM   2201  C   TRP B 312     -17.773 -26.419  -4.246  1.00 28.39           C  
ATOM   2202  O   TRP B 312     -17.047 -26.924  -5.101  1.00 29.21           O  
ATOM   2203  CB  TRP B 312     -17.580 -23.909  -4.426  1.00 29.27           C  
ATOM   2204  CG  TRP B 312     -18.185 -22.691  -5.039  1.00 31.28           C  
ATOM   2205  CD1 TRP B 312     -18.797 -21.661  -4.387  1.00 26.30           C  
ATOM   2206  CD2 TRP B 312     -18.269 -22.388  -6.435  1.00 29.03           C  
ATOM   2207  NE1 TRP B 312     -19.246 -20.728  -5.290  1.00 32.19           N  
ATOM   2208  CE2 TRP B 312     -18.935 -21.153  -6.560  1.00 32.32           C  
ATOM   2209  CE3 TRP B 312     -17.842 -23.040  -7.599  1.00 27.15           C  
ATOM   2210  CZ2 TRP B 312     -19.183 -20.552  -7.791  1.00 29.08           C  
ATOM   2211  CZ3 TRP B 312     -18.087 -22.444  -8.824  1.00 30.77           C  
ATOM   2212  CH2 TRP B 312     -18.751 -21.212  -8.910  1.00 33.41           C  
ATOM   2213  N   ASP B 313     -17.967 -26.965  -3.051  1.00 28.19           N  
ATOM   2214  CA  ASP B 313     -17.459 -28.296  -2.745  1.00 37.86           C  
ATOM   2215  C   ASP B 313     -18.168 -29.325  -3.617  1.00 36.77           C  
ATOM   2216  O   ASP B 313     -17.550 -30.269  -4.110  1.00 40.20           O  
ATOM   2217  CB  ASP B 313     -17.669 -28.624  -1.269  1.00 47.75           C  
ATOM   2218  CG  ASP B 313     -16.931 -27.674  -0.354  1.00 56.03           C  
ATOM   2219  OD1 ASP B 313     -15.687 -27.758  -0.289  1.00 58.25           O  
ATOM   2220  OD2 ASP B 313     -17.595 -26.840   0.297  1.00 60.54           O  
ATOM   2221  N   GLY B 314     -19.472 -29.137  -3.802  1.00 26.79           N  
ATOM   2222  CA  GLY B 314     -20.252 -30.013  -4.656  1.00 23.70           C  
ATOM   2223  C   GLY B 314     -19.854 -29.865  -6.111  1.00 23.68           C  
ATOM   2224  O   GLY B 314     -19.806 -30.842  -6.856  1.00 32.09           O  
ATOM   2225  N   PHE B 315     -19.572 -28.632  -6.514  1.00 22.17           N  
ATOM   2226  CA  PHE B 315     -19.115 -28.345  -7.869  1.00 27.02           C  
ATOM   2227  C   PHE B 315     -17.829 -29.111  -8.170  1.00 33.71           C  
ATOM   2228  O   PHE B 315     -17.722 -29.791  -9.194  1.00 29.66           O  
ATOM   2229  CB  PHE B 315     -18.903 -26.837  -8.034  1.00 27.56           C  
ATOM   2230  CG  PHE B 315     -18.197 -26.450  -9.304  1.00 32.16           C  
ATOM   2231  CD1 PHE B 315     -18.908 -26.247 -10.477  1.00 27.66           C  
ATOM   2232  CD2 PHE B 315     -16.823 -26.266  -9.318  1.00 25.51           C  
ATOM   2233  CE1 PHE B 315     -18.261 -25.880 -11.641  1.00 25.62           C  
ATOM   2234  CE2 PHE B 315     -16.171 -25.898 -10.480  1.00 34.27           C  
ATOM   2235  CZ  PHE B 315     -16.892 -25.705 -11.643  1.00 31.40           C  
ATOM   2236  N   VAL B 316     -16.860 -29.002  -7.264  1.00 30.67           N  
ATOM   2237  CA  VAL B 316     -15.587 -29.701  -7.402  1.00 26.47           C  
ATOM   2238  C   VAL B 316     -15.801 -31.206  -7.507  1.00 30.79           C  
ATOM   2239  O   VAL B 316     -15.258 -31.861  -8.398  1.00 25.69           O  
ATOM   2240  CB  VAL B 316     -14.650 -29.415  -6.209  1.00 30.61           C  
ATOM   2241  CG1 VAL B 316     -13.421 -30.311  -6.268  1.00 33.29           C  
ATOM   2242  CG2 VAL B 316     -14.249 -27.947  -6.181  1.00 28.46           C  
ATOM   2243  N   GLU B 317     -16.598 -31.747  -6.591  1.00 28.92           N  
ATOM   2244  CA  GLU B 317     -16.885 -33.178  -6.577  1.00 32.02           C  
ATOM   2245  C   GLU B 317     -17.523 -33.658  -7.875  1.00 28.78           C  
ATOM   2246  O   GLU B 317     -17.156 -34.710  -8.400  1.00 29.77           O  
ATOM   2247  CB  GLU B 317     -17.789 -33.539  -5.396  1.00 37.46           C  
ATOM   2248  CG  GLU B 317     -18.668 -34.764  -5.635  1.00 45.68           C  
ATOM   2249  CD  GLU B 317     -17.868 -36.045  -5.816  1.00 51.00           C  
ATOM   2250  OE1 GLU B 317     -16.647 -36.030  -5.548  1.00 43.92           O  
ATOM   2251  OE2 GLU B 317     -18.463 -37.068  -6.221  1.00 51.76           O  
ATOM   2252  N   PHE B 318     -18.483 -32.890  -8.383  1.00 28.31           N  
ATOM   2253  CA  PHE B 318     -19.228 -33.291  -9.573  1.00 29.73           C  
ATOM   2254  C   PHE B 318     -18.337 -33.462 -10.799  1.00 29.17           C  
ATOM   2255  O   PHE B 318     -18.534 -34.384 -11.590  1.00 26.77           O  
ATOM   2256  CB  PHE B 318     -20.344 -32.293  -9.891  1.00 24.32           C  
ATOM   2257  CG  PHE B 318     -21.172 -32.679 -11.083  1.00 27.10           C  
ATOM   2258  CD1 PHE B 318     -22.255 -33.532 -10.943  1.00 27.66           C  
ATOM   2259  CD2 PHE B 318     -20.862 -32.201 -12.347  1.00 27.07           C  
ATOM   2260  CE1 PHE B 318     -23.017 -33.898 -12.038  1.00 24.70           C  
ATOM   2261  CE2 PHE B 318     -21.623 -32.565 -13.449  1.00 19.97           C  
ATOM   2262  CZ  PHE B 318     -22.698 -33.415 -13.293  1.00 21.89           C  
ATOM   2263  N   PHE B 319     -17.368 -32.565 -10.959  1.00 25.09           N  
ATOM   2264  CA  PHE B 319     -16.497 -32.583 -12.130  1.00 26.05           C  
ATOM   2265  C   PHE B 319     -15.181 -33.304 -11.857  1.00 33.32           C  
ATOM   2266  O   PHE B 319     -14.259 -33.258 -12.674  1.00 35.22           O  
ATOM   2267  CB  PHE B 319     -16.211 -31.161 -12.616  1.00 19.53           C  
ATOM   2268  CG  PHE B 319     -17.407 -30.464 -13.199  1.00 25.42           C  
ATOM   2269  CD1 PHE B 319     -17.848 -30.769 -14.477  1.00 28.06           C  
ATOM   2270  CD2 PHE B 319     -18.080 -29.495 -12.475  1.00 18.22           C  
ATOM   2271  CE1 PHE B 319     -18.946 -30.126 -15.017  1.00 23.99           C  
ATOM   2272  CE2 PHE B 319     -19.175 -28.846 -13.011  1.00 21.81           C  
ATOM   2273  CZ  PHE B 319     -19.609 -29.162 -14.284  1.00 21.91           C  
ATOM   2274  N   HIS B 320     -15.098 -33.968 -10.711  1.00 27.78           N  
ATOM   2275  CA  HIS B 320     -13.874 -34.658 -10.322  1.00 40.11           C  
ATOM   2276  C   HIS B 320     -13.549 -35.829 -11.244  1.00 46.50           C  
ATOM   2277  O   HIS B 320     -14.433 -36.585 -11.643  1.00 54.20           O  
ATOM   2278  CB  HIS B 320     -13.960 -35.144  -8.875  1.00 48.16           C  
ATOM   2279  CG  HIS B 320     -12.713 -35.812  -8.394  1.00 54.28           C  
ATOM   2280  ND1 HIS B 320     -12.583 -37.184  -8.314  1.00 59.95           N  
ATOM   2281  CD2 HIS B 320     -11.529 -35.301  -7.981  1.00 54.57           C  
ATOM   2282  CE1 HIS B 320     -11.379 -37.485  -7.866  1.00 58.15           C  
ATOM   2283  NE2 HIS B 320     -10.718 -36.359  -7.657  1.00 55.94           N  
ATOM   2284  N   VAL B 321     -12.269 -35.973 -11.572  1.00 54.19           N  
ATOM   2285  CA  VAL B 321     -11.815 -37.030 -12.466  1.00 67.46           C  
ATOM   2286  C   VAL B 321     -10.962 -38.053 -11.723  1.00 71.98           C  
ATOM   2287  O   VAL B 321     -11.013 -39.248 -12.014  1.00 76.10           O  
ATOM   2288  CB  VAL B 321     -10.996 -36.453 -13.632  1.00 74.22           C  
ATOM   2289  CG1 VAL B 321     -11.887 -35.634 -14.552  1.00 74.19           C  
ATOM   2290  CG2 VAL B 321      -9.848 -35.610 -13.099  1.00 75.85           C  
ATOM   2292  N   ARG C   1     -28.821  13.853   8.465  1.00 56.97           N  
ATOM   2293  CA  ARG C   1     -28.583  12.679   7.632  1.00 60.80           C  
ATOM   2294  C   ARG C   1     -27.258  12.810   6.887  1.00 60.80           C  
ATOM   2295  O   ARG C   1     -26.919  13.890   6.404  1.00 59.77           O  
ATOM   2296  CB  ARG C   1     -29.734  12.479   6.645  1.00 60.99           C  
ATOM   2297  N   PRO C   2     -26.515  11.700   6.772  1.00 60.23           N  
ATOM   2298  CA  PRO C   2     -25.128  11.737   6.295  1.00 56.90           C  
ATOM   2299  C   PRO C   2     -25.017  12.308   4.887  1.00 50.99           C  
ATOM   2300  O   PRO C   2     -24.113  13.095   4.607  1.00 46.44           O  
ATOM   2301  CB  PRO C   2     -24.714  10.258   6.289  1.00 59.73           C  
ATOM   2302  CG  PRO C   2     -25.763   9.538   7.082  1.00 60.48           C  
ATOM   2303  CD  PRO C   2     -27.015  10.322   6.899  1.00 62.68           C  
ATOM   2304  N   GLU C   3     -25.931  11.908   4.012  1.00 46.52           N  
ATOM   2305  CA  GLU C   3     -25.904  12.351   2.625  1.00 47.98           C  
ATOM   2306  C   GLU C   3     -26.085  13.858   2.517  1.00 50.89           C  
ATOM   2307  O   GLU C   3     -25.343  14.531   1.803  1.00 54.95           O  
ATOM   2308  CB  GLU C   3     -26.982  11.631   1.822  1.00 48.39           C  
ATOM   2309  CG  GLU C   3     -26.854  10.124   1.881  1.00 53.41           C  
ATOM   2310  CD  GLU C   3     -27.922   9.416   1.083  1.00 56.55           C  
ATOM   2311  OE1 GLU C   3     -28.814  10.099   0.538  1.00 55.97           O  
ATOM   2312  OE2 GLU C   3     -27.867   8.172   1.002  1.00 61.38           O  
ATOM   2313  N   ILE C   4     -27.076  14.381   3.229  1.00 47.41           N  
ATOM   2314  CA  ILE C   4     -27.342  15.811   3.214  1.00 47.59           C  
ATOM   2315  C   ILE C   4     -26.152  16.573   3.776  1.00 46.58           C  
ATOM   2316  O   ILE C   4     -25.731  17.588   3.219  1.00 41.70           O  
ATOM   2317  CB  ILE C   4     -28.594  16.161   4.033  1.00 57.44           C  
ATOM   2318  CG1 ILE C   4     -29.789  15.333   3.558  1.00 62.01           C  
ATOM   2319  CG2 ILE C   4     -28.899  17.645   3.922  1.00 57.80           C  
ATOM   2320  CD1 ILE C   4     -30.226  15.651   2.145  1.00 65.49           C  
ATOM   2321  N   TRP C   5     -25.610  16.076   4.882  1.00 49.20           N  
ATOM   2322  CA  TRP C   5     -24.470  16.718   5.521  1.00 48.13           C  
ATOM   2323  C   TRP C   5     -23.270  16.749   4.584  1.00 42.65           C  
ATOM   2324  O   TRP C   5     -22.562  17.754   4.496  1.00 37.27           O  
ATOM   2325  CB  TRP C   5     -24.100  16.001   6.819  1.00 54.07           C  
ATOM   2326  CG  TRP C   5     -23.001  16.685   7.557  1.00 57.81           C  
ATOM   2327  CD1 TRP C   5     -23.097  17.839   8.277  1.00 64.07           C  
ATOM   2328  CD2 TRP C   5     -21.636  16.272   7.645  1.00 62.74           C  
ATOM   2329  NE1 TRP C   5     -21.878  18.167   8.812  1.00 69.60           N  
ATOM   2330  CE2 TRP C   5     -20.956  17.217   8.435  1.00 66.54           C  
ATOM   2331  CE3 TRP C   5     -20.912  15.188   7.132  1.00 67.80           C  
ATOM   2332  CZ2 TRP C   5     -19.602  17.121   8.730  1.00 66.56           C  
ATOM   2333  CZ3 TRP C   5     -19.565  15.092   7.425  1.00 71.84           C  
ATOM   2334  CH2 TRP C   5     -18.924  16.052   8.214  1.00 69.10           C  
ATOM   2335  N   ALA C   6     -23.046  15.639   3.888  1.00 39.67           N  
ATOM   2336  CA  ALA C   6     -21.954  15.540   2.929  1.00 42.39           C  
ATOM   2337  C   ALA C   6     -22.147  16.557   1.812  1.00 38.74           C  
ATOM   2338  O   ALA C   6     -21.212  17.259   1.427  1.00 33.04           O  
ATOM   2339  CB  ALA C   6     -21.875  14.133   2.360  1.00 40.67           C  
ATOM   2340  N   ALA C   7     -23.371  16.630   1.301  1.00 36.55           N  
ATOM   2341  CA  ALA C   7     -23.711  17.577   0.249  1.00 32.16           C  
ATOM   2342  C   ALA C   7     -23.430  19.012   0.679  1.00 29.95           C  
ATOM   2343  O   ALA C   7     -22.890  19.802  -0.095  1.00 32.36           O  
ATOM   2344  CB  ALA C   7     -25.170  17.419  -0.158  1.00 27.39           C  
ATOM   2345  N   GLN C   8     -23.788  19.348   1.914  1.00 31.45           N  
ATOM   2346  CA  GLN C   8     -23.613  20.715   2.395  1.00 34.47           C  
ATOM   2347  C   GLN C   8     -22.137  21.063   2.579  1.00 34.86           C  
ATOM   2348  O   GLN C   8     -21.722  22.199   2.352  1.00 36.92           O  
ATOM   2349  CB  GLN C   8     -24.396  20.949   3.690  1.00 44.09           C  
ATOM   2350  CG  GLN C   8     -24.837  22.396   3.862  1.00 64.40           C  
ATOM   2351  CD  GLN C   8     -25.774  22.600   5.038  1.00 75.93           C  
ATOM   2352  OE1 GLN C   8     -26.700  21.818   5.256  1.00 76.98           O  
ATOM   2353  NE2 GLN C   8     -25.543  23.666   5.795  1.00 79.00           N  
ATOM   2354  N   GLU C   9     -21.348  20.073   2.979  1.00 31.77           N  
ATOM   2355  CA  GLU C   9     -19.913  20.250   3.136  1.00 32.86           C  
ATOM   2356  C   GLU C   9     -19.258  20.487   1.780  1.00 31.77           C  
ATOM   2357  O   GLU C   9     -18.447  21.398   1.613  1.00 30.81           O  
ATOM   2358  CB  GLU C   9     -19.305  19.014   3.795  1.00 40.31           C  
ATOM   2359  CG  GLU C   9     -17.953  19.252   4.431  1.00 53.22           C  
ATOM   2360  CD  GLU C   9     -18.051  20.059   5.707  1.00 57.14           C  
ATOM   2361  OE1 GLU C   9     -17.014  20.239   6.376  1.00 64.27           O  
ATOM   2362  OE2 GLU C   9     -19.164  20.511   6.045  1.00 59.40           O  
ATOM   2363  N   ILE C  10     -19.617  19.657   0.808  1.00 35.50           N  
ATOM   2364  CA  ILE C  10     -19.081  19.791  -0.539  1.00 35.85           C  
ATOM   2365  C   ILE C  10     -19.509  21.118  -1.153  1.00 29.60           C  
ATOM   2366  O   ILE C  10     -18.722  21.795  -1.814  1.00 25.21           O  
ATOM   2367  CB  ILE C  10     -19.532  18.630  -1.433  1.00 38.16           C  
ATOM   2368  CG1 ILE C  10     -18.916  17.322  -0.931  1.00 40.88           C  
ATOM   2369  CG2 ILE C  10     -19.147  18.893  -2.878  1.00 33.25           C  
ATOM   2370  CD1 ILE C  10     -19.401  16.095  -1.658  1.00 40.84           C  
ATOM   2371  N   ARG C  11     -20.761  21.489  -0.916  1.00 23.69           N  
ATOM   2372  CA  ARG C  11     -21.283  22.764  -1.385  1.00 30.68           C  
ATOM   2373  C   ARG C  11     -20.515  23.929  -0.756  1.00 35.79           C  
ATOM   2374  O   ARG C  11     -20.216  24.918  -1.426  1.00 34.80           O  
ATOM   2375  CB  ARG C  11     -22.780  22.864  -1.078  1.00 37.56           C  
ATOM   2376  CG  ARG C  11     -23.473  24.067  -1.686  1.00 41.25           C  
ATOM   2377  CD  ARG C  11     -24.960  24.084  -1.346  1.00 40.39           C  
ATOM   2378  NE  ARG C  11     -25.708  23.021  -2.015  1.00 37.64           N  
ATOM   2379  CZ  ARG C  11     -27.004  22.785  -1.824  1.00 31.22           C  
ATOM   2380  NH1 ARG C  11     -27.701  23.532  -0.978  1.00 23.02           N  
ATOM   2381  NH2 ARG C  11     -27.607  21.800  -2.476  1.00 31.37           N  
ATOM   2382  N   ARG C  12     -20.184  23.804   0.526  1.00 37.42           N  
ATOM   2383  CA  ARG C  12     -19.449  24.859   1.224  1.00 33.89           C  
ATOM   2384  C   ARG C  12     -17.992  24.955   0.772  1.00 29.94           C  
ATOM   2385  O   ARG C  12     -17.481  26.049   0.537  1.00 27.04           O  
ATOM   2386  CB  ARG C  12     -19.524  24.673   2.744  1.00 45.39           C  
ATOM   2387  CG  ARG C  12     -20.909  24.904   3.328  1.00 58.72           C  
ATOM   2388  CD  ARG C  12     -21.399  26.324   3.077  1.00 67.52           C  
ATOM   2389  NE  ARG C  12     -21.064  27.228   4.174  1.00 76.80           N  
ATOM   2390  CZ  ARG C  12     -21.794  27.364   5.277  1.00 77.96           C  
ATOM   2391  NH1 ARG C  12     -22.898  26.647   5.437  1.00 76.00           N  
ATOM   2392  NH2 ARG C  12     -21.418  28.212   6.225  1.00 78.37           N  
ATOM   2393  N   ILE C  13     -17.324  23.812   0.652  1.00 31.28           N  
ATOM   2394  CA  ILE C  13     -15.929  23.804   0.224  1.00 31.82           C  
ATOM   2395  C   ILE C  13     -15.808  24.205  -1.247  1.00 28.00           C  
ATOM   2396  O   ILE C  13     -14.861  24.888  -1.640  1.00 33.78           O  
ATOM   2397  CB  ILE C  13     -15.268  22.429   0.445  1.00 35.26           C  
ATOM   2398  CG1 ILE C  13     -15.389  22.009   1.913  1.00 41.22           C  
ATOM   2399  CG2 ILE C  13     -13.806  22.470   0.026  1.00 28.60           C  
ATOM   2400  CD1 ILE C  13     -14.966  20.579   2.180  1.00 40.45           C  
ATOM   2401  N   GLY C  14     -16.776  23.781  -2.051  1.00 26.87           N  
ATOM   2402  CA  GLY C  14     -16.797  24.117  -3.462  1.00 29.66           C  
ATOM   2403  C   GLY C  14     -16.925  25.609  -3.692  1.00 27.82           C  
ATOM   2404  O   GLY C  14     -16.213  26.183  -4.515  1.00 30.14           O  
ATOM   2405  N   ASP C  15     -17.834  26.242  -2.957  1.00 30.54           N  
ATOM   2406  CA  ASP C  15     -18.058  27.675  -3.106  1.00 30.98           C  
ATOM   2407  C   ASP C  15     -16.850  28.469  -2.628  1.00 30.13           C  
ATOM   2408  O   ASP C  15     -16.510  29.506  -3.197  1.00 30.83           O  
ATOM   2409  CB  ASP C  15     -19.327  28.103  -2.368  1.00 30.90           C  
ATOM   2410  CG  ASP C  15     -20.588  27.595  -3.043  1.00 36.34           C  
ATOM   2411  OD1 ASP C  15     -20.497  27.160  -4.211  1.00 30.00           O  
ATOM   2412  OD2 ASP C  15     -21.665  27.630  -2.412  1.00 40.47           O  
ATOM   2413  N   GLU C  16     -16.201  27.969  -1.582  1.00 31.01           N  
ATOM   2414  CA  GLU C  16     -14.968  28.566  -1.093  1.00 29.34           C  
ATOM   2415  C   GLU C  16     -13.917  28.561  -2.195  1.00 27.96           C  
ATOM   2416  O   GLU C  16     -13.289  29.580  -2.479  1.00 29.98           O  
ATOM   2417  CB  GLU C  16     -14.446  27.791   0.115  1.00 36.16           C  
ATOM   2418  CG  GLU C  16     -13.061  28.226   0.560  1.00 53.52           C  
ATOM   2419  CD  GLU C  16     -12.306  27.127   1.277  1.00 70.33           C  
ATOM   2420  OE1 GLU C  16     -12.799  25.980   1.304  1.00 76.58           O  
ATOM   2421  OE2 GLU C  16     -11.213  27.412   1.810  1.00 80.64           O  
ATOM   2422  N   ASN C  17     -13.730  27.401  -2.814  1.00 24.81           N  
ATOM   2423  CA  ASN C  17     -12.790  27.273  -3.920  1.00 31.64           C  
ATOM   2424  C   ASN C  17     -13.164  28.130  -5.124  1.00 30.17           C  
ATOM   2425  O   ASN C  17     -12.300  28.742  -5.752  1.00 33.44           O  
ATOM   2426  CB  ASN C  17     -12.648  25.810  -4.338  1.00 29.36           C  
ATOM   2427  CG  ASN C  17     -11.572  25.086  -3.556  1.00 25.23           C  
ATOM   2428  OD1 ASN C  17     -10.446  24.937  -4.027  1.00 28.99           O  
ATOM   2429  ND2 ASN C  17     -11.911  24.639  -2.351  1.00 25.68           N  
ATOM   2430  N   ASN C  18     -14.453  28.172  -5.444  1.00 31.48           N  
ATOM   2431  CA  ASN C  18     -14.917  28.937  -6.593  1.00 30.28           C  
ATOM   2432  C   ASN C  18     -14.633  30.422  -6.411  1.00 32.89           C  
ATOM   2433  O   ASN C  18     -14.138  31.088  -7.319  1.00 35.11           O  
ATOM   2434  CB  ASN C  18     -16.410  28.707  -6.830  1.00 24.21           C  
ATOM   2435  CG  ASN C  18     -16.831  29.042  -8.249  1.00 32.07           C  
ATOM   2436  OD1 ASN C  18     -16.534  28.300  -9.186  1.00 31.04           O  
ATOM   2437  ND2 ASN C  18     -17.525  30.163  -8.414  1.00 22.93           N  
ATOM   2438  N   ALA C  19     -14.943  30.934  -5.225  1.00 30.72           N  
ATOM   2439  CA  ALA C  19     -14.699  32.334  -4.907  1.00 32.26           C  
ATOM   2440  C   ALA C  19     -13.209  32.633  -4.985  1.00 35.38           C  
ATOM   2441  O   ALA C  19     -12.792  33.698  -5.441  1.00 33.04           O  
ATOM   2442  CB  ALA C  19     -15.228  32.656  -3.523  1.00 27.68           C  
ATOM   2443  N   TYR C  20     -12.412  31.672  -4.539  1.00 34.34           N  
ATOM   2444  CA  TYR C  20     -10.970  31.837  -4.471  1.00 33.51           C  
ATOM   2445  C   TYR C  20     -10.338  32.006  -5.851  1.00 35.02           C  
ATOM   2446  O   TYR C  20      -9.519  32.900  -6.061  1.00 34.54           O  
ATOM   2447  CB  TYR C  20     -10.351  30.648  -3.740  1.00 30.40           C  
ATOM   2448  CG  TYR C  20      -8.857  30.741  -3.578  1.00 34.18           C  
ATOM   2449  CD1 TYR C  20      -8.288  31.724  -2.782  1.00 35.02           C  
ATOM   2450  CD2 TYR C  20      -8.016  29.840  -4.214  1.00 40.79           C  
ATOM   2451  CE1 TYR C  20      -6.920  31.813  -2.629  1.00 39.13           C  
ATOM   2452  CE2 TYR C  20      -6.647  29.918  -4.066  1.00 46.29           C  
ATOM   2453  CZ  TYR C  20      -6.104  30.907  -3.273  1.00 46.00           C  
ATOM   2454  OH  TYR C  20      -4.740  30.989  -3.123  1.00 48.19           O  
ATOM   2455  N   TYR C  21     -10.724  31.153  -6.793  1.00 34.17           N  
ATOM   2456  CA  TYR C  21     -10.127  31.182  -8.126  1.00 37.06           C  
ATOM   2457  C   TYR C  21     -10.793  32.175  -9.070  1.00 38.80           C  
ATOM   2458  O   TYR C  21     -10.228  32.520 -10.106  1.00 38.11           O  
ATOM   2459  CB  TYR C  21     -10.121  29.785  -8.742  1.00 33.44           C  
ATOM   2460  CG  TYR C  21      -9.172  28.848  -8.041  1.00 32.19           C  
ATOM   2461  CD1 TYR C  21      -9.621  27.996  -7.042  1.00 23.82           C  
ATOM   2462  CD2 TYR C  21      -7.822  28.833  -8.361  1.00 27.32           C  
ATOM   2463  CE1 TYR C  21      -8.756  27.144  -6.390  1.00 24.71           C  
ATOM   2464  CE2 TYR C  21      -6.946  27.983  -7.714  1.00 28.18           C  
ATOM   2465  CZ  TYR C  21      -7.419  27.141  -6.728  1.00 31.97           C  
ATOM   2466  OH  TYR C  21      -6.557  26.290  -6.076  1.00 36.66           O  
ATOM   2467  N   ALA C  22     -11.984  32.637  -8.700  1.00 42.69           N  
ATOM   2468  CA  ALA C  22     -12.757  33.563  -9.525  1.00 48.18           C  
ATOM   2469  C   ALA C  22     -12.034  34.878  -9.771  1.00 55.13           C  
ATOM   2470  O   ALA C  22     -12.599  35.784 -10.379  1.00 55.21           O  
ATOM   2471  CB  ALA C  22     -14.099  33.839  -8.887  1.00 47.53           C  
ATOM   2472  N   ARG C  23     -10.812  34.986  -9.253  1.00 69.83           N  
ATOM   2473  CA  ARG C  23      -9.917  36.117  -9.523  1.00 74.69           C  
ATOM   2474  C   ARG C  23     -10.025  37.281  -8.533  1.00 75.10           C  
ATOM   2475  O   ARG C  23     -10.218  37.087  -7.333  1.00 77.23           O  
ATOM   2476  CB  ARG C  23     -10.095  36.626 -10.959  1.00 75.50           C  
ATOM   2477  CG  ARG C  23      -9.396  35.788 -12.024  1.00 71.08           C  
ATOM   2478  CD  ARG C  23      -7.890  36.003 -11.986  1.00 65.61           C  
ATOM   2479  NE  ARG C  23      -7.244  35.758 -13.275  1.00 58.80           N  
ATOM   2480  CZ  ARG C  23      -5.935  35.873 -13.478  1.00 53.42           C  
ATOM   2481  NH1 ARG C  23      -5.139  36.216 -12.483  1.00 60.99           N  
ATOM   2482  NH2 ARG C  23      -5.408  35.628 -14.664  1.00 49.07           N  
ATOM   2484  N   ARG D   1     -33.629 -14.630 -32.780  1.00 63.79           N  
ATOM   2485  CA  ARG D   1     -32.975 -13.618 -31.965  1.00 67.31           C  
ATOM   2486  C   ARG D   1     -31.692 -14.163 -31.370  1.00 68.89           C  
ATOM   2487  O   ARG D   1     -31.597 -15.344 -31.042  1.00 65.13           O  
ATOM   2488  CB  ARG D   1     -33.904 -13.136 -30.852  1.00 67.82           C  
ATOM   2489  N   PRO D   2     -30.693 -13.295 -31.232  1.00 68.21           N  
ATOM   2490  CA  PRO D   2     -29.360 -13.699 -30.785  1.00 68.34           C  
ATOM   2491  C   PRO D   2     -29.356 -14.273 -29.378  1.00 60.84           C  
ATOM   2492  O   PRO D   2     -28.630 -15.225 -29.107  1.00 53.27           O  
ATOM   2493  CB  PRO D   2     -28.581 -12.387 -30.824  1.00 70.40           C  
ATOM   2494  CG  PRO D   2     -29.268 -11.589 -31.860  1.00 70.12           C  
ATOM   2495  CD  PRO D   2     -30.716 -11.905 -31.710  1.00 68.38           C  
ATOM   2496  N   GLU D   3     -30.156 -13.693 -28.495  1.00 62.34           N  
ATOM   2497  CA  GLU D   3     -30.201 -14.137 -27.109  1.00 62.09           C  
ATOM   2498  C   GLU D   3     -30.802 -15.532 -26.925  1.00 54.46           C  
ATOM   2499  O   GLU D   3     -30.375 -16.269 -26.043  1.00 50.62           O  
ATOM   2500  CB  GLU D   3     -30.932 -13.106 -26.250  1.00 66.21           C  
ATOM   2501  CG  GLU D   3     -30.337 -11.720 -26.371  1.00 72.06           C  
ATOM   2502  CD  GLU D   3     -31.032 -10.702 -25.501  1.00 78.92           C  
ATOM   2503  OE1 GLU D   3     -31.937 -11.082 -24.732  1.00 80.85           O  
ATOM   2504  OE2 GLU D   3     -30.668  -9.514 -25.587  1.00 81.59           O  
ATOM   2505  N   ILE D   4     -31.784 -15.893 -27.746  1.00 50.51           N  
ATOM   2506  CA  ILE D   4     -32.387 -17.223 -27.674  1.00 55.85           C  
ATOM   2507  C   ILE D   4     -31.436 -18.273 -28.231  1.00 53.26           C  
ATOM   2508  O   ILE D   4     -31.279 -19.351 -27.657  1.00 52.17           O  
ATOM   2509  CB  ILE D   4     -33.714 -17.289 -28.452  1.00 61.46           C  
ATOM   2510  CG1 ILE D   4     -34.695 -16.245 -27.917  1.00 64.66           C  
ATOM   2511  CG2 ILE D   4     -34.316 -18.684 -28.360  1.00 62.25           C  
ATOM   2512  CD1 ILE D   4     -34.988 -16.388 -26.442  1.00 65.98           C  
ATOM   2513  N   TRP D   5     -30.805 -17.948 -29.355  1.00 49.39           N  
ATOM   2514  CA  TRP D   5     -29.840 -18.839 -29.986  1.00 41.98           C  
ATOM   2515  C   TRP D   5     -28.721 -19.188 -29.019  1.00 36.05           C  
ATOM   2516  O   TRP D   5     -28.341 -20.353 -28.889  1.00 37.36           O  
ATOM   2517  CB  TRP D   5     -29.249 -18.185 -31.235  1.00 48.62           C  
ATOM   2518  CG  TRP D   5     -28.075 -18.927 -31.801  1.00 50.33           C  
ATOM   2519  CD1 TRP D   5     -26.756 -18.718 -31.515  1.00 57.06           C  
ATOM   2520  CD2 TRP D   5     -28.115 -19.999 -32.749  1.00 55.02           C  
ATOM   2521  NE1 TRP D   5     -25.973 -19.593 -32.228  1.00 60.70           N  
ATOM   2522  CE2 TRP D   5     -26.782 -20.388 -32.992  1.00 61.09           C  
ATOM   2523  CE3 TRP D   5     -29.147 -20.664 -33.416  1.00 64.86           C  
ATOM   2524  CZ2 TRP D   5     -26.459 -21.415 -33.875  1.00 65.92           C  
ATOM   2525  CZ3 TRP D   5     -28.822 -21.682 -34.290  1.00 71.03           C  
ATOM   2526  CH2 TRP D   5     -27.489 -22.044 -34.516  1.00 69.59           C  
ATOM   2527  N   ALA D   6     -28.195 -18.168 -28.350  1.00 31.88           N  
ATOM   2528  CA  ALA D   6     -27.116 -18.353 -27.391  1.00 36.26           C  
ATOM   2529  C   ALA D   6     -27.568 -19.244 -26.242  1.00 33.58           C  
ATOM   2530  O   ALA D   6     -26.880 -20.196 -25.877  1.00 32.76           O  
ATOM   2531  CB  ALA D   6     -26.636 -17.009 -26.866  1.00 35.70           C  
ATOM   2532  N   ALA D   7     -28.732 -18.932 -25.681  1.00 29.66           N  
ATOM   2533  CA  ALA D   7     -29.261 -19.687 -24.552  1.00 31.81           C  
ATOM   2534  C   ALA D   7     -29.431 -21.162 -24.898  1.00 36.06           C  
ATOM   2535  O   ALA D   7     -29.088 -22.038 -24.105  1.00 41.04           O  
ATOM   2536  CB  ALA D   7     -30.578 -19.093 -24.084  1.00 33.93           C  
ATOM   2537  N   GLN D   8     -29.954 -21.430 -26.090  1.00 31.30           N  
ATOM   2538  CA  GLN D   8     -30.188 -22.800 -26.530  1.00 29.76           C  
ATOM   2539  C   GLN D   8     -28.876 -23.543 -26.763  1.00 35.17           C  
ATOM   2540  O   GLN D   8     -28.774 -24.744 -26.504  1.00 32.87           O  
ATOM   2541  CB  GLN D   8     -31.046 -22.817 -27.795  1.00 42.51           C  
ATOM   2542  CG  GLN D   8     -31.515 -24.203 -28.207  1.00 56.57           C  
ATOM   2543  CD  GLN D   8     -32.734 -24.159 -29.110  1.00 70.59           C  
ATOM   2544  OE1 GLN D   8     -33.259 -23.087 -29.412  1.00 73.43           O  
ATOM   2545  NE2 GLN D   8     -33.194 -25.328 -29.540  1.00 75.44           N  
ATOM   2546  N   GLU D   9     -27.872 -22.824 -27.250  1.00 26.92           N  
ATOM   2547  CA  GLU D   9     -26.555 -23.407 -27.456  1.00 28.63           C  
ATOM   2548  C   GLU D   9     -25.920 -23.779 -26.122  1.00 27.38           C  
ATOM   2549  O   GLU D   9     -25.407 -24.885 -25.954  1.00 26.82           O  
ATOM   2550  CB  GLU D   9     -25.646 -22.430 -28.200  1.00 35.26           C  
ATOM   2551  CG  GLU D   9     -24.419 -23.086 -28.801  1.00 43.81           C  
ATOM   2552  CD  GLU D   9     -24.784 -24.005 -29.932  1.00 54.98           C  
ATOM   2553  OE1 GLU D   9     -23.911 -24.749 -30.429  1.00 60.87           O  
ATOM   2554  OE2 GLU D   9     -25.964 -23.968 -30.317  1.00 50.48           O  
ATOM   2555  N   ILE D  10     -25.955 -22.839 -25.183  1.00 31.42           N  
ATOM   2556  CA  ILE D  10     -25.398 -23.043 -23.849  1.00 33.86           C  
ATOM   2557  C   ILE D  10     -26.115 -24.170 -23.113  1.00 31.28           C  
ATOM   2558  O   ILE D  10     -25.480 -25.041 -22.520  1.00 24.58           O  
ATOM   2559  CB  ILE D  10     -25.470 -21.747 -23.014  1.00 33.65           C  
ATOM   2560  CG1 ILE D  10     -24.509 -20.699 -23.585  1.00 27.78           C  
ATOM   2561  CG2 ILE D  10     -25.157 -22.030 -21.553  1.00 30.42           C  
ATOM   2562  CD1 ILE D  10     -24.562 -19.364 -22.880  1.00 32.99           C  
ATOM   2563  N   ARG D  11     -27.443 -24.148 -23.165  1.00 32.90           N  
ATOM   2564  CA  ARG D  11     -28.260 -25.180 -22.542  1.00 35.10           C  
ATOM   2565  C   ARG D  11     -27.878 -26.542 -23.109  1.00 37.47           C  
ATOM   2566  O   ARG D  11     -27.830 -27.544 -22.394  1.00 34.19           O  
ATOM   2567  CB  ARG D  11     -29.743 -24.891 -22.791  1.00 37.69           C  
ATOM   2568  CG  ARG D  11     -30.702 -25.844 -22.104  1.00 37.04           C  
ATOM   2569  CD  ARG D  11     -32.151 -25.498 -22.423  1.00 33.75           C  
ATOM   2570  NE  ARG D  11     -32.549 -24.195 -21.894  1.00 30.59           N  
ATOM   2571  CZ  ARG D  11     -33.735 -23.633 -22.111  1.00 30.49           C  
ATOM   2572  NH1 ARG D  11     -34.641 -24.258 -22.852  1.00 25.64           N  
ATOM   2573  NH2 ARG D  11     -34.019 -22.446 -21.593  1.00 26.68           N  
ATOM   2574  N   ARG D  12     -27.590 -26.555 -24.405  1.00 43.11           N  
ATOM   2575  CA  ARG D  12     -27.212 -27.764 -25.122  1.00 38.89           C  
ATOM   2576  C   ARG D  12     -25.844 -28.279 -24.677  1.00 31.86           C  
ATOM   2577  O   ARG D  12     -25.672 -29.464 -24.389  1.00 27.62           O  
ATOM   2578  CB  ARG D  12     -27.185 -27.468 -26.620  1.00 48.63           C  
ATOM   2579  CG  ARG D  12     -26.882 -28.662 -27.492  1.00 59.06           C  
ATOM   2580  CD  ARG D  12     -28.153 -29.216 -28.096  1.00 71.97           C  
ATOM   2581  NE  ARG D  12     -28.841 -28.216 -28.905  1.00 79.70           N  
ATOM   2582  CZ  ARG D  12     -30.089 -28.339 -29.343  1.00 85.35           C  
ATOM   2583  NH1 ARG D  12     -30.793 -29.423 -29.043  1.00 84.62           N  
ATOM   2584  NH2 ARG D  12     -30.636 -27.378 -30.074  1.00 88.27           N  
ATOM   2585  N   ILE D  13     -24.869 -27.379 -24.631  1.00 26.96           N  
ATOM   2586  CA  ILE D  13     -23.515 -27.743 -24.231  1.00 31.87           C  
ATOM   2587  C   ILE D  13     -23.464 -28.107 -22.748  1.00 27.32           C  
ATOM   2588  O   ILE D  13     -22.745 -29.023 -22.347  1.00 26.57           O  
ATOM   2589  CB  ILE D  13     -22.516 -26.607 -24.532  1.00 33.78           C  
ATOM   2590  CG1 ILE D  13     -22.557 -26.254 -26.022  1.00 33.30           C  
ATOM   2591  CG2 ILE D  13     -21.109 -27.007 -24.112  1.00 35.39           C  
ATOM   2592  CD1 ILE D  13     -21.714 -25.053 -26.397  1.00 28.40           C  
ATOM   2593  N   GLY D  14     -24.240 -27.390 -21.942  1.00 21.98           N  
ATOM   2594  CA  GLY D  14     -24.306 -27.645 -20.514  1.00 30.11           C  
ATOM   2595  C   GLY D  14     -24.818 -29.034 -20.183  1.00 25.81           C  
ATOM   2596  O   GLY D  14     -24.263 -29.723 -19.327  1.00 21.14           O  
ATOM   2597  N   ASP D  15     -25.881 -29.448 -20.864  1.00 26.87           N  
ATOM   2598  CA  ASP D  15     -26.469 -30.762 -20.633  1.00 27.44           C  
ATOM   2599  C   ASP D  15     -25.535 -31.870 -21.101  1.00 26.20           C  
ATOM   2600  O   ASP D  15     -25.475 -32.943 -20.503  1.00 26.57           O  
ATOM   2601  CB  ASP D  15     -27.828 -30.870 -21.324  1.00 25.54           C  
ATOM   2602  CG  ASP D  15     -28.877 -29.998 -20.669  1.00 34.07           C  
ATOM   2603  OD1 ASP D  15     -28.620 -29.509 -19.549  1.00 30.18           O  
ATOM   2604  OD2 ASP D  15     -29.957 -29.804 -21.267  1.00 43.59           O  
ATOM   2605  N   GLU D  16     -24.806 -31.600 -22.176  1.00 31.86           N  
ATOM   2606  CA  GLU D  16     -23.793 -32.525 -22.656  1.00 26.73           C  
ATOM   2607  C   GLU D  16     -22.747 -32.743 -21.569  1.00 29.17           C  
ATOM   2608  O   GLU D  16     -22.400 -33.875 -21.238  1.00 30.78           O  
ATOM   2609  CB  GLU D  16     -23.126 -31.971 -23.912  1.00 26.53           C  
ATOM   2610  CG  GLU D  16     -21.860 -32.711 -24.307  1.00 30.59           C  
ATOM   2611  CD  GLU D  16     -20.895 -31.833 -25.076  1.00 34.42           C  
ATOM   2612  OE1 GLU D  16     -21.192 -30.635 -25.258  1.00 46.39           O  
ATOM   2613  OE2 GLU D  16     -19.836 -32.340 -25.495  1.00 33.11           O  
ATOM   2614  N   ASN D  17     -22.249 -31.644 -21.014  1.00 28.47           N  
ATOM   2615  CA  ASN D  17     -21.259 -31.715 -19.951  1.00 27.86           C  
ATOM   2616  C   ASN D  17     -21.804 -32.365 -18.686  1.00 27.52           C  
ATOM   2617  O   ASN D  17     -21.114 -33.150 -18.035  1.00 28.50           O  
ATOM   2618  CB  ASN D  17     -20.703 -30.325 -19.640  1.00 29.85           C  
ATOM   2619  CG  ASN D  17     -19.498 -29.980 -20.491  1.00 28.59           C  
ATOM   2620  OD1 ASN D  17     -18.364 -30.019 -20.018  1.00 28.90           O  
ATOM   2621  ND2 ASN D  17     -19.737 -29.652 -21.758  1.00 23.89           N  
ATOM   2622  N   ASN D  18     -23.044 -32.040 -18.339  1.00 31.85           N  
ATOM   2623  CA  ASN D  18     -23.651 -32.617 -17.149  1.00 34.49           C  
ATOM   2624  C   ASN D  18     -23.790 -34.130 -17.260  1.00 29.08           C  
ATOM   2625  O   ASN D  18     -23.443 -34.860 -16.335  1.00 29.78           O  
ATOM   2626  CB  ASN D  18     -25.010 -31.987 -16.853  1.00 28.65           C  
ATOM   2627  CG  ASN D  18     -25.468 -32.259 -15.436  1.00 26.34           C  
ATOM   2628  OD1 ASN D  18     -24.986 -31.638 -14.490  1.00 26.16           O  
ATOM   2629  ND2 ASN D  18     -26.391 -33.202 -15.279  1.00 21.85           N  
ATOM   2630  N   ALA D  19     -24.298 -34.591 -18.398  1.00 22.71           N  
ATOM   2631  CA  ALA D  19     -24.455 -36.018 -18.643  1.00 27.15           C  
ATOM   2632  C   ALA D  19     -23.113 -36.741 -18.595  1.00 31.68           C  
ATOM   2633  O   ALA D  19     -23.007 -37.837 -18.049  1.00 33.75           O  
ATOM   2634  CB  ALA D  19     -25.131 -36.252 -19.989  1.00 22.93           C  
ATOM   2635  N   TYR D  20     -22.092 -36.127 -19.183  1.00 32.54           N  
ATOM   2636  CA  TYR D  20     -20.765 -36.733 -19.244  1.00 28.33           C  
ATOM   2637  C   TYR D  20     -20.092 -36.928 -17.889  1.00 30.33           C  
ATOM   2638  O   TYR D  20     -19.593 -38.008 -17.599  1.00 38.10           O  
ATOM   2639  CB  TYR D  20     -19.840 -35.929 -20.148  1.00 28.95           C  
ATOM   2640  CG  TYR D  20     -18.444 -36.488 -20.160  1.00 30.60           C  
ATOM   2641  CD1 TYR D  20     -18.133 -37.589 -20.937  1.00 32.74           C  
ATOM   2642  CD2 TYR D  20     -17.446 -35.937 -19.374  1.00 33.02           C  
ATOM   2643  CE1 TYR D  20     -16.871 -38.116 -20.944  1.00 37.61           C  
ATOM   2644  CE2 TYR D  20     -16.174 -36.459 -19.377  1.00 36.61           C  
ATOM   2645  CZ  TYR D  20     -15.896 -37.550 -20.165  1.00 38.87           C  
ATOM   2646  OH  TYR D  20     -14.637 -38.088 -20.179  1.00 38.38           O  
ATOM   2647  N   TYR D  21     -20.077 -35.886 -17.066  1.00 28.02           N  
ATOM   2648  CA  TYR D  21     -19.441 -35.962 -15.756  1.00 24.81           C  
ATOM   2649  C   TYR D  21     -20.305 -36.665 -14.708  1.00 31.74           C  
ATOM   2650  O   TYR D  21     -19.788 -37.180 -13.719  1.00 33.64           O  
ATOM   2651  CB  TYR D  21     -19.040 -34.565 -15.279  1.00 27.71           C  
ATOM   2652  CG  TYR D  21     -17.859 -33.994 -16.032  1.00 34.04           C  
ATOM   2653  CD1 TYR D  21     -18.043 -33.224 -17.173  1.00 31.44           C  
ATOM   2654  CD2 TYR D  21     -16.558 -34.232 -15.605  1.00 36.53           C  
ATOM   2655  CE1 TYR D  21     -16.966 -32.702 -17.865  1.00 29.09           C  
ATOM   2656  CE2 TYR D  21     -15.473 -33.715 -16.291  1.00 34.36           C  
ATOM   2657  CZ  TYR D  21     -15.684 -32.951 -17.421  1.00 33.87           C  
ATOM   2658  OH  TYR D  21     -14.613 -32.434 -18.109  1.00 34.49           O  
ATOM   2659  N   ALA D  22     -21.616 -36.692 -14.930  1.00 31.27           N  
ATOM   2660  CA  ALA D  22     -22.524 -37.393 -14.028  1.00 38.31           C  
ATOM   2661  C   ALA D  22     -22.356 -38.903 -14.162  1.00 51.80           C  
ATOM   2662  O   ALA D  22     -23.011 -39.676 -13.463  1.00 56.93           O  
ATOM   2663  CB  ALA D  22     -23.969 -36.993 -14.305  1.00 29.13           C  
ATOM   2664  N   ARG D  23     -21.467 -39.313 -15.062  1.00 57.00           N  
ATOM   2665  CA  ARG D  23     -21.265 -40.725 -15.364  1.00 64.28           C  
ATOM   2666  C   ARG D  23     -19.835 -41.167 -15.063  1.00 68.43           C  
ATOM   2667  O   ARG D  23     -18.927 -40.341 -14.958  1.00 72.47           O  
ATOM   2668  CB  ARG D  23     -21.604 -40.998 -16.832  1.00 67.89           C  
ATOM   2669  CG  ARG D  23     -21.301 -42.412 -17.295  1.00 70.43           C  
ATOM   2670  CD  ARG D  23     -21.656 -42.608 -18.766  1.00 71.37           C  
ATOM   2671  NE  ARG D  23     -23.096 -42.548 -19.009  1.00 71.44           N  
ATOM   2672  CZ  ARG D  23     -23.725 -41.508 -19.549  1.00 62.87           C  
ATOM   2673  NH1 ARG D  23     -25.038 -41.547 -19.731  1.00 51.73           N  
ATOM   2674  NH2 ARG D  23     -23.042 -40.430 -19.911  1.00 62.96           N  
