# Supplementary material for: Characterizing the consensus residue specificity and surface of BCL-2 binding to BH3 ligands using the Knob-Socket model
Source: PLoS One. 2023 Feb 16;18(2):e0281463. doi: 10.1371/journal.pone.0281463 (PMC9934389; doi:10.1371/journal.pone.0281463)
Supplement: S1 File — (TGZ) [file pone.0281463.s008.tgz › BCL3_Bax_KS_files/3kz0/f3kz0.index]

1 172 A D C 1
2 173 A E H 2
3 174 A L H 2
4 175 A Y H 2
5 176 A R H 2
6 177 A Q H 2
7 178 A S H 2
8 179 A L H 2
9 180 A E H 2
10 181 A I H 2
11 182 A I H 2
12 183 A S H 2
13 184 A R H 2
14 185 A Y H 2
15 186 A L H 2
16 187 A R H 2
17 188 A E H 2
18 189 A Q H 2
19 190 A A H 2
20 191 A T H 2
21 192 A G C 3
22 193 A A C 3
23 194 A K C 3
24 195 A D C 3
25 203 A G C 3
26 204 A A H 4
27 205 A T H 4
28 206 A S H 4
29 207 A R H 4
30 208 A K H 4
31 209 A A H 4
32 210 A L H 4
33 211 A E H 4
34 212 A T H 4
35 213 A L H 4
36 214 A R H 4
37 215 A R H 4
38 216 A V H 4
39 217 A G H 4
40 218 A D H 4
41 219 A G H 4
42 220 A V H 4
43 221 A Q H 4
44 222 A R H 4
45 223 A N H 4
46 224 A H C 5
47 225 A E H 6
48 226 A T H 6
49 227 A A H 6
50 228 A F H 6
51 229 A Q H 6
52 230 A G H 6
53 231 A M H 6
54 232 A L H 6
55 233 A R H 6
56 234 A K H 6
57 235 A L H 6
58 236 A D C 7
59 237 A I C 7
60 238 A K C 7
61 239 A N T 8
62 240 A E T 8
63 241 A D T 8
64 242 A D C 9
65 243 A V C 9
66 244 A K H 10
67 245 A S H 10
68 246 A L H 10
69 247 A S H 10
70 248 A R H 10
71 249 A V H 10
72 250 A M H 10
73 251 A I H 10
74 252 A H H 10
75 253 A V H 10
76 254 A F T 11
77 255 A S T 11
78 256 A D T 11
79 257 A G T 11
80 258 A V C 12
81 259 A T C 12
82 260 A N C 12
83 261 A W H 13
84 262 A G H 13
85 263 A R H 13
86 264 A I H 13
87 265 A V H 13
88 266 A T H 13
89 267 A L H 13
90 268 A I H 13
91 269 A S H 13
92 270 A F H 13
93 271 A G H 13
94 272 A A H 13
95 273 A F H 13
96 274 A V H 13
97 275 A A H 13
98 276 A K H 13
99 277 A H H 13
100 278 A L H 13
101 279 A K H 13
102 280 A T H 13
103 281 A I H 13
104 282 A N C 14
105 283 A Q C 14
106 284 A E C 14
107 285 A S C 14
108 286 A C C 14
109 287 A I C 14
110 288 A E H 15
111 289 A P H 15
112 290 A L H 15
113 291 A A H 15
114 292 A E H 15
115 293 A S H 15
116 294 A I H 15
117 295 A T H 15
118 296 A D H 15
119 297 A V H 15
120 298 A L H 15
121 299 A V H 15
122 300 A R H 15
123 301 A T H 15
124 302 A K H 15
125 303 A R H 15
126 304 A D H 15
127 305 A W H 15
128 306 A L H 15
129 307 A V H 15
130 308 A K H 15
131 309 A Q C 16
132 310 A R C 16
133 311 A G H 17
134 312 A W H 17
135 313 A D H 17
136 314 A G H 17
137 315 A F H 17
138 316 A V H 17
139 317 A E H 17
140 318 A F H 17
141 319 A F C 18
142 320 A H C 18
143 321 A V C 18
144 172 B D C 19
145 173 B E H 20
146 174 B L H 20
147 175 B Y H 20
148 176 B R H 20
149 177 B Q H 20
150 178 B S H 20
151 179 B L H 20
152 180 B E H 20
153 181 B I H 20
154 182 B I H 20
155 183 B S H 20
156 184 B R H 20
157 185 B Y H 20
158 186 B L H 20
159 187 B R H 20
160 188 B E H 20
161 189 B Q H 20
162 190 B A H 20
163 191 B T H 20
164 192 B G C 21
165 193 B A C 21
166 194 B K C 21
167 195 B D C 21
168 201 B R C 21
169 202 B S C 21
170 203 B G H 22
171 204 B A H 22
172 205 B T H 22
173 206 B S H 22
174 207 B R H 22
175 208 B K H 22
176 209 B A H 22
177 210 B L H 22
178 211 B E H 22
179 212 B T H 22
180 213 B L H 22
181 214 B R H 22
182 215 B R H 22
183 216 B V H 22
184 217 B G H 22
185 218 B D H 22
186 219 B G H 22
187 220 B V H 22
188 221 B Q H 22
189 222 B R H 22
190 223 B N H 22
191 224 B H C 23
192 225 B E H 24
193 226 B T H 24
194 227 B A H 24
195 228 B F H 24
196 229 B Q H 24
197 230 B G H 24
198 231 B M H 24
199 232 B L H 24
200 233 B R H 24
201 234 B K H 24
202 235 B L H 24
203 236 B D C 25
204 237 B I C 25
205 238 B K C 25
206 239 B N T 26
207 240 B E T 26
208 241 B D T 26
209 242 B D C 27
210 243 B V C 27
211 244 B K H 28
212 245 B S H 28
213 246 B L H 28
214 247 B S H 28
215 248 B R H 28
216 249 B V H 28
217 250 B M H 28
218 251 B I H 28
219 252 B H H 28
220 253 B V H 28
221 254 B F T 29
222 255 B S T 29
223 256 B D T 29
224 257 B G T 29
225 258 B V C 30
226 259 B T C 30
227 260 B N C 30
228 261 B W H 31
229 262 B G H 31
230 263 B R H 31
231 264 B I H 31
232 265 B V H 31
233 266 B T H 31
234 267 B L H 31
235 268 B I H 31
236 269 B S H 31
237 270 B F H 31
238 271 B G H 31
239 272 B A H 31
240 273 B F H 31
241 274 B V H 31
242 275 B A H 31
243 276 B K H 31
244 277 B H H 31
245 278 B L H 31
246 279 B K H 31
247 280 B T H 31
248 281 B I H 31
249 282 B N C 32
250 283 B Q C 32
251 284 B E C 32
252 285 B S C 32
253 286 B C C 32
254 287 B I C 32
255 288 B E H 33
256 289 B P H 33
257 290 B L H 33
258 291 B A H 33
259 292 B E H 33
260 293 B S H 33
261 294 B I H 33
262 295 B T H 33
263 296 B D H 33
264 297 B V H 33
265 298 B L H 33
266 299 B V H 33
267 300 B R H 33
268 301 B T H 33
269 302 B K H 33
270 303 B R H 33
271 304 B D H 33
272 305 B W H 33
273 306 B L H 33
274 307 B V H 33
275 308 B K H 33
276 309 B Q C 34
277 310 B R C 34
278 311 B G H 35
279 312 B W H 35
280 313 B D H 35
281 314 B G H 35
282 315 B F H 35
283 316 B V H 35
284 317 B E H 35
285 318 B F H 35
286 319 B F C 36
287 320 B H C 36
288 321 B V C 36
289 1 C R C 37
290 2 C P H 38
291 3 C E H 38
292 4 C I H 38
293 5 C W H 38
294 6 C A H 38
295 7 C A H 38
296 8 C Q H 38
297 9 C E H 38
298 10 C I H 38
299 11 C R H 38
300 12 C R H 38
301 13 C I H 38
302 14 C G H 38
303 15 C D H 38
304 16 C E H 38
305 17 C N H 38
306 18 C N H 38
307 19 C A H 38
308 20 C Y H 38
309 21 C Y H 38
310 22 C A C 39
311 23 C R C 39
312 1 D R C 40
313 2 D P H 41
314 3 D E H 41
315 4 D I H 41
316 5 D W H 41
317 6 D A H 41
318 7 D A H 41
319 8 D Q H 41
320 9 D E H 41
321 10 D I H 41
322 11 D R H 41
323 12 D R H 41
324 13 D I H 41
325 14 D G H 41
326 15 D D H 41
327 16 D E H 41
328 17 D N H 41
329 18 D N H 41
330 19 D A H 41
331 20 D Y H 41
332 21 D Y H 41
333 22 D A C 42
334 23 D R C 42
