# Supplementary material for: Characterizing the consensus residue specificity and surface of BCL-2 binding to BH3 ligands using the Knob-Socket model
Source: PLoS One. 2023 Feb 16;18(2):e0281463. doi: 10.1371/journal.pone.0281463 (PMC9934389; doi:10.1371/journal.pone.0281463)
Supplement: S1 File — (TGZ) [file pone.0281463.s008.tgz › BCL3_Bax_KS_files/3kz0/f3kz0.knob-socket]

4 H4E0T0C0D0 nnnhhl 2:1+1 10.52 A W F V 0.00 13.38 0.00 28.70 H4 H17 H17 H17 A A A A 209 312 315 316
4 H4E0T0C0D0 nnnhhl 2:1+1 8.55 W G W F 9.93 10.89 13.38 0.00 H13 H17 H17 H17 A A A A 261 311 312 315
4 H4E0T0C0D0 nnnnnh :2+1+1 3.40 L I W F 0.20 0.00 13.38 0.00 H4 H13 H17 H17 A A A A 213 268 312 315
4 H4E0T0C0D0 nnnhhl 2:1+1 12.30 Q S I W 33.17 1.17 1.46 13.38 H2 H2 H2 H17 A A A A 177 178 181 312
4 H4E0T0C0D0 nnnhhl 2:1+1 18.73 L Q S W 27.20 33.17 1.17 13.38 H2 H2 H2 H17 A A A A 174 177 178 312
4 H4E0T0C0D0 nnnnnh :2+1+1 19.39 Q I T W 33.17 1.46 29.56 13.38 H2 H2 H4 H17 A A A A 177 181 205 312
4 H4E0T0C0D0 lnnnnn 2+1+1 39.68 Q T W D 33.17 29.56 13.38 82.62 H2 H4 H17 H17 A A A A 177 205 312 313
4 H4E0T0C0D0 nnnhhl 2:1+1 4.00 S I I W 1.17 1.46 0.00 13.38 H2 H2 H2 H17 A A A A 178 181 182 312
4 H4E0T0C0D0 nnnnnh :2+1+1 11.10 I T A W 1.46 29.56 0.00 13.38 H2 H4 H4 H17 A A A A 181 205 209 312
4 H4E0T0C0D0 nnnnnh :2+1+1 3.76 I A L W 1.46 0.00 0.20 13.38 H2 H4 H4 H17 A A A A 181 209 213 312
4 H4E0T0C0D0 lnnnnn 2+1+1 3.76 I I L W 1.46 0.00 0.20 13.38 H2 H2 H4 H17 A A A A 181 182 213 312
4 H4E0T0C0D0 nnnhhl 2:1+1 38.56 T W D V 29.56 13.38 82.62 28.70 H4 H17 H17 H17 A A A A 205 312 313 316
4 H4E0T0C0D0 nnnnnh :2+1+1 4.32 I I L W 1.04 0.00 2.86 13.38 H13 H13 H15 H17 A A A A 264 268 298 312
4 H4E0T0C0D0 nnnhhl 2:1+1 20.00 L Y S V 27.20 51.06 1.17 0.55 H2 H2 H2 H15 A A A A 174 175 178 299
4 H4E0T0C0D0 nnnhhl 2:1+1 23.29 Y T D V 51.06 0.00 41.55 0.55 H2 H15 H15 H15 A A A A 175 295 296 299
4 H4E0T0C0D0 nnnhhl 2:1+1 60.16 Y D V R 51.06 41.55 0.55 147.46 H2 H15 H15 H15 A A A A 175 296 299 300
4 H4E0T0C0D0 nnnhhl 2:1+1 70.56 Y V R R 51.06 0.55 147.46 83.18 H2 H15 H15 H15 A A A A 175 299 300 303
4 H4E0T0C0D0 nnnhhl 2:1+1 22.95 Y S L T 51.06 1.17 39.56 0.00 H2 H2 H2 H15 A A A A 175 178 179 295
4 H4E0T0C0D0 nnnhhl 2:1+1 31.16 Y E T D 51.06 32.05 0.00 41.55 H2 H15 H15 H15 A A A A 175 292 295 296
4 H4E0T0C0D0 nnnhhl 2:1+1 60.87 R Q E S 133.75 33.17 59.72 16.84 H2 H2 H2 H4 A A A A 176 177 180 206
4 H4E0T0C0D0 nnnhhl 2:1+1 12.11 L I S A 39.56 0.00 8.86 0.00 H2 H2 H2 H15 A A A A 179 182 183 291
4 H4E0T0C0D0 nnnhhl 2:1+1 10.18 S L I T 1.17 39.56 0.00 0.00 H2 H2 H2 H15 A A A A 178 179 182 295
4 H4E0T0C0D0 nnnhhl 2:1+1 17.90 L A E T 39.56 0.00 32.05 0.00 H2 H15 H15 H15 A A A A 179 291 292 295
4 H4E0T0C0D0 nnnhhl 2:1+1 27.80 Q E I S 33.17 59.72 1.46 16.84 H2 H2 H2 H4 A A A A 177 180 181 206
4 H3E0T0C1D0 nnnnnh :2+1+1 3.91 S L I A 8.86 0.00 6.78 0.00 H2 H2 C14 H15 A A A A 183 186 287 291
4 H3E0T0C1D0 nnnlnh 2:1+1 13.07 S I E A 8.86 6.78 36.66 0.00 H2 C14 H15 H15 A A A A 183 287 288 291
4 H4E0T0C0D0 nnnhhl 2:1+1 2.21 I S L A 0.00 8.86 0.00 0.00 H2 H2 H2 H15 A A A A 182 183 186 291
4 H3E0T0C1D0 nnnhhl 2:1+1 28.00 S L R I 8.86 0.00 96.34 6.78 H2 H2 H2 C14 A A A A 183 186 187 287
4 H4E0T0C0D0 nnnhhl 2:1+1 36.93 R Y E L 109.81 0.01 21.00 16.90 H2 H2 H2 H4 A A A A 184 185 188 210
4 H4E0T0C0D0 nnnhhl 2:1+1 32.05 I R Y L 1.46 109.81 0.01 16.90 H2 H2 H2 H4 A A A A 181 184 185 210
4 H4E0T0C0D0 nnnhhl 2:1+1 0.42 I I Y L 1.46 0.00 0.01 0.20 H2 H2 H2 H4 A A A A 181 182 185 213
4 H4E0T0C0D0 nnnnnh :2+1+1 0.05 I Y L I 0.00 0.01 0.20 0.00 H2 H2 H4 H13 A A A A 182 185 213 268
4 H4E0T0C0D0 nnnhhl 2:1+1 23.74 Y L L R 0.01 16.90 0.20 77.84 H2 H4 H4 H4 A A A A 185 210 213 214
4 H4E0T0C0D0 nnnhhl 2:1+1 19.51 Y L R G 0.01 0.20 77.84 0.00 H2 H4 H4 H4 A A A A 185 213 214 217
4 H4E0T0C0D0 nnnnnh :2+1+1 0.07 Y L G S 0.01 0.20 0.00 0.06 H2 H4 H4 H13 A A A A 185 213 217 269
4 H4E0T0C0D0 lnnnnn 2+1+1 0.07 Y L I S 0.01 0.20 0.00 0.06 H2 H4 H13 H13 A A A A 185 213 268 269
4 H4E0T0C0D0 nnnhhl 2:1+1 0.00 I Y L I 0.00 0.01 0.00 0.00 H2 H2 H2 H13 A A A A 182 185 186 268
4 H4E0T0C0D0 nnnhhl 2:1+1 6.78 Y L Q A 0.01 0.00 27.12 0.00 H2 H2 H2 H13 A A A A 185 186 189 272
4 H4E0T0C0D0 nnnhhl 2:1+1 31.49 Y E Q R 0.01 21.00 27.12 77.84 H2 H2 H2 H4 A A A A 185 188 189 214
4 H4E0T0C0D0 nnnnnh :2+1+1 9.80 Y Q Q A 0.01 27.12 12.08 0.00 H2 H2 H4 H13 A A A A 185 189 221 272
4 H4E0T0C0D0 nnnhhl 2:1+1 33.23 Y R G D 0.01 77.84 0.00 55.08 H2 H4 H4 H4 A A A A 185 214 217 218
4 H4E0T0C0D0 nnnhhl 2:1+1 16.79 Y G D Q 0.01 0.00 55.08 12.08 H2 H4 H4 H4 A A A A 185 217 218 221
4 H4E0T0C0D0 nnnnnh :2+1+1 3.04 Y G Q S 0.01 0.00 12.08 0.06 H2 H4 H4 H13 A A A A 185 217 221 269
4 H4E0T0C0D0 nnnnnh :2+1+1 3.04 Y Q S A 0.01 12.08 0.06 0.00 H2 H4 H13 H13 A A A A 185 221 269 272
4 H4E0T0C0D0 nnnhhl 2:1+1 0.02 Y I S A 0.01 0.00 0.06 0.00 H2 H13 H13 H13 A A A A 185 268 269 272
4 H4E0T0C0D0 nnnhhl 2:1+1 9.78 L Q A A 0.00 27.12 12.01 0.00 H2 H2 H2 H13 A A A A 186 189 190 275
4 H4E0T0C0D0 nnnhhl 2:1+1 0.85 L G A A 0.00 3.40 0.00 0.00 H2 H13 H13 H13 A A A A 186 271 272 275
4 H4E0T0C0D0 nnnnnh :2+1+1 1.44 L G A L 0.00 3.40 0.00 2.38 H2 H13 H13 H15 A A A A 186 271 275 290
4 H3E0T0C1D0 nnnnnh :2+1+1 4.70 L A A I 0.00 12.01 0.00 6.78 H2 H2 H13 C14 A A A A 186 190 275 287
4 H3E0T0C1D0 nnnhhl 2:1+1 28.78 L R A I 0.00 96.34 12.01 6.78 H2 H2 H2 C14 A A A A 186 187 190 287
4 H4E0T0C0D0 nnnhhl 2:1+1 0.85 L I G A 0.00 0.00 3.40 0.00 H2 H13 H13 H13 A A A A 186 268 271 272
4 H4E0T0C0D0 nnnnnh :2+1+1 1.69 L I G I 0.00 0.00 3.40 3.38 H2 H13 H13 H15 A A A A 186 268 271 294
4 H4E0T0C0D0 nnnnnh :2+1+1 0.84 I L I I 0.00 0.00 0.00 3.38 H2 H2 H13 H15 A A A A 182 186 268 294
4 H3E0T0C1D0 lnnnnn 2+1+1 2.29 L I L A 0.00 6.78 2.38 0.00 H2 C14 H15 H15 A A A A 186 287 290 291
4 H4E0T0C0D0 nnnhhl 2:1+1 1.44 L L A I 0.00 2.38 0.00 3.38 H2 H15 H15 H15 A A A A 186 290 291 294
4 H4E0T0C0D0 nnnnnh :2+1+1 2.29 L G L I 0.00 3.40 2.38 3.38 H2 H13 H15 H15 A A A A 186 271 290 294
4 H4E0T0C0D0 nnnhhl 2:1+1 59.55 R A T K 96.34 12.01 87.27 42.59 H2 H2 H2 H13 A A A A 187 190 191 279
4 H3E0T0C1D0 nnnnnh :2+1+1 39.43 R A K I 96.34 12.01 42.59 6.78 H2 H2 H13 C14 A A A A 187 190 279 287
4 H2E0T0C2D0 lnnnnn 2+1+1 78.49 E K D R 21.00 70.67 144.46 77.84 H2 C3 C3 H4 A A A A 188 194 195 214
4 H4E0T0C0D0 nnnnnh :2+1+1 29.10 Q Q A K 27.12 12.08 0.00 77.19 H2 H4 H13 H13 A A A A 189 221 272 276
4 H4E0T0C0D0 nnnhhl 2:1+1 26.08 Q A A K 27.12 0.00 0.00 77.19 H2 H13 H13 H13 A A A A 189 272 275 276
4 H4E0T0C0D0 nnnhhl 2:1+1 32.95 A A K K 12.01 0.00 77.19 42.59 H2 H13 H13 H13 A A A A 190 275 276 279
4 H3E0T0C1D0 nnnnnh :2+1+1 15.35 A A K I 12.01 0.00 42.59 6.78 H2 H13 H13 C14 A A A A 190 275 279 287
4 H3E0T0C1D0 lnnlnn 3+1 36.80 Q G T S 33.17 67.64 29.56 16.84 H2 C3 H4 H4 A A A A 177 203 205 206
4 H4E0T0C0D0 nnnhhl 2:1+1 11.96 I T S A 1.46 29.56 16.84 0.00 H2 H4 H4 H4 A A A A 181 205 206 209
4 H4E0T0C0D0 nnnhhl 2:1+1 8.80 I S A L 1.46 16.84 0.00 16.90 H2 H4 H4 H4 A A A A 181 206 209 210
4 H4E0T0C0D0 nnnhhl 2:1+1 36.98 K A T V 113.02 0.00 6.19 28.70 H4 H4 H4 H17 A A A A 208 209 212 316
4 H4E0T0C0D0 nnnhhl 2:1+1 42.82 T K A V 29.56 113.02 0.00 28.70 H4 H4 H4 H17 A A A A 205 208 209 316
4 H4E0T0C0D0 nnnhhl 2:1+1 4.64 I A L L 1.46 0.00 16.90 0.20 H2 H4 H4 H4 A A A A 181 209 210 213
4 H4E0T0C0D0 nnnhhl 2:1+1 2.64 T L V F 6.19 0.20 4.17 0.00 H4 H4 H4 H17 A A A A 212 213 216 315
4 H3E0T0C1D0 nnnhhl 2:1+1 26.67 T R V F 6.19 96.33 4.17 0.00 H4 H4 H4 C18 A A A A 212 215 216 319
4 H3E0T0C1D0 nnnnnh :2+1+1 2.59 T V F F 6.19 4.17 0.00 0.00 H4 H4 H17 C18 A A A A 212 216 315 319
4 H4E0T0C0D0 nnnhhl 2:1+1 1.60 A T L F 0.00 6.19 0.20 0.00 H4 H4 H4 H17 A A A A 209 212 213 315
4 H3E0T0C1D0 nnnnnh :2+1+1 32.80 T R V F 6.19 96.33 28.70 0.00 H4 H4 H17 C18 A A A A 212 215 316 319
4 H3E0T0C1D0 lnnnnn 2+1+1 8.72 T F V F 6.19 0.00 28.70 0.00 H4 H17 H17 C18 A A A A 212 315 316 319
4 H3E0T0C1D0 lnnnnn 2+1+1 34.36 R V F Y 96.33 4.17 0.00 36.93 H4 H4 C18 H38 A A A C 215 216 319 21
4 H2E0T0C2D0 lnnnnn 2+1+1 68.96 R F V Y 96.33 0.00 142.59 36.93 H4 C18 C18 H38 A A A C 215 319 321 21
4 H2E0T0C2D0 lnnnnn 2+1+1 85.27 R H V Y 96.33 65.25 142.59 36.93 H4 C18 C18 H38 A A A C 215 320 321 21
4 H4E0T0C0D0 nnnnnh :2+1+1 1.09 L V V F 0.20 4.17 0.00 0.00 H4 H4 H13 H17 A A A A 213 216 265 315
4 H4E0T0C0D0 nnnnnh :2+1+1 5.49 V V V N 4.17 3.59 0.00 14.19 H4 H4 H13 H38 A A A C 216 220 265 17
4 H4E0T0C0D0 lhhlhl 4 5.21 V G G V 4.17 0.00 13.07 3.59 H4 H4 H4 H4 A A A A 216 217 219 220
4 H3E0T0C1D0 nnnnnh :2+1+1 13.82 V F N Y 4.17 0.00 14.19 36.93 H4 C18 H38 H38 A A C C 216 319 17 21
4 H4E0T0C0D0 nnnhhl 2:1+1 3.93 G V Q S 0.00 3.59 12.08 0.06 H4 H4 H4 H13 A A A A 217 220 221 269
4 H4E0T0C0D0 nnnnnh :2+1+1 0.91 V F T S 3.59 0.00 0.00 0.06 H4 H6 H13 H13 A A A A 220 228 266 269
4 H4E0T0C0D0 lnnnnn 2+1+1 3.93 V Q F S 3.59 12.08 0.00 0.06 H4 H4 H6 H13 A A A A 220 221 228 269
4 H4E0T0C0D0 nnnhhl 2:1+1 0.91 V V T S 3.59 0.00 0.00 0.06 H4 H13 H13 H13 A A A A 220 265 266 269
4 H4E0T0C0D0 lnnnnn 2+1+1 4.45 V V T N 3.59 0.00 0.00 14.19 H4 H13 H13 H38 A A A C 220 265 266 17
4 H4E0T0C0D0 nnnnnh :2+1+1 6.24 V T I N 3.59 0.00 7.18 14.19 H4 H13 H38 H38 A A C C 220 266 13 17
4 H3E0T0C1D0 nnnnnh :2+1+1 15.21 V H I N 3.59 35.87 7.18 14.19 H4 C5 H38 H38 A A C C 220 224 13 17
4 H4E0T0C0D0 nnnnnh :2+1+1 30.10 Q E F F 12.08 81.95 0.00 26.36 H4 H6 H6 H13 A A A A 221 225 228 273
4 H4E0T0C0D0 nnnnnh :2+1+1 9.62 Q F S F 12.08 0.00 0.06 26.36 H4 H6 H13 H13 A A A A 221 228 269 273
4 H4E0T0C0D0 nnnhhl 2:1+1 9.62 Q S A F 12.08 0.06 0.00 26.36 H4 H13 H13 H13 A A A A 221 269 272 273
4 H4E0T0C0D0 nnnhhl 2:1+1 28.91 Q A F K 12.08 0.00 26.36 77.19 H4 H13 H13 H13 A A A A 221 272 273 276
4 H3E0T0C1D0 nnnhhl 2:1+1 36.11 H I E N 35.87 7.18 87.22 14.19 C5 H38 H38 H38 A C C C 224 13 16 17
4 H3E0T0C1D0 lnnnnn 2+1+1 16.09 H A F I 35.87 21.32 0.00 7.18 C5 H6 H6 H38 A A A C 224 227 228 13
4 H4E0T0C0D0 nnnhhl 2:1+1 46.44 E F Q F 81.95 0.00 77.43 26.36 H6 H6 H6 H13 A A A A 225 228 229 273
4 H4E0T0C0D0 nnnhhl 2:1+1 56.15 T A G W 111.99 21.32 6.83 84.44 H6 H6 H6 H38 A A A C 226 227 230 5
4 H4E0T0C0D0 nnnhhl 2:1+1 28.23 A G M W 21.32 6.83 0.33 84.44 H6 H6 H6 H38 A A A C 227 230 231 5
4 H4E0T0C0D0 nnnhhl 2:1+1 5.34 F M L F 0.00 0.33 15.27 5.77 H6 H6 H6 H13 A A A A 228 231 232 270
4 H4E0T0C0D0 nnnnnh :2+1+1 1.81 F M F I 0.00 0.33 5.77 1.14 H6 H6 H13 H38 A A A C 228 231 270 10
4 H4E0T0C0D0 nnnhhl 2:1+1 1.46 F T S F 0.00 0.00 0.06 5.77 H6 H13 H13 H13 A A A A 228 266 269 270
4 H4E0T0C0D0 nnnnnh :2+1+1 1.73 F T F I 0.00 0.00 5.77 1.14 H6 H13 H13 H38 A A A C 228 266 270 10
4 H4E0T0C0D0 nnnhhl 2:1+1 8.05 F S F F 0.00 0.06 5.77 26.36 H6 H13 H13 H13 A A A A 228 269 270 273
4 H4E0T0C0D0 nnnhhl 2:1+1 29.77 F Q L F 0.00 77.43 15.27 26.36 H6 H6 H6 H13 A A A A 228 229 232 273
4 H4E0T0C0D0 nnnnnh :2+1+1 2.08 F T I I 0.00 0.00 1.14 7.18 H6 H13 H38 H38 A A C C 228 266 10 13
4 H4E0T0C0D0 nnnhhl 2:1+1 47.87 G M K W 6.83 0.33 99.89 84.44 H6 H6 H6 H38 A A A C 230 231 234 5
4 H4E0T0C0D0 nnnnnh :2+1+1 6.38 M L F A 0.33 19.38 5.77 0.04 H6 H6 H13 H38 A A A C 231 235 270 6
4 H4E0T0C0D0 nnnnnh :2+1+1 1.82 M F A I 0.33 5.77 0.04 1.14 H6 H13 H38 H38 A A C C 231 270 6 10
4 H4E0T0C0D0 nnnhhl 2:1+1 30.15 M W A E 0.33 84.44 0.04 35.80 H6 H38 H38 H38 A C C C 231 5 6 9
4 H4E0T0C0D0 nnnhhl 2:1+1 9.33 M A E I 0.33 0.04 35.80 1.14 H6 H38 H38 H38 A C C C 231 6 9 10
4 H4E0T0C0D0 nnnhhl 2:1+1 10.19 M L L F 0.33 15.27 19.38 5.77 H6 H6 H6 H13 A A A A 231 232 235 270
4 H3E0T0C1D0 nnnlnh 2:1+1 12.12 L L I V 15.27 19.38 13.54 0.28 H6 H6 C7 H13 A A A A 232 235 237 274
4 H4E0T0C0D0 nnnhhl 2:1+1 11.92 L F F V 15.27 5.77 26.36 0.28 H6 H13 H13 H13 A A A A 232 270 273 274
4 H4E0T0C0D0 nnnhhl 2:1+1 27.59 L F V H 15.27 26.36 0.28 68.43 H6 H13 H13 H13 A A A A 232 273 274 277
4 H3E0T0C1D0 nnnnnh :2+1+1 24.38 L I V H 15.27 13.54 0.28 68.43 H6 C7 H13 H13 A A A A 232 237 274 277
4 H3E0T0C1D0 lnnnnn 2+1+1 10.45 L I L V 19.38 13.54 8.61 0.28 H6 C7 H10 H13 A A A A 235 237 246 274
4 H4E0T0C0D0 nnnhhl 2:1+1 10.93 L S L V 19.38 15.00 8.61 0.73 H6 H10 H10 H10 A A A A 235 245 246 249
4 H4E0T0C0D0 nnnnnh :2+1+1 8.62 L L V F 19.38 8.61 0.73 5.77 H6 H10 H10 H13 A A A A 235 246 249 270
4 H4E0T0C0D0 nnnnnh :2+1+1 8.51 L L F V 19.38 8.61 5.77 0.28 H6 H10 H13 H13 A A A A 235 246 270 274
4 H4E0T0C0D0 nnnhhl 2:1+1 29.87 L P E A 19.38 55.19 44.87 0.04 H6 H38 H38 H38 A C C C 235 2 3 6
4 H4E0T0C0D0 nnnnnh :2+1+1 19.99 L S V E 19.38 15.00 0.73 44.87 H6 H10 H10 H38 A A A C 235 245 249 3
4 H4E0T0C0D0 nnnnnh :2+1+1 16.25 L V E A 19.38 0.73 44.87 0.04 H6 H10 H38 H38 A A C C 235 249 3 6
4 H0E0T0C4D0 llnlnn 3+1 60.28 D I K D 106.45 13.54 75.17 45.94 C7 C7 C7 C9 A A A A 236 237 238 242
4 H3E0T0C1D0 nnnhhl 2:1+1 21.92 I V H L 13.54 0.28 68.43 5.43 C7 H13 H13 H13 A A A A 237 274 277 278
4 H3E0T0C1D0 nnnhhl 2:1+1 45.35 I H L I 13.54 68.43 5.43 94.01 C7 H13 H13 H13 A A A A 237 277 278 281
4 H1E0T1C2D0 llnlnn 3+1 40.89 I K N L 13.54 75.17 69.40 5.43 C7 C7 T8 H13 A A A A 237 238 239 278
4 H0E0T1C3D0 llnlnn 3+1 51.01 I K N D 13.54 75.17 69.40 45.94 C7 C7 T8 C9 A A A A 237 238 239 242
4 H2E0T0C2D0 lnnnnn 2+1+1 20.77 I D S L 13.54 45.94 15.00 8.61 C7 C9 H10 H10 A A A A 237 242 245 246
4 H0E0T3C1D0 llnlnl 4 43.87 N E D V 69.40 17.81 65.95 22.32 T8 T8 T8 C9 A A A A 239 240 241 243
4 H0E0T2C2D0 llnlnl 4 50.90 N D D V 69.40 65.95 45.94 22.32 T8 T8 C9 C9 A A A A 239 241 242 243
4 H1E0T1C2D0 lnnnnn 2+1+1 23.60 E L S C 17.81 5.43 26.54 44.61 T8 H13 C14 C14 A A A A 240 278 285 286
4 H2E0T1C1D0 lnnnnn 2+1+1 25.41 E C P L 17.81 44.61 36.85 2.38 T8 C14 H15 H15 A A A A 240 286 289 290
4 H1E0T2C1D0 lnnlnn 3+1 35.73 E D V P 17.81 65.95 22.32 36.85 T8 T8 C9 H15 A A A A 240 241 243 289
4 H2E0T1C1D0 lnnnnn 2+1+1 19.84 E V P L 17.81 22.32 36.85 2.38 T8 C9 H15 H15 A A A A 240 243 289 290
4 H1E0T1C2D0 llnlll 4 70.43 D D V K 65.95 45.94 22.32 147.51 T8 C9 C9 H10 A A A A 241 242 243 244
4 H2E0T0C2D0 llnlll 4 57.69 D V K S 45.94 22.32 147.51 15.00 C9 C9 H10 H10 A A A A 242 243 244 245
4 H2E0T0C2D0 lnnlnl 4 22.97 D V S L 45.94 22.32 15.00 8.61 C9 C9 H10 H10 A A A A 242 243 245 246
4 H2E0T0C2D0 lnnnnn 2+1+1 19.81 D V L L 45.94 22.32 8.61 2.38 C9 C9 H10 H15 A A A A 242 243 246 290
4 H3E0T0C1D0 lnnnnn 2+1+1 18.59 V L S S 22.32 8.61 30.74 12.70 C9 H10 H10 H15 A A A A 243 246 247 293
4 H3E0T0C1D0 nnnnnh :2+1+1 11.50 V L L S 22.32 8.61 2.38 12.70 C9 H10 H15 H15 A A A A 243 246 290 293
4 H3E0T0C1D0 nnnhhl 2:1+1 18.56 V P L S 22.32 36.85 2.38 12.70 C9 H15 H15 H15 A A A A 243 289 290 293
4 H4E0T0C0D0 nnnhhl 2:1+1 45.77 S R V E 15.00 122.50 0.73 44.87 H10 H10 H10 H38 A A A C 245 248 249 3
4 H4E0T0C0D0 nnnhhl 2:1+1 15.15 L S M S 8.61 30.74 8.54 12.70 H10 H10 H10 H15 A A A A 246 247 250 293
4 H4E0T0C0D0 nnnhhl 2:1+1 30.50 S M I V 30.74 8.54 79.60 3.12 H10 H10 H10 H15 A A A A 247 250 251 297
4 H4E0T0C0D0 nnnhhl 2:1+1 58.81 R V H E 122.50 0.73 67.13 44.87 H10 H10 H10 H38 A A A C 248 249 252 3
5 H5E0T0C0D0 lhnnhnnnnn 2:1+1+1 2.84 V M V L I 0.73 8.54 0.00 3.80 1.14 H10 H10 H10 H13 H38 A A A A C 249 250 253 267 10
4 H4E0T0C0D0 nnnnnh :2+1+1 2.86 V L F I 0.73 3.80 5.77 1.14 H10 H13 H13 H38 A A A C 249 267 270 10
4 H4E0T0C0D0 nnnnnh :2+1+1 1.92 V F A I 0.73 5.77 0.04 1.14 H10 H13 H38 H38 A A C C 249 270 6 10
4 H4E0T0C0D0 nnnhhl 2:1+1 0.75 V A A I 0.73 0.04 1.10 1.14 H10 H38 H38 H38 A C C C 249 6 7 10
4 H4E0T0C0D0 nnnhhl 2:1+1 17.24 V H V A 0.73 67.13 0.00 1.10 H10 H10 H10 H38 A A A C 249 252 253 7
4 H4E0T0C0D0 nnnhhl 2:1+1 11.68 V E A A 0.73 44.87 0.04 1.10 H10 H38 H38 H38 A C C C 249 3 6 7
4 H3E0T1C0D0 nnnlnh 2:1+1 6.04 M V F L 8.54 0.00 11.84 3.80 H10 H10 T11 H13 A A A A 250 253 254 267
4 H4E0T0C0D0 nnnnnh :2+1+1 4.71 M L I V 8.54 3.80 3.38 3.12 H10 H13 H15 H15 A A A A 250 267 294 297
4 H3E0T1C0D0 lnnnnn 2+1+1 25.77 M I F V 8.54 79.60 11.84 3.12 H10 H10 T11 H15 A A A A 250 251 254 297
4 H4E0T0C0D0 nnnhhl 2:1+1 6.93 M S I V 8.54 12.70 3.38 3.12 H10 H15 H15 H15 A A A A 250 293 294 297
4 H3E0T1C0D0 nnnnnh :2+1+1 39.01 I F V T 79.60 11.84 3.12 61.49 H10 T11 H15 H15 A A A A 251 254 297 301
4 H4E0T0C0D0 nnnhhl 2:1+1 48.06 H E I A 67.13 44.87 79.15 1.10 H10 H38 H38 H38 A C C C 252 3 4 7
4 H4E0T0C0D0 nnnhhl 2:1+1 60.02 H I A Q 67.13 79.15 1.10 92.70 H10 H38 H38 H38 A C C C 252 4 7 8
4 H4E0T0C0D0 nnnhhl 2:1+1 52.91 H A Q R 67.13 1.10 92.70 50.70 H10 H38 H38 H38 A C C C 252 7 8 11
4 H2E0T2C0D0 lnnlnn 3+1 20.65 V F D R 0.00 11.84 64.77 5.98 H10 T11 T11 H13 A A A A 253 254 256 263
4 H4E0T0C0D0 nnnnnh :2+1+1 2.73 V R L I 0.00 5.98 3.80 1.14 H10 H13 H13 H38 A A A C 253 263 267 10
4 H4E0T0C0D0 lnnnnn 2+1+1 14.46 V R I R 0.00 5.98 1.14 50.70 H10 H13 H38 H38 A A C C 253 263 10 11
4 H4E0T0C0D0 nnnhhl 2:1+1 13.24 V A I R 0.00 1.10 1.14 50.70 H10 H38 H38 H38 A C C C 253 7 10 11
4 H3E0T1C0D0 nnnnnh :2+1+1 12.80 F I L K 11.84 1.04 2.86 35.48 T11 H13 H15 H15 A A A A 254 264 298 302
5 H2E0T1C2D0 lnnnnnnlnn 2+2+1 13.62 F T N R I 11.84 30.34 18.92 5.98 1.04 T11 C12 C12 H13 H13 A A A A A 254 259 260 263 264
4 H1E0T2C1D0 lnnlnn 3+1 36.47 F D V R 11.84 64.77 63.29 5.98 T11 T11 C12 H13 A A A A 254 256 258 263
4 H3E0T1C0D0 nnnhhl 2:1+1 5.67 F R I L 11.84 5.98 1.04 3.80 T11 H13 H13 H13 A A A A 254 263 264 267
4 H3E0T1C0D0 lnnnnn 2+1+1 5.41 F L V L 11.84 3.80 3.12 2.86 T11 H13 H15 H15 A A A A 254 267 297 298
4 H3E0T1C0D0 nnnnnh :2+1+1 4.88 F I L L 11.84 1.04 3.80 2.86 T11 H13 H13 H15 A A A A 254 264 267 298
4 H0E0T3C1D0 llnlnl 4 51.43 F D G V 11.84 64.77 65.81 63.29 T11 T11 T11 C12 A A A A 254 256 257 258
4 H2E0T0C2D0 lnnnnn 2+1+1 34.82 V N R D 63.29 18.92 5.98 51.08 C12 C12 H13 H38 A A A C 258 260 263 15
4 H2E0T0C2D0 lnnnnn 2+1+1 27.16 T N I W 30.34 18.92 1.04 58.34 C12 C12 H13 H15 A A A A 259 260 264 305
4 H3E0T0C1D0 nnnnnh :2+1+1 31.30 T I K W 30.34 1.04 35.48 58.34 C12 H13 H15 H15 A A A A 259 264 302 305
4 H3E0T0C1D0 llnlnn 3+1 15.22 N W G N 18.92 9.93 0.00 32.03 C12 H13 H13 H38 A A A C 260 261 262 18
4 H3E0T0C1D0 nnnlnh 2:1+1 22.06 N W I W 18.92 9.93 1.04 58.34 C12 H13 H13 H15 A A A A 260 261 264 305
4 H3E0T0C1D0 lnnlnn 3+1 6.23 N G R G 18.92 0.00 5.98 0.00 C12 H13 H13 H38 A A A C 260 262 263 14
4 H3E0T0C1D0 lnnnnn 2+1+1 19.00 N R G D 18.92 5.98 0.00 51.08 C12 H13 H38 H38 A A C C 260 263 14 15
4 H3E0T0C1D0 nnnhhl 2:1+1 25.51 N G D N 18.92 0.00 51.08 32.03 C12 H38 H38 H38 A C C C 260 14 15 18
5 H4E0T0C1D0 lnnnnnnlnn 2+2+1 17.53 G F F N N 0.00 41.41 0.00 14.19 32.03 H13 H17 C18 H38 H38 A A A C C 262 318 319 17 18
4 H3E0T0C1D0 nnnnnh :2+1+1 3.55 G V F N 0.00 0.00 0.00 14.19 H13 H13 C18 H38 A A A C 262 265 319 17
4 H4E0T0C0D0 nnnhhl 2:1+1 3.55 G V T N 0.00 0.00 0.00 14.19 H13 H13 H13 H38 A A A C 262 265 266 17
4 H4E0T0C0D0 nnnhhl 2:1+1 11.55 G G N N 0.00 0.00 14.19 32.03 H13 H38 H38 H38 A C C C 262 14 17 18
4 H4E0T0C0D0 nnnhhl 2:1+1 1.50 G R T G 0.00 5.98 0.00 0.00 H13 H13 H13 H38 A A A C 262 263 266 14
5 H4E0T0C1D0 lnnnnnnlnn 2+2+1 16.67 W G F F N 9.93 0.00 41.41 0.00 32.03 H13 H13 H17 C18 H38 A A A A C 261 262 318 319 18
4 H3E0T0C1D0 nnnhhl 2:1+1 2.48 W G V F 9.93 0.00 0.00 0.00 H13 H13 H13 C18 A A A A 261 262 265 319
4 H4E0T0C0D0 nnnhhl 2:1+1 2.73 R T L I 5.98 0.00 3.80 1.14 H13 H13 H13 H38 A A A C 263 266 267 10
4 H4E0T0C0D0 nnnhhl 2:1+1 14.46 R I R G 5.98 1.14 50.70 0.00 H13 H38 H38 H38 A C C C 263 10 11 14
4 H4E0T0C0D0 nnnhhl 2:1+1 26.94 R R G D 5.98 50.70 0.00 51.08 H13 H38 H38 H38 A C C C 263 11 14 15
4 H4E0T0C0D0 nnnhhl 2:1+1 0.26 I V I F 1.04 0.00 0.00 0.00 H13 H13 H13 H17 A A A A 264 265 268 315
4 H4E0T0C0D0 nnnhhl 2:1+1 2.74 W I V F 9.93 1.04 0.00 0.00 H13 H13 H13 H17 A A A A 261 264 265 315
4 H4E0T0C0D0 nnnnnh :2+1+1 0.05 L V I F 0.20 0.00 0.00 0.00 H4 H13 H13 H17 A A A A 213 265 268 315
4 H3E0T0C1D0 nnnnnh :2+1+1 2.48 W V F F 9.93 0.00 0.00 0.00 H13 H13 H17 C18 A A A A 261 265 315 319
4 H4E0T0C0D0 nnnhhl 2:1+1 0.07 L V I S 0.20 0.00 0.00 0.06 H4 H13 H13 H13 A A A A 213 265 268 269
4 H4E0T0C0D0 nnnhhl 2:1+1 2.08 T I I G 0.00 1.14 7.18 0.00 H13 H38 H38 H38 A C C C 266 10 13 14
4 H4E0T0C0D0 nnnhhl 2:1+1 2.68 T L F I 0.00 3.80 5.77 1.14 H13 H13 H13 H38 A A A C 266 267 270 10
4 H4E0T0C0D0 nnnhhl 2:1+1 5.34 T I G N 0.00 7.18 0.00 14.19 H13 H38 H38 H38 A C C C 266 13 14 17
4 H4E0T0C0D0 nnnhhl 2:1+1 2.64 L I G I 3.80 0.00 3.40 3.38 H13 H13 H13 H15 A A A A 267 268 271 294
4 H4E0T0C0D0 nnnhhl 2:1+1 1.92 I L I L 1.04 3.80 0.00 2.86 H13 H13 H13 H15 A A A A 264 267 268 298
4 H4E0T0C0D0 nnnhhl 2:1+1 3.29 L I V L 3.80 3.38 3.12 2.86 H13 H15 H15 H15 A A A A 267 294 297 298
4 H4E0T0C0D0 nnnhhl 2:1+1 1.51 G V A L 3.40 0.28 0.00 2.38 H13 H13 H13 H15 A A A A 271 274 275 290
4 H4E0T0C0D0 nnnhhl 2:1+1 2.02 V A L L 0.28 0.00 5.43 2.38 H13 H13 H13 H15 A A A A 274 275 278 290
4 H3E0T0C1D0 nnnhhl 2:1+1 13.70 A L K I 0.00 5.43 42.59 6.78 H13 H13 H13 C14 A A A A 275 278 279 287
4 H3E0T0C1D0 nnnnnh :2+1+1 3.65 A L I L 0.00 5.43 6.78 2.38 H13 H13 C14 H15 A A A A 275 278 287 290
4 H2E0T0C2D0 lnnnnn 2+1+1 30.58 L K N S 5.43 42.59 47.77 26.54 H13 H13 C14 C14 A A A A 278 279 282 285
4 H1E0T0C3D0 llnlnn 3+1 20.84 L S C I 5.43 26.54 44.61 6.78 H13 C14 C14 C14 A A A A 278 285 286 287
4 H2E0T0C2D0 lnnnnn 2+1+1 14.80 L C I L 5.43 44.61 6.78 2.38 H13 C14 C14 H15 A A A A 278 286 287 290
4 H1E0T0C3D0 lnnlnn 3+1 53.25 K N E S 42.59 47.77 96.10 26.54 H13 C14 C14 C14 A A A A 279 282 284 285
4 H2E0T0C2D0 llnlll 4 31.23 C I E P 44.61 6.78 36.66 36.85 C14 C14 H15 H15 A A A A 286 287 288 289
4 H2E0T0C2D0 lnnlnl 4 22.66 C I P L 44.61 6.78 36.85 2.38 C14 C14 H15 H15 A A A A 286 287 289 290
4 H4E0T0C0D0 nnnhhl 2:1+1 0.84 I A I T 0.00 0.00 3.38 0.00 H2 H15 H15 H15 A A A A 182 291 294 295
4 H4E0T0C0D0 nnnhhl 2:1+1 1.56 I I T L 0.00 3.38 0.00 2.86 H2 H15 H15 H15 A A A A 182 294 295 298
4 H4E0T0C0D0 nnnnnh :2+1+1 1.56 I I I L 0.00 0.00 3.38 2.86 H2 H13 H15 H15 A A A A 182 268 294 298
4 H4E0T0C0D0 nnnhhh :3+1 30.42 L V R L 27.20 0.55 83.18 10.76 H2 H15 H15 H15 A A A A 174 299 303 306
4 H4E0T0C0D0 nnnhhl 2:1+1 26.41 I K W L 1.04 35.48 58.34 10.76 H13 H15 H15 H15 A A A A 264 302 305 306
4 H4E0T0C0D0 nnnhhh :3+1 12.53 I L K L 1.04 2.86 35.48 10.76 H13 H15 H15 H15 A A A A 264 298 302 306
4 H4E0T0C0D0 nnnhhl 2:1+1 53.79 L R L V 27.20 83.18 10.76 94.00 H2 H15 H15 H15 A A A A 174 303 306 307
4 H3E0T0C1D0 lnnnnn 2+1+1 35.96 W W L Q 9.93 58.34 10.76 64.79 H13 H15 H15 C16 A A A A 261 305 306 309
4 H4E0T0C0D0 lnnnnn 2+1+1 35.71 L L V G 27.20 10.76 94.00 10.89 H2 H15 H15 H17 A A A A 174 306 307 311
4 H3E0T0C1D0 lnnnnn 2+1+1 24.09 W L Q G 9.93 10.76 64.79 10.89 H13 H15 C16 H17 A A A A 261 306 309 311
4 H3E0T0C1D0 nnnlnh 2:1+1 23.96 W Q G G 9.93 64.79 10.89 10.22 H13 C16 H17 H17 A A A A 261 309 311 314
4 H3E0T0C1D0 lhnlnl 4 67.93 R G D G 167.99 10.89 82.62 10.22 C16 H17 H17 H17 A A A A 310 311 313 314
4 H4E0T0C0D0 nnnhhl 2:1+1 7.76 W G G F 9.93 10.89 10.22 0.00 H13 H17 H17 H17 A A A A 261 311 314 315
4 H4E0T0C0D0 nnnhhl 2:1+1 15.39 W G F F 9.93 10.22 0.00 41.41 H13 H17 H17 H17 A A A A 261 314 315 318
4 H3E0T0C1D0 nnnlnh 2:1+1 12.83 W F F F 9.93 0.00 41.41 0.00 H13 H17 H17 C18 A A A A 261 315 318 319
4 H3E0T0C1D0 nnnlnh 2:1+1 42.42 F N Y A 41.41 32.03 36.93 59.32 H17 H38 H38 C39 A C C C 318 18 21 22
4 H3E0T0C1D0 nnnhhl 2:1+1 51.62 E R Q S 69.46 97.83 20.96 18.22 H20 H20 H20 C21 B B B B 173 176 177 202
4 H4E0T0C0D0 nnnhhl 2:1+1 20.99 L Y S V 27.81 53.91 1.40 0.83 H20 H20 H20 H33 B B B B 174 175 178 299
4 H4E0T0C0D0 nnnhhl 2:1+1 15.58 L Q S W 27.81 20.96 1.40 12.14 H20 H20 H20 H35 B B B B 174 177 178 312
4 H4E0T0C0D0 nnnhhh :3+1 30.84 L V R L 27.81 0.83 84.58 10.12 H20 H33 H33 H33 B B B B 174 299 303 306
4 H4E0T0C0D0 nnnhhl 2:1+1 53.83 L R L V 27.81 84.58 10.12 92.79 H20 H33 H33 H33 B B B B 174 303 306 307
4 H4E0T0C0D0 lnnnnn 2+1+1 35.58 L L V G 27.81 10.12 92.79 11.59 H20 H33 H33 H35 B B B B 174 306 307 311
4 H4E0T0C0D0 nnnhhl 2:1+1 24.81 Y S L T 53.91 1.40 43.93 0.00 H20 H20 H20 H33 B B B B 175 178 179 295
4 H4E0T0C0D0 nnnhhl 2:1+1 36.04 Y E T D 53.91 41.49 0.00 48.74 H20 H33 H33 H33 B B B B 175 292 295 296
4 H4E0T0C0D0 nnnhhl 2:1+1 25.87 Y T D V 53.91 0.00 48.74 0.83 H20 H33 H33 H33 B B B B 175 295 296 299
4 H4E0T0C0D0 nnnhhl 2:1+1 63.92 Y D V R 53.91 48.74 0.83 152.19 H20 H33 H33 H33 B B B B 175 296 299 300
4 H4E0T0C0D0 nnnhhl 2:1+1 72.88 Y V R R 53.91 0.83 152.19 84.58 H20 H33 H33 H33 B B B B 175 299 300 303
5 H4E0T0C1D0 lhnnhnnnnn 2:1+1+1 42.84 R Q E S S 97.83 20.96 65.32 18.22 11.88 H20 H20 H20 C21 H22 B B B B B 176 177 180 202 206
4 H4E0T0C0D0 nnnnnh :2+1+1 14.76 Q I T W 20.96 2.17 23.75 12.14 H20 H20 H22 H35 B B B B 177 181 205 312
4 H4E0T0C0D0 nnnhhl 2:1+1 9.17 Q S I W 20.96 1.40 2.17 12.14 H20 H20 H20 H35 B B B B 177 178 181 312
4 H4E0T0C0D0 nnnhhl 2:1+1 25.08 Q E I S 20.96 65.32 2.17 11.88 H20 H20 H20 H22 B B B B 177 180 181 206
4 H3E0T0C1D0 lnnnnn 2+1+1 18.70 Q S T S 20.96 18.22 23.75 11.88 H20 C21 H22 H22 B B B B 177 202 205 206
4 H4E0T0C0D0 lnnnnn 2+1+1 34.44 Q T W D 20.96 23.75 12.14 80.90 H20 H22 H35 H35 B B B B 177 205 312 313
4 H4E0T0C0D0 nnnhhl 2:1+1 11.33 S L I T 1.40 43.93 0.00 0.00 H20 H20 H20 H33 B B B B 178 179 182 295
4 H4E0T0C0D0 nnnhhl 2:1+1 3.93 S I I W 1.40 2.17 0.00 12.14 H20 H20 H20 H35 B B B B 178 181 182 312
4 H4E0T0C0D0 nnnnnh :2+1+1 3.71 S I L W 1.40 0.00 1.28 12.14 H20 H20 H33 H35 B B B B 178 182 298 312
4 H4E0T0C0D0 nnnhhl 2:1+1 0.88 S T L V 1.40 0.00 1.28 0.83 H20 H33 H33 H33 B B B B 178 295 298 299
4 H4E0T0C0D0 nnnhhl 2:1+1 3.41 S L V L 1.40 1.28 0.83 10.12 H20 H33 H33 H33 B B B B 178 298 299 306
4 H4E0T0C0D0 nnnhhl 2:1+1 14.18 L I S A 43.93 0.00 12.79 0.00 H20 H20 H20 H33 B B B B 179 182 183 291
4 H4E0T0C0D0 nnnhhl 2:1+1 21.36 L A E T 43.93 0.00 41.49 0.00 H20 H33 H33 H33 B B B B 179 291 292 295
4 H4E0T0C0D0 nnnhhl 2:1+1 9.45 I T S A 2.17 23.75 11.88 0.00 H20 H22 H22 H22 B B B B 181 205 206 209
4 H4E0T0C0D0 nnnnnh :2+1+1 9.52 I T A W 2.17 23.75 0.00 12.14 H20 H22 H22 H35 B B B B 181 205 209 312
4 H4E0T0C0D0 nnnhhl 2:1+1 4.72 I S A L 2.17 11.88 0.00 4.84 H20 H22 H22 H22 B B B B 181 206 209 210
4 H4E0T0C0D0 nnnhhl 2:1+1 1.75 I A L L 2.17 0.00 4.84 0.00 H20 H22 H22 H22 B B B B 181 209 210 213
4 H4E0T0C0D0 nnnnnh :2+1+1 3.58 I A L W 2.17 0.00 0.00 12.14 H20 H22 H22 H35 B B B B 181 209 213 312
4 H4E0T0C0D0 nnnhhl 2:1+1 18.94 I R Y L 2.17 68.76 0.00 4.84 H20 H20 H20 H22 B B B B 181 184 185 210
4 H4E0T0C0D0 nnnhhl 2:1+1 0.54 I I Y L 2.17 0.00 0.00 0.00 H20 H20 H20 H22 B B B B 181 182 185 213
4 H4E0T0C0D0 lnnnnn 2+1+1 3.58 I I L W 2.17 0.00 0.00 12.14 H20 H20 H22 H35 B B B B 181 182 213 312
4 H4E0T0C0D0 nnnhhl 2:1+1 0.00 I Y L I 0.00 0.00 0.00 0.00 H20 H20 H20 H31 B B B B 182 185 186 268
4 H4E0T0C0D0 nnnnnh :2+1+1 0.00 I Y L I 0.00 0.00 0.00 0.00 H20 H20 H22 H31 B B B B 182 185 213 268
4 H4E0T0C0D0 nnnnnh :2+1+1 0.07 I L I I 0.00 0.00 0.00 0.28 H20 H20 H31 H33 B B B B 182 186 268 294
4 H4E0T0C0D0 nnnnnh :2+1+1 0.39 I I I L 0.00 0.00 0.28 1.28 H20 H31 H33 H33 B B B B 182 268 294 298
4 H4E0T0C0D0 nnnhhl 2:1+1 3.20 I S L A 0.00 12.79 0.00 0.00 H20 H20 H20 H33 B B B B 182 183 186 291
4 H4E0T0C0D0 nnnhhl 2:1+1 0.07 I A I T 0.00 0.00 0.28 0.00 H20 H33 H33 H33 B B B B 182 291 294 295
4 H4E0T0C0D0 nnnhhl 2:1+1 0.39 I I T L 0.00 0.28 0.00 1.28 H20 H33 H33 H33 B B B B 182 294 295 298
4 H3E0T0C1D0 nnnhhl 2:1+1 32.49 S L R I 12.79 0.00 110.38 6.78 H20 H20 H20 C32 B B B B 183 186 187 287
4 H3E0T0C1D0 nnnlnh 2:1+1 10.78 S I E A 12.79 6.78 23.53 0.00 H20 C32 H33 H33 B B B B 183 287 288 291
4 H3E0T0C1D0 nnnnnh :2+1+1 4.89 S L I A 12.79 0.00 6.78 0.00 H20 H20 C32 H33 B B B B 183 186 287 291
4 H4E0T0C0D0 nnnhhh :3+1 61.95 R R L R 68.76 142.19 4.84 32.01 H20 H22 H22 H22 B B B B 184 207 210 214
4 H4E0T0C0D0 nnnhhl 2:1+1 17.34 Y E Q R 0.00 10.68 26.67 32.01 H20 H20 H20 H22 B B B B 185 188 189 214
4 H4E0T0C0D0 nnnhhl 2:1+1 6.67 Y L Q A 0.00 0.00 26.67 0.00 H20 H20 H20 H31 B B B B 185 186 189 272
4 H4E0T0C0D0 nnnnnh :2+1+1 9.52 Y Q Q A 0.00 26.67 11.39 0.00 H20 H20 H22 H31 B B B B 185 189 221 272
4 H4E0T0C0D0 nnnhhl 2:1+1 9.21 Y L L R 0.00 4.84 0.00 32.01 H20 H22 H22 H22 B B B B 185 210 213 214
4 H4E0T0C0D0 nnnhhl 2:1+1 8.00 Y L R G 0.00 0.00 32.01 0.00 H20 H22 H22 H22 B B B B 185 213 214 217
4 H4E0T0C0D0 nnnnnh :2+1+1 0.01 Y L G S 0.00 0.00 0.00 0.02 H20 H22 H22 H31 B B B B 185 213 217 269
4 H4E0T0C0D0 lnnnnn 2+1+1 0.01 Y L I S 0.00 0.00 0.00 0.02 H20 H22 H31 H31 B B B B 185 213 268 269
4 H4E0T0C0D0 nnnhhl 2:1+1 22.38 Y R G D 0.00 32.01 0.00 57.50 H20 H22 H22 H22 B B B B 185 214 217 218
4 H4E0T0C0D0 nnnhhl 2:1+1 17.22 Y G D Q 0.00 0.00 57.50 11.39 H20 H22 H22 H22 B B B B 185 217 218 221
4 H4E0T0C0D0 nnnnnh :2+1+1 2.85 Y G Q S 0.00 0.00 11.39 0.02 H20 H22 H22 H31 B B B B 185 217 221 269
4 H4E0T0C0D0 nnnhhl 2:1+1 0.01 Y I S A 0.00 0.00 0.02 0.00 H20 H31 H31 H31 B B B B 185 268 269 272
4 H4E0T0C0D0 nnnnnh :2+1+1 2.85 Y Q S A 0.00 11.39 0.02 0.00 H20 H22 H31 H31 B B B B 185 221 269 272
4 H4E0T0C0D0 nnnhhl 2:1+1 9.97 L Q A A 0.00 26.67 13.21 0.00 H20 H20 H20 H31 B B B B 186 189 190 275
4 H4E0T0C0D0 nnnhhl 2:1+1 0.11 L G A A 0.00 0.43 0.00 0.00 H20 H31 H31 H31 B B B B 186 271 272 275
4 H4E0T0C0D0 nnnnnh :2+1+1 0.88 L G A L 0.00 0.43 0.00 3.08 H20 H31 H31 H33 B B B B 186 271 275 290
4 H3E0T0C1D0 nnnnnh :2+1+1 5.00 L A A I 0.00 13.21 0.00 6.78 H20 H20 H31 C32 B B B B 186 190 275 287
4 H4E0T0C0D0 nnnhhl 2:1+1 0.11 L I G A 0.00 0.00 0.43 0.00 H20 H31 H31 H31 B B B B 186 268 271 272
4 H4E0T0C0D0 nnnnnh :2+1+1 0.18 L I G I 0.00 0.00 0.43 0.28 H20 H31 H31 H33 B B B B 186 268 271 294
4 H3E0T0C1D0 nnnhhl 2:1+1 32.59 L R A I 0.00 110.38 13.21 6.78 H20 H20 H20 C32 B B B B 186 187 190 287
4 H3E0T0C1D0 lnnnnn 2+1+1 2.46 L I L A 0.00 6.78 3.08 0.00 H20 C32 H33 H33 B B B B 186 287 290 291
4 H4E0T0C0D0 nnnhhl 2:1+1 0.84 L L A I 0.00 3.08 0.00 0.28 H20 H33 H33 H33 B B B B 186 290 291 294
4 H4E0T0C0D0 nnnnnh :2+1+1 0.95 L G L I 0.00 0.43 3.08 0.28 H20 H31 H33 H33 B B B B 186 271 290 294
4 H1E0T0C3D0 llnlnn 3+1 92.59 E A K D 10.68 66.11 151.12 142.43 H20 C21 C21 C21 B B B B 188 193 194 195
4 H2E0T0C2D0 lnnnnn 2+1+1 84.06 E K D R 10.68 151.12 142.43 32.01 H20 C21 C21 H22 B B B B 188 194 195 214
4 H4E0T0C0D0 nnnnnh :2+1+1 29.57 Q Q A K 26.67 11.39 0.00 80.20 H20 H22 H31 H31 B B B B 189 221 272 276
4 H4E0T0C0D0 nnnhhl 2:1+1 26.72 Q A A K 26.67 0.00 0.00 80.20 H20 H31 H31 H31 B B B B 189 272 275 276
4 H4E0T0C0D0 nnnhhl 2:1+1 31.65 A A K K 13.21 0.00 80.20 33.19 H20 H31 H31 H31 B B B B 190 275 276 279
4 H3E0T0C1D0 nnnnnh :2+1+1 13.29 A A K I 13.21 0.00 33.19 6.78 H20 H31 H31 C32 B B B B 190 275 279 287
4 H4E0T0C0D0 nnnhhl 2:1+1 39.95 T K A V 23.75 112.31 0.00 23.76 H22 H22 H22 H35 B B B B 205 208 209 316
4 H4E0T0C0D0 nnnhhl 2:1+1 35.14 T W D V 23.75 12.14 80.90 23.76 H22 H35 H35 H35 B B B B 205 312 313 316
4 H4E0T0C0D0 nnnhhl 2:1+1 35.46 K A T V 112.31 0.00 5.78 23.76 H22 H22 H22 H35 B B B B 208 209 212 316
4 H4E0T0C0D0 nnnhhl 2:1+1 1.45 A T L F 0.00 5.78 0.00 0.00 H22 H22 H22 H35 B B B B 209 212 213 315
4 H4E0T0C0D0 nnnhhl 2:1+1 8.98 A W F V 0.00 12.14 0.00 23.76 H22 H35 H35 H35 B B B B 209 312 315 316
5 H5E0T0C0D0 lhnnhnnnnn 2:1+1+1 1.97 T L V V F 5.78 0.00 4.09 0.00 0.00 H22 H22 H22 H31 H35 B B B B B 212 213 216 265 315
5 H4E0T0C1D0 hnnnnnnnnn :2+1+1+1 1.97 T V V F F 5.78 4.09 0.00 0.00 0.00 H22 H22 H31 H35 C36 B B B B B 212 216 265 315 319
4 H3E0T0C1D0 nnnhhl 2:1+1 26.84 T R V F 5.78 97.50 4.09 0.00 H22 H22 H22 C36 B B B B 212 215 216 319
4 H3E0T0C1D0 nnnnnh :2+1+1 31.76 T R V F 5.78 97.50 23.76 0.00 H22 H22 H35 C36 B B B B 212 215 316 319
4 H3E0T0C1D0 lnnnnn 2+1+1 7.39 T F V F 5.78 0.00 23.76 0.00 H22 H35 H35 C36 B B B B 212 315 316 319
4 H4E0T0C0D0 nnnhhl 2:1+1 0.01 L V I S 0.00 0.00 0.00 0.02 H22 H31 H31 H31 B B B B 213 265 268 269
4 H4E0T0C0D0 nnnnnh :2+1+1 0.00 L V I F 0.00 0.00 0.00 0.00 H22 H31 H31 H35 B B B B 213 265 268 315
4 H4E0T0C0D0 nnnnnh :2+1+1 3.04 L I W F 0.00 0.00 12.14 0.00 H22 H31 H35 H35 B B B B 213 268 312 315
4 H3E0T0C1D0 lnnnnn 2+1+1 37.54 R V F Y 97.50 4.09 0.00 48.56 H22 H22 C36 H41 B B B D 215 216 319 21
4 H2E0T0C2D0 lnnnnn 2+1+1 70.29 R F V Y 97.50 0.00 135.09 48.56 H22 C36 C36 H41 B B B D 215 319 321 21
4 H2E0T0C2D0 lnnnnn 2+1+1 101.80 R H V Y 97.50 126.03 135.09 48.56 H22 C36 C36 H41 B B B D 215 320 321 21
4 H4E0T0C0D0 nnnnnh :2+1+1 5.83 V V V N 4.09 3.77 0.00 15.47 H22 H22 H31 H41 B B B D 216 220 265 17
4 H4E0T0C0D0 nnnhhl 2:1+1 1.96 V G V V 4.09 0.00 3.77 0.00 H22 H22 H22 H31 B B B B 216 217 220 265
4 H4E0T0C0D0 lhhlhl 4 8.87 V G G V 4.09 0.00 27.61 3.77 H22 H22 H22 H22 B B B B 216 217 219 220
4 H3E0T0C1D0 nnnnnh :2+1+1 17.03 V F N Y 4.09 0.00 15.47 48.56 H22 C36 H41 H41 B B D D 216 319 17 21
4 H4E0T0C0D0 nnnhhl 2:1+1 3.79 G V Q S 0.00 3.77 11.39 0.02 H22 H22 H22 H31 B B B B 217 220 221 269
4 H4E0T0C0D0 nnnnnh :2+1+1 0.95 V F T S 3.77 0.00 0.00 0.02 H22 H24 H31 H31 B B B B 220 228 266 269
4 H4E0T0C0D0 lnnnnn 2+1+1 3.79 V Q F S 3.77 11.39 0.00 0.02 H22 H22 H24 H31 B B B B 220 221 228 269
4 H4E0T0C0D0 nnnhhl 2:1+1 0.95 V V T S 3.77 0.00 0.00 0.02 H22 H31 H31 H31 B B B B 220 265 266 269
4 H4E0T0C0D0 lnnnnn 2+1+1 4.81 V V T N 3.77 0.00 0.00 15.47 H22 H31 H31 H41 B B B D 220 265 266 17
4 H4E0T0C0D0 nnnnnh :2+1+1 6.01 V T I N 3.77 0.00 4.79 15.47 H22 H31 H41 H41 B B D D 220 266 13 17
4 H3E0T0C1D0 nnnnnh :2+1+1 16.03 V H I N 3.77 40.09 4.79 15.47 H22 C23 H41 H41 B B D D 220 224 13 17
4 H4E0T0C0D0 nnnnnh :2+1+1 30.94 Q E F F 11.39 84.13 0.00 28.23 H22 H24 H24 H31 B B B B 221 225 228 273
4 H4E0T0C0D0 nnnnnh :2+1+1 9.91 Q F S F 11.39 0.00 0.02 28.23 H22 H24 H31 H31 B B B B 221 228 269 273
4 H4E0T0C0D0 nnnhhl 2:1+1 9.91 Q S A F 11.39 0.02 0.00 28.23 H22 H31 H31 H31 B B B B 221 269 272 273
4 H4E0T0C0D0 nnnhhl 2:1+1 29.96 Q A F K 11.39 0.00 28.23 80.20 H22 H31 H31 H31 B B B B 221 272 273 276
4 H3E0T0C1D0 nnnhhl 2:1+1 37.39 H I E N 40.09 4.79 89.20 15.47 C23 H41 H41 H41 B D D D 224 13 16 17
4 H3E0T0C1D0 lnnnnn 2+1+1 17.59 H A F I 40.09 25.46 0.00 4.79 C23 H24 H24 H41 B B B D 224 227 228 13
4 H4E0T0C0D0 nnnhhl 2:1+1 50.67 E F Q F 84.13 0.00 90.31 28.23 H24 H24 H24 H31 B B B B 225 228 229 273
4 H4E0T0C0D0 nnnhhl 2:1+1 43.55 A G M W 25.46 17.60 0.62 130.53 H24 H24 H24 H41 B B B D 227 230 231 5
4 H4E0T0C0D0 nnnhhl 2:1+1 7.72 A F M I 25.46 0.00 0.62 4.79 H24 H24 H24 H41 B B B D 227 228 231 13
4 H4E0T0C0D0 nnnhhl 2:1+1 3.90 F M L F 0.00 0.62 13.54 1.46 H24 H24 H24 H31 B B B B 228 231 232 270
4 H4E0T0C0D0 nnnnnh :2+1+1 0.65 F M F I 0.00 0.62 1.46 0.51 H24 H24 H31 H41 B B B D 228 231 270 10
4 H4E0T0C0D0 nnnhhl 2:1+1 0.37 F T S F 0.00 0.00 0.02 1.46 H24 H31 H31 H31 B B B B 228 266 269 270
4 H4E0T0C0D0 nnnnnh :2+1+1 0.49 F T F I 0.00 0.00 1.46 0.51 H24 H31 H31 H41 B B B D 228 266 270 10
4 H4E0T0C0D0 nnnhhl 2:1+1 7.43 F S F F 0.00 0.02 1.46 28.23 H24 H31 H31 H31 B B B B 228 269 270 273
4 H4E0T0C0D0 nnnhhl 2:1+1 33.02 F Q L F 0.00 90.31 13.54 28.23 H24 H24 H24 H31 B B B B 228 229 232 273
4 H4E0T0C0D0 nnnnnh :2+1+1 1.32 F T I I 0.00 0.00 0.51 4.79 H24 H31 H41 H41 B B D D 228 266 10 13
4 H4E0T0C0D0 nnnhhl 2:1+1 58.17 G M K W 17.60 0.62 83.94 130.53 H24 H24 H24 H41 B B B D 230 231 234 5
4 H4E0T0C0D0 nnnnnh :2+1+1 4.84 M L F A 0.62 17.26 1.46 0.00 H24 H24 H31 H41 B B B D 231 235 270 6
4 H4E0T0C0D0 nnnhhl 2:1+1 47.38 M P W A 0.62 58.37 130.53 0.00 H24 H41 H41 H41 B D D D 231 2 5 6
4 H4E0T0C0D0 nnnhhl 2:1+1 43.03 M W A E 0.62 130.53 0.00 40.95 H24 H41 H41 H41 B D D D 231 5 6 9
4 H4E0T0C0D0 nnnhhl 2:1+1 10.52 M A E I 0.62 0.00 40.95 0.51 H24 H41 H41 H41 B D D D 231 6 9 10
4 H4E0T0C0D0 nnnnnh :2+1+1 0.65 M F A I 0.62 1.46 0.00 0.51 H24 H31 H41 H41 B B D D 231 270 6 10
4 H4E0T0C0D0 nnnhhl 2:1+1 40.05 M K L P 0.62 83.94 17.26 58.37 H24 H24 H24 H41 B B B D 231 234 235 2
4 H4E0T0C0D0 nnnhhl 2:1+1 8.22 M L L F 0.62 13.54 17.26 1.46 H24 H24 H24 H31 B B B B 231 232 235 270
4 H4E0T0C0D0 nnnhhl 2:1+1 11.72 M E I I 0.62 40.95 0.51 4.79 H24 H41 H41 H41 B D D D 231 9 10 13
4 H3E0T0C1D0 nnnlnh 2:1+1 12.41 L L I V 13.54 17.26 17.90 0.94 H24 H24 C25 H31 B B B B 232 235 237 274
4 H4E0T0C0D0 nnnhhl 2:1+1 11.04 L F F V 13.54 1.46 28.23 0.94 H24 H31 H31 H31 B B B B 232 270 273 274
4 H4E0T0C0D0 nnnhhl 2:1+1 31.54 L F V H 13.54 28.23 0.94 83.44 H24 H31 H31 H31 B B B B 232 273 274 277
4 H3E0T0C1D0 nnnnnh :2+1+1 28.95 L I V H 13.54 17.90 0.94 83.44 H24 C25 H31 H31 B B B B 232 237 274 277
5 H3E0T0C2D0 lnnnnnnlnn 2+2+1 13.11 L I D S L 17.26 17.90 14.63 10.25 5.52 H24 C25 C27 H28 H28 B B B B B 235 237 242 245 246
4 H3E0T0C1D0 lnnnnn 2+1+1 10.40 L I L V 17.26 17.90 5.52 0.94 H24 C25 H28 H31 B B B B 235 237 246 274
4 H4E0T0C0D0 nnnhhl 2:1+1 8.31 L S L V 17.26 10.25 5.52 0.23 H24 H28 H28 H28 B B B B 235 245 246 249
4 H4E0T0C0D0 nnnnnh :2+1+1 6.12 L L V F 17.26 5.52 0.23 1.46 H24 H28 H28 H31 B B B B 235 246 249 270
4 H4E0T0C0D0 nnnnnh :2+1+1 6.30 L L F V 17.26 5.52 1.46 0.94 H24 H28 H31 H31 B B B B 235 246 270 274
4 H1E0T0C3D0 llnlnn 3+1 39.34 L D I D 17.26 107.55 17.90 14.63 H24 C25 C25 C27 B B B B 235 236 237 242
4 H4E0T0C0D0 nnnhhl 2:1+1 30.17 L P E A 17.26 58.37 45.06 0.00 H24 H41 H41 H41 B D D D 235 2 3 6
4 H4E0T0C0D0 nnnnnh :2+1+1 18.20 L S V E 17.26 10.25 0.23 45.06 H24 H28 H28 H41 B B B D 235 245 249 3
4 H4E0T0C0D0 nnnnnh :2+1+1 15.64 L V E A 17.26 0.23 45.06 0.00 H24 H28 H41 H41 B B D D 235 249 3 6
4 H0E0T0C4D0 llnlnn 3+1 69.78 D I K D 107.55 17.90 139.06 14.63 C25 C25 C25 C27 B B B B 236 237 238 242
4 H0E0T1C3D0 llnlnn 3+1 59.51 I K N D 17.90 139.06 66.45 14.63 C25 C25 T26 C27 B B B B 237 238 239 242
5 H2E0T0C3D0 lnnnlnnlnn 4+1 14.61 I D V S L 17.90 14.63 24.75 10.25 5.52 C25 C27 C27 H28 H28 B B B B B 237 242 243 245 246
4 H3E0T0C1D0 nnnhhl 2:1+1 26.62 I V H L 17.90 0.94 83.44 4.19 C25 H31 H31 H31 B B B B 237 274 277 278
4 H3E0T0C1D0 nnnhhl 2:1+1 50.23 I H L I 17.90 83.44 4.19 95.38 C25 H31 H31 H31 B B B B 237 277 278 281
4 H0E0T3C1D0 llnlnl 4 44.85 N E D V 66.45 21.90 66.32 24.75 T26 T26 T26 C27 B B B B 239 240 241 243
4 H1E0T2C1D0 lnnnnn 2+1+1 27.06 N E L S 66.45 21.90 4.19 15.69 T26 T26 H31 C32 B B B B 239 240 278 285
4 H0E0T2C2D0 llnlnl 4 43.04 N D D V 66.45 66.32 14.63 24.75 T26 T26 C27 C27 B B B B 239 241 242 243
4 H2E0T1C1D0 nnnnnh :2+1+1 45.43 N L I S 66.45 4.19 95.38 15.69 T26 H31 H31 C32 B B B B 239 278 281 285
4 H1E0T1C2D0 lnnnnn 2+1+1 15.25 E L S C 21.90 4.19 15.69 19.20 T26 H31 C32 C32 B B B B 240 278 285 286
4 H2E0T1C1D0 lnnnnn 2+1+1 18.94 E C P L 21.90 19.20 31.57 3.08 T26 C32 H33 H33 B B B B 240 286 289 290
4 H1E0T2C1D0 lnnlnn 3+1 36.13 E D V P 21.90 66.32 24.75 31.57 T26 T26 C27 H33 B B B B 240 241 243 289
4 H2E0T1C1D0 lnnnnn 2+1+1 20.32 E V P L 21.90 24.75 31.57 3.08 T26 C27 H33 H33 B B B B 240 243 289 290
4 H2E0T0C2D0 llnlll 4 42.59 D V K S 14.63 24.75 120.71 10.25 C27 C27 H28 H28 B B B B 242 243 244 245
4 H2E0T0C2D0 lnnnnn 2+1+1 12.00 D V L L 14.63 24.75 5.52 3.08 C27 C27 H28 H33 B B B B 242 243 246 290
4 H3E0T0C1D0 lnnnnn 2+1+1 16.48 V L S S 24.75 5.52 25.40 10.24 C27 H28 H28 H33 B B B B 243 246 247 293
4 H3E0T0C1D0 nnnnnh :2+1+1 10.90 V L L S 24.75 5.52 3.08 10.24 C27 H28 H33 H33 B B B B 243 246 290 293
4 H3E0T0C1D0 nnnhhl 2:1+1 17.41 V P L S 24.75 31.57 3.08 10.24 C27 H33 H33 H33 B B B B 243 289 290 293
4 H4E0T0C0D0 nnnhhl 2:1+1 40.17 S R V E 10.25 105.13 0.23 45.06 H28 H28 H28 H41 B B B D 245 248 249 3
4 H4E0T0C0D0 nnnhhl 2:1+1 10.86 L S M S 5.52 25.40 2.28 10.24 H28 H28 H28 H33 B B B B 246 247 250 293
4 H4E0T0C0D0 nnnhhl 2:1+1 2.09 L F G V 5.52 1.46 0.43 0.94 H28 H31 H31 H31 B B B B 246 270 271 274
4 H4E0T0C0D0 nnnnnh :2+1+1 2.49 L G V L 5.52 0.43 0.94 3.08 H28 H31 H31 H33 B B B B 246 271 274 290
4 H4E0T0C0D0 nnnnnh :2+1+1 2.33 L G L I 5.52 0.43 3.08 0.28 H28 H31 H33 H33 B B B B 246 271 290 294
4 H4E0T0C0D0 nnnhhl 2:1+1 4.78 L L S I 5.52 3.08 10.24 0.28 H28 H33 H33 H33 B B B B 246 290 293 294
4 H4E0T0C0D0 nnnhhl 2:1+1 29.09 S M I V 25.40 2.28 85.98 2.70 H28 H28 H28 H33 B B B B 247 250 251 297
4 H4E0T0C0D0 nnnhhl 2:1+1 53.88 R V H E 105.13 0.23 65.08 45.06 H28 H28 H28 H41 B B B D 248 249 252 3
4 H4E0T0C0D0 nnnhhl 2:1+1 1.74 V M V L 0.23 2.28 0.00 4.46 H28 H28 H28 H31 B B B B 249 250 253 267
4 H4E0T0C0D0 nnnnnh :2+1+1 1.30 V V L I 0.23 0.00 4.46 0.51 H28 H28 H31 H41 B B B D 249 253 267 10
4 H4E0T0C0D0 nnnhhl 2:1+1 16.34 V H V A 0.23 65.08 0.00 0.05 H28 H28 H28 H41 B B B D 249 252 253 7
4 H4E0T0C0D0 nnnnnh :2+1+1 0.55 V F A I 0.23 1.46 0.00 0.51 H28 H31 H41 H41 B B D D 249 270 6 10
4 H4E0T0C0D0 nnnnnh :2+1+1 1.67 V L F I 0.23 4.46 1.46 0.51 H28 H31 H31 H41 B B B D 249 267 270 10
4 H4E0T0C0D0 nnnhhl 2:1+1 11.33 V E A A 0.23 45.06 0.00 0.05 H28 H41 H41 H41 B D D D 249 3 6 7
4 H4E0T0C0D0 nnnhhl 2:1+1 0.20 V A A I 0.23 0.00 0.05 0.51 H28 H41 H41 H41 B D D D 249 6 7 10
5 H4E0T1C0D0 nnnnnnnnnl 2+1+1+1 5.24 M F L V L 2.28 15.46 4.46 2.70 1.28 H28 T29 H31 H33 H33 B B B B B 250 254 267 297 298
4 H3E0T1C0D0 lnnnnn 2+1+1 26.61 M I F V 2.28 85.98 15.46 2.70 H28 H28 T29 H33 B B B B 250 251 254 297
4 H4E0T0C0D0 nnnhhl 2:1+1 3.88 M S I V 2.28 10.24 0.28 2.70 H28 H33 H33 H33 B B B B 250 293 294 297
5 H5E0T0C0D0 lhnnhnnnnn 2:1+1+1 2.20 M L I V L 2.28 4.46 0.28 2.70 1.28 H28 H31 H33 H33 H33 B B B B B 250 267 294 297 298
4 H3E0T1C0D0 nnnlnh 2:1+1 5.55 M V F L 2.28 0.00 15.46 4.46 H28 H28 T29 H31 B B B B 250 253 254 267
4 H4E0T0C0D0 nnnhhl 2:1+1 76.52 I V R T 85.98 2.70 152.19 65.21 H28 H33 H33 H33 B B B B 251 297 300 301
4 H3E0T1C0D0 nnnnnh :2+1+1 42.34 I F V T 85.98 15.46 2.70 65.21 H28 T29 H33 H33 B B B B 251 254 297 301
4 H4E0T0C0D0 nnnhhl 2:1+1 47.11 H E I A 65.08 45.06 78.24 0.05 H28 H41 H41 H41 B D D D 252 3 4 7
4 H4E0T0C0D0 nnnhhl 2:1+1 59.52 H I A Q 65.08 78.24 0.05 94.69 H28 H41 H41 H41 B D D D 252 4 7 8
4 H4E0T0C0D0 nnnhhl 2:1+1 53.41 H A Q R 65.08 0.05 94.69 53.81 H28 H41 H41 H41 B D D D 252 7 8 11
4 H2E0T2C0D0 lnnlnn 3+1 21.28 V F D R 0.00 15.46 63.11 6.56 H28 T29 T29 H31 B B B B 253 254 256 263
4 H4E0T0C0D0 nnnnnh :2+1+1 2.88 V R L I 0.00 6.56 4.46 0.51 H28 H31 H31 H41 B B B D 253 263 267 10
4 H4E0T0C0D0 lnnnnn 2+1+1 15.22 V R I R 0.00 6.56 0.51 53.81 H28 H31 H41 H41 B B D D 253 263 10 11
4 H4E0T0C0D0 nnnhhl 2:1+1 13.59 V A I R 0.00 0.05 0.51 53.81 H28 H41 H41 H41 B D D D 253 7 10 11
4 H3E0T1C0D0 nnnnnh :2+1+1 12.18 F I L K 15.46 0.39 1.28 31.57 T29 H31 H33 H33 B B B B 254 264 298 302
5 H2E0T1C2D0 lnnnnnnlnn 2+2+1 14.23 F T N R I 15.46 28.17 20.58 6.56 0.39 T29 C30 C30 H31 H31 B B B B B 254 259 260 263 264
4 H1E0T2C1D0 lnnlnn 3+1 37.25 F D V R 15.46 63.11 63.89 6.56 T29 T29 C30 H31 B B B B 254 256 258 263
4 H3E0T1C0D0 nnnhhl 2:1+1 6.72 F R I L 15.46 6.56 0.39 4.46 T29 H31 H31 H31 B B B B 254 263 264 267
4 H3E0T1C0D0 nnnnnh :2+1+1 5.40 F I L L 15.46 0.39 4.46 1.28 T29 H31 H31 H33 B B B B 254 264 267 298
4 H0E0T3C1D0 llnlnl 4 51.90 F D G V 15.46 63.11 65.15 63.89 T29 T29 T29 C30 B B B B 254 256 257 258
4 H2E0T0C2D0 lnnnnn 2+1+1 36.04 V N R D 63.89 20.58 6.56 53.12 C30 C30 H31 H41 B B B D 258 260 263 15
4 H2E0T0C2D0 lnnnnn 2+1+1 27.29 T N I W 28.17 20.58 0.39 60.00 C30 C30 H31 H33 B B B B 259 260 264 305
4 H3E0T0C1D0 nnnnnh :2+1+1 30.03 T I K W 28.17 0.39 31.57 60.00 C30 H31 H33 H33 B B B B 259 264 302 305
4 H3E0T0C1D0 llnlnn 3+1 15.27 N W G N 20.58 10.89 0.00 29.61 C30 H31 H31 H41 B B B D 260 261 262 18
4 H3E0T0C1D0 nnnlnh 2:1+1 22.96 N W I W 20.58 10.89 0.39 60.00 C30 H31 H31 H33 B B B B 260 261 264 305
4 H3E0T0C1D0 lnnlnn 3+1 6.79 N G R G 20.58 0.00 6.56 0.00 C30 H31 H31 H41 B B B D 260 262 263 14
4 H3E0T0C1D0 lnnnnn 2+1+1 20.06 N R G D 20.58 6.56 0.00 53.12 C30 H31 H41 H41 B B D D 260 263 14 15
4 H3E0T0C1D0 nnnhhl 2:1+1 25.83 N G D N 20.58 0.00 53.12 29.61 C30 H41 H41 H41 B D D D 260 14 15 18
4 H4E0T0C0D0 nnnhhl 2:1+1 2.82 W I V F 10.89 0.39 0.00 0.00 H31 H31 H31 H35 B B B B 261 264 265 315
4 H4E0T0C0D0 nnnhhl 2:1+1 8.66 W G W F 10.89 11.59 12.14 0.00 H31 H35 H35 H35 B B B B 261 311 312 315
4 H4E0T0C0D0 nnnhhl 2:1+1 7.99 W G G F 10.89 11.59 9.46 0.00 H31 H35 H35 H35 B B B B 261 311 314 315
4 H4E0T0C0D0 nnnhhl 2:1+1 16.25 W G F F 10.89 9.46 0.00 44.65 H31 H35 H35 H35 B B B B 261 314 315 318
4 H3E0T0C1D0 nnnlnh 2:1+1 13.88 W F F F 10.89 0.00 44.65 0.00 H31 H35 H35 C36 B B B B 261 315 318 319
4 H3E0T0C1D0 nnnnnh :2+1+1 2.72 W V F F 10.89 0.00 0.00 0.00 H31 H31 H35 C36 B B B B 261 265 315 319
4 H3E0T0C1D0 lnnnnn 2+1+1 36.50 W W L Q 10.89 60.00 10.12 64.98 H31 H33 H33 C34 B B B B 261 305 306 309
4 H3E0T0C1D0 lnnnnn 2+1+1 24.40 W L Q G 10.89 10.12 64.98 11.59 H31 H33 C34 H35 B B B B 261 306 309 311
4 H3E0T0C1D0 nnnlnh 2:1+1 24.23 W Q G G 10.89 64.98 11.59 9.46 H31 C34 H35 H35 B B B B 261 309 311 314
5 H4E0T0C1D0 lnnnnnnlnn 2+2+1 17.03 W G F F N 10.89 0.00 44.65 0.00 29.61 H31 H31 H35 C36 H41 B B B B D 261 262 318 319 18
4 H3E0T0C1D0 nnnhhl 2:1+1 2.72 W G V F 10.89 0.00 0.00 0.00 H31 H31 H31 C36 B B B B 261 262 265 319
5 H4E0T0C1D0 lnnnnnnlnn 2+2+1 17.95 G F F N N 0.00 44.65 0.00 15.47 29.61 H31 H35 C36 H41 H41 B B B D D 262 318 319 17 18
4 H3E0T0C1D0 nnnnnh :2+1+1 3.87 G V F N 0.00 0.00 0.00 15.47 H31 H31 C36 H41 B B B D 262 265 319 17
4 H4E0T0C0D0 nnnhhl 2:1+1 3.87 G V T N 0.00 0.00 0.00 15.47 H31 H31 H31 H41 B B B D 262 265 266 17
4 H4E0T0C0D0 nnnhhl 2:1+1 11.27 G G N N 0.00 0.00 15.47 29.61 H31 H41 H41 H41 B D D D 262 14 17 18
4 H4E0T0C0D0 nnnhhl 2:1+1 1.64 G R T G 0.00 6.56 0.00 0.00 H31 H31 H31 H41 B B B D 262 263 266 14
4 H4E0T0C0D0 nnnhhl 2:1+1 2.88 R T L I 6.56 0.00 4.46 0.51 H31 H31 H31 H41 B B B D 263 266 267 10
4 H4E0T0C0D0 nnnhhl 2:1+1 15.22 R I R G 6.56 0.51 53.81 0.00 H31 H41 H41 H41 B D D D 263 10 11 14
4 H4E0T0C0D0 nnnhhl 2:1+1 28.37 R R G D 6.56 53.81 0.00 53.12 H31 H41 H41 H41 B D D D 263 11 14 15
4 H4E0T0C0D0 nnnhhl 2:1+1 1.53 I L I L 0.39 4.46 0.00 1.28 H31 H31 H31 H33 B B B B 264 267 268 298
4 H4E0T0C0D0 nnnnnh :2+1+1 3.45 I I L W 0.39 0.00 1.28 12.14 H31 H31 H33 H35 B B B B 264 268 298 312
4 H4E0T0C0D0 nnnhhl 2:1+1 0.10 I V I F 0.39 0.00 0.00 0.00 H31 H31 H31 H35 B B B B 264 265 268 315
4 H4E0T0C0D0 nnnhhl 2:1+1 25.52 I K W L 0.39 31.57 60.00 10.12 H31 H33 H33 H33 B B B B 264 302 305 306
4 H4E0T0C0D0 nnnhhh :3+1 10.84 I L K L 0.39 1.28 31.57 10.12 H31 H33 H33 H33 B B B B 264 298 302 306
4 H4E0T0C0D0 nnnhhl 2:1+1 1.32 T I I G 0.00 0.51 4.79 0.00 H31 H41 H41 H41 B D D D 266 10 13 14
4 H4E0T0C0D0 nnnhhl 2:1+1 1.61 T L F I 0.00 4.46 1.46 0.51 H31 H31 H31 H41 B B B D 266 267 270 10
4 H4E0T0C0D0 nnnhhl 2:1+1 5.07 T I G N 0.00 4.79 0.00 15.47 H31 H41 H41 H41 B D D D 266 13 14 17
4 H4E0T0C0D0 nnnhhl 2:1+1 1.29 L I G I 4.46 0.00 0.43 0.28 H31 H31 H31 H33 B B B B 267 268 271 294
4 H4E0T0C0D0 nnnhhl 2:1+1 1.11 G V A L 0.43 0.94 0.00 3.08 H31 H31 H31 H33 B B B B 271 274 275 290
4 H4E0T0C0D0 nnnhhl 2:1+1 2.05 V A L L 0.94 0.00 4.19 3.08 H31 H31 H31 H33 B B B B 274 275 278 290
4 H3E0T0C1D0 nnnhhl 2:1+1 11.04 A L K I 0.00 4.19 33.19 6.78 H31 H31 H31 C32 B B B B 275 278 279 287
4 H3E0T0C1D0 nnnnnh :2+1+1 3.51 A L I L 0.00 4.19 6.78 3.08 H31 H31 C32 H33 B B B B 275 278 287 290
4 H2E0T0C2D0 nnnlnh 2:1+1 49.60 L I N S 4.19 95.38 83.16 15.69 H31 H31 C32 C32 B B B B 278 281 282 285
4 H2E0T0C2D0 lnnnnn 2+1+1 34.06 L K N S 4.19 33.19 83.16 15.69 H31 H31 C32 C32 B B B B 278 279 282 285
4 H1E0T0C3D0 llnlnn 3+1 11.46 L S C I 4.19 15.69 19.20 6.78 H31 C32 C32 C32 B B B B 278 285 286 287
4 H2E0T0C2D0 lnnnnn 2+1+1 8.31 L C I L 4.19 19.20 6.78 3.08 H31 C32 C32 H33 B B B B 278 286 287 290
4 H1E0T0C3D0 llnlnn 3+1 83.21 K N Q E 33.19 83.16 144.11 72.37 H31 C32 C32 C32 B B B B 279 282 283 284
4 H2E0T0C2D0 llnlll 4 20.27 C I E P 19.20 6.78 23.53 31.57 C32 C32 H33 H33 B B B B 286 287 288 289
4 H2E0T0C2D0 lnnlnl 4 15.16 C I P L 19.20 6.78 31.57 3.08 C32 C32 H33 H33 B B B B 286 287 289 290
4 H3E0T0C1D0 lhnlnl 4 66.34 R G D G 163.40 11.59 80.90 9.46 C34 H35 H35 H35 B B B B 310 311 313 314
4 H3E0T0C1D0 nnnlnh 2:1+1 46.91 F N Y A 44.65 29.61 48.56 64.80 H35 H41 H41 C42 B D D D 318 18 21 22
