# Supplementary material for: Characterizing the consensus residue specificity and surface of BCL-2 binding to BH3 ligands using the Knob-Socket model
Source: PLoS One. 2023 Feb 16;18(2):e0281463. doi: 10.1371/journal.pone.0281463 (PMC9934389; doi:10.1371/journal.pone.0281463)
Supplement: S1 File — (TGZ) [file pone.0281463.s008.tgz › BCL3_Bax_KS_files/3kz0/f3kz0.nomc.newann]

4 H4E0T0C0D0 hnnnnh :2+:2 3.40 A L W F 0.00 0.20 13.38 0.00 H4 H4 H17 H17 A A A A 209 213 312 315
4 H4E0T0C0D0 nnnhhl 2:1+1 10.52 A W F V 0.00 13.38 0.00 28.70 H4 H17 H17 H17 A A A A 209 312 315 316
4 H4E0T0C0D0 hnnnnh :2+:2 6.09 W I W F 9.93 1.04 13.38 0.00 H13 H13 H17 H17 A A A A 261 264 312 315
4 H4E0T0C0D0 nnnhhl 2:1+1 8.55 W G W F 9.93 10.89 13.38 0.00 H13 H17 H17 H17 A A A A 261 311 312 315
4 H4E0T0C0D0 hnnnnh :2+:2 3.61 I I W F 1.04 0.00 13.38 0.00 H13 H13 H17 H17 A A A A 264 268 312 315
4 H4E0T0C0D0 nnnnnh :2+1+1 3.40 L I W F 0.20 0.00 13.38 0.00 H4 H13 H17 H17 A A A A 213 268 312 315
4 H4E0T0C0D0 nnnhhl 2:1+1 12.30 Q S I W 33.17 1.17 1.46 13.38 H2 H2 H2 H17 A A A A 177 178 181 312
4 H4E0T0C0D0 nnnhhl 2:1+1 18.73 L Q S W 27.20 33.17 1.17 13.38 H2 H2 H2 H17 A A A A 174 177 178 312
4 H4E0T0C0D0 nnnnnh :2+1+1 19.39 Q I T W 33.17 1.46 29.56 13.38 H2 H2 H4 H17 A A A A 177 181 205 312
4 H4E0T0C0D0 lnnnnn 2+1+1 39.68 Q T W D 33.17 29.56 13.38 82.62 H2 H4 H17 H17 A A A A 177 205 312 313
4 H4E0T0C0D0 nnnhhl 2:1+1 4.00 S I I W 1.17 1.46 0.00 13.38 H2 H2 H2 H17 A A A A 178 181 182 312
4 H4E0T0C0D0 nnnnnh :2+1+1 11.10 I T A W 1.46 29.56 0.00 13.38 H2 H4 H4 H17 A A A A 181 205 209 312
4 H4E0T0C0D0 nnnnnh :2+1+1 3.76 I A L W 1.46 0.00 0.20 13.38 H2 H4 H4 H17 A A A A 181 209 213 312
4 H4E0T0C0D0 lnnnnn 2+1+1 3.76 I I L W 1.46 0.00 0.20 13.38 H2 H2 H4 H17 A A A A 181 182 213 312
4 H4E0T0C0D0 nnnnnn 1+1+1+1 3.40 I L I W 0.00 0.20 0.00 13.38 H2 H4 H13 H17 A A A A 182 213 268 312
4 H4E0T0C0D0 nnnnnn 1+1+1+1 4.06 I I L W 0.00 0.00 2.86 13.38 H2 H13 H15 H17 A A A A 182 268 298 312
4 H4E0T0C0D0 nnnhhl 2:1+1 38.56 T W D V 29.56 13.38 82.62 28.70 H4 H17 H17 H17 A A A A 205 312 313 316
4 H4E0T0C0D0 hnnnnh :2+:2 17.91 T A W V 29.56 0.00 13.38 28.70 H4 H4 H17 H17 A A A A 205 209 312 316
4 H4E0T0C0D0 nnnnnh :2+1+1 4.32 I I L W 1.04 0.00 2.86 13.38 H13 H13 H15 H17 A A A A 264 268 298 312
3 H3E0T0C0D0 lll 3 35.63 G W D 10.89 13.38 82.62 H17 H17 H17 A A A 311 312 313
3 H3E0T0C0D0 nnl 2+1 17.16 L G W 27.20 10.89 13.38 H2 H17 H17 A A A 174 311 312
3 H3E0T0C0D0 hhl 2:1 57.45 E L Q 111.99 27.20 33.17 H2 H2 H2 A A A 173 174 177
3 H2E0T0C1D0 lll 3 82.22 D E L 107.46 111.99 27.20 C1 H2 H2 A A A 172 173 174
3 H3E0T0C0D0 hhl 2:1 92.97 E R Q 111.99 133.75 33.17 H2 H2 H2 A A A 173 176 177
3 H2E0T0C1D0 nhl 2:1 117.73 D E R 107.46 111.99 133.75 C1 H2 H2 A A A 172 173 176
5 H4E0T0C1D0 hnnnnnnlnl 3+:2 53.89 D L Y V R 107.46 27.20 51.06 0.55 83.18 C1 H2 H2 H15 H15 A A A A A 172 174 175 299 303
4 H4E0T0C0D0 nnnhhl 2:1+1 20.00 L Y S V 27.20 51.06 1.17 0.55 H2 H2 H2 H15 A A A A 174 175 178 299
4 H4E0T0C0D0 nnnhhl 2:1+1 23.29 Y T D V 51.06 0.00 41.55 0.55 H2 H15 H15 H15 A A A A 175 295 296 299
4 H4E0T0C0D0 hnnnnh :2+:2 13.20 Y S T V 51.06 1.17 0.00 0.55 H2 H2 H15 H15 A A A A 175 178 295 299
4 H4E0T0C0D0 nnnhhl 2:1+1 60.16 Y D V R 51.06 41.55 0.55 147.46 H2 H15 H15 H15 A A A A 175 296 299 300
4 H4E0T0C0D0 nnnhhl 2:1+1 70.56 Y V R R 51.06 0.55 147.46 83.18 H2 H15 H15 H15 A A A A 175 299 300 303
3 H3E0T0C0D0 hhl 2:1 74.79 Y R L 51.06 133.75 39.56 H2 H2 H2 A A A 175 176 179
3 H2E0T0C1D0 nnl 2+1 97.42 D Y R 107.46 51.06 133.75 C1 H2 H2 A A A 172 175 176
4 H4E0T0C0D0 hnnnnh :2+:2 30.67 Y L E T 51.06 39.56 32.05 0.00 H2 H2 H15 H15 A A A A 175 179 292 295
4 H4E0T0C0D0 nnnhhl 2:1+1 22.95 Y S L T 51.06 1.17 39.56 0.00 H2 H2 H2 H15 A A A A 175 178 179 295
4 H4E0T0C0D0 nnnhhl 2:1+1 31.16 Y E T D 51.06 32.05 0.00 41.55 H2 H15 H15 H15 A A A A 175 292 295 296
4 H4E0T0C0D0 nnnhhl 2:1+1 60.87 R Q E S 133.75 33.17 59.72 16.84 H2 H2 H2 H4 A A A A 176 177 180 206
3 H3E0T0C0D0 hhl 2:1 77.68 R L E 133.75 39.56 59.72 H2 H2 H2 A A A 176 179 180
5 H5E0T0C0D0 nnnhhhnlnn 2:1+:2 23.43 L S E A E 39.56 8.86 36.66 0.00 32.05 H2 H2 H15 H15 H15 A A A A A 179 183 288 291 292
4 H4E0T0C0D0 nnnhhl 2:1+1 12.11 L I S A 39.56 0.00 8.86 0.00 H2 H2 H2 H15 A A A A 179 182 183 291
3 H3E0T0C0D0 hhl 2:1 36.05 L E S 39.56 59.72 8.86 H2 H2 H2 A A A 179 180 183
4 H4E0T0C0D0 nnnhhl 2:1+1 10.18 S L I T 1.17 39.56 0.00 0.00 H2 H2 H2 H15 A A A A 178 179 182 295
4 H4E0T0C0D0 nnnhhl 2:1+1 17.90 L A E T 39.56 0.00 32.05 0.00 H2 H15 H15 H15 A A A A 179 291 292 295
4 H4E0T0C0D0 hnnnnh :2+:2 9.89 L I A T 39.56 0.00 0.00 0.00 H2 H2 H15 H15 A A A A 179 182 291 295
4 H4E0T0C0D0 nnnhhl 2:1+1 27.80 Q E I S 33.17 59.72 1.46 16.84 H2 H2 H2 H4 A A A A 177 180 181 206
3 H3E0T0C0D0 hhl 2:1 57.00 E I R 59.72 1.46 109.81 H2 H2 H2 A A A 180 181 184
3 H3E0T0C0D0 hhl 2:1 59.46 E S R 59.72 8.86 109.81 H2 H2 H2 A A A 180 183 184
4 H3E0T0C1D0 nnnnnh :2+1+1 3.91 S L I A 8.86 0.00 6.78 0.00 H2 H2 C14 H15 A A A A 183 186 287 291
4 H3E0T0C1D0 nnnlnh 2:1+1 13.07 S I E A 8.86 6.78 36.66 0.00 H2 C14 H15 H15 A A A A 183 287 288 291
4 H4E0T0C0D0 nnnhhl 2:1+1 2.21 I S L A 0.00 8.86 0.00 0.00 H2 H2 H2 H15 A A A A 182 183 186 291
3 H3E0T0C0D0 hhl 2:1 71.67 S R R 8.86 109.81 96.34 H2 H2 H2 A A A 183 184 187
4 H3E0T0C1D0 nnnhhl 2:1+1 28.00 S L R I 8.86 0.00 96.34 6.78 H2 H2 H2 C14 A A A A 183 186 187 287
4 H3E0T0C1D0 lnnnnh 2+:2 37.16 S R I E 8.86 96.34 6.78 36.66 H2 H2 C14 H15 A A A A 183 187 287 288
4 H4E0T0C0D0 nnnhhl 2:1+1 36.93 R Y E L 109.81 0.01 21.00 16.90 H2 H2 H2 H4 A A A A 184 185 188 210
4 H4E0T0C0D0 nnnhhl 2:1+1 32.05 I R Y L 1.46 109.81 0.01 16.90 H2 H2 H2 H4 A A A A 181 184 185 210
3 H3E0T0C0D0 hhl 2:1 75.72 R R E 109.81 96.34 21.00 H2 H2 H2 A A A 184 187 188
4 H4E0T0C0D0 nnnhhl 2:1+1 0.42 I I Y L 1.46 0.00 0.01 0.20 H2 H2 H2 H4 A A A A 181 182 185 213
4 H4E0T0C0D0 nnnnnh :2+1+1 0.05 I Y L I 0.00 0.01 0.20 0.00 H2 H2 H4 H13 A A A A 182 185 213 268
4 H4E0T0C0D0 hnnnnh :2+:2 4.64 I Y L L 1.46 0.01 16.90 0.20 H2 H2 H4 H4 A A A A 181 185 210 213
4 H4E0T0C0D0 nnnhhl 2:1+1 23.74 Y L L R 0.01 16.90 0.20 77.84 H2 H4 H4 H4 A A A A 185 210 213 214
4 H4E0T0C0D0 nnnhhl 2:1+1 19.51 Y L R G 0.01 0.20 77.84 0.00 H2 H4 H4 H4 A A A A 185 213 214 217
4 H4E0T0C0D0 nnnnnh :2+1+1 0.07 Y L G S 0.01 0.20 0.00 0.06 H2 H4 H4 H13 A A A A 185 213 217 269
4 H4E0T0C0D0 lnnnnn 2+1+1 0.07 Y L I S 0.01 0.20 0.00 0.06 H2 H4 H13 H13 A A A A 185 213 268 269
4 H4E0T0C0D0 nnnhhl 2:1+1 0.00 I Y L I 0.00 0.01 0.00 0.00 H2 H2 H2 H13 A A A A 182 185 186 268
4 H4E0T0C0D0 lnnnnh 2+:2 0.00 Y L I A 0.01 0.00 0.00 0.00 H2 H2 H13 H13 A A A A 185 186 268 272
4 H4E0T0C0D0 nnnhhl 2:1+1 6.78 Y L Q A 0.01 0.00 27.12 0.00 H2 H2 H2 H13 A A A A 185 186 189 272
4 H4E0T0C0D0 hnnnnh :2+:2 28.94 Y E L R 0.01 21.00 16.90 77.84 H2 H2 H4 H4 A A A A 185 188 210 214
4 H4E0T0C0D0 nnnhhl 2:1+1 31.49 Y E Q R 0.01 21.00 27.12 77.84 H2 H2 H2 H4 A A A A 185 188 189 214
4 H4E0T0C0D0 hnnnnh :2+:2 40.01 Y Q R D 0.01 27.12 77.84 55.08 H2 H2 H4 H4 A A A A 185 189 214 218
4 H4E0T0C0D0 hnnnnh :2+:2 23.57 Y Q D Q 0.01 27.12 55.08 12.08 H2 H2 H4 H4 A A A A 185 189 218 221
4 H4E0T0C0D0 nnnnnh :2+1+1 9.80 Y Q Q A 0.01 27.12 12.08 0.00 H2 H2 H4 H13 A A A A 185 189 221 272
4 H4E0T0C0D0 nnnhhl 2:1+1 33.23 Y R G D 0.01 77.84 0.00 55.08 H2 H4 H4 H4 A A A A 185 214 217 218
4 H4E0T0C0D0 nnnhhl 2:1+1 16.79 Y G D Q 0.01 0.00 55.08 12.08 H2 H4 H4 H4 A A A A 185 217 218 221
4 H4E0T0C0D0 nnnnnh :2+1+1 3.04 Y G Q S 0.01 0.00 12.08 0.06 H2 H4 H4 H13 A A A A 185 217 221 269
4 H4E0T0C0D0 nnnnnh :2+1+1 3.04 Y Q S A 0.01 12.08 0.06 0.00 H2 H4 H13 H13 A A A A 185 221 269 272
4 H4E0T0C0D0 nnnhhl 2:1+1 0.02 Y I S A 0.01 0.00 0.06 0.00 H2 H13 H13 H13 A A A A 185 268 269 272
4 H4E0T0C0D0 nnnhhl 2:1+1 9.78 L Q A A 0.00 27.12 12.01 0.00 H2 H2 H2 H13 A A A A 186 189 190 275
4 H4E0T0C0D0 hnnnnh :2+:2 6.78 L Q A A 0.00 27.12 0.00 0.00 H2 H2 H13 H13 A A A A 186 189 272 275
4 H4E0T0C0D0 nnnhhl 2:1+1 0.85 L G A A 0.00 3.40 0.00 0.00 H2 H13 H13 H13 A A A A 186 271 272 275
4 H4E0T0C0D0 nnnnnh :2+1+1 1.44 L G A L 0.00 3.40 0.00 2.38 H2 H13 H13 H15 A A A A 186 271 275 290
4 H3E0T0C1D0 nnnnnh :2+1+1 4.70 L A A I 0.00 12.01 0.00 6.78 H2 H2 H13 C14 A A A A 186 190 275 287
4 H3E0T0C1D0 nnnnnn 1+1+1+1 2.29 L A I L 0.00 0.00 6.78 2.38 H2 H13 C14 H15 A A A A 186 275 287 290
4 H3E0T0C1D0 nnnhhl 2:1+1 28.78 L R A I 0.00 96.34 12.01 6.78 H2 H2 H2 C14 A A A A 186 187 190 287
4 H4E0T0C0D0 nnnhhl 2:1+1 0.85 L I G A 0.00 0.00 3.40 0.00 H2 H13 H13 H13 A A A A 186 268 271 272
4 H4E0T0C0D0 nnnnnh :2+1+1 1.69 L I G I 0.00 0.00 3.40 3.38 H2 H13 H13 H15 A A A A 186 268 271 294
4 H4E0T0C0D0 nnnnnh :2+1+1 0.84 I L I I 0.00 0.00 0.00 3.38 H2 H2 H13 H15 A A A A 182 186 268 294
4 H4E0T0C0D0 hnnnnh :2+:2 0.84 I L A I 0.00 0.00 0.00 3.38 H2 H2 H15 H15 A A A A 182 186 291 294
4 H3E0T0C1D0 lnnnnn 2+1+1 2.29 L I L A 0.00 6.78 2.38 0.00 H2 C14 H15 H15 A A A A 186 287 290 291
4 H4E0T0C0D0 nnnhhl 2:1+1 1.44 L L A I 0.00 2.38 0.00 3.38 H2 H15 H15 H15 A A A A 186 290 291 294
4 H4E0T0C0D0 nnnnnh :2+1+1 2.29 L G L I 0.00 3.40 2.38 3.38 H2 H13 H15 H15 A A A A 186 271 290 294
4 H4E0T0C0D0 nnnhhl 2:1+1 59.55 R A T K 96.34 12.01 87.27 42.59 H2 H2 H2 H13 A A A A 187 190 191 279
4 H3E0T0C1D0 nnnnnh :2+1+1 39.43 R A K I 96.34 12.01 42.59 6.78 H2 H2 H13 C14 A A A A 187 190 279 287
3 H3E0T0C0D0 hhl 2:1 68.20 R E T 96.34 21.00 87.27 H2 H2 H2 A A A 187 188 191
4 H2E0T0C2D0 lnnnnn 2+1+1 78.49 E K D R 21.00 70.67 144.46 77.84 H2 C3 C3 H4 A A A A 188 194 195 214
4 H2E0T0C2D0 llnlnh 3:1 59.73 E T G A 21.00 87.27 60.74 69.91 H2 H2 C3 C3 A A A A 188 191 192 193
3 H2E0T0C1D0 nnl 2+1 36.29 E Q G 21.00 27.12 60.74 H2 H2 C3 A A A 188 189 192
4 H4E0T0C0D0 nnnnnh :2+1+1 29.10 Q Q A K 27.12 12.08 0.00 77.19 H2 H4 H13 H13 A A A A 189 221 272 276
4 H4E0T0C0D0 nnnhhl 2:1+1 26.08 Q A A K 27.12 0.00 0.00 77.19 H2 H13 H13 H13 A A A A 189 272 275 276
4 H4E0T0C0D0 lnnnnl 2+2 29.08 Q A A K 27.12 12.01 0.00 77.19 H2 H2 H13 H13 A A A A 189 190 275 276
4 H4E0T0C0D0 nnnhhl 2:1+1 32.95 A A K K 12.01 0.00 77.19 42.59 H2 H13 H13 H13 A A A A 190 275 276 279
4 H3E0T0C1D0 nnnnnh :2+1+1 15.35 A A K I 12.01 0.00 42.59 6.78 H2 H13 H13 C14 A A A A 190 275 279 287
4 H3E0T0C1D0 lnnlnn 3+1 36.80 Q G T S 33.17 67.64 29.56 16.84 H2 C3 H4 H4 A A A A 177 203 205 206
3 H2E0T0C1D0 lll 3 50.73 G A T 67.64 54.98 29.56 C3 H4 H4 A A A 203 204 205
3 H2E0T0C1D0 nnl 2+1 79.53 G S R 67.64 16.84 154.10 C3 H4 H4 A A A 203 206 207
3 H2E0T0C1D0 nhl 2:1 92.24 G A R 67.64 54.98 154.10 C3 H4 H4 A A A 203 204 207
3 H3E0T0C0D0 hhl 2:1 107.37 A R K 54.98 154.10 113.02 H4 H4 H4 A A A 204 207 208
3 H3E0T0C0D0 hhl 2:1 65.85 A T K 54.98 29.56 113.02 H4 H4 H4 A A A 204 205 208
4 H4E0T0C0D0 lnnnnh 2+:2 20.26 Q I T S 33.17 1.46 29.56 16.84 H2 H2 H4 H4 A A A A 177 181 205 206
4 H4E0T0C0D0 nnnhhl 2:1+1 11.96 I T S A 1.46 29.56 16.84 0.00 H2 H4 H4 H4 A A A A 181 205 206 209
4 H4E0T0C0D0 nnnhhl 2:1+1 8.80 I S A L 1.46 16.84 0.00 16.90 H2 H4 H4 H4 A A A A 181 206 209 210
3 H3E0T0C0D0 hhl 2:1 62.61 S R L 16.84 154.10 16.90 H4 H4 H4 A A A 206 207 210
4 H4E0T0C0D0 hhhlhh 2:1:1 87.85 R L E R 154.10 16.90 102.56 77.84 H4 H4 H4 H4 A A A A 207 210 211 214
3 H3E0T0C0D0 hhl 2:1 123.23 R K E 154.10 113.02 102.56 H4 H4 H4 A A A 207 208 211
4 H4E0T0C0D0 nnnhhl 2:1+1 36.98 K A T V 113.02 0.00 6.19 28.70 H4 H4 H4 H17 A A A A 208 209 212 316
4 H4E0T0C0D0 nnnhhl 2:1+1 42.82 T K A V 29.56 113.02 0.00 28.70 H4 H4 H4 H17 A A A A 205 208 209 316
3 H3E0T0C0D0 hhl 2:1 73.92 K E T 113.02 102.56 6.19 H4 H4 H4 A A A 208 211 212
4 H4E0T0C0D0 nnnhhl 2:1+1 4.64 I A L L 1.46 0.00 16.90 0.20 H2 H4 H4 H4 A A A A 181 209 210 213
3 H3E0T0C0D0 hhl 2:1 92.24 E R R 102.56 77.84 96.33 H4 H4 H4 A A A 211 214 215
3 H3E0T0C0D0 hhl 2:1 68.36 E T R 102.56 6.19 96.33 H4 H4 H4 A A A 211 212 215
4 H4E0T0C0D0 lhhhhl 2:2 2.64 T L V G 6.19 0.20 4.17 0.00 H4 H4 H4 H4 A A A A 212 213 216 217
4 H4E0T0C0D0 nnnhhl 2:1+1 2.64 T L V F 6.19 0.20 4.17 0.00 H4 H4 H4 H17 A A A A 212 213 216 315
4 H3E0T0C1D0 nnnhhl 2:1+1 26.67 T R V F 6.19 96.33 4.17 0.00 H4 H4 H4 C18 A A A A 212 215 216 319
4 H3E0T0C1D0 nnnnnh :2+1+1 2.59 T V F F 6.19 4.17 0.00 0.00 H4 H4 H17 C18 A A A A 212 216 315 319
4 H4E0T0C0D0 nnnhhl 2:1+1 1.60 A T L F 0.00 6.19 0.20 0.00 H4 H4 H4 H17 A A A A 209 212 213 315
4 H4E0T0C0D0 lnnnnh 2+:2 8.72 A T F V 0.00 6.19 0.00 28.70 H4 H4 H17 H17 A A A A 209 212 315 316
4 H3E0T0C1D0 nnnnnh :2+1+1 32.80 T R V F 6.19 96.33 28.70 0.00 H4 H4 H17 C18 A A A A 212 215 316 319
4 H3E0T0C1D0 lnnnnn 2+1+1 8.72 T F V F 6.19 0.00 28.70 0.00 H4 H17 H17 C18 A A A A 212 315 316 319
3 H3E0T0C0D0 hhl 2:1 76.42 R R D 77.84 96.33 55.08 H4 H4 H4 A A A 214 215 218
4 H3E0T0C1D0 lnnnnn 2+1+1 34.36 R V F Y 96.33 4.17 0.00 36.93 H4 H4 C18 H38 A A A C 215 216 319 21
4 H2E0T0C2D0 lnnnnn 2+1+1 68.96 R F V Y 96.33 0.00 142.59 36.93 H4 C18 C18 H38 A A A C 215 319 321 21
4 H4E0T0C0D0 hhhlhh 2:1:1 83.09 R D G R 96.33 55.08 13.07 167.90 H4 H4 H4 H4 A A A A 215 218 219 222
3 H3E0T0C0D0 hhl 2:1 37.86 R V G 96.33 4.17 13.07 H4 H4 H4 A A A 215 216 219
4 H2E0T0C2D0 lnnnnn 2+1+1 85.27 R H V Y 96.33 65.25 142.59 36.93 H4 C18 C18 H38 A A A C 215 320 321 21
3 H2E0T0C1D0 nnn 1+1+1 63.43 R V H 96.33 28.70 65.25 H4 H17 C18 A A A 215 316 320
5 H5E0T0C0D0 nnnhhhnlnn 2:1+:2 0.89 L V G V S 0.20 4.17 0.00 0.00 0.06 H4 H4 H4 H13 H13 A A A A A 213 216 217 265 269
5 H5E0T0C0D0 nnnhhhnlnn 2:1+:2 1.56 V G V V S 4.17 0.00 3.59 0.00 0.06 H4 H4 H4 H13 H13 A A A A A 216 217 220 265 269
4 H4E0T0C0D0 nnnnnh :2+1+1 1.09 L V V F 0.20 4.17 0.00 0.00 H4 H4 H13 H17 A A A A 213 216 265 315
4 H3E0T0C1D0 nnnnnn 1+1+1+1 1.04 V V F F 4.17 0.00 0.00 0.00 H4 H13 H17 C18 A A A A 216 265 315 319
4 H3E0T0C1D0 nnnnnn 1+1+1+1 4.59 V V F N 4.17 0.00 0.00 14.19 H4 H13 C18 H38 A A A C 216 265 319 17
4 H4E0T0C0D0 nnnnnh :2+1+1 5.49 V V V N 4.17 3.59 0.00 14.19 H4 H4 H13 H38 A A A C 216 220 265 17
4 H4E0T0C0D0 lhhlhl 4 5.21 V G G V 4.17 0.00 13.07 3.59 H4 H4 H4 H4 A A A A 216 217 219 220
4 H3E0T0C1D0 nnnnnh :2+1+1 13.82 V F N Y 4.17 0.00 14.19 36.93 H4 C18 H38 H38 A A C C 216 319 17 21
4 H4E0T0C0D0 nnnhhl 2:1+1 3.93 G V Q S 0.00 3.59 12.08 0.06 H4 H4 H4 H13 A A A A 217 220 221 269
3 H3E0T0C0D0 lll 3 22.72 G D G 0.00 55.08 13.07 H4 H4 H4 A A A 217 218 219
3 H3E0T0C0D0 hhl 2:1 78.35 D Q R 55.08 12.08 167.90 H4 H4 H4 A A A 218 221 222
3 H3E0T0C0D0 hhl 2:1 92.96 G R N 13.07 167.90 97.90 H4 H4 H4 A A A 219 222 223
3 H3E0T0C0D0 hhl 2:1 38.19 G V N 13.07 3.59 97.90 H4 H4 H4 A A A 219 220 223
4 H4E0T0C0D0 nnnnnh :2+1+1 0.91 V F T S 3.59 0.00 0.00 0.06 H4 H6 H13 H13 A A A A 220 228 266 269
4 H4E0T0C0D0 nnnnnn 1+1+1+1 2.69 V F T I 3.59 0.00 0.00 7.18 H4 H6 H13 H38 A A A C 220 228 266 13
4 H4E0T0C0D0 lnnnnn 2+1+1 3.93 V Q F S 3.59 12.08 0.00 0.06 H4 H4 H6 H13 A A A A 220 221 228 269
4 H3E0T0C1D0 nnnnnn 1+1+1+1 11.66 V H F I 3.59 35.87 0.00 7.18 H4 C5 H6 H38 A A A C 220 224 228 13
3 H2E0T0C1D0 nhl 2:1 45.79 V N H 3.59 97.90 35.87 H4 H4 C5 A A A 220 223 224
4 H4E0T0C0D0 nnnhhl 2:1+1 0.91 V V T S 3.59 0.00 0.00 0.06 H4 H13 H13 H13 A A A A 220 265 266 269
4 H4E0T0C0D0 lnnnnn 2+1+1 4.45 V V T N 3.59 0.00 0.00 14.19 H4 H13 H13 H38 A A A C 220 265 266 17
4 H4E0T0C0D0 nnnnnh :2+1+1 6.24 V T I N 3.59 0.00 7.18 14.19 H4 H13 H38 H38 A A C C 220 266 13 17
4 H3E0T0C1D0 nnnnnh :2+1+1 15.21 V H I N 3.59 35.87 7.18 14.19 H4 C5 H38 H38 A A C C 220 224 13 17
4 H4E0T0C0D0 nnnnnh :2+1+1 30.10 Q E F F 12.08 81.95 0.00 26.36 H4 H6 H6 H13 A A A A 221 225 228 273
4 H4E0T0C0D0 nnnnnh :2+1+1 9.62 Q F S F 12.08 0.00 0.06 26.36 H4 H6 H13 H13 A A A A 221 228 269 273
4 H4E0T0C0D0 nnnhhl 2:1+1 9.62 Q S A F 12.08 0.06 0.00 26.36 H4 H13 H13 H13 A A A A 221 269 272 273
4 H4E0T0C0D0 nnnhhl 2:1+1 28.91 Q A F K 12.08 0.00 26.36 77.19 H4 H13 H13 H13 A A A A 221 272 273 276
3 H3E0T0C0D0 nnl 2+1 87.31 Q R E 12.08 167.90 81.95 H4 H4 H6 A A A 221 222 225
4 H3E0T0C1D0 nnnhhl 2:1+1 36.11 H I E N 35.87 7.18 87.22 14.19 C5 H38 H38 H38 A C C C 224 13 16 17
4 H3E0T0C1D0 lnnnnn 2+1+1 16.09 H A F I 35.87 21.32 0.00 7.18 C5 H6 H6 H38 A A A C 224 227 228 13
3 H2E0T0C1D0 lnl 3 56.39 H T A 35.87 111.99 21.32 C5 H6 H6 A A A 224 226 227
4 H4E0T0C0D0 nnnhhl 2:1+1 46.44 E F Q F 81.95 0.00 77.43 26.36 H6 H6 H6 H13 A A A A 225 228 229 273
3 H3E0T0C0D0 hhl 2:1 90.46 E T Q 81.95 111.99 77.43 H6 H6 H6 A A A 225 226 229
4 H4E0T0C0D0 hhhlhh 2:1:1 91.54 T Q G R 111.99 77.43 6.83 169.91 H6 H6 H6 H6 A A A A 226 229 230 233
4 H4E0T0C0D0 nnnhhl 2:1+1 56.15 T A G W 111.99 21.32 6.83 84.44 H6 H6 H6 H38 A A A C 226 227 230 5
5 H5E0T0C0D0 nnnhhhnlnn 2:1+:2 12.93 A F M E I 21.32 0.00 0.33 35.80 7.18 H6 H6 H6 H38 H38 A A A C C 227 228 231 9 13
4 H4E0T0C0D0 hnnnnh :2+:2 35.47 A M W E 21.32 0.33 84.44 35.80 H6 H6 H38 H38 A A C C 227 231 5 9
4 H4E0T0C0D0 nnnhhl 2:1+1 28.23 A G M W 21.32 6.83 0.33 84.44 H6 H6 H6 H38 A A A C 227 230 231 5
4 H4E0T0C0D0 nnnhhl 2:1+1 5.34 F M L F 0.00 0.33 15.27 5.77 H6 H6 H6 H13 A A A A 228 231 232 270
4 H4E0T0C0D0 nnnnnh :2+1+1 1.81 F M F I 0.00 0.33 5.77 1.14 H6 H6 H13 H38 A A A C 228 231 270 10
4 H4E0T0C0D0 nnnhhl 2:1+1 1.46 F T S F 0.00 0.00 0.06 5.77 H6 H13 H13 H13 A A A A 228 266 269 270
4 H4E0T0C0D0 nnnnnh :2+1+1 1.73 F T F I 0.00 0.00 5.77 1.14 H6 H13 H13 H38 A A A C 228 266 270 10
4 H4E0T0C0D0 nnnhhl 2:1+1 8.05 F S F F 0.00 0.06 5.77 26.36 H6 H13 H13 H13 A A A A 228 269 270 273
4 H4E0T0C0D0 hnnnnh :2+:2 11.85 F L F F 0.00 15.27 5.77 26.36 H6 H6 H13 H13 A A A A 228 232 270 273
4 H4E0T0C0D0 nnnhhl 2:1+1 29.77 F Q L F 0.00 77.43 15.27 26.36 H6 H6 H6 H13 A A A A 228 229 232 273
5 H5E0T0C0D0 nnnhhhnlnn 2:1+:2 8.89 F M E I I 0.00 0.33 35.80 1.14 7.18 H6 H6 H38 H38 H38 A A C C C 228 231 9 10 13
4 H4E0T0C0D0 nnnnnh :2+1+1 2.08 F T I I 0.00 0.00 1.14 7.18 H6 H13 H38 H38 A A C C 228 266 10 13
3 H3E0T0C0D0 hhl 2:1 87.54 Q L R 77.43 15.27 169.91 H6 H6 H6 A A A 229 232 233
4 H4E0T0C0D0 nnnhhl 2:1+1 47.87 G M K W 6.83 0.33 99.89 84.44 H6 H6 H6 H38 A A A C 230 231 234 5
3 H3E0T0C0D0 hhl 2:1 92.21 G R K 6.83 169.91 99.89 H6 H6 H6 A A A 230 233 234
4 H4E0T0C0D0 nnnnnh :2+1+1 6.38 M L F A 0.33 19.38 5.77 0.04 H6 H6 H13 H38 A A A C 231 235 270 6
4 H4E0T0C0D0 nnnnnh :2+1+1 1.82 M F A I 0.33 5.77 0.04 1.14 H6 H13 H38 H38 A A C C 231 270 6 10
4 H4E0T0C0D0 nnnhhl 2:1+1 30.15 M W A E 0.33 84.44 0.04 35.80 H6 H38 H38 H38 A C C C 231 5 6 9
4 H4E0T0C0D0 nnnhhl 2:1+1 9.33 M A E I 0.33 0.04 35.80 1.14 H6 H38 H38 H38 A C C C 231 6 9 10
3 H3E0T0C0D0 hhl 2:1 39.87 M K L 0.33 99.89 19.38 H6 H6 H6 A A A 231 234 235
4 H4E0T0C0D0 nnnhhl 2:1+1 10.19 M L L F 0.33 15.27 19.38 5.77 H6 H6 H6 H13 A A A A 231 232 235 270
4 H3E0T0C1D0 nnnlnh 2:1+1 12.12 L L I V 15.27 19.38 13.54 0.28 H6 H6 C7 H13 A A A A 232 235 237 274
4 H4E0T0C0D0 hnnnnh :2+:2 10.18 L L F V 15.27 19.38 5.77 0.28 H6 H6 H13 H13 A A A A 232 235 270 274
4 H4E0T0C0D0 nnnhhl 2:1+1 11.92 L F F V 15.27 5.77 26.36 0.28 H6 H13 H13 H13 A A A A 232 270 273 274
4 H4E0T0C0D0 nnnhhl 2:1+1 27.59 L F V H 15.27 26.36 0.28 68.43 H6 H13 H13 H13 A A A A 232 273 274 277
4 H3E0T0C1D0 nnnnnh :2+1+1 24.38 L I V H 15.27 13.54 0.28 68.43 H6 C7 H13 H13 A A A A 232 237 274 277
4 H2E0T0C2D0 llnlnh 3:1 38.66 L L D I 15.27 19.38 106.45 13.54 H6 H6 C7 C7 A A A A 232 235 236 237
3 H2E0T0C1D0 nnl 2+1 97.21 L R D 15.27 169.91 106.45 H6 H6 C7 A A A 232 233 236
3 H2E0T0C1D0 lnl 3 125.42 R K D 169.91 99.89 106.45 H6 H6 C7 A A A 233 234 236
3 H2E0T0C1D0 lll 3 75.24 K L D 99.89 19.38 106.45 H6 H6 C7 A A A 234 235 236
3 H3E0T0C0D0 nnl 2+1 58.15 K L P 99.89 19.38 55.19 H6 H6 H38 A A C 234 235 2
3 H3E0T0C0D0 nhn :2+1 79.84 K P W 99.89 55.19 84.44 H6 H38 H38 A C C 234 2 5
4 H3E0T0C1D0 lnnnnl 2+2 14.13 L I S L 19.38 13.54 15.00 8.61 H6 C7 H10 H10 A A A A 235 237 245 246
4 H3E0T0C1D0 lnnnnn 2+1+1 10.45 L I L V 19.38 13.54 8.61 0.28 H6 C7 H10 H13 A A A A 235 237 246 274
4 H4E0T0C0D0 nnnhhl 2:1+1 10.93 L S L V 19.38 15.00 8.61 0.73 H6 H10 H10 H10 A A A A 235 245 246 249
4 H4E0T0C0D0 nnnnnh :2+1+1 8.62 L L V F 19.38 8.61 0.73 5.77 H6 H10 H10 H13 A A A A 235 246 249 270
4 H4E0T0C0D0 nnnnnh :2+1+1 8.51 L L F V 19.38 8.61 5.77 0.28 H6 H10 H13 H13 A A A A 235 246 270 274
4 H4E0T0C0D0 nnnhhl 2:1+1 29.87 L P E A 19.38 55.19 44.87 0.04 H6 H38 H38 H38 A C C C 235 2 3 6
4 H4E0T0C0D0 nnnnnh :2+1+1 19.99 L S V E 19.38 15.00 0.73 44.87 H6 H10 H10 H38 A A A C 235 245 249 3
4 H4E0T0C0D0 nnnnnh :2+1+1 16.25 L V E A 19.38 0.73 44.87 0.04 H6 H10 H38 H38 A A C C 235 249 3 6
4 H4E0T0C0D0 nnnnnn 1+1+1+1 6.48 L V F A 19.38 0.73 5.77 0.04 H6 H10 H13 H38 A A A C 235 249 270 6
4 H0E0T0C4D0 llnlnn 3+1 60.28 D I K D 106.45 13.54 75.17 45.94 C7 C7 C7 C9 A A A A 236 237 238 242
4 H3E0T0C1D0 nnnhhl 2:1+1 21.92 I V H L 13.54 0.28 68.43 5.43 C7 H13 H13 H13 A A A A 237 274 277 278
4 H3E0T0C1D0 nnnhhl 2:1+1 45.35 I H L I 13.54 68.43 5.43 94.01 C7 H13 H13 H13 A A A A 237 277 278 281
4 H1E0T1C2D0 llnlnn 3+1 40.89 I K N L 13.54 75.17 69.40 5.43 C7 C7 T8 H13 A A A A 237 238 239 278
4 H2E0T0C2D0 lnnnnh 2+:2 47.04 I K L I 13.54 75.17 5.43 94.01 C7 C7 H13 H13 A A A A 237 238 278 281
4 H0E0T1C3D0 llnlnn 3+1 51.01 I K N D 13.54 75.17 69.40 45.94 C7 C7 T8 C9 A A A A 237 238 239 242
4 H2E0T0C2D0 lnnnnn 2+1+1 20.77 I D S L 13.54 45.94 15.00 8.61 C7 C9 H10 H10 A A A A 237 242 245 246
4 H0E0T3C1D0 llnlnl 4 43.87 N E D V 69.40 17.81 65.95 22.32 T8 T8 T8 C9 A A A A 239 240 241 243
3 H1E0T2C0D0 nnl 2+1 30.88 N E L 69.40 17.81 5.43 T8 T8 H13 A A A 239 240 278
4 H0E0T2C2D0 llnlnl 4 50.90 N D D V 69.40 65.95 45.94 22.32 T8 T8 C9 C9 A A A A 239 241 242 243
4 H1E0T1C2D0 lnnnnn 2+1+1 23.60 E L S C 17.81 5.43 26.54 44.61 T8 H13 C14 C14 A A A A 240 278 285 286
4 H2E0T1C1D0 nnnnnn 1+1+1+1 17.56 E L C L 17.81 5.43 44.61 2.38 T8 H13 C14 H15 A A A A 240 278 286 290
4 H2E0T1C1D0 lnnnnn 2+1+1 25.41 E C P L 17.81 44.61 36.85 2.38 T8 C14 H15 H15 A A A A 240 286 289 290
4 H1E0T2C1D0 lnnlnn 3+1 35.73 E D V P 17.81 65.95 22.32 36.85 T8 T8 C9 H15 A A A A 240 241 243 289
4 H2E0T1C1D0 lnnnnn 2+1+1 19.84 E V P L 17.81 22.32 36.85 2.38 T8 C9 H15 H15 A A A A 240 243 289 290
4 H1E0T1C2D0 llnlll 4 70.43 D D V K 65.95 45.94 22.32 147.51 T8 C9 C9 H10 A A A A 241 242 243 244
3 H2E0T1C0D0 nnn 1+1+1 50.46 D L E 65.95 43.93 41.49 T8 H20 H33 A B B 241 179 292
4 H2E0T0C2D0 llnlll 4 57.69 D V K S 45.94 22.32 147.51 15.00 C9 C9 H10 H10 A A A A 242 243 244 245
4 H2E0T0C2D0 lnnlnl 4 22.97 D V S L 45.94 22.32 15.00 8.61 C9 C9 H10 H10 A A A A 242 243 245 246
4 H2E0T0C2D0 lnnnnn 2+1+1 19.81 D V L L 45.94 22.32 8.61 2.38 C9 C9 H10 H15 A A A A 242 243 246 290
4 H3E0T0C1D0 lnnnnn 2+1+1 18.59 V L S S 22.32 8.61 30.74 12.70 C9 H10 H10 H15 A A A A 243 246 247 293
4 H3E0T0C1D0 nnnnnh :2+1+1 11.50 V L L S 22.32 8.61 2.38 12.70 C9 H10 H15 H15 A A A A 243 246 290 293
3 H2E0T0C1D0 nhl 2:1 66.86 V K S 22.32 147.51 30.74 C9 H10 H10 A A A 243 244 247
4 H3E0T0C1D0 nnnhhl 2:1+1 18.56 V P L S 22.32 36.85 2.38 12.70 C9 H15 H15 H15 A A A A 243 289 290 293
3 H3E0T0C0D0 hhl 2:1 100.25 K S R 147.51 30.74 122.50 H10 H10 H10 A A A 244 247 248
3 H3E0T0C0D0 hhl 2:1 95.00 K S R 147.51 15.00 122.50 H10 H10 H10 A A A 244 245 248
4 H4E0T0C0D0 nnnhhl 2:1+1 45.77 S R V E 15.00 122.50 0.73 44.87 H10 H10 H10 H38 A A A C 245 248 249 3
4 H4E0T0C0D0 nnnhhl 2:1+1 15.15 L S M S 8.61 30.74 8.54 12.70 H10 H10 H10 H15 A A A A 246 247 250 293
3 H3E0T0C0D0 hhl 2:1 5.96 L V M 8.61 0.73 8.54 H10 H10 H10 A A A 246 249 250
3 H3E0T0C0D0 nnn 1+1+1 3.76 L V L 8.61 0.28 2.38 H10 H13 H15 A A A 246 274 290
4 H4E0T0C0D0 hnnnnh :2+:2 13.78 S M S V 30.74 8.54 12.70 3.12 H10 H10 H15 H15 A A A A 247 250 293 297
4 H4E0T0C0D0 nnnhhl 2:1+1 30.50 S M I V 30.74 8.54 79.60 3.12 H10 H10 H10 H15 A A A A 247 250 251 297
3 H3E0T0C0D0 hhl 2:1 77.61 S R I 30.74 122.50 79.60 H10 H10 H10 A A A 247 248 251
4 H4E0T0C0D0 nnnhhl 2:1+1 58.81 R V H E 122.50 0.73 67.13 44.87 H10 H10 H10 H38 A A A C 248 249 252 3
3 H3E0T0C0D0 hhl 2:1 89.74 R I H 122.50 79.60 67.13 H10 H10 H10 A A A 248 251 252
5 H5E0T0C0D0 lhnnhnnnnn 2:1+1+1 2.84 V M V L I 0.73 8.54 0.00 3.80 1.14 H10 H10 H10 H13 H38 A A A A C 249 250 253 267 10
4 H4E0T0C0D0 hnnnnh :2+:2 0.74 V V A I 0.73 0.00 1.10 1.14 H10 H10 H38 H38 A A C C 249 253 7 10
4 H4E0T0C0D0 nnnnnh :2+1+1 2.86 V L F I 0.73 3.80 5.77 1.14 H10 H13 H13 H38 A A A C 249 267 270 10
4 H4E0T0C0D0 nnnnnh :2+1+1 1.92 V F A I 0.73 5.77 0.04 1.14 H10 H13 H38 H38 A A C C 249 270 6 10
4 H4E0T0C0D0 nnnhhl 2:1+1 0.75 V A A I 0.73 0.04 1.10 1.14 H10 H38 H38 H38 A C C C 249 6 7 10
4 H4E0T0C0D0 hnnnnh :2+:2 28.46 V H E A 0.73 67.13 44.87 1.10 H10 H10 H38 H38 A A C C 249 252 3 7
4 H4E0T0C0D0 nnnhhl 2:1+1 17.24 V H V A 0.73 67.13 0.00 1.10 H10 H10 H10 H38 A A A C 249 252 253 7
4 H4E0T0C0D0 nnnhhl 2:1+1 11.68 V E A A 0.73 44.87 0.04 1.10 H10 H38 H38 H38 A C C C 249 3 6 7
4 H3E0T1C0D0 nnnlnh 2:1+1 6.04 M V F L 8.54 0.00 11.84 3.80 H10 H10 T11 H13 A A A A 250 253 254 267
4 H4E0T0C0D0 nnnnnh :2+1+1 4.71 M L I V 8.54 3.80 3.38 3.12 H10 H13 H15 H15 A A A A 250 267 294 297
4 H3E0T1C0D0 nnnnnn 1+1+1+1 6.83 M F L V 8.54 11.84 3.80 3.12 H10 T11 H13 H15 A A A A 250 254 267 297
4 H3E0T1C0D0 lnnnnn 2+1+1 25.77 M I F V 8.54 79.60 11.84 3.12 H10 H10 T11 H15 A A A A 250 251 254 297
4 H4E0T0C0D0 nnnhhl 2:1+1 6.93 M S I V 8.54 12.70 3.38 3.12 H10 H15 H15 H15 A A A A 250 293 294 297
4 H3E0T1C0D0 nnnnnh :2+1+1 39.01 I F V T 79.60 11.84 3.12 61.49 H10 T11 H15 H15 A A A A 251 254 297 301
3 H2E0T1C0D0 nnl 2+1 73.14 I H S 79.60 67.13 72.69 H10 H10 T11 A A A 251 252 255
4 H4E0T0C0D0 nnnhhl 2:1+1 48.06 H E I A 67.13 44.87 79.15 1.10 H10 H38 H38 H38 A C C C 252 3 4 7
4 H4E0T0C0D0 nnnhhl 2:1+1 60.02 H I A Q 67.13 79.15 1.10 92.70 H10 H38 H38 H38 A C C C 252 4 7 8
4 H4E0T0C0D0 lnnnnh 2+:2 29.73 H V A R 67.13 0.00 1.10 50.70 H10 H10 H38 H38 A A C C 252 253 7 11
4 H4E0T0C0D0 nnnhhl 2:1+1 52.91 H A Q R 67.13 1.10 92.70 50.70 H10 H38 H38 H38 A C C C 252 7 8 11
3 H2E0T1C0D0 nnn 1+1+1 63.51 H S R 67.13 72.69 50.70 H10 T11 H38 A A C 252 255 11
4 H2E0T2C0D0 lnnlnn 3+1 20.65 V F D R 0.00 11.84 64.77 5.98 H10 T11 T11 H13 A A A A 253 254 256 263
4 H3E0T1C0D0 nnnnnn 1+1+1+1 30.36 V D R R 0.00 64.77 5.98 50.70 H10 T11 H13 H38 A A A C 253 256 263 11
4 H3E0T1C0D0 lnnnnh 2+:2 5.41 V F R L 0.00 11.84 5.98 3.80 H10 T11 H13 H13 A A A A 253 254 263 267
4 H4E0T0C0D0 nnnnnh :2+1+1 2.73 V R L I 0.00 5.98 3.80 1.14 H10 H13 H13 H38 A A A C 253 263 267 10
4 H4E0T0C0D0 lnnnnn 2+1+1 14.46 V R I R 0.00 5.98 1.14 50.70 H10 H13 H38 H38 A A C C 253 263 10 11
4 H4E0T0C0D0 nnnhhl 2:1+1 13.24 V A I R 0.00 1.10 1.14 50.70 H10 H38 H38 H38 A C C C 253 7 10 11
5 H1E0T2C2D0 nnnnllnlnn 3+1+1 41.35 F G V T K 11.84 65.81 63.29 30.34 35.48 T11 T11 C12 C12 H15 A A A A A 254 257 258 259 302
4 H2E0T1C1D0 nnnnnn 1+1+1+1 19.67 F T I K 11.84 30.34 1.04 35.48 T11 C12 H13 H15 A A A A 254 259 264 302
5 H4E0T1C0D0 lhhnhhnlnn 2:2+1 22.96 F V L T K 11.84 3.12 2.86 61.49 35.48 T11 H15 H15 H15 H15 A A A A A 254 297 298 301 302
4 H3E0T1C0D0 nnnnnh :2+1+1 12.80 F I L K 11.84 1.04 2.86 35.48 T11 H13 H15 H15 A A A A 254 264 298 302
5 H1E0T1C3D0 nnnnllnlnn 3+1+1 26.07 F V T N R 11.84 63.29 30.34 18.92 5.98 T11 C12 C12 C12 H13 A A A A A 254 258 259 260 263
5 H2E0T1C2D0 lnnnnnnlnn 2+2+1 13.62 F T N R I 11.84 30.34 18.92 5.98 1.04 T11 C12 C12 H13 H13 A A A A A 254 259 260 263 264
4 H1E0T2C1D0 lnnlnn 3+1 36.47 F D V R 11.84 64.77 63.29 5.98 T11 T11 C12 H13 A A A A 254 256 258 263
4 H3E0T1C0D0 nnnhhl 2:1+1 5.67 F R I L 11.84 5.98 1.04 3.80 T11 H13 H13 H13 A A A A 254 263 264 267
4 H3E0T1C0D0 lnnnnn 2+1+1 5.41 F L V L 11.84 3.80 3.12 2.86 T11 H13 H15 H15 A A A A 254 267 297 298
4 H3E0T1C0D0 nnnnnh :2+1+1 4.88 F I L L 11.84 1.04 3.80 2.86 T11 H13 H13 H15 A A A A 254 264 267 298
4 H0E0T3C1D0 llnlnl 4 51.43 F D G V 11.84 64.77 65.81 63.29 T11 T11 T11 C12 A A A A 254 256 257 258
3 H1E0T2C0D0 nnl 2+1 62.72 S D R 72.69 64.77 50.70 T11 T11 H38 A A C 255 256 11
4 H2E0T0C2D0 lnnnnn 2+1+1 34.82 V N R D 63.29 18.92 5.98 51.08 C12 C12 H13 H38 A A A C 258 260 263 15
4 H2E0T0C2D0 lnnnnn 2+1+1 27.16 T N I W 30.34 18.92 1.04 58.34 C12 C12 H13 H15 A A A A 259 260 264 305
4 H3E0T0C1D0 nnnnnh :2+1+1 31.30 T I K W 30.34 1.04 35.48 58.34 C12 H13 H15 H15 A A A A 259 264 302 305
4 H3E0T0C1D0 llnlnn 3+1 15.22 N W G N 18.92 9.93 0.00 32.03 C12 H13 H13 H38 A A A C 260 261 262 18
4 H3E0T0C1D0 nnnlnh 2:1+1 22.06 N W I W 18.92 9.93 1.04 58.34 C12 H13 H13 H15 A A A A 260 261 264 305
4 H3E0T0C1D0 lnnlnn 3+1 6.23 N G R G 18.92 0.00 5.98 0.00 C12 H13 H13 H38 A A A C 260 262 263 14
4 H3E0T0C1D0 lnnnnn 2+1+1 19.00 N R G D 18.92 5.98 0.00 51.08 C12 H13 H38 H38 A A C C 260 263 14 15
4 H3E0T0C1D0 nnnhhl 2:1+1 25.51 N G D N 18.92 0.00 51.08 32.03 C12 H38 H38 H38 A C C C 260 14 15 18
4 H3E0T0C1D0 lnnnnh 2+:2 12.74 N G G N 18.92 0.00 0.00 32.03 C12 H13 H38 H38 A A C C 260 262 14 18
5 H4E0T0C1D0 lnnnnnnlnn 2+2+1 17.53 G F F N N 0.00 41.41 0.00 14.19 32.03 H13 H17 C18 H38 H38 A A A C C 262 318 319 17 18
4 H3E0T0C1D0 nnnnnh :2+1+1 3.55 G V F N 0.00 0.00 0.00 14.19 H13 H13 C18 H38 A A A C 262 265 319 17
4 H4E0T0C0D0 nnnhhl 2:1+1 3.55 G V T N 0.00 0.00 0.00 14.19 H13 H13 H13 H38 A A A C 262 265 266 17
4 H4E0T0C0D0 hnnnnh :2+:2 3.55 G T G N 0.00 0.00 0.00 14.19 H13 H13 H38 H38 A A C C 262 266 14 17
4 H4E0T0C0D0 nnnhhl 2:1+1 11.55 G G N N 0.00 0.00 14.19 32.03 H13 H38 H38 H38 A C C C 262 14 17 18
4 H4E0T0C0D0 nnnhhl 2:1+1 1.50 G R T G 0.00 5.98 0.00 0.00 H13 H13 H13 H38 A A A C 262 263 266 14
5 H4E0T0C1D0 lnnnnnnlnn 2+2+1 16.67 W G F F N 9.93 0.00 41.41 0.00 32.03 H13 H13 H17 C18 H38 A A A A C 261 262 318 319 18
4 H3E0T0C1D0 nnnhhl 2:1+1 2.48 W G V F 9.93 0.00 0.00 0.00 H13 H13 H13 C18 A A A A 261 262 265 319
4 H4E0T0C0D0 nnnhhl 2:1+1 2.73 R T L I 5.98 0.00 3.80 1.14 H13 H13 H13 H38 A A A C 263 266 267 10
4 H4E0T0C0D0 hnnnnh :2+:2 1.78 R T I G 5.98 0.00 1.14 0.00 H13 H13 H38 H38 A A C C 263 266 10 14
4 H4E0T0C0D0 nnnhhl 2:1+1 14.46 R I R G 5.98 1.14 50.70 0.00 H13 H38 H38 H38 A C C C 263 10 11 14
4 H4E0T0C0D0 nnnhhl 2:1+1 26.94 R R G D 5.98 50.70 0.00 51.08 H13 H38 H38 H38 A C C C 263 11 14 15
4 H4E0T0C0D0 nnnhhl 2:1+1 0.26 I V I F 1.04 0.00 0.00 0.00 H13 H13 H13 H17 A A A A 264 265 268 315
4 H4E0T0C0D0 nnnhhl 2:1+1 2.74 W I V F 9.93 1.04 0.00 0.00 H13 H13 H13 H17 A A A A 261 264 265 315
4 H4E0T0C0D0 nnnnnh :2+1+1 0.05 L V I F 0.20 0.00 0.00 0.00 H4 H13 H13 H17 A A A A 213 265 268 315
4 H3E0T0C1D0 nnnnnh :2+1+1 2.48 W V F F 9.93 0.00 0.00 0.00 H13 H13 H17 C18 A A A A 261 265 315 319
4 H4E0T0C0D0 nnnhhl 2:1+1 0.07 L V I S 0.20 0.00 0.00 0.06 H4 H13 H13 H13 A A A A 213 265 268 269
4 H4E0T0C0D0 nnnhhl 2:1+1 2.08 T I I G 0.00 1.14 7.18 0.00 H13 H38 H38 H38 A C C C 266 10 13 14
4 H4E0T0C0D0 nnnhhl 2:1+1 2.68 T L F I 0.00 3.80 5.77 1.14 H13 H13 H13 H38 A A A C 266 267 270 10
4 H4E0T0C0D0 nnnhhl 2:1+1 5.34 T I G N 0.00 7.18 0.00 14.19 H13 H38 H38 H38 A C C C 266 13 14 17
4 H4E0T0C0D0 nnnhhl 2:1+1 2.64 L I G I 3.80 0.00 3.40 3.38 H13 H13 H13 H15 A A A A 267 268 271 294
4 H4E0T0C0D0 lnnnnh 2+:2 2.51 L I I L 3.80 0.00 3.38 2.86 H13 H13 H15 H15 A A A A 267 268 294 298
4 H4E0T0C0D0 nnnhhl 2:1+1 1.92 I L I L 1.04 3.80 0.00 2.86 H13 H13 H13 H15 A A A A 264 267 268 298
3 H3E0T0C0D0 hhl 2:1 4.32 L F G 3.80 5.77 3.40 H13 H13 H13 A A A 267 270 271
4 H4E0T0C0D0 nnnhhl 2:1+1 3.29 L I V L 3.80 3.38 3.12 2.86 H13 H15 H15 H15 A A A A 267 294 297 298
3 H3E0T0C0D0 hhl 2:1 3.15 F G V 5.77 3.40 0.28 H13 H13 H13 A A A 270 271 274
4 H4E0T0C0D0 nnnhhl 2:1+1 1.51 G V A L 3.40 0.28 0.00 2.38 H13 H13 H13 H15 A A A A 271 274 275 290
3 H3E0T0C0D0 hhl 2:1 57.33 F K H 26.36 77.19 68.43 H13 H13 H13 A A A 273 276 277
4 H4E0T0C0D0 nnnhhl 2:1+1 2.02 V A L L 0.28 0.00 5.43 2.38 H13 H13 H13 H15 A A A A 274 275 278 290
4 H3E0T0C1D0 nnnhhl 2:1+1 13.70 A L K I 0.00 5.43 42.59 6.78 H13 H13 H13 C14 A A A A 275 278 279 287
4 H3E0T0C1D0 nnnnnh :2+1+1 3.65 A L I L 0.00 5.43 6.78 2.38 H13 H13 C14 H15 A A A A 275 278 287 290
3 H3E0T0C0D0 hhl 2:1 72.84 K K T 77.19 42.59 98.73 H13 H13 H13 A A A 276 279 280
3 H3E0T0C0D0 hhl 2:1 81.45 K H T 77.19 68.43 98.73 H13 H13 H13 A A A 276 277 280
3 H3E0T0C0D0 hhl 2:1 87.06 H T I 68.43 98.73 94.01 H13 H13 H13 A A A 277 280 281
4 H2E0T0C2D0 lnnnnn 2+1+1 30.58 L K N S 5.43 42.59 47.77 26.54 H13 H13 C14 C14 A A A A 278 279 282 285
4 H2E0T0C2D0 lnnnnl 2+2 20.34 L K S I 5.43 42.59 26.54 6.78 H13 H13 C14 C14 A A A A 278 279 285 287
4 H1E0T0C3D0 llnlnn 3+1 20.84 L S C I 5.43 26.54 44.61 6.78 H13 C14 C14 C14 A A A A 278 285 286 287
3 H2E0T0C1D0 nhl 2:1 49.07 L I N 5.43 94.01 47.77 H13 H13 C14 A A A 278 281 282
4 H2E0T0C2D0 lnnnnn 2+1+1 14.80 L C I L 5.43 44.61 6.78 2.38 H13 C14 C14 H15 A A A A 278 286 287 290
4 H1E0T0C3D0 lnnlnn 3+1 53.25 K N E S 42.59 47.77 96.10 26.54 H13 C14 C14 C14 A A A A 279 282 284 285
3 H1E0T0C2D0 nnl 2+1 76.67 K Q E 42.59 91.31 96.10 H13 C14 C14 A A A 279 283 284
4 H2E0T0C2D0 llnlll 4 31.23 C I E P 44.61 6.78 36.66 36.85 C14 C14 H15 H15 A A A A 286 287 288 289
4 H2E0T0C2D0 lnnlnl 4 22.66 C I P L 44.61 6.78 36.85 2.38 C14 C14 H15 H15 A A A A 286 287 289 290
3 H1E0T0C2D0 nnl 2+1 33.49 C E C 44.61 36.66 19.20 C14 H15 C32 A A B 286 288 286
3 H1E0T0C2D0 nnl 2+1 29.11 C C E 44.61 19.20 23.53 C14 C32 H33 A B B 286 286 288
3 H2E0T1C0D0 nhn :2+1 30.20 E E E 36.66 32.05 21.90 H15 H15 T26 A A B 288 292 240
3 H3E0T0C0D0 hhl 2:1 35.19 E P E 36.66 36.85 32.05 H15 H15 H15 A A A 288 289 292
3 H1E0T1C1D0 nnn 1+1+1 25.92 E E C 36.66 21.90 19.20 H15 T26 C32 A B B 288 240 286
3 H3E0T0C0D0 hhl 2:1 27.20 P E S 36.85 32.05 12.70 H15 H15 H15 A A A 289 292 293
3 H3E0T0C0D0 hhl 2:1 6.15 L S I 2.38 12.70 3.38 H15 H15 H15 A A A 290 293 294
4 H4E0T0C0D0 nnnhhl 2:1+1 0.84 I A I T 0.00 0.00 3.38 0.00 H2 H15 H15 H15 A A A A 182 291 294 295
3 H3E0T0C0D0 hhl 2:1 28.77 E S D 32.05 12.70 41.55 H15 H15 H15 A A A 292 293 296
3 H1E0T2C0D0 nnl 2+1 40.09 E E D 32.05 21.90 66.32 H15 T26 T26 A B B 292 240 241
3 H3E0T0C0D0 hhl 2:1 19.12 S D V 12.70 41.55 3.12 H15 H15 H15 A A A 293 296 297
4 H4E0T0C0D0 nnnhhl 2:1+1 1.56 I I T L 0.00 3.38 0.00 2.86 H2 H15 H15 H15 A A A A 182 294 295 298
4 H4E0T0C0D0 nnnnnh :2+1+1 1.56 I I I L 0.00 0.00 3.38 2.86 H2 H13 H15 H15 A A A A 182 268 294 298
3 H3E0T0C0D0 hhl 2:1 1.14 T L V 0.00 2.86 0.55 H15 H15 H15 A A A 295 298 299
4 H4E0T0C0D0 lhhhhl 2:2 63.41 D V R T 41.55 3.12 147.46 61.49 H15 H15 H15 H15 A A A A 296 297 300 301
4 H4E0T0C0D0 nnnhhh :3+1 30.42 L V R L 27.20 0.55 83.18 10.76 H2 H15 H15 H15 A A A A 174 299 303 306
4 H4E0T0C0D0 hnnnnh :2+:2 9.92 L S V L 27.20 1.17 0.55 10.76 H2 H2 H15 H15 A A A A 174 178 299 306
3 H3E0T0C0D0 hhl 2:1 4.72 L V L 2.86 0.55 10.76 H15 H15 H15 A A A 298 299 306
4 H4E0T0C0D0 nnnhhl 2:1+1 26.41 I K W L 1.04 35.48 58.34 10.76 H13 H15 H15 H15 A A A A 264 302 305 306
4 H4E0T0C0D0 nnnhhh :3+1 12.53 I L K L 1.04 2.86 35.48 10.76 H13 H15 H15 H15 A A A A 264 298 302 306
4 H4E0T0C0D0 nnnhhl 2:1+1 53.79 L R L V 27.20 83.18 10.76 94.00 H2 H15 H15 H15 A A A A 174 303 306 307
3 H3E0T0C0D0 hhl 2:1 97.35 R D V 83.18 114.86 94.00 H15 H15 H15 A A A 303 304 307
3 H3E0T0C0D0 hhl 2:1 115.19 D V K 114.86 94.00 136.70 H15 H15 H15 A A A 304 307 308
3 H3E0T0C0D0 hhl 2:1 103.30 D W K 114.86 58.34 136.70 H15 H15 H15 A A A 304 305 308
4 H4E0T0C0D0 lnnnnh 2+:2 20.02 W I W L 9.93 1.04 58.34 10.76 H13 H13 H15 H15 A A A A 261 264 305 306
4 H3E0T0C1D0 lnnnnn 2+1+1 35.96 W W L Q 9.93 58.34 10.76 64.79 H13 H15 H15 C16 A A A A 261 305 306 309
3 H2E0T0C1D0 nhl 2:1 86.61 W K Q 58.34 136.70 64.79 H15 H15 C16 A A A 305 308 309
4 H4E0T0C0D0 lnnnnn 2+1+1 35.71 L L V G 27.20 10.76 94.00 10.89 H2 H15 H15 H17 A A A A 174 306 307 311
4 H3E0T0C1D0 lnnnnn 2+1+1 24.09 W L Q G 9.93 10.76 64.79 10.89 H13 H15 C16 H17 A A A A 261 306 309 311
3 H2E0T0C1D0 lnl 3 132.90 V K R 94.00 136.70 167.99 H15 H15 C16 A A A 307 308 310
3 H2E0T0C1D0 nnl 2+1 90.96 V R G 94.00 167.99 10.89 H15 C16 H17 A A A 307 310 311
3 H1E0T0C2D0 lll 3 123.16 K Q R 136.70 64.79 167.99 H15 C16 C16 A A A 308 309 310
4 H3E0T0C1D0 nnnlnh 2:1+1 23.96 W Q G G 9.93 64.79 10.89 10.22 H13 C16 H17 H17 A A A A 261 309 311 314
4 H2E0T0C2D0 llnlnh 3:1 63.47 Q R G G 64.79 167.99 10.89 10.22 C16 C16 H17 H17 A A A A 309 310 311 314
4 H3E0T0C1D0 lhnlnl 4 67.93 R G D G 167.99 10.89 82.62 10.22 C16 H17 H17 H17 A A A A 310 311 313 314
4 H4E0T0C0D0 nnnhhl 2:1+1 7.76 W G G F 9.93 10.89 10.22 0.00 H13 H17 H17 H17 A A A A 261 311 314 315
4 H4E0T0C0D0 nnnhhl 2:1+1 15.39 W G F F 9.93 10.22 0.00 41.41 H13 H17 H17 H17 A A A A 261 314 315 318
3 H3E0T0C0D0 hhl 2:1 67.37 D G E 82.62 10.22 109.28 H17 H17 H17 A A A 313 314 317
3 H3E0T0C0D0 hhl 2:1 53.64 G E F 10.22 109.28 41.41 H17 H17 H17 A A A 314 317 318
3 H3E0T0C0D0 hhl 2:1 73.53 D V E 82.62 28.70 109.28 H17 H17 H17 A A A 313 316 317
3 H2E0T0C1D0 nnl 2+1 67.74 V E H 28.70 109.28 65.25 H17 H17 C18 A A A 316 317 320
3 H2E0T0C1D0 lnl 3 71.98 E F H 109.28 41.41 65.25 H17 H17 C18 A A A 317 318 320
5 H4E0T0C1D0 lnnnnnnlhh 2:1+2 24.91 F F N N Y 41.41 0.00 14.19 32.03 36.93 H17 C18 H38 H38 H38 A A C C C 318 319 17 18 21
4 H3E0T0C1D0 nnnlnh 2:1+1 12.83 W F F F 9.93 0.00 41.41 0.00 H13 H17 H17 C18 A A A A 261 315 318 319
3 H2E0T0C1D0 nnl 2+1 47.86 F H Y 41.41 65.25 36.93 H17 C18 H38 A A C 318 320 21
4 H3E0T0C1D0 nnnlnh 2:1+1 42.42 F N Y A 41.41 32.03 36.93 59.32 H17 H38 H38 C39 A C C C 318 18 21 22
3 H1E0T0C2D0 nnl 2+1 108.54 H Y R 65.25 36.93 223.43 C18 H38 C39 A C C 320 21 23
5 H4E0T0C1D0 hnnnnnnlnl 3+:2 55.30 D L Y V R 109.39 27.81 53.91 0.83 84.58 C19 H20 H20 H33 H33 B B B B B 172 174 175 299 303
3 H2E0T0C1D0 lll 3 68.89 D E L 109.39 69.46 27.81 C19 H20 H20 B B B 172 173 174
3 H2E0T0C1D0 nnl 2+1 87.04 D Y R 109.39 53.91 97.83 C19 H20 H20 B B B 172 175 176
3 H2E0T0C1D0 nhl 2:1 92.23 D E R 109.39 69.46 97.83 C19 H20 H20 B B B 172 173 176
4 H2E0T0C2D0 lnnnnh 2+:2 105.28 E R R S 69.46 97.83 235.61 18.22 H20 H20 C21 C21 B B B B 173 176 201 202
4 H3E0T0C1D0 nnnhhl 2:1+1 51.62 E R Q S 69.46 97.83 20.96 18.22 H20 H20 H20 C21 B B B B 173 176 177 202
3 H3E0T0C0D0 hhl 2:1 39.41 E L Q 69.46 27.81 20.96 H20 H20 H20 B B B 173 174 177
4 H4E0T0C0D0 nnnhhl 2:1+1 20.99 L Y S V 27.81 53.91 1.40 0.83 H20 H20 H20 H33 B B B B 174 175 178 299
4 H4E0T0C0D0 hnnnnh :2+:2 10.04 L S V L 27.81 1.40 0.83 10.12 H20 H20 H33 H33 B B B B 174 178 299 306
4 H4E0T0C0D0 nnnhhl 2:1+1 15.58 L Q S W 27.81 20.96 1.40 12.14 H20 H20 H20 H35 B B B B 174 177 178 312
4 H4E0T0C0D0 nnnhhh :3+1 30.84 L V R L 27.81 0.83 84.58 10.12 H20 H33 H33 H33 B B B B 174 299 303 306
4 H4E0T0C0D0 nnnhhl 2:1+1 53.83 L R L V 27.81 84.58 10.12 92.79 H20 H33 H33 H33 B B B B 174 303 306 307
4 H4E0T0C0D0 lnnnnn 2+1+1 35.58 L L V G 27.81 10.12 92.79 11.59 H20 H33 H33 H35 B B B B 174 306 307 311
3 H3E0T0C0D0 nnl 2+1 17.18 L G W 27.81 11.59 12.14 H20 H35 H35 B B B 174 311 312
4 H4E0T0C0D0 nnnhhl 2:1+1 24.81 Y S L T 53.91 1.40 43.93 0.00 H20 H20 H20 H33 B B B B 175 178 179 295
4 H4E0T0C0D0 hnnnnh :2+:2 14.03 Y S T V 53.91 1.40 0.00 0.83 H20 H20 H33 H33 B B B B 175 178 295 299
4 H4E0T0C0D0 hnnnnh :2+:2 34.83 Y L E T 53.91 43.93 41.49 0.00 H20 H20 H33 H33 B B B B 175 179 292 295
4 H4E0T0C0D0 nnnhhl 2:1+1 36.04 Y E T D 53.91 41.49 0.00 48.74 H20 H33 H33 H33 B B B B 175 292 295 296
4 H4E0T0C0D0 nnnhhl 2:1+1 25.87 Y T D V 53.91 0.00 48.74 0.83 H20 H33 H33 H33 B B B B 175 295 296 299
3 H3E0T0C0D0 hhl 2:1 65.22 Y R L 53.91 97.83 43.93 H20 H20 H20 B B B 175 176 179
4 H4E0T0C0D0 nnnhhl 2:1+1 63.92 Y D V R 53.91 48.74 0.83 152.19 H20 H33 H33 H33 B B B B 175 296 299 300
4 H4E0T0C0D0 nnnhhl 2:1+1 72.88 Y V R R 53.91 0.83 152.19 84.58 H20 H33 H33 H33 B B B B 175 299 300 303
5 H4E0T0C1D0 lhnnhnnnnn 2:1+1+1 42.84 R Q E S S 97.83 20.96 65.32 18.22 11.88 H20 H20 H20 C21 H22 B B B B B 176 177 180 202 206
3 H3E0T0C0D0 hhl 2:1 69.03 R L E 97.83 43.93 65.32 H20 H20 H20 B B B 176 179 180
4 H4E0T0C0D0 lnnnnh 2+:2 14.69 Q I T S 20.96 2.17 23.75 11.88 H20 H20 H22 H22 B B B B 177 181 205 206
4 H4E0T0C0D0 nnnnnh :2+1+1 14.76 Q I T W 20.96 2.17 23.75 12.14 H20 H20 H22 H35 B B B B 177 181 205 312
4 H4E0T0C0D0 nnnhhl 2:1+1 9.17 Q S I W 20.96 1.40 2.17 12.14 H20 H20 H20 H35 B B B B 177 178 181 312
4 H4E0T0C0D0 nnnhhl 2:1+1 25.08 Q E I S 20.96 65.32 2.17 11.88 H20 H20 H20 H22 B B B B 177 180 181 206
4 H3E0T0C1D0 lnnnnn 2+1+1 18.70 Q S T S 20.96 18.22 23.75 11.88 H20 C21 H22 H22 B B B B 177 202 205 206
4 H4E0T0C0D0 lnnnnn 2+1+1 34.44 Q T W D 20.96 23.75 12.14 80.90 H20 H22 H35 H35 B B B B 177 205 312 313
4 H4E0T0C0D0 nnnhhl 2:1+1 11.33 S L I T 1.40 43.93 0.00 0.00 H20 H20 H20 H33 B B B B 178 179 182 295
4 H4E0T0C0D0 hnnnnh :2+:2 0.67 S I T L 1.40 0.00 0.00 1.28 H20 H20 H33 H33 B B B B 178 182 295 298
4 H4E0T0C0D0 nnnhhl 2:1+1 3.93 S I I W 1.40 2.17 0.00 12.14 H20 H20 H20 H35 B B B B 178 181 182 312
4 H4E0T0C0D0 nnnnnh :2+1+1 3.71 S I L W 1.40 0.00 1.28 12.14 H20 H20 H33 H35 B B B B 178 182 298 312
4 H4E0T0C0D0 nnnhhl 2:1+1 0.88 S T L V 1.40 0.00 1.28 0.83 H20 H33 H33 H33 B B B B 178 295 298 299
4 H4E0T0C0D0 nnnhhl 2:1+1 3.41 S L V L 1.40 1.28 0.83 10.12 H20 H33 H33 H33 B B B B 178 298 299 306
5 H5E0T0C0D0 nnnhhhnlnn 2:1+:2 24.35 L S E A E 43.93 12.79 23.53 0.00 41.49 H20 H20 H33 H33 H33 B B B B B 179 183 288 291 292
4 H4E0T0C0D0 nnnhhl 2:1+1 14.18 L I S A 43.93 0.00 12.79 0.00 H20 H20 H20 H33 B B B B 179 182 183 291
3 H3E0T0C0D0 hhl 2:1 40.68 L E S 43.93 65.32 12.79 H20 H20 H20 B B B 179 180 183
4 H4E0T0C0D0 nnnhhl 2:1+1 21.36 L A E T 43.93 0.00 41.49 0.00 H20 H33 H33 H33 B B B B 179 291 292 295
4 H4E0T0C0D0 hnnnnh :2+:2 10.98 L I A T 43.93 0.00 0.00 0.00 H20 H20 H33 H33 B B B B 179 182 291 295
3 H3E0T0C0D0 hhl 2:1 48.96 E S R 65.32 12.79 68.76 H20 H20 H20 B B B 180 183 184
3 H3E0T0C0D0 hhl 2:1 45.42 E I R 65.32 2.17 68.76 H20 H20 H20 B B B 180 181 184
4 H4E0T0C0D0 nnnhhl 2:1+1 9.45 I T S A 2.17 23.75 11.88 0.00 H20 H22 H22 H22 B B B B 181 205 206 209
4 H4E0T0C0D0 nnnnnh :2+1+1 9.52 I T A W 2.17 23.75 0.00 12.14 H20 H22 H22 H35 B B B B 181 205 209 312
4 H4E0T0C0D0 nnnhhl 2:1+1 4.72 I S A L 2.17 11.88 0.00 4.84 H20 H22 H22 H22 B B B B 181 206 209 210
4 H4E0T0C0D0 nnnhhl 2:1+1 1.75 I A L L 2.17 0.00 4.84 0.00 H20 H22 H22 H22 B B B B 181 209 210 213
4 H4E0T0C0D0 nnnnnh :2+1+1 3.58 I A L W 2.17 0.00 0.00 12.14 H20 H22 H22 H35 B B B B 181 209 213 312
4 H4E0T0C0D0 nnnhhl 2:1+1 18.94 I R Y L 2.17 68.76 0.00 4.84 H20 H20 H20 H22 B B B B 181 184 185 210
4 H4E0T0C0D0 hnnnnh :2+:2 1.75 I Y L L 2.17 0.00 4.84 0.00 H20 H20 H22 H22 B B B B 181 185 210 213
4 H4E0T0C0D0 nnnhhl 2:1+1 0.54 I I Y L 2.17 0.00 0.00 0.00 H20 H20 H20 H22 B B B B 181 182 185 213
4 H4E0T0C0D0 lnnnnn 2+1+1 3.58 I I L W 2.17 0.00 0.00 12.14 H20 H20 H22 H35 B B B B 181 182 213 312
4 H4E0T0C0D0 nnnhhl 2:1+1 0.00 I Y L I 0.00 0.00 0.00 0.00 H20 H20 H20 H31 B B B B 182 185 186 268
4 H4E0T0C0D0 nnnnnh :2+1+1 0.00 I Y L I 0.00 0.00 0.00 0.00 H20 H20 H22 H31 B B B B 182 185 213 268
4 H4E0T0C0D0 nnnnnh :2+1+1 0.07 I L I I 0.00 0.00 0.00 0.28 H20 H20 H31 H33 B B B B 182 186 268 294
4 H4E0T0C0D0 nnnnnh :2+1+1 0.39 I I I L 0.00 0.00 0.28 1.28 H20 H31 H33 H33 B B B B 182 268 294 298
4 H4E0T0C0D0 nnnnnn 1+1+1+1 3.35 I I L W 0.00 0.00 1.28 12.14 H20 H31 H33 H35 B B B B 182 268 298 312
4 H4E0T0C0D0 nnnnnn 1+1+1+1 3.04 I L I W 0.00 0.00 0.00 12.14 H20 H22 H31 H35 B B B B 182 213 268 312
4 H4E0T0C0D0 nnnhhl 2:1+1 3.20 I S L A 0.00 12.79 0.00 0.00 H20 H20 H20 H33 B B B B 182 183 186 291
4 H4E0T0C0D0 hnnnnh :2+:2 0.07 I L A I 0.00 0.00 0.00 0.28 H20 H20 H33 H33 B B B B 182 186 291 294
4 H4E0T0C0D0 nnnhhl 2:1+1 0.07 I A I T 0.00 0.00 0.28 0.00 H20 H33 H33 H33 B B B B 182 291 294 295
4 H4E0T0C0D0 nnnhhl 2:1+1 0.39 I I T L 0.00 0.28 0.00 1.28 H20 H33 H33 H33 B B B B 182 294 295 298
4 H3E0T0C1D0 nnnhhl 2:1+1 32.49 S L R I 12.79 0.00 110.38 6.78 H20 H20 H20 C32 B B B B 183 186 187 287
4 H3E0T0C1D0 lnnnnh 2+:2 38.37 S R I E 12.79 110.38 6.78 23.53 H20 H20 C32 H33 B B B B 183 187 287 288
3 H3E0T0C0D0 hhl 2:1 63.98 S R R 12.79 68.76 110.38 H20 H20 H20 B B B 183 184 187
4 H3E0T0C1D0 nnnlnh 2:1+1 10.78 S I E A 12.79 6.78 23.53 0.00 H20 C32 H33 H33 B B B B 183 287 288 291
4 H3E0T0C1D0 nnnnnh :2+1+1 4.89 S L I A 12.79 0.00 6.78 0.00 H20 H20 C32 H33 B B B B 183 186 287 291
5 H4E0T0C1D0 hnnnnnnnhn :2+:2+1 51.74 R E D L R 68.76 10.68 142.43 4.84 32.01 H20 H20 C21 H22 H22 B B B B B 184 188 195 210 214
5 H5E0T0C0D0 nnnhhhnlnn 2:1+:2 23.26 R Y E L R 68.76 0.00 10.68 4.84 32.01 H20 H20 H20 H22 H22 B B B B B 184 185 188 210 214
3 H3E0T0C0D0 hhl 2:1 63.27 R R E 68.76 110.38 10.68 H20 H20 H20 B B B 184 187 188
4 H4E0T0C0D0 nnnhhh :3+1 61.95 R R L R 68.76 142.19 4.84 32.01 H20 H22 H22 H22 B B B B 184 207 210 214
4 H4E0T0C0D0 nnnhhl 2:1+1 17.34 Y E Q R 0.00 10.68 26.67 32.01 H20 H20 H20 H22 B B B B 185 188 189 214
4 H4E0T0C0D0 hnnnnh :2+:2 29.05 Y Q R D 0.00 26.67 32.01 57.50 H20 H20 H22 H22 B B B B 185 189 214 218
4 H4E0T0C0D0 nnnhhl 2:1+1 6.67 Y L Q A 0.00 0.00 26.67 0.00 H20 H20 H20 H31 B B B B 185 186 189 272
4 H4E0T0C0D0 hnnnnh :2+:2 23.89 Y Q D Q 0.00 26.67 57.50 11.39 H20 H20 H22 H22 B B B B 185 189 218 221
4 H4E0T0C0D0 nnnnnh :2+1+1 9.52 Y Q Q A 0.00 26.67 11.39 0.00 H20 H20 H22 H31 B B B B 185 189 221 272
4 H4E0T0C0D0 nnnhhl 2:1+1 9.21 Y L L R 0.00 4.84 0.00 32.01 H20 H22 H22 H22 B B B B 185 210 213 214
4 H4E0T0C0D0 nnnhhl 2:1+1 8.00 Y L R G 0.00 0.00 32.01 0.00 H20 H22 H22 H22 B B B B 185 213 214 217
4 H4E0T0C0D0 nnnnnh :2+1+1 0.01 Y L G S 0.00 0.00 0.00 0.02 H20 H22 H22 H31 B B B B 185 213 217 269
4 H4E0T0C0D0 lnnnnn 2+1+1 0.01 Y L I S 0.00 0.00 0.00 0.02 H20 H22 H31 H31 B B B B 185 213 268 269
4 H4E0T0C0D0 nnnhhl 2:1+1 22.38 Y R G D 0.00 32.01 0.00 57.50 H20 H22 H22 H22 B B B B 185 214 217 218
4 H4E0T0C0D0 nnnhhl 2:1+1 17.22 Y G D Q 0.00 0.00 57.50 11.39 H20 H22 H22 H22 B B B B 185 217 218 221
4 H4E0T0C0D0 nnnnnh :2+1+1 2.85 Y G Q S 0.00 0.00 11.39 0.02 H20 H22 H22 H31 B B B B 185 217 221 269
4 H4E0T0C0D0 nnnhhl 2:1+1 0.01 Y I S A 0.00 0.00 0.02 0.00 H20 H31 H31 H31 B B B B 185 268 269 272
4 H4E0T0C0D0 lnnnnh 2+:2 0.00 Y L I A 0.00 0.00 0.00 0.00 H20 H20 H31 H31 B B B B 185 186 268 272
4 H4E0T0C0D0 nnnnnh :2+1+1 2.85 Y Q S A 0.00 11.39 0.02 0.00 H20 H22 H31 H31 B B B B 185 221 269 272
4 H4E0T0C0D0 nnnhhl 2:1+1 9.97 L Q A A 0.00 26.67 13.21 0.00 H20 H20 H20 H31 B B B B 186 189 190 275
4 H4E0T0C0D0 hnnnnh :2+:2 6.67 L Q A A 0.00 26.67 0.00 0.00 H20 H20 H31 H31 B B B B 186 189 272 275
4 H4E0T0C0D0 nnnhhl 2:1+1 0.11 L G A A 0.00 0.43 0.00 0.00 H20 H31 H31 H31 B B B B 186 271 272 275
4 H4E0T0C0D0 nnnnnh :2+1+1 0.88 L G A L 0.00 0.43 0.00 3.08 H20 H31 H31 H33 B B B B 186 271 275 290
4 H3E0T0C1D0 nnnnnh :2+1+1 5.00 L A A I 0.00 13.21 0.00 6.78 H20 H20 H31 C32 B B B B 186 190 275 287
4 H3E0T0C1D0 nnnnnn 1+1+1+1 2.46 L A I L 0.00 0.00 6.78 3.08 H20 H31 C32 H33 B B B B 186 275 287 290
4 H4E0T0C0D0 nnnhhl 2:1+1 0.11 L I G A 0.00 0.00 0.43 0.00 H20 H31 H31 H31 B B B B 186 268 271 272
4 H4E0T0C0D0 nnnnnh :2+1+1 0.18 L I G I 0.00 0.00 0.43 0.28 H20 H31 H31 H33 B B B B 186 268 271 294
4 H3E0T0C1D0 nnnhhl 2:1+1 32.59 L R A I 0.00 110.38 13.21 6.78 H20 H20 H20 C32 B B B B 186 187 190 287
4 H3E0T0C1D0 lnnnnn 2+1+1 2.46 L I L A 0.00 6.78 3.08 0.00 H20 C32 H33 H33 B B B B 186 287 290 291
4 H4E0T0C0D0 nnnhhl 2:1+1 0.84 L L A I 0.00 3.08 0.00 0.28 H20 H33 H33 H33 B B B B 186 290 291 294
4 H4E0T0C0D0 nnnnnh :2+1+1 0.95 L G L I 0.00 0.43 3.08 0.28 H20 H31 H33 H33 B B B B 186 271 290 294
3 H3E0T0C0D0 hhl 2:1 69.98 R A T 110.38 13.21 86.35 H20 H20 H20 B B B 187 190 191
3 H3E0T0C0D0 hhl 2:1 69.14 R E T 110.38 10.68 86.35 H20 H20 H20 B B B 187 188 191
4 H2E0T0C2D0 llnlnh 3:1 56.71 E T G A 10.68 86.35 63.70 66.11 H20 H20 C21 C21 B B B B 188 191 192 193
4 H1E0T0C3D0 llnlnn 3+1 92.59 E A K D 10.68 66.11 151.12 142.43 H20 C21 C21 C21 B B B B 188 193 194 195
3 H2E0T0C1D0 nnl 2+1 33.68 E Q G 10.68 26.67 63.70 H20 H20 C21 B B B 188 189 192
4 H2E0T0C2D0 lnnnnn 2+1+1 84.06 E K D R 10.68 151.12 142.43 32.01 H20 C21 C21 H22 B B B B 188 194 195 214
4 H4E0T0C0D0 nnnnnh :2+1+1 29.57 Q Q A K 26.67 11.39 0.00 80.20 H20 H22 H31 H31 B B B B 189 221 272 276
4 H4E0T0C0D0 nnnhhl 2:1+1 26.72 Q A A K 26.67 0.00 0.00 80.20 H20 H31 H31 H31 B B B B 189 272 275 276
4 H4E0T0C0D0 lnnnnl 2+2 30.02 Q A A K 26.67 13.21 0.00 80.20 H20 H20 H31 H31 B B B B 189 190 275 276
4 H4E0T0C0D0 nnnhhl 2:1+1 31.65 A A K K 13.21 0.00 80.20 33.19 H20 H31 H31 H31 B B B B 190 275 276 279
4 H3E0T0C1D0 nnnnnh :2+1+1 13.29 A A K I 13.21 0.00 33.19 6.78 H20 H31 H31 C32 B B B B 190 275 279 287
3 H3E0T0C0D0 nnl 2+1 44.25 A T K 13.21 86.35 33.19 H20 H20 H31 B B B 190 191 279
3 H2E0T0C1D0 lll 3 34.89 S G A 18.22 27.70 58.76 C21 H22 H22 B B B 202 203 204
3 H2E0T0C1D0 nhl 2:1 19.27 S G S 18.22 27.70 11.88 C21 H22 H22 B B B 202 203 206
3 H2E0T0C1D0 lnl 3 33.58 S A T 18.22 58.76 23.75 C21 H22 H22 B B B 202 204 205
3 H3E0T0C0D0 hhl 2:1 60.59 G S R 27.70 11.88 142.19 H22 H22 H22 B B B 203 206 207
3 H3E0T0C0D0 hhl 2:1 76.22 G A R 27.70 58.76 142.19 H22 H22 H22 B B B 203 204 207
3 H3E0T0C0D0 hhl 2:1 104.42 A R K 58.76 142.19 112.31 H22 H22 H22 B B B 204 207 208
3 H3E0T0C0D0 hhl 2:1 64.94 A T K 58.76 23.75 112.31 H22 H22 H22 B B B 204 205 208
4 H4E0T0C0D0 hnnnnh :2+:2 14.91 T A W V 23.75 0.00 12.14 23.76 H22 H22 H35 H35 B B B B 205 209 312 316
4 H4E0T0C0D0 nnnhhl 2:1+1 39.95 T K A V 23.75 112.31 0.00 23.76 H22 H22 H22 H35 B B B B 205 208 209 316
4 H4E0T0C0D0 nnnhhl 2:1+1 35.14 T W D V 23.75 12.14 80.90 23.76 H22 H35 H35 H35 B B B B 205 312 313 316
3 H3E0T0C0D0 hhl 2:1 52.97 S R L 11.88 142.19 4.84 H22 H22 H22 B B B 206 207 210
4 H4E0T0C0D0 hhhlhh 2:1:1 68.14 R L E R 142.19 4.84 93.52 32.01 H22 H22 H22 H22 B B B B 207 210 211 214
3 H3E0T0C0D0 hhl 2:1 116.01 R K E 142.19 112.31 93.52 H22 H22 H22 B B B 207 208 211
4 H4E0T0C0D0 nnnhhl 2:1+1 35.46 K A T V 112.31 0.00 5.78 23.76 H22 H22 H22 H35 B B B B 208 209 212 316
3 H3E0T0C0D0 hhl 2:1 70.54 K E T 112.31 93.52 5.78 H22 H22 H22 B B B 208 211 212
4 H4E0T0C0D0 hnnnnh :2+:2 3.04 A L W F 0.00 0.00 12.14 0.00 H22 H22 H35 H35 B B B B 209 213 312 315
4 H4E0T0C0D0 nnnhhl 2:1+1 1.45 A T L F 0.00 5.78 0.00 0.00 H22 H22 H22 H35 B B B B 209 212 213 315
4 H4E0T0C0D0 nnnhhl 2:1+1 8.98 A W F V 0.00 12.14 0.00 23.76 H22 H35 H35 H35 B B B B 209 312 315 316
4 H4E0T0C0D0 lnnnnh 2+:2 7.39 A T F V 0.00 5.78 0.00 23.76 H22 H22 H35 H35 B B B B 209 212 315 316
3 H3E0T0C0D0 hhl 2:1 74.34 E R R 93.52 32.01 97.50 H22 H22 H22 B B B 211 214 215
3 H3E0T0C0D0 hhl 2:1 65.60 E T R 93.52 5.78 97.50 H22 H22 H22 B B B 211 212 215
5 H5E0T0C0D0 lhhnhhnlnn 2:2+1 1.97 T L V G V 5.78 0.00 4.09 0.00 0.00 H22 H22 H22 H22 H31 B B B B B 212 213 216 217 265
5 H5E0T0C0D0 lhnnhnnnnn 2:1+1+1 1.97 T L V V F 5.78 0.00 4.09 0.00 0.00 H22 H22 H22 H31 H35 B B B B B 212 213 216 265 315
5 H4E0T0C1D0 hnnnnnnnnn :2+1+1+1 1.97 T V V F F 5.78 4.09 0.00 0.00 0.00 H22 H22 H31 H35 C36 B B B B B 212 216 265 315 319
4 H3E0T0C1D0 nnnhhl 2:1+1 26.84 T R V F 5.78 97.50 4.09 0.00 H22 H22 H22 C36 B B B B 212 215 216 319
4 H3E0T0C1D0 nnnnnh :2+1+1 31.76 T R V F 5.78 97.50 23.76 0.00 H22 H22 H35 C36 B B B B 212 215 316 319
4 H3E0T0C1D0 lnnnnn 2+1+1 7.39 T F V F 5.78 0.00 23.76 0.00 H22 H35 H35 C36 B B B B 212 315 316 319
4 H4E0T0C0D0 hnnnnh :2+:2 0.01 L G V S 0.00 0.00 0.00 0.02 H22 H22 H31 H31 B B B B 213 217 265 269
4 H4E0T0C0D0 nnnhhl 2:1+1 0.01 L V I S 0.00 0.00 0.00 0.02 H22 H31 H31 H31 B B B B 213 265 268 269
4 H4E0T0C0D0 nnnnnh :2+1+1 0.00 L V I F 0.00 0.00 0.00 0.00 H22 H31 H31 H35 B B B B 213 265 268 315
4 H4E0T0C0D0 nnnnnh :2+1+1 3.04 L I W F 0.00 0.00 12.14 0.00 H22 H31 H35 H35 B B B B 213 268 312 315
4 H3E0T0C1D0 lnnnnn 2+1+1 37.54 R V F Y 97.50 4.09 0.00 48.56 H22 H22 C36 H41 B B B D 215 216 319 21
4 H2E0T0C2D0 lnnnnn 2+1+1 70.29 R F V Y 97.50 0.00 135.09 48.56 H22 C36 C36 H41 B B B D 215 319 321 21
3 H3E0T0C0D0 hhl 2:1 43.07 R V G 97.50 4.09 27.61 H22 H22 H22 B B B 215 216 219
4 H2E0T0C2D0 lnnnnn 2+1+1 101.80 R H V Y 97.50 126.03 135.09 48.56 H22 C36 C36 H41 B B B D 215 320 321 21
3 H2E0T0C1D0 nnn 1+1+1 82.43 R V H 97.50 23.76 126.03 H22 H35 C36 B B B 215 316 320
4 H3E0T0C1D0 nnnnnn 1+1+1+1 4.89 V V F N 4.09 0.00 0.00 15.47 H22 H31 C36 H41 B B B D 216 265 319 17
4 H4E0T0C0D0 nnnnnh :2+1+1 5.83 V V V N 4.09 3.77 0.00 15.47 H22 H22 H31 H41 B B B D 216 220 265 17
4 H4E0T0C0D0 nnnhhl 2:1+1 1.96 V G V V 4.09 0.00 3.77 0.00 H22 H22 H22 H31 B B B B 216 217 220 265
4 H4E0T0C0D0 lhhlhl 4 8.87 V G G V 4.09 0.00 27.61 3.77 H22 H22 H22 H22 B B B B 216 217 219 220
4 H3E0T0C1D0 nnnnnh :2+1+1 17.03 V F N Y 4.09 0.00 15.47 48.56 H22 C36 H41 H41 B B D D 216 319 17 21
4 H4E0T0C0D0 nnnhhl 2:1+1 3.79 G V Q S 0.00 3.77 11.39 0.02 H22 H22 H22 H31 B B B B 217 220 221 269
4 H4E0T0C0D0 hnnnnh :2+:2 0.95 G V V S 0.00 3.77 0.00 0.02 H22 H22 H31 H31 B B B B 217 220 265 269
3 H3E0T0C0D0 lll 3 28.37 G D G 0.00 57.50 27.61 H22 H22 H22 B B B 217 218 219
3 H3E0T0C0D0 hhl 2:1 46.21 D Q R 57.50 11.39 69.75 H22 H22 H22 B B B 218 221 222
3 H3E0T0C0D0 hhl 2:1 51.62 D G R 57.50 27.61 69.75 H22 H22 H22 B B B 218 219 222
3 H3E0T0C0D0 hhl 2:1 71.74 G R N 27.61 69.75 117.85 H22 H22 H22 B B B 219 222 223
3 H3E0T0C0D0 hhl 2:1 49.74 G V N 27.61 3.77 117.85 H22 H22 H22 B B B 219 220 223
4 H4E0T0C0D0 nnnnnh :2+1+1 0.95 V F T S 3.77 0.00 0.00 0.02 H22 H24 H31 H31 B B B B 220 228 266 269
4 H4E0T0C0D0 nnnnnn 1+1+1+1 2.14 V F T I 3.77 0.00 0.00 4.79 H22 H24 H31 H41 B B B D 220 228 266 13
4 H4E0T0C0D0 lnnnnn 2+1+1 3.79 V Q F S 3.77 11.39 0.00 0.02 H22 H22 H24 H31 B B B B 220 221 228 269
4 H3E0T0C1D0 nnnnnn 1+1+1+1 12.16 V H F I 3.77 40.09 0.00 4.79 H22 C23 H24 H41 B B B D 220 224 228 13
3 H2E0T0C1D0 nhl 2:1 53.90 V N H 3.77 117.85 40.09 H22 H22 C23 B B B 220 223 224
4 H4E0T0C0D0 nnnhhl 2:1+1 0.95 V V T S 3.77 0.00 0.00 0.02 H22 H31 H31 H31 B B B B 220 265 266 269
4 H4E0T0C0D0 lnnnnn 2+1+1 4.81 V V T N 3.77 0.00 0.00 15.47 H22 H31 H31 H41 B B B D 220 265 266 17
4 H4E0T0C0D0 nnnnnh :2+1+1 6.01 V T I N 3.77 0.00 4.79 15.47 H22 H31 H41 H41 B B D D 220 266 13 17
4 H3E0T0C1D0 nnnnnh :2+1+1 16.03 V H I N 3.77 40.09 4.79 15.47 H22 C23 H41 H41 B B D D 220 224 13 17
4 H4E0T0C0D0 nnnnnh :2+1+1 30.94 Q E F F 11.39 84.13 0.00 28.23 H22 H24 H24 H31 B B B B 221 225 228 273
4 H4E0T0C0D0 nnnnnh :2+1+1 9.91 Q F S F 11.39 0.00 0.02 28.23 H22 H24 H31 H31 B B B B 221 228 269 273
4 H4E0T0C0D0 nnnhhl 2:1+1 9.91 Q S A F 11.39 0.02 0.00 28.23 H22 H31 H31 H31 B B B B 221 269 272 273
4 H4E0T0C0D0 nnnhhl 2:1+1 29.96 Q A F K 11.39 0.00 28.23 80.20 H22 H31 H31 H31 B B B B 221 272 273 276
3 H3E0T0C0D0 nnl 2+1 55.09 Q R E 11.39 69.75 84.13 H22 H22 H24 B B B 221 222 225
4 H3E0T0C1D0 nnnhhl 2:1+1 37.39 H I E N 40.09 4.79 89.20 15.47 C23 H41 H41 H41 B D D D 224 13 16 17
4 H3E0T0C1D0 lnnnnn 2+1+1 17.59 H A F I 40.09 25.46 0.00 4.79 C23 H24 H24 H41 B B B D 224 227 228 13
3 H2E0T0C1D0 lnl 3 58.93 H T A 40.09 111.23 25.46 C23 H24 H24 B B B 224 226 227
4 H4E0T0C0D0 nnnhhl 2:1+1 50.67 E F Q F 84.13 0.00 90.31 28.23 H24 H24 H24 H31 B B B B 225 228 229 273
3 H3E0T0C0D0 hhl 2:1 95.22 E T Q 84.13 111.23 90.31 H24 H24 H24 B B B 225 226 229
3 H3E0T0C0D0 hhl 2:1 73.05 T Q G 111.23 90.31 17.60 H24 H24 H24 B B B 226 229 230
3 H3E0T0C0D0 hhl 2:1 51.43 T A G 111.23 25.46 17.60 H24 H24 H24 B B B 226 227 230
4 H4E0T0C0D0 nnnhhl 2:1+1 43.55 A G M W 25.46 17.60 0.62 130.53 H24 H24 H24 H41 B B B D 227 230 231 5
4 H4E0T0C0D0 hnnnnh :2+:2 49.39 A M W E 25.46 0.62 130.53 40.95 H24 H24 H41 H41 B B D D 227 231 5 9
4 H4E0T0C0D0 nnnhhl 2:1+1 7.72 A F M I 25.46 0.00 0.62 4.79 H24 H24 H24 H41 B B B D 227 228 231 13
4 H4E0T0C0D0 hnnnnh :2+:2 17.96 A M E I 25.46 0.62 40.95 4.79 H24 H24 H41 H41 B B D D 227 231 9 13
4 H4E0T0C0D0 nnnhhl 2:1+1 3.90 F M L F 0.00 0.62 13.54 1.46 H24 H24 H24 H31 B B B B 228 231 232 270
4 H4E0T0C0D0 nnnnnh :2+1+1 0.65 F M F I 0.00 0.62 1.46 0.51 H24 H24 H31 H41 B B B D 228 231 270 10
4 H4E0T0C0D0 nnnhhl 2:1+1 0.37 F T S F 0.00 0.00 0.02 1.46 H24 H31 H31 H31 B B B B 228 266 269 270
4 H4E0T0C0D0 nnnnnh :2+1+1 0.49 F T F I 0.00 0.00 1.46 0.51 H24 H31 H31 H41 B B B D 228 266 270 10
4 H4E0T0C0D0 nnnhhl 2:1+1 7.43 F S F F 0.00 0.02 1.46 28.23 H24 H31 H31 H31 B B B B 228 269 270 273
4 H4E0T0C0D0 hnnnnh :2+:2 10.81 F L F F 0.00 13.54 1.46 28.23 H24 H24 H31 H31 B B B B 228 232 270 273
4 H4E0T0C0D0 nnnhhl 2:1+1 33.02 F Q L F 0.00 90.31 13.54 28.23 H24 H24 H24 H31 B B B B 228 229 232 273
4 H4E0T0C0D0 hnnnnh :2+:2 1.48 F M I I 0.00 0.62 0.51 4.79 H24 H24 H41 H41 B B D D 228 231 10 13
4 H4E0T0C0D0 nnnnnh :2+1+1 1.32 F T I I 0.00 0.00 0.51 4.79 H24 H31 H41 H41 B B D D 228 266 10 13
3 H3E0T0C0D0 hhl 2:1 93.60 Q L R 90.31 13.54 176.96 H24 H24 H24 B B B 229 232 233
3 H3E0T0C0D0 hhl 2:1 94.96 Q G R 90.31 17.60 176.96 H24 H24 H24 B B B 229 230 233
4 H4E0T0C0D0 nnnhhl 2:1+1 58.17 G M K W 17.60 0.62 83.94 130.53 H24 H24 H24 H41 B B B D 230 231 234 5
3 H3E0T0C0D0 hhl 2:1 92.83 G R K 17.60 176.96 83.94 H24 H24 H24 B B B 230 233 234
4 H4E0T0C0D0 nnnnnh :2+1+1 4.84 M L F A 0.62 17.26 1.46 0.00 H24 H24 H31 H41 B B B D 231 235 270 6
4 H4E0T0C0D0 hnnnnh :2+:2 19.06 M L P A 0.62 17.26 58.37 0.00 H24 H24 H41 H41 B B D D 231 235 2 6
4 H4E0T0C0D0 nnnhhl 2:1+1 47.38 M P W A 0.62 58.37 130.53 0.00 H24 H41 H41 H41 B D D D 231 2 5 6
4 H4E0T0C0D0 nnnhhl 2:1+1 43.03 M W A E 0.62 130.53 0.00 40.95 H24 H41 H41 H41 B D D D 231 5 6 9
4 H4E0T0C0D0 nnnhhl 2:1+1 10.52 M A E I 0.62 0.00 40.95 0.51 H24 H41 H41 H41 B D D D 231 6 9 10
4 H4E0T0C0D0 nnnnnh :2+1+1 0.65 M F A I 0.62 1.46 0.00 0.51 H24 H31 H41 H41 B B D D 231 270 6 10
4 H4E0T0C0D0 nnnhhl 2:1+1 40.05 M K L P 0.62 83.94 17.26 58.37 H24 H24 H24 H41 B B B D 231 234 235 2
4 H4E0T0C0D0 hnnnnh :2+:2 68.37 M K P W 0.62 83.94 58.37 130.53 H24 H24 H41 H41 B B D D 231 234 2 5
4 H4E0T0C0D0 nnnhhl 2:1+1 8.22 M L L F 0.62 13.54 17.26 1.46 H24 H24 H24 H31 B B B B 231 232 235 270
4 H4E0T0C0D0 nnnhhl 2:1+1 11.72 M E I I 0.62 40.95 0.51 4.79 H24 H41 H41 H41 B D D D 231 9 10 13
4 H3E0T0C1D0 nnnlnh 2:1+1 12.41 L L I V 13.54 17.26 17.90 0.94 H24 H24 C25 H31 B B B B 232 235 237 274
4 H4E0T0C0D0 hnnnnh :2+:2 8.30 L L F V 13.54 17.26 1.46 0.94 H24 H24 H31 H31 B B B B 232 235 270 274
4 H4E0T0C0D0 nnnhhl 2:1+1 11.04 L F F V 13.54 1.46 28.23 0.94 H24 H31 H31 H31 B B B B 232 270 273 274
4 H4E0T0C0D0 nnnhhl 2:1+1 31.54 L F V H 13.54 28.23 0.94 83.44 H24 H31 H31 H31 B B B B 232 273 274 277
4 H3E0T0C1D0 nnnnnh :2+1+1 28.95 L I V H 13.54 17.90 0.94 83.44 H24 C25 H31 H31 B B B B 232 237 274 277
3 H2E0T0C1D0 lnl 3 122.82 R K D 176.96 83.94 107.55 H24 H24 C25 B B B 233 234 236
3 H2E0T0C1D0 lll 3 69.58 K L D 83.94 17.26 107.55 H24 H24 C25 B B B 234 235 236
5 H3E0T0C2D0 lnnnnnnlnn 2+2+1 13.11 L I D S L 17.26 17.90 14.63 10.25 5.52 H24 C25 C27 H28 H28 B B B B B 235 237 242 245 246
4 H3E0T0C1D0 lnnnnn 2+1+1 10.40 L I L V 17.26 17.90 5.52 0.94 H24 C25 H28 H31 B B B B 235 237 246 274
4 H4E0T0C0D0 nnnhhl 2:1+1 8.31 L S L V 17.26 10.25 5.52 0.23 H24 H28 H28 H28 B B B B 235 245 246 249
4 H4E0T0C0D0 nnnnnh :2+1+1 6.12 L L V F 17.26 5.52 0.23 1.46 H24 H28 H28 H31 B B B B 235 246 249 270
4 H4E0T0C0D0 nnnnnh :2+1+1 6.30 L L F V 17.26 5.52 1.46 0.94 H24 H28 H31 H31 B B B B 235 246 270 274
4 H1E0T0C3D0 llnlnn 3+1 39.34 L D I D 17.26 107.55 17.90 14.63 H24 C25 C25 C27 B B B B 235 236 237 242
4 H4E0T0C0D0 nnnhhl 2:1+1 30.17 L P E A 17.26 58.37 45.06 0.00 H24 H41 H41 H41 B D D D 235 2 3 6
4 H4E0T0C0D0 nnnnnh :2+1+1 18.20 L S V E 17.26 10.25 0.23 45.06 H24 H28 H28 H41 B B B D 235 245 249 3
4 H4E0T0C0D0 nnnnnh :2+1+1 15.64 L V E A 17.26 0.23 45.06 0.00 H24 H28 H41 H41 B B D D 235 249 3 6
4 H4E0T0C0D0 nnnnnn 1+1+1+1 4.74 L V F A 17.26 0.23 1.46 0.00 H24 H28 H31 H41 B B B D 235 249 270 6
4 H0E0T0C4D0 llnlnn 3+1 69.78 D I K D 107.55 17.90 139.06 14.63 C25 C25 C25 C27 B B B B 236 237 238 242
5 H2E0T1C2D0 llnnlnnnnh 3+:2 64.60 I K N L I 17.90 139.06 66.45 4.19 95.38 C25 C25 T26 H31 H31 B B B B B 237 238 239 278 281
4 H0E0T1C3D0 llnlnn 3+1 59.51 I K N D 17.90 139.06 66.45 14.63 C25 C25 T26 C27 B B B B 237 238 239 242
4 H0E0T1C3D0 lnnnnl 2+2 30.93 I N D V 17.90 66.45 14.63 24.75 C25 T26 C27 C27 B B B B 237 239 242 243
5 H2E0T0C3D0 lnnnlnnlnn 4+1 14.61 I D V S L 17.90 14.63 24.75 10.25 5.52 C25 C27 C27 H28 H28 B B B B B 237 242 243 245 246
4 H3E0T0C1D0 nnnhhl 2:1+1 26.62 I V H L 17.90 0.94 83.44 4.19 C25 H31 H31 H31 B B B B 237 274 277 278
4 H3E0T0C1D0 nnnhhl 2:1+1 50.23 I H L I 17.90 83.44 4.19 95.38 C25 H31 H31 H31 B B B B 237 277 278 281
4 H0E0T3C1D0 llnlnl 4 44.85 N E D V 66.45 21.90 66.32 24.75 T26 T26 T26 C27 B B B B 239 240 241 243
4 H1E0T2C1D0 lnnnnn 2+1+1 27.06 N E L S 66.45 21.90 4.19 15.69 T26 T26 H31 C32 B B B B 239 240 278 285
4 H0E0T2C2D0 llnlnl 4 43.04 N D D V 66.45 66.32 14.63 24.75 T26 T26 C27 C27 B B B B 239 241 242 243
4 H2E0T1C1D0 nnnnnh :2+1+1 45.43 N L I S 66.45 4.19 95.38 15.69 T26 H31 H31 C32 B B B B 239 278 281 285
4 H1E0T1C2D0 lnnnnn 2+1+1 15.25 E L S C 21.90 4.19 15.69 19.20 T26 H31 C32 C32 B B B B 240 278 285 286
4 H2E0T1C1D0 nnnnnn 1+1+1+1 12.09 E L C L 21.90 4.19 19.20 3.08 T26 H31 C32 H33 B B B B 240 278 286 290
4 H2E0T1C1D0 lnnnnn 2+1+1 18.94 E C P L 21.90 19.20 31.57 3.08 T26 C32 H33 H33 B B B B 240 286 289 290
4 H1E0T2C1D0 lnnlnn 3+1 36.13 E D V P 21.90 66.32 24.75 31.57 T26 T26 C27 H33 B B B B 240 241 243 289
4 H2E0T1C1D0 lnnnnn 2+1+1 20.32 E V P L 21.90 24.75 31.57 3.08 T26 C27 H33 H33 B B B B 240 243 289 290
4 H2E0T0C2D0 llnlll 4 42.59 D V K S 14.63 24.75 120.71 10.25 C27 C27 H28 H28 B B B B 242 243 244 245
4 H2E0T0C2D0 lnnnnn 2+1+1 12.00 D V L L 14.63 24.75 5.52 3.08 C27 C27 H28 H33 B B B B 242 243 246 290
4 H3E0T0C1D0 lnnnnn 2+1+1 16.48 V L S S 24.75 5.52 25.40 10.24 C27 H28 H28 H33 B B B B 243 246 247 293
4 H3E0T0C1D0 nnnnnh :2+1+1 10.90 V L L S 24.75 5.52 3.08 10.24 C27 H28 H33 H33 B B B B 243 246 290 293
3 H2E0T0C1D0 nhl 2:1 56.95 V K S 24.75 120.71 25.40 C27 H28 H28 B B B 243 244 247
4 H3E0T0C1D0 nnnhhl 2:1+1 17.41 V P L S 24.75 31.57 3.08 10.24 C27 H33 H33 H33 B B B B 243 289 290 293
3 H3E0T0C0D0 hhl 2:1 83.75 K S R 120.71 25.40 105.13 H28 H28 H28 B B B 244 247 248
3 H3E0T0C0D0 hhl 2:1 78.70 K S R 120.71 10.25 105.13 H28 H28 H28 B B B 244 245 248
4 H4E0T0C0D0 nnnhhl 2:1+1 40.17 S R V E 10.25 105.13 0.23 45.06 H28 H28 H28 H41 B B B D 245 248 249 3
4 H4E0T0C0D0 nnnhhl 2:1+1 10.86 L S M S 5.52 25.40 2.28 10.24 H28 H28 H28 H33 B B B B 246 247 250 293
4 H4E0T0C0D0 lnnnnh 2+:2 4.58 L M S I 5.52 2.28 10.24 0.28 H28 H28 H33 H33 B B B B 246 250 293 294
3 H3E0T0C0D0 hhl 2:1 2.68 L V M 5.52 0.23 2.28 H28 H28 H28 B B B 246 249 250
4 H4E0T0C0D0 nnnhhl 2:1+1 2.09 L F G V 5.52 1.46 0.43 0.94 H28 H31 H31 H31 B B B B 246 270 271 274
4 H4E0T0C0D0 nnnnnh :2+1+1 2.49 L G V L 5.52 0.43 0.94 3.08 H28 H31 H31 H33 B B B B 246 271 274 290
4 H4E0T0C0D0 nnnnnh :2+1+1 2.33 L G L I 5.52 0.43 3.08 0.28 H28 H31 H33 H33 B B B B 246 271 290 294
4 H4E0T0C0D0 nnnhhl 2:1+1 4.78 L L S I 5.52 3.08 10.24 0.28 H28 H33 H33 H33 B B B B 246 290 293 294
4 H4E0T0C0D0 hnnnnh :2+:2 10.16 S M S V 25.40 2.28 10.24 2.70 H28 H28 H33 H33 B B B B 247 250 293 297
4 H4E0T0C0D0 nnnhhl 2:1+1 29.09 S M I V 25.40 2.28 85.98 2.70 H28 H28 H28 H33 B B B B 247 250 251 297
3 H3E0T0C0D0 hhl 2:1 72.17 S R I 25.40 105.13 85.98 H28 H28 H28 B B B 247 248 251
4 H4E0T0C0D0 nnnhhl 2:1+1 53.88 R V H E 105.13 0.23 65.08 45.06 H28 H28 H28 H41 B B B D 248 249 252 3
3 H3E0T0C0D0 hhl 2:1 85.40 R I H 105.13 85.98 65.08 H28 H28 H28 B B B 248 251 252
4 H4E0T0C0D0 nnnhhl 2:1+1 1.74 V M V L 0.23 2.28 0.00 4.46 H28 H28 H28 H31 B B B B 249 250 253 267
4 H4E0T0C0D0 nnnnnh :2+1+1 1.30 V V L I 0.23 0.00 4.46 0.51 H28 H28 H31 H41 B B B D 249 253 267 10
4 H4E0T0C0D0 nnnhhl 2:1+1 16.34 V H V A 0.23 65.08 0.00 0.05 H28 H28 H28 H41 B B B D 249 252 253 7
4 H4E0T0C0D0 hnnnnh :2+:2 0.20 V V A I 0.23 0.00 0.05 0.51 H28 H28 H41 H41 B B D D 249 253 7 10
4 H4E0T0C0D0 nnnnnh :2+1+1 0.55 V F A I 0.23 1.46 0.00 0.51 H28 H31 H41 H41 B B D D 249 270 6 10
4 H4E0T0C0D0 nnnnnh :2+1+1 1.67 V L F I 0.23 4.46 1.46 0.51 H28 H31 H31 H41 B B B D 249 267 270 10
4 H4E0T0C0D0 nnnhhl 2:1+1 11.33 V E A A 0.23 45.06 0.00 0.05 H28 H41 H41 H41 B D D D 249 3 6 7
4 H4E0T0C0D0 hnnnnh :2+:2 27.61 V H E A 0.23 65.08 45.06 0.05 H28 H28 H41 H41 B B D D 249 252 3 7
4 H4E0T0C0D0 nnnhhl 2:1+1 0.20 V A A I 0.23 0.00 0.05 0.51 H28 H41 H41 H41 B D D D 249 6 7 10
5 H4E0T1C0D0 nnnnnnnnnl 2+1+1+1 5.24 M F L V L 2.28 15.46 4.46 2.70 1.28 H28 T29 H31 H33 H33 B B B B B 250 254 267 297 298
4 H3E0T1C0D0 lnnnnn 2+1+1 26.61 M I F V 2.28 85.98 15.46 2.70 H28 H28 T29 H33 B B B B 250 251 254 297
4 H4E0T0C0D0 nnnhhl 2:1+1 3.88 M S I V 2.28 10.24 0.28 2.70 H28 H33 H33 H33 B B B B 250 293 294 297
5 H5E0T0C0D0 lhnnhnnnnn 2:1+1+1 2.20 M L I V L 2.28 4.46 0.28 2.70 1.28 H28 H31 H33 H33 H33 B B B B B 250 267 294 297 298
4 H3E0T1C0D0 nnnlnh 2:1+1 5.55 M V F L 2.28 0.00 15.46 4.46 H28 H28 T29 H31 B B B B 250 253 254 267
4 H4E0T0C0D0 nnnhhl 2:1+1 76.52 I V R T 85.98 2.70 152.19 65.21 H28 H33 H33 H33 B B B B 251 297 300 301
4 H3E0T1C0D0 nnnnnh :2+1+1 42.34 I F V T 85.98 15.46 2.70 65.21 H28 T29 H33 H33 B B B B 251 254 297 301
3 H2E0T1C0D0 nnl 2+1 74.40 I H S 85.98 65.08 72.14 H28 H28 T29 B B B 251 252 255
4 H4E0T0C0D0 nnnhhl 2:1+1 47.11 H E I A 65.08 45.06 78.24 0.05 H28 H41 H41 H41 B D D D 252 3 4 7
4 H4E0T0C0D0 nnnhhl 2:1+1 59.52 H I A Q 65.08 78.24 0.05 94.69 H28 H41 H41 H41 B D D D 252 4 7 8
4 H4E0T0C0D0 lnnnnh 2+:2 29.73 H V A R 65.08 0.00 0.05 53.81 H28 H28 H41 H41 B B D D 252 253 7 11
4 H4E0T0C0D0 nnnhhl 2:1+1 53.41 H A Q R 65.08 0.05 94.69 53.81 H28 H41 H41 H41 B D D D 252 7 8 11
3 H2E0T1C0D0 nnn 1+1+1 63.68 H S R 65.08 72.14 53.81 H28 T29 H41 B B D 252 255 11
4 H2E0T2C0D0 lnnlnn 3+1 21.28 V F D R 0.00 15.46 63.11 6.56 H28 T29 T29 H31 B B B B 253 254 256 263
4 H3E0T1C0D0 nnnnnn 1+1+1+1 30.87 V D R R 0.00 63.11 6.56 53.81 H28 T29 H31 H41 B B B D 253 256 263 11
4 H3E0T1C0D0 lnnnnh 2+:2 6.62 V F R L 0.00 15.46 6.56 4.46 H28 T29 H31 H31 B B B B 253 254 263 267
4 H4E0T0C0D0 nnnnnh :2+1+1 2.88 V R L I 0.00 6.56 4.46 0.51 H28 H31 H31 H41 B B B D 253 263 267 10
4 H4E0T0C0D0 lnnnnn 2+1+1 15.22 V R I R 0.00 6.56 0.51 53.81 H28 H31 H41 H41 B B D D 253 263 10 11
4 H4E0T0C0D0 nnnhhl 2:1+1 13.59 V A I R 0.00 0.05 0.51 53.81 H28 H41 H41 H41 B D D D 253 7 10 11
5 H1E0T2C2D0 nnnnllnlnn 3+1+1 40.85 F G V T K 15.46 65.15 63.89 28.17 31.57 T29 T29 C30 C30 H33 B B B B B 254 257 258 259 302
4 H2E0T1C1D0 nnnnnn 1+1+1+1 18.90 F T I K 15.46 28.17 0.39 31.57 T29 C30 H31 H33 B B B B 254 259 264 302
5 H4E0T1C0D0 lhhnhhnlnn 2:2+1 23.24 F V L T K 15.46 2.70 1.28 65.21 31.57 T29 H33 H33 H33 H33 B B B B B 254 297 298 301 302
4 H3E0T1C0D0 nnnnnh :2+1+1 12.18 F I L K 15.46 0.39 1.28 31.57 T29 H31 H33 H33 B B B B 254 264 298 302
5 H1E0T1C3D0 nnnnllnlnn 3+1+1 26.93 F V T N R 15.46 63.89 28.17 20.58 6.56 T29 C30 C30 C30 H31 B B B B B 254 258 259 260 263
5 H2E0T1C2D0 lnnnnnnlnn 2+2+1 14.23 F T N R I 15.46 28.17 20.58 6.56 0.39 T29 C30 C30 H31 H31 B B B B B 254 259 260 263 264
4 H1E0T2C1D0 lnnlnn 3+1 37.25 F D V R 15.46 63.11 63.89 6.56 T29 T29 C30 H31 B B B B 254 256 258 263
4 H3E0T1C0D0 nnnhhl 2:1+1 6.72 F R I L 15.46 6.56 0.39 4.46 T29 H31 H31 H31 B B B B 254 263 264 267
4 H3E0T1C0D0 nnnnnh :2+1+1 5.40 F I L L 15.46 0.39 4.46 1.28 T29 H31 H31 H33 B B B B 254 264 267 298
4 H0E0T3C1D0 llnlnl 4 51.90 F D G V 15.46 63.11 65.15 63.89 T29 T29 T29 C30 B B B B 254 256 257 258
3 H1E0T2C0D0 nnl 2+1 63.02 S D R 72.14 63.11 53.81 T29 T29 H41 B B D 255 256 11
4 H2E0T0C2D0 lnnnnn 2+1+1 36.04 V N R D 63.89 20.58 6.56 53.12 C30 C30 H31 H41 B B B D 258 260 263 15
4 H2E0T0C2D0 lnnnnn 2+1+1 27.29 T N I W 28.17 20.58 0.39 60.00 C30 C30 H31 H33 B B B B 259 260 264 305
4 H3E0T0C1D0 nnnnnh :2+1+1 30.03 T I K W 28.17 0.39 31.57 60.00 C30 H31 H33 H33 B B B B 259 264 302 305
4 H3E0T0C1D0 llnlnn 3+1 15.27 N W G N 20.58 10.89 0.00 29.61 C30 H31 H31 H41 B B B D 260 261 262 18
4 H3E0T0C1D0 nnnlnh 2:1+1 22.96 N W I W 20.58 10.89 0.39 60.00 C30 H31 H31 H33 B B B B 260 261 264 305
4 H3E0T0C1D0 lnnlnn 3+1 6.79 N G R G 20.58 0.00 6.56 0.00 C30 H31 H31 H41 B B B D 260 262 263 14
4 H3E0T0C1D0 lnnnnn 2+1+1 20.06 N R G D 20.58 6.56 0.00 53.12 C30 H31 H41 H41 B B D D 260 263 14 15
4 H3E0T0C1D0 nnnhhl 2:1+1 25.83 N G D N 20.58 0.00 53.12 29.61 C30 H41 H41 H41 B D D D 260 14 15 18
4 H3E0T0C1D0 lnnnnh 2+:2 12.55 N G G N 20.58 0.00 0.00 29.61 C30 H31 H41 H41 B B D D 260 262 14 18
4 H4E0T0C0D0 nnnhhl 2:1+1 2.82 W I V F 10.89 0.39 0.00 0.00 H31 H31 H31 H35 B B B B 261 264 265 315
4 H4E0T0C0D0 hnnnnh :2+:2 5.86 W I W F 10.89 0.39 12.14 0.00 H31 H31 H35 H35 B B B B 261 264 312 315
4 H4E0T0C0D0 nnnhhl 2:1+1 8.66 W G W F 10.89 11.59 12.14 0.00 H31 H35 H35 H35 B B B B 261 311 312 315
4 H4E0T0C0D0 nnnhhl 2:1+1 7.99 W G G F 10.89 11.59 9.46 0.00 H31 H35 H35 H35 B B B B 261 311 314 315
4 H4E0T0C0D0 nnnhhl 2:1+1 16.25 W G F F 10.89 9.46 0.00 44.65 H31 H35 H35 H35 B B B B 261 314 315 318
4 H3E0T0C1D0 nnnlnh 2:1+1 13.88 W F F F 10.89 0.00 44.65 0.00 H31 H35 H35 C36 B B B B 261 315 318 319
4 H3E0T0C1D0 nnnnnh :2+1+1 2.72 W V F F 10.89 0.00 0.00 0.00 H31 H31 H35 C36 B B B B 261 265 315 319
4 H4E0T0C0D0 lnnnnh 2+:2 20.35 W I W L 10.89 0.39 60.00 10.12 H31 H31 H33 H33 B B B B 261 264 305 306
4 H3E0T0C1D0 lnnnnn 2+1+1 36.50 W W L Q 10.89 60.00 10.12 64.98 H31 H33 H33 C34 B B B B 261 305 306 309
4 H3E0T0C1D0 lnnnnn 2+1+1 24.40 W L Q G 10.89 10.12 64.98 11.59 H31 H33 C34 H35 B B B B 261 306 309 311
4 H3E0T0C1D0 nnnlnh 2:1+1 24.23 W Q G G 10.89 64.98 11.59 9.46 H31 C34 H35 H35 B B B B 261 309 311 314
5 H4E0T0C1D0 lnnnnnnlnn 2+2+1 17.03 W G F F N 10.89 0.00 44.65 0.00 29.61 H31 H31 H35 C36 H41 B B B B D 261 262 318 319 18
4 H3E0T0C1D0 nnnhhl 2:1+1 2.72 W G V F 10.89 0.00 0.00 0.00 H31 H31 H31 C36 B B B B 261 262 265 319
5 H4E0T0C1D0 lnnnnnnlnn 2+2+1 17.95 G F F N N 0.00 44.65 0.00 15.47 29.61 H31 H35 C36 H41 H41 B B B D D 262 318 319 17 18
4 H3E0T0C1D0 nnnnnh :2+1+1 3.87 G V F N 0.00 0.00 0.00 15.47 H31 H31 C36 H41 B B B D 262 265 319 17
4 H4E0T0C0D0 nnnhhl 2:1+1 3.87 G V T N 0.00 0.00 0.00 15.47 H31 H31 H31 H41 B B B D 262 265 266 17
4 H4E0T0C0D0 hnnnnh :2+:2 3.87 G T G N 0.00 0.00 0.00 15.47 H31 H31 H41 H41 B B D D 262 266 14 17
4 H4E0T0C0D0 nnnhhl 2:1+1 11.27 G G N N 0.00 0.00 15.47 29.61 H31 H41 H41 H41 B D D D 262 14 17 18
4 H4E0T0C0D0 nnnhhl 2:1+1 1.64 G R T G 0.00 6.56 0.00 0.00 H31 H31 H31 H41 B B B D 262 263 266 14
4 H4E0T0C0D0 nnnhhl 2:1+1 2.88 R T L I 6.56 0.00 4.46 0.51 H31 H31 H31 H41 B B B D 263 266 267 10
4 H4E0T0C0D0 hnnnnh :2+:2 1.77 R T I G 6.56 0.00 0.51 0.00 H31 H31 H41 H41 B B D D 263 266 10 14
4 H4E0T0C0D0 nnnhhl 2:1+1 15.22 R I R G 6.56 0.51 53.81 0.00 H31 H41 H41 H41 B D D D 263 10 11 14
4 H4E0T0C0D0 nnnhhl 2:1+1 28.37 R R G D 6.56 53.81 0.00 53.12 H31 H41 H41 H41 B D D D 263 11 14 15
4 H4E0T0C0D0 nnnhhl 2:1+1 1.53 I L I L 0.39 4.46 0.00 1.28 H31 H31 H31 H33 B B B B 264 267 268 298
4 H4E0T0C0D0 nnnnnh :2+1+1 3.45 I I L W 0.39 0.00 1.28 12.14 H31 H31 H33 H35 B B B B 264 268 298 312
4 H4E0T0C0D0 nnnhhl 2:1+1 0.10 I V I F 0.39 0.00 0.00 0.00 H31 H31 H31 H35 B B B B 264 265 268 315
4 H4E0T0C0D0 hnnnnh :2+:2 3.13 I I W F 0.39 0.00 12.14 0.00 H31 H31 H35 H35 B B B B 264 268 312 315
4 H4E0T0C0D0 nnnhhl 2:1+1 25.52 I K W L 0.39 31.57 60.00 10.12 H31 H33 H33 H33 B B B B 264 302 305 306
4 H4E0T0C0D0 nnnhhh :3+1 10.84 I L K L 0.39 1.28 31.57 10.12 H31 H33 H33 H33 B B B B 264 298 302 306
4 H4E0T0C0D0 nnnhhl 2:1+1 1.32 T I I G 0.00 0.51 4.79 0.00 H31 H41 H41 H41 B D D D 266 10 13 14
4 H4E0T0C0D0 nnnhhl 2:1+1 1.61 T L F I 0.00 4.46 1.46 0.51 H31 H31 H31 H41 B B B D 266 267 270 10
4 H4E0T0C0D0 nnnhhl 2:1+1 5.07 T I G N 0.00 4.79 0.00 15.47 H31 H41 H41 H41 B D D D 266 13 14 17
4 H4E0T0C0D0 nnnhhl 2:1+1 1.29 L I G I 4.46 0.00 0.43 0.28 H31 H31 H31 H33 B B B B 267 268 271 294
4 H4E0T0C0D0 lnnnnh 2+:2 1.51 L I I L 4.46 0.00 0.28 1.28 H31 H31 H33 H33 B B B B 267 268 294 298
3 H3E0T0C0D0 hhl 2:1 2.12 L F G 4.46 1.46 0.43 H31 H31 H31 B B B 267 270 271
4 H4E0T0C0D0 nnnhhl 2:1+1 1.11 G V A L 0.43 0.94 0.00 3.08 H31 H31 H31 H33 B B B B 271 274 275 290
3 H3E0T0C0D0 hhl 2:1 63.96 F K H 28.23 80.20 83.44 H31 H31 H31 B B B 273 276 277
4 H4E0T0C0D0 nnnhhl 2:1+1 2.05 V A L L 0.94 0.00 4.19 3.08 H31 H31 H31 H33 B B B B 274 275 278 290
4 H3E0T0C1D0 nnnhhl 2:1+1 11.04 A L K I 0.00 4.19 33.19 6.78 H31 H31 H31 C32 B B B B 275 278 279 287
4 H3E0T0C1D0 nnnnnh :2+1+1 3.51 A L I L 0.00 4.19 6.78 3.08 H31 H31 C32 H33 B B B B 275 278 287 290
3 H3E0T0C0D0 hhl 2:1 70.45 K K T 80.20 33.19 97.95 H31 H31 H31 B B B 276 279 280
3 H3E0T0C0D0 hhl 2:1 87.20 K H T 80.20 83.44 97.95 H31 H31 H31 B B B 276 277 280
3 H3E0T0C0D0 hhl 2:1 92.26 H T I 83.44 97.95 95.38 H31 H31 H31 B B B 277 280 281
4 H2E0T0C2D0 nnnlnh 2:1+1 49.60 L I N S 4.19 95.38 83.16 15.69 H31 H31 C32 C32 B B B B 278 281 282 285
4 H2E0T0C2D0 lnnnnn 2+1+1 34.06 L K N S 4.19 33.19 83.16 15.69 H31 H31 C32 C32 B B B B 278 279 282 285
4 H1E0T0C3D0 llnlnn 3+1 11.46 L S C I 4.19 15.69 19.20 6.78 H31 C32 C32 C32 B B B B 278 285 286 287
4 H2E0T0C2D0 lnnnnl 2+2 14.96 L K S I 4.19 33.19 15.69 6.78 H31 H31 C32 C32 B B B B 278 279 285 287
4 H2E0T0C2D0 lnnnnn 2+1+1 8.31 L C I L 4.19 19.20 6.78 3.08 H31 C32 C32 H33 B B B B 278 286 287 290
4 H1E0T0C3D0 llnlnn 3+1 83.21 K N Q E 33.19 83.16 144.11 72.37 H31 C32 C32 C32 B B B B 279 282 283 284
3 H2E0T0C1D0 nnl 2+1 91.75 K T Q 33.19 97.95 144.11 H31 H31 C32 B B B 279 280 283
3 H2E0T0C1D0 lnl 3 112.48 T I Q 97.95 95.38 144.11 H31 H31 C32 B B B 280 281 283
3 H1E0T0C2D0 lll 3 107.55 I N Q 95.38 83.16 144.11 H31 C32 C32 B B B 281 282 283
2 H0E0T0C2D0 l 2 45.79 E C 72.37 19.20 C32 C32 B B 284 286
4 H2E0T0C2D0 llnlll 4 20.27 C I E P 19.20 6.78 23.53 31.57 C32 C32 H33 H33 B B B B 286 287 288 289
4 H2E0T0C2D0 lnnlnl 4 15.16 C I P L 19.20 6.78 31.57 3.08 C32 C32 H33 H33 B B B B 286 287 289 290
3 H3E0T0C0D0 hhl 2:1 32.20 E P E 23.53 31.57 41.49 H33 H33 H33 B B B 288 289 292
3 H3E0T0C0D0 hhl 2:1 27.77 P E S 31.57 41.49 10.24 H33 H33 H33 B B B 289 292 293
3 H3E0T0C0D0 hhl 2:1 33.49 E S D 41.49 10.24 48.74 H33 H33 H33 B B B 292 293 296
3 H3E0T0C0D0 hhl 2:1 20.56 S D V 10.24 48.74 2.70 H33 H33 H33 B B B 293 296 297
3 H3E0T0C0D0 hhl 2:1 67.88 D V R 48.74 2.70 152.19 H33 H33 H33 B B B 296 297 300
3 H3E0T0C0D0 hhl 2:1 95.15 R D V 84.58 108.07 92.79 H33 H33 H33 B B B 303 304 307
3 H3E0T0C0D0 hhl 2:1 111.13 D V K 108.07 92.79 132.52 H33 H33 H33 B B B 304 307 308
3 H3E0T0C0D0 hhl 2:1 100.20 D W K 108.07 60.00 132.52 H33 H33 H33 B B B 304 305 308
3 H2E0T0C1D0 nhl 2:1 85.83 W K Q 60.00 132.52 64.98 H33 H33 C34 B B B 305 308 309
3 H2E0T0C1D0 lnl 3 129.57 V K R 92.79 132.52 163.40 H33 H33 C34 B B B 307 308 310
3 H2E0T0C1D0 nnl 2+1 89.26 V R G 92.79 163.40 11.59 H33 C34 H35 B B B 307 310 311
3 H1E0T0C2D0 lll 3 120.30 K Q R 132.52 64.98 163.40 H33 C34 C34 B B B 308 309 310
4 H2E0T0C2D0 llnlnh 3:1 62.36 Q R G G 64.98 163.40 11.59 9.46 C34 C34 H35 H35 B B B B 309 310 311 314
4 H3E0T0C1D0 lhnlnl 4 66.34 R G D G 163.40 11.59 80.90 9.46 C34 H35 H35 H35 B B B B 310 311 313 314
3 H3E0T0C0D0 lll 3 34.88 G W D 11.59 12.14 80.90 H35 H35 H35 B B B 311 312 313
3 H3E0T0C0D0 hhl 2:1 73.83 D V E 80.90 23.76 116.82 H35 H35 H35 B B B 313 316 317
3 H3E0T0C0D0 hhl 2:1 69.06 D G E 80.90 9.46 116.82 H35 H35 H35 B B B 313 314 317
3 H3E0T0C0D0 hhl 2:1 56.98 G E F 9.46 116.82 44.65 H35 H35 H35 B B B 314 317 318
3 H2E0T0C1D0 nnl 2+1 88.87 V E H 23.76 116.82 126.03 H35 H35 C36 B B B 316 317 320
5 H4E0T0C1D0 lnnnnnnlhh 2:1+2 27.66 F F N N Y 44.65 0.00 15.47 29.61 48.56 H35 C36 H41 H41 H41 B B D D D 318 319 17 18 21
4 H3E0T0C1D0 nnnlnh 2:1+1 46.91 F N Y A 44.65 29.61 48.56 64.80 H35 H41 H41 C42 B D D D 318 18 21 22
3 H2E0T0C1D0 lll 3 66.87 R P E 100.56 55.19 44.87 C37 H38 H38 C C C 1 2 3
3 H2E0T0C1D0 nhl 2:1 80.06 R P W 100.56 55.19 84.44 C37 H38 H38 C C C 1 2 5
3 H2E0T0C1D0 lnl 3 74.86 R E I 100.56 44.87 79.15 C37 H38 H38 C C C 1 3 4
3 H2E0T0C1D0 nnl 2+1 88.05 R I W 100.56 79.15 84.44 C37 H38 H38 C C C 1 4 5
3 H3E0T0C0D0 hhl 2:1 46.56 P W A 55.19 84.44 0.04 H38 H38 H38 C C C 2 5 6
3 H3E0T0C0D0 hhl 2:1 85.43 I W Q 79.15 84.44 92.70 H38 H38 H38 C C C 4 5 8
3 H3E0T0C0D0 hhl 2:1 70.98 W Q E 84.44 92.70 35.80 H38 H38 H38 C C C 5 8 9
3 H3E0T0C0D0 hhl 2:1 100.27 Q R R 92.70 50.70 157.41 H38 H38 H38 C C C 8 11 12
3 H3E0T0C0D0 hhl 2:1 95.30 Q E R 92.70 35.80 157.41 H38 H38 H38 C C C 8 9 12
3 H3E0T0C0D0 hhl 2:1 66.80 E R I 35.80 157.41 7.18 H38 H38 H38 C C C 9 12 13
3 H3E0T0C0D0 hhl 2:1 86.40 R R D 50.70 157.41 51.08 H38 H38 H38 C C C 11 12 15
3 H3E0T0C0D0 hhl 2:1 98.57 R D E 157.41 51.08 87.22 H38 H38 H38 C C C 12 15 16
3 H3E0T0C0D0 hhl 2:1 83.94 R I E 157.41 7.18 87.22 H38 H38 H38 C C C 12 13 16
3 H3E0T0C0D0 hhl 2:1 51.60 D N A 51.08 32.03 71.70 H38 H38 H38 C C C 15 18 19
3 H3E0T0C0D0 hhl 2:1 70.00 D E A 51.08 87.22 71.70 H38 H38 H38 C C C 15 16 19
3 H3E0T0C0D0 hhl 2:1 105.47 E A Y 87.22 71.70 157.48 H38 H38 H38 C C C 16 19 20
3 H3E0T0C0D0 hhl 2:1 86.30 E N Y 87.22 14.19 157.48 H38 H38 H38 C C C 16 17 20
3 H3E0T0C0D0 hhl 2:1 69.53 N Y Y 14.19 157.48 36.93 H38 H38 H38 C C C 17 20 21
3 H2E0T0C1D0 nnl 2+1 54.35 N A A 32.03 71.70 59.32 H38 H38 C39 C C C 18 19 22
3 H1E0T0C2D0 lll 3 106.56 Y A R 36.93 59.32 223.43 H38 C39 C39 C C C 21 22 23
3 H2E0T0C1D0 lll 3 69.04 R P E 103.68 58.37 45.06 C40 H41 H41 D D D 1 2 3
3 H2E0T0C1D0 nhl 2:1 97.53 R P W 103.68 58.37 130.53 C40 H41 H41 D D D 1 2 5
3 H2E0T0C1D0 lnl 3 75.66 R E I 103.68 45.06 78.24 C40 H41 H41 D D D 1 3 4
3 H2E0T0C1D0 nnl 2+1 104.15 R I W 103.68 78.24 130.53 C40 H41 H41 D D D 1 4 5
3 H3E0T0C0D0 hhl 2:1 101.15 I W Q 78.24 130.53 94.69 H41 H41 H41 D D D 4 5 8
3 H3E0T0C0D0 hhl 2:1 88.72 W Q E 130.53 94.69 40.95 H41 H41 H41 D D D 5 8 9
3 H3E0T0C0D0 hhl 2:1 100.09 Q R R 94.69 53.81 151.76 H41 H41 H41 D D D 8 11 12
3 H3E0T0C0D0 hhl 2:1 95.80 Q E R 94.69 40.95 151.76 H41 H41 H41 D D D 8 9 12
3 H3E0T0C0D0 hhl 2:1 65.83 E R I 40.95 151.76 4.79 H41 H41 H41 D D D 9 12 13
3 H3E0T0C0D0 hhl 2:1 86.23 R R D 53.81 151.76 53.12 H41 H41 H41 D D D 11 12 15
3 H3E0T0C0D0 hhl 2:1 98.03 R D E 151.76 53.12 89.20 H41 H41 H41 D D D 12 15 16
3 H3E0T0C0D0 hhl 2:1 81.92 R I E 151.76 4.79 89.20 H41 H41 H41 D D D 12 13 16
3 H3E0T0C0D0 hhl 2:1 44.73 D N A 53.12 29.61 51.47 H41 H41 H41 D D D 15 18 19
3 H3E0T0C0D0 hhl 2:1 64.60 D E A 53.12 89.20 51.47 H41 H41 H41 D D D 15 16 19
3 H3E0T0C0D0 hhl 2:1 95.46 E A Y 89.20 51.47 145.70 H41 H41 H41 D D D 16 19 20
3 H3E0T0C0D0 hhl 2:1 83.46 E N Y 89.20 15.47 145.70 H41 H41 H41 D D D 16 17 20
3 H3E0T0C0D0 hhl 2:1 69.91 N Y Y 15.47 145.70 48.56 H41 H41 H41 D D D 17 20 21
3 H2E0T0C1D0 nnl 2+1 48.63 N A A 29.61 51.47 64.80 H41 H41 C42 D D D 18 19 22
3 H1E0T0C2D0 nnl 2+1 112.13 A A R 51.47 64.80 220.13 H41 C42 C42 D D D 19 22 23
3 H2E0T0C1D0 nnl 2+1 139.10 A Y R 51.47 145.70 220.13 H41 H41 C42 D D D 19 20 23
