# Supplementary material for: Characterizing the consensus residue specificity and surface of BCL-2 binding to BH3 ligands using the Knob-Socket model
Source: PLoS One. 2023 Feb 16;18(2):e0281463. doi: 10.1371/journal.pone.0281463 (PMC9934389; doi:10.1371/journal.pone.0281463)
Supplement: S1 File — (TGZ) [file pone.0281463.s008.tgz › BCL3_Bax_KS_files/2pon/f2pon.nomc.newann]

5 H5E0T0C0D0 hhnnhnnnnn :3+1+1 1.12 I L L I W 0.57 0.00 0.00 0.00 5.04 H18 H20 H20 H20 H22 B B B B B 156 190 194 198 204
5 H5E0T0C0D0 hhhnlhnhnn 2:1:1+1 8.29 L L E I W 0.00 0.00 36.40 0.00 5.04 H20 H20 H20 H20 H22 B B B B B 190 194 195 198 204
5 H5E0T0C0D0 hhnnhnnnnn :3+1+1 9.84 N L E I W 7.78 0.00 36.40 0.00 5.04 H5 H20 H20 H20 H22 B B B B B 61 190 195 198 204
4 H4E0T0C0D0 nnnnnh :2+1+1 1.62 W I I W 0.87 0.57 0.00 5.04 H18 H18 H20 H22 B B B B 153 156 198 204
4 H3E0T1C0D0 lnnnnn 2+1+1 1.48 W I G W 0.87 0.00 0.00 5.04 H18 H20 T21 H22 B B B B 153 198 203 204
5 H3E0T1C1D0 lnnnnnnlnn 2+2+1 38.44 M I Q G W 112.07 0.00 75.09 0.00 5.04 C4 H20 H20 T21 H22 B B B B B 57 198 199 203 204
5 H5E0T0C0D0 lhnnhnnnnn 2:1+1+1 24.86 N E I Q W 7.78 36.40 0.00 75.09 5.04 H5 H20 H20 H20 H22 B B B B B 61 195 198 199 204
5 H4E0T0C1D0 hnnnnnnnnn :2+1+1+1 32.30 S N E Q W 37.17 7.78 36.40 75.09 5.04 C4 H5 H20 H20 H22 B B B B B 58 61 195 199 204
4 H2E0T0C2D0 lnnlnn 3+1 35.17 S Q N W 37.17 90.68 7.78 5.04 C4 C4 H5 H22 B B B B 58 59 61 204
4 H1E0T0C3D0 llnlnn 3+1 61.24 M S Q W 112.07 37.17 90.68 5.04 C4 C4 C4 H22 B B B B 57 58 59 204
4 H2E0T0C2D0 lnnnnn 2+1+1 57.34 M S Q W 112.07 37.17 75.09 5.04 C4 C4 H20 H22 B B B B 57 58 199 204
3 H2E0T0C1D0 nnn 1+1+1 35.41 Q V W 90.68 10.52 5.04 C4 H11 H22 B B B 59 102 204
5 H5E0T0C0D0 hnnnnnnnnn :2+1+1+1 3.73 N L F L W 7.78 5.11 0.74 0.00 5.04 H5 H5 H18 H20 H22 B B B B B 61 64 160 190 204
4 H4E0T0C0D0 nnnnnn 1+1+1+1 3.28 L L F W 5.11 2.23 0.74 5.04 H5 H11 H18 H22 B B B B 64 106 160 204
4 H4E0T0C0D0 nnnnnh :2+1+1 5.72 L V L W 5.11 10.52 2.23 5.04 H5 H11 H11 H22 B B B B 64 102 106 204
4 H4E0T0C0D0 hnnnnh :2+:2 4.58 V L W F 10.52 2.23 5.04 0.55 H11 H11 H22 H22 B B B B 102 106 204 207
4 H4E0T0C0D0 nnnhhl 2:1+1 17.19 V W F V 10.52 5.04 0.55 52.65 H11 H22 H22 H22 B B B B 102 204 207 208
4 H4E0T0C0D0 nnnhhl 2:1+1 40.35 V W D V 10.52 5.04 93.19 52.65 H11 H22 H22 H22 B B B B 102 204 205 208
4 H4E0T0C0D0 nnnnnh :2+1+1 2.15 L I F W 2.23 0.57 0.74 5.04 H11 H18 H18 H22 B B B B 106 156 160 204
4 H4E0T0C0D0 nnnnnh :2+1+1 2.10 L I W F 2.23 0.57 5.04 0.55 H11 H18 H22 H22 B B B B 106 156 204 207
4 H4E0T0C0D0 nnnnnh :2+1+1 1.59 I F L W 0.57 0.74 0.00 5.04 H18 H18 H20 H22 B B B B 156 160 190 204
3 H2E0T0C1D0 nnl 2+1 70.10 M W D 112.07 5.04 93.19 C4 H22 H22 B B B 57 204 205
4 H3E0T1C0D0 nnnlnh 2:1+1 1.61 W G W F 0.87 0.00 5.04 0.55 H18 T21 H22 H22 B B B B 153 203 204 207
4 H4E0T0C0D0 hnnnnh :2+:2 1.76 W I W F 0.87 0.57 5.04 0.55 H18 H18 H22 H22 B B B B 153 156 204 207
4 H2E0T0C2D0 lnnlnl 4 59.05 G T E N 70.52 32.41 72.38 60.89 C1 C1 H2 H2 A A A A 22 23 25 26
4 H1E0T0C3D0 llnlnl 4 68.52 G G T E 98.78 70.52 32.41 72.38 C1 C1 C1 H2 A A A A 21 22 23 25
4 H2E0T0C2D0 nnnlnh 2:1+1 13.27 T M L L 32.41 12.90 0.00 7.78 C1 H2 H2 C14 A A A B 23 24 27 128
4 H1E0T0C3D0 lnnnnl 2+2 40.80 T M L H 32.41 12.90 7.78 110.12 C1 H2 C14 C14 A A B B 23 24 128 129
4 H2E0T0C2D0 llnlnl 4 54.12 G T M E 98.78 32.41 12.90 72.38 C1 C1 H2 H2 A A A A 21 23 24 25
4 H2E0T1C1D0 lnnnnn 2+1+1 39.70 T N L Q 32.41 60.89 0.00 65.52 C1 H2 H2 T13 A A A B 23 26 27 127
4 H1E0T1C2D0 lnnnnn 2+1+1 26.43 T L Q L 32.41 0.00 65.52 7.78 C1 H2 T13 C14 A A B B 23 27 127 128
4 H0E0T1C3D0 llnlnn 3+1 53.96 T Q L H 32.41 65.52 7.78 110.12 C1 T13 C14 C14 A B B B 23 127 128 129
4 H2E0T0C2D0 lnnnnn 2+1+1 32.81 M H I S 12.90 110.12 3.76 4.46 H2 C14 C14 H16 A B B B 24 129 130 138
4 H3E0T0C1D0 nnnnnn 1+1+1+1 5.28 M I S L 12.90 3.76 4.46 0.00 H2 C14 H16 H18 A B B B 24 130 138 166
4 H4E0T0C0D0 nnnhhl 2:1+1 22.34 M S Q V 12.90 4.46 71.82 0.20 H2 H16 H16 H16 A B B B 24 138 141 142
4 H4E0T0C0D0 nnnnnh :2+1+1 5.07 M S V F 12.90 4.46 0.20 2.71 H2 H16 H16 H18 A B B B 24 138 142 162
4 H4E0T0C0D0 nnnnnh :2+1+1 5.02 M S F L 12.90 4.46 2.71 0.00 H2 H16 H18 H18 A B B B 24 138 162 166
4 H4E0T0C0D0 nnnhhl 2:1+1 3.86 M L S V 12.90 0.00 2.33 0.20 H2 H2 H2 H16 A A A B 24 27 28 142
4 H4E0T0C0D0 nnnnnh :2+1+1 3.95 M L V F 12.90 0.00 0.20 2.71 H2 H2 H16 H18 A A B B 24 27 142 162
4 H3E0T0C1D0 nnnnnh :2+1+1 5.85 M L L F 12.90 0.00 7.78 2.71 H2 H2 C14 H18 A A B B 24 27 128 162
4 H4E0T0C0D0 nnnhhl 2:1+1 39.86 M E S Q 12.90 72.38 2.33 71.82 H2 H2 H2 H16 A A A B 24 25 28 141
4 H4E0T0C0D0 lnnnnh 2+:2 21.81 M S Q V 12.90 2.33 71.82 0.20 H2 H2 H16 H16 A A B B 24 28 141 142
4 H1E0T0C3D0 llnlnn 3+1 33.64 M L H I 12.90 7.78 110.12 3.76 H2 C14 C14 C14 A B B B 24 128 129 130
4 H2E0T0C2D0 lnnnnn 2+1+1 6.11 M L I L 12.90 7.78 3.76 0.00 H2 C14 C14 H18 A B B B 24 128 130 166
4 H3E0T0C1D0 nnnnnh :2+1+1 5.85 M L F L 12.90 7.78 2.71 0.00 H2 C14 H18 H18 A B B B 24 128 162 166
4 H3E0T0C1D0 lnnnnn 2+1+1 63.97 G M E Q 98.78 12.90 72.38 71.82 C1 H2 H2 H16 A A A B 21 24 25 141
4 H4E0T0C0D0 hnnnnh :2+:2 51.99 E S Q E 72.38 2.33 71.82 61.42 H2 H2 H16 H16 A A B B 25 28 141 145
3 H3E0T0C0D0 hhl 2:1 73.48 E S R 72.38 2.33 145.73 H2 H2 H2 A A A 25 28 29
3 H3E0T0C0D0 hhl 2:1 93.00 E N R 72.38 60.89 145.73 H2 H2 H2 A A A 25 26 29
4 H3E0T1C0D0 nnnhhl 2:1+1 47.03 N L R Q 60.89 0.00 61.71 65.52 H2 H2 H2 T13 A A A B 26 27 30 127
3 H3E0T0C0D0 hhl 2:1 89.44 N R R 60.89 145.73 61.71 H2 H2 H2 A A A 26 29 30
4 H4E0T0C0D0 nnnhhl 2:1+1 18.48 L R L Y 0.00 61.71 4.38 7.81 H2 H2 H2 H11 A A A B 27 30 31 117
4 H3E0T1C0D0 nnnnnh :2+1+1 6.25 L L Y L 0.00 4.38 7.81 12.81 H2 H2 H11 T13 A A B B 27 31 117 124
4 H4E0T0C0D0 nnnhhl 2:1+1 1.73 L S L V 0.00 2.33 4.38 0.20 H2 H2 H2 H16 A A A B 27 28 31 142
4 H4E0T0C0D0 nnnnnh :2+1+1 1.82 L L V F 0.00 4.38 0.20 2.71 H2 H2 H16 H18 A A B B 27 31 142 162
4 H3E0T1C0D0 nnnnnh :2+1+1 4.98 L L L F 0.00 4.38 12.81 2.71 H2 H2 T13 H18 A A B B 27 31 124 162
4 H2E0T2C0D0 nnnnnn 1+1+1+1 21.54 L Y L Q 0.00 7.81 12.81 65.52 H2 H11 T13 T13 A B B B 27 117 124 127
4 H3E0T1C0D0 nnnnnh :2+1+1 33.76 L R Y Q 0.00 61.71 7.81 65.52 H2 H2 H11 T13 A A B B 27 30 117 127
4 H1E0T2C1D0 lnnnnn 2+1+1 21.53 L L Q L 0.00 12.81 65.52 7.78 H2 T13 T13 C14 A B B B 27 124 127 128
4 H2E0T1C1D0 nnnnnn 1+1+1+1 5.83 L L L F 0.00 12.81 7.78 2.71 H2 T13 C14 H18 A B B B 27 124 128 162
4 H4E0T0C0D0 lnnnnh 2+:2 29.00 S K E L 2.33 51.43 61.42 0.81 H2 H2 H16 H16 A A B B 28 32 145 146
4 H4E0T0C0D0 nnnhhl 2:1+1 14.74 S L K L 2.33 4.38 51.43 0.81 H2 H2 H2 H16 A A A B 28 31 32 146
3 H3E0T0C0D0 hhl 2:1 66.50 S R K 2.33 145.73 51.43 H2 H2 H2 A A A 28 29 32
4 H4E0T0C0D0 nnnhhl 2:1+1 33.94 S Q V E 2.33 71.82 0.20 61.42 H2 H16 H16 H16 A B B B 28 141 142 145
4 H4E0T0C0D0 nnnhhl 2:1+1 16.19 S V E L 2.33 0.20 61.42 0.81 H2 H16 H16 H16 A B B B 28 142 145 146
4 H4E0T0C0D0 hnnnnh :2+:2 1.93 S L V L 2.33 4.38 0.20 0.81 H2 H2 H16 H16 A A B B 28 31 142 146
3 H3E0T0C0D0 hhl 2:1 89.90 R K V 145.73 51.43 72.53 H2 H2 H2 A A A 29 32 33
3 H3E0T0C0D0 hhl 2:1 93.32 R R V 145.73 61.71 72.53 H2 H2 H2 A A A 29 30 33
4 H4E0T0C0D0 nnnhhl 2:1+1 19.48 R L T Y 61.71 4.38 4.01 7.81 H2 H2 H2 H11 A A A B 30 31 34 117
4 H3E0T0C1D0 nnnnnh :2+1+1 34.78 R T Y F 61.71 4.01 7.81 65.59 H2 H2 H11 C12 A A B B 30 34 117 121
4 H3E0T0C1D0 nnnhhl 2:1+1 50.96 R V T F 61.71 72.53 4.01 65.59 H2 H2 H2 C12 A A A B 30 33 34 121
4 H2E0T1C1D0 nnnnnn 1+1+1+1 50.16 R Y F Q 61.71 7.81 65.59 65.52 H2 H11 C12 T13 A B B B 30 117 121 127
4 H4E0T0C0D0 nnnhhl 2:1+1 2.98 L T G F 4.38 4.01 0.04 3.49 H2 H2 H2 H11 A A A B 31 34 35 113
4 H4E0T0C0D0 hnnnnh :2+:2 4.92 L T F Y 4.38 4.01 3.49 7.81 H2 H2 H11 H11 A A B B 31 34 113 117
4 H4E0T0C0D0 nnnnnh :2+1+1 1.98 L G F G 4.38 0.04 3.49 0.00 H2 H2 H11 H18 A A B B 31 35 113 154
4 H4E0T0C0D0 nnnnnh :2+1+1 2.05 L F G A 4.38 3.49 0.00 0.32 H2 H11 H18 H18 A B B B 31 113 154 158
4 H4E0T0C0D0 lnnnnn 2+1+1 14.16 L K L G 4.38 51.43 0.81 0.00 H2 H2 H16 H18 A A B B 31 32 146 154
4 H4E0T0C0D0 nnnhhl 2:1+1 13.96 L K G G 4.38 51.43 0.04 0.00 H2 H2 H2 H18 A A A B 31 32 35 154
4 H4E0T0C0D0 nnnnnh :2+1+1 1.38 L L G A 4.38 0.81 0.00 0.32 H2 H16 H18 H18 A B B B 31 146 154 158
3 H3E0T0C0D0 nhn :2+1 2.47 L A F 4.38 0.32 2.71 H2 H18 H18 A B B 31 158 162
4 H4E0T0C0D0 nnnhhl 2:1+1 41.70 K G D R 51.43 0.04 90.70 24.62 H2 H2 H2 H18 A A A B 32 35 36 155
4 H4E0T0C0D0 lnnnnh 2+:2 19.02 K G G R 51.43 0.04 0.00 24.62 H2 H2 H18 H18 A A B B 32 35 154 155
4 H3E0T0C1D0 nnnnnn 1+1+1+1 42.88 K L D R 51.43 0.81 94.65 24.62 H2 H16 C17 H18 A B B B 32 146 149 155
4 H4E0T0C0D0 lnnnnn 2+1+1 19.21 K L G R 51.43 0.81 0.00 24.62 H2 H16 H18 H18 A B B B 32 146 154 155
4 H3E0T0C1D0 lnnnnn 2+1+1 52.08 K E L D 51.43 61.42 0.81 94.65 H2 H16 H16 C17 A B B B 32 145 146 149
3 H3E0T0C0D0 hhl 2:1 71.55 K V D 51.43 72.53 90.70 H2 H2 H2 A A A 32 33 36
3 H3E0T0C0D0 hhl 2:1 68.10 V T L 72.53 4.01 127.76 H2 H2 H2 A A A 33 34 37
3 H3E0T0C0D0 hhl 2:1 97.00 V D L 72.53 90.70 127.76 H2 H2 H2 A A A 33 36 37
4 H3E0T0C1D0 nnnlnh 2:1+1 68.72 T L F R 4.01 127.76 42.93 100.18 H2 H2 C3 H11 A A A B 34 37 38 116
4 H3E0T0C1D0 nnnnnh :2+1+1 37.65 T F F R 4.01 42.93 3.49 100.18 H2 C3 H11 H11 A A B B 34 38 113 116
4 H4E0T0C0D0 nnnhhl 2:1+1 28.87 T F R Y 4.01 3.49 100.18 7.81 H2 H11 H11 H11 A B B B 34 113 116 117
4 H3E0T0C1D0 lnnnnn 2+1+1 44.40 T R Y F 4.01 100.18 7.81 65.59 H2 H11 H11 C12 A B B B 34 116 117 121
4 H3E0T0C1D0 lnnnnn 2+1+1 12.62 T G F F 4.01 0.04 42.93 3.49 H2 H2 C3 H11 A A A B 34 35 38 113
4 H3E0T0C1D0 nnnnnn 1+1+1+1 11.62 G F F G 0.04 42.93 3.49 0.00 H2 C3 H11 H18 A A B B 35 38 113 154
4 H3E0T0C1D0 lnnnnn 2+1+1 11.67 G D G R 0.04 22.01 0.00 24.62 H2 C3 H18 H18 A A B B 35 39 154 155
4 H3E0T0C1D0 lnnnnn 2+1+1 34.34 G D D R 0.04 90.70 22.01 24.62 H2 H2 C3 H18 A A A B 35 36 39 155
5 H3E0T0C2D0 lhnnhnnnnn 2:1+1+1 40.88 F E A E Y 42.93 54.55 0.09 61.41 45.40 C3 H11 H11 H11 C23 A B B B B 38 108 109 112 211
5 H3E0T0C2D0 lhnnhnnnnn 2:1+1+1 30.66 F A E F Y 42.93 0.09 61.41 3.49 45.40 C3 H11 H11 H11 C23 A B B B B 38 109 112 113 211
5 H3E0T0C2D0 hnnnnnnnnn :2+1+1+1 18.61 F A F V Y 42.93 0.09 3.49 1.13 45.40 C3 H11 H11 H18 C23 A B B B B 38 109 113 157 211
4 H2E0T0C2D0 nnnnnh :2+1+1 22.58 F W V Y 42.93 0.87 1.13 45.40 C3 H18 H18 C23 A B B B 38 153 157 211
4 H1E0T0C3D0 lnnnnn 2+1+1 44.51 F I W Y 42.93 88.84 0.87 45.40 C3 C3 H18 C23 A A B B 38 40 153 211
4 H3E0T0C1D0 nnnhhl 2:1+1 52.00 F E F R 42.93 61.41 3.49 100.18 C3 H11 H11 H11 A B B B 38 112 113 116
4 H3E0T0C1D0 nnnhhl 2:1+1 11.23 F W G V 42.93 0.87 0.00 1.13 C3 H18 H18 H18 A B B B 38 153 154 157
4 H3E0T0C1D0 nnnnnh :2+1+1 11.89 F F G V 42.93 3.49 0.00 1.13 C3 H11 H18 H18 A B B B 38 113 154 157
5 H1E0T0C4D0 lnnnnnnlll 3+2 51.01 D I M N W 22.01 88.84 103.44 39.87 0.87 C3 C3 C3 C17 H18 A A A B B 39 40 41 152 153
5 H2E0T0C3D0 nnnnllnlnn 3+1+1 50.04 D I M W L 22.01 88.84 103.44 0.87 35.02 C3 C3 C3 H18 H22 A A A B B 39 40 41 153 210
5 H2E0T0C3D0 lnnnnnnlnn 2+2+1 38.43 D I W L Y 22.01 88.84 0.87 35.02 45.40 C3 C3 H18 H22 C23 A A B B B 39 40 153 210 211
4 H2E0T0C2D0 llnlnn 3+1 15.69 D N W G 22.01 39.87 0.87 0.00 C3 C17 H18 H18 A B B B 39 152 153 154
4 H2E0T0C2D0 lnnlnn 3+1 21.62 D N G R 22.01 39.87 0.00 24.62 C3 C17 H18 H18 A B B B 39 152 154 155
5 H2E0T0C3D0 lnnnnnnlnn 2+2+1 52.04 I M N W W 88.84 103.44 39.87 0.87 27.20 C3 C3 C17 H18 H20 A A B B B 40 41 152 153 197
4 H1E0T0C3D0 llnlnn 3+1 70.02 I M S L 88.84 103.44 52.78 35.02 C3 C3 C3 H22 A A A B 40 41 42 210
5 H2E0T1C2D0 nnnnnnnnnl 2+1+1+1 41.39 M N W W N 103.44 39.87 0.87 27.20 35.55 C3 C17 H18 H20 T21 A B B B B 41 152 153 197 201
4 H2E0T1C1D0 nnnnnn 1+1+1+1 37.79 M W N T 103.44 0.87 35.55 11.28 C3 H18 T21 H22 A B B B 41 153 201 206
4 H3E0T0C1D0 nnnnnh :2+1+1 37.65 M W T L 103.44 0.87 11.28 35.02 C3 H18 H22 H22 A B B B 41 153 206 210
4 H1E0T1C2D0 lnnnnn 2+1+1 50.76 M S N T 103.44 52.78 35.55 11.28 C3 C3 T21 H22 A A B B 41 42 201 206
4 H2E0T0C2D0 lnnnnh 2+:2 50.63 M S T L 103.44 52.78 11.28 35.02 C3 C3 H22 H22 A A B B 41 42 206 210
4 H3E0T0C1D0 nnnhhl 2:1+1 50.21 S T E L 52.78 11.28 101.74 35.02 C3 H22 H22 H22 A B B B 42 206 209 210
4 H2E0T0C2D0 lnnnnl 2+2 68.89 S G E L 52.78 86.04 101.74 35.02 C3 C3 H22 H22 A A B B 42 43 209 210
3 H1E0T0C2D0 lll 3 48.35 Q S N 90.68 46.60 7.78 C4 C4 H5 B B B 59 60 61
3 H2E0T0C1D0 lll 3 49.31 S N R 46.60 7.78 93.56 C4 H5 H5 B B B 60 61 62
3 H2E0T0C1D0 nhl 2:1 19.83 S N L 46.60 7.78 5.11 C4 H5 H5 B B B 60 61 64
4 H3E0T0C1D0 lnnnnn 2+1+1 28.00 S E L S 46.60 43.25 5.11 17.04 C4 H5 H5 H11 B B B B 60 63 64 99
3 H2E0T0C1D0 lnl 3 61.14 S R E 46.60 93.56 43.25 C4 H5 H5 B B B 60 62 63
3 H1E0T0C2D0 nnl 2+1 51.44 Q S S 90.68 46.60 17.04 C4 C4 H11 B B B 59 60 99
5 H4E0T0C1D0 llnnlnnnnh 3+:2 57.30 R V V E E 93.56 5.02 10.71 90.20 87.01 H5 H5 H9 H9 C10 B B B B B 62 66 86 87 88
5 H4E0T0C1D0 lnnnnnnlhh 2:1+2 47.91 R E V V E 93.56 43.25 5.02 10.71 87.01 H5 H5 H5 H9 C10 B B B B B 62 63 66 86 88
4 H4E0T0C0D0 nnnhhl 2:1+1 25.81 R V V A 93.56 0.24 5.02 4.43 H5 H5 H5 H20 B B B B 62 65 66 183
4 H4E0T0C0D0 nnnnnh :2+1+1 48.30 R V E A 93.56 5.02 90.20 4.43 H5 H5 H9 H20 B B B B 62 66 87 183
4 H4E0T0C0D0 nnnhhl 2:1+1 34.19 N R V N 7.78 93.56 0.24 35.18 H5 H5 H5 H20 B B B B 61 62 65 191
4 H4E0T0C0D0 nnnnnh :2+1+1 47.42 R E A A 93.56 90.20 4.43 1.50 H5 H9 H20 H20 B B B B 62 87 183 187
4 H4E0T0C0D0 hnnnnh :2+:2 24.93 R V A A 93.56 0.24 4.43 1.50 H5 H5 H20 H20 B B B B 62 65 183 187
4 H4E0T0C0D0 nnnhhl 2:1+1 50.27 R A T N 93.56 1.50 70.84 35.18 H5 H20 H20 H20 B B B B 62 187 188 191
4 H4E0T0C0D0 hnnnnh :2+:2 32.62 R V A N 93.56 0.24 1.50 35.18 H5 H5 H20 H20 B B B B 62 65 187 191
5 H2E0T0C3D0 lnnnlnnlnn 4+1 63.81 E V E N T 43.25 10.71 87.01 90.02 88.07 H5 H9 C10 C10 C10 B B B B B 63 86 88 89 91
4 H1E0T0C3D0 llnlnn 3+1 49.18 E T E A 43.25 88.07 39.23 26.16 H5 C10 C10 C10 B B B B 63 91 92 93
4 H3E0T0C1D0 nnnhhl 2:1+1 27.52 E V D E 43.25 5.02 22.59 39.23 H5 H5 H5 C10 B B B B 63 66 67 92
4 H3E0T0C1D0 nnnnnh :2+1+1 27.29 E D E K 43.25 22.59 39.23 4.08 H5 H5 C10 H11 B B B B 63 67 92 103
4 H4E0T0C0D0 nnnhhl 2:1+1 18.76 E L D K 43.25 5.11 22.59 4.08 H5 H5 H5 H11 B B B B 63 64 67 103
4 H4E0T0C0D0 lnnnnh 2+:2 17.37 E L S K 43.25 5.11 17.04 4.08 H5 H5 H11 H11 B B B B 63 64 99 103
4 H3E0T0C1D0 nnnnnh :2+1+1 22.63 E A S K 43.25 26.16 17.04 4.08 H5 C10 H11 H11 B B B B 63 93 99 103
4 H2E0T0C2D0 lnnnnn 2+1+1 28.18 E E A K 43.25 39.23 26.16 4.08 H5 C10 C10 H11 B B B B 63 92 93 103
5 H5E0T0C0D0 lhnnhnnnnn 2:1+1+1 2.77 N L V F L 7.78 5.11 0.24 0.74 0.00 H5 H5 H5 H18 H20 B B B B B 61 64 65 160 190
4 H4E0T0C0D0 nnnhhl 2:1+1 2.07 L V F F 5.11 0.24 2.19 0.74 H5 H5 H5 H18 B B B B 64 65 68 160
5 H5E0T0C0D0 lhnnhnnnnn 2:1+1+1 0.63 V F L F M 0.24 2.19 0.00 0.74 0.00 H5 H5 H5 H18 H20 B B B B B 65 68 69 160 186
4 H4E0T0C0D0 nnnnnh :2+1+1 0.24 V F M L 0.24 0.74 0.00 0.00 H5 H18 H20 H20 B B B B 65 160 186 190
4 H4E0T0C0D0 nnnhhl 2:1+1 2.42 V V L A 0.24 5.02 0.00 4.43 H5 H5 H5 H20 B B B B 65 66 69 183
4 H4E0T0C0D0 hnnnnh :2+:2 1.17 V L A M 0.24 0.00 4.43 0.00 H5 H5 H20 H20 B B B B 65 69 183 186
4 H4E0T0C0D0 nnnhhl 2:1+1 1.54 V A M A 0.24 4.43 0.00 1.50 H5 H20 H20 H20 B B B B 65 183 186 187
4 H4E0T0C0D0 nnnhhl 2:1+1 0.43 V M A L 0.24 0.00 1.50 0.00 H5 H20 H20 H20 B B B B 65 186 187 190
4 H4E0T0C0D0 nnnhhl 2:1+1 9.23 V A L N 0.24 1.50 0.00 35.18 H5 H20 H20 H20 B B B B 65 187 190 191
4 H4E0T0C0D0 lnnnnh 2+:2 10.80 N V L N 7.78 0.24 0.00 35.18 H5 H5 H20 H20 B B B B 61 65 190 191
4 H3E0T1C0D0 nnnhhl 2:1+1 4.00 V L S W 5.02 0.00 9.66 1.32 H5 H5 H5 T7 B B B B 66 69 70 80
4 H2E0T1C1D0 nnnnnh :2+1+1 35.25 V S W R 5.02 9.66 1.32 125.01 H5 H5 T7 C10 B B B B 66 70 80 90
4 H3E0T0C1D0 nnnhhl 2:1+1 19.12 V D S E 5.02 22.59 9.66 39.23 H5 H5 H5 C10 B B B B 66 67 70 92
4 H2E0T0C2D0 lnnnnh 2+:2 44.73 V S R E 5.02 9.66 125.01 39.23 H5 H5 C10 C10 B B B B 66 70 90 92
4 H2E0T1C1D0 nnnnnn 1+1+1+1 35.52 V W V R 5.02 1.32 10.71 125.01 H5 T7 H9 C10 B B B B 66 80 86 90
4 H3E0T1C0D0 nnnnnh :2+1+1 2.69 V L W A 5.02 0.00 1.32 4.43 H5 H5 T7 H20 B B B B 66 69 80 183
4 H4E0T0C0D0 nnnhhl 2:1+1 8.49 L D F K 5.11 22.59 2.19 4.08 H5 H5 H5 H11 B B B B 64 67 68 103
4 H4E0T0C0D0 lnnnnh 2+:2 25.81 D F K R 22.59 2.19 4.08 74.37 H5 H5 H11 H11 B B B B 67 68 103 107
4 H4E0T0C0D0 nnnhhl 2:1+1 33.65 D E K Q 22.59 28.59 4.08 79.34 H5 H11 H11 H11 B B B B 67 100 103 104
4 H4E0T0C0D0 nnnhhl 2:1+1 45.09 D K Q R 22.59 4.08 79.34 74.37 H5 H11 H11 H11 B B B B 67 103 104 107
3 H3E0T0C0D0 hhl 2:1 35.48 D S Y 22.59 9.66 74.18 H5 H5 H5 B B B 67 70 71
4 H4E0T0C0D0 nnnhhl 2:1+1 43.33 D F Y R 22.59 2.19 74.18 74.37 H5 H5 H5 H11 B B B B 67 68 71 107
5 H5E0T0C0D0 nnnhhhnlnn 2:1+:2 22.97 F K R G D 2.19 7.73 74.37 0.75 29.81 H5 H5 H11 H11 H11 B B B B B 68 72 107 110 111
5 H5E0T0C0D0 nnnhhhnlnn 2:1+:2 37.66 F Y K R D 2.19 74.18 7.73 74.37 29.81 H5 H5 H5 H11 H11 B B B B B 68 71 72 107 111
4 H4E0T0C0D0 nnnhhl 2:1+1 2.58 F L K G 2.19 0.00 7.73 0.40 H5 H5 H5 H18 B B B B 68 69 72 164
4 H4E0T0C0D0 nnnnnh :2+1+1 5.33 F K G S 2.19 7.73 0.75 10.66 H5 H5 H11 H18 B B B B 68 72 110 161
4 H4E0T0C0D0 hnnnnh :2+:2 5.24 F K S G 2.19 7.73 10.66 0.40 H5 H5 H18 H18 B B B B 68 72 161 164
4 H4E0T0C0D0 hnnnnh :2+:2 3.40 L F K L 5.11 2.19 4.08 2.23 H5 H5 H11 H11 B B B B 64 68 103 106
4 H4E0T0C0D0 nnnnnh :2+1+1 2.57 L F L F 5.11 2.19 2.23 0.74 H5 H5 H11 H18 B B B B 64 68 106 160
4 H4E0T0C0D0 nnnhhl 2:1+1 20.72 F K L R 2.19 4.08 2.23 74.37 H5 H11 H11 H11 B B B B 68 103 106 107
4 H4E0T0C0D0 nnnhhl 2:1+1 19.89 F L R G 2.19 2.23 74.37 0.75 H5 H11 H11 H11 B B B B 68 106 107 110
4 H4E0T0C0D0 nnnnnh :2+1+1 1.57 F L G V 2.19 2.23 0.75 1.13 H5 H11 H11 H18 B B B B 68 106 110 157
4 H4E0T0C0D0 nnnnnh :2+1+1 1.57 F L V F 2.19 2.23 1.13 0.74 H5 H11 H18 H18 B B B B 68 106 157 160
4 H4E0T0C0D0 nnnhhl 2:1+1 3.68 F V F S 2.19 1.13 0.74 10.66 H5 H18 H18 H18 B B B B 68 157 160 161
4 H4E0T0C0D0 nnnnnh :2+1+1 3.68 F G V S 2.19 0.75 1.13 10.66 H5 H11 H18 H18 B B B B 68 110 157 161
4 H4E0T0C0D0 lnnnnh 2+:2 0.83 F L F G 2.19 0.00 0.74 0.40 H5 H5 H18 H18 B B B B 68 69 160 164
4 H4E0T0C0D0 nnnhhl 2:1+1 3.50 F F S G 2.19 0.74 10.66 0.40 H5 H18 H18 H18 B B B B 68 160 161 164
5 H4E0T1C0D0 hnnnnnnnnn :2+1+1+1 0.26 L L W C V 0.00 0.00 1.32 0.00 0.00 H5 H5 T7 H18 H20 B B B B B 69 73 80 167 179
5 H4E0T1C0D0 hnnnnnnnnn :2+1+1+1 1.15 L W C V A 0.00 1.32 0.00 0.00 4.43 H5 T7 H18 H20 H20 B B B B B 69 80 167 179 183
5 H5E0T0C0D0 lhnnhnnnnn 2:1+1+1 0.90 L C V I A 0.00 0.00 0.00 0.07 4.43 H5 H18 H20 H20 H20 B B B B B 69 167 179 182 183
4 H4E0T0C0D0 nnnhhl 2:1+1 0.10 L G G C 0.00 0.00 0.40 0.00 H5 H18 H18 H18 B B B B 69 163 164 167
4 H4E0T0C0D0 nnnnnh :2+1+1 0.02 L G C I 0.00 0.00 0.00 0.07 H5 H18 H18 H20 B B B B 69 163 167 182
4 H4E0T0C0D0 hnnnnh :2+:2 0.10 L L G C 0.00 0.00 0.40 0.00 H5 H5 H18 H18 B B B B 69 73 164 167
4 H4E0T0C0D0 nnnhhl 2:1+1 2.03 L K L G 0.00 7.73 0.00 0.40 H5 H5 H5 H18 B B B B 69 72 73 164
4 H4E0T0C0D0 nnnhhl 2:1+1 0.29 L F G G 0.00 0.74 0.00 0.40 H5 H18 H18 H18 B B B B 69 160 163 164
4 H4E0T0C0D0 nnnnnh :2+1+1 0.18 L F G M 0.00 0.74 0.00 0.00 H5 H18 H18 H20 B B B B 69 160 163 186
4 H3E0T1C0D0 nnnhhl 2:1+1 2.75 L S L W 0.00 9.66 0.00 1.32 H5 H5 H5 T7 B B B B 69 70 73 80
4 H4E0T0C0D0 nnnnnh :2+1+1 0.02 L G I M 0.00 0.00 0.07 0.00 H5 H18 H20 H20 B B B B 69 163 182 186
4 H4E0T0C0D0 nnnhhl 2:1+1 1.12 L I A M 0.00 0.07 4.43 0.00 H5 H20 H20 H20 B B B B 69 182 183 186
4 H3E0T1C0D0 nnnhhl 2:1+1 18.58 S L S W 9.66 0.00 63.35 1.32 H5 H5 H5 T7 B B B B 70 73 74 80
3 H3E0T0C0D0 hhl 2:1 49.06 S Y S 9.66 74.18 63.35 H5 H5 H5 B B B 70 71 74
4 H4E0T0C0D0 nnnhhl 2:1+1 53.37 Y K Q D 74.18 7.73 101.75 29.81 H5 H5 H5 H11 B B B B 71 72 75 111
3 H3E0T0C0D0 hhl 2:1 79.76 Y S Q 74.18 63.35 101.75 H5 H5 H5 B B B 71 74 75
4 H4E0T0C0D0 nnnhhl 2:1+1 56.46 K Q K E 7.73 101.75 84.10 32.27 H5 H5 H5 H11 B B B B 72 75 76 114
4 H4E0T0C0D0 hnnnnh :2+:2 42.89 K Q D E 7.73 101.75 29.81 32.27 H5 H5 H11 H11 B B B B 72 75 111 114
4 H4E0T0C0D0 nnnhhl 2:1+1 17.64 K G D E 7.73 0.75 29.81 32.27 H5 H11 H11 H11 B B B B 72 110 111 114
4 H4E0T0C0D0 nnnnnh :2+1+1 12.85 K G E S 7.73 0.75 32.27 10.66 H5 H11 H11 H18 B B B B 72 110 114 161
4 H4E0T0C0D0 lnnnnh 2+:2 4.00 K L G V 7.73 0.00 0.40 7.86 H5 H5 H18 H18 B B B B 72 73 164 168
4 H4E0T0C0D0 nnnhhl 2:1+1 24.92 K L K V 7.73 0.00 84.10 7.86 H5 H5 H5 H18 B B B B 72 73 76 168
4 H4E0T0C0D0 nnnhhl 2:1+1 7.29 K S G A 7.73 10.66 0.40 10.37 H5 H18 H18 H18 B B B B 72 161 164 165
4 H4E0T0C0D0 nnnhhl 2:1+1 6.59 K G A V 7.73 0.40 10.37 7.86 H5 H18 H18 H18 B B B B 72 164 165 168
5 H2E0T0C3D0 lnnnnnnlll 3+2 43.72 L S G Y S 0.00 63.35 63.95 48.67 42.64 H5 H5 C6 C6 C6 B B B B B 73 74 77 78 79
4 H2E0T0C2D0 llnlnh 3:1 49.18 L K G Y 0.00 84.10 63.95 48.67 H5 H5 C6 C6 B B B B 73 76 77 78
4 H1E0T1C2D0 lnnnnn 2+1+1 33.89 L Y S F 0.00 48.67 42.64 44.24 H5 C6 C6 T7 B B B B 73 78 79 83
4 H2E0T1C1D0 nnnnnn 1+1+1+1 27.65 L Y F V 0.00 48.67 44.24 17.68 H5 C6 T7 H18 B B B B 73 78 83 171
4 H3E0T0C1D0 nnnlnh 2:1+1 35.16 L K Y V 0.00 84.10 48.67 7.86 H5 H5 C6 H18 B B B B 73 76 78 168
4 H3E0T0C1D0 nnnnnh :2+1+1 18.55 L Y V V 0.00 48.67 7.86 17.68 H5 C6 H18 H18 B B B B 73 78 168 171
4 H2E0T1C1D0 lnnnnl 2+2 26.83 L S S W 0.00 63.35 42.64 1.32 H5 H5 C6 T7 B B B B 73 74 79 80
4 H1E0T2C1D0 lnnnnn 2+1+1 22.05 L S W F 0.00 42.64 1.32 44.24 H5 C6 T7 T7 B B B B 73 79 80 83
4 H2E0T2C0D0 nnnnnn 1+1+1+1 11.39 L W F V 0.00 1.32 44.24 0.00 H5 T7 T7 H20 B B B B 73 80 83 179
4 H4E0T0C0D0 nnnhhl 2:1+1 2.06 L G C V 0.00 0.40 0.00 7.86 H5 H18 H18 H18 B B B B 73 164 167 168
4 H4E0T0C0D0 nnnhhl 2:1+1 6.38 L C V V 0.00 0.00 7.86 17.68 H5 H18 H18 H18 B B B B 73 167 168 171
4 H4E0T0C0D0 nnnnnh :2+1+1 4.42 L C V V 0.00 0.00 17.68 0.00 H5 H18 H18 H20 B B B B 73 167 171 179
4 H3E0T1C0D0 nnnnnn 1+1+1+1 15.48 L F V V 0.00 44.24 17.68 0.00 H5 T7 H18 H20 B B B B 73 83 171 179
3 H2E0T1C0D0 nnn 1+1+1 39.40 K T V 84.10 26.25 7.86 H5 T13 H18 B B B 76 125 168
4 H3E0T0C1D0 nnnhhl 2:1+1 41.34 Y V V D 48.67 7.86 17.68 91.15 C6 H18 H18 H18 B B B B 78 168 171 172
4 H0E0T2C2D0 lnnnnl 2+2 67.71 Y S Q F 48.67 42.64 135.28 44.24 C6 C6 T7 T7 B B B B 78 79 82 83
4 H0E0T2C2D0 llnlnn 3+1 55.43 S W S R 42.64 1.32 52.75 125.01 C6 T7 T7 C10 B B B B 79 80 81 90
3 H0E0T2C1D0 lnl 3 76.89 S S Q 42.64 52.75 135.28 C6 T7 T7 B B B 79 81 82
5 H2E0T2C1D0 lnnnnnnlnn 2+2+1 16.22 W F S V S 1.32 44.24 2.53 0.00 33.00 T7 T7 C8 H20 H20 B B B B B 80 83 84 179 180
5 H2E0T2C1D0 nnnnllnlnn 3+1+1 37.81 W F S D S 1.32 44.24 2.53 107.97 33.00 T7 T7 C8 H9 H20 B B B B B 80 83 84 85 180
3 H0E0T2C1D0 nnl 2+1 18.87 W S S 1.32 52.75 2.53 T7 T7 C8 B B B 80 81 84
4 H2E0T1C1D0 llnlnn 3+1 30.63 W S D V 1.32 2.53 107.97 10.71 T7 C8 H9 H9 B B B B 80 84 85 86
4 H3E0T1C0D0 nnnhhl 2:1+1 9.69 W V S A 1.32 0.00 33.00 4.43 T7 H20 H20 H20 B B B B 80 179 180 183
4 H2E0T1C1D0 nnnnnn 1+1+1+1 35.38 F V Q V 44.24 17.68 79.58 0.00 T7 H18 C19 H20 B B B B 83 171 176 179
3 H0E0T1C2D0 nnl 2+1 70.07 F Q V 44.24 79.58 86.40 T7 C19 C19 B B B 83 176 177
3 H1E0T1C1D0 nnn 1+1+1 54.55 F V S 44.24 86.40 33.00 T7 C19 H20 B B B 83 177 180
4 H3E0T0C1D0 llnlll 4 52.85 S D V E 2.53 107.97 10.71 90.20 C8 H9 H9 H9 B B B B 84 85 86 87
4 H3E0T0C1D0 lnnlnn 3+1 58.42 S D E S 2.53 107.97 90.20 33.00 C8 H9 H9 H20 B B B B 84 85 87 180
4 H3E0T0C1D0 llnlll 4 73.97 D V E E 107.97 10.71 90.20 87.01 H9 H9 H9 C10 B B B B 85 86 87 88
4 H1E0T0C3D0 llnlnn 3+1 78.45 V N R T 10.71 90.02 125.01 88.07 H9 C10 C10 C10 B B B B 86 89 90 91
4 H4E0T0C0D0 nnnhhl 2:1+1 41.39 E S A A 90.20 33.00 4.43 37.93 H9 H20 H20 H20 B B B B 87 180 183 184
4 H4E0T0C0D0 nnnhhl 2:1+1 33.52 E A A A 90.20 4.43 37.93 1.50 H9 H20 H20 H20 B B B B 87 183 184 187
3 H0E0T0C3D0 lll 3 84.10 R T E 125.01 88.07 39.23 C10 C10 C10 B B B 90 91 92
3 H0E0T0C3D0 lll 3 59.67 E A P 39.23 26.16 113.61 C10 C10 C10 B B B 92 93 94
4 H2E0T0C2D0 lnnlnn 3+1 29.69 A T S E 26.16 46.96 17.04 28.59 C10 C10 H11 H11 B B B B 93 97 99 100
4 H1E0T0C3D0 lnnnnn 2+1+1 53.83 A P T E 26.16 113.61 46.96 28.59 C10 C10 C10 H11 B B B B 93 94 97 100
4 H3E0T0C1D0 nnnhhl 2:1+1 18.97 A S E K 26.16 17.04 28.59 4.08 C10 H11 H11 H11 B B B B 93 99 100 103
4 H1E0T0C3D0 lnnlnn 3+1 82.77 P E T E 113.61 141.93 46.96 28.59 C10 C10 C10 H11 B B B B 94 95 97 100
4 H1E0T0C3D0 llnlnn 3+1 75.16 E G T E 141.93 83.18 46.96 28.59 C10 C10 C10 H11 B B B B 95 96 97 100
3 H2E0T0C1D0 lll 3 63.08 T E S 46.96 125.25 17.04 C10 H11 H11 B B B 97 98 99
3 H2E0T0C1D0 nhl 2:1 72.17 T E A 46.96 125.25 44.29 C10 H11 H11 B B B 97 98 101
3 H2E0T0C1D0 nnl 2+1 39.95 T E A 46.96 28.59 44.29 C10 H11 H11 B B B 97 100 101
4 H3E0T0C1D0 nnnhhl 2:1+1 60.87 Q E S V 90.68 125.25 17.04 10.52 C4 H11 H11 H11 B B B B 59 98 99 102
3 H3E0T0C0D0 hhl 2:1 60.02 E A V 125.25 44.29 10.52 H11 H11 H11 B B B 98 101 102
4 H4E0T0C0D0 nnnhhl 2:1+1 9.19 L S V K 5.11 17.04 10.52 4.08 H5 H11 H11 H11 B B B B 64 99 102 103
3 H3E0T0C0D0 hhl 2:1 50.74 E A Q 28.59 44.29 79.34 H11 H11 H11 B B B 100 101 104
4 H4E0T0C0D0 nnnhhl 2:1+1 28.43 A V A V 44.29 10.52 6.25 52.65 H11 H11 H11 H22 B B B B 101 102 105 208
3 H3E0T0C0D0 hhl 2:1 43.29 A Q A 44.29 79.34 6.25 H11 H11 H11 B B B 101 104 105
4 H4E0T0C0D0 nnnhhl 2:1+1 5.49 L V K L 5.11 10.52 4.08 2.23 H5 H11 H11 H11 B B B B 64 102 103 106
3 H3E0T0C0D0 hhl 2:1 69.42 Q R E 79.34 74.37 54.55 H11 H11 H11 B B B 104 107 108
3 H3E0T0C0D0 hhl 2:1 46.71 Q A E 79.34 6.25 54.55 H11 H11 H11 B B B 104 105 108
4 H4E0T0C0D0 nnnhhl 2:1+1 2.28 A L A F 6.25 2.23 0.09 0.55 H11 H11 H11 H22 B B B B 105 106 109 207
4 H4E0T0C0D0 nnnhhl 2:1+1 4.89 V A L F 10.52 6.25 2.23 0.55 H11 H11 H11 H22 B B B B 102 105 106 207
4 H4E0T0C0D0 lnnnnh 2+:2 17.49 V A F V 10.52 6.25 0.55 52.65 H11 H11 H22 H22 B B B B 102 105 207 208
4 H3E0T0C1D0 lnnnnn 2+1+1 26.21 A F V Y 6.25 0.55 52.65 45.40 H11 H22 H22 C23 B B B B 105 207 208 211
4 H3E0T0C1D0 nnnnnh :2+1+1 13.07 A A F Y 6.25 0.09 0.55 45.40 H11 H11 H22 C23 B B B B 105 109 207 211
4 H3E0T0C1D0 nnnhhl 2:1+1 26.57 A E A Y 6.25 54.55 0.09 45.40 H11 H11 H11 C23 B B B B 105 108 109 211
3 H3E0T0C0D0 hhl 2:1 52.91 R E D 74.37 54.55 29.81 H11 H11 H11 B B B 107 108 111
3 H3E0T0C0D0 hhl 2:1 48.59 E D E 54.55 29.81 61.41 H11 H11 H11 B B B 108 111 112
4 H4E0T0C0D0 nnnhhl 2:1+1 1.36 A G F V 0.09 0.75 3.49 1.13 H11 H11 H11 H18 B B B B 109 110 113 157
4 H4E0T0C0D0 nnnhhl 2:1+1 1.05 L A G V 2.23 0.09 0.75 1.13 H11 H11 H11 H18 B B B B 106 109 110 157
4 H4E0T0C0D0 nnnnnh :2+1+1 1.00 L A V F 2.23 0.09 1.13 0.55 H11 H11 H18 H22 B B B B 106 109 157 207
4 H3E0T0C1D0 nnnnnn 1+1+1+1 11.79 A V F Y 0.09 1.13 0.55 45.40 H11 H18 H22 C23 B B B B 109 157 207 211
4 H4E0T0C0D0 nnnhhl 2:1+1 11.79 G F E S 0.75 3.49 32.27 10.66 H11 H11 H11 H18 B B B B 110 113 114 161
4 H4E0T0C0D0 hnnnnh :2+:2 4.01 G F V S 0.75 3.49 1.13 10.66 H11 H11 H18 H18 B B B B 110 113 157 161
3 H3E0T0C0D0 hhl 2:1 38.05 D E L 29.81 32.27 52.08 H11 H11 H11 B B B 111 114 115
3 H3E0T0C0D0 hhl 2:1 47.77 D E L 29.81 61.41 52.08 H11 H11 H11 B B B 111 112 115
4 H4E0T0C0D0 hhhlhh 2:1:1 95.37 E L R R 61.41 52.08 100.18 167.80 H11 H11 H11 H11 B B B B 112 115 116 119
4 H4E0T0C0D0 nnnhhl 2:1+1 1.24 F G V A 3.49 0.00 1.13 0.32 H11 H18 H18 H18 B B B B 113 154 157 158
4 H4E0T0C0D0 nnnhhl 2:1+1 3.90 F V A S 3.49 1.13 0.32 10.66 H11 H18 H18 H18 B B B B 113 157 158 161
3 H3E0T0C0D0 hhl 2:1 14.52 F E Y 3.49 32.27 7.81 H11 H11 H11 B B B 113 114 117
3 H3E0T0C0D0 hhl 2:1 58.78 E Y R 32.27 7.81 136.25 H11 H11 H11 B B B 114 117 118
3 H3E0T0C0D0 hhl 2:1 73.53 E L R 32.27 52.08 136.25 H11 H11 H11 B B B 114 115 118
3 H3E0T0C0D0 hhl 2:1 118.71 L R R 52.08 136.25 167.80 H11 H11 H11 B B B 115 118 119
4 H3E0T0C1D0 lnnhhl 2:2 61.39 R Y A F 100.18 7.81 71.99 65.59 H11 H11 H11 C12 B B B B 116 117 120 121
3 H3E0T0C0D0 hhl 2:1 113.32 R R A 100.18 167.80 71.99 H11 H11 H11 B B B 116 119 120
4 H2E0T0C2D0 lnnnnl 2+2 64.97 Y R S D 7.81 136.25 64.52 51.30 H11 H11 C12 C12 B B B B 117 118 122 123
4 H1E0T2C1D0 lnnnnn 2+1+1 34.36 Y D L Q 7.81 51.30 12.81 65.52 H11 C12 T13 T13 B B B B 117 123 124 127
3 H1E0T0C2D0 nnl 2+1 45.97 Y F S 7.81 65.59 64.52 H11 C12 C12 B B B 117 121 122
3 H0E0T1C2D0 nnl 2+1 66.12 S D S 64.52 51.30 82.53 C12 C12 T13 B B B 122 123 126
3 H0E0T2C1D0 lll 3 30.12 D L T 51.30 12.81 26.25 C12 T13 T13 B B B 123 124 125
3 H0E0T2C1D0 lnl 3 53.36 D T S 51.30 26.25 82.53 C12 T13 T13 B B B 123 125 126
3 H0E0T2C1D0 nnl 2+1 66.45 D S Q 51.30 82.53 65.52 C12 T13 T13 B B B 123 126 127
5 H3E0T1C1D0 lhnnhnnnnn 2:1+1+1 6.73 L L F A L 12.81 7.78 2.71 10.37 0.00 T13 C14 H18 H18 H18 B B B B B 124 128 162 165 166
4 H1E0T2C1D0 lnnnnn 2+1+1 14.30 L T L A 12.81 26.25 7.78 10.37 T13 T13 C14 H18 B B B B 124 125 128 165
4 H3E0T1C0D0 nnnhhl 2:1+1 9.14 L S F A 12.81 10.66 2.71 10.37 T13 H18 H18 H18 B B B B 124 161 162 165
4 H2E0T1C1D0 nnnnnh :2+1+1 14.21 T L A E 26.25 7.78 10.37 12.46 T13 C14 H18 H18 B B B B 125 128 165 169
4 H2E0T1C1D0 nnnnnh :2+1+1 34.97 T L E K 26.25 7.78 12.46 93.38 T13 C14 H18 H18 B B B B 125 128 169 173
4 H3E0T1C0D0 nnnhhl 2:1+1 14.23 T A V E 26.25 10.37 7.86 12.46 T13 H18 H18 H18 B B B B 125 165 168 169
3 H1E0T2C0D0 nnl 2+1 40.41 T S E 26.25 82.53 12.46 T13 T13 H18 B B B 125 126 169
5 H2E0T0C3D0 llnnlnnnnh 3+:2 45.50 L H I E K 7.78 110.12 3.76 12.46 93.38 C14 C14 C14 H18 H18 B B B B B 128 129 130 169 173
4 H2E0T0C2D0 lnnnnh 2+:2 6.00 L I L E 7.78 3.76 0.00 12.46 C14 C14 H18 H18 B B B B 128 130 166 169
4 H3E0T0C1D0 nnnhhl 2:1+1 7.65 L A L E 7.78 10.37 0.00 12.46 C14 H18 H18 H18 B B B B 128 165 166 169
4 H0E0T1C3D0 llnlnn 3+1 54.92 H I T T 110.12 3.76 48.63 57.16 C14 C14 C14 T15 B B B B 129 130 131 134
4 H1E0T1C2D0 lnnnnn 2+1+1 43.88 H I T S 110.12 3.76 57.16 4.46 C14 C14 T15 H16 B B B B 129 130 134 138
5 H2E0T1C2D0 nnnnllnlnn 3+1+1 31.62 I T P A L 3.76 48.63 97.40 2.70 5.62 C14 C14 T15 H16 H20 B B B B B 130 131 132 135 178
4 H3E0T0C1D0 nnnnnh :2+1+1 3.04 I A L I 3.76 2.70 5.62 0.07 C14 H16 H20 H20 B B B B 130 135 178 182
4 H3E0T0C1D0 nnnnnh :2+1+1 2.73 I A S L 3.76 2.70 4.46 0.00 C14 H16 H16 H18 B B B B 130 135 138 166
4 H3E0T0C1D0 nnnnnn 1+1+1+1 1.63 I A L I 3.76 2.70 0.00 0.07 C14 H16 H18 H20 B B B B 130 135 166 182
5 H3E0T0C2D0 lnnnhhnlnn 2:2+1 23.47 I E S K M 3.76 12.46 0.00 93.38 7.77 C14 H18 H18 H18 C19 B B B B B 130 169 170 173 175
4 H3E0T0C1D0 nnnhhl 2:1+1 4.05 I L E S 3.76 0.00 12.46 0.00 C14 H18 H18 H18 B B B B 130 166 169 170
4 H3E0T0C1D0 nnnnnh :2+1+1 2.36 I S L I 3.76 0.00 5.62 0.07 C14 H18 H20 H20 B B B B 130 170 178 182
4 H3E0T0C1D0 nnnnnh :2+1+1 0.96 I L S I 3.76 0.00 0.00 0.07 C14 H18 H18 H20 B B B B 130 166 170 182
4 H2E0T0C2D0 nnnnnn 1+1+1+1 4.29 I S M L 3.76 0.00 7.77 5.62 C14 H18 C19 H20 B B B B 130 170 175 178
5 H1E0T1C3D0 nnnnllnlnn 3+1+1 32.64 I T P M L 3.76 48.63 97.40 7.77 5.62 C14 C14 T15 C19 H20 B B B B B 130 131 132 175 178
3 H0E0T2C1D0 lll 3 69.05 T P G 48.63 97.40 61.13 C14 T15 T15 B B B 131 132 133
3 H0E0T2C1D0 lnl 3 55.64 T G T 48.63 61.13 57.16 C14 T15 T15 B B B 131 133 134
3 H2E0T1C0D0 nnl 2+1 87.09 G Y Q 61.13 115.48 84.66 T15 H16 H16 B B B 133 136 137
3 H1E0T2C0D0 nnl 2+1 67.65 G T Q 61.13 57.16 84.66 T15 T15 H16 B B B 133 134 137
3 H2E0T1C0D0 nnl 2+1 48.76 T Q S 57.16 84.66 4.46 T15 H16 H16 B B B 134 137 138
5 H5E0T0C0D0 hnnnnnnnhn :2+:2+1 7.19 A F L I W 2.70 2.74 0.00 0.07 30.43 H16 H16 H18 H20 H20 B B B B B 135 139 166 182 185
4 H4E0T0C0D0 nnnhhl 2:1+1 2.48 A S F L 2.70 4.46 2.74 0.00 H16 H16 H16 H18 B B B B 135 138 139 166
4 H4E0T0C0D0 nnnhhl 2:1+1 37.84 A Y F W 2.70 115.48 2.74 30.43 H16 H16 H16 H20 B B B B 135 136 139 185
4 H4E0T0C0D0 nnnhhh :3+1 9.71 A L I W 2.70 5.62 0.07 30.43 H16 H20 H20 H20 B B B B 135 178 182 185
4 H4E0T0C0D0 lnnnnh 2+:2 38.56 A Y L W 2.70 115.48 5.62 30.43 H16 H16 H20 H20 B B B B 135 136 178 185
3 H3E0T0C0D0 hhl 2:1 54.60 Y F E 115.48 2.74 45.57 H16 H16 H16 B B B 136 139 140
3 H3E0T0C0D0 hhl 2:1 81.90 Y Q E 115.48 84.66 45.57 H16 H16 H16 B B B 136 137 140
3 H3E0T0C0D0 hhl 2:1 67.35 Q E Q 84.66 45.57 71.82 H16 H16 H16 B B B 137 140 141
3 H3E0T0C0D0 hhl 2:1 53.65 Q S Q 84.66 4.46 71.82 H16 H16 H16 B B B 137 138 141
4 H4E0T0C0D0 nnnhhl 2:1+1 2.53 S F V F 4.46 2.74 0.20 2.71 H16 H16 H16 H18 B B B B 138 139 142 162
4 H4E0T0C0D0 lnnnnh 2+:2 2.48 S F F L 4.46 2.74 2.71 0.00 H16 H16 H18 H18 B B B B 138 139 162 166
5 H5E0T0C0D0 lhnnhnnnnn 2:1+1+1 13.22 F F W M Y 2.74 2.20 30.43 0.00 30.73 H16 H18 H20 H20 H20 B B B B B 139 159 185 186 189
4 H4E0T0C0D0 nnnnnh :2+1+1 1.24 F F G M 2.74 2.20 0.00 0.00 H16 H18 H18 H20 B B B B 139 159 163 186
4 H4E0T0C0D0 nnnhhl 2:1+1 1.91 F F F G 2.74 2.20 2.71 0.00 H16 H18 H18 H18 B B B B 139 159 162 163
4 H4E0T0C0D0 hnnnnh :2+:2 2.25 F V F F 2.74 1.35 2.20 2.71 H16 H16 H18 H18 B B B B 139 143 159 162
4 H4E0T0C0D0 nnnnnh :2+1+1 9.26 F V F Y 2.74 1.35 2.20 30.73 H16 H16 H18 H20 B B B B 139 143 159 189
4 H4E0T0C0D0 nnnhhl 2:1+1 1.75 F V V F 2.74 0.20 1.35 2.71 H16 H16 H16 H18 B B B B 139 142 143 162
4 H4E0T0C0D0 nnnhhl 2:1+1 20.10 F E V Y 2.74 45.57 1.35 30.73 H16 H16 H16 H20 B B B B 139 140 143 189
4 H4E0T0C0D0 nnnhhl 2:1+1 1.36 F F G L 2.74 2.71 0.00 0.00 H16 H18 H18 H18 B B B B 139 162 163 166
4 H4E0T0C0D0 nnnnnh :2+1+1 0.70 F G L I 2.74 0.00 0.00 0.07 H16 H18 H18 H20 B B B B 139 163 166 182
4 H4E0T0C0D0 nnnhhl 2:1+1 8.31 F I W M 2.74 0.07 30.43 0.00 H16 H20 H20 H20 B B B B 139 182 185 186
4 H4E0T0C0D0 nnnnnh :2+1+1 0.70 F G I M 2.74 0.00 0.07 0.00 H16 H18 H20 H20 B B B B 139 163 182 186
4 H4E0T0C0D0 nnnhhl 2:1+1 32.79 E V N Y 45.57 1.35 53.50 30.73 H16 H16 H16 H20 B B B B 140 143 144 189
3 H3E0T0C0D0 hhl 2:1 56.96 E Q N 45.57 71.82 53.50 H16 H16 H16 B B B 140 141 144
3 H3E0T0C0D0 hhl 2:1 62.25 Q N E 71.82 53.50 61.42 H16 H16 H16 B B B 141 144 145
3 H3E0T0C0D0 hhl 2:1 0.79 V V L 0.20 1.35 0.81 H16 H16 H16 B B B 142 143 146
5 H5E0T0C0D0 hnnnnnnnhn :2+:2+1 10.98 V F F Y L 1.35 20.61 2.20 30.73 0.00 H16 H16 H18 H20 H20 B B B B B 143 147 159 189 194
4 H4E0T0C0D0 nnnhhl 2:1+1 6.24 V L F F 1.35 0.81 20.61 2.20 H16 H16 H16 H18 B B B B 143 146 147 159
4 H4E0T0C0D0 nnnhhl 2:1+1 26.55 V N F Y 1.35 53.50 20.61 30.73 H16 H16 H16 H20 B B B B 143 144 147 189
3 H3E0T0C0D0 hhl 2:1 101.96 N E R 53.50 61.42 190.97 H16 H16 H16 B B B 144 145 148
3 H2E0T0C1D0 nhl 2:1 115.68 E R D 61.42 190.97 94.65 H16 H16 C17 B B B 145 148 149
4 H2E0T0C2D0 lnnnnn 2+1+1 37.04 L D G R 0.81 94.65 28.08 24.62 H16 C17 C17 H18 B B B B 146 149 150 155
4 H3E0T0C1D0 lnnnnn 2+1+1 18.53 L F G R 0.81 20.61 28.08 24.62 H16 H16 C17 H18 B B B B 146 147 150 155
4 H4E0T0C0D0 nnnhhl 2:1+1 6.44 L G R A 0.81 0.00 24.62 0.32 H16 H18 H18 H18 B B B B 146 154 155 158
4 H4E0T0C0D0 nnnhhl 2:1+1 6.99 L R A F 0.81 24.62 0.32 2.20 H16 H18 H18 H18 B B B B 146 155 158 159
4 H4E0T0C0D0 lnnnnh 2+:2 12.06 L F R F 0.81 20.61 24.62 2.20 H16 H16 H18 H18 B B B B 146 147 155 159
5 H2E0T0C3D0 nnnnllnlnn 3+1+1 29.96 F G V N R 20.61 28.08 36.60 39.87 24.62 H16 C17 C17 C17 H18 B B B B B 147 150 151 152 155
5 H3E0T0C2D0 lnnnnnnlnn 2+2+1 24.45 F V N R I 20.61 36.60 39.87 24.62 0.57 H16 C17 C17 H18 H18 B B B B B 147 151 152 155 156
4 H3E0T0C1D0 nnnnnn 1+1+1+1 14.45 F V I L 20.61 36.60 0.57 0.00 H16 C17 H18 H20 B B B B 147 151 156 194
4 H4E0T0C0D0 nnnhhl 2:1+1 12.00 F R I F 20.61 24.62 0.57 2.20 H16 H18 H18 H18 B B B B 147 155 156 159
4 H4E0T0C0D0 nnnnnh :2+1+1 5.84 F I F L 20.61 0.57 2.20 0.00 H16 H18 H18 H20 B B B B 147 156 159 194
4 H4E0T0C0D0 nnnhhl 2:1+1 35.56 F Y H L 20.61 30.73 90.89 0.00 H16 H20 H20 H20 B B B B 147 189 193 194
4 H2E0T0C2D0 lnnnnn 2+1+1 26.06 V N I W 36.60 39.87 0.57 27.20 C17 C17 H18 H20 B B B B 151 152 156 197
4 H3E0T0C1D0 nnnnnh :2+1+1 16.09 V I L W 36.60 0.57 0.00 27.20 C17 H18 H20 H20 B B B B 151 156 194 197
4 H3E0T0C1D0 nnnlnh 2:1+1 17.13 N W I W 39.87 0.87 0.57 27.20 C17 H18 H18 H20 B B B B 152 153 156 197
4 H4E0T0C0D0 nnnhhl 2:1+1 1.17 L I V F 2.23 0.57 1.13 0.74 H11 H18 H18 H18 B B B B 106 156 157 160
4 H4E0T0C0D0 lnnnnn 2+1+1 1.12 L I V F 2.23 0.57 1.13 0.55 H11 H18 H18 H22 B B B B 106 156 157 207
4 H4E0T0C0D0 nnnhhl 2:1+1 0.78 W I V F 0.87 0.57 1.13 0.55 H18 H18 H18 H22 B B B B 153 156 157 207
4 H3E0T0C1D0 nnnnnh :2+1+1 11.99 W V F Y 0.87 1.13 0.55 45.40 H18 H18 H22 C23 B B B B 153 157 207 211
3 H3E0T0C0D0 hhl 2:1 4.56 A S F 0.32 10.66 2.71 H18 H18 H18 B B B 158 161 162
3 H3E0T0C0D0 hhl 2:1 1.74 A F F 0.32 2.20 2.71 H18 H18 H18 B B B 158 159 162
4 H4E0T0C0D0 nnnhhl 2:1+1 8.23 F M Y L 2.20 0.00 30.73 0.00 H18 H20 H20 H20 B B B B 159 186 189 190
4 H4E0T0C0D0 lnnnnh 2+:2 0.74 F F M L 2.20 0.74 0.00 0.00 H18 H18 H20 H20 B B B B 159 160 186 190
4 H4E0T0C0D0 nnnhhl 2:1+1 0.74 F F G M 2.20 0.74 0.00 0.00 H18 H18 H18 H20 B B B B 159 160 163 186
4 H4E0T0C0D0 nnnhhl 2:1+1 0.88 I F F L 0.57 2.20 0.74 0.00 H18 H18 H18 H20 B B B B 156 159 160 190
4 H4E0T0C0D0 hnnnnh :2+:2 0.69 I F L L 0.57 2.20 0.00 0.00 H18 H18 H20 H20 B B B B 156 159 190 194
4 H4E0T0C0D0 nnnhhl 2:1+1 8.23 F Y L L 2.20 30.73 0.00 0.00 H18 H20 H20 H20 B B B B 159 189 190 194
4 H4E0T0C0D0 nnnhhl 2:1+1 0.02 G L C I 0.00 0.00 0.00 0.07 H18 H18 H18 H20 B B B B 163 166 167 182
4 H4E0T0C0D0 nnnhhl 2:1+1 0.02 L C S I 0.00 0.00 0.00 0.07 H18 H18 H18 H20 B B B B 166 167 170 182
5 H5E0T0C0D0 nnnhhhnlnn 2:1+:2 1.14 C S L V I 0.00 0.00 5.62 0.00 0.07 H18 H18 H20 H20 H20 B B B B B 167 170 178 179 182
4 H4E0T0C0D0 nnnhhl 2:1+1 4.42 C S V V 0.00 0.00 17.68 0.00 H18 H18 H18 H20 B B B B 167 170 171 179
3 H3E0T0C0D0 hhl 2:1 37.16 V E D 7.86 12.46 91.15 H18 H18 H18 B B B 168 169 172
3 H3E0T0C0D0 hhl 2:1 65.66 E D K 12.46 91.15 93.38 H18 H18 H18 B B B 169 172 173
4 H3E0T0C1D0 lnnnnn 2+1+1 6.36 S V M V 0.00 17.68 7.77 0.00 H18 H18 C19 H20 B B B B 170 171 175 179
4 H3E0T0C1D0 lnnnnn 2+1+1 3.35 S M L V 0.00 7.77 5.62 0.00 H18 C19 H20 H20 B B B B 170 175 178 179
4 H2E0T0C2D0 lnnnnn 2+1+1 26.26 V M Q V 17.68 7.77 79.58 0.00 H18 C19 C19 H20 B B B B 171 175 176 179
3 H1E0T0C2D0 lll 3 75.38 K E M 93.38 125.00 7.77 H18 C19 C19 B B B 173 174 175
3 H0E0T0C3D0 lll 3 70.78 E M Q 125.00 7.77 79.58 C19 C19 C19 B B B 174 175 176
3 H0E0T0C3D0 lll 3 57.92 M Q V 7.77 79.58 86.40 C19 C19 C19 B B B 175 176 177
3 H1E0T0C2D0 lnl 3 33.26 M V L 7.77 86.40 5.62 C19 C19 H20 B B B 175 177 178
3 H2E0T0C1D0 nnl 2+1 81.85 V S R 86.40 33.00 126.14 C19 H20 H20 B B B 177 180 181
3 H2E0T0C1D0 nhl 2:1 72.72 V L R 86.40 5.62 126.14 C19 H20 H20 B B B 177 178 181
4 H4E0T0C0D0 hhhlhh 2:1:1 40.56 L R I W 5.62 126.14 0.07 30.43 H20 H20 H20 H20 B B B B 178 181 182 185
3 H3E0T0C0D0 hhl 2:1 65.69 S R A 33.00 126.14 37.93 H20 H20 H20 B B B 180 181 184
3 H3E0T0C0D0 hhl 2:1 64.83 R A W 126.14 37.93 30.43 H20 H20 H20 B B B 181 184 185
3 H3E0T0C0D0 hhl 2:1 36.76 A A T 37.93 1.50 70.84 H20 H20 H20 B B B 184 187 188
3 H3E0T0C0D0 hhl 2:1 46.40 A W T 37.93 30.43 70.84 H20 H20 H20 B B B 184 185 188
3 H3E0T0C0D0 hhl 2:1 44.00 W T Y 30.43 70.84 30.73 H20 H20 H20 B B B 185 188 189
3 H3E0T0C0D0 hhl 2:1 69.05 T N D 70.84 35.18 101.13 H20 H20 H20 B B B 188 191 192
3 H3E0T0C0D0 hhl 2:1 87.62 T D H 70.84 101.13 90.89 H20 H20 H20 B B B 188 192 193
3 H3E0T0C0D0 hhl 2:1 64.15 T Y H 70.84 30.73 90.89 H20 H20 H20 B B B 188 189 193
4 H4E0T0C0D0 nnnhhl 2:1+1 19.84 N L N E 7.78 0.00 35.18 36.40 H5 H20 H20 H20 B B B B 61 190 191 195
3 H3E0T0C0D0 hhl 2:1 49.58 N E P 35.18 36.40 77.16 H20 H20 H20 B B B 191 195 196
3 H3E0T0C0D0 hhl 2:1 71.16 N D P 35.18 101.13 77.16 H20 H20 H20 B B B 191 192 196
3 H3E0T0C0D0 hhl 2:1 89.73 D H P 101.13 90.89 77.16 H20 H20 H20 B B B 192 193 196
4 H4E0T0C0D0 lhhlhl 4 48.81 H L P W 90.89 0.00 77.16 27.20 H20 H20 H20 H20 B B B B 193 194 196 197
3 H3E0T0C0D0 lll 3 37.85 L E P 0.00 36.40 77.16 H20 H20 H20 B B B 194 195 196
3 H3E0T0C0D0 hhl 2:1 62.88 E P Q 36.40 77.16 75.09 H20 H20 H20 B B B 195 196 199
3 H3E0T0C0D0 hhl 2:1 94.47 P Q E 77.16 75.09 131.15 H20 H20 H20 B B B 196 199 200
3 H3E0T0C0D0 hhl 2:1 78.50 P W E 77.16 27.20 131.15 H20 H20 H20 B B B 196 197 200
4 H4E0T0C0D0 lnnnnh 2+:2 7.16 W I W I 0.87 0.57 27.20 0.00 H18 H18 H20 H20 B B B B 153 156 197 198
4 H3E0T1C0D0 lnnnnn 2+1+1 15.90 W W I N 0.87 27.20 0.00 35.55 H18 H20 H20 T21 B B B B 153 197 198 201
4 H4E0T0C0D0 nnnhhl 2:1+1 6.94 I L W I 0.57 0.00 27.20 0.00 H18 H20 H20 H20 B B B B 156 194 197 198
3 H2E0T1C0D0 nhl 2:1 64.63 W E N 27.20 131.15 35.55 H20 H20 T21 B B B 197 200 201
3 H1E0T2C0D0 nnl 2+1 23.41 I N G 0.00 35.55 34.68 H20 T21 T21 B B B 198 201 202
3 H1E0T2C0D0 nnl 2+1 27.17 N G T 35.55 34.68 11.28 T21 T21 H22 B B B 201 202 206
5 H2E0T2C1D0 lnnnnnnlnn 2+2+1 44.37 M I Q G G 112.07 0.00 75.09 34.68 0.00 C4 H20 H20 T21 T21 B B B B B 57 198 199 202 203
3 H1E0T1C1D0 nnn 1+1+1 79.98 M G D 112.07 34.68 93.19 C4 T21 H22 B B B 57 202 205
3 H1E0T2C0D0 nnl 2+1 15.32 G G T 34.68 0.00 11.28 T21 T21 H22 B B B 202 203 206
3 H2E0T1C0D0 nnl 2+1 46.38 G D T 34.68 93.19 11.28 T21 H22 H22 B B B 202 205 206
4 H3E0T1C0D0 lnnnnn 2+1+1 3.17 W G T F 0.87 0.00 11.28 0.55 H18 T21 H22 H22 B B B B 153 203 206 207
4 H4E0T0C0D0 nnnhhl 2:1+1 11.93 W T F L 0.87 11.28 0.55 35.02 H18 H22 H22 H22 B B B B 153 206 207 210
3 H3E0T0C0D0 hhl 2:1 68.74 D T E 93.19 11.28 101.74 H22 H22 H22 B B B 205 206 209
3 H3E0T0C0D0 hhl 2:1 82.53 D V E 93.19 52.65 101.74 H22 H22 H22 B B B 205 208 209
4 H3E0T0C1D0 nnnlnh 2:1+1 20.46 W F L Y 0.87 0.55 35.02 45.40 H18 H22 H22 C23 B B B B 153 207 210 211
