# Supplementary material for: Characterizing the consensus residue specificity and surface of BCL-2 binding to BH3 ligands using the Knob-Socket model
Source: PLoS One. 2023 Feb 16;18(2):e0281463. doi: 10.1371/journal.pone.0281463 (PMC9934389; doi:10.1371/journal.pone.0281463)
Supplement: S1 File — (TGZ) [file pone.0281463.s008.tgz › BCL3_Bax_KS_files/2pon/f2pon.pdb]

ATOM      1  N   GLY A  21       3.382 -21.479  10.313  1.00  0.00           N  
ATOM      2  CA  GLY A  21       4.058 -20.908  11.462  1.00  0.00           C  
ATOM      3  C   GLY A  21       5.263 -20.075  11.072  1.00  0.00           C  
ATOM      4  O   GLY A  21       5.386 -18.920  11.478  1.00  0.00           O  
ATOM      5  H1  GLY A  21       3.886 -21.662   9.492  1.00  0.00           H  
ATOM      6  HA2 GLY A  21       3.361 -20.281  12.001  1.00  0.00           H  
ATOM      7  HA3 GLY A  21       4.382 -21.707  12.111  1.00  0.00           H  
ATOM      8  N   GLY A  22       6.156 -20.663  10.282  1.00  0.00           N  
ATOM      9  CA  GLY A  22       7.345 -19.954   9.851  1.00  0.00           C  
ATOM     10  C   GLY A  22       7.228 -19.434   8.430  1.00  0.00           C  
ATOM     11  O   GLY A  22       8.165 -19.545   7.643  1.00  0.00           O  
ATOM     12  H   GLY A  22       6.004 -21.586   9.990  1.00  0.00           H  
ATOM     13  HA2 GLY A  22       7.515 -19.120  10.515  1.00  0.00           H  
ATOM     14  HA3 GLY A  22       8.191 -20.624   9.907  1.00  0.00           H  
ATOM     15  N   THR A  23       6.071 -18.864   8.106  1.00  0.00           N  
ATOM     16  CA  THR A  23       5.833 -18.326   6.771  1.00  0.00           C  
ATOM     17  C   THR A  23       5.402 -16.866   6.839  1.00  0.00           C  
ATOM     18  O   THR A  23       5.988 -16.003   6.187  1.00  0.00           O  
ATOM     19  CB  THR A  23       4.759 -19.143   6.050  1.00  0.00           C  
ATOM     20  OG1 THR A  23       4.922 -20.526   6.307  1.00  0.00           O  
ATOM     21  CG2 THR A  23       4.767 -18.949   4.551  1.00  0.00           C  
ATOM     22  H   THR A  23       5.360 -18.806   8.778  1.00  0.00           H  
ATOM     23  HA  THR A  23       6.756 -18.393   6.215  1.00  0.00           H  
ATOM     24  HB  THR A  23       3.786 -18.843   6.415  1.00  0.00           H  
ATOM     25  HG1 THR A  23       4.598 -20.730   7.188  1.00  0.00           H  
ATOM     26 HG21 THR A  23       4.928 -17.906   4.324  1.00  0.00           H  
ATOM     27 HG22 THR A  23       3.816 -19.262   4.143  1.00  0.00           H  
ATOM     28 HG23 THR A  23       5.559 -19.539   4.115  1.00  0.00           H  
ATOM     29  N   MET A  24       4.367 -16.603   7.627  1.00  0.00           N  
ATOM     30  CA  MET A  24       3.841 -15.252   7.779  1.00  0.00           C  
ATOM     31  C   MET A  24       4.847 -14.335   8.469  1.00  0.00           C  
ATOM     32  O   MET A  24       5.071 -13.207   8.033  1.00  0.00           O  
ATOM     33  CB  MET A  24       2.535 -15.287   8.570  1.00  0.00           C  
ATOM     34  CG  MET A  24       1.435 -16.067   7.870  1.00  0.00           C  
ATOM     35  SD  MET A  24       1.068 -15.417   6.230  1.00  0.00           S  
ATOM     36  CE  MET A  24       0.584 -16.914   5.376  1.00  0.00           C  
ATOM     37  H   MET A  24       3.939 -17.337   8.115  1.00  0.00           H  
ATOM     38  HA  MET A  24       3.639 -14.866   6.792  1.00  0.00           H  
ATOM     39  HB2 MET A  24       2.720 -15.745   9.531  1.00  0.00           H  
ATOM     40  HB3 MET A  24       2.190 -14.275   8.721  1.00  0.00           H  
ATOM     41  HG2 MET A  24       1.750 -17.096   7.771  1.00  0.00           H  
ATOM     42  HG3 MET A  24       0.541 -16.021   8.471  1.00  0.00           H  
ATOM     43  HE1 MET A  24      -0.073 -16.664   4.557  1.00  0.00           H  
ATOM     44  HE2 MET A  24       0.072 -17.571   6.062  1.00  0.00           H  
ATOM     45  HE3 MET A  24       1.464 -17.409   4.993  1.00  0.00           H  
ATOM     46  N   GLU A  25       5.452 -14.824   9.549  1.00  0.00           N  
ATOM     47  CA  GLU A  25       6.431 -14.038  10.294  1.00  0.00           C  
ATOM     48  C   GLU A  25       7.574 -13.594   9.387  1.00  0.00           C  
ATOM     49  O   GLU A  25       7.923 -12.413   9.339  1.00  0.00           O  
ATOM     50  CB  GLU A  25       6.981 -14.850  11.467  1.00  0.00           C  
ATOM     51  CG  GLU A  25       5.932 -15.198  12.510  1.00  0.00           C  
ATOM     52  CD  GLU A  25       6.282 -14.672  13.889  1.00  0.00           C  
ATOM     53  OE1 GLU A  25       6.297 -13.436  14.066  1.00  0.00           O  
ATOM     54  OE2 GLU A  25       6.541 -15.496  14.791  1.00  0.00           O  
ATOM     55  H   GLU A  25       5.234 -15.730   9.851  1.00  0.00           H  
ATOM     56  HA  GLU A  25       5.931 -13.161  10.677  1.00  0.00           H  
ATOM     57  HB2 GLU A  25       7.400 -15.770  11.087  1.00  0.00           H  
ATOM     58  HB3 GLU A  25       7.763 -14.282  11.949  1.00  0.00           H  
ATOM     59  HG2 GLU A  25       4.988 -14.771  12.209  1.00  0.00           H  
ATOM     60  HG3 GLU A  25       5.839 -16.273  12.564  1.00  0.00           H  
ATOM     61  N   ASN A  26       8.149 -14.544   8.658  1.00  0.00           N  
ATOM     62  CA  ASN A  26       9.243 -14.245   7.745  1.00  0.00           C  
ATOM     63  C   ASN A  26       8.774 -13.275   6.668  1.00  0.00           C  
ATOM     64  O   ASN A  26       9.491 -12.345   6.295  1.00  0.00           O  
ATOM     65  CB  ASN A  26       9.775 -15.531   7.107  1.00  0.00           C  
ATOM     66  CG  ASN A  26      11.248 -15.751   7.392  1.00  0.00           C  
ATOM     67  OD1 ASN A  26      11.624 -16.703   8.075  1.00  0.00           O  
ATOM     68  ND2 ASN A  26      12.089 -14.869   6.868  1.00  0.00           N  
ATOM     69  H   ASN A  26       7.824 -15.467   8.730  1.00  0.00           H  
ATOM     70  HA  ASN A  26      10.033 -13.778   8.315  1.00  0.00           H  
ATOM     71  HB2 ASN A  26       9.223 -16.373   7.497  1.00  0.00           H  
ATOM     72  HB3 ASN A  26       9.636 -15.481   6.036  1.00  0.00           H  
ATOM     73 HD21 ASN A  26      11.719 -14.134   6.334  1.00  0.00           H  
ATOM     74 HD22 ASN A  26      13.048 -14.986   7.036  1.00  0.00           H  
ATOM     75  N   LEU A  27       7.558 -13.497   6.176  1.00  0.00           N  
ATOM     76  CA  LEU A  27       6.984 -12.642   5.146  1.00  0.00           C  
ATOM     77  C   LEU A  27       6.954 -11.190   5.605  1.00  0.00           C  
ATOM     78  O   LEU A  27       7.485 -10.308   4.934  1.00  0.00           O  
ATOM     79  CB  LEU A  27       5.567 -13.108   4.797  1.00  0.00           C  
ATOM     80  CG  LEU A  27       5.248 -13.135   3.302  1.00  0.00           C  
ATOM     81  CD1 LEU A  27       4.366 -14.326   2.967  1.00  0.00           C  
ATOM     82  CD2 LEU A  27       4.580 -11.836   2.875  1.00  0.00           C  
ATOM     83  H   LEU A  27       7.035 -14.250   6.519  1.00  0.00           H  
ATOM     84  HA  LEU A  27       7.603 -12.716   4.269  1.00  0.00           H  
ATOM     85  HB2 LEU A  27       5.432 -14.104   5.193  1.00  0.00           H  
ATOM     86  HB3 LEU A  27       4.862 -12.448   5.282  1.00  0.00           H  
ATOM     87  HG  LEU A  27       6.168 -13.235   2.747  1.00  0.00           H  
ATOM     88 HD11 LEU A  27       3.335 -14.008   2.914  1.00  0.00           H  
ATOM     89 HD12 LEU A  27       4.470 -15.080   3.733  1.00  0.00           H  
ATOM     90 HD13 LEU A  27       4.665 -14.738   2.014  1.00  0.00           H  
ATOM     91 HD21 LEU A  27       4.711 -11.092   3.647  1.00  0.00           H  
ATOM     92 HD22 LEU A  27       3.525 -12.008   2.715  1.00  0.00           H  
ATOM     93 HD23 LEU A  27       5.029 -11.486   1.958  1.00  0.00           H  
ATOM     94  N   SER A  28       6.331 -10.956   6.757  1.00  0.00           N  
ATOM     95  CA  SER A  28       6.227  -9.613   7.315  1.00  0.00           C  
ATOM     96  C   SER A  28       7.598  -8.948   7.397  1.00  0.00           C  
ATOM     97  O   SER A  28       7.745  -7.767   7.083  1.00  0.00           O  
ATOM     98  CB  SER A  28       5.589  -9.663   8.706  1.00  0.00           C  
ATOM     99  OG  SER A  28       6.284 -10.561   9.554  1.00  0.00           O  
ATOM    100  H   SER A  28       5.932 -11.708   7.240  1.00  0.00           H  
ATOM    101  HA  SER A  28       5.596  -9.029   6.662  1.00  0.00           H  
ATOM    102  HB2 SER A  28       5.617  -8.677   9.148  1.00  0.00           H  
ATOM    103  HB3 SER A  28       4.564  -9.989   8.619  1.00  0.00           H  
ATOM    104  HG  SER A  28       5.661 -10.993  10.141  1.00  0.00           H  
ATOM    105  N   ARG A  29       8.600  -9.715   7.815  1.00  0.00           N  
ATOM    106  CA  ARG A  29       9.958  -9.198   7.929  1.00  0.00           C  
ATOM    107  C   ARG A  29      10.439  -8.631   6.596  1.00  0.00           C  
ATOM    108  O   ARG A  29      11.023  -7.547   6.543  1.00  0.00           O  
ATOM    109  CB  ARG A  29      10.908 -10.301   8.400  1.00  0.00           C  
ATOM    110  CG  ARG A  29      10.835 -10.573   9.893  1.00  0.00           C  
ATOM    111  CD  ARG A  29      12.208 -10.863  10.479  1.00  0.00           C  
ATOM    112  NE  ARG A  29      12.227 -12.108  11.243  1.00  0.00           N  
ATOM    113  CZ  ARG A  29      11.763 -12.222  12.486  1.00  0.00           C  
ATOM    114  NH1 ARG A  29      11.242 -11.171  13.105  1.00  0.00           N  
ATOM    115  NH2 ARG A  29      11.821 -13.390  13.110  1.00  0.00           N  
ATOM    116  H   ARG A  29       8.421 -10.652   8.049  1.00  0.00           H  
ATOM    117  HA  ARG A  29       9.951  -8.405   8.662  1.00  0.00           H  
ATOM    118  HB2 ARG A  29      10.667 -11.214   7.876  1.00  0.00           H  
ATOM    119  HB3 ARG A  29      11.921 -10.014   8.158  1.00  0.00           H  
ATOM    120  HG2 ARG A  29      10.421  -9.707  10.388  1.00  0.00           H  
ATOM    121  HG3 ARG A  29      10.194 -11.427  10.062  1.00  0.00           H  
ATOM    122  HD2 ARG A  29      12.922 -10.938   9.671  1.00  0.00           H  
ATOM    123  HD3 ARG A  29      12.488 -10.048  11.129  1.00  0.00           H  
ATOM    124  HE  ARG A  29      12.606 -12.901  10.808  1.00  0.00           H  
ATOM    125 HH11 ARG A  29      11.195 -10.287  12.639  1.00  0.00           H  
ATOM    126 HH12 ARG A  29      10.895 -11.263  14.039  1.00  0.00           H  
ATOM    127 HH21 ARG A  29      12.212 -14.186  12.648  1.00  0.00           H  
ATOM    128 HH22 ARG A  29      11.473 -13.476  14.044  1.00  0.00           H  
ATOM    129  N   ARG A  30      10.190  -9.372   5.519  1.00  0.00           N  
ATOM    130  CA  ARG A  30      10.600  -8.945   4.185  1.00  0.00           C  
ATOM    131  C   ARG A  30       9.857  -7.682   3.758  1.00  0.00           C  
ATOM    132  O   ARG A  30      10.435  -6.783   3.146  1.00  0.00           O  
ATOM    133  CB  ARG A  30      10.360 -10.063   3.172  1.00  0.00           C  
ATOM    134  CG  ARG A  30      11.549 -10.996   3.008  1.00  0.00           C  
ATOM    135  CD  ARG A  30      11.861 -11.738   4.298  1.00  0.00           C  
ATOM    136  NE  ARG A  30      11.949 -13.183   4.094  1.00  0.00           N  
ATOM    137  CZ  ARG A  30      13.061 -13.817   3.730  1.00  0.00           C  
ATOM    138  NH1 ARG A  30      14.183 -13.141   3.518  1.00  0.00           N  
ATOM    139  NH2 ARG A  30      13.051 -15.135   3.576  1.00  0.00           N  
ATOM    140  H   ARG A  30       9.723 -10.228   5.626  1.00  0.00           H  
ATOM    141  HA  ARG A  30      11.657  -8.728   4.220  1.00  0.00           H  
ATOM    142  HB2 ARG A  30       9.511 -10.649   3.493  1.00  0.00           H  
ATOM    143  HB3 ARG A  30      10.140  -9.622   2.212  1.00  0.00           H  
ATOM    144  HG2 ARG A  30      11.325 -11.717   2.235  1.00  0.00           H  
ATOM    145  HG3 ARG A  30      12.411 -10.414   2.722  1.00  0.00           H  
ATOM    146  HD2 ARG A  30      12.802 -11.380   4.686  1.00  0.00           H  
ATOM    147  HD3 ARG A  30      11.079 -11.533   5.014  1.00  0.00           H  
ATOM    148  HE  ARG A  30      11.134 -13.709   4.240  1.00  0.00           H  
ATOM    149 HH11 ARG A  30      14.199 -12.148   3.628  1.00  0.00           H  
ATOM    150 HH12 ARG A  30      15.014 -13.625   3.245  1.00  0.00           H  
ATOM    151 HH21 ARG A  30      12.208 -15.649   3.733  1.00  0.00           H  
ATOM    152 HH22 ARG A  30      13.885 -15.613   3.302  1.00  0.00           H  
ATOM    153  N   LEU A  31       8.572  -7.610   4.089  1.00  0.00           N  
ATOM    154  CA  LEU A  31       7.770  -6.443   3.741  1.00  0.00           C  
ATOM    155  C   LEU A  31       8.217  -5.239   4.563  1.00  0.00           C  
ATOM    156  O   LEU A  31       8.182  -4.101   4.095  1.00  0.00           O  
ATOM    157  CB  LEU A  31       6.274  -6.699   3.968  1.00  0.00           C  
ATOM    158  CG  LEU A  31       5.836  -8.164   3.944  1.00  0.00           C  
ATOM    159  CD1 LEU A  31       4.318  -8.265   3.962  1.00  0.00           C  
ATOM    160  CD2 LEU A  31       6.403  -8.873   2.722  1.00  0.00           C  
ATOM    161  H   LEU A  31       8.162  -8.350   4.581  1.00  0.00           H  
ATOM    162  HA  LEU A  31       7.937  -6.229   2.696  1.00  0.00           H  
ATOM    163  HB2 LEU A  31       5.999  -6.281   4.925  1.00  0.00           H  
ATOM    164  HB3 LEU A  31       5.728  -6.177   3.199  1.00  0.00           H  
ATOM    165  HG  LEU A  31       6.213  -8.656   4.827  1.00  0.00           H  
ATOM    166 HD11 LEU A  31       3.923  -7.922   3.018  1.00  0.00           H  
ATOM    167 HD12 LEU A  31       3.925  -7.651   4.759  1.00  0.00           H  
ATOM    168 HD13 LEU A  31       4.027  -9.292   4.122  1.00  0.00           H  
ATOM    169 HD21 LEU A  31       7.376  -9.278   2.959  1.00  0.00           H  
ATOM    170 HD22 LEU A  31       6.493  -8.170   1.908  1.00  0.00           H  
ATOM    171 HD23 LEU A  31       5.740  -9.675   2.433  1.00  0.00           H  
ATOM    172  N   LYS A  32       8.639  -5.507   5.796  1.00  0.00           N  
ATOM    173  CA  LYS A  32       9.097  -4.457   6.699  1.00  0.00           C  
ATOM    174  C   LYS A  32      10.302  -3.720   6.123  1.00  0.00           C  
ATOM    175  O   LYS A  32      10.286  -2.496   5.989  1.00  0.00           O  
ATOM    176  CB  LYS A  32       9.453  -5.051   8.063  1.00  0.00           C  
ATOM    177  CG  LYS A  32       9.082  -4.156   9.233  1.00  0.00           C  
ATOM    178  CD  LYS A  32       9.757  -4.608  10.519  1.00  0.00           C  
ATOM    179  CE  LYS A  32       8.737  -4.999  11.577  1.00  0.00           C  
ATOM    180  NZ  LYS A  32       9.371  -5.212  12.907  1.00  0.00           N  
ATOM    181  H   LYS A  32       8.638  -6.437   6.106  1.00  0.00           H  
ATOM    182  HA  LYS A  32       8.288  -3.753   6.825  1.00  0.00           H  
ATOM    183  HB2 LYS A  32       8.935  -5.993   8.179  1.00  0.00           H  
ATOM    184  HB3 LYS A  32      10.518  -5.230   8.098  1.00  0.00           H  
ATOM    185  HG2 LYS A  32       9.392  -3.146   9.012  1.00  0.00           H  
ATOM    186  HG3 LYS A  32       8.010  -4.183   9.368  1.00  0.00           H  
ATOM    187  HD2 LYS A  32      10.384  -5.460  10.306  1.00  0.00           H  
ATOM    188  HD3 LYS A  32      10.363  -3.799  10.899  1.00  0.00           H  
ATOM    189  HE2 LYS A  32       8.003  -4.211  11.661  1.00  0.00           H  
ATOM    190  HE3 LYS A  32       8.250  -5.913  11.268  1.00  0.00           H  
ATOM    191  HZ1 LYS A  32       8.639  -5.369  13.631  1.00  0.00           H  
ATOM    192  HZ2 LYS A  32       9.933  -4.379  13.174  1.00  0.00           H  
ATOM    193  HZ3 LYS A  32       9.996  -6.044  12.877  1.00  0.00           H  
ATOM    194  N   VAL A  33      11.347  -4.470   5.780  1.00  0.00           N  
ATOM    195  CA  VAL A  33      12.553  -3.876   5.221  1.00  0.00           C  
ATOM    196  C   VAL A  33      12.233  -3.109   3.943  1.00  0.00           C  
ATOM    197  O   VAL A  33      12.670  -1.969   3.766  1.00  0.00           O  
ATOM    198  CB  VAL A  33      13.642  -4.929   4.929  1.00  0.00           C  
ATOM    199  CG1 VAL A  33      14.440  -5.232   6.189  1.00  0.00           C  
ATOM    200  CG2 VAL A  33      13.039  -6.203   4.354  1.00  0.00           C  
ATOM    201  H   VAL A  33      11.305  -5.439   5.907  1.00  0.00           H  
ATOM    202  HA  VAL A  33      12.944  -3.179   5.949  1.00  0.00           H  
ATOM    203  HB  VAL A  33      14.317  -4.517   4.199  1.00  0.00           H  
ATOM    204 HG11 VAL A  33      15.321  -4.607   6.215  1.00  0.00           H  
ATOM    205 HG12 VAL A  33      14.736  -6.271   6.186  1.00  0.00           H  
ATOM    206 HG13 VAL A  33      13.831  -5.034   7.057  1.00  0.00           H  
ATOM    207 HG21 VAL A  33      11.978  -6.074   4.234  1.00  0.00           H  
ATOM    208 HG22 VAL A  33      13.228  -7.028   5.025  1.00  0.00           H  
ATOM    209 HG23 VAL A  33      13.487  -6.412   3.394  1.00  0.00           H  
ATOM    210  N   THR A  34      11.450  -3.725   3.060  1.00  0.00           N  
ATOM    211  CA  THR A  34      11.062  -3.073   1.815  1.00  0.00           C  
ATOM    212  C   THR A  34      10.380  -1.743   2.116  1.00  0.00           C  
ATOM    213  O   THR A  34      10.480  -0.791   1.342  1.00  0.00           O  
ATOM    214  CB  THR A  34      10.126  -3.969   1.004  1.00  0.00           C  
ATOM    215  OG1 THR A  34       9.470  -4.899   1.842  1.00  0.00           O  
ATOM    216  CG2 THR A  34      10.835  -4.750  -0.083  1.00  0.00           C  
ATOM    217  H   THR A  34      11.114  -4.628   3.256  1.00  0.00           H  
ATOM    218  HA  THR A  34      11.959  -2.886   1.243  1.00  0.00           H  
ATOM    219  HB  THR A  34       9.375  -3.354   0.528  1.00  0.00           H  
ATOM    220  HG1 THR A  34       8.710  -4.479   2.253  1.00  0.00           H  
ATOM    221 HG21 THR A  34      11.416  -4.073  -0.693  1.00  0.00           H  
ATOM    222 HG22 THR A  34      10.105  -5.254  -0.698  1.00  0.00           H  
ATOM    223 HG23 THR A  34      11.492  -5.479   0.368  1.00  0.00           H  
ATOM    224  N   GLY A  35       9.700  -1.685   3.259  1.00  0.00           N  
ATOM    225  CA  GLY A  35       9.023  -0.468   3.661  1.00  0.00           C  
ATOM    226  C   GLY A  35      10.000   0.641   3.980  1.00  0.00           C  
ATOM    227  O   GLY A  35       9.868   1.759   3.481  1.00  0.00           O  
ATOM    228  H   GLY A  35       9.665  -2.475   3.838  1.00  0.00           H  
ATOM    229  HA2 GLY A  35       8.375  -0.145   2.859  1.00  0.00           H  
ATOM    230  HA3 GLY A  35       8.426  -0.671   4.536  1.00  0.00           H  
ATOM    231  N   ASP A  36      10.993   0.328   4.808  1.00  0.00           N  
ATOM    232  CA  ASP A  36      12.007   1.304   5.189  1.00  0.00           C  
ATOM    233  C   ASP A  36      12.644   1.929   3.953  1.00  0.00           C  
ATOM    234  O   ASP A  36      12.904   3.131   3.914  1.00  0.00           O  
ATOM    235  CB  ASP A  36      13.083   0.644   6.054  1.00  0.00           C  
ATOM    236  CG  ASP A  36      12.596   0.356   7.461  1.00  0.00           C  
ATOM    237  OD1 ASP A  36      11.369   0.213   7.647  1.00  0.00           O  
ATOM    238  OD2 ASP A  36      13.442   0.273   8.377  1.00  0.00           O  
ATOM    239  H   ASP A  36      11.047  -0.583   5.167  1.00  0.00           H  
ATOM    240  HA  ASP A  36      11.522   2.081   5.762  1.00  0.00           H  
ATOM    241  HB2 ASP A  36      13.379  -0.289   5.599  1.00  0.00           H  
ATOM    242  HB3 ASP A  36      13.939   1.298   6.115  1.00  0.00           H  
ATOM    243  N   LEU A  37      12.887   1.101   2.940  1.00  0.00           N  
ATOM    244  CA  LEU A  37      13.487   1.572   1.697  1.00  0.00           C  
ATOM    245  C   LEU A  37      12.478   2.373   0.879  1.00  0.00           C  
ATOM    246  O   LEU A  37      12.848   3.284   0.138  1.00  0.00           O  
ATOM    247  CB  LEU A  37      14.005   0.392   0.874  1.00  0.00           C  
ATOM    248  CG  LEU A  37      14.840  -0.626   1.652  1.00  0.00           C  
ATOM    249  CD1 LEU A  37      15.346  -1.720   0.726  1.00  0.00           C  
ATOM    250  CD2 LEU A  37      16.003   0.064   2.350  1.00  0.00           C  
ATOM    251  H   LEU A  37      12.653   0.151   3.030  1.00  0.00           H  
ATOM    252  HA  LEU A  37      14.316   2.215   1.952  1.00  0.00           H  
ATOM    253  HB2 LEU A  37      13.154  -0.122   0.448  1.00  0.00           H  
ATOM    254  HB3 LEU A  37      14.609   0.779   0.069  1.00  0.00           H  
ATOM    255  HG  LEU A  37      14.222  -1.087   2.408  1.00  0.00           H  
ATOM    256 HD11 LEU A  37      14.594  -2.489   0.632  1.00  0.00           H  
ATOM    257 HD12 LEU A  37      16.250  -2.149   1.134  1.00  0.00           H  
ATOM    258 HD13 LEU A  37      15.555  -1.300  -0.248  1.00  0.00           H  
ATOM    259 HD21 LEU A  37      16.718   0.399   1.613  1.00  0.00           H  
ATOM    260 HD22 LEU A  37      16.481  -0.630   3.026  1.00  0.00           H  
ATOM    261 HD23 LEU A  37      15.634   0.913   2.907  1.00  0.00           H  
ATOM    262  N   PHE A  38      11.202   2.027   1.019  1.00  0.00           N  
ATOM    263  CA  PHE A  38      10.137   2.712   0.294  1.00  0.00           C  
ATOM    264  C   PHE A  38       9.106   3.291   1.259  1.00  0.00           C  
ATOM    265  O   PHE A  38       7.939   2.896   1.250  1.00  0.00           O  
ATOM    266  CB  PHE A  38       9.460   1.750  -0.685  1.00  0.00           C  
ATOM    267  CG  PHE A  38       9.984   1.852  -2.089  1.00  0.00           C  
ATOM    268  CD1 PHE A  38      10.084   3.084  -2.716  1.00  0.00           C  
ATOM    269  CD2 PHE A  38      10.376   0.717  -2.780  1.00  0.00           C  
ATOM    270  CE1 PHE A  38      10.565   3.181  -4.009  1.00  0.00           C  
ATOM    271  CE2 PHE A  38      10.858   0.809  -4.072  1.00  0.00           C  
ATOM    272  CZ  PHE A  38      10.954   2.042  -4.687  1.00  0.00           C  
ATOM    273  H   PHE A  38      10.970   1.293   1.624  1.00  0.00           H  
ATOM    274  HA  PHE A  38      10.584   3.522  -0.263  1.00  0.00           H  
ATOM    275  HB2 PHE A  38       9.615   0.735  -0.347  1.00  0.00           H  
ATOM    276  HB3 PHE A  38       8.400   1.957  -0.710  1.00  0.00           H  
ATOM    277  HD1 PHE A  38       9.782   3.974  -2.186  1.00  0.00           H  
ATOM    278  HD2 PHE A  38      10.303  -0.247  -2.301  1.00  0.00           H  
ATOM    279  HE1 PHE A  38      10.638   4.146  -4.487  1.00  0.00           H  
ATOM    280  HE2 PHE A  38      11.161  -0.083  -4.600  1.00  0.00           H  
ATOM    281  HZ  PHE A  38      11.329   2.115  -5.696  1.00  0.00           H  
ATOM    282  N   ASP A  39       9.545   4.229   2.092  1.00  0.00           N  
ATOM    283  CA  ASP A  39       8.661   4.862   3.065  1.00  0.00           C  
ATOM    284  C   ASP A  39       8.711   6.383   2.934  1.00  0.00           C  
ATOM    285  O   ASP A  39       7.827   6.990   2.329  1.00  0.00           O  
ATOM    286  CB  ASP A  39       9.047   4.434   4.487  1.00  0.00           C  
ATOM    287  CG  ASP A  39       8.255   5.162   5.557  1.00  0.00           C  
ATOM    288  OD1 ASP A  39       7.277   5.854   5.207  1.00  0.00           O  
ATOM    289  OD2 ASP A  39       8.615   5.040   6.747  1.00  0.00           O  
ATOM    290  H   ASP A  39      10.484   4.501   2.052  1.00  0.00           H  
ATOM    291  HA  ASP A  39       7.654   4.529   2.861  1.00  0.00           H  
ATOM    292  HB2 ASP A  39       8.869   3.376   4.596  1.00  0.00           H  
ATOM    293  HB3 ASP A  39      10.097   4.633   4.642  1.00  0.00           H  
ATOM    294  N   ILE A  40       9.745   6.993   3.507  1.00  0.00           N  
ATOM    295  CA  ILE A  40       9.904   8.441   3.453  1.00  0.00           C  
ATOM    296  C   ILE A  40       8.704   9.148   4.076  1.00  0.00           C  
ATOM    297  O   ILE A  40       7.637   8.557   4.232  1.00  0.00           O  
ATOM    298  CB  ILE A  40      10.083   8.939   2.008  1.00  0.00           C  
ATOM    299  CG1 ILE A  40      11.159   8.122   1.287  1.00  0.00           C  
ATOM    300  CG2 ILE A  40      10.436  10.420   2.004  1.00  0.00           C  
ATOM    301  CD1 ILE A  40      10.614   7.262   0.167  1.00  0.00           C  
ATOM    302  H   ILE A  40      10.417   6.455   3.976  1.00  0.00           H  
ATOM    303  HA  ILE A  40      10.791   8.699   4.014  1.00  0.00           H  
ATOM    304  HB  ILE A  40       9.142   8.820   1.492  1.00  0.00           H  
ATOM    305 HG12 ILE A  40      11.889   8.794   0.860  1.00  0.00           H  
ATOM    306 HG13 ILE A  40      11.645   7.470   2.000  1.00  0.00           H  
ATOM    307 HG21 ILE A  40      11.217  10.605   2.727  1.00  0.00           H  
ATOM    308 HG22 ILE A  40       9.562  10.999   2.267  1.00  0.00           H  
ATOM    309 HG23 ILE A  40      10.777  10.708   1.023  1.00  0.00           H  
ATOM    310 HD11 ILE A  40      10.336   6.294   0.558  1.00  0.00           H  
ATOM    311 HD12 ILE A  40      11.368   7.139  -0.595  1.00  0.00           H  
ATOM    312 HD13 ILE A  40       9.743   7.739  -0.262  1.00  0.00           H  
ATOM    313  N   MET A  41       8.887  10.417   4.430  1.00  0.00           N  
ATOM    314  CA  MET A  41       7.824  11.198   5.032  1.00  0.00           C  
ATOM    315  C   MET A  41       7.087  12.009   3.969  1.00  0.00           C  
ATOM    316  O   MET A  41       5.943  11.708   3.627  1.00  0.00           O  
ATOM    317  CB  MET A  41       8.421  12.105   6.120  1.00  0.00           C  
ATOM    318  CG  MET A  41       7.675  13.410   6.349  1.00  0.00           C  
ATOM    319  SD  MET A  41       6.860  13.474   7.956  1.00  0.00           S  
ATOM    320  CE  MET A  41       5.947  11.933   7.928  1.00  0.00           C  
ATOM    321  H   MET A  41       9.756  10.838   4.286  1.00  0.00           H  
ATOM    322  HA  MET A  41       7.133  10.513   5.486  1.00  0.00           H  
ATOM    323  HB2 MET A  41       8.433  11.560   7.051  1.00  0.00           H  
ATOM    324  HB3 MET A  41       9.439  12.344   5.847  1.00  0.00           H  
ATOM    325  HG2 MET A  41       8.383  14.222   6.286  1.00  0.00           H  
ATOM    326  HG3 MET A  41       6.930  13.526   5.579  1.00  0.00           H  
ATOM    327  HE1 MET A  41       5.457  11.822   6.971  1.00  0.00           H  
ATOM    328  HE2 MET A  41       5.205  11.941   8.713  1.00  0.00           H  
ATOM    329  HE3 MET A  41       6.626  11.109   8.082  1.00  0.00           H  
ATOM    330  N   SER A  42       7.749  13.036   3.456  1.00  0.00           N  
ATOM    331  CA  SER A  42       7.159  13.895   2.434  1.00  0.00           C  
ATOM    332  C   SER A  42       8.241  14.539   1.575  1.00  0.00           C  
ATOM    333  O   SER A  42       9.112  15.244   2.083  1.00  0.00           O  
ATOM    334  CB  SER A  42       6.296  14.978   3.083  1.00  0.00           C  
ATOM    335  OG  SER A  42       5.493  14.438   4.118  1.00  0.00           O  
ATOM    336  H   SER A  42       8.657  13.222   3.773  1.00  0.00           H  
ATOM    337  HA  SER A  42       6.534  13.279   1.804  1.00  0.00           H  
ATOM    338  HB2 SER A  42       6.936  15.741   3.502  1.00  0.00           H  
ATOM    339  HB3 SER A  42       5.653  15.418   2.336  1.00  0.00           H  
ATOM    340  HG  SER A  42       4.879  15.109   4.428  1.00  0.00           H  
ATOM    341  N   GLY A  43       8.181  14.290   0.270  1.00  0.00           N  
ATOM    342  CA  GLY A  43       9.164  14.851  -0.640  1.00  0.00           C  
ATOM    343  C   GLY A  43      10.538  14.241  -0.450  1.00  0.00           C  
ATOM    344  O   GLY A  43      11.052  13.559  -1.337  1.00  0.00           O  
ATOM    345  H   GLY A  43       7.465  13.719  -0.078  1.00  0.00           H  
ATOM    346  HA2 GLY A  43       8.840  14.674  -1.655  1.00  0.00           H  
ATOM    347  HA3 GLY A  43       9.226  15.914  -0.472  1.00  0.00           H  
ATOM    349  N   MET B  57      -9.554  14.837   0.969  1.00  0.00           N  
ATOM    350  CA  MET B  57      -8.837  14.024   1.944  1.00  0.00           C  
ATOM    351  C   MET B  57      -9.721  12.898   2.472  1.00  0.00           C  
ATOM    352  O   MET B  57     -10.652  13.135   3.242  1.00  0.00           O  
ATOM    353  CB  MET B  57      -8.349  14.898   3.104  1.00  0.00           C  
ATOM    354  CG  MET B  57      -6.836  15.032   3.169  1.00  0.00           C  
ATOM    355  SD  MET B  57      -6.054  13.675   4.065  1.00  0.00           S  
ATOM    356  CE  MET B  57      -5.476  12.663   2.705  1.00  0.00           C  
ATOM    357  H1  MET B  57      -9.218  14.887   0.051  1.00  0.00           H  
ATOM    358  HA  MET B  57      -7.981  13.591   1.448  1.00  0.00           H  
ATOM    359  HB2 MET B  57      -8.771  15.885   2.996  1.00  0.00           H  
ATOM    360  HB3 MET B  57      -8.692  14.469   4.034  1.00  0.00           H  
ATOM    361  HG2 MET B  57      -6.445  15.051   2.162  1.00  0.00           H  
ATOM    362  HG3 MET B  57      -6.592  15.960   3.666  1.00  0.00           H  
ATOM    363  HE1 MET B  57      -6.100  12.831   1.840  1.00  0.00           H  
ATOM    364  HE2 MET B  57      -5.524  11.620   2.987  1.00  0.00           H  
ATOM    365  HE3 MET B  57      -4.455  12.925   2.470  1.00  0.00           H  
ATOM    366  N   SER B  58      -9.422  11.672   2.054  1.00  0.00           N  
ATOM    367  CA  SER B  58     -10.187  10.507   2.486  1.00  0.00           C  
ATOM    368  C   SER B  58     -11.643  10.616   2.041  1.00  0.00           C  
ATOM    369  O   SER B  58     -12.413  11.402   2.593  1.00  0.00           O  
ATOM    370  CB  SER B  58     -10.117  10.360   4.007  1.00  0.00           C  
ATOM    371  OG  SER B  58     -10.876   9.247   4.447  1.00  0.00           O  
ATOM    372  H   SER B  58      -8.666  11.547   1.442  1.00  0.00           H  
ATOM    373  HA  SER B  58      -9.748   9.633   2.028  1.00  0.00           H  
ATOM    374  HB2 SER B  58      -9.089  10.219   4.306  1.00  0.00           H  
ATOM    375  HB3 SER B  58     -10.507  11.254   4.472  1.00  0.00           H  
ATOM    376  HG  SER B  58     -10.304   8.481   4.531  1.00  0.00           H  
ATOM    377  N   GLN B  59     -12.015   9.817   1.047  1.00  0.00           N  
ATOM    378  CA  GLN B  59     -13.380   9.818   0.532  1.00  0.00           C  
ATOM    379  C   GLN B  59     -13.922   8.397   0.441  1.00  0.00           C  
ATOM    380  O   GLN B  59     -15.044   8.118   0.863  1.00  0.00           O  
ATOM    381  CB  GLN B  59     -13.446  10.491  -0.843  1.00  0.00           C  
ATOM    382  CG  GLN B  59     -12.191  10.311  -1.681  1.00  0.00           C  
ATOM    383  CD  GLN B  59     -11.225  11.469  -1.533  1.00  0.00           C  
ATOM    384  OE1 GLN B  59     -11.389  12.513  -2.164  1.00  0.00           O  
ATOM    385  NE2 GLN B  59     -10.211  11.287  -0.697  1.00  0.00           N  
ATOM    386  H   GLN B  59     -11.356   9.209   0.652  1.00  0.00           H  
ATOM    387  HA  GLN B  59     -13.988  10.377   1.224  1.00  0.00           H  
ATOM    388  HB2 GLN B  59     -14.280  10.078  -1.391  1.00  0.00           H  
ATOM    389  HB3 GLN B  59     -13.610  11.549  -0.704  1.00  0.00           H  
ATOM    390  HG2 GLN B  59     -11.692   9.404  -1.373  1.00  0.00           H  
ATOM    391  HG3 GLN B  59     -12.476  10.229  -2.720  1.00  0.00           H  
ATOM    392 HE21 GLN B  59     -10.142  10.426  -0.230  1.00  0.00           H  
ATOM    393 HE22 GLN B  59      -9.575  12.024  -0.578  1.00  0.00           H  
ATOM    394  N   SER B  60     -13.111   7.503  -0.111  1.00  0.00           N  
ATOM    395  CA  SER B  60     -13.494   6.104  -0.261  1.00  0.00           C  
ATOM    396  C   SER B  60     -12.255   5.218  -0.330  1.00  0.00           C  
ATOM    397  O   SER B  60     -11.927   4.667  -1.380  1.00  0.00           O  
ATOM    398  CB  SER B  60     -14.346   5.917  -1.518  1.00  0.00           C  
ATOM    399  OG  SER B  60     -15.441   6.817  -1.531  1.00  0.00           O  
ATOM    400  H   SER B  60     -12.230   7.791  -0.424  1.00  0.00           H  
ATOM    401  HA  SER B  60     -14.076   5.825   0.604  1.00  0.00           H  
ATOM    402  HB2 SER B  60     -13.738   6.097  -2.393  1.00  0.00           H  
ATOM    403  HB3 SER B  60     -14.726   4.906  -1.546  1.00  0.00           H  
ATOM    404  HG  SER B  60     -16.144   6.457  -2.076  1.00  0.00           H  
ATOM    405  N   ASN B  61     -11.566   5.092   0.801  1.00  0.00           N  
ATOM    406  CA  ASN B  61     -10.354   4.282   0.880  1.00  0.00           C  
ATOM    407  C   ASN B  61     -10.586   2.882   0.315  1.00  0.00           C  
ATOM    408  O   ASN B  61      -9.666   2.258  -0.213  1.00  0.00           O  
ATOM    409  CB  ASN B  61      -9.876   4.189   2.330  1.00  0.00           C  
ATOM    410  CG  ASN B  61      -9.737   5.551   2.984  1.00  0.00           C  
ATOM    411  OD1 ASN B  61     -10.419   6.505   2.609  1.00  0.00           O  
ATOM    412  ND2 ASN B  61      -8.853   5.647   3.968  1.00  0.00           N  
ATOM    413  H   ASN B  61     -11.877   5.562   1.603  1.00  0.00           H  
ATOM    414  HA  ASN B  61      -9.592   4.771   0.293  1.00  0.00           H  
ATOM    415  HB2 ASN B  61     -10.587   3.609   2.900  1.00  0.00           H  
ATOM    416  HB3 ASN B  61      -8.914   3.698   2.355  1.00  0.00           H  
ATOM    417 HD21 ASN B  61      -8.344   4.842   4.214  1.00  0.00           H  
ATOM    418 HD22 ASN B  61      -8.742   6.519   4.409  1.00  0.00           H  
ATOM    419  N   ARG B  62     -11.819   2.396   0.426  1.00  0.00           N  
ATOM    420  CA  ARG B  62     -12.159   1.072  -0.081  1.00  0.00           C  
ATOM    421  C   ARG B  62     -11.885   0.978  -1.572  1.00  0.00           C  
ATOM    422  O   ARG B  62     -11.378  -0.033  -2.058  1.00  0.00           O  
ATOM    423  CB  ARG B  62     -13.623   0.748   0.201  1.00  0.00           C  
ATOM    424  CG  ARG B  62     -13.881  -0.741   0.345  1.00  0.00           C  
ATOM    425  CD  ARG B  62     -15.000  -1.033   1.331  1.00  0.00           C  
ATOM    426  NE  ARG B  62     -14.899  -0.226   2.548  1.00  0.00           N  
ATOM    427  CZ  ARG B  62     -15.643   0.853   2.794  1.00  0.00           C  
ATOM    428  NH1 ARG B  62     -16.523   1.287   1.901  1.00  0.00           N  
ATOM    429  NH2 ARG B  62     -15.497   1.508   3.939  1.00  0.00           N  
ATOM    430  H   ARG B  62     -12.513   2.940   0.854  1.00  0.00           H  
ATOM    431  HA  ARG B  62     -11.535   0.351   0.425  1.00  0.00           H  
ATOM    432  HB2 ARG B  62     -13.917   1.239   1.116  1.00  0.00           H  
ATOM    433  HB3 ARG B  62     -14.227   1.120  -0.612  1.00  0.00           H  
ATOM    434  HG2 ARG B  62     -14.155  -1.140  -0.620  1.00  0.00           H  
ATOM    435  HG3 ARG B  62     -12.976  -1.219   0.689  1.00  0.00           H  
ATOM    436  HD2 ARG B  62     -15.943  -0.833   0.853  1.00  0.00           H  
ATOM    437  HD3 ARG B  62     -14.951  -2.078   1.603  1.00  0.00           H  
ATOM    438  HE  ARG B  62     -14.248  -0.509   3.224  1.00  0.00           H  
ATOM    439 HH11 ARG B  62     -16.637   0.807   1.031  1.00  0.00           H  
ATOM    440 HH12 ARG B  62     -17.076   2.097   2.097  1.00  0.00           H  
ATOM    441 HH21 ARG B  62     -14.832   1.191   4.614  1.00  0.00           H  
ATOM    442 HH22 ARG B  62     -16.053   2.317   4.125  1.00  0.00           H  
ATOM    443  N   GLU B  63     -12.203   2.044  -2.294  1.00  0.00           N  
ATOM    444  CA  GLU B  63     -11.967   2.085  -3.730  1.00  0.00           C  
ATOM    445  C   GLU B  63     -10.487   1.861  -4.010  1.00  0.00           C  
ATOM    446  O   GLU B  63     -10.115   1.255  -5.014  1.00  0.00           O  
ATOM    447  CB  GLU B  63     -12.419   3.425  -4.313  1.00  0.00           C  
ATOM    448  CG  GLU B  63     -13.916   3.662  -4.199  1.00  0.00           C  
ATOM    449  CD  GLU B  63     -14.565   3.949  -5.539  1.00  0.00           C  
ATOM    450  OE1 GLU B  63     -14.231   4.985  -6.150  1.00  0.00           O  
ATOM    451  OE2 GLU B  63     -15.410   3.138  -5.975  1.00  0.00           O  
ATOM    452  H   GLU B  63     -12.591   2.825  -1.849  1.00  0.00           H  
ATOM    453  HA  GLU B  63     -12.534   1.286  -4.185  1.00  0.00           H  
ATOM    454  HB2 GLU B  63     -11.909   4.221  -3.789  1.00  0.00           H  
ATOM    455  HB3 GLU B  63     -12.147   3.460  -5.356  1.00  0.00           H  
ATOM    456  HG2 GLU B  63     -14.375   2.781  -3.776  1.00  0.00           H  
ATOM    457  HG3 GLU B  63     -14.085   4.504  -3.544  1.00  0.00           H  
ATOM    458  N   LEU B  64      -9.649   2.341  -3.095  1.00  0.00           N  
ATOM    459  CA  LEU B  64      -8.212   2.182  -3.220  1.00  0.00           C  
ATOM    460  C   LEU B  64      -7.831   0.736  -2.949  1.00  0.00           C  
ATOM    461  O   LEU B  64      -6.901   0.204  -3.556  1.00  0.00           O  
ATOM    462  CB  LEU B  64      -7.480   3.111  -2.247  1.00  0.00           C  
ATOM    463  CG  LEU B  64      -8.071   4.515  -2.111  1.00  0.00           C  
ATOM    464  CD1 LEU B  64      -7.397   5.273  -0.979  1.00  0.00           C  
ATOM    465  CD2 LEU B  64      -7.936   5.280  -3.418  1.00  0.00           C  
ATOM    466  H   LEU B  64     -10.011   2.796  -2.310  1.00  0.00           H  
ATOM    467  HA  LEU B  64      -7.934   2.434  -4.232  1.00  0.00           H  
ATOM    468  HB2 LEU B  64      -7.480   2.646  -1.271  1.00  0.00           H  
ATOM    469  HB3 LEU B  64      -6.456   3.208  -2.577  1.00  0.00           H  
ATOM    470  HG  LEU B  64      -9.123   4.435  -1.878  1.00  0.00           H  
ATOM    471 HD11 LEU B  64      -7.878   6.231  -0.850  1.00  0.00           H  
ATOM    472 HD12 LEU B  64      -6.354   5.421  -1.215  1.00  0.00           H  
ATOM    473 HD13 LEU B  64      -7.480   4.703  -0.064  1.00  0.00           H  
ATOM    474 HD21 LEU B  64      -8.564   4.823  -4.170  1.00  0.00           H  
ATOM    475 HD22 LEU B  64      -6.907   5.255  -3.746  1.00  0.00           H  
ATOM    476 HD23 LEU B  64      -8.241   6.305  -3.270  1.00  0.00           H  
ATOM    477  N   VAL B  65      -8.565   0.097  -2.040  1.00  0.00           N  
ATOM    478  CA  VAL B  65      -8.307  -1.294  -1.705  1.00  0.00           C  
ATOM    479  C   VAL B  65      -8.737  -2.204  -2.848  1.00  0.00           C  
ATOM    480  O   VAL B  65      -8.010  -3.116  -3.244  1.00  0.00           O  
ATOM    481  CB  VAL B  65      -9.041  -1.714  -0.417  1.00  0.00           C  
ATOM    482  CG1 VAL B  65      -8.645  -3.125  -0.009  1.00  0.00           C  
ATOM    483  CG2 VAL B  65      -8.758  -0.729   0.707  1.00  0.00           C  
ATOM    484  H   VAL B  65      -9.304   0.570  -1.592  1.00  0.00           H  
ATOM    485  HA  VAL B  65      -7.245  -1.402  -1.545  1.00  0.00           H  
ATOM    486  HB  VAL B  65     -10.104  -1.706  -0.614  1.00  0.00           H  
ATOM    487 HG11 VAL B  65      -7.662  -3.350  -0.400  1.00  0.00           H  
ATOM    488 HG12 VAL B  65      -9.360  -3.829  -0.408  1.00  0.00           H  
ATOM    489 HG13 VAL B  65      -8.627  -3.198   1.068  1.00  0.00           H  
ATOM    490 HG21 VAL B  65      -8.405   0.203   0.290  1.00  0.00           H  
ATOM    491 HG22 VAL B  65      -8.003  -1.139   1.363  1.00  0.00           H  
ATOM    492 HG23 VAL B  65      -9.664  -0.553   1.269  1.00  0.00           H  
ATOM    493  N   VAL B  66      -9.927  -1.940  -3.376  1.00  0.00           N  
ATOM    494  CA  VAL B  66     -10.474  -2.717  -4.479  1.00  0.00           C  
ATOM    495  C   VAL B  66      -9.643  -2.536  -5.746  1.00  0.00           C  
ATOM    496  O   VAL B  66      -9.464  -3.476  -6.521  1.00  0.00           O  
ATOM    497  CB  VAL B  66     -11.932  -2.305  -4.772  1.00  0.00           C  
ATOM    498  CG1 VAL B  66     -12.480  -3.053  -5.980  1.00  0.00           C  
ATOM    499  CG2 VAL B  66     -12.808  -2.536  -3.549  1.00  0.00           C  
ATOM    500  H   VAL B  66     -10.451  -1.198  -3.016  1.00  0.00           H  
ATOM    501  HA  VAL B  66     -10.464  -3.758  -4.194  1.00  0.00           H  
ATOM    502  HB  VAL B  66     -11.946  -1.246  -4.999  1.00  0.00           H  
ATOM    503 HG11 VAL B  66     -13.455  -3.451  -5.745  1.00  0.00           H  
ATOM    504 HG12 VAL B  66     -11.813  -3.864  -6.235  1.00  0.00           H  
ATOM    505 HG13 VAL B  66     -12.561  -2.377  -6.817  1.00  0.00           H  
ATOM    506 HG21 VAL B  66     -12.271  -2.237  -2.661  1.00  0.00           H  
ATOM    507 HG22 VAL B  66     -13.064  -3.583  -3.482  1.00  0.00           H  
ATOM    508 HG23 VAL B  66     -13.711  -1.950  -3.637  1.00  0.00           H  
ATOM    509  N   ASP B  67      -9.149  -1.322  -5.957  1.00  0.00           N  
ATOM    510  CA  ASP B  67      -8.352  -1.017  -7.141  1.00  0.00           C  
ATOM    511  C   ASP B  67      -7.023  -1.760  -7.133  1.00  0.00           C  
ATOM    512  O   ASP B  67      -6.747  -2.559  -8.029  1.00  0.00           O  
ATOM    513  CB  ASP B  67      -8.107   0.489  -7.242  1.00  0.00           C  
ATOM    514  CG  ASP B  67      -7.758   0.923  -8.653  1.00  0.00           C  
ATOM    515  OD1 ASP B  67      -6.711   0.479  -9.169  1.00  0.00           O  
ATOM    516  OD2 ASP B  67      -8.532   1.709  -9.240  1.00  0.00           O  
ATOM    517  H   ASP B  67      -9.334  -0.609  -5.309  1.00  0.00           H  
ATOM    518  HA  ASP B  67      -8.915  -1.338  -8.003  1.00  0.00           H  
ATOM    519  HB2 ASP B  67      -8.997   1.015  -6.934  1.00  0.00           H  
ATOM    520  HB3 ASP B  67      -7.290   0.759  -6.590  1.00  0.00           H  
ATOM    521  N   PHE B  68      -6.194  -1.493  -6.131  1.00  0.00           N  
ATOM    522  CA  PHE B  68      -4.891  -2.144  -6.037  1.00  0.00           C  
ATOM    523  C   PHE B  68      -5.027  -3.658  -6.122  1.00  0.00           C  
ATOM    524  O   PHE B  68      -4.333  -4.312  -6.900  1.00  0.00           O  
ATOM    525  CB  PHE B  68      -4.184  -1.760  -4.739  1.00  0.00           C  
ATOM    526  CG  PHE B  68      -2.754  -2.218  -4.693  1.00  0.00           C  
ATOM    527  CD1 PHE B  68      -1.760  -1.490  -5.329  1.00  0.00           C  
ATOM    528  CD2 PHE B  68      -2.405  -3.379  -4.022  1.00  0.00           C  
ATOM    529  CE1 PHE B  68      -0.445  -1.913  -5.296  1.00  0.00           C  
ATOM    530  CE2 PHE B  68      -1.090  -3.805  -3.987  1.00  0.00           C  
ATOM    531  CZ  PHE B  68      -0.110  -3.071  -4.623  1.00  0.00           C  
ATOM    532  H   PHE B  68      -6.458  -0.842  -5.446  1.00  0.00           H  
ATOM    533  HA  PHE B  68      -4.297  -1.806  -6.870  1.00  0.00           H  
ATOM    534  HB2 PHE B  68      -4.194  -0.685  -4.632  1.00  0.00           H  
ATOM    535  HB3 PHE B  68      -4.705  -2.207  -3.905  1.00  0.00           H  
ATOM    536  HD1 PHE B  68      -2.023  -0.584  -5.854  1.00  0.00           H  
ATOM    537  HD2 PHE B  68      -3.171  -3.953  -3.523  1.00  0.00           H  
ATOM    538  HE1 PHE B  68       0.319  -1.338  -5.797  1.00  0.00           H  
ATOM    539  HE2 PHE B  68      -0.829  -4.712  -3.460  1.00  0.00           H  
ATOM    540  HZ  PHE B  68       0.918  -3.403  -4.597  1.00  0.00           H  
ATOM    541  N   LEU B  69      -5.925  -4.211  -5.317  1.00  0.00           N  
ATOM    542  CA  LEU B  69      -6.148  -5.651  -5.304  1.00  0.00           C  
ATOM    543  C   LEU B  69      -6.594  -6.149  -6.675  1.00  0.00           C  
ATOM    544  O   LEU B  69      -6.173  -7.215  -7.125  1.00  0.00           O  
ATOM    545  CB  LEU B  69      -7.192  -6.025  -4.253  1.00  0.00           C  
ATOM    546  CG  LEU B  69      -6.837  -5.652  -2.813  1.00  0.00           C  
ATOM    547  CD1 LEU B  69      -8.083  -5.653  -1.941  1.00  0.00           C  
ATOM    548  CD2 LEU B  69      -5.798  -6.614  -2.260  1.00  0.00           C  
ATOM    549  H   LEU B  69      -6.448  -3.638  -4.720  1.00  0.00           H  
ATOM    550  HA  LEU B  69      -5.214  -6.125  -5.052  1.00  0.00           H  
ATOM    551  HB2 LEU B  69      -8.123  -5.538  -4.510  1.00  0.00           H  
ATOM    552  HB3 LEU B  69      -7.342  -7.091  -4.295  1.00  0.00           H  
ATOM    553  HG  LEU B  69      -6.417  -4.657  -2.798  1.00  0.00           H  
ATOM    554 HD11 LEU B  69      -8.473  -6.657  -1.871  1.00  0.00           H  
ATOM    555 HD12 LEU B  69      -8.831  -5.007  -2.380  1.00  0.00           H  
ATOM    556 HD13 LEU B  69      -7.833  -5.293  -0.954  1.00  0.00           H  
ATOM    557 HD21 LEU B  69      -6.270  -7.558  -2.024  1.00  0.00           H  
ATOM    558 HD22 LEU B  69      -5.361  -6.199  -1.364  1.00  0.00           H  
ATOM    559 HD23 LEU B  69      -5.025  -6.774  -2.996  1.00  0.00           H  
ATOM    560  N   SER B  70      -7.453  -5.377  -7.333  1.00  0.00           N  
ATOM    561  CA  SER B  70      -7.957  -5.752  -8.650  1.00  0.00           C  
ATOM    562  C   SER B  70      -6.870  -5.632  -9.713  1.00  0.00           C  
ATOM    563  O   SER B  70      -6.821  -6.421 -10.656  1.00  0.00           O  
ATOM    564  CB  SER B  70      -9.160  -4.888  -9.033  1.00  0.00           C  
ATOM    565  OG  SER B  70      -8.758  -3.572  -9.370  1.00  0.00           O  
ATOM    566  H   SER B  70      -7.758  -4.539  -6.922  1.00  0.00           H  
ATOM    567  HA  SER B  70      -8.274  -6.784  -8.598  1.00  0.00           H  
ATOM    568  HB2 SER B  70      -9.656  -5.325  -9.886  1.00  0.00           H  
ATOM    569  HB3 SER B  70      -9.847  -4.843  -8.203  1.00  0.00           H  
ATOM    570  HG  SER B  70      -8.094  -3.271  -8.745  1.00  0.00           H  
ATOM    571  N   TYR B  71      -5.998  -4.639  -9.560  1.00  0.00           N  
ATOM    572  CA  TYR B  71      -4.919  -4.429 -10.518  1.00  0.00           C  
ATOM    573  C   TYR B  71      -3.888  -5.548 -10.429  1.00  0.00           C  
ATOM    574  O   TYR B  71      -3.610  -6.226 -11.417  1.00  0.00           O  
ATOM    575  CB  TYR B  71      -4.240  -3.080 -10.285  1.00  0.00           C  
ATOM    576  CG  TYR B  71      -3.138  -2.793 -11.278  1.00  0.00           C  
ATOM    577  CD1 TYR B  71      -3.434  -2.395 -12.574  1.00  0.00           C  
ATOM    578  CD2 TYR B  71      -1.803  -2.931 -10.921  1.00  0.00           C  
ATOM    579  CE1 TYR B  71      -2.432  -2.141 -13.490  1.00  0.00           C  
ATOM    580  CE2 TYR B  71      -0.793  -2.679 -11.829  1.00  0.00           C  
ATOM    581  CZ  TYR B  71      -1.112  -2.284 -13.113  1.00  0.00           C  
ATOM    582  OH  TYR B  71      -0.106  -2.034 -14.020  1.00  0.00           O  
ATOM    583  H   TYR B  71      -6.081  -4.037  -8.792  1.00  0.00           H  
ATOM    584  HA  TYR B  71      -5.352  -4.436 -11.508  1.00  0.00           H  
ATOM    585  HB2 TYR B  71      -4.975  -2.294 -10.366  1.00  0.00           H  
ATOM    586  HB3 TYR B  71      -3.809  -3.065  -9.294  1.00  0.00           H  
ATOM    587  HD1 TYR B  71      -4.469  -2.283 -12.867  1.00  0.00           H  
ATOM    588  HD2 TYR B  71      -1.558  -3.239  -9.916  1.00  0.00           H  
ATOM    589  HE1 TYR B  71      -2.684  -1.832 -14.493  1.00  0.00           H  
ATOM    590  HE2 TYR B  71       0.238  -2.793 -11.534  1.00  0.00           H  
ATOM    591  HH  TYR B  71      -0.445  -1.488 -14.735  1.00  0.00           H  
ATOM    592  N   LYS B  72      -3.326  -5.738  -9.239  1.00  0.00           N  
ATOM    593  CA  LYS B  72      -2.329  -6.783  -9.028  1.00  0.00           C  
ATOM    594  C   LYS B  72      -2.854  -8.127  -9.516  1.00  0.00           C  
ATOM    595  O   LYS B  72      -2.206  -8.811 -10.309  1.00  0.00           O  
ATOM    596  CB  LYS B  72      -1.953  -6.874  -7.548  1.00  0.00           C  
ATOM    597  CG  LYS B  72      -1.452  -5.563  -6.962  1.00  0.00           C  
ATOM    598  CD  LYS B  72      -0.166  -5.107  -7.632  1.00  0.00           C  
ATOM    599  CE  LYS B  72       1.042  -5.839  -7.074  1.00  0.00           C  
ATOM    600  NZ  LYS B  72       1.249  -7.157  -7.737  1.00  0.00           N  
ATOM    601  H   LYS B  72      -3.590  -5.169  -8.486  1.00  0.00           H  
ATOM    602  HA  LYS B  72      -1.450  -6.525  -9.600  1.00  0.00           H  
ATOM    603  HB2 LYS B  72      -2.821  -7.184  -6.987  1.00  0.00           H  
ATOM    604  HB3 LYS B  72      -1.176  -7.615  -7.430  1.00  0.00           H  
ATOM    605  HG2 LYS B  72      -2.206  -4.805  -7.104  1.00  0.00           H  
ATOM    606  HG3 LYS B  72      -1.268  -5.699  -5.907  1.00  0.00           H  
ATOM    607  HD2 LYS B  72      -0.235  -5.300  -8.692  1.00  0.00           H  
ATOM    608  HD3 LYS B  72      -0.043  -4.046  -7.466  1.00  0.00           H  
ATOM    609  HE2 LYS B  72       1.920  -5.228  -7.227  1.00  0.00           H  
ATOM    610  HE3 LYS B  72       0.895  -5.997  -6.017  1.00  0.00           H  
ATOM    611  HZ1 LYS B  72       2.265  -7.362  -7.816  1.00  0.00           H  
ATOM    612  HZ2 LYS B  72       0.833  -7.146  -8.691  1.00  0.00           H  
ATOM    613  HZ3 LYS B  72       0.797  -7.911  -7.184  1.00  0.00           H  
ATOM    614  N   LEU B  73      -4.043  -8.492  -9.046  1.00  0.00           N  
ATOM    615  CA  LEU B  73      -4.664  -9.747  -9.447  1.00  0.00           C  
ATOM    616  C   LEU B  73      -4.838  -9.792 -10.961  1.00  0.00           C  
ATOM    617  O   LEU B  73      -4.743 -10.854 -11.578  1.00  0.00           O  
ATOM    618  CB  LEU B  73      -6.019  -9.917  -8.758  1.00  0.00           C  
ATOM    619  CG  LEU B  73      -5.955 -10.482  -7.337  1.00  0.00           C  
ATOM    620  CD1 LEU B  73      -7.188 -10.072  -6.545  1.00  0.00           C  
ATOM    621  CD2 LEU B  73      -5.821 -11.997  -7.372  1.00  0.00           C  
ATOM    622  H   LEU B  73      -4.518  -7.898  -8.425  1.00  0.00           H  
ATOM    623  HA  LEU B  73      -4.010 -10.552  -9.147  1.00  0.00           H  
ATOM    624  HB2 LEU B  73      -6.503  -8.952  -8.718  1.00  0.00           H  
ATOM    625  HB3 LEU B  73      -6.624 -10.581  -9.357  1.00  0.00           H  
ATOM    626  HG  LEU B  73      -5.087 -10.080  -6.836  1.00  0.00           H  
ATOM    627 HD11 LEU B  73      -7.426  -9.041  -6.759  1.00  0.00           H  
ATOM    628 HD12 LEU B  73      -6.989 -10.185  -5.489  1.00  0.00           H  
ATOM    629 HD13 LEU B  73      -8.020 -10.700  -6.826  1.00  0.00           H  
ATOM    630 HD21 LEU B  73      -4.986 -12.270  -8.001  1.00  0.00           H  
ATOM    631 HD22 LEU B  73      -6.727 -12.430  -7.770  1.00  0.00           H  
ATOM    632 HD23 LEU B  73      -5.654 -12.367  -6.371  1.00  0.00           H  
ATOM    633  N   SER B  74      -5.080  -8.626 -11.555  1.00  0.00           N  
ATOM    634  CA  SER B  74      -5.255  -8.529 -12.998  1.00  0.00           C  
ATOM    635  C   SER B  74      -3.930  -8.764 -13.716  1.00  0.00           C  
ATOM    636  O   SER B  74      -3.907  -9.180 -14.874  1.00  0.00           O  
ATOM    637  CB  SER B  74      -5.820  -7.158 -13.376  1.00  0.00           C  
ATOM    638  OG  SER B  74      -7.227  -7.217 -13.547  1.00  0.00           O  
ATOM    639  H   SER B  74      -5.134  -7.812 -11.012  1.00  0.00           H  
ATOM    640  HA  SER B  74      -5.954  -9.295 -13.299  1.00  0.00           H  
ATOM    641  HB2 SER B  74      -5.597  -6.451 -12.592  1.00  0.00           H  
ATOM    642  HB3 SER B  74      -5.371  -6.827 -14.300  1.00  0.00           H  
ATOM    643  HG  SER B  74      -7.615  -7.733 -12.837  1.00  0.00           H  
ATOM    644  N   GLN B  75      -2.827  -8.502 -13.018  1.00  0.00           N  
ATOM    645  CA  GLN B  75      -1.505  -8.694 -13.582  1.00  0.00           C  
ATOM    646  C   GLN B  75      -1.116 -10.169 -13.510  1.00  0.00           C  
ATOM    647  O   GLN B  75      -0.375 -10.668 -14.357  1.00  0.00           O  
ATOM    648  CB  GLN B  75      -0.495  -7.809 -12.839  1.00  0.00           C  
ATOM    649  CG  GLN B  75       0.896  -8.403 -12.726  1.00  0.00           C  
ATOM    650  CD  GLN B  75       1.985  -7.350 -12.764  1.00  0.00           C  
ATOM    651  OE1 GLN B  75       2.735  -7.179 -11.803  1.00  0.00           O  
ATOM    652  NE2 GLN B  75       2.078  -6.636 -13.879  1.00  0.00           N  
ATOM    653  H   GLN B  75      -2.902  -8.182 -12.098  1.00  0.00           H  
ATOM    654  HA  GLN B  75      -1.541  -8.393 -14.619  1.00  0.00           H  
ATOM    655  HB2 GLN B  75      -0.414  -6.865 -13.358  1.00  0.00           H  
ATOM    656  HB3 GLN B  75      -0.867  -7.626 -11.840  1.00  0.00           H  
ATOM    657  HG2 GLN B  75       0.962  -8.939 -11.792  1.00  0.00           H  
ATOM    658  HG3 GLN B  75       1.045  -9.089 -13.545  1.00  0.00           H  
ATOM    659 HE21 GLN B  75       1.444  -6.827 -14.606  1.00  0.00           H  
ATOM    660 HE22 GLN B  75       2.775  -5.946 -13.933  1.00  0.00           H  
ATOM    661  N   LYS B  76      -1.635 -10.867 -12.501  1.00  0.00           N  
ATOM    662  CA  LYS B  76      -1.354 -12.288 -12.337  1.00  0.00           C  
ATOM    663  C   LYS B  76      -2.207 -13.102 -13.300  1.00  0.00           C  
ATOM    664  O   LYS B  76      -1.837 -14.206 -13.699  1.00  0.00           O  
ATOM    665  CB  LYS B  76      -1.635 -12.734 -10.900  1.00  0.00           C  
ATOM    666  CG  LYS B  76      -1.032 -11.824  -9.847  1.00  0.00           C  
ATOM    667  CD  LYS B  76       0.481 -11.764  -9.963  1.00  0.00           C  
ATOM    668  CE  LYS B  76       1.032 -10.472  -9.388  1.00  0.00           C  
ATOM    669  NZ  LYS B  76       2.085 -10.721  -8.364  1.00  0.00           N  
ATOM    670  H   LYS B  76      -2.232 -10.420 -11.862  1.00  0.00           H  
ATOM    671  HA  LYS B  76      -0.313 -12.452 -12.564  1.00  0.00           H  
ATOM    672  HB2 LYS B  76      -2.702 -12.765 -10.749  1.00  0.00           H  
ATOM    673  HB3 LYS B  76      -1.232 -13.727 -10.760  1.00  0.00           H  
ATOM    674  HG2 LYS B  76      -1.432 -10.829  -9.973  1.00  0.00           H  
ATOM    675  HG3 LYS B  76      -1.294 -12.198  -8.869  1.00  0.00           H  
ATOM    676  HD2 LYS B  76       0.907 -12.596  -9.424  1.00  0.00           H  
ATOM    677  HD3 LYS B  76       0.756 -11.829 -11.006  1.00  0.00           H  
ATOM    678  HE2 LYS B  76       1.454  -9.888 -10.191  1.00  0.00           H  
ATOM    679  HE3 LYS B  76       0.221  -9.920  -8.932  1.00  0.00           H  
ATOM    680  HZ1 LYS B  76       1.691 -11.270  -7.573  1.00  0.00           H  
ATOM    681  HZ2 LYS B  76       2.449  -9.818  -7.998  1.00  0.00           H  
ATOM    682  HZ3 LYS B  76       2.872 -11.254  -8.784  1.00  0.00           H  
ATOM    683  N   GLY B  77      -3.355 -12.542 -13.661  1.00  0.00           N  
ATOM    684  CA  GLY B  77      -4.262 -13.215 -14.570  1.00  0.00           C  
ATOM    685  C   GLY B  77      -5.606 -13.504 -13.932  1.00  0.00           C  
ATOM    686  O   GLY B  77      -6.328 -14.399 -14.369  1.00  0.00           O  
ATOM    687  H   GLY B  77      -3.591 -11.660 -13.303  1.00  0.00           H  
ATOM    688  HA2 GLY B  77      -4.415 -12.591 -15.439  1.00  0.00           H  
ATOM    689  HA3 GLY B  77      -3.816 -14.148 -14.883  1.00  0.00           H  
ATOM    690  N   TYR B  78      -5.940 -12.745 -12.890  1.00  0.00           N  
ATOM    691  CA  TYR B  78      -7.204 -12.930 -12.188  1.00  0.00           C  
ATOM    692  C   TYR B  78      -8.090 -11.695 -12.320  1.00  0.00           C  
ATOM    693  O   TYR B  78      -7.597 -10.577 -12.463  1.00  0.00           O  
ATOM    694  CB  TYR B  78      -6.950 -13.235 -10.711  1.00  0.00           C  
ATOM    695  CG  TYR B  78      -6.168 -14.511 -10.483  1.00  0.00           C  
ATOM    696  CD1 TYR B  78      -6.764 -15.753 -10.656  1.00  0.00           C  
ATOM    697  CD2 TYR B  78      -4.835 -14.470 -10.095  1.00  0.00           C  
ATOM    698  CE1 TYR B  78      -6.054 -16.920 -10.450  1.00  0.00           C  
ATOM    699  CE2 TYR B  78      -4.118 -15.633  -9.886  1.00  0.00           C  
ATOM    700  CZ  TYR B  78      -4.731 -16.854 -10.066  1.00  0.00           C  
ATOM    701  OH  TYR B  78      -4.019 -18.014  -9.859  1.00  0.00           O  
ATOM    702  H   TYR B  78      -5.320 -12.050 -12.583  1.00  0.00           H  
ATOM    703  HA  TYR B  78      -7.710 -13.770 -12.636  1.00  0.00           H  
ATOM    704  HB2 TYR B  78      -6.391 -12.423 -10.272  1.00  0.00           H  
ATOM    705  HB3 TYR B  78      -7.898 -13.332 -10.202  1.00  0.00           H  
ATOM    706  HD1 TYR B  78      -7.800 -15.802 -10.958  1.00  0.00           H  
ATOM    707  HD2 TYR B  78      -4.358 -13.511  -9.955  1.00  0.00           H  
ATOM    708  HE1 TYR B  78      -6.534 -17.877 -10.591  1.00  0.00           H  
ATOM    709  HE2 TYR B  78      -3.083 -15.581  -9.586  1.00  0.00           H  
ATOM    710  HH  TYR B  78      -3.128 -17.908 -10.199  1.00  0.00           H  
ATOM    711  N   SER B  79      -9.403 -11.908 -12.266  1.00  0.00           N  
ATOM    712  CA  SER B  79     -10.362 -10.814 -12.378  1.00  0.00           C  
ATOM    713  C   SER B  79     -10.995 -10.509 -11.025  1.00  0.00           C  
ATOM    714  O   SER B  79     -11.476 -11.409 -10.336  1.00  0.00           O  
ATOM    715  CB  SER B  79     -11.447 -11.161 -13.399  1.00  0.00           C  
ATOM    716  OG  SER B  79     -10.980 -10.973 -14.724  1.00  0.00           O  
ATOM    717  H   SER B  79      -9.734 -12.823 -12.149  1.00  0.00           H  
ATOM    718  HA  SER B  79      -9.828  -9.939 -12.717  1.00  0.00           H  
ATOM    719  HB2 SER B  79     -11.737 -12.193 -13.276  1.00  0.00           H  
ATOM    720  HB3 SER B  79     -12.305 -10.524 -13.239  1.00  0.00           H  
ATOM    721  HG  SER B  79     -11.265 -10.115 -15.044  1.00  0.00           H  
ATOM    722  N   TRP B  80     -10.991  -9.234 -10.650  1.00  0.00           N  
ATOM    723  CA  TRP B  80     -11.562  -8.806  -9.378  1.00  0.00           C  
ATOM    724  C   TRP B  80     -13.071  -9.036  -9.343  1.00  0.00           C  
ATOM    725  O   TRP B  80     -13.566  -9.866  -8.579  1.00  0.00           O  
ATOM    726  CB  TRP B  80     -11.257  -7.326  -9.135  1.00  0.00           C  
ATOM    727  CG  TRP B  80     -11.797  -6.814  -7.834  1.00  0.00           C  
ATOM    728  CD1 TRP B  80     -12.954  -6.112  -7.645  1.00  0.00           C  
ATOM    729  CD2 TRP B  80     -11.203  -6.966  -6.541  1.00  0.00           C  
ATOM    730  NE1 TRP B  80     -13.114  -5.821  -6.312  1.00  0.00           N  
ATOM    731  CE2 TRP B  80     -12.052  -6.331  -5.614  1.00  0.00           C  
ATOM    732  CE3 TRP B  80     -10.037  -7.577  -6.076  1.00  0.00           C  
ATOM    733  CZ2 TRP B  80     -11.768  -6.290  -4.252  1.00  0.00           C  
ATOM    734  CZ3 TRP B  80      -9.758  -7.537  -4.724  1.00  0.00           C  
ATOM    735  CH2 TRP B  80     -10.619  -6.896  -3.825  1.00  0.00           C  
ATOM    736  H   TRP B  80     -10.591  -8.564 -11.243  1.00  0.00           H  
ATOM    737  HA  TRP B  80     -11.103  -9.391  -8.596  1.00  0.00           H  
ATOM    738  HB2 TRP B  80     -10.186  -7.182  -9.131  1.00  0.00           H  
ATOM    739  HB3 TRP B  80     -11.692  -6.740  -9.931  1.00  0.00           H  
ATOM    740  HD1 TRP B  80     -13.634  -5.836  -8.437  1.00  0.00           H  
ATOM    741  HE1 TRP B  80     -13.868  -5.329  -5.924  1.00  0.00           H  
ATOM    742  HE3 TRP B  80      -9.359  -8.076  -6.754  1.00  0.00           H  
ATOM    743  HZ2 TRP B  80     -12.422  -5.797  -3.545  1.00  0.00           H  
ATOM    744  HZ3 TRP B  80      -8.863  -8.006  -4.346  1.00  0.00           H  
ATOM    745  HH2 TRP B  80     -10.359  -6.889  -2.777  1.00  0.00           H  
ATOM    746  N   SER B  81     -13.797  -8.287 -10.167  1.00  0.00           N  
ATOM    747  CA  SER B  81     -15.252  -8.393 -10.230  1.00  0.00           C  
ATOM    748  C   SER B  81     -15.711  -9.836 -10.442  1.00  0.00           C  
ATOM    749  O   SER B  81     -16.855 -10.179 -10.143  1.00  0.00           O  
ATOM    750  CB  SER B  81     -15.796  -7.508 -11.352  1.00  0.00           C  
ATOM    751  OG  SER B  81     -15.510  -8.059 -12.624  1.00  0.00           O  
ATOM    752  H   SER B  81     -13.342  -7.639 -10.745  1.00  0.00           H  
ATOM    753  HA  SER B  81     -15.647  -8.042  -9.289  1.00  0.00           H  
ATOM    754  HB2 SER B  81     -16.867  -7.414 -11.245  1.00  0.00           H  
ATOM    755  HB3 SER B  81     -15.343  -6.530 -11.285  1.00  0.00           H  
ATOM    756  HG  SER B  81     -14.683  -7.698 -12.951  1.00  0.00           H  
ATOM    757  N   GLN B  82     -14.821 -10.678 -10.957  1.00  0.00           N  
ATOM    758  CA  GLN B  82     -15.150 -12.077 -11.201  1.00  0.00           C  
ATOM    759  C   GLN B  82     -15.573 -12.766  -9.908  1.00  0.00           C  
ATOM    760  O   GLN B  82     -16.423 -13.655  -9.916  1.00  0.00           O  
ATOM    761  CB  GLN B  82     -13.951 -12.804 -11.816  1.00  0.00           C  
ATOM    762  CG  GLN B  82     -14.183 -13.254 -13.250  1.00  0.00           C  
ATOM    763  CD  GLN B  82     -13.755 -14.689 -13.488  1.00  0.00           C  
ATOM    764  OE1 GLN B  82     -14.591 -15.583 -13.624  1.00  0.00           O  
ATOM    765  NE2 GLN B  82     -12.447 -14.917 -13.539  1.00  0.00           N  
ATOM    766  H   GLN B  82     -13.925 -10.356 -11.177  1.00  0.00           H  
ATOM    767  HA  GLN B  82     -15.974 -12.106 -11.897  1.00  0.00           H  
ATOM    768  HB2 GLN B  82     -13.098 -12.143 -11.803  1.00  0.00           H  
ATOM    769  HB3 GLN B  82     -13.728 -13.677 -11.220  1.00  0.00           H  
ATOM    770  HG2 GLN B  82     -15.235 -13.166 -13.476  1.00  0.00           H  
ATOM    771  HG3 GLN B  82     -13.619 -12.611 -13.910  1.00  0.00           H  
ATOM    772 HE21 GLN B  82     -11.839 -14.155 -13.421  1.00  0.00           H  
ATOM    773 HE22 GLN B  82     -12.143 -15.840 -13.693  1.00  0.00           H  
ATOM    774  N   PHE B  83     -14.966 -12.353  -8.801  1.00  0.00           N  
ATOM    775  CA  PHE B  83     -15.268 -12.934  -7.504  1.00  0.00           C  
ATOM    776  C   PHE B  83     -14.937 -11.967  -6.371  1.00  0.00           C  
ATOM    777  O   PHE B  83     -14.373 -12.364  -5.349  1.00  0.00           O  
ATOM    778  CB  PHE B  83     -14.484 -14.231  -7.330  1.00  0.00           C  
ATOM    779  CG  PHE B  83     -13.064 -14.151  -7.818  1.00  0.00           C  
ATOM    780  CD1 PHE B  83     -12.179 -13.232  -7.277  1.00  0.00           C  
ATOM    781  CD2 PHE B  83     -12.616 -14.996  -8.822  1.00  0.00           C  
ATOM    782  CE1 PHE B  83     -10.874 -13.158  -7.727  1.00  0.00           C  
ATOM    783  CE2 PHE B  83     -11.313 -14.927  -9.275  1.00  0.00           C  
ATOM    784  CZ  PHE B  83     -10.440 -14.007  -8.727  1.00  0.00           C  
ATOM    785  H   PHE B  83     -14.290 -11.649  -8.859  1.00  0.00           H  
ATOM    786  HA  PHE B  83     -16.324 -13.156  -7.476  1.00  0.00           H  
ATOM    787  HB2 PHE B  83     -14.460 -14.488  -6.284  1.00  0.00           H  
ATOM    788  HB3 PHE B  83     -14.980 -15.015  -7.879  1.00  0.00           H  
ATOM    789  HD1 PHE B  83     -12.515 -12.570  -6.495  1.00  0.00           H  
ATOM    790  HD2 PHE B  83     -13.297 -15.717  -9.250  1.00  0.00           H  
ATOM    791  HE1 PHE B  83     -10.195 -12.437  -7.298  1.00  0.00           H  
ATOM    792  HE2 PHE B  83     -10.976 -15.591 -10.057  1.00  0.00           H  
ATOM    793  HZ  PHE B  83      -9.422 -13.950  -9.080  1.00  0.00           H  
ATOM    794  N   SER B  84     -15.281 -10.695  -6.553  1.00  0.00           N  
ATOM    795  CA  SER B  84     -15.010  -9.685  -5.543  1.00  0.00           C  
ATOM    796  C   SER B  84     -16.286  -9.012  -5.073  1.00  0.00           C  
ATOM    797  O   SER B  84     -16.463  -8.761  -3.881  1.00  0.00           O  
ATOM    798  CB  SER B  84     -14.038  -8.641  -6.088  1.00  0.00           C  
ATOM    799  OG  SER B  84     -12.711  -9.138  -6.086  1.00  0.00           O  
ATOM    800  H   SER B  84     -15.725 -10.430  -7.383  1.00  0.00           H  
ATOM    801  HA  SER B  84     -14.555 -10.169  -4.700  1.00  0.00           H  
ATOM    802  HB2 SER B  84     -14.315  -8.387  -7.100  1.00  0.00           H  
ATOM    803  HB3 SER B  84     -14.080  -7.758  -5.469  1.00  0.00           H  
ATOM    804  HG  SER B  84     -12.363  -9.125  -6.980  1.00  0.00           H  
ATOM    805  N   ASP B  85     -17.167  -8.696  -6.015  1.00  0.00           N  
ATOM    806  CA  ASP B  85     -18.422  -8.021  -5.692  1.00  0.00           C  
ATOM    807  C   ASP B  85     -18.163  -6.551  -5.369  1.00  0.00           C  
ATOM    808  O   ASP B  85     -19.063  -5.719  -5.466  1.00  0.00           O  
ATOM    809  CB  ASP B  85     -19.120  -8.705  -4.513  1.00  0.00           C  
ATOM    810  CG  ASP B  85     -20.602  -8.386  -4.456  1.00  0.00           C  
ATOM    811  OD1 ASP B  85     -21.179  -8.064  -5.514  1.00  0.00           O  
ATOM    812  OD2 ASP B  85     -21.182  -8.461  -3.352  1.00  0.00           O  
ATOM    813  H   ASP B  85     -16.962  -8.905  -6.950  1.00  0.00           H  
ATOM    814  HA  ASP B  85     -19.060  -8.077  -6.562  1.00  0.00           H  
ATOM    815  HB2 ASP B  85     -19.005  -9.774  -4.605  1.00  0.00           H  
ATOM    816  HB3 ASP B  85     -18.663  -8.376  -3.591  1.00  0.00           H  
ATOM    817  N   VAL B  86     -16.917  -6.243  -4.987  1.00  0.00           N  
ATOM    818  CA  VAL B  86     -16.501  -4.887  -4.653  1.00  0.00           C  
ATOM    819  C   VAL B  86     -17.485  -4.199  -3.710  1.00  0.00           C  
ATOM    820  O   VAL B  86     -17.493  -2.976  -3.583  1.00  0.00           O  
ATOM    821  CB  VAL B  86     -16.311  -4.043  -5.924  1.00  0.00           C  
ATOM    822  CG1 VAL B  86     -17.610  -3.942  -6.703  1.00  0.00           C  
ATOM    823  CG2 VAL B  86     -15.772  -2.669  -5.576  1.00  0.00           C  
ATOM    824  H   VAL B  86     -16.254  -6.952  -4.931  1.00  0.00           H  
ATOM    825  HA  VAL B  86     -15.545  -4.955  -4.155  1.00  0.00           H  
ATOM    826  HB  VAL B  86     -15.586  -4.539  -6.552  1.00  0.00           H  
ATOM    827 HG11 VAL B  86     -17.833  -4.897  -7.156  1.00  0.00           H  
ATOM    828 HG12 VAL B  86     -17.511  -3.195  -7.472  1.00  0.00           H  
ATOM    829 HG13 VAL B  86     -18.411  -3.667  -6.032  1.00  0.00           H  
ATOM    830 HG21 VAL B  86     -16.589  -1.970  -5.502  1.00  0.00           H  
ATOM    831 HG22 VAL B  86     -15.088  -2.346  -6.346  1.00  0.00           H  
ATOM    832 HG23 VAL B  86     -15.252  -2.719  -4.630  1.00  0.00           H  
ATOM    833  N   GLU B  87     -18.290  -4.996  -3.026  1.00  0.00           N  
ATOM    834  CA  GLU B  87     -19.259  -4.489  -2.074  1.00  0.00           C  
ATOM    835  C   GLU B  87     -20.074  -3.320  -2.629  1.00  0.00           C  
ATOM    836  O   GLU B  87     -20.516  -2.454  -1.873  1.00  0.00           O  
ATOM    837  CB  GLU B  87     -18.553  -4.075  -0.786  1.00  0.00           C  
ATOM    838  CG  GLU B  87     -17.308  -4.894  -0.477  1.00  0.00           C  
ATOM    839  CD  GLU B  87     -16.635  -4.467   0.814  1.00  0.00           C  
ATOM    840  OE1 GLU B  87     -17.302  -4.495   1.869  1.00  0.00           O  
ATOM    841  OE2 GLU B  87     -15.440  -4.107   0.769  1.00  0.00           O  
ATOM    842  H   GLU B  87     -18.218  -5.958  -3.144  1.00  0.00           H  
ATOM    843  HA  GLU B  87     -19.931  -5.296  -1.854  1.00  0.00           H  
ATOM    844  HB2 GLU B  87     -18.262  -3.039  -0.870  1.00  0.00           H  
ATOM    845  HB3 GLU B  87     -19.242  -4.184   0.036  1.00  0.00           H  
ATOM    846  HG2 GLU B  87     -17.587  -5.933  -0.393  1.00  0.00           H  
ATOM    847  HG3 GLU B  87     -16.604  -4.776  -1.288  1.00  0.00           H  
ATOM    848  N   GLU B  88     -20.290  -3.304  -3.942  1.00  0.00           N  
ATOM    849  CA  GLU B  88     -21.079  -2.241  -4.563  1.00  0.00           C  
ATOM    850  C   GLU B  88     -21.237  -2.455  -6.069  1.00  0.00           C  
ATOM    851  O   GLU B  88     -22.310  -2.837  -6.535  1.00  0.00           O  
ATOM    852  CB  GLU B  88     -20.471  -0.862  -4.277  1.00  0.00           C  
ATOM    853  CG  GLU B  88     -18.971  -0.786  -4.493  1.00  0.00           C  
ATOM    854  CD  GLU B  88     -18.227  -0.277  -3.272  1.00  0.00           C  
ATOM    855  OE1 GLU B  88     -18.189  -1.002  -2.256  1.00  0.00           O  
ATOM    856  OE2 GLU B  88     -17.681   0.845  -3.336  1.00  0.00           O  
ATOM    857  H   GLU B  88     -19.929  -4.026  -4.496  1.00  0.00           H  
ATOM    858  HA  GLU B  88     -22.057  -2.276  -4.120  1.00  0.00           H  
ATOM    859  HB2 GLU B  88     -20.939  -0.136  -4.924  1.00  0.00           H  
ATOM    860  HB3 GLU B  88     -20.678  -0.599  -3.250  1.00  0.00           H  
ATOM    861  HG2 GLU B  88     -18.608  -1.771  -4.735  1.00  0.00           H  
ATOM    862  HG3 GLU B  88     -18.776  -0.120  -5.322  1.00  0.00           H  
ATOM    863  N   ASN B  89     -20.174  -2.199  -6.823  1.00  0.00           N  
ATOM    864  CA  ASN B  89     -20.207  -2.356  -8.273  1.00  0.00           C  
ATOM    865  C   ASN B  89     -18.919  -1.834  -8.902  1.00  0.00           C  
ATOM    866  O   ASN B  89     -18.546  -0.678  -8.708  1.00  0.00           O  
ATOM    867  CB  ASN B  89     -21.410  -1.617  -8.864  1.00  0.00           C  
ATOM    868  CG  ASN B  89     -21.596  -0.239  -8.262  1.00  0.00           C  
ATOM    869  OD1 ASN B  89     -22.518  -0.010  -7.479  1.00  0.00           O  
ATOM    870  ND2 ASN B  89     -20.721   0.688  -8.628  1.00  0.00           N  
ATOM    871  H   ASN B  89     -19.353  -1.895  -6.400  1.00  0.00           H  
ATOM    872  HA  ASN B  89     -20.299  -3.409  -8.491  1.00  0.00           H  
ATOM    873  HB2 ASN B  89     -21.269  -1.508  -9.928  1.00  0.00           H  
ATOM    874  HB3 ASN B  89     -22.303  -2.195  -8.680  1.00  0.00           H  
ATOM    875 HD21 ASN B  89     -20.012   0.432  -9.257  1.00  0.00           H  
ATOM    876 HD22 ASN B  89     -20.817   1.589  -8.249  1.00  0.00           H  
ATOM    877  N   ARG B  90     -18.238  -2.697  -9.650  1.00  0.00           N  
ATOM    878  CA  ARG B  90     -16.989  -2.321 -10.302  1.00  0.00           C  
ATOM    879  C   ARG B  90     -17.186  -1.119 -11.220  1.00  0.00           C  
ATOM    880  O   ARG B  90     -17.860  -1.213 -12.246  1.00  0.00           O  
ATOM    881  CB  ARG B  90     -16.429  -3.502 -11.099  1.00  0.00           C  
ATOM    882  CG  ARG B  90     -14.924  -3.667 -10.963  1.00  0.00           C  
ATOM    883  CD  ARG B  90     -14.187  -3.063 -12.148  1.00  0.00           C  
ATOM    884  NE  ARG B  90     -13.102  -3.924 -12.613  1.00  0.00           N  
ATOM    885  CZ  ARG B  90     -13.288  -5.012 -13.357  1.00  0.00           C  
ATOM    886  NH1 ARG B  90     -14.512  -5.375 -13.723  1.00  0.00           N  
ATOM    887  NH2 ARG B  90     -12.247  -5.740 -13.736  1.00  0.00           N  
ATOM    888  H   ARG B  90     -18.582  -3.606  -9.765  1.00  0.00           H  
ATOM    889  HA  ARG B  90     -16.281  -2.055  -9.530  1.00  0.00           H  
ATOM    890  HB2 ARG B  90     -16.903  -4.410 -10.753  1.00  0.00           H  
ATOM    891  HB3 ARG B  90     -16.663  -3.359 -12.144  1.00  0.00           H  
ATOM    892  HG2 ARG B  90     -14.598  -3.175 -10.060  1.00  0.00           H  
ATOM    893  HG3 ARG B  90     -14.692  -4.720 -10.904  1.00  0.00           H  
ATOM    894  HD2 ARG B  90     -14.889  -2.914 -12.956  1.00  0.00           H  
ATOM    895  HD3 ARG B  90     -13.775  -2.110 -11.849  1.00  0.00           H  
ATOM    896  HE  ARG B  90     -12.189  -3.679 -12.358  1.00  0.00           H  
ATOM    897 HH11 ARG B  90     -15.301  -4.829 -13.441  1.00  0.00           H  
ATOM    898 HH12 ARG B  90     -14.643  -6.193 -14.283  1.00  0.00           H  
ATOM    899 HH21 ARG B  90     -11.323  -5.471 -13.464  1.00  0.00           H  
ATOM    900 HH22 ARG B  90     -12.385  -6.559 -14.294  1.00  0.00           H  
ATOM    901  N   THR B  91     -16.593   0.009 -10.844  1.00  0.00           N  
ATOM    902  CA  THR B  91     -16.700   1.231 -11.635  1.00  0.00           C  
ATOM    903  C   THR B  91     -15.356   1.953 -11.702  1.00  0.00           C  
ATOM    904  O   THR B  91     -14.767   2.078 -12.776  1.00  0.00           O  
ATOM    905  CB  THR B  91     -17.775   2.158 -11.055  1.00  0.00           C  
ATOM    906  OG1 THR B  91     -17.598   3.483 -11.522  1.00  0.00           O  
ATOM    907  CG2 THR B  91     -17.791   2.205  -9.541  1.00  0.00           C  
ATOM    908  H   THR B  91     -16.068   0.021 -10.017  1.00  0.00           H  
ATOM    909  HA  THR B  91     -16.988   0.946 -12.635  1.00  0.00           H  
ATOM    910  HB  THR B  91     -18.746   1.812 -11.383  1.00  0.00           H  
ATOM    911  HG1 THR B  91     -18.149   3.627 -12.295  1.00  0.00           H  
ATOM    912 HG21 THR B  91     -18.789   1.997  -9.185  1.00  0.00           H  
ATOM    913 HG22 THR B  91     -17.490   3.188  -9.209  1.00  0.00           H  
ATOM    914 HG23 THR B  91     -17.109   1.467  -9.148  1.00  0.00           H  
ATOM    915  N   GLU B  92     -14.873   2.419 -10.553  1.00  0.00           N  
ATOM    916  CA  GLU B  92     -13.599   3.119 -10.486  1.00  0.00           C  
ATOM    917  C   GLU B  92     -13.619   4.383 -11.337  1.00  0.00           C  
ATOM    918  O   GLU B  92     -13.972   4.351 -12.516  1.00  0.00           O  
ATOM    919  CB  GLU B  92     -12.468   2.193 -10.934  1.00  0.00           C  
ATOM    920  CG  GLU B  92     -11.710   1.560  -9.780  1.00  0.00           C  
ATOM    921  CD  GLU B  92     -11.463   0.078  -9.986  1.00  0.00           C  
ATOM    922  OE1 GLU B  92     -12.400  -0.624 -10.425  1.00  0.00           O  
ATOM    923  OE2 GLU B  92     -10.335  -0.379  -9.711  1.00  0.00           O  
ATOM    924  H   GLU B  92     -15.383   2.284  -9.731  1.00  0.00           H  
ATOM    925  HA  GLU B  92     -13.431   3.405  -9.457  1.00  0.00           H  
ATOM    926  HB2 GLU B  92     -12.888   1.403 -11.537  1.00  0.00           H  
ATOM    927  HB3 GLU B  92     -11.769   2.759 -11.529  1.00  0.00           H  
ATOM    928  HG2 GLU B  92     -10.757   2.056  -9.676  1.00  0.00           H  
ATOM    929  HG3 GLU B  92     -12.284   1.692  -8.874  1.00  0.00           H  
ATOM    930  N   ALA B  93     -13.237   5.498 -10.726  1.00  0.00           N  
ATOM    931  CA  ALA B  93     -13.207   6.782 -11.414  1.00  0.00           C  
ATOM    932  C   ALA B  93     -12.431   6.694 -12.726  1.00  0.00           C  
ATOM    933  O   ALA B  93     -11.408   6.015 -12.806  1.00  0.00           O  
ATOM    934  CB  ALA B  93     -12.598   7.837 -10.508  1.00  0.00           C  
ATOM    935  H   ALA B  93     -12.967   5.457  -9.785  1.00  0.00           H  
ATOM    936  HA  ALA B  93     -14.226   7.070 -11.627  1.00  0.00           H  
ATOM    937  HB1 ALA B  93     -12.935   7.681  -9.494  1.00  0.00           H  
ATOM    938  HB2 ALA B  93     -12.904   8.818 -10.843  1.00  0.00           H  
ATOM    939  HB3 ALA B  93     -11.521   7.764 -10.545  1.00  0.00           H  
ATOM    940  N   PRO B  94     -12.910   7.385 -13.776  1.00  0.00           N  
ATOM    941  CA  PRO B  94     -12.254   7.380 -15.084  1.00  0.00           C  
ATOM    942  C   PRO B  94     -10.869   8.015 -15.038  1.00  0.00           C  
ATOM    943  O   PRO B  94      -9.854   7.320 -15.081  1.00  0.00           O  
ATOM    944  CB  PRO B  94     -13.196   8.193 -15.976  1.00  0.00           C  
ATOM    945  CG  PRO B  94     -14.023   9.002 -15.042  1.00  0.00           C  
ATOM    946  CD  PRO B  94     -14.123   8.218 -13.764  1.00  0.00           C  
ATOM    947  HA  PRO B  94     -12.170   6.381 -15.472  1.00  0.00           H  
ATOM    948  HB2 PRO B  94     -12.615   8.821 -16.636  1.00  0.00           H  
ATOM    949  HB3 PRO B  94     -13.808   7.521 -16.560  1.00  0.00           H  
ATOM    950  HG2 PRO B  94     -13.545   9.951 -14.859  1.00  0.00           H  
ATOM    951  HG3 PRO B  94     -15.004   9.152 -15.464  1.00  0.00           H  
ATOM    952  HD2 PRO B  94     -14.124   8.883 -12.914  1.00  0.00           H  
ATOM    953  HD3 PRO B  94     -15.012   7.605 -13.767  1.00  0.00           H  
ATOM    954  N   GLU B  95     -10.833   9.341 -14.954  1.00  0.00           N  
ATOM    955  CA  GLU B  95      -9.575  10.070 -14.902  1.00  0.00           C  
ATOM    956  C   GLU B  95      -9.789  11.498 -14.415  1.00  0.00           C  
ATOM    957  O   GLU B  95     -10.837  12.099 -14.652  1.00  0.00           O  
ATOM    958  CB  GLU B  95      -8.918  10.075 -16.282  1.00  0.00           C  
ATOM    959  CG  GLU B  95      -9.635  10.947 -17.301  1.00  0.00           C  
ATOM    960  CD  GLU B  95      -9.993  10.193 -18.567  1.00  0.00           C  
ATOM    961  OE1 GLU B  95     -10.190   8.961 -18.490  1.00  0.00           O  
ATOM    962  OE2 GLU B  95     -10.076  10.834 -19.636  1.00  0.00           O  
ATOM    963  H   GLU B  95     -11.670   9.838 -14.925  1.00  0.00           H  
ATOM    964  HA  GLU B  95      -8.928   9.560 -14.206  1.00  0.00           H  
ATOM    965  HB2 GLU B  95      -7.907  10.435 -16.181  1.00  0.00           H  
ATOM    966  HB3 GLU B  95      -8.897   9.063 -16.657  1.00  0.00           H  
ATOM    967  HG2 GLU B  95     -10.544  11.324 -16.856  1.00  0.00           H  
ATOM    968  HG3 GLU B  95      -8.993  11.775 -17.561  1.00  0.00           H  
ATOM    969  N   GLY B  96      -8.787  12.034 -13.727  1.00  0.00           N  
ATOM    970  CA  GLY B  96      -8.881  13.385 -13.207  1.00  0.00           C  
ATOM    971  C   GLY B  96      -9.542  13.430 -11.844  1.00  0.00           C  
ATOM    972  O   GLY B  96      -9.939  14.497 -11.374  1.00  0.00           O  
ATOM    973  H   GLY B  96      -7.980  11.504 -13.563  1.00  0.00           H  
ATOM    974  HA2 GLY B  96      -7.887  13.799 -13.128  1.00  0.00           H  
ATOM    975  HA3 GLY B  96      -9.457  13.985 -13.896  1.00  0.00           H  
ATOM    976  N   THR B  97      -9.664  12.268 -11.211  1.00  0.00           N  
ATOM    977  CA  THR B  97     -10.282  12.167  -9.904  1.00  0.00           C  
ATOM    978  C   THR B  97      -9.221  12.131  -8.806  1.00  0.00           C  
ATOM    979  O   THR B  97      -8.153  11.546  -8.981  1.00  0.00           O  
ATOM    980  CB  THR B  97     -11.148  10.915  -9.853  1.00  0.00           C  
ATOM    981  OG1 THR B  97     -11.222  10.298 -11.128  1.00  0.00           O  
ATOM    982  CG2 THR B  97     -12.561  11.179  -9.392  1.00  0.00           C  
ATOM    983  H   THR B  97      -9.336  11.451 -11.634  1.00  0.00           H  
ATOM    984  HA  THR B  97     -10.906  13.023  -9.759  1.00  0.00           H  
ATOM    985  HB  THR B  97     -10.699  10.225  -9.174  1.00  0.00           H  
ATOM    986  HG1 THR B  97     -11.564  10.925 -11.770  1.00  0.00           H  
ATOM    987 HG21 THR B  97     -13.103  10.246  -9.344  1.00  0.00           H  
ATOM    988 HG22 THR B  97     -13.049  11.842 -10.090  1.00  0.00           H  
ATOM    989 HG23 THR B  97     -12.540  11.635  -8.414  1.00  0.00           H  
ATOM    990  N   GLU B  98      -9.518  12.759  -7.672  1.00  0.00           N  
ATOM    991  CA  GLU B  98      -8.581  12.787  -6.555  1.00  0.00           C  
ATOM    992  C   GLU B  98      -8.245  11.370  -6.111  1.00  0.00           C  
ATOM    993  O   GLU B  98      -7.082  10.956  -6.111  1.00  0.00           O  
ATOM    994  CB  GLU B  98      -9.168  13.578  -5.384  1.00  0.00           C  
ATOM    995  CG  GLU B  98      -9.493  15.022  -5.730  1.00  0.00           C  
ATOM    996  CD  GLU B  98     -10.982  15.262  -5.887  1.00  0.00           C  
ATOM    997  OE1 GLU B  98     -11.542  14.851  -6.925  1.00  0.00           O  
ATOM    998  OE2 GLU B  98     -11.586  15.862  -4.974  1.00  0.00           O  
ATOM    999  H   GLU B  98     -10.383  13.211  -7.585  1.00  0.00           H  
ATOM   1000  HA  GLU B  98      -7.678  13.270  -6.891  1.00  0.00           H  
ATOM   1001  HB2 GLU B  98     -10.076  13.095  -5.058  1.00  0.00           H  
ATOM   1002  HB3 GLU B  98      -8.457  13.576  -4.570  1.00  0.00           H  
ATOM   1003  HG2 GLU B  98      -9.123  15.659  -4.940  1.00  0.00           H  
ATOM   1004  HG3 GLU B  98      -9.002  15.276  -6.657  1.00  0.00           H  
ATOM   1005  N   SER B  99      -9.279  10.621  -5.751  1.00  0.00           N  
ATOM   1006  CA  SER B  99      -9.108   9.242  -5.323  1.00  0.00           C  
ATOM   1007  C   SER B  99      -8.432   8.434  -6.423  1.00  0.00           C  
ATOM   1008  O   SER B  99      -7.683   7.497  -6.149  1.00  0.00           O  
ATOM   1009  CB  SER B  99     -10.459   8.620  -4.966  1.00  0.00           C  
ATOM   1010  OG  SER B  99     -11.424   9.621  -4.687  1.00  0.00           O  
ATOM   1011  H   SER B  99     -10.180  11.004  -5.787  1.00  0.00           H  
ATOM   1012  HA  SER B  99      -8.474   9.240  -4.448  1.00  0.00           H  
ATOM   1013  HB2 SER B  99     -10.809   8.022  -5.795  1.00  0.00           H  
ATOM   1014  HB3 SER B  99     -10.345   7.994  -4.093  1.00  0.00           H  
ATOM   1015  HG  SER B  99     -11.939   9.797  -5.478  1.00  0.00           H  
ATOM   1016  N   GLU B 100      -8.690   8.821  -7.671  1.00  0.00           N  
ATOM   1017  CA  GLU B 100      -8.104   8.155  -8.821  1.00  0.00           C  
ATOM   1018  C   GLU B 100      -6.583   8.222  -8.742  1.00  0.00           C  
ATOM   1019  O   GLU B 100      -5.897   7.206  -8.853  1.00  0.00           O  
ATOM   1020  CB  GLU B 100      -8.623   8.813 -10.107  1.00  0.00           C  
ATOM   1021  CG  GLU B 100      -7.579   8.986 -11.196  1.00  0.00           C  
ATOM   1022  CD  GLU B 100      -7.083   7.664 -11.746  1.00  0.00           C  
ATOM   1023  OE1 GLU B 100      -7.775   6.641 -11.554  1.00  0.00           O  
ATOM   1024  OE2 GLU B 100      -6.001   7.649 -12.371  1.00  0.00           O  
ATOM   1025  H   GLU B 100      -9.282   9.586  -7.825  1.00  0.00           H  
ATOM   1026  HA  GLU B 100      -8.411   7.123  -8.802  1.00  0.00           H  
ATOM   1027  HB2 GLU B 100      -9.426   8.215 -10.505  1.00  0.00           H  
ATOM   1028  HB3 GLU B 100      -9.009   9.790  -9.860  1.00  0.00           H  
ATOM   1029  HG2 GLU B 100      -8.016   9.556 -12.001  1.00  0.00           H  
ATOM   1030  HG3 GLU B 100      -6.742   9.529 -10.786  1.00  0.00           H  
ATOM   1031  N   ALA B 101      -6.067   9.427  -8.533  1.00  0.00           N  
ATOM   1032  CA  ALA B 101      -4.630   9.634  -8.424  1.00  0.00           C  
ATOM   1033  C   ALA B 101      -4.062   8.813  -7.275  1.00  0.00           C  
ATOM   1034  O   ALA B 101      -2.947   8.301  -7.355  1.00  0.00           O  
ATOM   1035  CB  ALA B 101      -4.318  11.110  -8.234  1.00  0.00           C  
ATOM   1036  H   ALA B 101      -6.670  10.194  -8.444  1.00  0.00           H  
ATOM   1037  HA  ALA B 101      -4.174   9.306  -9.348  1.00  0.00           H  
ATOM   1038  HB1 ALA B 101      -3.348  11.329  -8.654  1.00  0.00           H  
ATOM   1039  HB2 ALA B 101      -4.315  11.344  -7.180  1.00  0.00           H  
ATOM   1040  HB3 ALA B 101      -5.069  11.703  -8.735  1.00  0.00           H  
ATOM   1041  N   VAL B 102      -4.845   8.684  -6.206  1.00  0.00           N  
ATOM   1042  CA  VAL B 102      -4.419   7.911  -5.043  1.00  0.00           C  
ATOM   1043  C   VAL B 102      -4.076   6.479  -5.444  1.00  0.00           C  
ATOM   1044  O   VAL B 102      -2.988   5.985  -5.146  1.00  0.00           O  
ATOM   1045  CB  VAL B 102      -5.502   7.888  -3.948  1.00  0.00           C  
ATOM   1046  CG1 VAL B 102      -5.001   7.155  -2.712  1.00  0.00           C  
ATOM   1047  CG2 VAL B 102      -5.936   9.302  -3.595  1.00  0.00           C  
ATOM   1048  H   VAL B 102      -5.729   9.112  -6.202  1.00  0.00           H  
ATOM   1049  HA  VAL B 102      -3.533   8.381  -4.639  1.00  0.00           H  
ATOM   1050  HB  VAL B 102      -6.362   7.355  -4.330  1.00  0.00           H  
ATOM   1051 HG11 VAL B 102      -5.244   6.105  -2.792  1.00  0.00           H  
ATOM   1052 HG12 VAL B 102      -5.473   7.567  -1.832  1.00  0.00           H  
ATOM   1053 HG13 VAL B 102      -3.931   7.272  -2.633  1.00  0.00           H  
ATOM   1054 HG21 VAL B 102      -6.568   9.690  -4.378  1.00  0.00           H  
ATOM   1055 HG22 VAL B 102      -5.063   9.931  -3.491  1.00  0.00           H  
ATOM   1056 HG23 VAL B 102      -6.483   9.289  -2.664  1.00  0.00           H  
ATOM   1057  N   LYS B 103      -5.006   5.818  -6.133  1.00  0.00           N  
ATOM   1058  CA  LYS B 103      -4.786   4.448  -6.582  1.00  0.00           C  
ATOM   1059  C   LYS B 103      -3.579   4.385  -7.509  1.00  0.00           C  
ATOM   1060  O   LYS B 103      -2.824   3.412  -7.502  1.00  0.00           O  
ATOM   1061  CB  LYS B 103      -6.021   3.911  -7.308  1.00  0.00           C  
ATOM   1062  CG  LYS B 103      -7.299   3.999  -6.492  1.00  0.00           C  
ATOM   1063  CD  LYS B 103      -8.258   5.026  -7.073  1.00  0.00           C  
ATOM   1064  CE  LYS B 103      -9.173   4.408  -8.117  1.00  0.00           C  
ATOM   1065  NZ  LYS B 103     -10.099   3.402  -7.526  1.00  0.00           N  
ATOM   1066  H   LYS B 103      -5.851   6.266  -6.349  1.00  0.00           H  
ATOM   1067  HA  LYS B 103      -4.592   3.838  -5.712  1.00  0.00           H  
ATOM   1068  HB2 LYS B 103      -6.160   4.473  -8.219  1.00  0.00           H  
ATOM   1069  HB3 LYS B 103      -5.852   2.874  -7.560  1.00  0.00           H  
ATOM   1070  HG2 LYS B 103      -7.781   3.034  -6.489  1.00  0.00           H  
ATOM   1071  HG3 LYS B 103      -7.049   4.283  -5.482  1.00  0.00           H  
ATOM   1072  HD2 LYS B 103      -8.862   5.433  -6.276  1.00  0.00           H  
ATOM   1073  HD3 LYS B 103      -7.685   5.817  -7.533  1.00  0.00           H  
ATOM   1074  HE2 LYS B 103      -9.755   5.194  -8.575  1.00  0.00           H  
ATOM   1075  HE3 LYS B 103      -8.564   3.928  -8.870  1.00  0.00           H  
ATOM   1076  HZ1 LYS B 103      -9.906   2.461  -7.925  1.00  0.00           H  
ATOM   1077  HZ2 LYS B 103     -11.085   3.659  -7.733  1.00  0.00           H  
ATOM   1078  HZ3 LYS B 103      -9.973   3.360  -6.495  1.00  0.00           H  
ATOM   1079  N   GLN B 104      -3.406   5.435  -8.304  1.00  0.00           N  
ATOM   1080  CA  GLN B 104      -2.293   5.515  -9.240  1.00  0.00           C  
ATOM   1081  C   GLN B 104      -0.961   5.427  -8.503  1.00  0.00           C  
ATOM   1082  O   GLN B 104      -0.033   4.758  -8.958  1.00  0.00           O  
ATOM   1083  CB  GLN B 104      -2.370   6.819 -10.042  1.00  0.00           C  
ATOM   1084  CG  GLN B 104      -3.106   6.706 -11.375  1.00  0.00           C  
ATOM   1085  CD  GLN B 104      -4.066   5.529 -11.446  1.00  0.00           C  
ATOM   1086  OE1 GLN B 104      -3.777   4.518 -12.087  1.00  0.00           O  
ATOM   1087  NE2 GLN B 104      -5.213   5.655 -10.788  1.00  0.00           N  
ATOM   1088  H   GLN B 104      -4.043   6.178  -8.257  1.00  0.00           H  
ATOM   1089  HA  GLN B 104      -2.368   4.679  -9.916  1.00  0.00           H  
ATOM   1090  HB2 GLN B 104      -2.877   7.562  -9.444  1.00  0.00           H  
ATOM   1091  HB3 GLN B 104      -1.365   7.161 -10.241  1.00  0.00           H  
ATOM   1092  HG2 GLN B 104      -3.669   7.614 -11.534  1.00  0.00           H  
ATOM   1093  HG3 GLN B 104      -2.375   6.600 -12.163  1.00  0.00           H  
ATOM   1094 HE21 GLN B 104      -5.379   6.489 -10.298  1.00  0.00           H  
ATOM   1095 HE22 GLN B 104      -5.850   4.906 -10.821  1.00  0.00           H  
ATOM   1096  N   ALA B 105      -0.877   6.096  -7.361  1.00  0.00           N  
ATOM   1097  CA  ALA B 105       0.340   6.079  -6.560  1.00  0.00           C  
ATOM   1098  C   ALA B 105       0.501   4.732  -5.869  1.00  0.00           C  
ATOM   1099  O   ALA B 105       1.611   4.224  -5.725  1.00  0.00           O  
ATOM   1100  CB  ALA B 105       0.325   7.205  -5.537  1.00  0.00           C  
ATOM   1101  H   ALA B 105      -1.654   6.607  -7.043  1.00  0.00           H  
ATOM   1102  HA  ALA B 105       1.180   6.233  -7.226  1.00  0.00           H  
ATOM   1103  HB1 ALA B 105      -0.697   7.462  -5.299  1.00  0.00           H  
ATOM   1104  HB2 ALA B 105       0.828   8.069  -5.945  1.00  0.00           H  
ATOM   1105  HB3 ALA B 105       0.833   6.883  -4.640  1.00  0.00           H  
ATOM   1106  N   LEU B 106      -0.621   4.150  -5.453  1.00  0.00           N  
ATOM   1107  CA  LEU B 106      -0.602   2.853  -4.794  1.00  0.00           C  
ATOM   1108  C   LEU B 106      -0.172   1.777  -5.779  1.00  0.00           C  
ATOM   1109  O   LEU B 106       0.525   0.829  -5.417  1.00  0.00           O  
ATOM   1110  CB  LEU B 106      -1.982   2.524  -4.221  1.00  0.00           C  
ATOM   1111  CG  LEU B 106      -2.232   3.036  -2.802  1.00  0.00           C  
ATOM   1112  CD1 LEU B 106      -3.725   3.152  -2.530  1.00  0.00           C  
ATOM   1113  CD2 LEU B 106      -1.571   2.122  -1.781  1.00  0.00           C  
ATOM   1114  H   LEU B 106      -1.479   4.597  -5.605  1.00  0.00           H  
ATOM   1115  HA  LEU B 106       0.116   2.899  -3.987  1.00  0.00           H  
ATOM   1116  HB2 LEU B 106      -2.730   2.950  -4.873  1.00  0.00           H  
ATOM   1117  HB3 LEU B 106      -2.100   1.451  -4.218  1.00  0.00           H  
ATOM   1118  HG  LEU B 106      -1.799   4.021  -2.700  1.00  0.00           H  
ATOM   1119 HD11 LEU B 106      -4.052   2.304  -1.948  1.00  0.00           H  
ATOM   1120 HD12 LEU B 106      -4.260   3.173  -3.468  1.00  0.00           H  
ATOM   1121 HD13 LEU B 106      -3.922   4.062  -1.983  1.00  0.00           H  
ATOM   1122 HD21 LEU B 106      -2.159   2.109  -0.875  1.00  0.00           H  
ATOM   1123 HD22 LEU B 106      -0.578   2.486  -1.561  1.00  0.00           H  
ATOM   1124 HD23 LEU B 106      -1.507   1.122  -2.183  1.00  0.00           H  
ATOM   1125  N   ARG B 107      -0.583   1.940  -7.033  1.00  0.00           N  
ATOM   1126  CA  ARG B 107      -0.233   0.994  -8.084  1.00  0.00           C  
ATOM   1127  C   ARG B 107       1.242   1.133  -8.446  1.00  0.00           C  
ATOM   1128  O   ARG B 107       1.936   0.139  -8.663  1.00  0.00           O  
ATOM   1129  CB  ARG B 107      -1.104   1.228  -9.321  1.00  0.00           C  
ATOM   1130  CG  ARG B 107      -0.782   0.295 -10.480  1.00  0.00           C  
ATOM   1131  CD  ARG B 107      -0.799   1.032 -11.810  1.00  0.00           C  
ATOM   1132  NE  ARG B 107       0.245   0.556 -12.713  1.00  0.00           N  
ATOM   1133  CZ  ARG B 107       1.524   0.914 -12.622  1.00  0.00           C  
ATOM   1134  NH1 ARG B 107       1.921   1.747 -11.669  1.00  0.00           N  
ATOM   1135  NH2 ARG B 107       2.409   0.434 -13.486  1.00  0.00           N  
ATOM   1136  H   ARG B 107      -1.128   2.724  -7.260  1.00  0.00           H  
ATOM   1137  HA  ARG B 107      -0.411  -0.003  -7.709  1.00  0.00           H  
ATOM   1138  HB2 ARG B 107      -2.139   1.085  -9.050  1.00  0.00           H  
ATOM   1139  HB3 ARG B 107      -0.965   2.245  -9.657  1.00  0.00           H  
ATOM   1140  HG2 ARG B 107       0.198  -0.129 -10.327  1.00  0.00           H  
ATOM   1141  HG3 ARG B 107      -1.519  -0.494 -10.507  1.00  0.00           H  
ATOM   1142  HD2 ARG B 107      -1.761   0.883 -12.277  1.00  0.00           H  
ATOM   1143  HD3 ARG B 107      -0.649   2.086 -11.625  1.00  0.00           H  
ATOM   1144  HE  ARG B 107      -0.020  -0.062 -13.426  1.00  0.00           H  
ATOM   1145 HH11 ARG B 107       1.260   2.112 -11.014  1.00  0.00           H  
ATOM   1146 HH12 ARG B 107       2.884   2.012 -11.607  1.00  0.00           H  
ATOM   1147 HH21 ARG B 107       2.116  -0.195 -14.206  1.00  0.00           H  
ATOM   1148 HH22 ARG B 107       3.370   0.703 -13.418  1.00  0.00           H  
ATOM   1149  N   GLU B 108       1.713   2.374  -8.499  1.00  0.00           N  
ATOM   1150  CA  GLU B 108       3.106   2.650  -8.825  1.00  0.00           C  
ATOM   1151  C   GLU B 108       4.013   2.256  -7.660  1.00  0.00           C  
ATOM   1152  O   GLU B 108       5.117   1.744  -7.860  1.00  0.00           O  
ATOM   1153  CB  GLU B 108       3.283   4.130  -9.191  1.00  0.00           C  
ATOM   1154  CG  GLU B 108       3.653   5.026  -8.023  1.00  0.00           C  
ATOM   1155  CD  GLU B 108       5.151   5.185  -7.860  1.00  0.00           C  
ATOM   1156  OE1 GLU B 108       5.763   4.362  -7.148  1.00  0.00           O  
ATOM   1157  OE2 GLU B 108       5.715   6.136  -8.443  1.00  0.00           O  
ATOM   1158  H   GLU B 108       1.110   3.123  -8.309  1.00  0.00           H  
ATOM   1159  HA  GLU B 108       3.367   2.050  -9.678  1.00  0.00           H  
ATOM   1160  HB2 GLU B 108       4.058   4.213  -9.935  1.00  0.00           H  
ATOM   1161  HB3 GLU B 108       2.356   4.494  -9.612  1.00  0.00           H  
ATOM   1162  HG2 GLU B 108       3.218   5.998  -8.186  1.00  0.00           H  
ATOM   1163  HG3 GLU B 108       3.251   4.600  -7.120  1.00  0.00           H  
ATOM   1164  N   ALA B 109       3.531   2.490  -6.444  1.00  0.00           N  
ATOM   1165  CA  ALA B 109       4.284   2.156  -5.244  1.00  0.00           C  
ATOM   1166  C   ALA B 109       4.340   0.647  -5.051  1.00  0.00           C  
ATOM   1167  O   ALA B 109       5.410   0.076  -4.851  1.00  0.00           O  
ATOM   1168  CB  ALA B 109       3.663   2.828  -4.030  1.00  0.00           C  
ATOM   1169  H   ALA B 109       2.642   2.890  -6.352  1.00  0.00           H  
ATOM   1170  HA  ALA B 109       5.289   2.533  -5.364  1.00  0.00           H  
ATOM   1171  HB1 ALA B 109       3.835   2.219  -3.154  1.00  0.00           H  
ATOM   1172  HB2 ALA B 109       2.600   2.940  -4.186  1.00  0.00           H  
ATOM   1173  HB3 ALA B 109       4.110   3.799  -3.888  1.00  0.00           H  
ATOM   1174  N   GLY B 110       3.177   0.005  -5.123  1.00  0.00           N  
ATOM   1175  CA  GLY B 110       3.118  -1.435  -4.966  1.00  0.00           C  
ATOM   1176  C   GLY B 110       3.951  -2.150  -6.010  1.00  0.00           C  
ATOM   1177  O   GLY B 110       4.556  -3.184  -5.731  1.00  0.00           O  
ATOM   1178  H   GLY B 110       2.356   0.513  -5.293  1.00  0.00           H  
ATOM   1179  HA2 GLY B 110       3.485  -1.696  -3.983  1.00  0.00           H  
ATOM   1180  HA3 GLY B 110       2.092  -1.758  -5.056  1.00  0.00           H  
ATOM   1181  N   ASP B 111       3.990  -1.587  -7.215  1.00  0.00           N  
ATOM   1182  CA  ASP B 111       4.765  -2.167  -8.302  1.00  0.00           C  
ATOM   1183  C   ASP B 111       6.251  -2.141  -7.964  1.00  0.00           C  
ATOM   1184  O   ASP B 111       6.948  -3.146  -8.105  1.00  0.00           O  
ATOM   1185  CB  ASP B 111       4.506  -1.407  -9.605  1.00  0.00           C  
ATOM   1186  CG  ASP B 111       3.690  -2.217 -10.594  1.00  0.00           C  
ATOM   1187  OD1 ASP B 111       2.638  -2.757 -10.193  1.00  0.00           O  
ATOM   1188  OD2 ASP B 111       4.103  -2.312 -11.769  1.00  0.00           O  
ATOM   1189  H   ASP B 111       3.492  -0.756  -7.371  1.00  0.00           H  
ATOM   1190  HA  ASP B 111       4.451  -3.195  -8.422  1.00  0.00           H  
ATOM   1191  HB2 ASP B 111       3.969  -0.498  -9.385  1.00  0.00           H  
ATOM   1192  HB3 ASP B 111       5.451  -1.159 -10.067  1.00  0.00           H  
ATOM   1193  N   GLU B 112       6.728  -0.988  -7.507  1.00  0.00           N  
ATOM   1194  CA  GLU B 112       8.130  -0.836  -7.138  1.00  0.00           C  
ATOM   1195  C   GLU B 112       8.431  -1.602  -5.852  1.00  0.00           C  
ATOM   1196  O   GLU B 112       9.532  -2.119  -5.668  1.00  0.00           O  
ATOM   1197  CB  GLU B 112       8.476   0.644  -6.960  1.00  0.00           C  
ATOM   1198  CG  GLU B 112       9.049   1.289  -8.211  1.00  0.00           C  
ATOM   1199  CD  GLU B 112      10.485   0.878  -8.472  1.00  0.00           C  
ATOM   1200  OE1 GLU B 112      10.820  -0.300  -8.224  1.00  0.00           O  
ATOM   1201  OE2 GLU B 112      11.274   1.732  -8.926  1.00  0.00           O  
ATOM   1202  H   GLU B 112       6.120  -0.220  -7.411  1.00  0.00           H  
ATOM   1203  HA  GLU B 112       8.730  -1.244  -7.937  1.00  0.00           H  
ATOM   1204  HB2 GLU B 112       7.582   1.180  -6.682  1.00  0.00           H  
ATOM   1205  HB3 GLU B 112       9.203   0.739  -6.167  1.00  0.00           H  
ATOM   1206  HG2 GLU B 112       8.448   0.998  -9.058  1.00  0.00           H  
ATOM   1207  HG3 GLU B 112       9.013   2.363  -8.097  1.00  0.00           H  
ATOM   1208  N   PHE B 113       7.440  -1.674  -4.970  1.00  0.00           N  
ATOM   1209  CA  PHE B 113       7.587  -2.378  -3.701  1.00  0.00           C  
ATOM   1210  C   PHE B 113       7.722  -3.879  -3.928  1.00  0.00           C  
ATOM   1211  O   PHE B 113       8.682  -4.505  -3.478  1.00  0.00           O  
ATOM   1212  CB  PHE B 113       6.384  -2.099  -2.801  1.00  0.00           C  
ATOM   1213  CG  PHE B 113       6.719  -2.072  -1.336  1.00  0.00           C  
ATOM   1214  CD1 PHE B 113       7.136  -0.898  -0.731  1.00  0.00           C  
ATOM   1215  CD2 PHE B 113       6.606  -3.217  -0.565  1.00  0.00           C  
ATOM   1216  CE1 PHE B 113       7.435  -0.866   0.618  1.00  0.00           C  
ATOM   1217  CE2 PHE B 113       6.901  -3.191   0.785  1.00  0.00           C  
ATOM   1218  CZ  PHE B 113       7.317  -2.013   1.376  1.00  0.00           C  
ATOM   1219  H   PHE B 113       6.584  -1.243  -5.179  1.00  0.00           H  
ATOM   1220  HA  PHE B 113       8.477  -2.014  -3.218  1.00  0.00           H  
ATOM   1221  HB2 PHE B 113       5.965  -1.139  -3.062  1.00  0.00           H  
ATOM   1222  HB3 PHE B 113       5.640  -2.867  -2.958  1.00  0.00           H  
ATOM   1223  HD1 PHE B 113       7.229   0.000  -1.323  1.00  0.00           H  
ATOM   1224  HD2 PHE B 113       6.283  -4.138  -1.026  1.00  0.00           H  
ATOM   1225  HE1 PHE B 113       7.759   0.055   1.076  1.00  0.00           H  
ATOM   1226  HE2 PHE B 113       6.814  -4.090   1.376  1.00  0.00           H  
ATOM   1227  HZ  PHE B 113       7.542  -1.988   2.430  1.00  0.00           H  
ATOM   1228  N   GLU B 114       6.749  -4.447  -4.629  1.00  0.00           N  
ATOM   1229  CA  GLU B 114       6.747  -5.876  -4.921  1.00  0.00           C  
ATOM   1230  C   GLU B 114       7.930  -6.257  -5.802  1.00  0.00           C  
ATOM   1231  O   GLU B 114       8.420  -7.385  -5.743  1.00  0.00           O  
ATOM   1232  CB  GLU B 114       5.437  -6.278  -5.600  1.00  0.00           C  
ATOM   1233  CG  GLU B 114       5.193  -5.570  -6.924  1.00  0.00           C  
ATOM   1234  CD  GLU B 114       5.201  -6.520  -8.106  1.00  0.00           C  
ATOM   1235  OE1 GLU B 114       4.793  -7.687  -7.933  1.00  0.00           O  
ATOM   1236  OE2 GLU B 114       5.617  -6.095  -9.205  1.00  0.00           O  
ATOM   1237  H   GLU B 114       6.013  -3.890  -4.956  1.00  0.00           H  
ATOM   1238  HA  GLU B 114       6.829  -6.403  -3.982  1.00  0.00           H  
ATOM   1239  HB2 GLU B 114       5.453  -7.343  -5.784  1.00  0.00           H  
ATOM   1240  HB3 GLU B 114       4.615  -6.050  -4.939  1.00  0.00           H  
ATOM   1241  HG2 GLU B 114       4.232  -5.080  -6.883  1.00  0.00           H  
ATOM   1242  HG3 GLU B 114       5.967  -4.831  -7.068  1.00  0.00           H  
ATOM   1243  N   LEU B 115       8.391  -5.314  -6.619  1.00  0.00           N  
ATOM   1244  CA  LEU B 115       9.521  -5.566  -7.506  1.00  0.00           C  
ATOM   1245  C   LEU B 115      10.793  -5.798  -6.701  1.00  0.00           C  
ATOM   1246  O   LEU B 115      11.485  -6.796  -6.893  1.00  0.00           O  
ATOM   1247  CB  LEU B 115       9.714  -4.399  -8.478  1.00  0.00           C  
ATOM   1248  CG  LEU B 115       9.307  -4.687  -9.926  1.00  0.00           C  
ATOM   1249  CD1 LEU B 115       9.693  -3.524 -10.826  1.00  0.00           C  
ATOM   1250  CD2 LEU B 115       9.947  -5.981 -10.417  1.00  0.00           C  
ATOM   1251  H   LEU B 115       7.963  -4.432  -6.625  1.00  0.00           H  
ATOM   1252  HA  LEU B 115       9.301  -6.460  -8.071  1.00  0.00           H  
ATOM   1253  HB2 LEU B 115       9.133  -3.562  -8.122  1.00  0.00           H  
ATOM   1254  HB3 LEU B 115      10.758  -4.119  -8.470  1.00  0.00           H  
ATOM   1255  HG  LEU B 115       8.234  -4.804  -9.974  1.00  0.00           H  
ATOM   1256 HD11 LEU B 115       9.588  -2.598 -10.282  1.00  0.00           H  
ATOM   1257 HD12 LEU B 115       9.046  -3.510 -11.691  1.00  0.00           H  
ATOM   1258 HD13 LEU B 115      10.717  -3.641 -11.145  1.00  0.00           H  
ATOM   1259 HD21 LEU B 115      10.547  -6.411  -9.628  1.00  0.00           H  
ATOM   1260 HD22 LEU B 115      10.572  -5.775 -11.273  1.00  0.00           H  
ATOM   1261 HD23 LEU B 115       9.171  -6.680 -10.698  1.00  0.00           H  
ATOM   1262  N   ARG B 116      11.091  -4.877  -5.787  1.00  0.00           N  
ATOM   1263  CA  ARG B 116      12.276  -4.998  -4.946  1.00  0.00           C  
ATOM   1264  C   ARG B 116      12.228  -6.306  -4.164  1.00  0.00           C  
ATOM   1265  O   ARG B 116      13.218  -7.030  -4.072  1.00  0.00           O  
ATOM   1266  CB  ARG B 116      12.371  -3.814  -3.982  1.00  0.00           C  
ATOM   1267  CG  ARG B 116      12.829  -2.525  -4.648  1.00  0.00           C  
ATOM   1268  CD  ARG B 116      14.341  -2.483  -4.800  1.00  0.00           C  
ATOM   1269  NE  ARG B 116      14.765  -1.518  -5.813  1.00  0.00           N  
ATOM   1270  CZ  ARG B 116      14.527  -1.659  -7.115  1.00  0.00           C  
ATOM   1271  NH1 ARG B 116      13.873  -2.721  -7.566  1.00  0.00           N  
ATOM   1272  NH2 ARG B 116      14.948  -0.735  -7.968  1.00  0.00           N  
ATOM   1273  H   ARG B 116      10.497  -4.106  -5.671  1.00  0.00           H  
ATOM   1274  HA  ARG B 116      13.144  -5.006  -5.589  1.00  0.00           H  
ATOM   1275  HB2 ARG B 116      11.399  -3.642  -3.544  1.00  0.00           H  
ATOM   1276  HB3 ARG B 116      13.072  -4.057  -3.198  1.00  0.00           H  
ATOM   1277  HG2 ARG B 116      12.379  -2.457  -5.625  1.00  0.00           H  
ATOM   1278  HG3 ARG B 116      12.513  -1.687  -4.044  1.00  0.00           H  
ATOM   1279  HD2 ARG B 116      14.779  -2.209  -3.850  1.00  0.00           H  
ATOM   1280  HD3 ARG B 116      14.689  -3.465  -5.084  1.00  0.00           H  
ATOM   1281  HE  ARG B 116      15.249  -0.724  -5.506  1.00  0.00           H  
ATOM   1282 HH11 ARG B 116      13.552  -3.422  -6.929  1.00  0.00           H  
ATOM   1283 HH12 ARG B 116      13.698  -2.821  -8.546  1.00  0.00           H  
ATOM   1284 HH21 ARG B 116      15.443   0.067  -7.633  1.00  0.00           H  
ATOM   1285 HH22 ARG B 116      14.771  -0.840  -8.946  1.00  0.00           H  
ATOM   1286  N   TYR B 117      11.052  -6.607  -3.622  1.00  0.00           N  
ATOM   1287  CA  TYR B 117      10.843  -7.835  -2.867  1.00  0.00           C  
ATOM   1288  C   TYR B 117      10.968  -9.043  -3.792  1.00  0.00           C  
ATOM   1289  O   TYR B 117      11.539 -10.070  -3.421  1.00  0.00           O  
ATOM   1290  CB  TYR B 117       9.461  -7.806  -2.203  1.00  0.00           C  
ATOM   1291  CG  TYR B 117       9.034  -9.122  -1.587  1.00  0.00           C  
ATOM   1292  CD1 TYR B 117       9.629  -9.596  -0.425  1.00  0.00           C  
ATOM   1293  CD2 TYR B 117       8.031  -9.886  -2.167  1.00  0.00           C  
ATOM   1294  CE1 TYR B 117       9.237 -10.796   0.139  1.00  0.00           C  
ATOM   1295  CE2 TYR B 117       7.632 -11.085  -1.609  1.00  0.00           C  
ATOM   1296  CZ  TYR B 117       8.238 -11.536  -0.456  1.00  0.00           C  
ATOM   1297  OH  TYR B 117       7.843 -12.729   0.103  1.00  0.00           O  
ATOM   1298  H   TYR B 117      10.298  -5.992  -3.749  1.00  0.00           H  
ATOM   1299  HA  TYR B 117      11.604  -7.893  -2.104  1.00  0.00           H  
ATOM   1300  HB2 TYR B 117       9.464  -7.064  -1.419  1.00  0.00           H  
ATOM   1301  HB3 TYR B 117       8.722  -7.533  -2.943  1.00  0.00           H  
ATOM   1302  HD1 TYR B 117      10.410  -9.014   0.041  1.00  0.00           H  
ATOM   1303  HD2 TYR B 117       7.557  -9.532  -3.071  1.00  0.00           H  
ATOM   1304  HE1 TYR B 117       9.711 -11.149   1.042  1.00  0.00           H  
ATOM   1305  HE2 TYR B 117       6.850 -11.663  -2.075  1.00  0.00           H  
ATOM   1306  HH  TYR B 117       8.617 -13.218   0.394  1.00  0.00           H  
ATOM   1307  N   ARG B 118      10.429  -8.904  -5.000  1.00  0.00           N  
ATOM   1308  CA  ARG B 118      10.470  -9.967  -5.996  1.00  0.00           C  
ATOM   1309  C   ARG B 118      11.892 -10.199  -6.500  1.00  0.00           C  
ATOM   1310  O   ARG B 118      12.267 -11.323  -6.835  1.00  0.00           O  
ATOM   1311  CB  ARG B 118       9.547  -9.616  -7.170  1.00  0.00           C  
ATOM   1312  CG  ARG B 118       9.675 -10.552  -8.361  1.00  0.00           C  
ATOM   1313  CD  ARG B 118      10.794 -10.118  -9.294  1.00  0.00           C  
ATOM   1314  NE  ARG B 118      10.549 -10.535 -10.673  1.00  0.00           N  
ATOM   1315  CZ  ARG B 118      10.781 -11.763 -11.128  1.00  0.00           C  
ATOM   1316  NH1 ARG B 118      11.263 -12.699 -10.320  1.00  0.00           N  
ATOM   1317  NH2 ARG B 118      10.529 -12.058 -12.397  1.00  0.00           N  
ATOM   1318  H   ARG B 118       9.992  -8.057  -5.228  1.00  0.00           H  
ATOM   1319  HA  ARG B 118      10.114 -10.872  -5.532  1.00  0.00           H  
ATOM   1320  HB2 ARG B 118       8.525  -9.644  -6.827  1.00  0.00           H  
ATOM   1321  HB3 ARG B 118       9.778  -8.614  -7.502  1.00  0.00           H  
ATOM   1322  HG2 ARG B 118       9.885 -11.548  -8.004  1.00  0.00           H  
ATOM   1323  HG3 ARG B 118       8.743 -10.552  -8.908  1.00  0.00           H  
ATOM   1324  HD2 ARG B 118      10.873  -9.041  -9.263  1.00  0.00           H  
ATOM   1325  HD3 ARG B 118      11.720 -10.557  -8.954  1.00  0.00           H  
ATOM   1326  HE  ARG B 118      10.194  -9.862 -11.291  1.00  0.00           H  
ATOM   1327 HH11 ARG B 118      11.454 -12.484  -9.363  1.00  0.00           H  
ATOM   1328 HH12 ARG B 118      11.434 -13.621 -10.668  1.00  0.00           H  
ATOM   1329 HH21 ARG B 118      10.166 -11.357 -13.010  1.00  0.00           H  
ATOM   1330 HH22 ARG B 118      10.703 -12.981 -12.739  1.00  0.00           H  
ATOM   1331  N   ARG B 119      12.676  -9.129  -6.558  1.00  0.00           N  
ATOM   1332  CA  ARG B 119      14.052  -9.215  -7.028  1.00  0.00           C  
ATOM   1333  C   ARG B 119      14.989  -9.687  -5.919  1.00  0.00           C  
ATOM   1334  O   ARG B 119      16.025 -10.296  -6.188  1.00  0.00           O  
ATOM   1335  CB  ARG B 119      14.515  -7.857  -7.562  1.00  0.00           C  
ATOM   1336  CG  ARG B 119      14.548  -7.782  -9.079  1.00  0.00           C  
ATOM   1337  CD  ARG B 119      14.118  -6.413  -9.580  1.00  0.00           C  
ATOM   1338  NE  ARG B 119      13.919  -6.396 -11.028  1.00  0.00           N  
ATOM   1339  CZ  ARG B 119      13.668  -5.293 -11.728  1.00  0.00           C  
ATOM   1340  NH1 ARG B 119      13.583  -4.116 -11.121  1.00  0.00           N  
ATOM   1341  NH2 ARG B 119      13.499  -5.366 -13.042  1.00  0.00           N  
ATOM   1342  H   ARG B 119      12.318  -8.260  -6.281  1.00  0.00           H  
ATOM   1343  HA  ARG B 119      14.081  -9.934  -7.833  1.00  0.00           H  
ATOM   1344  HB2 ARG B 119      13.843  -7.094  -7.199  1.00  0.00           H  
ATOM   1345  HB3 ARG B 119      15.509  -7.656  -7.191  1.00  0.00           H  
ATOM   1346  HG2 ARG B 119      15.555  -7.977  -9.418  1.00  0.00           H  
ATOM   1347  HG3 ARG B 119      13.879  -8.530  -9.482  1.00  0.00           H  
ATOM   1348  HD2 ARG B 119      13.191  -6.141  -9.095  1.00  0.00           H  
ATOM   1349  HD3 ARG B 119      14.882  -5.694  -9.321  1.00  0.00           H  
ATOM   1350  HE  ARG B 119      13.977  -7.251 -11.502  1.00  0.00           H  
ATOM   1351 HH11 ARG B 119      13.709  -4.053 -10.131  1.00  0.00           H  
ATOM   1352 HH12 ARG B 119      13.394  -3.291 -11.654  1.00  0.00           H  
ATOM   1353 HH21 ARG B 119      13.563  -6.250 -13.506  1.00  0.00           H  
ATOM   1354 HH22 ARG B 119      13.310  -4.538 -13.570  1.00  0.00           H  
ATOM   1355  N   ALA B 120      14.629  -9.392  -4.675  1.00  0.00           N  
ATOM   1356  CA  ALA B 120      15.449  -9.777  -3.533  1.00  0.00           C  
ATOM   1357  C   ALA B 120      14.931 -11.046  -2.861  1.00  0.00           C  
ATOM   1358  O   ALA B 120      15.614 -12.068  -2.839  1.00  0.00           O  
ATOM   1359  CB  ALA B 120      15.517  -8.637  -2.527  1.00  0.00           C  
ATOM   1360  H   ALA B 120      13.799  -8.897  -4.521  1.00  0.00           H  
ATOM   1361  HA  ALA B 120      16.450  -9.960  -3.896  1.00  0.00           H  
ATOM   1362  HB1 ALA B 120      16.338  -7.983  -2.780  1.00  0.00           H  
ATOM   1363  HB2 ALA B 120      15.669  -9.041  -1.538  1.00  0.00           H  
ATOM   1364  HB3 ALA B 120      14.592  -8.080  -2.552  1.00  0.00           H  
ATOM   1365  N   PHE B 121      13.729 -10.968  -2.297  1.00  0.00           N  
ATOM   1366  CA  PHE B 121      13.137 -12.111  -1.606  1.00  0.00           C  
ATOM   1367  C   PHE B 121      12.088 -12.812  -2.465  1.00  0.00           C  
ATOM   1368  O   PHE B 121      11.128 -13.381  -1.944  1.00  0.00           O  
ATOM   1369  CB  PHE B 121      12.511 -11.659  -0.286  1.00  0.00           C  
ATOM   1370  CG  PHE B 121      13.376 -10.715   0.500  1.00  0.00           C  
ATOM   1371  CD1 PHE B 121      14.394 -11.195   1.306  1.00  0.00           C  
ATOM   1372  CD2 PHE B 121      13.167  -9.347   0.435  1.00  0.00           C  
ATOM   1373  CE1 PHE B 121      15.192 -10.330   2.031  1.00  0.00           C  
ATOM   1374  CE2 PHE B 121      13.960  -8.476   1.157  1.00  0.00           C  
ATOM   1375  CZ  PHE B 121      14.973  -8.968   1.957  1.00  0.00           C  
ATOM   1376  H   PHE B 121      13.236 -10.122  -2.334  1.00  0.00           H  
ATOM   1377  HA  PHE B 121      13.931 -12.809  -1.391  1.00  0.00           H  
ATOM   1378  HB2 PHE B 121      11.578 -11.159  -0.493  1.00  0.00           H  
ATOM   1379  HB3 PHE B 121      12.319 -12.526   0.329  1.00  0.00           H  
ATOM   1380  HD1 PHE B 121      14.565 -12.262   1.366  1.00  0.00           H  
ATOM   1381  HD2 PHE B 121      12.375  -8.961  -0.190  1.00  0.00           H  
ATOM   1382  HE1 PHE B 121      15.983 -10.718   2.655  1.00  0.00           H  
ATOM   1383  HE2 PHE B 121      13.788  -7.411   1.097  1.00  0.00           H  
ATOM   1384  HZ  PHE B 121      15.594  -8.289   2.522  1.00  0.00           H  
ATOM   1385  N   SER B 122      12.279 -12.779  -3.779  1.00  0.00           N  
ATOM   1386  CA  SER B 122      11.351 -13.422  -4.707  1.00  0.00           C  
ATOM   1387  C   SER B 122       9.914 -12.971  -4.467  1.00  0.00           C  
ATOM   1388  O   SER B 122       9.633 -12.214  -3.536  1.00  0.00           O  
ATOM   1389  CB  SER B 122      11.446 -14.944  -4.581  1.00  0.00           C  
ATOM   1390  OG  SER B 122      12.576 -15.445  -5.274  1.00  0.00           O  
ATOM   1391  H   SER B 122      13.067 -12.317  -4.135  1.00  0.00           H  
ATOM   1392  HA  SER B 122      11.638 -13.137  -5.708  1.00  0.00           H  
ATOM   1393  HB2 SER B 122      11.530 -15.211  -3.538  1.00  0.00           H  
ATOM   1394  HB3 SER B 122      10.555 -15.393  -4.996  1.00  0.00           H  
ATOM   1395  HG  SER B 122      12.557 -15.138  -6.183  1.00  0.00           H  
ATOM   1396  N   ASP B 123       9.008 -13.436  -5.324  1.00  0.00           N  
ATOM   1397  CA  ASP B 123       7.594 -13.080  -5.224  1.00  0.00           C  
ATOM   1398  C   ASP B 123       7.043 -13.379  -3.834  1.00  0.00           C  
ATOM   1399  O   ASP B 123       7.772 -13.809  -2.942  1.00  0.00           O  
ATOM   1400  CB  ASP B 123       6.784 -13.834  -6.279  1.00  0.00           C  
ATOM   1401  CG  ASP B 123       6.884 -15.339  -6.119  1.00  0.00           C  
ATOM   1402  OD1 ASP B 123       7.867 -15.806  -5.505  1.00  0.00           O  
ATOM   1403  OD2 ASP B 123       5.980 -16.049  -6.609  1.00  0.00           O  
ATOM   1404  H   ASP B 123       9.298 -14.029  -6.048  1.00  0.00           H  
ATOM   1405  HA  ASP B 123       7.508 -12.020  -5.411  1.00  0.00           H  
ATOM   1406  HB2 ASP B 123       5.746 -13.551  -6.196  1.00  0.00           H  
ATOM   1407  HB3 ASP B 123       7.149 -13.569  -7.261  1.00  0.00           H  
ATOM   1408  N   LEU B 124       5.746 -13.141  -3.659  1.00  0.00           N  
ATOM   1409  CA  LEU B 124       5.087 -13.376  -2.380  1.00  0.00           C  
ATOM   1410  C   LEU B 124       4.130 -14.559  -2.468  1.00  0.00           C  
ATOM   1411  O   LEU B 124       4.077 -15.395  -1.565  1.00  0.00           O  
ATOM   1412  CB  LEU B 124       4.324 -12.122  -1.943  1.00  0.00           C  
ATOM   1413  CG  LEU B 124       4.144 -11.965  -0.432  1.00  0.00           C  
ATOM   1414  CD1 LEU B 124       3.993 -10.496  -0.065  1.00  0.00           C  
ATOM   1415  CD2 LEU B 124       2.941 -12.761   0.049  1.00  0.00           C  
ATOM   1416  H   LEU B 124       5.219 -12.793  -4.411  1.00  0.00           H  
ATOM   1417  HA  LEU B 124       5.849 -13.595  -1.649  1.00  0.00           H  
ATOM   1418  HB2 LEU B 124       4.853 -11.258  -2.314  1.00  0.00           H  
ATOM   1419  HB3 LEU B 124       3.345 -12.148  -2.398  1.00  0.00           H  
ATOM   1420  HG  LEU B 124       5.022 -12.346   0.071  1.00  0.00           H  
ATOM   1421 HD11 LEU B 124       3.659 -10.413   0.959  1.00  0.00           H  
ATOM   1422 HD12 LEU B 124       3.269 -10.034  -0.720  1.00  0.00           H  
ATOM   1423 HD13 LEU B 124       4.945  -9.999  -0.175  1.00  0.00           H  
ATOM   1424 HD21 LEU B 124       2.054 -12.150  -0.019  1.00  0.00           H  
ATOM   1425 HD22 LEU B 124       3.094 -13.062   1.074  1.00  0.00           H  
ATOM   1426 HD23 LEU B 124       2.820 -13.640  -0.569  1.00  0.00           H  
ATOM   1427  N   THR B 125       3.375 -14.624  -3.559  1.00  0.00           N  
ATOM   1428  CA  THR B 125       2.416 -15.705  -3.764  1.00  0.00           C  
ATOM   1429  C   THR B 125       3.102 -17.065  -3.680  1.00  0.00           C  
ATOM   1430  O   THR B 125       2.495 -18.053  -3.266  1.00  0.00           O  
ATOM   1431  CB  THR B 125       1.721 -15.552  -5.119  1.00  0.00           C  
ATOM   1432  OG1 THR B 125       2.653 -15.693  -6.177  1.00  0.00           O  
ATOM   1433  CG2 THR B 125       1.029 -14.216  -5.292  1.00  0.00           C  
ATOM   1434  H   THR B 125       3.461 -13.927  -4.242  1.00  0.00           H  
ATOM   1435  HA  THR B 125       1.675 -15.642  -2.982  1.00  0.00           H  
ATOM   1436  HB  THR B 125       0.975 -16.327  -5.218  1.00  0.00           H  
ATOM   1437  HG1 THR B 125       3.250 -14.942  -6.180  1.00  0.00           H  
ATOM   1438 HG21 THR B 125       1.693 -13.423  -4.983  1.00  0.00           H  
ATOM   1439 HG22 THR B 125       0.135 -14.194  -4.687  1.00  0.00           H  
ATOM   1440 HG23 THR B 125       0.764 -14.081  -6.330  1.00  0.00           H  
ATOM   1441  N   SER B 126       4.370 -17.110  -4.075  1.00  0.00           N  
ATOM   1442  CA  SER B 126       5.136 -18.351  -4.042  1.00  0.00           C  
ATOM   1443  C   SER B 126       5.991 -18.430  -2.779  1.00  0.00           C  
ATOM   1444  O   SER B 126       7.205 -18.624  -2.849  1.00  0.00           O  
ATOM   1445  CB  SER B 126       6.025 -18.458  -5.283  1.00  0.00           C  
ATOM   1446  OG  SER B 126       6.508 -19.779  -5.452  1.00  0.00           O  
ATOM   1447  H   SER B 126       4.801 -16.290  -4.394  1.00  0.00           H  
ATOM   1448  HA  SER B 126       4.436 -19.172  -4.040  1.00  0.00           H  
ATOM   1449  HB2 SER B 126       5.453 -18.183  -6.157  1.00  0.00           H  
ATOM   1450  HB3 SER B 126       6.868 -17.790  -5.179  1.00  0.00           H  
ATOM   1451  HG  SER B 126       6.092 -20.177  -6.220  1.00  0.00           H  
ATOM   1452  N   GLN B 127       5.349 -18.279  -1.625  1.00  0.00           N  
ATOM   1453  CA  GLN B 127       6.050 -18.333  -0.347  1.00  0.00           C  
ATOM   1454  C   GLN B 127       5.068 -18.502   0.808  1.00  0.00           C  
ATOM   1455  O   GLN B 127       5.206 -19.410   1.627  1.00  0.00           O  
ATOM   1456  CB  GLN B 127       6.881 -17.066  -0.144  1.00  0.00           C  
ATOM   1457  CG  GLN B 127       8.161 -17.296   0.643  1.00  0.00           C  
ATOM   1458  CD  GLN B 127       8.539 -16.106   1.501  1.00  0.00           C  
ATOM   1459  OE1 GLN B 127       7.675 -15.365   1.973  1.00  0.00           O  
ATOM   1460  NE2 GLN B 127       9.837 -15.913   1.709  1.00  0.00           N  
ATOM   1461  H   GLN B 127       4.380 -18.127  -1.633  1.00  0.00           H  
ATOM   1462  HA  GLN B 127       6.711 -19.186  -0.369  1.00  0.00           H  
ATOM   1463  HB2 GLN B 127       7.147 -16.664  -1.111  1.00  0.00           H  
ATOM   1464  HB3 GLN B 127       6.283 -16.339   0.386  1.00  0.00           H  
ATOM   1465  HG2 GLN B 127       8.023 -18.154   1.286  1.00  0.00           H  
ATOM   1466  HG3 GLN B 127       8.965 -17.491  -0.050  1.00  0.00           H  
ATOM   1467 HE21 GLN B 127      10.469 -16.545   1.301  1.00  0.00           H  
ATOM   1468 HE22 GLN B 127      10.109 -15.148   2.263  1.00  0.00           H  
ATOM   1469  N   LEU B 128       4.077 -17.618   0.869  1.00  0.00           N  
ATOM   1470  CA  LEU B 128       3.071 -17.667   1.926  1.00  0.00           C  
ATOM   1471  C   LEU B 128       2.319 -18.993   1.903  1.00  0.00           C  
ATOM   1472  O   LEU B 128       2.673 -19.909   1.162  1.00  0.00           O  
ATOM   1473  CB  LEU B 128       2.088 -16.507   1.773  1.00  0.00           C  
ATOM   1474  CG  LEU B 128       1.194 -16.574   0.533  1.00  0.00           C  
ATOM   1475  CD1 LEU B 128      -0.010 -17.465   0.793  1.00  0.00           C  
ATOM   1476  CD2 LEU B 128       0.754 -15.177   0.118  1.00  0.00           C  
ATOM   1477  H   LEU B 128       4.020 -16.915   0.188  1.00  0.00           H  
ATOM   1478  HA  LEU B 128       3.581 -17.571   2.872  1.00  0.00           H  
ATOM   1479  HB2 LEU B 128       1.454 -16.482   2.648  1.00  0.00           H  
ATOM   1480  HB3 LEU B 128       2.650 -15.586   1.732  1.00  0.00           H  
ATOM   1481  HG  LEU B 128       1.757 -17.004  -0.283  1.00  0.00           H  
ATOM   1482 HD11 LEU B 128      -0.830 -17.157   0.158  1.00  0.00           H  
ATOM   1483 HD12 LEU B 128      -0.306 -17.378   1.828  1.00  0.00           H  
ATOM   1484 HD13 LEU B 128       0.246 -18.491   0.577  1.00  0.00           H  
ATOM   1485 HD21 LEU B 128       1.031 -15.003  -0.911  1.00  0.00           H  
ATOM   1486 HD22 LEU B 128       1.236 -14.444   0.749  1.00  0.00           H  
ATOM   1487 HD23 LEU B 128      -0.317 -15.091   0.222  1.00  0.00           H  
ATOM   1488  N   HIS B 129       1.274 -19.085   2.722  1.00  0.00           N  
ATOM   1489  CA  HIS B 129       0.467 -20.298   2.797  1.00  0.00           C  
ATOM   1490  C   HIS B 129      -0.847 -20.033   3.526  1.00  0.00           C  
ATOM   1491  O   HIS B 129      -0.920 -20.128   4.751  1.00  0.00           O  
ATOM   1492  CB  HIS B 129       1.242 -21.410   3.506  1.00  0.00           C  
ATOM   1493  CG  HIS B 129       0.830 -22.786   3.090  1.00  0.00           C  
ATOM   1494  ND1 HIS B 129       0.603 -23.139   1.775  1.00  0.00           N  
ATOM   1495  CD2 HIS B 129       0.602 -23.904   3.820  1.00  0.00           C  
ATOM   1496  CE1 HIS B 129       0.253 -24.411   1.717  1.00  0.00           C  
ATOM   1497  NE2 HIS B 129       0.245 -24.898   2.944  1.00  0.00           N  
ATOM   1498  H   HIS B 129       1.040 -18.321   3.286  1.00  0.00           H  
ATOM   1499  HA  HIS B 129       0.247 -20.612   1.788  1.00  0.00           H  
ATOM   1500  HB2 HIS B 129       2.294 -21.298   3.292  1.00  0.00           H  
ATOM   1501  HB3 HIS B 129       1.087 -21.323   4.572  1.00  0.00           H  
ATOM   1502  HD1 HIS B 129       0.685 -22.544   1.000  1.00  0.00           H  
ATOM   1503  HD2 HIS B 129       0.685 -23.993   4.894  1.00  0.00           H  
ATOM   1504  HE1 HIS B 129       0.013 -24.961   0.817  1.00  0.00           H  
ATOM   1505  HE2 HIS B 129       0.103 -25.839   3.178  1.00  0.00           H  
ATOM   1506  N   ILE B 130      -1.884 -19.704   2.762  1.00  0.00           N  
ATOM   1507  CA  ILE B 130      -3.199 -19.430   3.331  1.00  0.00           C  
ATOM   1508  C   ILE B 130      -4.173 -20.557   3.042  1.00  0.00           C  
ATOM   1509  O   ILE B 130      -4.056 -21.247   2.028  1.00  0.00           O  
ATOM   1510  CB  ILE B 130      -3.807 -18.126   2.797  1.00  0.00           C  
ATOM   1511  CG1 ILE B 130      -3.703 -18.071   1.277  1.00  0.00           C  
ATOM   1512  CG2 ILE B 130      -3.132 -16.922   3.431  1.00  0.00           C  
ATOM   1513  CD1 ILE B 130      -4.229 -16.782   0.698  1.00  0.00           C  
ATOM   1514  H   ILE B 130      -1.763 -19.648   1.791  1.00  0.00           H  
ATOM   1515  HA  ILE B 130      -3.085 -19.329   4.397  1.00  0.00           H  
ATOM   1516  HB  ILE B 130      -4.849 -18.104   3.078  1.00  0.00           H  
ATOM   1517 HG12 ILE B 130      -2.669 -18.168   0.985  1.00  0.00           H  
ATOM   1518 HG13 ILE B 130      -4.273 -18.885   0.854  1.00  0.00           H  
ATOM   1519 HG21 ILE B 130      -2.651 -17.224   4.349  1.00  0.00           H  
ATOM   1520 HG22 ILE B 130      -3.873 -16.167   3.642  1.00  0.00           H  
ATOM   1521 HG23 ILE B 130      -2.394 -16.525   2.750  1.00  0.00           H  
ATOM   1522 HD11 ILE B 130      -5.242 -16.627   1.038  1.00  0.00           H  
ATOM   1523 HD12 ILE B 130      -4.213 -16.839  -0.377  1.00  0.00           H  
ATOM   1524 HD13 ILE B 130      -3.608 -15.963   1.030  1.00  0.00           H  
ATOM   1525  N   THR B 131      -5.139 -20.732   3.930  1.00  0.00           N  
ATOM   1526  CA  THR B 131      -6.150 -21.765   3.766  1.00  0.00           C  
ATOM   1527  C   THR B 131      -7.528 -21.214   4.118  1.00  0.00           C  
ATOM   1528  O   THR B 131      -7.649 -20.079   4.582  1.00  0.00           O  
ATOM   1529  CB  THR B 131      -5.829 -22.988   4.629  1.00  0.00           C  
ATOM   1530  OG1 THR B 131      -6.405 -22.864   5.918  1.00  0.00           O  
ATOM   1531  CG2 THR B 131      -4.344 -23.227   4.813  1.00  0.00           C  
ATOM   1532  H   THR B 131      -5.181 -20.143   4.714  1.00  0.00           H  
ATOM   1533  HA  THR B 131      -6.152 -22.060   2.728  1.00  0.00           H  
ATOM   1534  HB  THR B 131      -6.246 -23.862   4.153  1.00  0.00           H  
ATOM   1535  HG1 THR B 131      -6.195 -23.643   6.439  1.00  0.00           H  
ATOM   1536 HG21 THR B 131      -3.916 -23.561   3.878  1.00  0.00           H  
ATOM   1537 HG22 THR B 131      -4.191 -23.982   5.568  1.00  0.00           H  
ATOM   1538 HG23 THR B 131      -3.866 -22.308   5.117  1.00  0.00           H  
ATOM   1539  N   PRO B 132      -8.589 -22.004   3.898  1.00  0.00           N  
ATOM   1540  CA  PRO B 132      -9.962 -21.579   4.190  1.00  0.00           C  
ATOM   1541  C   PRO B 132     -10.190 -21.287   5.673  1.00  0.00           C  
ATOM   1542  O   PRO B 132     -11.231 -20.748   6.048  1.00  0.00           O  
ATOM   1543  CB  PRO B 132     -10.818 -22.772   3.746  1.00  0.00           C  
ATOM   1544  CG  PRO B 132      -9.941 -23.569   2.840  1.00  0.00           C  
ATOM   1545  CD  PRO B 132      -8.541 -23.364   3.339  1.00  0.00           C  
ATOM   1546  HA  PRO B 132     -10.233 -20.707   3.613  1.00  0.00           H  
ATOM   1547  HB2 PRO B 132     -11.114 -23.346   4.612  1.00  0.00           H  
ATOM   1548  HB3 PRO B 132     -11.696 -22.414   3.230  1.00  0.00           H  
ATOM   1549  HG2 PRO B 132     -10.210 -24.613   2.894  1.00  0.00           H  
ATOM   1550  HG3 PRO B 132     -10.035 -23.207   1.827  1.00  0.00           H  
ATOM   1551  HD2 PRO B 132      -8.302 -24.088   4.104  1.00  0.00           H  
ATOM   1552  HD3 PRO B 132      -7.835 -23.422   2.524  1.00  0.00           H  
ATOM   1553  N   GLY B 133      -9.225 -21.653   6.517  1.00  0.00           N  
ATOM   1554  CA  GLY B 133      -9.375 -21.421   7.943  1.00  0.00           C  
ATOM   1555  C   GLY B 133      -8.188 -20.708   8.571  1.00  0.00           C  
ATOM   1556  O   GLY B 133      -8.087 -20.643   9.797  1.00  0.00           O  
ATOM   1557  H   GLY B 133      -8.419 -22.088   6.174  1.00  0.00           H  
ATOM   1558  HA2 GLY B 133     -10.258 -20.823   8.105  1.00  0.00           H  
ATOM   1559  HA3 GLY B 133      -9.507 -22.373   8.435  1.00  0.00           H  
ATOM   1560  N   THR B 134      -7.288 -20.169   7.751  1.00  0.00           N  
ATOM   1561  CA  THR B 134      -6.122 -19.466   8.278  1.00  0.00           C  
ATOM   1562  C   THR B 134      -5.764 -18.249   7.425  1.00  0.00           C  
ATOM   1563  O   THR B 134      -4.680 -17.683   7.568  1.00  0.00           O  
ATOM   1564  CB  THR B 134      -4.926 -20.412   8.374  1.00  0.00           C  
ATOM   1565  OG1 THR B 134      -5.077 -21.505   7.487  1.00  0.00           O  
ATOM   1566  CG2 THR B 134      -4.722 -20.972   9.765  1.00  0.00           C  
ATOM   1567  H   THR B 134      -7.407 -20.243   6.780  1.00  0.00           H  
ATOM   1568  HA  THR B 134      -6.371 -19.124   9.271  1.00  0.00           H  
ATOM   1569  HB  THR B 134      -4.031 -19.873   8.101  1.00  0.00           H  
ATOM   1570  HG1 THR B 134      -4.292 -22.057   7.522  1.00  0.00           H  
ATOM   1571 HG21 THR B 134      -5.556 -21.609  10.022  1.00  0.00           H  
ATOM   1572 HG22 THR B 134      -4.657 -20.160  10.475  1.00  0.00           H  
ATOM   1573 HG23 THR B 134      -3.808 -21.547   9.792  1.00  0.00           H  
ATOM   1574  N   ALA B 135      -6.676 -17.845   6.546  1.00  0.00           N  
ATOM   1575  CA  ALA B 135      -6.446 -16.690   5.687  1.00  0.00           C  
ATOM   1576  C   ALA B 135      -6.498 -15.395   6.493  1.00  0.00           C  
ATOM   1577  O   ALA B 135      -5.597 -14.560   6.407  1.00  0.00           O  
ATOM   1578  CB  ALA B 135      -7.469 -16.662   4.564  1.00  0.00           C  
ATOM   1579  H   ALA B 135      -7.525 -18.327   6.479  1.00  0.00           H  
ATOM   1580  HA  ALA B 135      -5.464 -16.791   5.247  1.00  0.00           H  
ATOM   1581  HB1 ALA B 135      -7.163 -17.344   3.784  1.00  0.00           H  
ATOM   1582  HB2 ALA B 135      -7.537 -15.661   4.162  1.00  0.00           H  
ATOM   1583  HB3 ALA B 135      -8.433 -16.964   4.946  1.00  0.00           H  
ATOM   1584  N   TYR B 136      -7.556 -15.240   7.284  1.00  0.00           N  
ATOM   1585  CA  TYR B 136      -7.732 -14.054   8.117  1.00  0.00           C  
ATOM   1586  C   TYR B 136      -6.617 -13.943   9.149  1.00  0.00           C  
ATOM   1587  O   TYR B 136      -6.280 -12.846   9.601  1.00  0.00           O  
ATOM   1588  CB  TYR B 136      -9.090 -14.097   8.819  1.00  0.00           C  
ATOM   1589  CG  TYR B 136      -9.365 -12.889   9.687  1.00  0.00           C  
ATOM   1590  CD1 TYR B 136      -8.756 -12.746  10.927  1.00  0.00           C  
ATOM   1591  CD2 TYR B 136     -10.236 -11.893   9.265  1.00  0.00           C  
ATOM   1592  CE1 TYR B 136      -9.006 -11.645  11.722  1.00  0.00           C  
ATOM   1593  CE2 TYR B 136     -10.491 -10.787  10.056  1.00  0.00           C  
ATOM   1594  CZ  TYR B 136      -9.874 -10.667  11.282  1.00  0.00           C  
ATOM   1595  OH  TYR B 136     -10.125  -9.569  12.072  1.00  0.00           O  
ATOM   1596  H   TYR B 136      -8.237 -15.945   7.311  1.00  0.00           H  
ATOM   1597  HA  TYR B 136      -7.695 -13.188   7.477  1.00  0.00           H  
ATOM   1598  HB2 TYR B 136      -9.870 -14.155   8.075  1.00  0.00           H  
ATOM   1599  HB3 TYR B 136      -9.133 -14.974   9.448  1.00  0.00           H  
ATOM   1600  HD1 TYR B 136      -8.075 -13.512  11.268  1.00  0.00           H  
ATOM   1601  HD2 TYR B 136     -10.718 -11.987   8.303  1.00  0.00           H  
ATOM   1602  HE1 TYR B 136      -8.521 -11.552  12.684  1.00  0.00           H  
ATOM   1603  HE2 TYR B 136     -11.172 -10.023   9.710  1.00  0.00           H  
ATOM   1604  HH  TYR B 136     -10.240  -9.850  12.983  1.00  0.00           H  
ATOM   1605  N   GLN B 137      -6.043 -15.081   9.517  1.00  0.00           N  
ATOM   1606  CA  GLN B 137      -4.964 -15.108  10.495  1.00  0.00           C  
ATOM   1607  C   GLN B 137      -3.634 -14.796   9.830  1.00  0.00           C  
ATOM   1608  O   GLN B 137      -2.830 -14.024  10.352  1.00  0.00           O  
ATOM   1609  CB  GLN B 137      -4.895 -16.475  11.181  1.00  0.00           C  
ATOM   1610  CG  GLN B 137      -6.254 -17.075  11.491  1.00  0.00           C  
ATOM   1611  CD  GLN B 137      -6.381 -17.511  12.937  1.00  0.00           C  
ATOM   1612  OE1 GLN B 137      -5.551 -18.267  13.445  1.00  0.00           O  
ATOM   1613  NE2 GLN B 137      -7.422 -17.036  13.608  1.00  0.00           N  
ATOM   1614  H   GLN B 137      -6.349 -15.921   9.115  1.00  0.00           H  
ATOM   1615  HA  GLN B 137      -5.171 -14.349  11.239  1.00  0.00           H  
ATOM   1616  HB2 GLN B 137      -4.363 -17.159  10.536  1.00  0.00           H  
ATOM   1617  HB3 GLN B 137      -4.348 -16.370  12.107  1.00  0.00           H  
ATOM   1618  HG2 GLN B 137      -7.016 -16.336  11.288  1.00  0.00           H  
ATOM   1619  HG3 GLN B 137      -6.408 -17.934  10.856  1.00  0.00           H  
ATOM   1620 HE21 GLN B 137      -8.043 -16.437  13.136  1.00  0.00           H  
ATOM   1621 HE22 GLN B 137      -7.527 -17.301  14.547  1.00  0.00           H  
ATOM   1622  N   SER B 138      -3.407 -15.394   8.668  1.00  0.00           N  
ATOM   1623  CA  SER B 138      -2.174 -15.169   7.930  1.00  0.00           C  
ATOM   1624  C   SER B 138      -2.015 -13.687   7.614  1.00  0.00           C  
ATOM   1625  O   SER B 138      -0.917 -13.135   7.694  1.00  0.00           O  
ATOM   1626  CB  SER B 138      -2.169 -15.984   6.635  1.00  0.00           C  
ATOM   1627  OG  SER B 138      -3.477 -16.104   6.104  1.00  0.00           O  
ATOM   1628  H   SER B 138      -4.086 -15.996   8.294  1.00  0.00           H  
ATOM   1629  HA  SER B 138      -1.351 -15.488   8.556  1.00  0.00           H  
ATOM   1630  HB2 SER B 138      -1.544 -15.492   5.905  1.00  0.00           H  
ATOM   1631  HB3 SER B 138      -1.781 -16.972   6.835  1.00  0.00           H  
ATOM   1632  HG  SER B 138      -3.775 -15.248   5.789  1.00  0.00           H  
ATOM   1633  N   PHE B 139      -3.126 -13.048   7.265  1.00  0.00           N  
ATOM   1634  CA  PHE B 139      -3.124 -11.627   6.947  1.00  0.00           C  
ATOM   1635  C   PHE B 139      -2.900 -10.800   8.208  1.00  0.00           C  
ATOM   1636  O   PHE B 139      -2.003  -9.957   8.262  1.00  0.00           O  
ATOM   1637  CB  PHE B 139      -4.444 -11.232   6.274  1.00  0.00           C  
ATOM   1638  CG  PHE B 139      -4.823  -9.790   6.469  1.00  0.00           C  
ATOM   1639  CD1 PHE B 139      -4.264  -8.800   5.677  1.00  0.00           C  
ATOM   1640  CD2 PHE B 139      -5.733  -9.426   7.447  1.00  0.00           C  
ATOM   1641  CE1 PHE B 139      -4.604  -7.474   5.859  1.00  0.00           C  
ATOM   1642  CE2 PHE B 139      -6.079  -8.102   7.635  1.00  0.00           C  
ATOM   1643  CZ  PHE B 139      -5.513  -7.123   6.840  1.00  0.00           C  
ATOM   1644  H   PHE B 139      -3.970 -13.543   7.229  1.00  0.00           H  
ATOM   1645  HA  PHE B 139      -2.313 -11.443   6.267  1.00  0.00           H  
ATOM   1646  HB2 PHE B 139      -4.365 -11.412   5.212  1.00  0.00           H  
ATOM   1647  HB3 PHE B 139      -5.240 -11.843   6.676  1.00  0.00           H  
ATOM   1648  HD1 PHE B 139      -3.554  -9.074   4.910  1.00  0.00           H  
ATOM   1649  HD2 PHE B 139      -6.175 -10.190   8.070  1.00  0.00           H  
ATOM   1650  HE1 PHE B 139      -4.160  -6.713   5.237  1.00  0.00           H  
ATOM   1651  HE2 PHE B 139      -6.788  -7.833   8.403  1.00  0.00           H  
ATOM   1652  HZ  PHE B 139      -5.783  -6.086   6.983  1.00  0.00           H  
ATOM   1653  N   GLU B 140      -3.721 -11.052   9.217  1.00  0.00           N  
ATOM   1654  CA  GLU B 140      -3.622 -10.339  10.481  1.00  0.00           C  
ATOM   1655  C   GLU B 140      -2.234 -10.507  11.089  1.00  0.00           C  
ATOM   1656  O   GLU B 140      -1.702  -9.598  11.723  1.00  0.00           O  
ATOM   1657  CB  GLU B 140      -4.707 -10.830  11.454  1.00  0.00           C  
ATOM   1658  CG  GLU B 140      -4.271 -11.972  12.363  1.00  0.00           C  
ATOM   1659  CD  GLU B 140      -5.369 -12.414  13.311  1.00  0.00           C  
ATOM   1660  OE1 GLU B 140      -6.029 -11.535  13.904  1.00  0.00           O  
ATOM   1661  OE2 GLU B 140      -5.571 -13.637  13.457  1.00  0.00           O  
ATOM   1662  H   GLU B 140      -4.414 -11.738   9.107  1.00  0.00           H  
ATOM   1663  HA  GLU B 140      -3.780  -9.293  10.278  1.00  0.00           H  
ATOM   1664  HB2 GLU B 140      -5.014 -10.006  12.078  1.00  0.00           H  
ATOM   1665  HB3 GLU B 140      -5.557 -11.169  10.879  1.00  0.00           H  
ATOM   1666  HG2 GLU B 140      -3.985 -12.813  11.752  1.00  0.00           H  
ATOM   1667  HG3 GLU B 140      -3.421 -11.647  12.947  1.00  0.00           H  
ATOM   1668  N   GLN B 141      -1.666 -11.687  10.896  1.00  0.00           N  
ATOM   1669  CA  GLN B 141      -0.352 -12.012  11.423  1.00  0.00           C  
ATOM   1670  C   GLN B 141       0.756 -11.199  10.765  1.00  0.00           C  
ATOM   1671  O   GLN B 141       1.630 -10.664  11.449  1.00  0.00           O  
ATOM   1672  CB  GLN B 141      -0.093 -13.495  11.231  1.00  0.00           C  
ATOM   1673  CG  GLN B 141      -0.671 -14.352  12.342  1.00  0.00           C  
ATOM   1674  CD  GLN B 141       0.008 -15.691  12.425  1.00  0.00           C  
ATOM   1675  OE1 GLN B 141      -0.640 -16.730  12.545  1.00  0.00           O  
ATOM   1676  NE2 GLN B 141       1.329 -15.670  12.363  1.00  0.00           N  
ATOM   1677  H   GLN B 141      -2.153 -12.369  10.388  1.00  0.00           H  
ATOM   1678  HA  GLN B 141      -0.352 -11.798  12.476  1.00  0.00           H  
ATOM   1679  HB2 GLN B 141      -0.534 -13.808  10.295  1.00  0.00           H  
ATOM   1680  HB3 GLN B 141       0.971 -13.661  11.190  1.00  0.00           H  
ATOM   1681  HG2 GLN B 141      -0.542 -13.837  13.282  1.00  0.00           H  
ATOM   1682  HG3 GLN B 141      -1.724 -14.506  12.155  1.00  0.00           H  
ATOM   1683 HE21 GLN B 141       1.778 -14.801  12.275  1.00  0.00           H  
ATOM   1684 HE22 GLN B 141       1.797 -16.518  12.390  1.00  0.00           H  
ATOM   1685  N   VAL B 142       0.724 -11.108   9.445  1.00  0.00           N  
ATOM   1686  CA  VAL B 142       1.738 -10.360   8.719  1.00  0.00           C  
ATOM   1687  C   VAL B 142       1.501  -8.868   8.857  1.00  0.00           C  
ATOM   1688  O   VAL B 142       2.449  -8.088   8.965  1.00  0.00           O  
ATOM   1689  CB  VAL B 142       1.766 -10.734   7.229  1.00  0.00           C  
ATOM   1690  CG1 VAL B 142       2.883  -9.992   6.507  1.00  0.00           C  
ATOM   1691  CG2 VAL B 142       1.923 -12.238   7.062  1.00  0.00           C  
ATOM   1692  H   VAL B 142       0.005 -11.549   8.947  1.00  0.00           H  
ATOM   1693  HA  VAL B 142       2.700 -10.602   9.148  1.00  0.00           H  
ATOM   1694  HB  VAL B 142       0.827 -10.437   6.792  1.00  0.00           H  
ATOM   1695 HG11 VAL B 142       3.838 -10.394   6.812  1.00  0.00           H  
ATOM   1696 HG12 VAL B 142       2.837  -8.943   6.756  1.00  0.00           H  
ATOM   1697 HG13 VAL B 142       2.765 -10.115   5.441  1.00  0.00           H  
ATOM   1698 HG21 VAL B 142       1.691 -12.513   6.044  1.00  0.00           H  
ATOM   1699 HG22 VAL B 142       1.251 -12.748   7.735  1.00  0.00           H  
ATOM   1700 HG23 VAL B 142       2.940 -12.520   7.287  1.00  0.00           H  
ATOM   1701  N   VAL B 143       0.236  -8.469   8.859  1.00  0.00           N  
ATOM   1702  CA  VAL B 143      -0.096  -7.065   8.990  1.00  0.00           C  
ATOM   1703  C   VAL B 143       0.153  -6.588  10.413  1.00  0.00           C  
ATOM   1704  O   VAL B 143       0.485  -5.426  10.638  1.00  0.00           O  
ATOM   1705  CB  VAL B 143      -1.555  -6.770   8.593  1.00  0.00           C  
ATOM   1706  CG1 VAL B 143      -2.521  -7.464   9.536  1.00  0.00           C  
ATOM   1707  CG2 VAL B 143      -1.806  -5.270   8.572  1.00  0.00           C  
ATOM   1708  H   VAL B 143      -0.487  -9.131   8.778  1.00  0.00           H  
ATOM   1709  HA  VAL B 143       0.551  -6.519   8.324  1.00  0.00           H  
ATOM   1710  HB  VAL B 143      -1.722  -7.155   7.597  1.00  0.00           H  
ATOM   1711 HG11 VAL B 143      -2.756  -6.808  10.359  1.00  0.00           H  
ATOM   1712 HG12 VAL B 143      -2.063  -8.366   9.914  1.00  0.00           H  
ATOM   1713 HG13 VAL B 143      -3.426  -7.715   9.005  1.00  0.00           H  
ATOM   1714 HG21 VAL B 143      -1.673  -4.870   9.566  1.00  0.00           H  
ATOM   1715 HG22 VAL B 143      -2.815  -5.078   8.240  1.00  0.00           H  
ATOM   1716 HG23 VAL B 143      -1.108  -4.799   7.897  1.00  0.00           H  
ATOM   1717  N   ASN B 144      -0.009  -7.494  11.378  1.00  0.00           N  
ATOM   1718  CA  ASN B 144       0.205  -7.146  12.774  1.00  0.00           C  
ATOM   1719  C   ASN B 144       1.683  -6.889  13.049  1.00  0.00           C  
ATOM   1720  O   ASN B 144       2.060  -5.814  13.516  1.00  0.00           O  
ATOM   1721  CB  ASN B 144      -0.310  -8.255  13.693  1.00  0.00           C  
ATOM   1722  CG  ASN B 144      -1.788  -8.112  14.002  1.00  0.00           C  
ATOM   1723  OD1 ASN B 144      -2.313  -7.002  14.079  1.00  0.00           O  
ATOM   1724  ND2 ASN B 144      -2.468  -9.239  14.180  1.00  0.00           N  
ATOM   1725  H   ASN B 144      -0.274  -8.414  11.147  1.00  0.00           H  
ATOM   1726  HA  ASN B 144      -0.347  -6.242  12.969  1.00  0.00           H  
ATOM   1727  HB2 ASN B 144      -0.151  -9.212  13.219  1.00  0.00           H  
ATOM   1728  HB3 ASN B 144       0.238  -8.225  14.624  1.00  0.00           H  
ATOM   1729 HD21 ASN B 144      -1.981 -10.090  14.103  1.00  0.00           H  
ATOM   1730 HD22 ASN B 144      -3.428  -9.176  14.381  1.00  0.00           H  
ATOM   1731  N   GLU B 145       2.515  -7.885  12.755  1.00  0.00           N  
ATOM   1732  CA  GLU B 145       3.952  -7.772  12.970  1.00  0.00           C  
ATOM   1733  C   GLU B 145       4.547  -6.658  12.115  1.00  0.00           C  
ATOM   1734  O   GLU B 145       5.542  -6.035  12.490  1.00  0.00           O  
ATOM   1735  CB  GLU B 145       4.642  -9.099  12.650  1.00  0.00           C  
ATOM   1736  CG  GLU B 145       4.735 -10.041  13.838  1.00  0.00           C  
ATOM   1737  CD  GLU B 145       5.871  -9.683  14.776  1.00  0.00           C  
ATOM   1738  OE1 GLU B 145       5.702  -8.745  15.584  1.00  0.00           O  
ATOM   1739  OE2 GLU B 145       6.929 -10.343  14.704  1.00  0.00           O  
ATOM   1740  H   GLU B 145       2.152  -8.717  12.383  1.00  0.00           H  
ATOM   1741  HA  GLU B 145       4.114  -7.536  14.011  1.00  0.00           H  
ATOM   1742  HB2 GLU B 145       4.091  -9.597  11.865  1.00  0.00           H  
ATOM   1743  HB3 GLU B 145       5.644  -8.896  12.300  1.00  0.00           H  
ATOM   1744  HG2 GLU B 145       3.806  -9.996  14.390  1.00  0.00           H  
ATOM   1745  HG3 GLU B 145       4.889 -11.046  13.475  1.00  0.00           H  
ATOM   1746  N   LEU B 146       3.935  -6.417  10.962  1.00  0.00           N  
ATOM   1747  CA  LEU B 146       4.401  -5.384  10.046  1.00  0.00           C  
ATOM   1748  C   LEU B 146       4.135  -3.986  10.602  1.00  0.00           C  
ATOM   1749  O   LEU B 146       4.998  -3.111  10.546  1.00  0.00           O  
ATOM   1750  CB  LEU B 146       3.718  -5.549   8.686  1.00  0.00           C  
ATOM   1751  CG  LEU B 146       3.912  -4.383   7.717  1.00  0.00           C  
ATOM   1752  CD1 LEU B 146       5.392  -4.116   7.498  1.00  0.00           C  
ATOM   1753  CD2 LEU B 146       3.217  -4.674   6.395  1.00  0.00           C  
ATOM   1754  H   LEU B 146       3.149  -6.951  10.719  1.00  0.00           H  
ATOM   1755  HA  LEU B 146       5.466  -5.510   9.919  1.00  0.00           H  
ATOM   1756  HB2 LEU B 146       4.100  -6.445   8.221  1.00  0.00           H  
ATOM   1757  HB3 LEU B 146       2.658  -5.675   8.854  1.00  0.00           H  
ATOM   1758  HG  LEU B 146       3.469  -3.495   8.143  1.00  0.00           H  
ATOM   1759 HD11 LEU B 146       5.822  -4.921   6.921  1.00  0.00           H  
ATOM   1760 HD12 LEU B 146       5.890  -4.051   8.454  1.00  0.00           H  
ATOM   1761 HD13 LEU B 146       5.514  -3.185   6.965  1.00  0.00           H  
ATOM   1762 HD21 LEU B 146       3.670  -5.539   5.934  1.00  0.00           H  
ATOM   1763 HD22 LEU B 146       3.318  -3.823   5.741  1.00  0.00           H  
ATOM   1764 HD23 LEU B 146       2.170  -4.870   6.575  1.00  0.00           H  
ATOM   1765  N   PHE B 147       2.938  -3.785  11.139  1.00  0.00           N  
ATOM   1766  CA  PHE B 147       2.557  -2.497  11.706  1.00  0.00           C  
ATOM   1767  C   PHE B 147       2.773  -2.482  13.215  1.00  0.00           C  
ATOM   1768  O   PHE B 147       2.422  -1.516  13.893  1.00  0.00           O  
ATOM   1769  CB  PHE B 147       1.093  -2.186  11.385  1.00  0.00           C  
ATOM   1770  CG  PHE B 147       0.852  -1.846   9.942  1.00  0.00           C  
ATOM   1771  CD1 PHE B 147       1.246  -2.712   8.935  1.00  0.00           C  
ATOM   1772  CD2 PHE B 147       0.230  -0.658   9.594  1.00  0.00           C  
ATOM   1773  CE1 PHE B 147       1.024  -2.399   7.607  1.00  0.00           C  
ATOM   1774  CE2 PHE B 147       0.007  -0.339   8.268  1.00  0.00           C  
ATOM   1775  CZ  PHE B 147       0.404  -1.212   7.274  1.00  0.00           C  
ATOM   1776  H   PHE B 147       2.295  -4.519  11.158  1.00  0.00           H  
ATOM   1777  HA  PHE B 147       3.182  -1.741  11.257  1.00  0.00           H  
ATOM   1778  HB2 PHE B 147       0.488  -3.045  11.627  1.00  0.00           H  
ATOM   1779  HB3 PHE B 147       0.773  -1.344  11.982  1.00  0.00           H  
ATOM   1780  HD1 PHE B 147       1.730  -3.641   9.194  1.00  0.00           H  
ATOM   1781  HD2 PHE B 147      -0.081   0.024  10.370  1.00  0.00           H  
ATOM   1782  HE1 PHE B 147       1.336  -3.083   6.832  1.00  0.00           H  
ATOM   1783  HE2 PHE B 147      -0.479   0.589   8.010  1.00  0.00           H  
ATOM   1784  HZ  PHE B 147       0.230  -0.966   6.238  1.00  0.00           H  
ATOM   1785  N   ARG B 148       3.363  -3.554  13.736  1.00  0.00           N  
ATOM   1786  CA  ARG B 148       3.639  -3.654  15.162  1.00  0.00           C  
ATOM   1787  C   ARG B 148       4.797  -2.743  15.519  1.00  0.00           C  
ATOM   1788  O   ARG B 148       4.733  -1.971  16.474  1.00  0.00           O  
ATOM   1789  CB  ARG B 148       3.969  -5.098  15.549  1.00  0.00           C  
ATOM   1790  CG  ARG B 148       3.051  -5.665  16.619  1.00  0.00           C  
ATOM   1791  CD  ARG B 148       3.838  -6.389  17.701  1.00  0.00           C  
ATOM   1792  NE  ARG B 148       2.969  -6.920  18.749  1.00  0.00           N  
ATOM   1793  CZ  ARG B 148       3.396  -7.262  19.964  1.00  0.00           C  
ATOM   1794  NH1 ARG B 148       4.677  -7.130  20.287  1.00  0.00           N  
ATOM   1795  NH2 ARG B 148       2.539  -7.736  20.856  1.00  0.00           N  
ATOM   1796  H   ARG B 148       3.631  -4.285  13.145  1.00  0.00           H  
ATOM   1797  HA  ARG B 148       2.760  -3.333  15.698  1.00  0.00           H  
ATOM   1798  HB2 ARG B 148       3.891  -5.720  14.671  1.00  0.00           H  
ATOM   1799  HB3 ARG B 148       4.983  -5.138  15.917  1.00  0.00           H  
ATOM   1800  HG2 ARG B 148       2.499  -4.855  17.072  1.00  0.00           H  
ATOM   1801  HG3 ARG B 148       2.364  -6.360  16.159  1.00  0.00           H  
ATOM   1802  HD2 ARG B 148       4.379  -7.206  17.248  1.00  0.00           H  
ATOM   1803  HD3 ARG B 148       4.537  -5.696  18.144  1.00  0.00           H  
ATOM   1804  HE  ARG B 148       2.019  -7.028  18.537  1.00  0.00           H  
ATOM   1805 HH11 ARG B 148       5.328  -6.772  19.618  1.00  0.00           H  
ATOM   1806 HH12 ARG B 148       4.990  -7.388  21.201  1.00  0.00           H  
ATOM   1807 HH21 ARG B 148       1.574  -7.839  20.618  1.00  0.00           H  
ATOM   1808 HH22 ARG B 148       2.859  -7.994  21.768  1.00  0.00           H  
ATOM   1809  N   ASP B 149       5.852  -2.830  14.722  1.00  0.00           N  
ATOM   1810  CA  ASP B 149       7.027  -2.006  14.927  1.00  0.00           C  
ATOM   1811  C   ASP B 149       6.675  -0.535  14.742  1.00  0.00           C  
ATOM   1812  O   ASP B 149       7.399   0.347  15.204  1.00  0.00           O  
ATOM   1813  CB  ASP B 149       8.138  -2.407  13.955  1.00  0.00           C  
ATOM   1814  CG  ASP B 149       9.522  -2.171  14.530  1.00  0.00           C  
ATOM   1815  OD1 ASP B 149       9.654  -1.304  15.420  1.00  0.00           O  
ATOM   1816  OD2 ASP B 149      10.471  -2.851  14.089  1.00  0.00           O  
ATOM   1817  H   ASP B 149       5.832  -3.458  13.969  1.00  0.00           H  
ATOM   1818  HA  ASP B 149       7.370  -2.160  15.939  1.00  0.00           H  
ATOM   1819  HB2 ASP B 149       8.041  -3.457  13.720  1.00  0.00           H  
ATOM   1820  HB3 ASP B 149       8.041  -1.828  13.049  1.00  0.00           H  
ATOM   1821  N   GLY B 150       5.552  -0.270  14.067  1.00  0.00           N  
ATOM   1822  CA  GLY B 150       5.142   1.102  13.851  1.00  0.00           C  
ATOM   1823  C   GLY B 150       4.635   1.345  12.447  1.00  0.00           C  
ATOM   1824  O   GLY B 150       5.357   1.140  11.471  1.00  0.00           O  
ATOM   1825  H   GLY B 150       4.999  -1.011  13.715  1.00  0.00           H  
ATOM   1826  HA2 GLY B 150       4.357   1.344  14.551  1.00  0.00           H  
ATOM   1827  HA3 GLY B 150       5.986   1.752  14.034  1.00  0.00           H  
ATOM   1828  N   VAL B 151       3.389   1.788  12.347  1.00  0.00           N  
ATOM   1829  CA  VAL B 151       2.775   2.070  11.059  1.00  0.00           C  
ATOM   1830  C   VAL B 151       3.623   3.051  10.249  1.00  0.00           C  
ATOM   1831  O   VAL B 151       4.449   3.775  10.803  1.00  0.00           O  
ATOM   1832  CB  VAL B 151       1.362   2.648  11.248  1.00  0.00           C  
ATOM   1833  CG1 VAL B 151       0.708   2.948   9.906  1.00  0.00           C  
ATOM   1834  CG2 VAL B 151       0.502   1.699  12.068  1.00  0.00           C  
ATOM   1835  H   VAL B 151       2.870   1.934  13.165  1.00  0.00           H  
ATOM   1836  HA  VAL B 151       2.692   1.140  10.514  1.00  0.00           H  
ATOM   1837  HB  VAL B 151       1.453   3.573  11.796  1.00  0.00           H  
ATOM   1838 HG11 VAL B 151      -0.328   3.207  10.060  1.00  0.00           H  
ATOM   1839 HG12 VAL B 151       0.770   2.075   9.274  1.00  0.00           H  
ATOM   1840 HG13 VAL B 151       1.220   3.772   9.432  1.00  0.00           H  
ATOM   1841 HG21 VAL B 151       0.520   2.001  13.106  1.00  0.00           H  
ATOM   1842 HG22 VAL B 151       0.891   0.695  11.981  1.00  0.00           H  
ATOM   1843 HG23 VAL B 151      -0.514   1.725  11.703  1.00  0.00           H  
ATOM   1844  N   ASN B 152       3.411   3.064   8.936  1.00  0.00           N  
ATOM   1845  CA  ASN B 152       4.155   3.954   8.039  1.00  0.00           C  
ATOM   1846  C   ASN B 152       3.914   3.584   6.577  1.00  0.00           C  
ATOM   1847  O   ASN B 152       3.523   2.456   6.276  1.00  0.00           O  
ATOM   1848  CB  ASN B 152       5.658   3.893   8.346  1.00  0.00           C  
ATOM   1849  CG  ASN B 152       6.210   5.230   8.798  1.00  0.00           C  
ATOM   1850  OD1 ASN B 152       6.411   5.463   9.990  1.00  0.00           O  
ATOM   1851  ND2 ASN B 152       6.459   6.120   7.844  1.00  0.00           N  
ATOM   1852  H   ASN B 152       2.737   2.461   8.559  1.00  0.00           H  
ATOM   1853  HA  ASN B 152       3.804   4.958   8.206  1.00  0.00           H  
ATOM   1854  HB2 ASN B 152       5.829   3.171   9.130  1.00  0.00           H  
ATOM   1855  HB3 ASN B 152       6.190   3.587   7.458  1.00  0.00           H  
ATOM   1856 HD21 ASN B 152       6.274   5.868   6.916  1.00  0.00           H  
ATOM   1857 HD22 ASN B 152       6.817   6.994   8.108  1.00  0.00           H  
ATOM   1858  N   TRP B 153       4.153   4.535   5.666  1.00  0.00           N  
ATOM   1859  CA  TRP B 153       3.962   4.288   4.236  1.00  0.00           C  
ATOM   1860  C   TRP B 153       4.555   2.943   3.830  1.00  0.00           C  
ATOM   1861  O   TRP B 153       3.872   2.103   3.249  1.00  0.00           O  
ATOM   1862  CB  TRP B 153       4.610   5.392   3.398  1.00  0.00           C  
ATOM   1863  CG  TRP B 153       3.878   6.698   3.427  1.00  0.00           C  
ATOM   1864  CD1 TRP B 153       4.436   7.931   3.582  1.00  0.00           C  
ATOM   1865  CD2 TRP B 153       2.463   6.913   3.289  1.00  0.00           C  
ATOM   1866  NE1 TRP B 153       3.464   8.899   3.555  1.00  0.00           N  
ATOM   1867  CE2 TRP B 153       2.245   8.301   3.373  1.00  0.00           C  
ATOM   1868  CE3 TRP B 153       1.360   6.070   3.105  1.00  0.00           C  
ATOM   1869  CZ2 TRP B 153       0.974   8.867   3.276  1.00  0.00           C  
ATOM   1870  CZ3 TRP B 153       0.099   6.631   3.011  1.00  0.00           C  
ATOM   1871  CH2 TRP B 153      -0.084   8.019   3.095  1.00  0.00           C  
ATOM   1872  H   TRP B 153       4.467   5.417   5.962  1.00  0.00           H  
ATOM   1873  HA  TRP B 153       2.902   4.275   4.040  1.00  0.00           H  
ATOM   1874  HB2 TRP B 153       5.609   5.568   3.766  1.00  0.00           H  
ATOM   1875  HB3 TRP B 153       4.664   5.065   2.371  1.00  0.00           H  
ATOM   1876  HD1 TRP B 153       5.493   8.108   3.713  1.00  0.00           H  
ATOM   1877  HE1 TRP B 153       3.620   9.857   3.650  1.00  0.00           H  
ATOM   1878  HE3 TRP B 153       1.480   4.999   3.036  1.00  0.00           H  
ATOM   1879  HZ2 TRP B 153       0.817   9.935   3.329  1.00  0.00           H  
ATOM   1880  HZ3 TRP B 153      -0.762   5.998   2.868  1.00  0.00           H  
ATOM   1881  HH2 TRP B 153      -1.088   8.412   3.018  1.00  0.00           H  
ATOM   1882  N   GLY B 154       5.834   2.747   4.146  1.00  0.00           N  
ATOM   1883  CA  GLY B 154       6.497   1.500   3.811  1.00  0.00           C  
ATOM   1884  C   GLY B 154       5.723   0.298   4.310  1.00  0.00           C  
ATOM   1885  O   GLY B 154       5.672  -0.740   3.649  1.00  0.00           O  
ATOM   1886  H   GLY B 154       6.328   3.453   4.612  1.00  0.00           H  
ATOM   1887  HA2 GLY B 154       6.597   1.433   2.737  1.00  0.00           H  
ATOM   1888  HA3 GLY B 154       7.479   1.493   4.258  1.00  0.00           H  
ATOM   1889  N   ARG B 155       5.103   0.450   5.475  1.00  0.00           N  
ATOM   1890  CA  ARG B 155       4.306  -0.616   6.062  1.00  0.00           C  
ATOM   1891  C   ARG B 155       2.986  -0.748   5.312  1.00  0.00           C  
ATOM   1892  O   ARG B 155       2.450  -1.845   5.159  1.00  0.00           O  
ATOM   1893  CB  ARG B 155       4.049  -0.337   7.544  1.00  0.00           C  
ATOM   1894  CG  ARG B 155       5.245  -0.632   8.437  1.00  0.00           C  
ATOM   1895  CD  ARG B 155       6.209   0.543   8.485  1.00  0.00           C  
ATOM   1896  NE  ARG B 155       7.602   0.108   8.585  1.00  0.00           N  
ATOM   1897  CZ  ARG B 155       8.207  -0.193   9.732  1.00  0.00           C  
ATOM   1898  NH1 ARG B 155       7.546  -0.117  10.882  1.00  0.00           N  
ATOM   1899  NH2 ARG B 155       9.477  -0.573   9.729  1.00  0.00           N  
ATOM   1900  H   ARG B 155       5.171   1.310   5.942  1.00  0.00           H  
ATOM   1901  HA  ARG B 155       4.859  -1.538   5.964  1.00  0.00           H  
ATOM   1902  HB2 ARG B 155       3.787   0.704   7.663  1.00  0.00           H  
ATOM   1903  HB3 ARG B 155       3.221  -0.947   7.875  1.00  0.00           H  
ATOM   1904  HG2 ARG B 155       4.893  -0.838   9.437  1.00  0.00           H  
ATOM   1905  HG3 ARG B 155       5.764  -1.498   8.050  1.00  0.00           H  
ATOM   1906  HD2 ARG B 155       6.090   1.127   7.586  1.00  0.00           H  
ATOM   1907  HD3 ARG B 155       5.970   1.153   9.342  1.00  0.00           H  
ATOM   1908  HE  ARG B 155       8.113   0.039   7.751  1.00  0.00           H  
ATOM   1909 HH11 ARG B 155       6.588   0.165  10.892  1.00  0.00           H  
ATOM   1910 HH12 ARG B 155       8.009  -0.345  11.738  1.00  0.00           H  
ATOM   1911 HH21 ARG B 155       9.979  -0.633   8.867  1.00  0.00           H  
ATOM   1912 HH22 ARG B 155       9.933  -0.799  10.590  1.00  0.00           H  
ATOM   1913  N   ILE B 156       2.474   0.385   4.841  1.00  0.00           N  
ATOM   1914  CA  ILE B 156       1.222   0.411   4.097  1.00  0.00           C  
ATOM   1915  C   ILE B 156       1.428  -0.096   2.675  1.00  0.00           C  
ATOM   1916  O   ILE B 156       0.558  -0.761   2.115  1.00  0.00           O  
ATOM   1917  CB  ILE B 156       0.616   1.830   4.063  1.00  0.00           C  
ATOM   1918  CG1 ILE B 156       0.430   2.354   5.489  1.00  0.00           C  
ATOM   1919  CG2 ILE B 156      -0.711   1.827   3.316  1.00  0.00           C  
ATOM   1920  CD1 ILE B 156       0.091   3.827   5.557  1.00  0.00           C  
ATOM   1921  H   ILE B 156       2.953   1.226   4.993  1.00  0.00           H  
ATOM   1922  HA  ILE B 156       0.526  -0.244   4.596  1.00  0.00           H  
ATOM   1923  HB  ILE B 156       1.299   2.478   3.534  1.00  0.00           H  
ATOM   1924 HG12 ILE B 156      -0.371   1.809   5.963  1.00  0.00           H  
ATOM   1925 HG13 ILE B 156       1.343   2.197   6.044  1.00  0.00           H  
ATOM   1926 HG21 ILE B 156      -1.045   2.844   3.174  1.00  0.00           H  
ATOM   1927 HG22 ILE B 156      -1.446   1.283   3.890  1.00  0.00           H  
ATOM   1928 HG23 ILE B 156      -0.581   1.352   2.354  1.00  0.00           H  
ATOM   1929 HD11 ILE B 156      -0.309   4.059   6.535  1.00  0.00           H  
ATOM   1930 HD12 ILE B 156      -0.646   4.061   4.803  1.00  0.00           H  
ATOM   1931 HD13 ILE B 156       0.981   4.412   5.383  1.00  0.00           H  
ATOM   1932  N   VAL B 157       2.593   0.195   2.102  1.00  0.00           N  
ATOM   1933  CA  VAL B 157       2.901  -0.271   0.758  1.00  0.00           C  
ATOM   1934  C   VAL B 157       2.930  -1.789   0.752  1.00  0.00           C  
ATOM   1935  O   VAL B 157       2.507  -2.436  -0.207  1.00  0.00           O  
ATOM   1936  CB  VAL B 157       4.255   0.263   0.250  1.00  0.00           C  
ATOM   1937  CG1 VAL B 157       4.387   0.031  -1.249  1.00  0.00           C  
ATOM   1938  CG2 VAL B 157       4.418   1.738   0.585  1.00  0.00           C  
ATOM   1939  H   VAL B 157       3.262   0.708   2.601  1.00  0.00           H  
ATOM   1940  HA  VAL B 157       2.121   0.073   0.092  1.00  0.00           H  
ATOM   1941  HB  VAL B 157       5.042  -0.286   0.745  1.00  0.00           H  
ATOM   1942 HG11 VAL B 157       5.279   0.523  -1.612  1.00  0.00           H  
ATOM   1943 HG12 VAL B 157       3.523   0.435  -1.754  1.00  0.00           H  
ATOM   1944 HG13 VAL B 157       4.456  -1.030  -1.445  1.00  0.00           H  
ATOM   1945 HG21 VAL B 157       5.119   1.846   1.398  1.00  0.00           H  
ATOM   1946 HG22 VAL B 157       3.462   2.150   0.877  1.00  0.00           H  
ATOM   1947 HG23 VAL B 157       4.789   2.267  -0.281  1.00  0.00           H  
ATOM   1948  N   ALA B 158       3.411  -2.348   1.858  1.00  0.00           N  
ATOM   1949  CA  ALA B 158       3.481  -3.787   2.024  1.00  0.00           C  
ATOM   1950  C   ALA B 158       2.109  -4.330   2.382  1.00  0.00           C  
ATOM   1951  O   ALA B 158       1.723  -5.411   1.944  1.00  0.00           O  
ATOM   1952  CB  ALA B 158       4.483  -4.142   3.104  1.00  0.00           C  
ATOM   1953  H   ALA B 158       3.712  -1.770   2.589  1.00  0.00           H  
ATOM   1954  HA  ALA B 158       3.808  -4.225   1.092  1.00  0.00           H  
ATOM   1955  HB1 ALA B 158       4.158  -5.038   3.613  1.00  0.00           H  
ATOM   1956  HB2 ALA B 158       4.552  -3.329   3.810  1.00  0.00           H  
ATOM   1957  HB3 ALA B 158       5.447  -4.313   2.655  1.00  0.00           H  
ATOM   1958  N   PHE B 159       1.369  -3.560   3.175  1.00  0.00           N  
ATOM   1959  CA  PHE B 159       0.026  -3.948   3.581  1.00  0.00           C  
ATOM   1960  C   PHE B 159      -0.826  -4.216   2.346  1.00  0.00           C  
ATOM   1961  O   PHE B 159      -1.534  -5.219   2.265  1.00  0.00           O  
ATOM   1962  CB  PHE B 159      -0.595  -2.838   4.433  1.00  0.00           C  
ATOM   1963  CG  PHE B 159      -2.025  -3.088   4.819  1.00  0.00           C  
ATOM   1964  CD1 PHE B 159      -2.361  -4.158   5.630  1.00  0.00           C  
ATOM   1965  CD2 PHE B 159      -3.029  -2.244   4.374  1.00  0.00           C  
ATOM   1966  CE1 PHE B 159      -3.674  -4.383   5.990  1.00  0.00           C  
ATOM   1967  CE2 PHE B 159      -4.345  -2.464   4.733  1.00  0.00           C  
ATOM   1968  CZ  PHE B 159      -4.667  -3.535   5.542  1.00  0.00           C  
ATOM   1969  H   PHE B 159       1.732  -2.701   3.485  1.00  0.00           H  
ATOM   1970  HA  PHE B 159       0.098  -4.852   4.165  1.00  0.00           H  
ATOM   1971  HB2 PHE B 159      -0.024  -2.733   5.343  1.00  0.00           H  
ATOM   1972  HB3 PHE B 159      -0.556  -1.910   3.882  1.00  0.00           H  
ATOM   1973  HD1 PHE B 159      -1.585  -4.821   5.980  1.00  0.00           H  
ATOM   1974  HD2 PHE B 159      -2.777  -1.407   3.740  1.00  0.00           H  
ATOM   1975  HE1 PHE B 159      -3.925  -5.221   6.623  1.00  0.00           H  
ATOM   1976  HE2 PHE B 159      -5.119  -1.801   4.381  1.00  0.00           H  
ATOM   1977  HZ  PHE B 159      -5.694  -3.707   5.826  1.00  0.00           H  
ATOM   1978  N   PHE B 160      -0.729  -3.311   1.379  1.00  0.00           N  
ATOM   1979  CA  PHE B 160      -1.465  -3.438   0.130  1.00  0.00           C  
ATOM   1980  C   PHE B 160      -0.849  -4.520  -0.750  1.00  0.00           C  
ATOM   1981  O   PHE B 160      -1.558  -5.235  -1.459  1.00  0.00           O  
ATOM   1982  CB  PHE B 160      -1.480  -2.100  -0.616  1.00  0.00           C  
ATOM   1983  CG  PHE B 160      -2.788  -1.371  -0.516  1.00  0.00           C  
ATOM   1984  CD1 PHE B 160      -3.453  -1.275   0.697  1.00  0.00           C  
ATOM   1985  CD2 PHE B 160      -3.355  -0.779  -1.634  1.00  0.00           C  
ATOM   1986  CE1 PHE B 160      -4.656  -0.604   0.793  1.00  0.00           C  
ATOM   1987  CE2 PHE B 160      -4.558  -0.107  -1.543  1.00  0.00           C  
ATOM   1988  CZ  PHE B 160      -5.210  -0.019  -0.328  1.00  0.00           C  
ATOM   1989  H   PHE B 160      -0.134  -2.543   1.505  1.00  0.00           H  
ATOM   1990  HA  PHE B 160      -2.479  -3.718   0.369  1.00  0.00           H  
ATOM   1991  HB2 PHE B 160      -0.711  -1.461  -0.208  1.00  0.00           H  
ATOM   1992  HB3 PHE B 160      -1.276  -2.277  -1.662  1.00  0.00           H  
ATOM   1993  HD1 PHE B 160      -3.019  -1.733   1.574  1.00  0.00           H  
ATOM   1994  HD2 PHE B 160      -2.845  -0.847  -2.583  1.00  0.00           H  
ATOM   1995  HE1 PHE B 160      -5.163  -0.538   1.744  1.00  0.00           H  
ATOM   1996  HE2 PHE B 160      -4.989   0.351  -2.422  1.00  0.00           H  
ATOM   1997  HZ  PHE B 160      -6.151   0.506  -0.256  1.00  0.00           H  
ATOM   1998  N   SER B 161       0.478  -4.636  -0.703  1.00  0.00           N  
ATOM   1999  CA  SER B 161       1.185  -5.632  -1.501  1.00  0.00           C  
ATOM   2000  C   SER B 161       0.824  -7.042  -1.050  1.00  0.00           C  
ATOM   2001  O   SER B 161       0.637  -7.941  -1.869  1.00  0.00           O  
ATOM   2002  CB  SER B 161       2.696  -5.422  -1.396  1.00  0.00           C  
ATOM   2003  OG  SER B 161       3.356  -5.875  -2.566  1.00  0.00           O  
ATOM   2004  H   SER B 161       0.994  -4.038  -0.116  1.00  0.00           H  
ATOM   2005  HA  SER B 161       0.883  -5.507  -2.530  1.00  0.00           H  
ATOM   2006  HB2 SER B 161       2.904  -4.370  -1.267  1.00  0.00           H  
ATOM   2007  HB3 SER B 161       3.075  -5.971  -0.547  1.00  0.00           H  
ATOM   2008  HG  SER B 161       3.222  -5.241  -3.275  1.00  0.00           H  
ATOM   2009  N   PHE B 162       0.726  -7.223   0.260  1.00  0.00           N  
ATOM   2010  CA  PHE B 162       0.386  -8.516   0.832  1.00  0.00           C  
ATOM   2011  C   PHE B 162      -1.072  -8.857   0.553  1.00  0.00           C  
ATOM   2012  O   PHE B 162      -1.405 -10.002   0.248  1.00  0.00           O  
ATOM   2013  CB  PHE B 162       0.647  -8.511   2.339  1.00  0.00           C  
ATOM   2014  CG  PHE B 162       0.455  -9.850   2.991  1.00  0.00           C  
ATOM   2015  CD1 PHE B 162       0.825 -11.015   2.337  1.00  0.00           C  
ATOM   2016  CD2 PHE B 162      -0.090  -9.942   4.258  1.00  0.00           C  
ATOM   2017  CE1 PHE B 162       0.651 -12.247   2.939  1.00  0.00           C  
ATOM   2018  CE2 PHE B 162      -0.268 -11.170   4.863  1.00  0.00           C  
ATOM   2019  CZ  PHE B 162       0.104 -12.324   4.203  1.00  0.00           C  
ATOM   2020  H   PHE B 162       0.884  -6.465   0.857  1.00  0.00           H  
ATOM   2021  HA  PHE B 162       1.013  -9.260   0.368  1.00  0.00           H  
ATOM   2022  HB2 PHE B 162       1.663  -8.197   2.519  1.00  0.00           H  
ATOM   2023  HB3 PHE B 162      -0.028  -7.812   2.811  1.00  0.00           H  
ATOM   2024  HD1 PHE B 162       1.255 -10.956   1.349  1.00  0.00           H  
ATOM   2025  HD2 PHE B 162      -0.384  -9.041   4.775  1.00  0.00           H  
ATOM   2026  HE1 PHE B 162       0.943 -13.147   2.422  1.00  0.00           H  
ATOM   2027  HE2 PHE B 162      -0.690 -11.226   5.854  1.00  0.00           H  
ATOM   2028  HZ  PHE B 162      -0.034 -13.285   4.674  1.00  0.00           H  
ATOM   2029  N   GLY B 163      -1.936  -7.853   0.651  1.00  0.00           N  
ATOM   2030  CA  GLY B 163      -3.348  -8.064   0.395  1.00  0.00           C  
ATOM   2031  C   GLY B 163      -3.595  -8.654  -0.978  1.00  0.00           C  
ATOM   2032  O   GLY B 163      -4.240  -9.695  -1.110  1.00  0.00           O  
ATOM   2033  H   GLY B 163      -1.608  -6.959   0.892  1.00  0.00           H  
ATOM   2034  HA2 GLY B 163      -3.743  -8.736   1.143  1.00  0.00           H  
ATOM   2035  HA3 GLY B 163      -3.862  -7.117   0.468  1.00  0.00           H  
ATOM   2036  N   GLY B 164      -3.068  -7.991  -2.004  1.00  0.00           N  
ATOM   2037  CA  GLY B 164      -3.235  -8.474  -3.361  1.00  0.00           C  
ATOM   2038  C   GLY B 164      -2.545  -9.807  -3.579  1.00  0.00           C  
ATOM   2039  O   GLY B 164      -3.038 -10.656  -4.321  1.00  0.00           O  
ATOM   2040  H   GLY B 164      -2.557  -7.172  -1.836  1.00  0.00           H  
ATOM   2041  HA2 GLY B 164      -4.289  -8.587  -3.566  1.00  0.00           H  
ATOM   2042  HA3 GLY B 164      -2.818  -7.749  -4.044  1.00  0.00           H  
ATOM   2043  N   ALA B 165      -1.402  -9.990  -2.922  1.00  0.00           N  
ATOM   2044  CA  ALA B 165      -0.646 -11.229  -3.041  1.00  0.00           C  
ATOM   2045  C   ALA B 165      -1.439 -12.404  -2.482  1.00  0.00           C  
ATOM   2046  O   ALA B 165      -1.536 -13.456  -3.113  1.00  0.00           O  
ATOM   2047  CB  ALA B 165       0.693 -11.102  -2.330  1.00  0.00           C  
ATOM   2048  H   ALA B 165      -1.064  -9.276  -2.342  1.00  0.00           H  
ATOM   2049  HA  ALA B 165      -0.455 -11.405  -4.091  1.00  0.00           H  
ATOM   2050  HB1 ALA B 165       1.396 -11.802  -2.756  1.00  0.00           H  
ATOM   2051  HB2 ALA B 165       0.562 -11.317  -1.279  1.00  0.00           H  
ATOM   2052  HB3 ALA B 165       1.068 -10.097  -2.448  1.00  0.00           H  
ATOM   2053  N   LEU B 166      -2.011 -12.214  -1.297  1.00  0.00           N  
ATOM   2054  CA  LEU B 166      -2.803 -13.258  -0.658  1.00  0.00           C  
ATOM   2055  C   LEU B 166      -3.965 -13.668  -1.552  1.00  0.00           C  
ATOM   2056  O   LEU B 166      -4.243 -14.855  -1.726  1.00  0.00           O  
ATOM   2057  CB  LEU B 166      -3.334 -12.779   0.693  1.00  0.00           C  
ATOM   2058  CG  LEU B 166      -2.299 -12.717   1.814  1.00  0.00           C  
ATOM   2059  CD1 LEU B 166      -2.812 -11.872   2.968  1.00  0.00           C  
ATOM   2060  CD2 LEU B 166      -1.947 -14.119   2.289  1.00  0.00           C  
ATOM   2061  H   LEU B 166      -1.902 -11.353  -0.845  1.00  0.00           H  
ATOM   2062  HA  LEU B 166      -2.165 -14.113  -0.503  1.00  0.00           H  
ATOM   2063  HB2 LEU B 166      -3.753 -11.790   0.562  1.00  0.00           H  
ATOM   2064  HB3 LEU B 166      -4.123 -13.448   1.001  1.00  0.00           H  
ATOM   2065  HG  LEU B 166      -1.400 -12.255   1.435  1.00  0.00           H  
ATOM   2066 HD11 LEU B 166      -2.434 -12.268   3.900  1.00  0.00           H  
ATOM   2067 HD12 LEU B 166      -3.891 -11.895   2.980  1.00  0.00           H  
ATOM   2068 HD13 LEU B 166      -2.475 -10.854   2.848  1.00  0.00           H  
ATOM   2069 HD21 LEU B 166      -2.720 -14.478   2.952  1.00  0.00           H  
ATOM   2070 HD22 LEU B 166      -1.005 -14.094   2.815  1.00  0.00           H  
ATOM   2071 HD23 LEU B 166      -1.867 -14.778   1.438  1.00  0.00           H  
ATOM   2072  N   CYS B 167      -4.636 -12.674  -2.123  1.00  0.00           N  
ATOM   2073  CA  CYS B 167      -5.767 -12.925  -3.009  1.00  0.00           C  
ATOM   2074  C   CYS B 167      -5.353 -13.825  -4.167  1.00  0.00           C  
ATOM   2075  O   CYS B 167      -6.058 -14.771  -4.515  1.00  0.00           O  
ATOM   2076  CB  CYS B 167      -6.326 -11.606  -3.546  1.00  0.00           C  
ATOM   2077  SG  CYS B 167      -6.863 -10.455  -2.259  1.00  0.00           S  
ATOM   2078  H   CYS B 167      -4.360 -11.749  -1.948  1.00  0.00           H  
ATOM   2079  HA  CYS B 167      -6.532 -13.425  -2.436  1.00  0.00           H  
ATOM   2080  HB2 CYS B 167      -5.564 -11.112  -4.129  1.00  0.00           H  
ATOM   2081  HB3 CYS B 167      -7.177 -11.815  -4.176  1.00  0.00           H  
ATOM   2082  HG  CYS B 167      -6.564 -10.796  -1.413  1.00  0.00           H  
ATOM   2083  N   VAL B 168      -4.200 -13.526  -4.752  1.00  0.00           N  
ATOM   2084  CA  VAL B 168      -3.683 -14.308  -5.867  1.00  0.00           C  
ATOM   2085  C   VAL B 168      -3.334 -15.724  -5.423  1.00  0.00           C  
ATOM   2086  O   VAL B 168      -3.550 -16.688  -6.157  1.00  0.00           O  
ATOM   2087  CB  VAL B 168      -2.434 -13.646  -6.482  1.00  0.00           C  
ATOM   2088  CG1 VAL B 168      -1.977 -14.402  -7.720  1.00  0.00           C  
ATOM   2089  CG2 VAL B 168      -2.711 -12.188  -6.813  1.00  0.00           C  
ATOM   2090  H   VAL B 168      -3.683 -12.762  -4.423  1.00  0.00           H  
ATOM   2091  HA  VAL B 168      -4.451 -14.358  -6.626  1.00  0.00           H  
ATOM   2092  HB  VAL B 168      -1.637 -13.682  -5.753  1.00  0.00           H  
ATOM   2093 HG11 VAL B 168      -2.335 -13.895  -8.604  1.00  0.00           H  
ATOM   2094 HG12 VAL B 168      -2.376 -15.407  -7.697  1.00  0.00           H  
ATOM   2095 HG13 VAL B 168      -0.899 -14.444  -7.740  1.00  0.00           H  
ATOM   2096 HG21 VAL B 168      -3.509 -11.821  -6.185  1.00  0.00           H  
ATOM   2097 HG22 VAL B 168      -3.001 -12.104  -7.851  1.00  0.00           H  
ATOM   2098 HG23 VAL B 168      -1.820 -11.604  -6.641  1.00  0.00           H  
ATOM   2099  N   GLU B 169      -2.793 -15.843  -4.213  1.00  0.00           N  
ATOM   2100  CA  GLU B 169      -2.415 -17.141  -3.670  1.00  0.00           C  
ATOM   2101  C   GLU B 169      -3.650 -17.949  -3.285  1.00  0.00           C  
ATOM   2102  O   GLU B 169      -3.668 -19.174  -3.409  1.00  0.00           O  
ATOM   2103  CB  GLU B 169      -1.504 -16.962  -2.452  1.00  0.00           C  
ATOM   2104  CG  GLU B 169      -0.122 -17.560  -2.636  1.00  0.00           C  
ATOM   2105  CD  GLU B 169      -0.162 -19.054  -2.895  1.00  0.00           C  
ATOM   2106  OE1 GLU B 169      -0.556 -19.805  -1.979  1.00  0.00           O  
ATOM   2107  OE2 GLU B 169       0.201 -19.472  -4.014  1.00  0.00           O  
ATOM   2108  H   GLU B 169      -2.646 -15.037  -3.676  1.00  0.00           H  
ATOM   2109  HA  GLU B 169      -1.875 -17.676  -4.435  1.00  0.00           H  
ATOM   2110  HB2 GLU B 169      -1.394 -15.906  -2.253  1.00  0.00           H  
ATOM   2111  HB3 GLU B 169      -1.967 -17.434  -1.597  1.00  0.00           H  
ATOM   2112  HG2 GLU B 169       0.356 -17.078  -3.476  1.00  0.00           H  
ATOM   2113  HG3 GLU B 169       0.456 -17.380  -1.742  1.00  0.00           H  
ATOM   2114  N   SER B 170      -4.684 -17.253  -2.822  1.00  0.00           N  
ATOM   2115  CA  SER B 170      -5.924 -17.902  -2.424  1.00  0.00           C  
ATOM   2116  C   SER B 170      -6.693 -18.367  -3.650  1.00  0.00           C  
ATOM   2117  O   SER B 170      -7.336 -19.417  -3.632  1.00  0.00           O  
ATOM   2118  CB  SER B 170      -6.784 -16.942  -1.602  1.00  0.00           C  
ATOM   2119  OG  SER B 170      -6.937 -15.698  -2.263  1.00  0.00           O  
ATOM   2120  H   SER B 170      -4.613 -16.280  -2.751  1.00  0.00           H  
ATOM   2121  HA  SER B 170      -5.673 -18.761  -1.820  1.00  0.00           H  
ATOM   2122  HB2 SER B 170      -7.762 -17.376  -1.452  1.00  0.00           H  
ATOM   2123  HB3 SER B 170      -6.316 -16.772  -0.644  1.00  0.00           H  
ATOM   2124  HG  SER B 170      -7.836 -15.615  -2.586  1.00  0.00           H  
ATOM   2125  N   VAL B 171      -6.616 -17.583  -4.718  1.00  0.00           N  
ATOM   2126  CA  VAL B 171      -7.296 -17.917  -5.955  1.00  0.00           C  
ATOM   2127  C   VAL B 171      -6.565 -19.040  -6.672  1.00  0.00           C  
ATOM   2128  O   VAL B 171      -7.181 -19.905  -7.295  1.00  0.00           O  
ATOM   2129  CB  VAL B 171      -7.407 -16.700  -6.894  1.00  0.00           C  
ATOM   2130  CG1 VAL B 171      -8.179 -17.062  -8.155  1.00  0.00           C  
ATOM   2131  CG2 VAL B 171      -8.064 -15.530  -6.177  1.00  0.00           C  
ATOM   2132  H   VAL B 171      -6.080 -16.767  -4.674  1.00  0.00           H  
ATOM   2133  HA  VAL B 171      -8.290 -18.247  -5.703  1.00  0.00           H  
ATOM   2134  HB  VAL B 171      -6.409 -16.401  -7.183  1.00  0.00           H  
ATOM   2135 HG11 VAL B 171      -7.620 -17.791  -8.722  1.00  0.00           H  
ATOM   2136 HG12 VAL B 171      -8.327 -16.175  -8.754  1.00  0.00           H  
ATOM   2137 HG13 VAL B 171      -9.138 -17.476  -7.883  1.00  0.00           H  
ATOM   2138 HG21 VAL B 171      -8.020 -15.689  -5.111  1.00  0.00           H  
ATOM   2139 HG22 VAL B 171      -9.097 -15.454  -6.486  1.00  0.00           H  
ATOM   2140 HG23 VAL B 171      -7.546 -14.617  -6.428  1.00  0.00           H  
ATOM   2141  N   ASP B 172      -5.241 -19.019  -6.574  1.00  0.00           N  
ATOM   2142  CA  ASP B 172      -4.415 -20.035  -7.205  1.00  0.00           C  
ATOM   2143  C   ASP B 172      -4.561 -21.369  -6.482  1.00  0.00           C  
ATOM   2144  O   ASP B 172      -4.447 -22.433  -7.091  1.00  0.00           O  
ATOM   2145  CB  ASP B 172      -2.948 -19.600  -7.215  1.00  0.00           C  
ATOM   2146  CG  ASP B 172      -2.114 -20.401  -8.196  1.00  0.00           C  
ATOM   2147  OD1 ASP B 172      -2.082 -21.643  -8.071  1.00  0.00           O  
ATOM   2148  OD2 ASP B 172      -1.494 -19.787  -9.089  1.00  0.00           O  
ATOM   2149  H   ASP B 172      -4.811 -18.303  -6.060  1.00  0.00           H  
ATOM   2150  HA  ASP B 172      -4.755 -20.147  -8.222  1.00  0.00           H  
ATOM   2151  HB2 ASP B 172      -2.889 -18.558  -7.490  1.00  0.00           H  
ATOM   2152  HB3 ASP B 172      -2.534 -19.732  -6.226  1.00  0.00           H  
ATOM   2153  N   LYS B 173      -4.816 -21.301  -5.180  1.00  0.00           N  
ATOM   2154  CA  LYS B 173      -4.983 -22.500  -4.368  1.00  0.00           C  
ATOM   2155  C   LYS B 173      -6.373 -23.095  -4.558  1.00  0.00           C  
ATOM   2156  O   LYS B 173      -6.527 -24.157  -5.160  1.00  0.00           O  
ATOM   2157  CB  LYS B 173      -4.749 -22.176  -2.892  1.00  0.00           C  
ATOM   2158  CG  LYS B 173      -3.287 -21.947  -2.544  1.00  0.00           C  
ATOM   2159  CD  LYS B 173      -2.498 -23.246  -2.563  1.00  0.00           C  
ATOM   2160  CE  LYS B 173      -1.116 -23.049  -3.163  1.00  0.00           C  
ATOM   2161  NZ  LYS B 173      -0.072 -22.886  -2.114  1.00  0.00           N  
ATOM   2162  H   LYS B 173      -4.897 -20.422  -4.754  1.00  0.00           H  
ATOM   2163  HA  LYS B 173      -4.250 -23.222  -4.690  1.00  0.00           H  
ATOM   2164  HB2 LYS B 173      -5.301 -21.282  -2.641  1.00  0.00           H  
ATOM   2165  HB3 LYS B 173      -5.116 -22.997  -2.293  1.00  0.00           H  
ATOM   2166  HG2 LYS B 173      -2.858 -21.265  -3.262  1.00  0.00           H  
ATOM   2167  HG3 LYS B 173      -3.227 -21.514  -1.555  1.00  0.00           H  
ATOM   2168  HD2 LYS B 173      -2.392 -23.607  -1.552  1.00  0.00           H  
ATOM   2169  HD3 LYS B 173      -3.037 -23.974  -3.153  1.00  0.00           H  
ATOM   2170  HE2 LYS B 173      -0.874 -23.911  -3.767  1.00  0.00           H  
ATOM   2171  HE3 LYS B 173      -1.130 -22.167  -3.787  1.00  0.00           H  
ATOM   2172  HZ1 LYS B 173       0.649 -22.206  -2.429  1.00  0.00           H  
ATOM   2173  HZ2 LYS B 173       0.388 -23.798  -1.921  1.00  0.00           H  
ATOM   2174  HZ3 LYS B 173      -0.502 -22.534  -1.235  1.00  0.00           H  
ATOM   2175  N   GLU B 174      -7.382 -22.399  -4.041  1.00  0.00           N  
ATOM   2176  CA  GLU B 174      -8.771 -22.851  -4.151  1.00  0.00           C  
ATOM   2177  C   GLU B 174      -9.685 -22.039  -3.237  1.00  0.00           C  
ATOM   2178  O   GLU B 174     -10.557 -22.592  -2.565  1.00  0.00           O  
ATOM   2179  CB  GLU B 174      -8.885 -24.341  -3.805  1.00  0.00           C  
ATOM   2180  CG  GLU B 174      -8.047 -24.755  -2.608  1.00  0.00           C  
ATOM   2181  CD  GLU B 174      -8.529 -26.049  -1.979  1.00  0.00           C  
ATOM   2182  OE1 GLU B 174      -8.508 -27.089  -2.671  1.00  0.00           O  
ATOM   2183  OE2 GLU B 174      -8.926 -26.022  -0.796  1.00  0.00           O  
ATOM   2184  H   GLU B 174      -7.190 -21.557  -3.577  1.00  0.00           H  
ATOM   2185  HA  GLU B 174      -9.086 -22.705  -5.174  1.00  0.00           H  
ATOM   2186  HB2 GLU B 174      -9.920 -24.569  -3.591  1.00  0.00           H  
ATOM   2187  HB3 GLU B 174      -8.568 -24.922  -4.658  1.00  0.00           H  
ATOM   2188  HG2 GLU B 174      -7.025 -24.888  -2.929  1.00  0.00           H  
ATOM   2189  HG3 GLU B 174      -8.092 -23.973  -1.864  1.00  0.00           H  
ATOM   2190  N   MET B 175      -9.483 -20.726  -3.220  1.00  0.00           N  
ATOM   2191  CA  MET B 175     -10.287 -19.836  -2.395  1.00  0.00           C  
ATOM   2192  C   MET B 175     -10.439 -18.476  -3.072  1.00  0.00           C  
ATOM   2193  O   MET B 175      -9.995 -17.457  -2.549  1.00  0.00           O  
ATOM   2194  CB  MET B 175      -9.651 -19.659  -1.011  1.00  0.00           C  
ATOM   2195  CG  MET B 175      -9.061 -20.935  -0.430  1.00  0.00           C  
ATOM   2196  SD  MET B 175      -7.349 -21.199  -0.932  1.00  0.00           S  
ATOM   2197  CE  MET B 175      -6.468 -20.531   0.479  1.00  0.00           C  
ATOM   2198  H   MET B 175      -8.781 -20.343  -3.782  1.00  0.00           H  
ATOM   2199  HA  MET B 175     -11.265 -20.280  -2.280  1.00  0.00           H  
ATOM   2200  HB2 MET B 175      -8.862 -18.927  -1.086  1.00  0.00           H  
ATOM   2201  HB3 MET B 175     -10.403 -19.292  -0.328  1.00  0.00           H  
ATOM   2202  HG2 MET B 175      -9.100 -20.874   0.647  1.00  0.00           H  
ATOM   2203  HG3 MET B 175      -9.653 -21.774  -0.763  1.00  0.00           H  
ATOM   2204  HE1 MET B 175      -5.828 -19.724   0.155  1.00  0.00           H  
ATOM   2205  HE2 MET B 175      -5.868 -21.309   0.927  1.00  0.00           H  
ATOM   2206  HE3 MET B 175      -7.174 -20.159   1.206  1.00  0.00           H  
ATOM   2207  N   GLN B 176     -11.076 -18.471  -4.237  1.00  0.00           N  
ATOM   2208  CA  GLN B 176     -11.291 -17.235  -4.981  1.00  0.00           C  
ATOM   2209  C   GLN B 176     -12.077 -16.250  -4.125  1.00  0.00           C  
ATOM   2210  O   GLN B 176     -11.885 -15.037  -4.205  1.00  0.00           O  
ATOM   2211  CB  GLN B 176     -12.042 -17.505  -6.288  1.00  0.00           C  
ATOM   2212  CG  GLN B 176     -11.440 -18.622  -7.123  1.00  0.00           C  
ATOM   2213  CD  GLN B 176     -12.083 -19.963  -6.836  1.00  0.00           C  
ATOM   2214  OE1 GLN B 176     -13.187 -20.247  -7.299  1.00  0.00           O  
ATOM   2215  NE2 GLN B 176     -11.392 -20.795  -6.069  1.00  0.00           N  
ATOM   2216  H   GLN B 176     -11.411 -19.312  -4.597  1.00  0.00           H  
ATOM   2217  HA  GLN B 176     -10.325 -16.814  -5.208  1.00  0.00           H  
ATOM   2218  HB2 GLN B 176     -13.061 -17.770  -6.053  1.00  0.00           H  
ATOM   2219  HB3 GLN B 176     -12.041 -16.602  -6.882  1.00  0.00           H  
ATOM   2220  HG2 GLN B 176     -11.578 -18.389  -8.168  1.00  0.00           H  
ATOM   2221  HG3 GLN B 176     -10.384 -18.690  -6.904  1.00  0.00           H  
ATOM   2222 HE21 GLN B 176     -10.512 -20.501  -5.742  1.00  0.00           H  
ATOM   2223 HE22 GLN B 176     -11.796 -21.655  -5.841  1.00  0.00           H  
ATOM   2224  N   VAL B 177     -12.960 -16.800  -3.304  1.00  0.00           N  
ATOM   2225  CA  VAL B 177     -13.792 -16.010  -2.410  1.00  0.00           C  
ATOM   2226  C   VAL B 177     -12.938 -15.224  -1.414  1.00  0.00           C  
ATOM   2227  O   VAL B 177     -13.297 -14.116  -1.006  1.00  0.00           O  
ATOM   2228  CB  VAL B 177     -14.775 -16.924  -1.641  1.00  0.00           C  
ATOM   2229  CG1 VAL B 177     -14.053 -18.153  -1.103  1.00  0.00           C  
ATOM   2230  CG2 VAL B 177     -15.463 -16.166  -0.518  1.00  0.00           C  
ATOM   2231  H   VAL B 177     -13.052 -17.776  -3.295  1.00  0.00           H  
ATOM   2232  HA  VAL B 177     -14.366 -15.319  -3.006  1.00  0.00           H  
ATOM   2233  HB  VAL B 177     -15.533 -17.259  -2.335  1.00  0.00           H  
ATOM   2234 HG11 VAL B 177     -13.071 -17.870  -0.753  1.00  0.00           H  
ATOM   2235 HG12 VAL B 177     -13.955 -18.886  -1.893  1.00  0.00           H  
ATOM   2236 HG13 VAL B 177     -14.620 -18.577  -0.289  1.00  0.00           H  
ATOM   2237 HG21 VAL B 177     -16.499 -16.467  -0.464  1.00  0.00           H  
ATOM   2238 HG22 VAL B 177     -15.405 -15.106  -0.712  1.00  0.00           H  
ATOM   2239 HG23 VAL B 177     -14.974 -16.389   0.418  1.00  0.00           H  
ATOM   2240  N   LEU B 178     -11.806 -15.803  -1.027  1.00  0.00           N  
ATOM   2241  CA  LEU B 178     -10.908 -15.152  -0.081  1.00  0.00           C  
ATOM   2242  C   LEU B 178     -10.456 -13.793  -0.598  1.00  0.00           C  
ATOM   2243  O   LEU B 178     -10.049 -12.933   0.179  1.00  0.00           O  
ATOM   2244  CB  LEU B 178      -9.694 -16.034   0.205  1.00  0.00           C  
ATOM   2245  CG  LEU B 178      -9.925 -17.136   1.239  1.00  0.00           C  
ATOM   2246  CD1 LEU B 178      -8.709 -18.044   1.332  1.00  0.00           C  
ATOM   2247  CD2 LEU B 178     -10.247 -16.529   2.597  1.00  0.00           C  
ATOM   2248  H   LEU B 178     -11.570 -16.685  -1.383  1.00  0.00           H  
ATOM   2249  HA  LEU B 178     -11.455 -15.002   0.838  1.00  0.00           H  
ATOM   2250  HB2 LEU B 178      -9.384 -16.497  -0.719  1.00  0.00           H  
ATOM   2251  HB3 LEU B 178      -8.891 -15.405   0.558  1.00  0.00           H  
ATOM   2252  HG  LEU B 178     -10.769 -17.739   0.932  1.00  0.00           H  
ATOM   2253 HD11 LEU B 178      -8.117 -17.764   2.189  1.00  0.00           H  
ATOM   2254 HD12 LEU B 178      -8.116 -17.943   0.436  1.00  0.00           H  
ATOM   2255 HD13 LEU B 178      -9.033 -19.068   1.437  1.00  0.00           H  
ATOM   2256 HD21 LEU B 178     -11.175 -15.982   2.536  1.00  0.00           H  
ATOM   2257 HD22 LEU B 178      -9.452 -15.857   2.888  1.00  0.00           H  
ATOM   2258 HD23 LEU B 178     -10.341 -17.316   3.331  1.00  0.00           H  
ATOM   2259  N   VAL B 179     -10.541 -13.593  -1.910  1.00  0.00           N  
ATOM   2260  CA  VAL B 179     -10.150 -12.320  -2.499  1.00  0.00           C  
ATOM   2261  C   VAL B 179     -10.972 -11.190  -1.891  1.00  0.00           C  
ATOM   2262  O   VAL B 179     -10.430 -10.170  -1.467  1.00  0.00           O  
ATOM   2263  CB  VAL B 179     -10.338 -12.320  -4.027  1.00  0.00           C  
ATOM   2264  CG1 VAL B 179      -9.813 -11.027  -4.633  1.00  0.00           C  
ATOM   2265  CG2 VAL B 179      -9.650 -13.526  -4.650  1.00  0.00           C  
ATOM   2266  H   VAL B 179     -10.881 -14.305  -2.487  1.00  0.00           H  
ATOM   2267  HA  VAL B 179      -9.104 -12.155  -2.281  1.00  0.00           H  
ATOM   2268  HB  VAL B 179     -11.395 -12.388  -4.241  1.00  0.00           H  
ATOM   2269 HG11 VAL B 179     -10.497 -10.682  -5.393  1.00  0.00           H  
ATOM   2270 HG12 VAL B 179      -8.844 -11.204  -5.075  1.00  0.00           H  
ATOM   2271 HG13 VAL B 179      -9.725 -10.277  -3.860  1.00  0.00           H  
ATOM   2272 HG21 VAL B 179      -8.708 -13.220  -5.080  1.00  0.00           H  
ATOM   2273 HG22 VAL B 179     -10.280 -13.942  -5.421  1.00  0.00           H  
ATOM   2274 HG23 VAL B 179      -9.471 -14.271  -3.889  1.00  0.00           H  
ATOM   2275  N   SER B 180     -12.282 -11.397  -1.836  1.00  0.00           N  
ATOM   2276  CA  SER B 180     -13.190 -10.413  -1.262  1.00  0.00           C  
ATOM   2277  C   SER B 180     -13.059 -10.390   0.258  1.00  0.00           C  
ATOM   2278  O   SER B 180     -13.207  -9.342   0.892  1.00  0.00           O  
ATOM   2279  CB  SER B 180     -14.635 -10.724  -1.657  1.00  0.00           C  
ATOM   2280  OG  SER B 180     -15.550  -9.952  -0.900  1.00  0.00           O  
ATOM   2281  H   SER B 180     -12.647 -12.240  -2.179  1.00  0.00           H  
ATOM   2282  HA  SER B 180     -12.919  -9.442  -1.651  1.00  0.00           H  
ATOM   2283  HB2 SER B 180     -14.776 -10.500  -2.705  1.00  0.00           H  
ATOM   2284  HB3 SER B 180     -14.836 -11.772  -1.484  1.00  0.00           H  
ATOM   2285  HG  SER B 180     -15.257  -9.038  -0.879  1.00  0.00           H  
ATOM   2286  N   ARG B 181     -12.764 -11.552   0.838  1.00  0.00           N  
ATOM   2287  CA  ARG B 181     -12.603 -11.656   2.283  1.00  0.00           C  
ATOM   2288  C   ARG B 181     -11.432 -10.794   2.723  1.00  0.00           C  
ATOM   2289  O   ARG B 181     -11.565  -9.935   3.595  1.00  0.00           O  
ATOM   2290  CB  ARG B 181     -12.375 -13.109   2.698  1.00  0.00           C  
ATOM   2291  CG  ARG B 181     -13.585 -14.005   2.479  1.00  0.00           C  
ATOM   2292  CD  ARG B 181     -13.715 -15.039   3.586  1.00  0.00           C  
ATOM   2293  NE  ARG B 181     -14.955 -15.805   3.479  1.00  0.00           N  
ATOM   2294  CZ  ARG B 181     -15.287 -16.796   4.305  1.00  0.00           C  
ATOM   2295  NH1 ARG B 181     -14.475 -17.141   5.297  1.00  0.00           N  
ATOM   2296  NH2 ARG B 181     -16.432 -17.442   4.139  1.00  0.00           N  
ATOM   2297  H   ARG B 181     -12.639 -12.350   0.281  1.00  0.00           H  
ATOM   2298  HA  ARG B 181     -13.505 -11.288   2.749  1.00  0.00           H  
ATOM   2299  HB2 ARG B 181     -11.550 -13.510   2.129  1.00  0.00           H  
ATOM   2300  HB3 ARG B 181     -12.123 -13.135   3.746  1.00  0.00           H  
ATOM   2301  HG2 ARG B 181     -14.475 -13.394   2.462  1.00  0.00           H  
ATOM   2302  HG3 ARG B 181     -13.477 -14.514   1.533  1.00  0.00           H  
ATOM   2303  HD2 ARG B 181     -12.879 -15.718   3.527  1.00  0.00           H  
ATOM   2304  HD3 ARG B 181     -13.699 -14.530   4.539  1.00  0.00           H  
ATOM   2305  HE  ARG B 181     -15.571 -15.571   2.755  1.00  0.00           H  
ATOM   2306 HH11 ARG B 181     -13.611 -16.658   5.429  1.00  0.00           H  
ATOM   2307 HH12 ARG B 181     -14.730 -17.885   5.916  1.00  0.00           H  
ATOM   2308 HH21 ARG B 181     -17.047 -17.186   3.392  1.00  0.00           H  
ATOM   2309 HH22 ARG B 181     -16.681 -18.185   4.760  1.00  0.00           H  
ATOM   2310  N   ILE B 182     -10.295 -11.000   2.074  1.00  0.00           N  
ATOM   2311  CA  ILE B 182      -9.109 -10.214   2.359  1.00  0.00           C  
ATOM   2312  C   ILE B 182      -9.389  -8.764   2.013  1.00  0.00           C  
ATOM   2313  O   ILE B 182      -8.904  -7.849   2.672  1.00  0.00           O  
ATOM   2314  CB  ILE B 182      -7.885 -10.701   1.556  1.00  0.00           C  
ATOM   2315  CG1 ILE B 182      -7.576 -12.161   1.878  1.00  0.00           C  
ATOM   2316  CG2 ILE B 182      -6.674  -9.826   1.847  1.00  0.00           C  
ATOM   2317  CD1 ILE B 182      -6.447 -12.729   1.049  1.00  0.00           C  
ATOM   2318  H   ILE B 182     -10.262 -11.674   1.368  1.00  0.00           H  
ATOM   2319  HA  ILE B 182      -8.892 -10.292   3.415  1.00  0.00           H  
ATOM   2320  HB  ILE B 182      -8.117 -10.612   0.505  1.00  0.00           H  
ATOM   2321 HG12 ILE B 182      -7.297 -12.244   2.920  1.00  0.00           H  
ATOM   2322 HG13 ILE B 182      -8.459 -12.760   1.696  1.00  0.00           H  
ATOM   2323 HG21 ILE B 182      -5.842 -10.152   1.239  1.00  0.00           H  
ATOM   2324 HG22 ILE B 182      -6.412  -9.909   2.891  1.00  0.00           H  
ATOM   2325 HG23 ILE B 182      -6.908  -8.798   1.614  1.00  0.00           H  
ATOM   2326 HD11 ILE B 182      -6.826 -13.033   0.084  1.00  0.00           H  
ATOM   2327 HD12 ILE B 182      -6.022 -13.583   1.554  1.00  0.00           H  
ATOM   2328 HD13 ILE B 182      -5.686 -11.974   0.913  1.00  0.00           H  
ATOM   2329  N   ALA B 183     -10.192  -8.570   0.970  1.00  0.00           N  
ATOM   2330  CA  ALA B 183     -10.559  -7.232   0.536  1.00  0.00           C  
ATOM   2331  C   ALA B 183     -11.185  -6.452   1.684  1.00  0.00           C  
ATOM   2332  O   ALA B 183     -11.008  -5.239   1.797  1.00  0.00           O  
ATOM   2333  CB  ALA B 183     -11.516  -7.303  -0.644  1.00  0.00           C  
ATOM   2334  H   ALA B 183     -10.556  -9.351   0.491  1.00  0.00           H  
ATOM   2335  HA  ALA B 183      -9.660  -6.726   0.215  1.00  0.00           H  
ATOM   2336  HB1 ALA B 183     -11.551  -6.344  -1.139  1.00  0.00           H  
ATOM   2337  HB2 ALA B 183     -12.503  -7.562  -0.291  1.00  0.00           H  
ATOM   2338  HB3 ALA B 183     -11.175  -8.056  -1.340  1.00  0.00           H  
ATOM   2339  N   ALA B 184     -11.918  -7.161   2.543  1.00  0.00           N  
ATOM   2340  CA  ALA B 184     -12.567  -6.532   3.682  1.00  0.00           C  
ATOM   2341  C   ALA B 184     -11.616  -6.426   4.871  1.00  0.00           C  
ATOM   2342  O   ALA B 184     -11.736  -5.513   5.686  1.00  0.00           O  
ATOM   2343  CB  ALA B 184     -13.824  -7.298   4.069  1.00  0.00           C  
ATOM   2344  H   ALA B 184     -12.023  -8.130   2.403  1.00  0.00           H  
ATOM   2345  HA  ALA B 184     -12.857  -5.535   3.386  1.00  0.00           H  
ATOM   2346  HB1 ALA B 184     -14.666  -6.622   4.084  1.00  0.00           H  
ATOM   2347  HB2 ALA B 184     -13.695  -7.737   5.047  1.00  0.00           H  
ATOM   2348  HB3 ALA B 184     -14.005  -8.079   3.345  1.00  0.00           H  
ATOM   2349  N   TRP B 185     -10.662  -7.349   4.960  1.00  0.00           N  
ATOM   2350  CA  TRP B 185      -9.696  -7.324   6.047  1.00  0.00           C  
ATOM   2351  C   TRP B 185      -8.697  -6.206   5.816  1.00  0.00           C  
ATOM   2352  O   TRP B 185      -8.270  -5.528   6.749  1.00  0.00           O  
ATOM   2353  CB  TRP B 185      -8.948  -8.652   6.144  1.00  0.00           C  
ATOM   2354  CG  TRP B 185      -9.828  -9.856   6.055  1.00  0.00           C  
ATOM   2355  CD1 TRP B 185     -11.175  -9.910   6.260  1.00  0.00           C  
ATOM   2356  CD2 TRP B 185      -9.413 -11.188   5.743  1.00  0.00           C  
ATOM   2357  NE1 TRP B 185     -11.624 -11.197   6.088  1.00  0.00           N  
ATOM   2358  CE2 TRP B 185     -10.559 -12.002   5.776  1.00  0.00           C  
ATOM   2359  CE3 TRP B 185      -8.180 -11.769   5.437  1.00  0.00           C  
ATOM   2360  CZ2 TRP B 185     -10.505 -13.370   5.516  1.00  0.00           C  
ATOM   2361  CZ3 TRP B 185      -8.129 -13.125   5.182  1.00  0.00           C  
ATOM   2362  CH2 TRP B 185      -9.285 -13.912   5.223  1.00  0.00           C  
ATOM   2363  H   TRP B 185     -10.599  -8.049   4.274  1.00  0.00           H  
ATOM   2364  HA  TRP B 185     -10.226  -7.141   6.970  1.00  0.00           H  
ATOM   2365  HB2 TRP B 185      -8.227  -8.709   5.342  1.00  0.00           H  
ATOM   2366  HB3 TRP B 185      -8.425  -8.692   7.091  1.00  0.00           H  
ATOM   2367  HD1 TRP B 185     -11.787  -9.057   6.514  1.00  0.00           H  
ATOM   2368  HE1 TRP B 185     -12.555 -11.488   6.178  1.00  0.00           H  
ATOM   2369  HE3 TRP B 185      -7.278 -11.175   5.400  1.00  0.00           H  
ATOM   2370  HZ2 TRP B 185     -11.389 -13.990   5.544  1.00  0.00           H  
ATOM   2371  HZ3 TRP B 185      -7.183 -13.592   4.945  1.00  0.00           H  
ATOM   2372  HH2 TRP B 185      -9.196 -14.971   5.022  1.00  0.00           H  
ATOM   2373  N   MET B 186      -8.330  -6.030   4.555  1.00  0.00           N  
ATOM   2374  CA  MET B 186      -7.379  -5.005   4.169  1.00  0.00           C  
ATOM   2375  C   MET B 186      -8.003  -3.622   4.267  1.00  0.00           C  
ATOM   2376  O   MET B 186      -7.458  -2.729   4.915  1.00  0.00           O  
ATOM   2377  CB  MET B 186      -6.876  -5.262   2.749  1.00  0.00           C  
ATOM   2378  CG  MET B 186      -5.416  -5.681   2.687  1.00  0.00           C  
ATOM   2379  SD  MET B 186      -4.329  -4.339   2.170  1.00  0.00           S  
ATOM   2380  CE  MET B 186      -5.177  -3.773   0.698  1.00  0.00           C  
ATOM   2381  H   MET B 186      -8.709  -6.609   3.866  1.00  0.00           H  
ATOM   2382  HA  MET B 186      -6.550  -5.060   4.852  1.00  0.00           H  
ATOM   2383  HB2 MET B 186      -7.472  -6.048   2.306  1.00  0.00           H  
ATOM   2384  HB3 MET B 186      -6.998  -4.361   2.168  1.00  0.00           H  
ATOM   2385  HG2 MET B 186      -5.111  -6.013   3.667  1.00  0.00           H  
ATOM   2386  HG3 MET B 186      -5.318  -6.495   1.984  1.00  0.00           H  
ATOM   2387  HE1 MET B 186      -5.869  -4.534   0.368  1.00  0.00           H  
ATOM   2388  HE2 MET B 186      -4.455  -3.579  -0.081  1.00  0.00           H  
ATOM   2389  HE3 MET B 186      -5.720  -2.866   0.921  1.00  0.00           H  
ATOM   2390  N   ALA B 187      -9.155  -3.446   3.628  1.00  0.00           N  
ATOM   2391  CA  ALA B 187      -9.841  -2.164   3.663  1.00  0.00           C  
ATOM   2392  C   ALA B 187     -10.146  -1.764   5.099  1.00  0.00           C  
ATOM   2393  O   ALA B 187      -9.862  -0.643   5.518  1.00  0.00           O  
ATOM   2394  CB  ALA B 187     -11.118  -2.219   2.841  1.00  0.00           C  
ATOM   2395  H   ALA B 187      -9.554  -4.193   3.129  1.00  0.00           H  
ATOM   2396  HA  ALA B 187      -9.188  -1.424   3.226  1.00  0.00           H  
ATOM   2397  HB1 ALA B 187     -11.919  -2.614   3.446  1.00  0.00           H  
ATOM   2398  HB2 ALA B 187     -10.966  -2.855   1.982  1.00  0.00           H  
ATOM   2399  HB3 ALA B 187     -11.375  -1.223   2.508  1.00  0.00           H  
ATOM   2400  N   THR B 188     -10.717  -2.697   5.851  1.00  0.00           N  
ATOM   2401  CA  THR B 188     -11.062  -2.455   7.247  1.00  0.00           C  
ATOM   2402  C   THR B 188      -9.838  -2.024   8.050  1.00  0.00           C  
ATOM   2403  O   THR B 188      -9.906  -1.074   8.829  1.00  0.00           O  
ATOM   2404  CB  THR B 188     -11.685  -3.712   7.862  1.00  0.00           C  
ATOM   2405  OG1 THR B 188     -12.929  -4.005   7.249  1.00  0.00           O  
ATOM   2406  CG2 THR B 188     -11.925  -3.604   9.351  1.00  0.00           C  
ATOM   2407  H   THR B 188     -10.908  -3.572   5.457  1.00  0.00           H  
ATOM   2408  HA  THR B 188     -11.788  -1.655   7.271  1.00  0.00           H  
ATOM   2409  HB  THR B 188     -11.020  -4.550   7.692  1.00  0.00           H  
ATOM   2410  HG1 THR B 188     -13.470  -3.212   7.232  1.00  0.00           H  
ATOM   2411 HG21 THR B 188     -11.355  -4.366   9.865  1.00  0.00           H  
ATOM   2412 HG22 THR B 188     -12.976  -3.744   9.558  1.00  0.00           H  
ATOM   2413 HG23 THR B 188     -11.615  -2.630   9.696  1.00  0.00           H  
ATOM   2414  N   TYR B 189      -8.715  -2.710   7.854  1.00  0.00           N  
ATOM   2415  CA  TYR B 189      -7.492  -2.360   8.564  1.00  0.00           C  
ATOM   2416  C   TYR B 189      -6.986  -1.011   8.074  1.00  0.00           C  
ATOM   2417  O   TYR B 189      -6.455  -0.209   8.840  1.00  0.00           O  
ATOM   2418  CB  TYR B 189      -6.422  -3.433   8.356  1.00  0.00           C  
ATOM   2419  CG  TYR B 189      -5.763  -3.894   9.636  1.00  0.00           C  
ATOM   2420  CD1 TYR B 189      -6.379  -4.827  10.460  1.00  0.00           C  
ATOM   2421  CD2 TYR B 189      -4.524  -3.397  10.019  1.00  0.00           C  
ATOM   2422  CE1 TYR B 189      -5.778  -5.253  11.630  1.00  0.00           C  
ATOM   2423  CE2 TYR B 189      -3.917  -3.817  11.187  1.00  0.00           C  
ATOM   2424  CZ  TYR B 189      -4.547  -4.744  11.988  1.00  0.00           C  
ATOM   2425  OH  TYR B 189      -3.946  -5.165  13.152  1.00  0.00           O  
ATOM   2426  H   TYR B 189      -8.704  -3.453   7.211  1.00  0.00           H  
ATOM   2427  HA  TYR B 189      -7.726  -2.288   9.616  1.00  0.00           H  
ATOM   2428  HB2 TYR B 189      -6.873  -4.295   7.888  1.00  0.00           H  
ATOM   2429  HB3 TYR B 189      -5.651  -3.042   7.709  1.00  0.00           H  
ATOM   2430  HD1 TYR B 189      -7.342  -5.225  10.177  1.00  0.00           H  
ATOM   2431  HD2 TYR B 189      -4.032  -2.669   9.389  1.00  0.00           H  
ATOM   2432  HE1 TYR B 189      -6.272  -5.979  12.258  1.00  0.00           H  
ATOM   2433  HE2 TYR B 189      -2.953  -3.417  11.468  1.00  0.00           H  
ATOM   2434  HH  TYR B 189      -3.617  -6.059  13.038  1.00  0.00           H  
ATOM   2435  N   LEU B 190      -7.161  -0.771   6.783  1.00  0.00           N  
ATOM   2436  CA  LEU B 190      -6.729   0.474   6.171  1.00  0.00           C  
ATOM   2437  C   LEU B 190      -7.504   1.667   6.735  1.00  0.00           C  
ATOM   2438  O   LEU B 190      -6.921   2.704   7.049  1.00  0.00           O  
ATOM   2439  CB  LEU B 190      -6.907   0.398   4.652  1.00  0.00           C  
ATOM   2440  CG  LEU B 190      -7.115   1.741   3.948  1.00  0.00           C  
ATOM   2441  CD1 LEU B 190      -5.932   2.661   4.205  1.00  0.00           C  
ATOM   2442  CD2 LEU B 190      -7.325   1.536   2.457  1.00  0.00           C  
ATOM   2443  H   LEU B 190      -7.592  -1.452   6.227  1.00  0.00           H  
ATOM   2444  HA  LEU B 190      -5.683   0.606   6.394  1.00  0.00           H  
ATOM   2445  HB2 LEU B 190      -6.030  -0.070   4.231  1.00  0.00           H  
ATOM   2446  HB3 LEU B 190      -7.761  -0.227   4.441  1.00  0.00           H  
ATOM   2447  HG  LEU B 190      -8.001   2.213   4.352  1.00  0.00           H  
ATOM   2448 HD11 LEU B 190      -6.264   3.688   4.183  1.00  0.00           H  
ATOM   2449 HD12 LEU B 190      -5.185   2.509   3.440  1.00  0.00           H  
ATOM   2450 HD13 LEU B 190      -5.507   2.440   5.171  1.00  0.00           H  
ATOM   2451 HD21 LEU B 190      -7.221   2.481   1.945  1.00  0.00           H  
ATOM   2452 HD22 LEU B 190      -8.315   1.141   2.284  1.00  0.00           H  
ATOM   2453 HD23 LEU B 190      -6.590   0.840   2.082  1.00  0.00           H  
ATOM   2454  N   ASN B 191      -8.823   1.522   6.834  1.00  0.00           N  
ATOM   2455  CA  ASN B 191      -9.678   2.600   7.331  1.00  0.00           C  
ATOM   2456  C   ASN B 191      -9.727   2.658   8.856  1.00  0.00           C  
ATOM   2457  O   ASN B 191      -9.884   3.735   9.434  1.00  0.00           O  
ATOM   2458  CB  ASN B 191     -11.108   2.454   6.798  1.00  0.00           C  
ATOM   2459  CG  ASN B 191     -11.181   1.709   5.481  1.00  0.00           C  
ATOM   2460  OD1 ASN B 191     -10.508   2.064   4.514  1.00  0.00           O  
ATOM   2461  ND2 ASN B 191     -12.005   0.671   5.443  1.00  0.00           N  
ATOM   2462  H   ASN B 191      -9.232   0.679   6.549  1.00  0.00           H  
ATOM   2463  HA  ASN B 191      -9.270   3.529   6.966  1.00  0.00           H  
ATOM   2464  HB2 ASN B 191     -11.698   1.913   7.522  1.00  0.00           H  
ATOM   2465  HB3 ASN B 191     -11.533   3.437   6.657  1.00  0.00           H  
ATOM   2466 HD21 ASN B 191     -12.512   0.450   6.255  1.00  0.00           H  
ATOM   2467 HD22 ASN B 191     -12.064   0.159   4.608  1.00  0.00           H  
ATOM   2468  N   ASP B 192      -9.648   1.506   9.506  1.00  0.00           N  
ATOM   2469  CA  ASP B 192      -9.746   1.459  10.964  1.00  0.00           C  
ATOM   2470  C   ASP B 192      -8.400   1.327  11.687  1.00  0.00           C  
ATOM   2471  O   ASP B 192      -8.277   1.762  12.832  1.00  0.00           O  
ATOM   2472  CB  ASP B 192     -10.660   0.305  11.383  1.00  0.00           C  
ATOM   2473  CG  ASP B 192     -11.622   0.702  12.485  1.00  0.00           C  
ATOM   2474  OD1 ASP B 192     -11.266   1.583  13.295  1.00  0.00           O  
ATOM   2475  OD2 ASP B 192     -12.732   0.132  12.538  1.00  0.00           O  
ATOM   2476  H   ASP B 192      -9.565   0.671   8.998  1.00  0.00           H  
ATOM   2477  HA  ASP B 192     -10.205   2.378  11.280  1.00  0.00           H  
ATOM   2478  HB2 ASP B 192     -11.236  -0.019  10.528  1.00  0.00           H  
ATOM   2479  HB3 ASP B 192     -10.055  -0.518  11.736  1.00  0.00           H  
ATOM   2480  N   HIS B 193      -7.413   0.691  11.065  1.00  0.00           N  
ATOM   2481  CA  HIS B 193      -6.126   0.485  11.736  1.00  0.00           C  
ATOM   2482  C   HIS B 193      -5.038   1.494  11.352  1.00  0.00           C  
ATOM   2483  O   HIS B 193      -4.318   1.977  12.225  1.00  0.00           O  
ATOM   2484  CB  HIS B 193      -5.620  -0.940  11.496  1.00  0.00           C  
ATOM   2485  CG  HIS B 193      -6.336  -1.967  12.315  1.00  0.00           C  
ATOM   2486  ND1 HIS B 193      -5.761  -2.610  13.390  1.00  0.00           N  
ATOM   2487  CD2 HIS B 193      -7.593  -2.460  12.213  1.00  0.00           C  
ATOM   2488  CE1 HIS B 193      -6.630  -3.454  13.914  1.00  0.00           C  
ATOM   2489  NE2 HIS B 193      -7.751  -3.382  13.220  1.00  0.00           N  
ATOM   2490  H   HIS B 193      -7.560   0.323  10.170  1.00  0.00           H  
ATOM   2491  HA  HIS B 193      -6.310   0.592  12.793  1.00  0.00           H  
ATOM   2492  HB2 HIS B 193      -5.749  -1.195  10.458  1.00  0.00           H  
ATOM   2493  HB3 HIS B 193      -4.571  -0.988  11.747  1.00  0.00           H  
ATOM   2494  HD1 HIS B 193      -4.847  -2.470  13.719  1.00  0.00           H  
ATOM   2495  HD2 HIS B 193      -8.334  -2.178  11.479  1.00  0.00           H  
ATOM   2496  HE1 HIS B 193      -6.456  -4.094  14.766  1.00  0.00           H  
ATOM   2497  HE2 HIS B 193      -8.533  -3.958  13.345  1.00  0.00           H  
ATOM   2498  N   LEU B 194      -4.876   1.787  10.063  1.00  0.00           N  
ATOM   2499  CA  LEU B 194      -3.816   2.709   9.643  1.00  0.00           C  
ATOM   2500  C   LEU B 194      -4.348   4.026   9.078  1.00  0.00           C  
ATOM   2501  O   LEU B 194      -3.585   4.979   8.922  1.00  0.00           O  
ATOM   2502  CB  LEU B 194      -2.904   2.036   8.616  1.00  0.00           C  
ATOM   2503  CG  LEU B 194      -3.568   1.690   7.283  1.00  0.00           C  
ATOM   2504  CD1 LEU B 194      -3.056   2.601   6.177  1.00  0.00           C  
ATOM   2505  CD2 LEU B 194      -3.323   0.228   6.932  1.00  0.00           C  
ATOM   2506  H   LEU B 194      -5.448   1.361   9.389  1.00  0.00           H  
ATOM   2507  HA  LEU B 194      -3.227   2.935  10.516  1.00  0.00           H  
ATOM   2508  HB2 LEU B 194      -2.072   2.697   8.420  1.00  0.00           H  
ATOM   2509  HB3 LEU B 194      -2.522   1.125   9.051  1.00  0.00           H  
ATOM   2510  HG  LEU B 194      -4.633   1.841   7.372  1.00  0.00           H  
ATOM   2511 HD11 LEU B 194      -2.994   2.045   5.254  1.00  0.00           H  
ATOM   2512 HD12 LEU B 194      -2.075   2.970   6.442  1.00  0.00           H  
ATOM   2513 HD13 LEU B 194      -3.733   3.432   6.054  1.00  0.00           H  
ATOM   2514 HD21 LEU B 194      -2.405  -0.105   7.394  1.00  0.00           H  
ATOM   2515 HD22 LEU B 194      -3.244   0.125   5.860  1.00  0.00           H  
ATOM   2516 HD23 LEU B 194      -4.146  -0.370   7.291  1.00  0.00           H  
ATOM   2517  N   GLU B 195      -5.639   4.090   8.775  1.00  0.00           N  
ATOM   2518  CA  GLU B 195      -6.231   5.313   8.230  1.00  0.00           C  
ATOM   2519  C   GLU B 195      -5.789   6.543   9.023  1.00  0.00           C  
ATOM   2520  O   GLU B 195      -5.339   7.538   8.448  1.00  0.00           O  
ATOM   2521  CB  GLU B 195      -7.754   5.219   8.232  1.00  0.00           C  
ATOM   2522  CG  GLU B 195      -8.400   5.822   6.996  1.00  0.00           C  
ATOM   2523  CD  GLU B 195      -9.849   6.206   7.224  1.00  0.00           C  
ATOM   2524  OE1 GLU B 195     -10.158   6.735   8.312  1.00  0.00           O  
ATOM   2525  OE2 GLU B 195     -10.674   5.979   6.314  1.00  0.00           O  
ATOM   2526  H   GLU B 195      -6.207   3.304   8.919  1.00  0.00           H  
ATOM   2527  HA  GLU B 195      -5.889   5.419   7.210  1.00  0.00           H  
ATOM   2528  HB2 GLU B 195      -8.033   4.181   8.289  1.00  0.00           H  
ATOM   2529  HB3 GLU B 195      -8.137   5.734   9.100  1.00  0.00           H  
ATOM   2530  HG2 GLU B 195      -7.849   6.705   6.712  1.00  0.00           H  
ATOM   2531  HG3 GLU B 195      -8.356   5.099   6.194  1.00  0.00           H  
ATOM   2532  N   PRO B 196      -5.901   6.487  10.362  1.00  0.00           N  
ATOM   2533  CA  PRO B 196      -5.501   7.597  11.224  1.00  0.00           C  
ATOM   2534  C   PRO B 196      -4.066   8.022  10.952  1.00  0.00           C  
ATOM   2535  O   PRO B 196      -3.750   9.212  10.944  1.00  0.00           O  
ATOM   2536  CB  PRO B 196      -5.637   7.028  12.640  1.00  0.00           C  
ATOM   2537  CG  PRO B 196      -6.619   5.916  12.511  1.00  0.00           C  
ATOM   2538  CD  PRO B 196      -6.416   5.341  11.137  1.00  0.00           C  
ATOM   2539  HA  PRO B 196      -6.155   8.446  11.107  1.00  0.00           H  
ATOM   2540  HB2 PRO B 196      -4.675   6.670  12.979  1.00  0.00           H  
ATOM   2541  HB3 PRO B 196      -5.996   7.796  13.307  1.00  0.00           H  
ATOM   2542  HG2 PRO B 196      -6.425   5.165  13.264  1.00  0.00           H  
ATOM   2543  HG3 PRO B 196      -7.623   6.299  12.613  1.00  0.00           H  
ATOM   2544  HD2 PRO B 196      -5.693   4.540  11.166  1.00  0.00           H  
ATOM   2545  HD3 PRO B 196      -7.354   4.992  10.731  1.00  0.00           H  
ATOM   2546  N   TRP B 197      -3.205   7.041  10.705  1.00  0.00           N  
ATOM   2547  CA  TRP B 197      -1.811   7.322  10.411  1.00  0.00           C  
ATOM   2548  C   TRP B 197      -1.706   8.036   9.079  1.00  0.00           C  
ATOM   2549  O   TRP B 197      -0.831   8.880   8.877  1.00  0.00           O  
ATOM   2550  CB  TRP B 197      -0.977   6.039  10.362  1.00  0.00           C  
ATOM   2551  CG  TRP B 197       0.442   6.309   9.965  1.00  0.00           C  
ATOM   2552  CD1 TRP B 197       1.533   6.325  10.782  1.00  0.00           C  
ATOM   2553  CD2 TRP B 197       0.920   6.629   8.652  1.00  0.00           C  
ATOM   2554  NE1 TRP B 197       2.654   6.651  10.062  1.00  0.00           N  
ATOM   2555  CE2 TRP B 197       2.307   6.837   8.754  1.00  0.00           C  
ATOM   2556  CE3 TRP B 197       0.313   6.765   7.400  1.00  0.00           C  
ATOM   2557  CZ2 TRP B 197       3.093   7.173   7.659  1.00  0.00           C  
ATOM   2558  CZ3 TRP B 197       1.096   7.096   6.312  1.00  0.00           C  
ATOM   2559  CH2 TRP B 197       2.475   7.299   6.449  1.00  0.00           C  
ATOM   2560  H   TRP B 197      -3.518   6.116  10.702  1.00  0.00           H  
ATOM   2561  HA  TRP B 197      -1.429   7.966  11.188  1.00  0.00           H  
ATOM   2562  HB2 TRP B 197      -0.977   5.575  11.337  1.00  0.00           H  
ATOM   2563  HB3 TRP B 197      -1.408   5.361   9.640  1.00  0.00           H  
ATOM   2564  HD1 TRP B 197       1.502   6.119  11.840  1.00  0.00           H  
ATOM   2565  HE1 TRP B 197       3.554   6.737  10.424  1.00  0.00           H  
ATOM   2566  HE3 TRP B 197      -0.748   6.609   7.276  1.00  0.00           H  
ATOM   2567  HZ2 TRP B 197       4.159   7.331   7.747  1.00  0.00           H  
ATOM   2568  HZ3 TRP B 197       0.644   7.206   5.338  1.00  0.00           H  
ATOM   2569  HH2 TRP B 197       3.049   7.558   5.576  1.00  0.00           H  
ATOM   2570  N   ILE B 198      -2.602   7.688   8.166  1.00  0.00           N  
ATOM   2571  CA  ILE B 198      -2.607   8.292   6.850  1.00  0.00           C  
ATOM   2572  C   ILE B 198      -2.755   9.798   6.967  1.00  0.00           C  
ATOM   2573  O   ILE B 198      -1.836  10.549   6.642  1.00  0.00           O  
ATOM   2574  CB  ILE B 198      -3.747   7.738   5.973  1.00  0.00           C  
ATOM   2575  CG1 ILE B 198      -3.731   6.208   5.969  1.00  0.00           C  
ATOM   2576  CG2 ILE B 198      -3.632   8.276   4.556  1.00  0.00           C  
ATOM   2577  CD1 ILE B 198      -2.395   5.619   5.570  1.00  0.00           C  
ATOM   2578  H   ILE B 198      -3.271   7.006   8.385  1.00  0.00           H  
ATOM   2579  HA  ILE B 198      -1.667   8.062   6.377  1.00  0.00           H  
ATOM   2580  HB  ILE B 198      -4.686   8.079   6.384  1.00  0.00           H  
ATOM   2581 HG12 ILE B 198      -3.969   5.849   6.958  1.00  0.00           H  
ATOM   2582 HG13 ILE B 198      -4.474   5.849   5.270  1.00  0.00           H  
ATOM   2583 HG21 ILE B 198      -4.257   9.150   4.452  1.00  0.00           H  
ATOM   2584 HG22 ILE B 198      -3.950   7.520   3.856  1.00  0.00           H  
ATOM   2585 HG23 ILE B 198      -2.605   8.543   4.356  1.00  0.00           H  
ATOM   2586 HD11 ILE B 198      -1.772   6.392   5.147  1.00  0.00           H  
ATOM   2587 HD12 ILE B 198      -2.549   4.841   4.838  1.00  0.00           H  
ATOM   2588 HD13 ILE B 198      -1.912   5.204   6.441  1.00  0.00           H  
ATOM   2589  N   GLN B 199      -3.909  10.230   7.446  1.00  0.00           N  
ATOM   2590  CA  GLN B 199      -4.176  11.652   7.618  1.00  0.00           C  
ATOM   2591  C   GLN B 199      -3.177  12.288   8.586  1.00  0.00           C  
ATOM   2592  O   GLN B 199      -2.994  13.505   8.589  1.00  0.00           O  
ATOM   2593  CB  GLN B 199      -5.603  11.865   8.124  1.00  0.00           C  
ATOM   2594  CG  GLN B 199      -6.638  11.918   7.011  1.00  0.00           C  
ATOM   2595  CD  GLN B 199      -7.642  10.785   7.093  1.00  0.00           C  
ATOM   2596  OE1 GLN B 199      -8.809  10.997   7.423  1.00  0.00           O  
ATOM   2597  NE2 GLN B 199      -7.193   9.573   6.791  1.00  0.00           N  
ATOM   2598  H   GLN B 199      -4.598   9.576   7.701  1.00  0.00           H  
ATOM   2599  HA  GLN B 199      -4.072  12.126   6.654  1.00  0.00           H  
ATOM   2600  HB2 GLN B 199      -5.862  11.052   8.787  1.00  0.00           H  
ATOM   2601  HB3 GLN B 199      -5.646  12.793   8.670  1.00  0.00           H  
ATOM   2602  HG2 GLN B 199      -7.170  12.855   7.078  1.00  0.00           H  
ATOM   2603  HG3 GLN B 199      -6.129  11.860   6.061  1.00  0.00           H  
ATOM   2604 HE21 GLN B 199      -6.247   9.479   6.535  1.00  0.00           H  
ATOM   2605 HE22 GLN B 199      -7.824   8.821   6.836  1.00  0.00           H  
ATOM   2606  N   GLU B 200      -2.548  11.461   9.418  1.00  0.00           N  
ATOM   2607  CA  GLU B 200      -1.587  11.942  10.402  1.00  0.00           C  
ATOM   2608  C   GLU B 200      -0.348  12.558   9.759  1.00  0.00           C  
ATOM   2609  O   GLU B 200       0.067  13.657  10.122  1.00  0.00           O  
ATOM   2610  CB  GLU B 200      -1.157  10.792  11.310  1.00  0.00           C  
ATOM   2611  CG  GLU B 200      -0.325  11.234  12.503  1.00  0.00           C  
ATOM   2612  CD  GLU B 200      -0.795  10.615  13.804  1.00  0.00           C  
ATOM   2613  OE1 GLU B 200      -2.019  10.426  13.965  1.00  0.00           O  
ATOM   2614  OE2 GLU B 200       0.063  10.318  14.663  1.00  0.00           O  
ATOM   2615  H   GLU B 200      -2.743  10.498   9.381  1.00  0.00           H  
ATOM   2616  HA  GLU B 200      -2.075  12.692  11.002  1.00  0.00           H  
ATOM   2617  HB2 GLU B 200      -2.037  10.291  11.676  1.00  0.00           H  
ATOM   2618  HB3 GLU B 200      -0.571  10.094  10.729  1.00  0.00           H  
ATOM   2619  HG2 GLU B 200       0.702  10.945  12.335  1.00  0.00           H  
ATOM   2620  HG3 GLU B 200      -0.386  12.309  12.589  1.00  0.00           H  
ATOM   2621  N   ASN B 201       0.265  11.826   8.839  1.00  0.00           N  
ATOM   2622  CA  ASN B 201       1.488  12.291   8.191  1.00  0.00           C  
ATOM   2623  C   ASN B 201       1.244  12.903   6.817  1.00  0.00           C  
ATOM   2624  O   ASN B 201       2.144  12.933   5.975  1.00  0.00           O  
ATOM   2625  CB  ASN B 201       2.489  11.140   8.099  1.00  0.00           C  
ATOM   2626  CG  ASN B 201       2.675  10.459   9.440  1.00  0.00           C  
ATOM   2627  OD1 ASN B 201       3.513  10.866  10.244  1.00  0.00           O  
ATOM   2628  ND2 ASN B 201       1.892   9.416   9.688  1.00  0.00           N  
ATOM   2629  H   ASN B 201      -0.093  10.943   8.616  1.00  0.00           H  
ATOM   2630  HA  ASN B 201       1.908  13.054   8.824  1.00  0.00           H  
ATOM   2631  HB2 ASN B 201       2.129  10.410   7.388  1.00  0.00           H  
ATOM   2632  HB3 ASN B 201       3.444  11.521   7.770  1.00  0.00           H  
ATOM   2633 HD21 ASN B 201       1.256   9.138   8.996  1.00  0.00           H  
ATOM   2634 HD22 ASN B 201       1.967   8.979  10.561  1.00  0.00           H  
ATOM   2635  N   GLY B 202       0.042  13.414   6.601  1.00  0.00           N  
ATOM   2636  CA  GLY B 202      -0.270  14.050   5.330  1.00  0.00           C  
ATOM   2637  C   GLY B 202      -1.398  13.375   4.581  1.00  0.00           C  
ATOM   2638  O   GLY B 202      -2.164  14.035   3.877  1.00  0.00           O  
ATOM   2639  H   GLY B 202      -0.629  13.378   7.312  1.00  0.00           H  
ATOM   2640  HA2 GLY B 202      -0.546  15.077   5.515  1.00  0.00           H  
ATOM   2641  HA3 GLY B 202       0.614  14.036   4.710  1.00  0.00           H  
ATOM   2642  N   GLY B 203      -1.507  12.063   4.727  1.00  0.00           N  
ATOM   2643  CA  GLY B 203      -2.558  11.334   4.050  1.00  0.00           C  
ATOM   2644  C   GLY B 203      -2.144  10.826   2.681  1.00  0.00           C  
ATOM   2645  O   GLY B 203      -0.954  10.769   2.357  1.00  0.00           O  
ATOM   2646  H   GLY B 203      -0.873  11.587   5.307  1.00  0.00           H  
ATOM   2647  HA2 GLY B 203      -2.844  10.494   4.659  1.00  0.00           H  
ATOM   2648  HA3 GLY B 203      -3.413  11.984   3.935  1.00  0.00           H  
ATOM   2649  N   TRP B 204      -3.134  10.455   1.880  1.00  0.00           N  
ATOM   2650  CA  TRP B 204      -2.892   9.945   0.536  1.00  0.00           C  
ATOM   2651  C   TRP B 204      -2.247  11.003  -0.356  1.00  0.00           C  
ATOM   2652  O   TRP B 204      -1.735  10.689  -1.432  1.00  0.00           O  
ATOM   2653  CB  TRP B 204      -4.204   9.469  -0.088  1.00  0.00           C  
ATOM   2654  CG  TRP B 204      -5.008   8.594   0.823  1.00  0.00           C  
ATOM   2655  CD1 TRP B 204      -5.921   8.997   1.757  1.00  0.00           C  
ATOM   2656  CD2 TRP B 204      -4.970   7.166   0.890  1.00  0.00           C  
ATOM   2657  NE1 TRP B 204      -6.450   7.905   2.401  1.00  0.00           N  
ATOM   2658  CE2 TRP B 204      -5.883   6.769   1.886  1.00  0.00           C  
ATOM   2659  CE3 TRP B 204      -4.250   6.183   0.205  1.00  0.00           C  
ATOM   2660  CZ2 TRP B 204      -6.095   5.432   2.209  1.00  0.00           C  
ATOM   2661  CZ3 TRP B 204      -4.461   4.857   0.527  1.00  0.00           C  
ATOM   2662  CH2 TRP B 204      -5.378   4.492   1.521  1.00  0.00           C  
ATOM   2663  H   TRP B 204      -4.056  10.526   2.202  1.00  0.00           H  
ATOM   2664  HA  TRP B 204      -2.220   9.104   0.619  1.00  0.00           H  
ATOM   2665  HB2 TRP B 204      -4.807  10.327  -0.344  1.00  0.00           H  
ATOM   2666  HB3 TRP B 204      -3.986   8.907  -0.984  1.00  0.00           H  
ATOM   2667  HD1 TRP B 204      -6.177  10.028   1.950  1.00  0.00           H  
ATOM   2668  HE1 TRP B 204      -7.124   7.936   3.112  1.00  0.00           H  
ATOM   2669  HE3 TRP B 204      -3.540   6.446  -0.565  1.00  0.00           H  
ATOM   2670  HZ2 TRP B 204      -6.799   5.134   2.972  1.00  0.00           H  
ATOM   2671  HZ3 TRP B 204      -3.915   4.083   0.007  1.00  0.00           H  
ATOM   2672  HH2 TRP B 204      -5.511   3.443   1.739  1.00  0.00           H  
ATOM   2673  N   ASP B 205      -2.260  12.255   0.095  1.00  0.00           N  
ATOM   2674  CA  ASP B 205      -1.664  13.339  -0.670  1.00  0.00           C  
ATOM   2675  C   ASP B 205      -0.154  13.264  -0.572  1.00  0.00           C  
ATOM   2676  O   ASP B 205       0.562  13.546  -1.533  1.00  0.00           O  
ATOM   2677  CB  ASP B 205      -2.159  14.695  -0.163  1.00  0.00           C  
ATOM   2678  CG  ASP B 205      -3.577  14.997  -0.607  1.00  0.00           C  
ATOM   2679  OD1 ASP B 205      -3.939  14.613  -1.741  1.00  0.00           O  
ATOM   2680  OD2 ASP B 205      -4.325  15.618   0.175  1.00  0.00           O  
ATOM   2681  H   ASP B 205      -2.665  12.452   0.964  1.00  0.00           H  
ATOM   2682  HA  ASP B 205      -1.951  13.214  -1.703  1.00  0.00           H  
ATOM   2683  HB2 ASP B 205      -2.134  14.699   0.917  1.00  0.00           H  
ATOM   2684  HB3 ASP B 205      -1.510  15.472  -0.538  1.00  0.00           H  
ATOM   2685  N   THR B 206       0.322  12.856   0.595  1.00  0.00           N  
ATOM   2686  CA  THR B 206       1.745  12.715   0.820  1.00  0.00           C  
ATOM   2687  C   THR B 206       2.246  11.467   0.110  1.00  0.00           C  
ATOM   2688  O   THR B 206       3.214  11.521  -0.648  1.00  0.00           O  
ATOM   2689  CB  THR B 206       2.039  12.642   2.316  1.00  0.00           C  
ATOM   2690  OG1 THR B 206       1.952  13.929   2.906  1.00  0.00           O  
ATOM   2691  CG2 THR B 206       3.406  12.087   2.619  1.00  0.00           C  
ATOM   2692  H   THR B 206      -0.301  12.629   1.317  1.00  0.00           H  
ATOM   2693  HA  THR B 206       2.239  13.579   0.399  1.00  0.00           H  
ATOM   2694  HB  THR B 206       1.308  12.001   2.787  1.00  0.00           H  
ATOM   2695  HG1 THR B 206       2.326  13.904   3.790  1.00  0.00           H  
ATOM   2696 HG21 THR B 206       3.499  11.109   2.173  1.00  0.00           H  
ATOM   2697 HG22 THR B 206       3.533  12.012   3.686  1.00  0.00           H  
ATOM   2698 HG23 THR B 206       4.156  12.744   2.207  1.00  0.00           H  
ATOM   2699  N   PHE B 207       1.562  10.346   0.333  1.00  0.00           N  
ATOM   2700  CA  PHE B 207       1.932   9.098  -0.322  1.00  0.00           C  
ATOM   2701  C   PHE B 207       2.035   9.332  -1.818  1.00  0.00           C  
ATOM   2702  O   PHE B 207       2.919   8.802  -2.491  1.00  0.00           O  
ATOM   2703  CB  PHE B 207       0.898   8.012  -0.026  1.00  0.00           C  
ATOM   2704  CG  PHE B 207       1.175   6.699  -0.697  1.00  0.00           C  
ATOM   2705  CD1 PHE B 207       2.076   5.802  -0.147  1.00  0.00           C  
ATOM   2706  CD2 PHE B 207       0.527   6.358  -1.873  1.00  0.00           C  
ATOM   2707  CE1 PHE B 207       2.327   4.589  -0.757  1.00  0.00           C  
ATOM   2708  CE2 PHE B 207       0.772   5.143  -2.487  1.00  0.00           C  
ATOM   2709  CZ  PHE B 207       1.674   4.257  -1.928  1.00  0.00           C  
ATOM   2710  H   PHE B 207       0.782  10.365   0.933  1.00  0.00           H  
ATOM   2711  HA  PHE B 207       2.897   8.791   0.056  1.00  0.00           H  
ATOM   2712  HB2 PHE B 207       0.876   7.836   1.035  1.00  0.00           H  
ATOM   2713  HB3 PHE B 207      -0.074   8.354  -0.349  1.00  0.00           H  
ATOM   2714  HD1 PHE B 207       2.587   6.060   0.769  1.00  0.00           H  
ATOM   2715  HD2 PHE B 207      -0.177   7.049  -2.311  1.00  0.00           H  
ATOM   2716  HE1 PHE B 207       3.033   3.898  -0.318  1.00  0.00           H  
ATOM   2717  HE2 PHE B 207       0.259   4.887  -3.402  1.00  0.00           H  
ATOM   2718  HZ  PHE B 207       1.866   3.309  -2.404  1.00  0.00           H  
ATOM   2719  N   VAL B 208       1.123  10.155  -2.324  1.00  0.00           N  
ATOM   2720  CA  VAL B 208       1.107  10.498  -3.737  1.00  0.00           C  
ATOM   2721  C   VAL B 208       2.224  11.482  -4.058  1.00  0.00           C  
ATOM   2722  O   VAL B 208       2.722  11.524  -5.182  1.00  0.00           O  
ATOM   2723  CB  VAL B 208      -0.248  11.110  -4.154  1.00  0.00           C  
ATOM   2724  CG1 VAL B 208      -0.124  11.888  -5.458  1.00  0.00           C  
ATOM   2725  CG2 VAL B 208      -1.301  10.021  -4.273  1.00  0.00           C  
ATOM   2726  H   VAL B 208       0.454  10.560  -1.723  1.00  0.00           H  
ATOM   2727  HA  VAL B 208       1.264   9.592  -4.304  1.00  0.00           H  
ATOM   2728  HB  VAL B 208      -0.561  11.796  -3.381  1.00  0.00           H  
ATOM   2729 HG11 VAL B 208      -1.109  12.100  -5.847  1.00  0.00           H  
ATOM   2730 HG12 VAL B 208       0.428  11.302  -6.178  1.00  0.00           H  
ATOM   2731 HG13 VAL B 208       0.398  12.817  -5.274  1.00  0.00           H  
ATOM   2732 HG21 VAL B 208      -1.263   9.389  -3.401  1.00  0.00           H  
ATOM   2733 HG22 VAL B 208      -1.107   9.431  -5.156  1.00  0.00           H  
ATOM   2734 HG23 VAL B 208      -2.279  10.474  -4.350  1.00  0.00           H  
ATOM   2735  N   GLU B 209       2.610  12.280  -3.069  1.00  0.00           N  
ATOM   2736  CA  GLU B 209       3.659  13.261  -3.264  1.00  0.00           C  
ATOM   2737  C   GLU B 209       5.030  12.582  -3.309  1.00  0.00           C  
ATOM   2738  O   GLU B 209       5.935  13.036  -4.009  1.00  0.00           O  
ATOM   2739  CB  GLU B 209       3.594  14.332  -2.161  1.00  0.00           C  
ATOM   2740  CG  GLU B 209       4.916  14.611  -1.457  1.00  0.00           C  
ATOM   2741  CD  GLU B 209       4.913  15.935  -0.717  1.00  0.00           C  
ATOM   2742  OE1 GLU B 209       4.082  16.804  -1.059  1.00  0.00           O  
ATOM   2743  OE2 GLU B 209       5.740  16.103   0.202  1.00  0.00           O  
ATOM   2744  H   GLU B 209       2.175  12.210  -2.188  1.00  0.00           H  
ATOM   2745  HA  GLU B 209       3.479  13.733  -4.219  1.00  0.00           H  
ATOM   2746  HB2 GLU B 209       3.249  15.256  -2.600  1.00  0.00           H  
ATOM   2747  HB3 GLU B 209       2.878  14.015  -1.417  1.00  0.00           H  
ATOM   2748  HG2 GLU B 209       5.104  13.821  -0.746  1.00  0.00           H  
ATOM   2749  HG3 GLU B 209       5.705  14.631  -2.193  1.00  0.00           H  
ATOM   2750  N   LEU B 210       5.174  11.500  -2.551  1.00  0.00           N  
ATOM   2751  CA  LEU B 210       6.433  10.767  -2.494  1.00  0.00           C  
ATOM   2752  C   LEU B 210       6.583   9.819  -3.679  1.00  0.00           C  
ATOM   2753  O   LEU B 210       7.657   9.717  -4.272  1.00  0.00           O  
ATOM   2754  CB  LEU B 210       6.525   9.980  -1.188  1.00  0.00           C  
ATOM   2755  CG  LEU B 210       6.647  10.836   0.071  1.00  0.00           C  
ATOM   2756  CD1 LEU B 210       6.209  10.051   1.297  1.00  0.00           C  
ATOM   2757  CD2 LEU B 210       8.072  11.337   0.234  1.00  0.00           C  
ATOM   2758  H   LEU B 210       4.417  11.189  -2.010  1.00  0.00           H  
ATOM   2759  HA  LEU B 210       7.235  11.487  -2.526  1.00  0.00           H  
ATOM   2760  HB2 LEU B 210       5.641   9.367  -1.099  1.00  0.00           H  
ATOM   2761  HB3 LEU B 210       7.388   9.334  -1.240  1.00  0.00           H  
ATOM   2762  HG  LEU B 210       5.999  11.695  -0.024  1.00  0.00           H  
ATOM   2763 HD11 LEU B 210       5.186  10.298   1.538  1.00  0.00           H  
ATOM   2764 HD12 LEU B 210       6.845  10.302   2.133  1.00  0.00           H  
ATOM   2765 HD13 LEU B 210       6.286   8.993   1.094  1.00  0.00           H  
ATOM   2766 HD21 LEU B 210       8.165  11.863   1.173  1.00  0.00           H  
ATOM   2767 HD22 LEU B 210       8.316  12.005  -0.579  1.00  0.00           H  
ATOM   2768 HD23 LEU B 210       8.751  10.497   0.223  1.00  0.00           H  
ATOM   2769  N   TYR B 211       5.506   9.122  -4.015  1.00  0.00           N  
ATOM   2770  CA  TYR B 211       5.527   8.175  -5.123  1.00  0.00           C  
ATOM   2771  C   TYR B 211       5.109   8.843  -6.427  1.00  0.00           C  
ATOM   2772  O   TYR B 211       5.570   8.466  -7.505  1.00  0.00           O  
ATOM   2773  CB  TYR B 211       4.609   6.991  -4.821  1.00  0.00           C  
ATOM   2774  CG  TYR B 211       5.154   6.068  -3.756  1.00  0.00           C  
ATOM   2775  CD1 TYR B 211       6.179   5.176  -4.046  1.00  0.00           C  
ATOM   2776  CD2 TYR B 211       4.647   6.091  -2.464  1.00  0.00           C  
ATOM   2777  CE1 TYR B 211       6.683   4.331  -3.076  1.00  0.00           C  
ATOM   2778  CE2 TYR B 211       5.146   5.248  -1.488  1.00  0.00           C  
ATOM   2779  CZ  TYR B 211       6.163   4.370  -1.800  1.00  0.00           C  
ATOM   2780  OH  TYR B 211       6.662   3.530  -0.831  1.00  0.00           O  
ATOM   2781  H   TYR B 211       4.679   9.241  -3.501  1.00  0.00           H  
ATOM   2782  HA  TYR B 211       6.539   7.814  -5.227  1.00  0.00           H  
ATOM   2783  HB2 TYR B 211       3.653   7.362  -4.483  1.00  0.00           H  
ATOM   2784  HB3 TYR B 211       4.468   6.414  -5.722  1.00  0.00           H  
ATOM   2785  HD1 TYR B 211       6.583   5.149  -5.045  1.00  0.00           H  
ATOM   2786  HD2 TYR B 211       3.849   6.779  -2.224  1.00  0.00           H  
ATOM   2787  HE1 TYR B 211       7.478   3.643  -3.321  1.00  0.00           H  
ATOM   2788  HE2 TYR B 211       4.739   5.279  -0.488  1.00  0.00           H  
ATOM   2789  HH  TYR B 211       6.566   2.619  -1.116  1.00  0.00           H  
