# Supplementary material for: Characterizing the consensus residue specificity and surface of BCL-2 binding to BH3 ligands using the Knob-Socket model
Source: PLoS One. 2023 Feb 16;18(2):e0281463. doi: 10.1371/journal.pone.0281463 (PMC9934389; doi:10.1371/journal.pone.0281463)
Supplement: S1 File — (TGZ) [file pone.0281463.s008.tgz › BCL3_Bax_KS_files/2pon/f2pon.index]

1 21 A G C 1
2 22 A G C 1
3 23 A T C 1
4 24 A M H 2
5 25 A E H 2
6 26 A N H 2
7 27 A L H 2
8 28 A S H 2
9 29 A R H 2
10 30 A R H 2
11 31 A L H 2
12 32 A K H 2
13 33 A V H 2
14 34 A T H 2
15 35 A G H 2
16 36 A D H 2
17 37 A L H 2
18 38 A F C 3
19 39 A D C 3
20 40 A I C 3
21 41 A M C 3
22 42 A S C 3
23 43 A G C 3
24 57 B M C 4
25 58 B S C 4
26 59 B Q C 4
27 60 B S C 4
28 61 B N H 5
29 62 B R H 5
30 63 B E H 5
31 64 B L H 5
32 65 B V H 5
33 66 B V H 5
34 67 B D H 5
35 68 B F H 5
36 69 B L H 5
37 70 B S H 5
38 71 B Y H 5
39 72 B K H 5
40 73 B L H 5
41 74 B S H 5
42 75 B Q H 5
43 76 B K H 5
44 77 B G C 6
45 78 B Y C 6
46 79 B S C 6
47 80 B W T 7
48 81 B S T 7
49 82 B Q T 7
50 83 B F T 7
51 84 B S C 8
52 85 B D H 9
53 86 B V H 9
54 87 B E H 9
55 88 B E C 10
56 89 B N C 10
57 90 B R C 10
58 91 B T C 10
59 92 B E C 10
60 93 B A C 10
61 94 B P C 10
62 95 B E C 10
63 96 B G C 10
64 97 B T C 10
65 98 B E H 11
66 99 B S H 11
67 100 B E H 11
68 101 B A H 11
69 102 B V H 11
70 103 B K H 11
71 104 B Q H 11
72 105 B A H 11
73 106 B L H 11
74 107 B R H 11
75 108 B E H 11
76 109 B A H 11
77 110 B G H 11
78 111 B D H 11
79 112 B E H 11
80 113 B F H 11
81 114 B E H 11
82 115 B L H 11
83 116 B R H 11
84 117 B Y H 11
85 118 B R H 11
86 119 B R H 11
87 120 B A H 11
88 121 B F C 12
89 122 B S C 12
90 123 B D C 12
91 124 B L T 13
92 125 B T T 13
93 126 B S T 13
94 127 B Q T 13
95 128 B L C 14
96 129 B H C 14
97 130 B I C 14
98 131 B T C 14
99 132 B P T 15
100 133 B G T 15
101 134 B T T 15
102 135 B A H 16
103 136 B Y H 16
104 137 B Q H 16
105 138 B S H 16
106 139 B F H 16
107 140 B E H 16
108 141 B Q H 16
109 142 B V H 16
110 143 B V H 16
111 144 B N H 16
112 145 B E H 16
113 146 B L H 16
114 147 B F H 16
115 148 B R H 16
116 149 B D C 17
117 150 B G C 17
118 151 B V C 17
119 152 B N C 17
120 153 B W H 18
121 154 B G H 18
122 155 B R H 18
123 156 B I H 18
124 157 B V H 18
125 158 B A H 18
126 159 B F H 18
127 160 B F H 18
128 161 B S H 18
129 162 B F H 18
130 163 B G H 18
131 164 B G H 18
132 165 B A H 18
133 166 B L H 18
134 167 B C H 18
135 168 B V H 18
136 169 B E H 18
137 170 B S H 18
138 171 B V H 18
139 172 B D H 18
140 173 B K H 18
141 174 B E C 19
142 175 B M C 19
143 176 B Q C 19
144 177 B V C 19
145 178 B L H 20
146 179 B V H 20
147 180 B S H 20
148 181 B R H 20
149 182 B I H 20
150 183 B A H 20
151 184 B A H 20
152 185 B W H 20
153 186 B M H 20
154 187 B A H 20
155 188 B T H 20
156 189 B Y H 20
157 190 B L H 20
158 191 B N H 20
159 192 B D H 20
160 193 B H H 20
161 194 B L H 20
162 195 B E H 20
163 196 B P H 20
164 197 B W H 20
165 198 B I H 20
166 199 B Q H 20
167 200 B E H 20
168 201 B N T 21
169 202 B G T 21
170 203 B G T 21
171 204 B W H 22
172 205 B D H 22
173 206 B T H 22
174 207 B F H 22
175 208 B V H 22
176 209 B E H 22
177 210 B L H 22
178 211 B Y C 23
