# Supplementary material for: Characterizing the consensus residue specificity and surface of BCL-2 binding to BH3 ligands using the Knob-Socket model
Source: PLoS One. 2023 Feb 16;18(2):e0281463. doi: 10.1371/journal.pone.0281463 (PMC9934389; doi:10.1371/journal.pone.0281463)
Supplement: S1 File — (TGZ) [file pone.0281463.s008.tgz › BCL3_Bax_KS_files/2wh6/f2wh6.pdb]

ATOM      1  N   ALA A   2     -49.174   8.703   4.383  1.00 38.58           N  
ATOM      2  CA  ALA A   2     -48.928   7.915   5.606  1.00 37.58           C  
ATOM      3  C   ALA A   2     -47.590   7.139   5.573  1.00 36.76           C  
ATOM      4  O   ALA A   2     -47.374   6.280   6.428  1.00 38.98           O  
ATOM      5  CB  ALA A   2     -50.103   6.975   5.894  1.00 39.21           C  
ATOM      6  N   TYR A   3     -46.695   7.427   4.620  1.00 34.68           N  
ATOM      7  CA  TYR A   3     -45.303   6.931   4.760  1.00 32.65           C  
ATOM      8  C   TYR A   3     -44.573   7.785   5.790  1.00 29.87           C  
ATOM      9  O   TYR A   3     -44.714   9.008   5.775  1.00 30.72           O  
ATOM     10  CB  TYR A   3     -44.542   6.974   3.441  1.00 34.35           C  
ATOM     11  CG  TYR A   3     -45.149   6.084   2.388  1.00 39.03           C  
ATOM     12  CD1 TYR A   3     -45.109   4.687   2.514  1.00 41.08           C  
ATOM     13  CD2 TYR A   3     -45.767   6.636   1.268  1.00 40.52           C  
ATOM     14  CE1 TYR A   3     -45.696   3.854   1.538  1.00 43.85           C  
ATOM     15  CE2 TYR A   3     -46.347   5.825   0.285  1.00 42.81           C  
ATOM     16  CZ  TYR A   3     -46.306   4.435   0.427  1.00 42.04           C  
ATOM     17  OH  TYR A   3     -46.880   3.637  -0.548  1.00 41.59           O  
ATOM     18  N   SER A   4     -43.806   7.136   6.672  1.00 25.71           N  
ATOM     19  CA  SER A   4     -43.081   7.832   7.739  1.00 22.63           C  
ATOM     20  C   SER A   4     -41.832   8.445   7.155  1.00 20.24           C  
ATOM     21  O   SER A   4     -41.405   8.087   6.052  1.00 21.26           O  
ATOM     22  CB  SER A   4     -42.687   6.879   8.843  1.00 21.86           C  
ATOM     23  OG  SER A   4     -41.674   5.983   8.399  1.00 22.42           O  
ATOM     24  N   THR A   5     -41.262   9.394   7.885  1.00 19.79           N  
ATOM     25  CA  THR A   5     -39.996  10.062   7.481  1.00 19.78           C  
ATOM     26  C   THR A   5     -38.882   9.042   7.411  1.00 19.30           C  
ATOM     27  O   THR A   5     -38.095   9.057   6.471  1.00 18.73           O  
ATOM     28  CB  THR A   5     -39.613  11.192   8.443  1.00 21.18           C  
ATOM     29  OG1 THR A   5     -40.687  12.147   8.428  1.00 23.31           O  
ATOM     30  CG2 THR A   5     -38.369  11.907   7.927  1.00 20.23           C  
ATOM     31  N   ARG A   6     -38.873   8.103   8.346  1.00 19.30           N  
ATOM     32  CA  ARG A   6     -37.879   7.043   8.278  1.00 18.96           C  
ATOM     33  C   ARG A   6     -38.008   6.257   6.950  1.00 16.96           C  
ATOM     34  O   ARG A   6     -37.012   5.948   6.285  1.00 18.01           O  
ATOM     35  CB  ARG A   6     -38.037   6.128   9.484  1.00 21.49           C  
ATOM     36  CG  ARG A   6     -37.194   4.931   9.481  1.00 23.92           C  
ATOM     37  CD  ARG A   6     -36.970   4.493  10.974  1.00 29.55           C  
ATOM     38  NE  ARG A   6     -38.208   4.062  11.592  1.00 31.56           N  
ATOM     39  CZ  ARG A   6     -38.274   3.045  12.457  1.00 33.47           C  
ATOM     40  NH1 ARG A   6     -39.447   2.685  12.983  1.00 33.51           N  
ATOM     41  NH2 ARG A   6     -37.166   2.361  12.765  1.00 31.02           N  
ATOM     42  N   GLU A   7     -39.243   5.889   6.560  1.00 18.09           N  
ATOM     43  CA  GLU A   7     -39.443   5.170   5.292  1.00 18.54           C  
ATOM     44  C   GLU A   7     -38.967   6.006   4.113  1.00 17.59           C  
ATOM     45  O   GLU A   7     -38.278   5.499   3.223  1.00 20.10           O  
ATOM     46  CB  GLU A   7     -40.914   4.799   5.086  1.00 20.44           C  
ATOM     47  CG  GLU A   7     -41.348   3.614   5.911  1.00 22.61           C  
ATOM     48  CD  GLU A   7     -42.802   3.316   5.657  1.00 29.90           C  
ATOM     49  OE1 GLU A   7     -43.665   4.084   6.161  1.00 30.26           O  
ATOM     50  OE2 GLU A   7     -43.078   2.367   4.899  1.00 32.65           O  
ATOM     51  N   ILE A   8     -39.343   7.293   4.089  1.00 17.43           N  
ATOM     52  C   ILE A   8     -37.443   8.297   2.868  1.00 17.44           C  
ATOM     53  O   ILE A   8     -36.849   8.161   1.796  1.00 17.87           O  
ATOM     54  CA AILE A   8     -38.949   8.061   2.904  0.50 18.69           C  
ATOM     55  CB AILE A   8     -39.802   9.308   2.611  0.50 19.83           C  
ATOM     56  CG1AILE A   8     -39.556   9.757   1.154  0.50 19.44           C  
ATOM     57  CG2AILE A   8     -39.533  10.406   3.652  0.50 19.61           C  
ATOM     58  CD1AILE A   8     -40.494  10.838   0.640  0.50 17.70           C  
ATOM     59  CA BILE A   8     -38.963   8.190   2.982  0.50 19.29           C  
ATOM     60  CB BILE A   8     -39.612   9.584   3.180  0.50 20.80           C  
ATOM     61  CG1BILE A   8     -41.135   9.476   2.974  0.50 20.84           C  
ATOM     62  CG2BILE A   8     -38.980  10.652   2.267  0.50 22.20           C  
ATOM     63  CD1BILE A   8     -41.590   9.365   1.501  0.50 25.39           C  
ATOM     64  N   LEU A   9     -36.818   8.582   4.020  1.00 17.89           N  
ATOM     65  CA  LEU A   9     -35.371   8.709   3.992  1.00 16.87           C  
ATOM     66  C   LEU A   9     -34.674   7.429   3.579  1.00 16.69           C  
ATOM     67  O   LEU A   9     -33.711   7.464   2.792  1.00 17.74           O  
ATOM     68  CB  LEU A   9     -34.808   9.212   5.346  1.00 17.97           C  
ATOM     69  CG  LEU A   9     -33.296   9.438   5.406  1.00 16.56           C  
ATOM     70  CD1 LEU A   9     -32.863  10.486   4.342  1.00 17.98           C  
ATOM     71  CD2 LEU A   9     -32.935   9.999   6.754  1.00 17.87           C  
ATOM     72  N   LEU A  10     -35.155   6.302   4.094  1.00 16.28           N  
ATOM     73  CA  LEU A  10     -34.485   5.044   3.762  1.00 16.23           C  
ATOM     74  C   LEU A  10     -34.674   4.743   2.248  1.00 16.89           C  
ATOM     75  O   LEU A  10     -33.716   4.308   1.587  1.00 17.29           O  
ATOM     76  CB  LEU A  10     -35.017   3.903   4.623  1.00 16.23           C  
ATOM     77  CG  LEU A  10     -34.513   2.512   4.289  1.00 18.83           C  
ATOM     78  CD1 LEU A  10     -32.983   2.431   4.351  1.00 18.96           C  
ATOM     79  CD2 LEU A  10     -35.197   1.607   5.299  1.00 21.99           C  
ATOM     80  N   ALA A  11     -35.874   4.991   1.715  1.00 16.74           N  
ATOM     81  CA  ALA A  11     -36.100   4.776   0.292  1.00 17.63           C  
ATOM     82  C   ALA A  11     -35.172   5.679  -0.529  1.00 16.92           C  
ATOM     83  O   ALA A  11     -34.617   5.220  -1.544  1.00 18.40           O  
ATOM     84  CB  ALA A  11     -37.547   5.062  -0.054  1.00 17.78           C  
ATOM     85  N   LEU A  12     -34.997   6.933  -0.093  1.00 16.77           N  
ATOM     86  CA  LEU A  12     -34.089   7.878  -0.807  1.00 16.35           C  
ATOM     87  C   LEU A  12     -32.656   7.390  -0.796  1.00 17.97           C  
ATOM     88  O   LEU A  12     -31.912   7.470  -1.791  1.00 18.85           O  
ATOM     89  CB  LEU A  12     -34.174   9.250  -0.144  1.00 18.82           C  
ATOM     90  CG  LEU A  12     -35.471   9.994  -0.499  1.00 18.08           C  
ATOM     91  CD1 LEU A  12     -35.704  11.129   0.456  1.00 19.16           C  
ATOM     92  CD2 LEU A  12     -35.312  10.577  -1.915  1.00 20.27           C  
ATOM     93  N   CYS A  13     -32.225   6.869   0.354  1.00 15.70           N  
ATOM     94  CA  CYS A  13     -30.854   6.373   0.424  1.00 17.33           C  
ATOM     95  C   CYS A  13     -30.642   5.148  -0.454  1.00 17.85           C  
ATOM     96  O   CYS A  13     -29.573   4.968  -1.026  1.00 18.37           O  
ATOM     97  CB  CYS A  13     -30.450   6.072   1.871  1.00 17.24           C  
ATOM     98  SG  CYS A  13     -30.263   7.557   2.932  1.00 19.05           S  
ATOM     99  N   ILE A  14     -31.623   4.266  -0.447  1.00 17.01           N  
ATOM    100  CA  ILE A  14     -31.506   3.116  -1.331  1.00 17.38           C  
ATOM    101  C   ILE A  14     -31.496   3.516  -2.811  1.00 18.40           C  
ATOM    102  O   ILE A  14     -30.648   3.038  -3.569  1.00 19.85           O  
ATOM    103  CB  ILE A  14     -32.642   2.154  -1.022  1.00 16.84           C  
ATOM    104  CG1 ILE A  14     -32.437   1.490   0.361  1.00 19.08           C  
ATOM    105  CG2 ILE A  14     -32.751   1.007  -2.139  1.00 19.04           C  
ATOM    106  CD1 ILE A  14     -33.762   0.896   0.966  1.00 20.83           C  
ATOM    107  N   ARG A  15     -32.444   4.339  -3.219  1.00 17.42           N  
ATOM    108  CA  ARG A  15     -32.416   4.852  -4.590  1.00 19.80           C  
ATOM    109  C   ARG A  15     -31.048   5.483  -4.907  1.00 19.74           C  
ATOM    110  O   ARG A  15     -30.421   5.193  -5.963  1.00 21.14           O  
ATOM    111  CB  ARG A  15     -33.555   5.848  -4.795  1.00 19.47           C  
ATOM    112  CG  ARG A  15     -33.525   6.572  -6.181  1.00 23.97           C  
ATOM    113  CD  ARG A  15     -33.621   5.540  -7.306  1.00 25.94           C  
ATOM    114  NE  ARG A  15     -33.510   6.212  -8.596  1.00 32.62           N  
ATOM    115  CZ  ARG A  15     -33.704   5.627  -9.769  1.00 37.56           C  
ATOM    116  NH1 ARG A  15     -34.009   4.335  -9.827  1.00 35.06           N  
ATOM    117  NH2 ARG A  15     -33.592   6.357 -10.877  1.00 35.87           N  
ATOM    118  N   ASP A  16     -30.545   6.330  -3.988  1.00 18.34           N  
ATOM    119  CA  ASP A  16     -29.275   6.999  -4.232  1.00 18.79           C  
ATOM    120  C   ASP A  16     -28.180   5.949  -4.448  1.00 22.07           C  
ATOM    121  O   ASP A  16     -27.344   6.121  -5.352  1.00 24.25           O  
ATOM    122  CB  ASP A  16     -28.936   7.945  -3.096  1.00 18.22           C  
ATOM    123  CG  ASP A  16     -27.886   8.932  -3.484  1.00 21.34           C  
ATOM    124  OD1 ASP A  16     -28.138   9.726  -4.418  1.00 22.91           O  
ATOM    125  OD2 ASP A  16     -26.841   8.930  -2.828  1.00 24.98           O  
ATOM    126  N   SER A  17     -28.192   4.853  -3.676  1.00 21.41           N  
ATOM    127  CA  SER A  17     -27.235   3.749  -3.874  1.00 23.37           C  
ATOM    128  C   SER A  17     -27.416   3.060  -5.206  1.00 24.50           C  
ATOM    129  O   SER A  17     -26.410   2.674  -5.831  1.00 27.17           O  
ATOM    130  CB  SER A  17     -27.351   2.718  -2.755  1.00 24.72           C  
ATOM    131  OG  SER A  17     -26.761   3.234  -1.572  1.00 29.41           O  
ATOM    132  N   ARG A  18     -28.681   2.859  -5.607  1.00 24.83           N  
ATOM    133  CA  ARG A  18     -29.000   2.203  -6.882  1.00 25.18           C  
ATOM    134  C   ARG A  18     -28.437   2.955  -8.064  1.00 26.41           C  
ATOM    135  O   ARG A  18     -28.200   2.351  -9.116  1.00 27.48           O  
ATOM    136  CB  ARG A  18     -30.518   2.015  -7.052  1.00 23.49           C  
ATOM    137  CG  ARG A  18     -31.080   0.976  -6.104  1.00 25.83           C  
ATOM    138  CD  ARG A  18     -30.622  -0.412  -6.461  1.00 26.45           C  
ATOM    139  NE  ARG A  18     -31.304  -1.419  -5.639  1.00 25.08           N  
ATOM    140  CZ  ARG A  18     -30.714  -2.502  -5.163  1.00 25.39           C  
ATOM    141  NH1 ARG A  18     -29.423  -2.724  -5.411  1.00 25.04           N  
ATOM    142  NH2 ARG A  18     -31.410  -3.347  -4.397  1.00 26.12           N  
ATOM    143  N   VAL A  19     -28.203   4.257  -7.876  1.00 25.63           N  
ATOM    144  CA  VAL A  19     -27.713   5.130  -8.970  1.00 29.05           C  
ATOM    145  C   VAL A  19     -26.292   5.653  -8.792  1.00 31.77           C  
ATOM    146  O   VAL A  19     -25.854   6.520  -9.561  1.00 35.11           O  
ATOM    147  CB  VAL A  19     -28.717   6.273  -9.283  1.00 27.04           C  
ATOM    148  CG1 VAL A  19     -30.073   5.712  -9.642  1.00 29.89           C  
ATOM    149  CG2 VAL A  19     -28.839   7.262  -8.138  1.00 29.50           C  
ATOM    150  N   HIS A  20     -25.566   5.150  -7.806  1.00 33.71           N  
ATOM    151  CA  HIS A  20     -24.148   5.478  -7.653  1.00 36.20           C  
ATOM    152  C   HIS A  20     -23.327   4.188  -7.630  1.00 39.12           C  
ATOM    153  O   HIS A  20     -23.819   3.126  -7.214  1.00 39.30           O  
ATOM    154  CB  HIS A  20     -23.876   6.342  -6.402  1.00 35.54           C  
ATOM    155  CG  HIS A  20     -24.453   7.722  -6.483  1.00 34.15           C  
ATOM    156  ND1 HIS A  20     -23.694   8.833  -6.781  1.00 35.61           N  
ATOM    157  CD2 HIS A  20     -25.721   8.170  -6.329  1.00 27.58           C  
ATOM    158  CE1 HIS A  20     -24.472   9.902  -6.812  1.00 32.07           C  
ATOM    159  NE2 HIS A  20     -25.709   9.527  -6.547  1.00 33.74           N  
ATOM    160  N   GLY A  21     -22.089   4.282  -8.111  1.00 41.03           N  
ATOM    161  CA  GLY A  21     -21.166   3.145  -8.160  1.00 43.52           C  
ATOM    162  C   GLY A  21     -21.752   1.893  -8.791  1.00 45.21           C  
ATOM    163  O   GLY A  21     -22.282   1.954  -9.910  1.00 46.20           O  
ATOM    164  N   ASN A  22     -21.679   0.772  -8.059  1.00 46.04           N  
ATOM    165  CA  ASN A  22     -22.113  -0.552  -8.552  1.00 46.53           C  
ATOM    166  C   ASN A  22     -23.635  -0.693  -8.639  1.00 45.44           C  
ATOM    167  O   ASN A  22     -24.140  -1.661  -9.228  1.00 45.00           O  
ATOM    168  CB  ASN A  22     -21.589  -1.707  -7.660  1.00 47.90           C  
ATOM    169  CG  ASN A  22     -20.247  -1.405  -6.985  1.00 50.30           C  
ATOM    170  OD1 ASN A  22     -20.083  -1.667  -5.792  1.00 52.93           O  
ATOM    171  ND2 ASN A  22     -19.284  -0.879  -7.745  1.00 52.65           N  
ATOM    172  N   GLY A  23     -24.351   0.254  -8.023  1.00 43.04           N  
ATOM    173  CA  GLY A  23     -25.805   0.166  -7.843  1.00 41.25           C  
ATOM    174  C   GLY A  23     -26.210  -0.873  -6.804  1.00 39.59           C  
ATOM    175  O   GLY A  23     -27.392  -1.226  -6.686  1.00 40.31           O  
ATOM    176  N   THR A  24     -25.220  -1.355  -6.053  1.00 37.48           N  
ATOM    177  CA  THR A  24     -25.394  -2.411  -5.070  1.00 35.97           C  
ATOM    178  C   THR A  24     -25.736  -1.767  -3.733  1.00 33.27           C  
ATOM    179  O   THR A  24     -25.372  -0.603  -3.477  1.00 33.14           O  
ATOM    180  CB  THR A  24     -24.113  -3.280  -4.968  1.00 36.15           C  
ATOM    181  OG1 THR A  24     -23.846  -3.863  -6.248  1.00 39.44           O  
ATOM    182  CG2 THR A  24     -24.264  -4.390  -3.956  1.00 38.89           C  
ATOM    183  N   LEU A  25     -26.456  -2.520  -2.896  1.00 29.72           N  
ATOM    184  CA  LEU A  25     -26.856  -2.015  -1.588  1.00 26.82           C  
ATOM    185  C   LEU A  25     -25.954  -2.500  -0.473  1.00 24.81           C  
ATOM    186  O   LEU A  25     -25.717  -3.696  -0.281  1.00 24.02           O  
ATOM    187  CB  LEU A  25     -28.302  -2.414  -1.239  1.00 28.27           C  
ATOM    188  CG  LEU A  25     -29.496  -1.844  -2.006  1.00 27.30           C  
ATOM    189  CD1 LEU A  25     -30.715  -2.087  -1.116  1.00 31.17           C  
ATOM    190  CD2 LEU A  25     -29.335  -0.340  -2.343  1.00 27.30           C  
ATOM    191  N   HIS A  26     -25.488  -1.556   0.331  1.00 23.41           N  
ATOM    192  CA  HIS A  26     -24.744  -1.927   1.498  1.00 21.93           C  
ATOM    193  C   HIS A  26     -25.617  -2.814   2.401  1.00 21.21           C  
ATOM    194  O   HIS A  26     -26.802  -2.545   2.553  1.00 20.79           O  
ATOM    195  CB  HIS A  26     -24.318  -0.623   2.236  1.00 21.61           C  
ATOM    196  CG  HIS A  26     -23.363  -0.872   3.354  1.00 21.61           C  
ATOM    197  ND1 HIS A  26     -22.009  -0.606   3.258  1.00 27.57           N  
ATOM    198  CD2 HIS A  26     -23.561  -1.416   4.571  1.00 21.23           C  
ATOM    199  CE1 HIS A  26     -21.422  -0.990   4.378  1.00 19.56           C  
ATOM    200  NE2 HIS A  26     -22.338  -1.462   5.197  1.00 26.48           N  
ATOM    201  N   PRO A  27     -25.022  -3.852   3.035  1.00 22.31           N  
ATOM    202  CA  PRO A  27     -25.790  -4.703   3.975  1.00 21.55           C  
ATOM    203  C   PRO A  27     -26.605  -3.939   5.011  1.00 19.60           C  
ATOM    204  O   PRO A  27     -27.656  -4.350   5.445  1.00 21.12           O  
ATOM    205  CB  PRO A  27     -24.707  -5.558   4.683  1.00 22.32           C  
ATOM    206  CG  PRO A  27     -23.500  -5.406   3.901  1.00 26.30           C  
ATOM    207  CD  PRO A  27     -23.644  -4.345   2.845  1.00 23.21           C  
ATOM    208  N   VAL A  28     -26.098  -2.773   5.411  1.00 20.08           N  
ATOM    209  CA  VAL A  28     -26.807  -1.984   6.360  1.00 20.45           C  
ATOM    210  C   VAL A  28     -28.188  -1.442   5.835  1.00 20.25           C  
ATOM    211  O   VAL A  28     -29.170  -1.314   6.576  1.00 19.23           O  
ATOM    212  CB  VAL A  28     -25.868  -0.800   6.726  1.00 21.21           C  
ATOM    213  CG1 VAL A  28     -26.642   0.279   7.376  1.00 22.55           C  
ATOM    214  CG2 VAL A  28     -24.719  -1.298   7.620  1.00 23.15           C  
ATOM    215  N   LEU A  29     -28.219  -1.128   4.548  1.00 19.79           N  
ATOM    216  CA  LEU A  29     -29.461  -0.633   3.969  1.00 19.09           C  
ATOM    217  C   LEU A  29     -30.470  -1.788   3.793  1.00 17.46           C  
ATOM    218  O   LEU A  29     -31.663  -1.582   3.945  1.00 18.30           O  
ATOM    219  CB  LEU A  29     -29.203   0.071   2.635  1.00 19.87           C  
ATOM    220  CG  LEU A  29     -28.413   1.374   2.745  1.00 21.24           C  
ATOM    221  CD1 LEU A  29     -28.107   1.847   1.345  1.00 23.25           C  
ATOM    222  CD2 LEU A  29     -29.275   2.385   3.497  1.00 20.49           C  
ATOM    223  N   GLU A  30     -29.950  -2.967   3.465  1.00 17.60           N  
ATOM    224  CA  GLU A  30     -30.787  -4.189   3.465  1.00 17.75           C  
ATOM    225  C   GLU A  30     -31.403  -4.416   4.841  1.00 18.38           C  
ATOM    226  O   GLU A  30     -32.620  -4.659   4.973  1.00 17.53           O  
ATOM    227  CB  GLU A  30     -29.974  -5.408   3.066  1.00 17.95           C  
ATOM    228  CG  GLU A  30     -29.222  -5.335   1.760  1.00 19.24           C  
ATOM    229  CD  GLU A  30     -30.054  -5.597   0.497  1.00 19.00           C  
ATOM    230  OE1 GLU A  30     -31.302  -5.687   0.589  1.00 21.78           O  
ATOM    231  OE2 GLU A  30     -29.410  -5.667  -0.574  1.00 19.84           O  
ATOM    232  N   LEU A  31     -30.563  -4.320   5.891  1.00 18.88           N  
ATOM    233  CA  LEU A  31     -31.013  -4.536   7.274  1.00 19.93           C  
ATOM    234  C   LEU A  31     -32.076  -3.509   7.661  1.00 17.16           C  
ATOM    235  O   LEU A  31     -33.098  -3.830   8.233  1.00 17.86           O  
ATOM    236  CB  LEU A  31     -29.791  -4.470   8.254  1.00 21.94           C  
ATOM    237  CG  LEU A  31     -30.114  -4.623   9.758  1.00 24.71           C  
ATOM    238  CD1 LEU A  31     -28.826  -4.980  10.496  1.00 28.27           C  
ATOM    239  CD2 LEU A  31     -30.722  -3.355  10.378  1.00 24.99           C  
ATOM    240  N   ALA A  32     -31.800  -2.245   7.343  1.00 17.97           N  
ATOM    241  CA  ALA A  32     -32.724  -1.203   7.733  1.00 19.30           C  
ATOM    242  C   ALA A  32     -34.079  -1.395   7.049  1.00 18.81           C  
ATOM    243  O   ALA A  32     -35.114  -1.134   7.625  1.00 19.38           O  
ATOM    244  CB  ALA A  32     -32.144   0.173   7.393  1.00 19.78           C  
ATOM    245  N   ALA A  33     -34.046  -1.835   5.778  1.00 18.94           N  
ATOM    246  CA  ALA A  33     -35.312  -2.123   5.069  1.00 18.43           C  
ATOM    247  C   ALA A  33     -36.106  -3.222   5.762  1.00 18.71           C  
ATOM    248  O   ALA A  33     -37.333  -3.139   5.897  1.00 19.38           O  
ATOM    249  CB  ALA A  33     -34.998  -2.550   3.613  1.00 19.41           C  
ATOM    250  N   ARG A  34     -35.401  -4.272   6.201  1.00 17.32           N  
ATOM    251  CA  ARG A  34     -36.061  -5.385   6.874  1.00 19.76           C  
ATOM    252  C   ARG A  34     -36.690  -4.933   8.190  1.00 20.39           C  
ATOM    253  O   ARG A  34     -37.816  -5.310   8.513  1.00 21.70           O  
ATOM    254  CB  ARG A  34     -35.065  -6.506   7.111  1.00 20.26           C  
ATOM    255  CG  ARG A  34     -35.714  -7.743   7.643  1.00 24.45           C  
ATOM    256  CD  ARG A  34     -34.701  -8.835   7.869  1.00 25.28           C  
ATOM    257  NE  ARG A  34     -33.993  -8.579   9.129  1.00 36.77           N  
ATOM    258  CZ  ARG A  34     -32.680  -8.378   9.201  1.00 38.84           C  
ATOM    259  NH1 ARG A  34     -31.967  -8.442   8.102  1.00 36.93           N  
ATOM    260  NH2 ARG A  34     -32.071  -8.130  10.359  1.00 38.79           N  
ATOM    261  N   GLU A  35     -35.944  -4.133   8.945  1.00 19.87           N  
ATOM    262  CA  GLU A  35     -36.304  -3.798  10.347  1.00 21.67           C  
ATOM    263  C   GLU A  35     -37.237  -2.615  10.522  1.00 24.39           C  
ATOM    264  O   GLU A  35     -37.875  -2.485  11.569  1.00 26.34           O  
ATOM    265  CB  GLU A  35     -35.023  -3.570  11.154  1.00 21.83           C  
ATOM    266  CG  GLU A  35     -34.208  -4.840  11.374  1.00 22.05           C  
ATOM    267  CD  GLU A  35     -34.952  -5.870  12.216  1.00 24.69           C  
ATOM    268  OE1 GLU A  35     -34.618  -7.064  12.141  1.00 26.24           O  
ATOM    269  OE2 GLU A  35     -35.923  -5.519  12.918  1.00 27.34           O  
ATOM    270  N   THR A  36     -37.326  -1.754   9.525  1.00 24.55           N  
ATOM    271  CA  THR A  36     -38.134  -0.522   9.700  1.00 25.44           C  
ATOM    272  C   THR A  36     -39.571  -1.007   9.982  1.00 29.01           C  
ATOM    273  O   THR A  36     -40.117  -0.572  10.988  1.00 30.24           O  
ATOM    274  CB  THR A  36     -37.850   0.491   8.569  1.00 25.52           C  
ATOM    275  OG1 THR A  36     -36.482   0.910   8.692  1.00 24.88           O  
ATOM    276  CG2 THR A  36     -38.750   1.701   8.662  1.00 30.21           C  
ATOM    277  N   PRO A  37     -40.294  -1.472   8.965  1.00 28.46           N  
ATOM    278  CA  PRO A  37     -39.893  -2.239   7.805  1.00 27.89           C  
ATOM    279  C   PRO A  37     -40.233  -1.219   6.730  1.00 28.48           C  
ATOM    280  O   PRO A  37     -41.136  -0.363   6.936  1.00 29.35           O  
ATOM    281  CB  PRO A  37     -40.881  -3.396   7.747  1.00 26.90           C  
ATOM    282  CG  PRO A  37     -42.131  -2.918   8.518  1.00 30.06           C  
ATOM    283  CD  PRO A  37     -41.730  -1.675   9.301  1.00 28.89           C  
ATOM    284  N   LEU A  38     -39.524  -1.244   5.613  1.00 26.48           N  
ATOM    285  CA  LEU A  38     -39.788  -0.283   4.533  1.00 26.58           C  
ATOM    286  C   LEU A  38     -40.960  -0.734   3.649  1.00 28.53           C  
ATOM    287  O   LEU A  38     -40.884  -1.818   3.057  1.00 29.89           O  
ATOM    288  CB  LEU A  38     -38.536  -0.153   3.683  1.00 27.66           C  
ATOM    289  CG  LEU A  38     -38.646   0.746   2.449  1.00 25.86           C  
ATOM    290  CD1 LEU A  38     -38.859   2.213   2.817  1.00 25.46           C  
ATOM    291  CD2 LEU A  38     -37.391   0.578   1.639  1.00 25.39           C  
ATOM    292  N   ARG A  39     -42.004   0.087   3.517  1.00 28.14           N  
ATOM    293  CA  ARG A  39     -43.150  -0.304   2.667  1.00 29.61           C  
ATOM    294  C   ARG A  39     -43.240   0.569   1.423  1.00 29.23           C  
ATOM    295  O   ARG A  39     -44.159   0.432   0.627  1.00 31.24           O  
ATOM    296  CB  ARG A  39     -44.484  -0.319   3.441  1.00 31.64           C  
ATOM    297  CG  ARG A  39     -44.368  -0.966   4.811  1.00 32.70           C  
ATOM    298  CD  ARG A  39     -45.650  -1.527   5.383  1.00 45.43           C  
ATOM    299  NE  ARG A  39     -45.315  -2.626   6.298  1.00 53.21           N  
ATOM    300  CZ  ARG A  39     -46.055  -3.037   7.324  1.00 55.99           C  
ATOM    301  NH1 ARG A  39     -47.216  -2.449   7.602  1.00 57.67           N  
ATOM    302  NH2 ARG A  39     -45.628  -4.043   8.079  1.00 57.21           N  
ATOM    303  N   LEU A  40     -42.248   1.444   1.251  1.00 27.53           N  
ATOM    304  CA  LEU A  40     -42.183   2.352   0.110  1.00 26.37           C  
ATOM    305  C   LEU A  40     -41.118   1.885  -0.883  1.00 25.21           C  
ATOM    306  O   LEU A  40     -39.973   1.609  -0.476  1.00 28.07           O  
ATOM    307  CB  LEU A  40     -41.838   3.757   0.640  1.00 24.54           C  
ATOM    308  CG  LEU A  40     -41.671   4.928  -0.322  1.00 26.99           C  
ATOM    309  CD1 LEU A  40     -42.877   5.245  -1.201  1.00 25.49           C  
ATOM    310  CD2 LEU A  40     -41.315   6.142   0.512  1.00 26.16           C  
ATOM    311  N   SER A  41     -41.453   1.843  -2.176  1.00 23.31           N  
ATOM    312  CA  SER A  41     -40.485   1.496  -3.205  1.00 21.81           C  
ATOM    313  C   SER A  41     -39.477   2.647  -3.459  1.00 22.54           C  
ATOM    314  O   SER A  41     -39.877   3.784  -3.673  1.00 22.89           O  
ATOM    315  CB  SER A  41     -41.197   1.178  -4.528  1.00 20.49           C  
ATOM    316  OG  SER A  41     -40.290   1.043  -5.599  1.00 25.74           O  
ATOM    317  N   PRO A  42     -38.178   2.320  -3.563  1.00 24.95           N  
ATOM    318  CA  PRO A  42     -37.191   3.324  -3.986  1.00 25.67           C  
ATOM    319  C   PRO A  42     -37.387   3.853  -5.422  1.00 26.43           C  
ATOM    320  O   PRO A  42     -36.829   4.917  -5.790  1.00 27.43           O  
ATOM    321  CB  PRO A  42     -35.847   2.612  -3.856  1.00 25.61           C  
ATOM    322  CG  PRO A  42     -36.154   1.164  -3.760  1.00 31.18           C  
ATOM    323  CD  PRO A  42     -37.593   0.992  -3.313  1.00 26.04           C  
ATOM    324  N   GLU A  43     -38.168   3.104  -6.222  1.00 27.43           N  
ATOM    325  CA  GLU A  43     -38.503   3.539  -7.572  1.00 29.22           C  
ATOM    326  C   GLU A  43     -39.863   4.219  -7.654  1.00 27.88           C  
ATOM    327  O   GLU A  43     -40.302   4.592  -8.737  1.00 28.40           O  
ATOM    328  CB  GLU A  43     -38.380   2.405  -8.602  1.00 30.61           C  
ATOM    329  CG  GLU A  43     -36.983   2.308  -9.181  1.00 39.40           C  
ATOM    330  CD  GLU A  43     -36.969   1.882 -10.652  1.00 47.68           C  
ATOM    331  OE1 GLU A  43     -37.810   1.027 -11.042  1.00 50.40           O  
ATOM    332  OE2 GLU A  43     -36.113   2.404 -11.417  1.00 48.81           O  
ATOM    333  N   ASP A  44     -40.513   4.405  -6.509  1.00 26.38           N  
ATOM    334  CA  ASP A  44     -41.777   5.147  -6.459  1.00 25.73           C  
ATOM    335  C   ASP A  44     -41.560   6.561  -6.929  1.00 26.08           C  
ATOM    336  O   ASP A  44     -40.535   7.172  -6.600  1.00 25.13           O  
ATOM    337  CB  ASP A  44     -42.299   5.165  -5.040  1.00 25.12           C  
ATOM    338  CG  ASP A  44     -43.727   5.631  -4.950  1.00 30.47           C  
ATOM    339  OD1 ASP A  44     -43.990   6.838  -5.129  1.00 31.44           O  
ATOM    340  OD2 ASP A  44     -44.611   4.777  -4.686  1.00 34.29           O  
ATOM    341  N   THR A  45     -42.501   7.108  -7.702  1.00 25.60           N  
ATOM    342  CA  THR A  45     -42.317   8.466  -8.235  1.00 25.48           C  
ATOM    343  C   THR A  45     -42.043   9.508  -7.151  1.00 25.03           C  
ATOM    344  O   THR A  45     -41.257  10.420  -7.386  1.00 25.46           O  
ATOM    345  CB  THR A  45     -43.482   8.953  -9.159  1.00 26.91           C  
ATOM    346  OG1 THR A  45     -44.732   8.862  -8.467  1.00 28.98           O  
ATOM    347  CG2 THR A  45     -43.544   8.129 -10.432  1.00 30.94           C  
ATOM    348  N   VAL A  46     -42.671   9.364  -5.977  1.00 24.56           N  
ATOM    349  CA  VAL A  46     -42.453  10.338  -4.887  1.00 25.28           C  
ATOM    350  C   VAL A  46     -40.986  10.310  -4.461  1.00 23.74           C  
ATOM    351  O   VAL A  46     -40.386  11.354  -4.231  1.00 22.03           O  
ATOM    352  CB  VAL A  46     -43.395  10.146  -3.657  1.00 24.92           C  
ATOM    353  CG1 VAL A  46     -43.111   8.834  -2.922  1.00 30.40           C  
ATOM    354  CG2 VAL A  46     -43.250  11.295  -2.667  1.00 28.00           C  
ATOM    355  N   VAL A  47     -40.402   9.122  -4.427  1.00 21.98           N  
ATOM    356  CA  VAL A  47     -38.984   8.995  -4.080  1.00 21.25           C  
ATOM    357  C   VAL A  47     -38.100   9.568  -5.181  1.00 21.53           C  
ATOM    358  O   VAL A  47     -37.140  10.278  -4.895  1.00 19.17           O  
ATOM    359  CB  VAL A  47     -38.599   7.535  -3.759  1.00 20.45           C  
ATOM    360  CG1 VAL A  47     -37.052   7.356  -3.515  1.00 18.59           C  
ATOM    361  CG2 VAL A  47     -39.472   6.991  -2.579  1.00 21.51           C  
ATOM    362  N   LEU A  48     -38.410   9.302  -6.454  1.00 21.52           N  
ATOM    363  CA  LEU A  48     -37.575   9.880  -7.537  1.00 21.81           C  
ATOM    364  C   LEU A  48     -37.627  11.398  -7.511  1.00 21.96           C  
ATOM    365  O   LEU A  48     -36.607  12.069  -7.734  1.00 21.13           O  
ATOM    366  CB  LEU A  48     -37.957   9.363  -8.927  1.00 23.02           C  
ATOM    367  CG  LEU A  48     -37.999   7.836  -9.004  1.00 26.03           C  
ATOM    368  CD1 LEU A  48     -38.575   7.398 -10.352  1.00 29.54           C  
ATOM    369  CD2 LEU A  48     -36.613   7.255  -8.782  1.00 31.43           C  
ATOM    370  N   ARG A  49     -38.811  11.944  -7.245  1.00 20.00           N  
ATOM    371  CA  ARG A  49     -38.960  13.375  -7.215  1.00 22.06           C  
ATOM    372  C   ARG A  49     -38.206  14.017  -6.065  1.00 20.71           C  
ATOM    373  O   ARG A  49     -37.486  14.990  -6.278  1.00 21.49           O  
ATOM    374  CB  ARG A  49     -40.443  13.753  -7.234  1.00 23.21           C  
ATOM    375  CG  ARG A  49     -41.061  13.426  -8.608  1.00 24.56           C  
ATOM    376  CD  ARG A  49     -42.574  13.487  -8.583  1.00 28.25           C  
ATOM    377  NE  ARG A  49     -43.029  14.849  -8.412  1.00 27.41           N  
ATOM    378  CZ  ARG A  49     -44.315  15.193  -8.396  1.00 33.13           C  
ATOM    379  NH1 ARG A  49     -45.244  14.247  -8.512  1.00 34.24           N  
ATOM    380  NH2 ARG A  49     -44.666  16.473  -8.245  1.00 27.43           N  
ATOM    381  N   TYR A  50     -38.333  13.449  -4.862  1.00 20.14           N  
ATOM    382  CA  TYR A  50     -37.506  13.957  -3.763  1.00 18.52           C  
ATOM    383  C   TYR A  50     -36.039  13.760  -4.004  1.00 18.24           C  
ATOM    384  O   TYR A  50     -35.269  14.596  -3.605  1.00 19.09           O  
ATOM    385  CB  TYR A  50     -37.868  13.290  -2.439  1.00 18.30           C  
ATOM    386  CG  TYR A  50     -39.013  13.973  -1.767  1.00 16.90           C  
ATOM    387  CD1 TYR A  50     -40.296  13.402  -1.769  1.00 20.59           C  
ATOM    388  CD2 TYR A  50     -38.845  15.198  -1.168  1.00 21.92           C  
ATOM    389  CE1 TYR A  50     -41.368  14.042  -1.147  1.00 22.10           C  
ATOM    390  CE2 TYR A  50     -39.908  15.857  -0.580  1.00 19.11           C  
ATOM    391  CZ  TYR A  50     -41.162  15.274  -0.575  1.00 23.97           C  
ATOM    392  OH  TYR A  50     -42.173  15.961   0.054  1.00 24.77           O  
ATOM    393  N   HIS A  51     -35.669  12.652  -4.625  1.00 17.99           N  
ATOM    394  CA  HIS A  51     -34.259  12.426  -4.880  1.00 19.01           C  
ATOM    395  C   HIS A  51     -33.628  13.535  -5.715  1.00 20.00           C  
ATOM    396  O   HIS A  51     -32.522  13.989  -5.412  1.00 20.70           O  
ATOM    397  CB  HIS A  51     -34.040  11.067  -5.490  1.00 18.29           C  
ATOM    398  CG  HIS A  51     -32.597  10.721  -5.666  1.00 22.56           C  
ATOM    399  ND1 HIS A  51     -31.953  10.810  -6.878  1.00 28.20           N  
ATOM    400  CD2 HIS A  51     -31.664  10.289  -4.781  1.00 20.36           C  
ATOM    401  CE1 HIS A  51     -30.688  10.448  -6.734  1.00 27.59           C  
ATOM    402  NE2 HIS A  51     -30.481  10.139  -5.467  1.00 22.42           N  
ATOM    403  N   VAL A  52     -34.336  13.987  -6.743  1.00 18.80           N  
ATOM    404  CA  VAL A  52     -33.836  15.144  -7.507  1.00 19.57           C  
ATOM    405  C   VAL A  52     -33.742  16.411  -6.654  1.00 19.18           C  
ATOM    406  O   VAL A  52     -32.729  17.151  -6.740  1.00 20.51           O  
ATOM    407  CB  VAL A  52     -34.713  15.465  -8.737  1.00 19.85           C  
ATOM    408  CG1 VAL A  52     -34.116  16.698  -9.472  1.00 21.00           C  
ATOM    409  CG2 VAL A  52     -34.792  14.255  -9.683  1.00 27.59           C  
ATOM    410  N   LEU A  53     -34.758  16.708  -5.838  1.00 19.35           N  
ATOM    411  CA  LEU A  53     -34.680  17.938  -5.011  1.00 20.00           C  
ATOM    412  C   LEU A  53     -33.491  17.875  -4.048  1.00 20.47           C  
ATOM    413  O   LEU A  53     -32.765  18.840  -3.853  1.00 19.55           O  
ATOM    414  CB  LEU A  53     -35.930  18.155  -4.165  1.00 22.56           C  
ATOM    415  CG  LEU A  53     -37.282  18.474  -4.770  1.00 28.78           C  
ATOM    416  CD1 LEU A  53     -38.256  18.685  -3.631  1.00 33.26           C  
ATOM    417  CD2 LEU A  53     -37.199  19.730  -5.620  1.00 33.52           C  
ATOM    418  N   LEU A  54     -33.300  16.741  -3.395  1.00 18.75           N  
ATOM    419  CA  LEU A  54     -32.171  16.618  -2.470  1.00 17.77           C  
ATOM    420  C   LEU A  54     -30.824  16.653  -3.195  1.00 18.86           C  
ATOM    421  O   LEU A  54     -29.879  17.213  -2.649  1.00 19.22           O  
ATOM    422  CB  LEU A  54     -32.296  15.303  -1.679  1.00 19.33           C  
ATOM    423  CG  LEU A  54     -33.571  15.161  -0.850  1.00 20.68           C  
ATOM    424  CD1 LEU A  54     -33.411  13.995   0.124  1.00 20.90           C  
ATOM    425  CD2 LEU A  54     -33.885  16.384  -0.069  1.00 19.49           C  
ATOM    426  N   GLU A  55     -30.722  16.051  -4.389  1.00 19.20           N  
ATOM    427  C   GLU A  55     -29.162  17.593  -5.500  1.00 20.18           C  
ATOM    428  O   GLU A  55     -28.017  18.012  -5.428  1.00 21.24           O  
ATOM    429  CA AGLU A  55     -29.458  16.143  -5.123  0.50 18.95           C  
ATOM    430  CB AGLU A  55     -29.436  15.238  -6.347  0.50 20.33           C  
ATOM    431  CG AGLU A  55     -28.212  15.365  -7.254  0.50 16.50           C  
ATOM    432  CD AGLU A  55     -26.854  15.024  -6.616  0.50 24.01           C  
ATOM    433  OE1AGLU A  55     -26.776  14.503  -5.482  0.50 25.81           O  
ATOM    434  OE2AGLU A  55     -25.834  15.275  -7.287  0.50 21.84           O  
ATOM    435  CA BGLU A  55     -29.470  16.119  -5.173  0.50 20.36           C  
ATOM    436  CB BGLU A  55     -29.492  15.235  -6.453  0.50 21.37           C  
ATOM    437  CG BGLU A  55     -29.090  13.698  -6.255  0.50 23.73           C  
ATOM    438  CD BGLU A  55     -29.007  12.844  -7.580  0.50 22.61           C  
ATOM    439  OE1BGLU A  55     -30.000  12.975  -8.351  0.50 30.48           O  
ATOM    440  OE2BGLU A  55     -28.012  12.013  -7.842  0.50 16.92           O  
ATOM    441  N   GLU A  56     -30.200  18.362  -5.829  1.00 19.01           N  
ATOM    442  CA  GLU A  56     -30.030  19.822  -6.111  1.00 21.47           C  
ATOM    443  C   GLU A  56     -29.502  20.583  -4.900  1.00 21.16           C  
ATOM    444  O   GLU A  56     -28.592  21.401  -5.012  1.00 23.78           O  
ATOM    445  CB  GLU A  56     -31.340  20.442  -6.570  1.00 22.01           C  
ATOM    446  CG  GLU A  56     -31.745  19.959  -7.937  1.00 22.22           C  
ATOM    447  CD  GLU A  56     -33.141  20.323  -8.308  1.00 28.30           C  
ATOM    448  OE1 GLU A  56     -33.919  20.815  -7.456  1.00 28.71           O  
ATOM    449  OE2 GLU A  56     -33.468  20.116  -9.503  1.00 25.27           O  
ATOM    450  N   ILE A  57     -30.058  20.289  -3.720  1.00 19.73           N  
ATOM    451  CA  ILE A  57     -29.549  20.883  -2.510  1.00 19.42           C  
ATOM    452  C   ILE A  57     -28.108  20.468  -2.206  1.00 20.59           C  
ATOM    453  O   ILE A  57     -27.317  21.310  -1.813  1.00 20.45           O  
ATOM    454  CB  ILE A  57     -30.492  20.510  -1.297  1.00 19.50           C  
ATOM    455  CG1 ILE A  57     -31.866  21.182  -1.521  1.00 20.69           C  
ATOM    456  CG2 ILE A  57     -29.879  20.929   0.002  1.00 19.90           C  
ATOM    457  CD1 ILE A  57     -33.003  20.645  -0.565  1.00 21.33           C  
ATOM    458  N   ILE A  58     -27.755  19.185  -2.339  1.00 19.11           N  
ATOM    459  CA  ILE A  58     -26.383  18.747  -2.165  1.00 19.93           C  
ATOM    460  C   ILE A  58     -25.454  19.485  -3.108  1.00 20.15           C  
ATOM    461  O   ILE A  58     -24.438  19.986  -2.659  1.00 21.10           O  
ATOM    462  CB  ILE A  58     -26.265  17.212  -2.361  1.00 20.81           C  
ATOM    463  CG1 ILE A  58     -27.062  16.473  -1.251  1.00 19.53           C  
ATOM    464  CG2 ILE A  58     -24.802  16.763  -2.374  1.00 21.83           C  
ATOM    465  CD1 ILE A  58     -27.210  14.986  -1.546  1.00 19.88           C  
ATOM    466  N   GLU A  59     -25.815  19.530  -4.386  1.00 19.45           N  
ATOM    467  CA  GLU A  59     -24.898  20.154  -5.376  1.00 19.35           C  
ATOM    468  C   GLU A  59     -24.711  21.624  -5.067  1.00 21.22           C  
ATOM    469  O   GLU A  59     -23.558  22.122  -5.125  1.00 22.15           O  
ATOM    470  CB  GLU A  59     -25.406  19.890  -6.785  1.00 20.73           C  
ATOM    471  CG  GLU A  59     -25.319  18.403  -7.167  1.00 21.18           C  
ATOM    472  CD  GLU A  59     -25.645  18.156  -8.638  1.00 28.54           C  
ATOM    473  OE1 GLU A  59     -25.773  19.140  -9.373  1.00 30.90           O  
ATOM    474  OE2 GLU A  59     -25.784  16.971  -9.034  1.00 31.66           O  
ATOM    475  N   ARG A  60     -25.792  22.334  -4.745  1.00 21.04           N  
ATOM    476  CA  ARG A  60     -25.681  23.788  -4.424  1.00 23.99           C  
ATOM    477  C   ARG A  60     -24.818  24.067  -3.205  1.00 24.85           C  
ATOM    478  O   ARG A  60     -24.250  25.180  -3.059  1.00 24.14           O  
ATOM    479  CB  ARG A  60     -27.055  24.415  -4.195  1.00 24.81           C  
ATOM    480  CG  ARG A  60     -27.797  24.799  -5.432  1.00 32.11           C  
ATOM    481  CD  ARG A  60     -29.158  25.428  -5.053  1.00 35.39           C  
ATOM    482  NE  ARG A  60     -30.303  24.516  -5.240  1.00 44.27           N  
ATOM    483  CZ  ARG A  60     -31.287  24.325  -4.354  1.00 43.41           C  
ATOM    484  NH1 ARG A  60     -31.317  25.000  -3.215  1.00 43.21           N  
ATOM    485  NH2 ARG A  60     -32.266  23.483  -4.617  1.00 44.50           N  
ATOM    486  N   ASN A  61     -24.776  23.103  -2.273  1.00 20.99           N  
ATOM    487  CA  ASN A  61     -24.059  23.260  -1.030  1.00 21.73           C  
ATOM    488  C   ASN A  61     -22.973  22.216  -0.882  1.00 20.45           C  
ATOM    489  O   ASN A  61     -22.651  21.771   0.223  1.00 21.60           O  
ATOM    490  CB  ASN A  61     -25.031  23.179   0.164  1.00 21.74           C  
ATOM    491  CG  ASN A  61     -26.170  24.147   0.024  1.00 23.61           C  
ATOM    492  OD1 ASN A  61     -27.263  23.794  -0.478  1.00 26.92           O  
ATOM    493  ND2 ASN A  61     -25.919  25.394   0.392  1.00 23.68           N  
ATOM    494  N   SER A  62     -22.403  21.851  -2.037  1.00 20.33           N  
ATOM    495  CA  SER A  62     -21.480  20.726  -2.121  1.00 20.45           C  
ATOM    496  C   SER A  62     -20.384  20.747  -1.084  1.00 18.79           C  
ATOM    497  O   SER A  62     -20.144  19.755  -0.367  1.00 20.98           O  
ATOM    498  CB  SER A  62     -20.863  20.705  -3.530  1.00 22.68           C  
ATOM    499  OG  SER A  62     -20.003  19.592  -3.647  1.00 24.38           O  
ATOM    500  N   GLU A  63     -19.683  21.872  -0.991  1.00 17.83           N  
ATOM    501  CA  GLU A  63     -18.538  21.920  -0.096  1.00 17.53           C  
ATOM    502  C   GLU A  63     -18.957  21.957   1.377  1.00 17.88           C  
ATOM    503  O   GLU A  63     -18.354  21.319   2.243  1.00 18.59           O  
ATOM    504  CB  GLU A  63     -17.653  23.153  -0.407  1.00 19.46           C  
ATOM    505  CG  GLU A  63     -16.528  23.357   0.568  1.00 25.64           C  
ATOM    506  CD  GLU A  63     -15.499  22.242   0.596  1.00 21.45           C  
ATOM    507  OE1 GLU A  63     -15.458  21.403  -0.332  1.00 26.15           O  
ATOM    508  OE2 GLU A  63     -14.710  22.225   1.597  1.00 29.46           O  
ATOM    509  N   THR A  64     -20.016  22.690   1.662  1.00 18.18           N  
ATOM    510  CA  THR A  64     -20.496  22.759   3.024  1.00 17.82           C  
ATOM    511  C   THR A  64     -20.967  21.360   3.490  1.00 17.61           C  
ATOM    512  O   THR A  64     -20.704  20.982   4.634  1.00 19.09           O  
ATOM    513  CB  THR A  64     -21.631  23.780   3.162  1.00 18.47           C  
ATOM    514  OG1 THR A  64     -21.078  25.106   2.872  1.00 20.34           O  
ATOM    515  CG2 THR A  64     -22.209  23.771   4.617  1.00 19.31           C  
ATOM    516  N   PHE A  65     -21.594  20.609   2.583  1.00 18.96           N  
ATOM    517  CA  PHE A  65     -21.967  19.223   2.966  1.00 19.01           C  
ATOM    518  C   PHE A  65     -20.753  18.347   3.176  1.00 19.07           C  
ATOM    519  O   PHE A  65     -20.723  17.529   4.119  1.00 19.87           O  
ATOM    520  CB  PHE A  65     -22.893  18.641   1.909  1.00 20.08           C  
ATOM    521  CG  PHE A  65     -24.326  19.012   2.113  1.00 18.50           C  
ATOM    522  CD1 PHE A  65     -24.702  20.195   2.800  1.00 23.39           C  
ATOM    523  CD2 PHE A  65     -25.323  18.137   1.713  1.00 22.53           C  
ATOM    524  CE1 PHE A  65     -26.082  20.489   3.025  1.00 23.08           C  
ATOM    525  CE2 PHE A  65     -26.662  18.427   1.929  1.00 22.29           C  
ATOM    526  CZ  PHE A  65     -27.077  19.566   2.568  1.00 18.54           C  
ATOM    527  N   THR A  66     -19.758  18.451   2.300  1.00 19.24           N  
ATOM    528  CA  THR A  66     -18.517  17.701   2.502  1.00 18.81           C  
ATOM    529  C   THR A  66     -17.855  18.045   3.838  1.00 20.52           C  
ATOM    530  O   THR A  66     -17.454  17.168   4.603  1.00 19.79           O  
ATOM    531  CB  THR A  66     -17.525  17.944   1.351  1.00 19.44           C  
ATOM    532  OG1 THR A  66     -18.140  17.436   0.168  1.00 22.87           O  
ATOM    533  CG2 THR A  66     -16.214  17.221   1.618  1.00 20.33           C  
ATOM    534  N   GLU A  67     -17.707  19.347   4.118  1.00 18.86           N  
ATOM    535  CA  GLU A  67     -17.038  19.784   5.324  1.00 20.62           C  
ATOM    536  C   GLU A  67     -17.757  19.406   6.622  1.00 17.91           C  
ATOM    537  O   GLU A  67     -17.142  18.927   7.594  1.00 19.16           O  
ATOM    538  CB  GLU A  67     -16.858  21.323   5.302  1.00 22.93           C  
ATOM    539  CG  GLU A  67     -15.602  21.846   4.687  1.00 28.67           C  
ATOM    540  CD  GLU A  67     -15.449  23.363   4.943  1.00 24.46           C  
ATOM    541  OE1 GLU A  67     -14.937  23.758   6.001  1.00 39.96           O  
ATOM    542  OE2 GLU A  67     -15.856  24.090   4.024  1.00 33.68           O  
ATOM    543  N   THR A  68     -19.070  19.657   6.625  1.00 18.13           N  
ATOM    544  CA  THR A  68     -19.866  19.347   7.832  1.00 18.34           C  
ATOM    545  C   THR A  68     -19.838  17.833   8.104  1.00 18.36           C  
ATOM    546  O   THR A  68     -19.684  17.411   9.255  1.00 17.66           O  
ATOM    547  CB  THR A  68     -21.304  19.873   7.701  1.00 18.30           C  
ATOM    548  OG1 THR A  68     -21.864  19.430   6.487  1.00 18.77           O  
ATOM    549  CG2 THR A  68     -21.332  21.433   7.809  1.00 18.26           C  
ATOM    550  N   TRP A  69     -19.976  17.034   7.036  1.00 18.33           N  
ATOM    551  CA  TRP A  69     -19.953  15.574   7.267  1.00 17.82           C  
ATOM    552  C   TRP A  69     -18.559  15.137   7.728  1.00 19.57           C  
ATOM    553  O   TRP A  69     -18.441  14.403   8.710  1.00 20.17           O  
ATOM    554  CB  TRP A  69     -20.395  14.826   6.009  1.00 18.32           C  
ATOM    555  CG  TRP A  69     -20.246  13.376   6.254  1.00 19.82           C  
ATOM    556  CD1 TRP A  69     -19.326  12.552   5.700  1.00 19.14           C  
ATOM    557  CD2 TRP A  69     -20.966  12.608   7.226  1.00 18.75           C  
ATOM    558  NE1 TRP A  69     -19.480  11.252   6.229  1.00 21.53           N  
ATOM    559  CE2 TRP A  69     -20.450  11.292   7.183  1.00 19.38           C  
ATOM    560  CE3 TRP A  69     -22.016  12.904   8.126  1.00 18.43           C  
ATOM    561  CZ2 TRP A  69     -20.968  10.259   8.008  1.00 18.51           C  
ATOM    562  CZ3 TRP A  69     -22.514  11.902   8.947  1.00 17.97           C  
ATOM    563  CH2 TRP A  69     -21.977  10.592   8.873  1.00 18.90           C  
ATOM    564  N   ASN A  70     -17.492  15.616   7.077  1.00 19.31           N  
ATOM    565  CA  ASN A  70     -16.171  15.208   7.512  1.00 20.90           C  
ATOM    566  C   ASN A  70     -15.895  15.613   8.956  1.00 20.79           C  
ATOM    567  O   ASN A  70     -15.356  14.811   9.735  1.00 22.70           O  
ATOM    568  CB  ASN A  70     -15.065  15.705   6.544  1.00 21.24           C  
ATOM    569  CG  ASN A  70     -15.108  14.949   5.199  1.00 27.56           C  
ATOM    570  OD1 ASN A  70     -15.742  13.881   5.072  1.00 32.21           O  
ATOM    571  ND2 ASN A  70     -14.457  15.500   4.189  1.00 30.22           N  
ATOM    572  N   ARG A  71     -16.312  16.814   9.359  1.00 19.87           N  
ATOM    573  CA  ARG A  71     -16.075  17.242  10.747  1.00 20.61           C  
ATOM    574  C   ARG A  71     -16.835  16.358  11.724  1.00 22.77           C  
ATOM    575  O   ARG A  71     -16.324  15.980  12.781  1.00 22.73           O  
ATOM    576  CB  ARG A  71     -16.431  18.735  10.937  1.00 21.88           C  
ATOM    577  CG  ARG A  71     -16.300  19.229  12.374  1.00 29.77           C  
ATOM    578  CD  ARG A  71     -15.477  20.489  12.540  1.00 37.79           C  
ATOM    579  NE  ARG A  71     -15.222  20.661  13.977  1.00 36.71           N  
ATOM    580  CZ  ARG A  71     -15.742  21.618  14.763  1.00 44.91           C  
ATOM    581  NH1 ARG A  71     -16.537  22.578  14.276  1.00 41.64           N  
ATOM    582  NH2 ARG A  71     -15.439  21.624  16.059  1.00 41.52           N  
ATOM    583  N   PHE A  72     -18.057  16.032  11.344  1.00 21.00           N  
ATOM    584  CA  PHE A  72     -18.941  15.230  12.205  1.00 18.90           C  
ATOM    585  C   PHE A  72     -18.328  13.841  12.443  1.00 22.29           C  
ATOM    586  O   PHE A  72     -18.182  13.387  13.588  1.00 20.98           O  
ATOM    587  CB  PHE A  72     -20.301  15.043  11.505  1.00 20.53           C  
ATOM    588  CG  PHE A  72     -21.298  14.185  12.300  1.00 20.24           C  
ATOM    589  CD1 PHE A  72     -21.447  12.851  12.005  1.00 22.75           C  
ATOM    590  CD2 PHE A  72     -22.053  14.755  13.311  1.00 24.91           C  
ATOM    591  CE1 PHE A  72     -22.352  12.085  12.712  1.00 23.36           C  
ATOM    592  CE2 PHE A  72     -22.988  13.988  14.022  1.00 23.89           C  
ATOM    593  CZ  PHE A  72     -23.118  12.681  13.709  1.00 24.62           C  
ATOM    594  N   ILE A  73     -18.005  13.162  11.355  1.00 21.97           N  
ATOM    595  CA  ILE A  73     -17.641  11.753  11.425  1.00 24.07           C  
ATOM    596  C   ILE A  73     -16.237  11.569  12.016  1.00 25.12           C  
ATOM    597  O   ILE A  73     -15.956  10.542  12.609  1.00 26.31           O  
ATOM    598  CB  ILE A  73     -17.859  11.014  10.050  1.00 23.71           C  
ATOM    599  CG1 ILE A  73     -18.084   9.502  10.246  1.00 26.45           C  
ATOM    600  CG2 ILE A  73     -16.722  11.308   9.079  1.00 23.36           C  
ATOM    601  CD1 ILE A  73     -19.271   9.176  11.103  1.00 26.25           C  
ATOM    602  N   THR A  74     -15.381  12.581  11.903  1.00 23.56           N  
ATOM    603  CA  THR A  74     -14.028  12.489  12.477  1.00 25.31           C  
ATOM    604  C   THR A  74     -13.975  12.952  13.925  1.00 26.64           C  
ATOM    605  O   THR A  74     -12.943  12.792  14.577  1.00 28.67           O  
ATOM    606  CB  THR A  74     -12.960  13.215  11.624  1.00 27.01           C  
ATOM    607  OG1 THR A  74     -13.222  14.623  11.595  1.00 26.42           O  
ATOM    608  CG2 THR A  74     -12.933  12.660  10.220  1.00 29.46           C  
ATOM    609  N   HIS A  75     -15.047  13.560  14.420  1.00 25.36           N  
ATOM    610  CA  HIS A  75     -15.096  13.983  15.814  1.00 26.24           C  
ATOM    611  C   HIS A  75     -16.000  13.142  16.732  1.00 28.00           C  
ATOM    612  O   HIS A  75     -15.848  13.164  17.956  1.00 29.89           O  
ATOM    613  CB  HIS A  75     -15.453  15.458  15.911  1.00 27.93           C  
ATOM    614  CG  HIS A  75     -14.347  16.370  15.468  1.00 28.64           C  
ATOM    615  ND1 HIS A  75     -13.961  16.500  14.150  1.00 32.38           N  
ATOM    616  CD2 HIS A  75     -13.540  17.205  16.176  1.00 34.64           C  
ATOM    617  CE1 HIS A  75     -12.961  17.359  14.063  1.00 34.78           C  
ATOM    618  NE2 HIS A  75     -12.696  17.809  15.276  1.00 32.81           N  
ATOM    619  N   THR A  76     -16.907  12.359  16.157  1.00 26.30           N  
ATOM    620  CA  THR A  76     -17.880  11.620  16.962  1.00 27.13           C  
ATOM    621  C   THR A  76     -17.250  10.409  17.633  1.00 26.90           C  
ATOM    622  O   THR A  76     -16.449   9.707  17.013  1.00 28.14           O  
ATOM    623  CB  THR A  76     -19.076  11.135  16.092  1.00 28.49           C  
ATOM    624  OG1 THR A  76     -20.061  10.523  16.950  1.00 28.96           O  
ATOM    625  CG2 THR A  76     -18.603  10.114  15.060  1.00 27.72           C  
ATOM    626  N   GLU A  77     -17.676  10.144  18.867  1.00 26.93           N  
ATOM    627  CA  GLU A  77     -17.318   8.928  19.620  1.00 28.20           C  
ATOM    628  C   GLU A  77     -18.502   7.968  19.798  1.00 27.29           C  
ATOM    629  O   GLU A  77     -18.374   6.873  20.395  1.00 28.41           O  
ATOM    630  CB  GLU A  77     -16.735   9.319  20.981  1.00 29.57           C  
ATOM    631  CG  GLU A  77     -15.461  10.156  20.822  1.00 37.38           C  
ATOM    632  CD  GLU A  77     -14.738  10.375  22.127  1.00 46.46           C  
ATOM    633  OE1 GLU A  77     -14.343   9.372  22.761  1.00 51.91           O  
ATOM    634  OE2 GLU A  77     -14.555  11.549  22.512  1.00 52.73           O  
ATOM    635  N   HIS A  78     -19.666   8.396  19.310  1.00 25.87           N  
ATOM    636  CA  HIS A  78     -20.896   7.587  19.342  1.00 25.44           C  
ATOM    637  C   HIS A  78     -21.824   8.127  18.277  1.00 23.25           C  
ATOM    638  O   HIS A  78     -22.660   8.993  18.503  1.00 21.14           O  
ATOM    639  CB  HIS A  78     -21.560   7.578  20.702  1.00 28.01           C  
ATOM    640  CG  HIS A  78     -21.303   8.800  21.510  1.00 33.91           C  
ATOM    641  ND1 HIS A  78     -21.681  10.062  21.099  1.00 38.94           N  
ATOM    642  CD2 HIS A  78     -20.695   8.962  22.711  1.00 36.21           C  
ATOM    643  CE1 HIS A  78     -21.322  10.948  22.015  1.00 37.58           C  
ATOM    644  NE2 HIS A  78     -20.722  10.304  23.002  1.00 36.50           N  
ATOM    645  N   VAL A  79     -21.650   7.546  17.108  1.00 22.42           N  
ATOM    646  CA  VAL A  79     -22.176   8.100  15.883  1.00 22.78           C  
ATOM    647  C   VAL A  79     -23.694   8.218  15.943  1.00 22.39           C  
ATOM    648  O   VAL A  79     -24.271   9.222  15.534  1.00 22.77           O  
ATOM    649  CB  VAL A  79     -21.819   7.180  14.693  1.00 25.18           C  
ATOM    650  CG1 VAL A  79     -22.474   7.677  13.457  1.00 30.94           C  
ATOM    651  CG2 VAL A  79     -20.284   7.106  14.483  1.00 27.39           C  
ATOM    652  N   ASP A  80     -24.376   7.159  16.395  1.00 19.25           N  
ATOM    653  CA  ASP A  80     -25.820   7.243  16.322  1.00 18.68           C  
ATOM    654  C   ASP A  80     -26.401   8.292  17.232  1.00 20.50           C  
ATOM    655  O   ASP A  80     -27.272   9.067  16.789  1.00 21.67           O  
ATOM    656  CB  ASP A  80     -26.502   5.865  16.512  1.00 17.39           C  
ATOM    657  CG  ASP A  80     -25.992   5.059  17.703  1.00 19.01           C  
ATOM    658  OD1 ASP A  80     -25.093   5.468  18.450  1.00 18.48           O  
ATOM    659  OD2 ASP A  80     -26.564   3.958  17.890  1.00 18.17           O  
ATOM    660  N   LEU A  81     -25.893   8.353  18.462  1.00 21.19           N  
ATOM    661  CA  LEU A  81     -26.354   9.391  19.400  1.00 22.09           C  
ATOM    662  C   LEU A  81     -26.169  10.806  18.850  1.00 22.98           C  
ATOM    663  O   LEU A  81     -27.023  11.702  19.003  1.00 25.59           O  
ATOM    664  CB  LEU A  81     -25.549   9.296  20.706  1.00 22.67           C  
ATOM    665  CG  LEU A  81     -25.673   7.985  21.473  1.00 27.31           C  
ATOM    666  CD1 LEU A  81     -25.042   8.141  22.866  1.00 29.28           C  
ATOM    667  CD2 LEU A  81     -27.115   7.601  21.629  1.00 30.22           C  
ATOM    668  N   ASP A  82     -25.048  10.995  18.196  1.00 21.47           N  
ATOM    669  CA  ASP A  82     -24.658  12.364  17.767  1.00 23.64           C  
ATOM    670  C   ASP A  82     -25.585  12.906  16.673  1.00 24.33           C  
ATOM    671  O   ASP A  82     -25.741  14.137  16.555  1.00 24.94           O  
ATOM    672  CB  ASP A  82     -23.187  12.383  17.400  1.00 23.12           C  
ATOM    673  CG  ASP A  82     -22.276  12.274  18.654  1.00 27.93           C  
ATOM    674  OD1 ASP A  82     -22.796  12.360  19.792  1.00 30.30           O  
ATOM    675  OD2 ASP A  82     -21.055  12.074  18.468  1.00 35.23           O  
ATOM    676  N   PHE A  83     -26.224  12.021  15.897  1.00 24.05           N  
ATOM    677  CA  PHE A  83     -27.178  12.443  14.858  1.00 23.70           C  
ATOM    678  C   PHE A  83     -28.348  13.156  15.490  1.00 26.52           C  
ATOM    679  O   PHE A  83     -28.847  14.153  14.963  1.00 26.80           O  
ATOM    680  CB  PHE A  83     -27.682  11.248  14.021  1.00 22.90           C  
ATOM    681  CG  PHE A  83     -26.902  10.997  12.762  1.00 21.92           C  
ATOM    682  CD1 PHE A  83     -25.823  10.080  12.705  1.00 25.94           C  
ATOM    683  CD2 PHE A  83     -27.226  11.679  11.558  1.00 22.52           C  
ATOM    684  CE1 PHE A  83     -25.107   9.888  11.550  1.00 23.13           C  
ATOM    685  CE2 PHE A  83     -26.512  11.413  10.370  1.00 20.61           C  
ATOM    686  CZ  PHE A  83     -25.439  10.539  10.360  1.00 26.27           C  
ATOM    687  N   ASN A  84     -28.786  12.633  16.641  1.00 27.02           N  
ATOM    688  CA  ASN A  84     -29.862  13.215  17.375  1.00 31.03           C  
ATOM    689  C   ASN A  84     -29.610  14.683  17.810  1.00 29.04           C  
ATOM    690  O   ASN A  84     -30.499  15.541  17.783  1.00 31.72           O  
ATOM    691  CB  ASN A  84     -30.034  12.308  18.588  1.00 33.52           C  
ATOM    692  CG  ASN A  84     -31.444  11.961  18.861  1.00 35.67           C  
ATOM    693  OD1 ASN A  84     -32.205  11.566  17.982  1.00 38.85           O  
ATOM    694  ND2 ASN A  84     -31.812  12.073  20.112  1.00 41.28           N  
ATOM    695  N   SER A  85     -28.375  14.993  18.212  1.00 31.75           N  
ATOM    696  CA  SER A  85     -28.012  16.346  18.619  1.00 32.01           C  
ATOM    697  C   SER A  85     -28.108  17.386  17.469  1.00 29.80           C  
ATOM    698  O   SER A  85     -28.632  18.499  17.623  1.00 33.02           O  
ATOM    699  CB  SER A  85     -26.598  16.331  19.206  1.00 33.41           C  
ATOM    700  OG  SER A  85     -26.433  15.213  20.087  1.00 37.87           O  
ATOM    701  N   VAL A  86     -27.631  16.987  16.284  1.00 28.49           N  
ATOM    702  CA  VAL A  86     -27.750  17.820  15.101  1.00 26.24           C  
ATOM    703  C   VAL A  86     -29.217  18.088  14.771  1.00 23.23           C  
ATOM    704  O   VAL A  86     -29.628  19.236  14.581  1.00 24.28           O  
ATOM    705  CB  VAL A  86     -27.063  17.137  13.909  1.00 25.16           C  
ATOM    706  CG1 VAL A  86     -27.240  17.994  12.662  1.00 24.50           C  
ATOM    707  CG2 VAL A  86     -25.566  16.952  14.203  1.00 26.22           C  
ATOM    708  N   PHE A  87     -30.006  16.991  14.782  1.00 23.79           N  
ATOM    709  CA  PHE A  87     -31.411  17.081  14.502  1.00 23.18           C  
ATOM    710  C   PHE A  87     -32.140  18.129  15.409  1.00 21.04           C  
ATOM    711  O   PHE A  87     -32.829  19.050  14.932  1.00 24.08           O  
ATOM    712  CB  PHE A  87     -32.087  15.703  14.557  1.00 20.80           C  
ATOM    713  CG  PHE A  87     -33.536  15.770  14.240  1.00 23.20           C  
ATOM    714  CD1 PHE A  87     -33.972  15.578  12.941  1.00 24.02           C  
ATOM    715  CD2 PHE A  87     -34.470  16.053  15.233  1.00 22.37           C  
ATOM    716  CE1 PHE A  87     -35.323  15.670  12.634  1.00 22.52           C  
ATOM    717  CE2 PHE A  87     -35.823  16.155  14.940  1.00 22.66           C  
ATOM    718  CZ  PHE A  87     -36.250  15.972  13.613  1.00 22.39           C  
ATOM    719  N   LEU A  88     -31.988  17.958  16.726  1.00 23.69           N  
ATOM    720  CA  LEU A  88     -32.705  18.860  17.640  1.00 24.28           C  
ATOM    721  C   LEU A  88     -32.341  20.338  17.524  1.00 24.14           C  
ATOM    722  O   LEU A  88     -33.216  21.215  17.584  1.00 25.07           O  
ATOM    723  CB  LEU A  88     -32.537  18.392  19.084  1.00 24.69           C  
ATOM    724  CG  LEU A  88     -33.144  17.032  19.426  1.00 24.13           C  
ATOM    725  CD1 LEU A  88     -32.655  16.562  20.758  1.00 26.43           C  
ATOM    726  CD2 LEU A  88     -34.655  17.067  19.402  1.00 29.46           C  
ATOM    727  N   GLU A  89     -31.064  20.590  17.276  1.00 26.43           N  
ATOM    728  CA  GLU A  89     -30.595  21.946  17.037  1.00 27.67           C  
ATOM    729  C   GLU A  89     -31.104  22.607  15.742  1.00 26.27           C  
ATOM    730  O   GLU A  89     -31.094  23.806  15.617  1.00 25.95           O  
ATOM    731  CB  GLU A  89     -29.059  22.013  17.092  1.00 30.34           C  
ATOM    732  CG  GLU A  89     -28.491  21.887  18.504  1.00 30.95           C  
ATOM    733  CD  GLU A  89     -28.815  23.073  19.437  1.00 29.97           C  
ATOM    734  OE1 GLU A  89     -29.463  24.065  19.005  1.00 30.37           O  
ATOM    735  OE2 GLU A  89     -28.417  22.998  20.626  1.00 28.95           O  
ATOM    736  N   ILE A  90     -31.543  21.812  14.762  1.00 25.39           N  
ATOM    737  CA  ILE A  90     -32.127  22.369  13.556  1.00 25.91           C  
ATOM    738  C   ILE A  90     -33.612  22.640  13.820  1.00 27.17           C  
ATOM    739  O   ILE A  90     -34.102  23.720  13.489  1.00 30.92           O  
ATOM    740  CB  ILE A  90     -31.951  21.366  12.340  1.00 25.62           C  
ATOM    741  CG1 ILE A  90     -30.473  21.048  12.057  1.00 24.35           C  
ATOM    742  CG2 ILE A  90     -32.691  21.832  11.097  1.00 25.18           C  
ATOM    743  CD1 ILE A  90     -30.265  19.868  11.023  1.00 27.44           C  
ATOM    744  N   PHE A  91     -34.328  21.667  14.403  1.00 27.09           N  
ATOM    745  CA  PHE A  91     -35.807  21.677  14.411  1.00 27.63           C  
ATOM    746  C   PHE A  91     -36.529  22.186  15.635  1.00 29.60           C  
ATOM    747  O   PHE A  91     -37.731  22.512  15.556  1.00 30.75           O  
ATOM    748  CB  PHE A  91     -36.372  20.319  14.031  1.00 27.70           C  
ATOM    749  CG  PHE A  91     -36.039  19.957  12.637  1.00 24.90           C  
ATOM    750  CD1 PHE A  91     -36.655  20.627  11.574  1.00 26.33           C  
ATOM    751  CD2 PHE A  91     -35.043  19.022  12.376  1.00 23.51           C  
ATOM    752  CE1 PHE A  91     -36.301  20.332  10.279  1.00 25.98           C  
ATOM    753  CE2 PHE A  91     -34.672  18.722  11.063  1.00 25.03           C  
ATOM    754  CZ  PHE A  91     -35.302  19.368  10.023  1.00 27.21           C  
ATOM    755  N   HIS A  92     -35.830  22.240  16.756  1.00 30.71           N  
ATOM    756  CA  HIS A  92     -36.409  22.895  17.930  1.00 32.25           C  
ATOM    757  C   HIS A  92     -35.829  24.302  18.208  1.00 33.87           C  
ATOM    758  O   HIS A  92     -35.984  24.861  19.301  1.00 34.77           O  
ATOM    759  CB  HIS A  92     -36.317  21.984  19.141  1.00 33.22           C  
ATOM    760  CG  HIS A  92     -37.190  20.766  19.043  1.00 33.61           C  
ATOM    761  ND1 HIS A  92     -38.642  21.069  19.316  0.00 37.90           N  
ATOM    762  CD2 HIS A  92     -37.449  19.927  18.009  1.00 38.92           C  
ATOM    763  CE1 HIS A  92     -39.267  19.948  18.999  0.00 34.42           C  
ATOM    764  NE2 HIS A  92     -38.406  19.145  18.404  0.00 28.42           N  
ATOM    765  N   ARG A  93     -35.206  24.880  17.192  1.00 35.27           N  
ATOM    766  CA  ARG A  93     -34.645  26.228  17.270  1.00 37.27           C  
ATOM    767  C   ARG A  93     -35.437  27.161  16.342  1.00 39.84           C  
ATOM    768  O   ARG A  93     -34.908  27.673  15.345  1.00 40.52           O  
ATOM    769  CB  ARG A  93     -33.149  26.203  16.910  1.00 36.24           C  
ATOM    770  CG  ARG A  93     -32.278  25.458  17.935  1.00 31.47           C  
ATOM    771  CD  ARG A  93     -32.064  26.307  19.204  1.00 32.17           C  
ATOM    772  NE  ARG A  93     -31.522  27.637  18.881  1.00 34.99           N  
ATOM    773  CZ  ARG A  93     -30.223  27.924  18.741  1.00 34.25           C  
ATOM    774  NH1 ARG A  93     -29.291  26.976  18.916  1.00 31.72           N  
ATOM    775  NH2 ARG A  93     -29.856  29.174  18.434  1.00 32.10           N  
ATOM    776  N   GLY A  94     -36.699  27.398  16.707  1.00 42.24           N  
ATOM    777  CA  GLY A  94     -37.685  27.976  15.787  1.00 45.34           C  
ATOM    778  C   GLY A  94     -38.574  26.880  15.208  1.00 47.45           C  
ATOM    779  O   GLY A  94     -38.249  25.689  15.310  1.00 48.89           O  
ATOM    780  N   ASP A  95     -39.702  27.256  14.606  1.00 48.73           N  
ATOM    781  CA  ASP A  95     -40.603  26.263  14.000  1.00 48.81           C  
ATOM    782  C   ASP A  95     -39.901  25.481  12.855  1.00 48.36           C  
ATOM    783  O   ASP A  95     -38.995  26.016  12.198  1.00 49.23           O  
ATOM    784  CB  ASP A  95     -41.879  26.953  13.500  1.00 49.13           C  
ATOM    785  CG  ASP A  95     -42.216  27.361  14.847  0.00 48.28           C  
ATOM    786  OD1 ASP A  95     -41.968  27.521  16.044  0.00 50.57           O  
ATOM    787  OD2 ASP A  95     -43.369  27.522  14.426  0.00 49.93           O  
ATOM    788  N   PRO A  96     -40.294  24.211  12.625  1.00 46.54           N  
ATOM    789  CA  PRO A  96     -39.737  23.537  11.451  1.00 45.26           C  
ATOM    790  C   PRO A  96     -40.289  24.169  10.174  1.00 43.30           C  
ATOM    791  O   PRO A  96     -41.386  24.741  10.192  1.00 44.33           O  
ATOM    792  CB  PRO A  96     -40.242  22.096  11.593  1.00 45.19           C  
ATOM    793  CG  PRO A  96     -40.726  21.973  13.015  1.00 45.09           C  
ATOM    794  CD  PRO A  96     -41.211  23.337  13.375  1.00 46.75           C  
ATOM    795  N   SER A  97     -39.522  24.092   9.091  1.00 39.60           N  
ATOM    796  CA  SER A  97     -39.937  24.608   7.798  1.00 36.97           C  
ATOM    797  C   SER A  97     -39.569  23.590   6.729  1.00 35.17           C  
ATOM    798  O   SER A  97     -38.765  22.681   6.973  1.00 34.19           O  
ATOM    799  CB  SER A  97     -39.258  25.949   7.510  1.00 37.25           C  
ATOM    800  OG  SER A  97     -37.862  25.791   7.286  1.00 38.53           O  
ATOM    801  N   LEU A  98     -40.149  23.737   5.544  1.00 32.88           N  
ATOM    802  CA  LEU A  98     -39.871  22.830   4.443  1.00 31.00           C  
ATOM    803  C   LEU A  98     -38.388  22.802   4.114  1.00 28.65           C  
ATOM    804  O   LEU A  98     -37.809  21.739   3.938  1.00 27.97           O  
ATOM    805  CB  LEU A  98     -40.663  23.223   3.194  1.00 32.77           C  
ATOM    806  CG  LEU A  98     -40.390  22.384   1.941  1.00 32.97           C  
ATOM    807  CD1 LEU A  98     -41.062  21.009   1.990  1.00 38.17           C  
ATOM    808  CD2 LEU A  98     -40.836  23.163   0.719  1.00 39.11           C  
ATOM    809  N   GLY A  99     -37.791  23.981   4.023  1.00 27.40           N  
ATOM    810  CA  GLY A  99     -36.385  24.123   3.699  1.00 23.33           C  
ATOM    811  C   GLY A  99     -35.488  23.415   4.705  1.00 21.93           C  
ATOM    812  O   GLY A  99     -34.523  22.758   4.305  1.00 23.02           O  
ATOM    813  N   ARG A 100     -35.765  23.594   5.991  1.00 23.36           N  
ATOM    814  CA  ARG A 100     -34.935  22.966   6.991  1.00 22.28           C  
ATOM    815  C   ARG A 100     -35.101  21.455   6.925  1.00 21.75           C  
ATOM    816  O   ARG A 100     -34.102  20.713   7.064  1.00 21.92           O  
ATOM    817  CB  ARG A 100     -35.232  23.486   8.391  1.00 23.93           C  
ATOM    818  CG  ARG A 100     -34.683  24.889   8.619  1.00 27.50           C  
ATOM    819  CD  ARG A 100     -34.949  25.315  10.043  1.00 29.55           C  
ATOM    820  NE  ARG A 100     -34.621  26.723  10.204  1.00 32.62           N  
ATOM    821  CZ  ARG A 100     -34.591  27.362  11.368  1.00 29.58           C  
ATOM    822  NH1 ARG A 100     -34.863  26.729  12.497  1.00 32.94           N  
ATOM    823  NH2 ARG A 100     -34.283  28.649  11.376  1.00 32.81           N  
ATOM    824  N   ALA A 101     -36.339  21.008   6.703  1.00 21.73           N  
ATOM    825  CA  ALA A 101     -36.590  19.573   6.575  1.00 21.69           C  
ATOM    826  C   ALA A 101     -35.832  18.981   5.392  1.00 20.81           C  
ATOM    827  O   ALA A 101     -35.166  17.964   5.542  1.00 20.85           O  
ATOM    828  CB  ALA A 101     -38.052  19.280   6.478  1.00 24.40           C  
ATOM    829  N   LEU A 102     -35.874  19.638   4.238  1.00 21.45           N  
ATOM    830  CA  LEU A 102     -35.138  19.155   3.096  1.00 19.78           C  
ATOM    831  C   LEU A 102     -33.629  19.255   3.306  1.00 18.37           C  
ATOM    832  O   LEU A 102     -32.898  18.388   2.825  1.00 19.94           O  
ATOM    833  CB  LEU A 102     -35.559  19.908   1.821  1.00 20.22           C  
ATOM    834  CG  LEU A 102     -37.009  19.653   1.420  1.00 22.36           C  
ATOM    835  CD1 LEU A 102     -37.281  20.522   0.177  1.00 29.39           C  
ATOM    836  CD2 LEU A 102     -37.283  18.216   1.100  1.00 25.96           C  
ATOM    837  N   ALA A 103     -33.150  20.331   3.963  1.00 19.04           N  
ATOM    838  CA  ALA A 103     -31.721  20.479   4.204  1.00 19.66           C  
ATOM    839  C   ALA A 103     -31.234  19.269   5.036  1.00 19.02           C  
ATOM    840  O   ALA A 103     -30.201  18.688   4.731  1.00 20.06           O  
ATOM    841  CB  ALA A 103     -31.438  21.766   4.938  1.00 22.22           C  
ATOM    842  N   TRP A 104     -31.988  18.927   6.075  1.00 19.25           N  
ATOM    843  CA  TRP A 104     -31.643  17.764   6.899  1.00 18.82           C  
ATOM    844  C   TRP A 104     -31.647  16.444   6.076  1.00 16.70           C  
ATOM    845  O   TRP A 104     -30.701  15.622   6.148  1.00 18.41           O  
ATOM    846  CB  TRP A 104     -32.651  17.644   8.047  1.00 18.73           C  
ATOM    847  CG  TRP A 104     -32.604  16.318   8.742  1.00 16.74           C  
ATOM    848  CD1 TRP A 104     -33.517  15.342   8.637  1.00 17.85           C  
ATOM    849  CD2 TRP A 104     -31.606  15.871   9.674  1.00 20.09           C  
ATOM    850  NE1 TRP A 104     -33.140  14.238   9.440  1.00 20.32           N  
ATOM    851  CE2 TRP A 104     -31.971  14.564  10.085  1.00 19.32           C  
ATOM    852  CE3 TRP A 104     -30.401  16.429  10.156  1.00 19.85           C  
ATOM    853  CZ2 TRP A 104     -31.177  13.827  11.023  1.00 20.53           C  
ATOM    854  CZ3 TRP A 104     -29.618  15.694  11.057  1.00 22.31           C  
ATOM    855  CH2 TRP A 104     -30.003  14.428  11.447  1.00 20.53           C  
ATOM    856  N   MET A 105     -32.705  16.231   5.283  1.00 16.67           N  
ATOM    857  CA  MET A 105     -32.800  14.990   4.526  1.00 16.92           C  
ATOM    858  C   MET A 105     -31.662  14.881   3.500  1.00 16.57           C  
ATOM    859  O   MET A 105     -31.096  13.822   3.314  1.00 17.27           O  
ATOM    860  CB  MET A 105     -34.158  14.875   3.835  1.00 18.54           C  
ATOM    861  CG  MET A 105     -35.359  14.928   4.820  1.00 19.47           C  
ATOM    862  SD  MET A 105     -35.602  13.397   5.643  1.00 22.41           S  
ATOM    863  CE  MET A 105     -36.525  12.624   4.326  1.00 20.92           C  
ATOM    864  N   ALA A 106     -31.355  16.019   2.858  1.00 16.05           N  
ATOM    865  CA  ALA A 106     -30.260  16.027   1.891  1.00 17.16           C  
ATOM    866  C   ALA A 106     -28.924  15.747   2.561  1.00 15.85           C  
ATOM    867  O   ALA A 106     -28.097  15.017   2.030  1.00 17.73           O  
ATOM    868  CB  ALA A 106     -30.206  17.409   1.200  1.00 16.08           C  
ATOM    869  N   TRP A 107     -28.696  16.349   3.742  1.00 16.76           N  
ATOM    870  CA  TRP A 107     -27.458  16.078   4.478  1.00 17.87           C  
ATOM    871  C   TRP A 107     -27.333  14.601   4.863  1.00 17.09           C  
ATOM    872  O   TRP A 107     -26.260  13.994   4.740  1.00 18.29           O  
ATOM    873  CB  TRP A 107     -27.384  16.998   5.702  1.00 19.05           C  
ATOM    874  CG  TRP A 107     -26.063  17.026   6.356  1.00 18.83           C  
ATOM    875  CD1 TRP A 107     -24.942  17.738   5.947  1.00 18.66           C  
ATOM    876  CD2 TRP A 107     -25.701  16.359   7.559  1.00 18.09           C  
ATOM    877  NE1 TRP A 107     -23.904  17.492   6.806  1.00 18.00           N  
ATOM    878  CE2 TRP A 107     -24.343  16.672   7.820  1.00 17.78           C  
ATOM    879  CE3 TRP A 107     -26.393  15.517   8.454  1.00 18.44           C  
ATOM    880  CZ2 TRP A 107     -23.657  16.180   8.933  1.00 19.49           C  
ATOM    881  CZ3 TRP A 107     -25.691  15.014   9.576  1.00 20.71           C  
ATOM    882  CH2 TRP A 107     -24.340  15.366   9.802  1.00 19.41           C  
ATOM    883  N   CYS A 108     -28.454  14.025   5.297  1.00 16.39           N  
ATOM    884  CA  CYS A 108     -28.430  12.600   5.633  1.00 15.56           C  
ATOM    885  C   CYS A 108     -28.145  11.735   4.389  1.00 14.78           C  
ATOM    886  O   CYS A 108     -27.343  10.784   4.437  1.00 16.29           O  
ATOM    887  CB  CYS A 108     -29.760  12.160   6.281  1.00 16.94           C  
ATOM    888  SG  CYS A 108     -29.912  12.818   7.975  1.00 18.08           S  
ATOM    889  N   MET A 109     -28.854  12.065   3.290  1.00 15.85           N  
ATOM    890  CA  MET A 109     -28.612  11.249   2.073  1.00 17.01           C  
ATOM    891  C   MET A 109     -27.168  11.401   1.599  1.00 15.99           C  
ATOM    892  O   MET A 109     -26.527  10.428   1.182  1.00 17.44           O  
ATOM    893  CB  MET A 109     -29.601  11.650   0.984  1.00 18.64           C  
ATOM    894  CG  MET A 109     -29.539  10.738  -0.213  1.00 16.97           C  
ATOM    895  SD  MET A 109     -30.747  11.196  -1.518  1.00 19.36           S  
ATOM    896  CE  MET A 109     -29.865  12.565  -2.315  1.00 19.91           C  
ATOM    897  N   HIS A 110     -26.625  12.615   1.671  1.00 16.30           N  
ATOM    898  CA  HIS A 110     -25.232  12.790   1.293  1.00 16.97           C  
ATOM    899  C   HIS A 110     -24.279  11.994   2.216  1.00 16.27           C  
ATOM    900  O   HIS A 110     -23.298  11.407   1.758  1.00 17.74           O  
ATOM    901  CB  HIS A 110     -24.860  14.278   1.350  1.00 16.94           C  
ATOM    902  CG  HIS A 110     -23.387  14.527   1.383  1.00 19.36           C  
ATOM    903  ND1 HIS A 110     -22.595  14.598   0.253  1.00 24.54           N  
ATOM    904  CD2 HIS A 110     -22.563  14.670   2.440  1.00 17.26           C  
ATOM    905  CE1 HIS A 110     -21.341  14.825   0.629  1.00 19.12           C  
ATOM    906  NE2 HIS A 110     -21.294  14.841   1.947  1.00 26.26           N  
ATOM    907  N   ALA A 111     -24.583  11.955   3.527  1.00 15.86           N  
ATOM    908  CA  ALA A 111     -23.740  11.192   4.450  1.00 16.56           C  
ATOM    909  C   ALA A 111     -23.781   9.716   4.078  1.00 16.40           C  
ATOM    910  O   ALA A 111     -22.756   9.068   4.029  1.00 16.68           O  
ATOM    911  CB  ALA A 111     -24.224  11.406   5.895  1.00 17.05           C  
ATOM    912  N   CYS A 112     -24.989   9.178   3.865  1.00 16.50           N  
ATOM    913  CA  CYS A 112     -25.096   7.784   3.495  1.00 17.43           C  
ATOM    914  C   CYS A 112     -24.355   7.473   2.198  1.00 18.36           C  
ATOM    915  O   CYS A 112     -23.599   6.506   2.126  1.00 17.77           O  
ATOM    916  CB  CYS A 112     -26.572   7.477   3.319  1.00 16.96           C  
ATOM    917  SG  CYS A 112     -26.870   5.679   3.088  1.00 19.68           S  
ATOM    918  N   ARG A 113     -24.482   8.353   1.208  1.00 17.11           N  
ATOM    919  CA  ARG A 113     -23.758   8.158  -0.057  1.00 17.45           C  
ATOM    920  C   ARG A 113     -22.232   8.130   0.189  1.00 18.51           C  
ATOM    921  O   ARG A 113     -21.549   7.251  -0.323  1.00 18.99           O  
ATOM    922  CB  ARG A 113     -24.051   9.371  -0.947  1.00 17.95           C  
ATOM    923  CG  ARG A 113     -23.350   9.266  -2.322  1.00 21.86           C  
ATOM    924  CD  ARG A 113     -23.398  10.626  -3.005  1.00 21.23           C  
ATOM    925  NE  ARG A 113     -24.785  10.889  -3.396  1.00 21.90           N  
ATOM    926  CZ  ARG A 113     -25.251  12.005  -3.943  1.00 24.71           C  
ATOM    927  NH1 ARG A 113     -26.525  12.046  -4.288  1.00 23.43           N  
ATOM    928  NH2 ARG A 113     -24.455  13.057  -4.153  1.00 25.73           N  
ATOM    929  N   THR A 114     -21.724   9.057   0.993  1.00 18.32           N  
ATOM    930  CA  THR A 114     -20.286   9.091   1.249  1.00 20.81           C  
ATOM    931  C   THR A 114     -19.799   7.814   1.920  1.00 19.91           C  
ATOM    932  O   THR A 114     -18.762   7.247   1.566  1.00 21.11           O  
ATOM    933  CB  THR A 114     -19.933  10.319   2.083  1.00 21.62           C  
ATOM    934  OG1 THR A 114     -20.407  11.475   1.369  1.00 26.16           O  
ATOM    935  CG2 THR A 114     -18.417  10.405   2.308  1.00 24.13           C  
ATOM    936  N   LEU A 115     -20.561   7.372   2.900  1.00 19.37           N  
ATOM    937  CA  LEU A 115     -20.204   6.196   3.691  1.00 20.71           C  
ATOM    938  C   LEU A 115     -20.248   4.959   2.822  1.00 22.17           C  
ATOM    939  O   LEU A 115     -19.408   4.084   2.947  1.00 24.37           O  
ATOM    940  CB  LEU A 115     -21.235   6.002   4.804  1.00 20.00           C  
ATOM    941  CG  LEU A 115     -21.134   7.017   5.966  1.00 21.14           C  
ATOM    942  CD1 LEU A 115     -22.463   7.056   6.760  1.00 20.80           C  
ATOM    943  CD2 LEU A 115     -19.925   6.680   6.835  1.00 27.50           C  
ATOM    944  N   CYS A 116     -21.238   4.870   1.954  1.00 22.84           N  
ATOM    945  CA  CYS A 116     -21.394   3.642   1.157  1.00 26.15           C  
ATOM    946  C   CYS A 116     -20.452   3.599  -0.054  1.00 29.23           C  
ATOM    947  O   CYS A 116     -20.152   2.520  -0.540  1.00 31.09           O  
ATOM    948  CB  CYS A 116     -22.827   3.500   0.701  1.00 25.33           C  
ATOM    949  SG  CYS A 116     -23.952   3.119   2.025  1.00 26.75           S  
ATOM    950  N   CYS A 117     -19.989   4.752  -0.536  1.00 31.40           N  
ATOM    951  C   CYS A 117     -17.608   4.532  -1.264  1.00 34.72           C  
ATOM    952  O   CYS A 117     -16.789   4.139  -2.093  1.00 35.81           O  
ATOM    953  CA ACYS A 117     -19.066   4.761  -1.672  0.50 33.51           C  
ATOM    954  CB ACYS A 117     -19.217   6.053  -2.465  0.50 33.03           C  
ATOM    955  SG ACYS A 117     -20.805   6.150  -3.323  0.50 35.52           S  
ATOM    956  CA BCYS A 117     -19.034   4.855  -1.676  0.50 33.42           C  
ATOM    957  CB BCYS A 117     -19.035   6.275  -2.283  0.50 32.54           C  
ATOM    958  SG BCYS A 117     -17.656   6.694  -3.473  0.50 35.12           S  
ATOM    959  N   ASN A 118     -17.287   4.759   0.005  1.00 35.35           N  
ATOM    960  CA  ASN A 118     -15.920   4.541   0.486  1.00 37.27           C  
ATOM    961  C   ASN A 118     -15.769   3.093   0.952  1.00 38.04           C  
ATOM    962  O   ASN A 118     -16.237   2.718   2.036  1.00 35.96           O  
ATOM    963  CB  ASN A 118     -15.557   5.560   1.577  1.00 37.28           C  
ATOM    964  CG  ASN A 118     -14.075   5.550   1.934  1.00 41.26           C  
ATOM    965  OD1 ASN A 118     -13.334   4.627   1.589  1.00 41.25           O  
ATOM    966  ND2 ASN A 118     -13.642   6.589   2.638  1.00 43.44           N  
ATOM    967  N   GLN A 119     -15.124   2.290   0.103  1.00 38.44           N  
ATOM    968  CA  GLN A 119     -14.901   0.861   0.351  1.00 40.12           C  
ATOM    969  C   GLN A 119     -14.120   0.569   1.632  1.00 37.81           C  
ATOM    970  O   GLN A 119     -14.220  -0.527   2.183  1.00 38.88           O  
ATOM    971  CB  GLN A 119     -14.195   0.219  -0.848  1.00 40.35           C  
ATOM    972  CG  GLN A 119     -15.117  -0.021  -2.046  1.00 44.21           C  
ATOM    973  CD  GLN A 119     -14.370  -0.415  -3.314  1.00 44.45           C  
ATOM    974  OE1 GLN A 119     -13.278  -0.995  -3.259  1.00 53.34           O  
ATOM    975  NE2 GLN A 119     -14.964  -0.109  -4.471  1.00 51.81           N  
ATOM    976  N   SER A 120     -13.371   1.558   2.111  1.00 35.88           N  
ATOM    977  CA  SER A 120     -12.587   1.426   3.335  1.00 35.00           C  
ATOM    978  C   SER A 120     -13.375   1.680   4.642  1.00 33.46           C  
ATOM    979  O   SER A 120     -12.868   1.352   5.731  1.00 33.78           O  
ATOM    980  CB  SER A 120     -11.384   2.364   3.293  1.00 36.01           C  
ATOM    981  OG  SER A 120     -11.792   3.719   3.397  1.00 39.60           O  
ATOM    982  N   THR A 121     -14.569   2.289   4.536  1.00 29.95           N  
ATOM    983  CA  THR A 121     -15.372   2.633   5.709  1.00 27.17           C  
ATOM    984  C   THR A 121     -15.687   1.374   6.515  1.00 24.04           C  
ATOM    985  O   THR A 121     -16.246   0.437   5.977  1.00 24.09           O  
ATOM    986  CB  THR A 121     -16.718   3.327   5.329  1.00 27.35           C  
ATOM    987  OG1 THR A 121     -16.478   4.381   4.390  1.00 31.12           O  
ATOM    988  CG2 THR A 121     -17.398   3.918   6.587  1.00 27.00           C  
ATOM    989  N   PRO A 122     -15.348   1.367   7.819  1.00 24.20           N  
ATOM    990  CA  PRO A 122     -15.736   0.195   8.609  1.00 22.85           C  
ATOM    991  C   PRO A 122     -17.254   0.014   8.647  1.00 23.07           C  
ATOM    992  O   PRO A 122     -18.009   1.004   8.712  1.00 20.46           O  
ATOM    993  CB  PRO A 122     -15.189   0.510  10.009  1.00 23.56           C  
ATOM    994  CG  PRO A 122     -14.186   1.607   9.817  1.00 26.39           C  
ATOM    995  CD  PRO A 122     -14.691   2.391   8.641  1.00 22.67           C  
ATOM    996  N   TYR A 123     -17.666  -1.245   8.607  1.00 20.55           N  
ATOM    997  CA  TYR A 123     -19.083  -1.627   8.672  1.00 19.00           C  
ATOM    998  C   TYR A 123     -19.796  -0.869   9.809  1.00 18.98           C  
ATOM    999  O   TYR A 123     -20.869  -0.298   9.613  1.00 18.40           O  
ATOM   1000  CB  TYR A 123     -19.217  -3.140   8.890  1.00 20.12           C  
ATOM   1001  CG  TYR A 123     -20.617  -3.593   9.142  1.00 19.20           C  
ATOM   1002  CD1 TYR A 123     -21.487  -3.839   8.073  1.00 19.19           C  
ATOM   1003  CD2 TYR A 123     -21.098  -3.790  10.438  1.00 20.48           C  
ATOM   1004  CE1 TYR A 123     -22.782  -4.272   8.273  1.00 19.91           C  
ATOM   1005  CE2 TYR A 123     -22.418  -4.211  10.658  1.00 18.78           C  
ATOM   1006  CZ  TYR A 123     -23.267  -4.440   9.585  1.00 16.32           C  
ATOM   1007  OH  TYR A 123     -24.540  -4.875   9.737  1.00 19.49           O  
ATOM   1008  N   TYR A 124     -19.223  -0.888  11.003  1.00 18.59           N  
ATOM   1009  CA  TYR A 124     -19.973  -0.328  12.139  1.00 17.81           C  
ATOM   1010  C   TYR A 124     -20.232   1.164  11.943  1.00 18.33           C  
ATOM   1011  O   TYR A 124     -21.230   1.689  12.447  1.00 18.81           O  
ATOM   1012  CB  TYR A 124     -19.222  -0.560  13.474  1.00 19.10           C  
ATOM   1013  CG  TYR A 124     -18.066   0.377  13.742  1.00 19.70           C  
ATOM   1014  CD1 TYR A 124     -16.756  -0.020  13.463  1.00 21.43           C  
ATOM   1015  CD2 TYR A 124     -18.262   1.625  14.339  1.00 20.96           C  
ATOM   1016  CE1 TYR A 124     -15.698   0.839  13.733  1.00 22.60           C  
ATOM   1017  CE2 TYR A 124     -17.207   2.497  14.613  1.00 25.30           C  
ATOM   1018  CZ  TYR A 124     -15.941   2.109  14.293  1.00 22.84           C  
ATOM   1019  OH  TYR A 124     -14.901   2.964  14.582  1.00 29.08           O  
ATOM   1020  N   VAL A 125     -19.365   1.875  11.216  1.00 17.14           N  
ATOM   1021  CA  VAL A 125     -19.556   3.322  11.045  1.00 16.31           C  
ATOM   1022  C   VAL A 125     -20.733   3.554  10.081  1.00 17.22           C  
ATOM   1023  O   VAL A 125     -21.613   4.415  10.312  1.00 17.40           O  
ATOM   1024  CB  VAL A 125     -18.293   4.007  10.478  1.00 18.97           C  
ATOM   1025  CG1 VAL A 125     -18.567   5.458  10.133  1.00 21.05           C  
ATOM   1026  CG2 VAL A 125     -17.203   3.935  11.513  1.00 19.62           C  
ATOM   1027  N   VAL A 126     -20.792   2.778   9.011  1.00 17.76           N  
ATOM   1028  CA  VAL A 126     -21.971   2.845   8.121  1.00 16.97           C  
ATOM   1029  C   VAL A 126     -23.260   2.477   8.877  1.00 15.41           C  
ATOM   1030  O   VAL A 126     -24.282   3.162   8.761  1.00 16.60           O  
ATOM   1031  CB  VAL A 126     -21.803   1.901   6.908  1.00 18.95           C  
ATOM   1032  CG1 VAL A 126     -22.985   2.083   5.899  1.00 19.56           C  
ATOM   1033  CG2 VAL A 126     -20.448   2.090   6.211  1.00 19.40           C  
ATOM   1034  N   ASP A 127     -23.195   1.398   9.651  1.00 16.57           N  
ATOM   1035  CA  ASP A 127     -24.367   0.853  10.338  1.00 15.55           C  
ATOM   1036  C   ASP A 127     -24.898   1.881  11.323  1.00 17.39           C  
ATOM   1037  O   ASP A 127     -26.058   2.283  11.245  1.00 17.53           O  
ATOM   1038  CB  ASP A 127     -23.932  -0.472  10.999  1.00 16.28           C  
ATOM   1039  CG  ASP A 127     -25.071  -1.244  11.578  1.00 19.42           C  
ATOM   1040  OD1 ASP A 127     -26.004  -0.634  12.088  1.00 20.31           O  
ATOM   1041  OD2 ASP A 127     -24.983  -2.485  11.554  1.00 20.63           O  
ATOM   1042  N   LEU A 128     -24.049   2.370  12.217  1.00 15.66           N  
ATOM   1043  CA  LEU A 128     -24.522   3.310  13.243  1.00 15.68           C  
ATOM   1044  C   LEU A 128     -24.957   4.638  12.625  1.00 16.51           C  
ATOM   1045  O   LEU A 128     -25.860   5.279  13.154  1.00 17.50           O  
ATOM   1046  CB  LEU A 128     -23.481   3.521  14.350  1.00 18.12           C  
ATOM   1047  CG  LEU A 128     -23.284   2.225  15.169  1.00 20.28           C  
ATOM   1048  CD1 LEU A 128     -22.275   2.491  16.260  1.00 27.53           C  
ATOM   1049  CD2 LEU A 128     -24.631   1.760  15.748  1.00 26.01           C  
ATOM   1050  N   SER A 129     -24.349   5.042  11.500  1.00 16.50           N  
ATOM   1051  CA  SER A 129     -24.755   6.307  10.879  1.00 16.61           C  
ATOM   1052  C   SER A 129     -26.142   6.152  10.267  1.00 16.49           C  
ATOM   1053  O   SER A 129     -26.987   7.068  10.393  1.00 17.70           O  
ATOM   1054  CB  SER A 129     -23.780   6.696   9.784  1.00 17.02           C  
ATOM   1055  OG  SER A 129     -22.517   7.031  10.315  1.00 17.04           O  
ATOM   1056  N   VAL A 130     -26.377   5.063   9.529  1.00 15.17           N  
ATOM   1057  CA  VAL A 130     -27.695   4.925   8.910  1.00 17.08           C  
ATOM   1058  C   VAL A 130     -28.746   4.761  10.004  1.00 17.06           C  
ATOM   1059  O   VAL A 130     -29.810   5.394   9.957  1.00 17.59           O  
ATOM   1060  CB  VAL A 130     -27.719   3.754   7.941  1.00 18.00           C  
ATOM   1061  CG1 VAL A 130     -29.137   3.375   7.527  1.00 20.21           C  
ATOM   1062  CG2 VAL A 130     -26.814   4.081   6.698  1.00 19.13           C  
ATOM   1063  N   ARG A 131     -28.463   3.947  11.023  1.00 15.50           N  
ATOM   1064  CA  ARG A 131     -29.455   3.852  12.106  1.00 15.99           C  
ATOM   1065  C   ARG A 131     -29.689   5.216  12.735  1.00 16.25           C  
ATOM   1066  O   ARG A 131     -30.860   5.601  13.053  1.00 16.78           O  
ATOM   1067  CB  ARG A 131     -28.982   2.844  13.145  1.00 17.12           C  
ATOM   1068  CG  ARG A 131     -28.944   1.455  12.585  1.00 16.86           C  
ATOM   1069  CD  ARG A 131     -28.429   0.539  13.681  1.00 17.63           C  
ATOM   1070  NE  ARG A 131     -28.413  -0.913  13.414  1.00 16.07           N  
ATOM   1071  CZ  ARG A 131     -29.419  -1.735  13.657  1.00 16.02           C  
ATOM   1072  NH1 ARG A 131     -30.583  -1.259  14.076  1.00 17.80           N  
ATOM   1073  NH2 ARG A 131     -29.220  -3.042  13.513  1.00 16.70           N  
ATOM   1074  N   GLY A 132     -28.597   5.960  12.970  1.00 16.04           N  
ATOM   1075  CA  GLY A 132     -28.690   7.273  13.644  1.00 16.45           C  
ATOM   1076  C   GLY A 132     -29.545   8.237  12.838  1.00 15.57           C  
ATOM   1077  O   GLY A 132     -30.421   8.972  13.396  1.00 16.97           O  
ATOM   1078  N   MET A 133     -29.311   8.297  11.534  1.00 15.80           N  
ATOM   1079  CA  MET A 133     -30.078   9.283  10.726  1.00 15.56           C  
ATOM   1080  C   MET A 133     -31.528   8.898  10.650  1.00 17.08           C  
ATOM   1081  O   MET A 133     -32.419   9.759  10.688  1.00 18.43           O  
ATOM   1082  CB  MET A 133     -29.486   9.455   9.312  1.00 16.98           C  
ATOM   1083  CG  MET A 133     -29.540   8.226   8.441  1.00 17.79           C  
ATOM   1084  SD  MET A 133     -28.740   8.520   6.805  1.00 20.24           S  
ATOM   1085  CE  MET A 133     -27.054   8.866   7.315  1.00 21.25           C  
ATOM   1086  N   LEU A 134     -31.770   7.593  10.518  1.00 15.89           N  
ATOM   1087  CA  LEU A 134     -33.163   7.157  10.420  1.00 16.38           C  
ATOM   1088  C   LEU A 134     -33.921   7.416  11.731  1.00 17.68           C  
ATOM   1089  O   LEU A 134     -35.095   7.854  11.728  1.00 18.14           O  
ATOM   1090  CB  LEU A 134     -33.255   5.660  10.066  1.00 17.18           C  
ATOM   1091  CG  LEU A 134     -32.779   5.354   8.672  1.00 17.07           C  
ATOM   1092  CD1 LEU A 134     -32.815   3.810   8.403  1.00 17.54           C  
ATOM   1093  CD2 LEU A 134     -33.541   6.086   7.571  1.00 19.78           C  
ATOM   1094  N   GLU A 135     -33.303   7.082  12.861  1.00 16.10           N  
ATOM   1095  CA  GLU A 135     -33.969   7.291  14.145  1.00 17.29           C  
ATOM   1096  C   GLU A 135     -34.187   8.770  14.433  1.00 17.97           C  
ATOM   1097  O   GLU A 135     -35.247   9.118  14.942  1.00 20.38           O  
ATOM   1098  CB  GLU A 135     -33.136   6.588  15.249  1.00 17.21           C  
ATOM   1099  CG  GLU A 135     -33.293   5.085  15.074  1.00 18.60           C  
ATOM   1100  CD  GLU A 135     -32.391   4.248  15.946  1.00 19.10           C  
ATOM   1101  OE1 GLU A 135     -31.502   4.769  16.676  1.00 19.69           O  
ATOM   1102  OE2 GLU A 135     -32.606   2.989  15.870  1.00 20.39           O  
ATOM   1103  N   ALA A 136     -33.202   9.618  14.154  1.00 17.48           N  
ATOM   1104  CA  ALA A 136     -33.360  10.995  14.493  1.00 17.21           C  
ATOM   1105  C   ALA A 136     -34.485  11.561  13.623  1.00 18.83           C  
ATOM   1106  O   ALA A 136     -35.275  12.394  14.098  1.00 19.17           O  
ATOM   1107  CB  ALA A 136     -32.055  11.719  14.233  1.00 17.47           C  
ATOM   1108  N   SER A 137     -34.553  11.117  12.379  1.00 16.96           N  
ATOM   1109  CA  SER A 137     -35.531  11.685  11.417  1.00 17.47           C  
ATOM   1110  C   SER A 137     -36.977  11.430  11.813  1.00 18.37           C  
ATOM   1111  O   SER A 137     -37.892  12.120  11.306  1.00 19.11           O  
ATOM   1112  CB  SER A 137     -35.267  11.091  10.034  1.00 17.46           C  
ATOM   1113  OG  SER A 137     -34.016  11.573   9.543  1.00 18.45           O  
ATOM   1114  N   GLU A 138     -37.241  10.436  12.669  1.00 19.12           N  
ATOM   1115  CA  GLU A 138     -38.595  10.209  13.151  1.00 19.18           C  
ATOM   1116  C   GLU A 138     -39.166  11.483  13.772  1.00 22.71           C  
ATOM   1117  O   GLU A 138     -40.390  11.655  13.801  1.00 22.88           O  
ATOM   1118  CB  GLU A 138     -38.629   9.081  14.173  1.00 21.25           C  
ATOM   1119  CG  GLU A 138     -38.164   7.763  13.571  1.00 23.44           C  
ATOM   1120  CD  GLU A 138     -37.927   6.688  14.595  1.00 29.06           C  
ATOM   1121  OE1 GLU A 138     -38.251   6.927  15.747  1.00 30.44           O  
ATOM   1122  OE2 GLU A 138     -37.410   5.601  14.237  1.00 29.34           O  
ATOM   1123  N   GLY A 139     -38.294  12.378  14.241  1.00 19.90           N  
ATOM   1124  CA  GLY A 139     -38.746  13.611  14.871  1.00 22.11           C  
ATOM   1125  C   GLY A 139     -39.441  14.534  13.902  1.00 22.39           C  
ATOM   1126  O   GLY A 139     -40.093  15.475  14.370  1.00 24.92           O  
ATOM   1127  N   LEU A 140     -39.359  14.278  12.598  1.00 21.21           N  
ATOM   1128  CA  LEU A 140     -40.095  15.130  11.607  1.00 21.00           C  
ATOM   1129  C   LEU A 140     -41.533  14.683  11.396  1.00 22.62           C  
ATOM   1130  O   LEU A 140     -42.323  15.411  10.767  1.00 22.75           O  
ATOM   1131  CB  LEU A 140     -39.405  15.151  10.256  1.00 22.05           C  
ATOM   1132  CG  LEU A 140     -38.169  16.016  10.159  1.00 23.84           C  
ATOM   1133  CD1 LEU A 140     -37.501  15.849   8.831  1.00 27.71           C  
ATOM   1134  CD2 LEU A 140     -38.587  17.470  10.380  1.00 30.35           C  
ATOM   1135  N   ASP A 141     -41.911  13.516  11.891  1.00 22.34           N  
ATOM   1136  CA  ASP A 141     -43.221  12.958  11.535  1.00 23.76           C  
ATOM   1137  C   ASP A 141     -44.379  13.852  11.951  1.00 25.58           C  
ATOM   1138  O   ASP A 141     -45.342  14.000  11.190  1.00 24.62           O  
ATOM   1139  CB  ASP A 141     -43.387  11.596  12.165  1.00 21.51           C  
ATOM   1140  CG  ASP A 141     -42.634  10.497  11.411  1.00 24.26           C  
ATOM   1141  OD1 ASP A 141     -42.233  10.741  10.264  1.00 26.76           O  
ATOM   1142  OD2 ASP A 141     -42.475   9.413  12.007  1.00 27.05           O  
ATOM   1143  N   GLY A 142     -44.299  14.444  13.139  1.00 24.68           N  
ATOM   1144  CA  GLY A 142     -45.416  15.281  13.624  1.00 27.28           C  
ATOM   1145  C   GLY A 142     -45.639  16.446  12.692  1.00 28.05           C  
ATOM   1146  O   GLY A 142     -46.772  16.697  12.247  1.00 29.97           O  
ATOM   1147  N   TRP A 143     -44.566  17.153  12.349  1.00 26.75           N  
ATOM   1148  CA  TRP A 143     -44.690  18.342  11.542  1.00 28.09           C  
ATOM   1149  C   TRP A 143     -45.055  17.988  10.106  1.00 28.94           C  
ATOM   1150  O   TRP A 143     -45.867  18.687   9.483  1.00 26.79           O  
ATOM   1151  CB  TRP A 143     -43.406  19.149  11.590  1.00 30.15           C  
ATOM   1152  CG  TRP A 143     -43.500  20.431  10.858  1.00 32.88           C  
ATOM   1153  CD1 TRP A 143     -43.971  21.617  11.338  1.00 36.15           C  
ATOM   1154  CD2 TRP A 143     -43.090  20.673   9.511  1.00 34.71           C  
ATOM   1155  NE1 TRP A 143     -43.887  22.584  10.364  1.00 34.40           N  
ATOM   1156  CE2 TRP A 143     -43.344  22.031   9.234  1.00 33.13           C  
ATOM   1157  CE3 TRP A 143     -42.523  19.873   8.510  1.00 32.29           C  
ATOM   1158  CZ2 TRP A 143     -43.067  22.607   7.998  1.00 33.96           C  
ATOM   1159  CZ3 TRP A 143     -42.255  20.445   7.278  1.00 33.46           C  
ATOM   1160  CH2 TRP A 143     -42.529  21.801   7.031  1.00 35.82           C  
ATOM   1161  N   ILE A 144     -44.499  16.908   9.560  1.00 27.52           N  
ATOM   1162  CA  ILE A 144     -44.811  16.669   8.168  1.00 29.21           C  
ATOM   1163  C   ILE A 144     -46.249  16.174   7.991  1.00 28.55           C  
ATOM   1164  O   ILE A 144     -46.891  16.461   6.983  1.00 27.73           O  
ATOM   1165  CB  ILE A 144     -43.740  15.864   7.381  1.00 30.07           C  
ATOM   1166  CG1 ILE A 144     -44.135  14.423   7.216  1.00 35.45           C  
ATOM   1167  CG2 ILE A 144     -42.332  16.113   7.862  1.00 32.60           C  
ATOM   1168  CD1 ILE A 144     -44.487  14.221   5.832  1.00 38.44           C  
ATOM   1169  N   HIS A 145     -46.753  15.463   8.987  1.00 27.75           N  
ATOM   1170  CA  HIS A 145     -48.143  15.054   9.009  1.00 29.59           C  
ATOM   1171  C   HIS A 145     -49.029  16.305   8.961  1.00 29.56           C  
ATOM   1172  O   HIS A 145     -50.061  16.339   8.244  1.00 29.39           O  
ATOM   1173  CB  HIS A 145     -48.426  14.259  10.284  1.00 29.40           C  
ATOM   1174  CG  HIS A 145     -49.859  13.872  10.446  1.00 35.18           C  
ATOM   1175  ND1 HIS A 145     -50.377  12.705   9.928  1.00 40.28           N  
ATOM   1176  CD2 HIS A 145     -50.890  14.504  11.055  1.00 37.31           C  
ATOM   1177  CE1 HIS A 145     -51.663  12.629  10.219  1.00 39.17           C  
ATOM   1178  NE2 HIS A 145     -51.998  13.708  10.904  1.00 37.74           N  
ATOM   1179  N   GLN A 146     -48.623  17.335   9.707  1.00 29.90           N  
ATOM   1180  CA  GLN A 146     -49.358  18.627   9.708  1.00 31.98           C  
ATOM   1181  C   GLN A 146     -49.375  19.276   8.327  1.00 31.35           C  
ATOM   1182  O   GLN A 146     -50.214  20.150   8.060  1.00 32.23           O  
ATOM   1183  CB  GLN A 146     -48.773  19.612  10.737  1.00 31.64           C  
ATOM   1184  CG  GLN A 146     -49.165  19.337  12.184  1.00 35.43           C  
ATOM   1185  CD  GLN A 146     -48.202  19.971  13.205  1.00 35.50           C  
ATOM   1186  OE1 GLN A 146     -47.585  21.159  12.689  0.00 43.87           O  
ATOM   1187  NE2 GLN A 146     -48.386  19.983  14.443  0.00 42.05           N  
ATOM   1188  N   GLN A 147     -48.468  18.859   7.445  1.00 30.53           N  
ATOM   1189  CA  GLN A 147     -48.417  19.387   6.081  1.00 30.21           C  
ATOM   1190  C   GLN A 147     -49.137  18.486   5.053  1.00 28.35           C  
ATOM   1191  O   GLN A 147     -49.113  18.757   3.839  1.00 29.78           O  
ATOM   1192  CB  GLN A 147     -46.972  19.712   5.664  1.00 30.56           C  
ATOM   1193  CG  GLN A 147     -46.110  20.344   6.774  1.00 32.68           C  
ATOM   1194  CD  GLN A 147     -46.765  21.536   7.415  1.00 35.69           C  
ATOM   1195  OE1 GLN A 147     -47.138  22.494   6.727  1.00 38.52           O  
ATOM   1196  NE2 GLN A 147     -46.945  21.482   8.738  1.00 36.96           N  
ATOM   1197  N   GLY A 148     -49.806  17.448   5.550  1.00 26.28           N  
ATOM   1198  CA  GLY A 148     -50.474  16.477   4.700  1.00 26.85           C  
ATOM   1199  C   GLY A 148     -49.596  15.351   4.214  1.00 28.04           C  
ATOM   1200  O   GLY A 148     -49.964  14.624   3.301  1.00 27.93           O  
ATOM   1201  N   GLY A 149     -48.425  15.199   4.830  1.00 26.96           N  
ATOM   1202  CA  GLY A 149     -47.509  14.131   4.450  1.00 26.45           C  
ATOM   1203  C   GLY A 149     -46.536  14.473   3.333  1.00 27.01           C  
ATOM   1204  O   GLY A 149     -46.697  15.468   2.624  1.00 25.70           O  
ATOM   1205  N   TRP A 150     -45.501  13.631   3.188  1.00 25.37           N  
ATOM   1206  CA  TRP A 150     -44.446  13.826   2.190  1.00 25.31           C  
ATOM   1207  C   TRP A 150     -44.981  13.925   0.767  1.00 24.22           C  
ATOM   1208  O   TRP A 150     -44.494  14.731  -0.023  1.00 24.73           O  
ATOM   1209  CB  TRP A 150     -43.354  12.735   2.301  1.00 24.68           C  
ATOM   1210  CG  TRP A 150     -42.517  12.895   3.544  1.00 24.96           C  
ATOM   1211  CD1 TRP A 150     -42.595  12.159   4.710  1.00 24.06           C  
ATOM   1212  CD2 TRP A 150     -41.477  13.868   3.747  1.00 26.61           C  
ATOM   1213  NE1 TRP A 150     -41.662  12.627   5.627  1.00 23.56           N  
ATOM   1214  CE2 TRP A 150     -40.969  13.667   5.060  1.00 23.07           C  
ATOM   1215  CE3 TRP A 150     -40.920  14.894   2.951  1.00 25.04           C  
ATOM   1216  CZ2 TRP A 150     -39.925  14.457   5.586  1.00 25.95           C  
ATOM   1217  CZ3 TRP A 150     -39.866  15.687   3.485  1.00 25.53           C  
ATOM   1218  CH2 TRP A 150     -39.396  15.458   4.796  1.00 25.68           C  
ATOM   1219  N   SER A 151     -45.972  13.089   0.448  1.00 24.91           N  
ATOM   1220  CA  SER A 151     -46.509  13.052  -0.913  1.00 26.87           C  
ATOM   1221  C   SER A 151     -47.224  14.353  -1.287  1.00 27.98           C  
ATOM   1222  O   SER A 151     -47.014  14.894  -2.383  1.00 28.00           O  
ATOM   1223  CB  SER A 151     -47.381  11.821  -1.131  1.00 26.35           C  
ATOM   1224  OG  SER A 151     -46.584  10.652  -1.123  1.00 30.78           O  
ATOM   1225  N   THR A 152     -48.044  14.870  -0.369  1.00 29.21           N  
ATOM   1226  CA  THR A 152     -48.687  16.185  -0.571  1.00 29.28           C  
ATOM   1227  C   THR A 152     -47.671  17.295  -0.806  1.00 29.29           C  
ATOM   1228  O   THR A 152     -47.808  18.071  -1.755  1.00 29.14           O  
ATOM   1229  CB  THR A 152     -49.626  16.557   0.610  1.00 29.62           C  
ATOM   1230  OG1 THR A 152     -50.628  15.550   0.748  1.00 33.23           O  
ATOM   1231  CG2 THR A 152     -50.308  17.893   0.374  1.00 31.46           C  
ATOM   1232  N   LEU A 153     -46.619  17.349   0.022  1.00 28.11           N  
ATOM   1233  CA  LEU A 153     -45.617  18.407  -0.099  1.00 28.17           C  
ATOM   1234  C   LEU A 153     -44.958  18.462  -1.484  1.00 28.57           C  
ATOM   1235  O   LEU A 153     -44.812  19.551  -2.045  1.00 29.24           O  
ATOM   1236  CB  LEU A 153     -44.555  18.326   1.020  1.00 28.10           C  
ATOM   1237  CG  LEU A 153     -44.885  18.804   2.456  1.00 30.83           C  
ATOM   1238  CD1 LEU A 153     -43.930  18.219   3.513  1.00 31.61           C  
ATOM   1239  CD2 LEU A 153     -44.879  20.327   2.575  1.00 30.94           C  
ATOM   1240  N   ILE A 154     -44.583  17.305  -2.044  1.00 27.95           N  
ATOM   1241  CA  ILE A 154     -43.931  17.314  -3.357  1.00 28.11           C  
ATOM   1242  C   ILE A 154     -44.908  17.619  -4.498  1.00 28.54           C  
ATOM   1243  O   ILE A 154     -44.573  18.392  -5.394  1.00 28.66           O  
ATOM   1244  CB  ILE A 154     -43.056  16.043  -3.636  1.00 26.61           C  
ATOM   1245  CG1 ILE A 154     -42.123  16.268  -4.828  1.00 30.31           C  
ATOM   1246  CG2 ILE A 154     -43.896  14.819  -3.881  1.00 26.02           C  
ATOM   1247  CD1 ILE A 154     -41.157  17.365  -4.640  1.00 31.06           C  
ATOM   1248  N   GLU A 155     -46.102  17.017  -4.439  1.00 29.55           N  
ATOM   1249  CA  GLU A 155     -47.098  17.118  -5.511  1.00 31.58           C  
ATOM   1250  C   GLU A 155     -47.657  18.518  -5.589  1.00 32.89           C  
ATOM   1251  O   GLU A 155     -47.958  19.018  -6.689  1.00 31.89           O  
ATOM   1252  CB  GLU A 155     -48.229  16.105  -5.294  1.00 31.61           C  
ATOM   1253  CG  GLU A 155     -47.828  14.685  -5.656  1.00 36.60           C  
ATOM   1254  CD  GLU A 155     -48.664  13.608  -4.972  1.00 43.01           C  
ATOM   1255  OE1 GLU A 155     -49.803  13.893  -4.540  1.00 43.91           O  
ATOM   1256  OE2 GLU A 155     -48.173  12.460  -4.876  1.00 44.02           O  
ATOM   1257  N   ASP A 156     -47.764  19.169  -4.432  1.00 33.53           N  
ATOM   1258  CA  ASP A 156     -48.520  20.410  -4.357  1.00 35.02           C  
ATOM   1259  C   ASP A 156     -47.772  21.656  -3.872  1.00 36.03           C  
ATOM   1260  O   ASP A 156     -48.188  22.769  -4.193  1.00 36.92           O  
ATOM   1261  CB  ASP A 156     -49.803  20.166  -3.556  1.00 34.55           C  
ATOM   1262  CG  ASP A 156     -50.691  19.089  -4.191  1.00 33.38           C  
ATOM   1263  OD1 ASP A 156     -50.713  19.001  -5.440  1.00 36.51           O  
ATOM   1264  OD2 ASP A 156     -51.375  18.342  -3.461  1.00 26.69           O  
ATOM   1265  N   ASN A 157     -46.664  21.492  -3.153  1.00 37.52           N  
ATOM   1266  CA  ASN A 157     -45.976  22.640  -2.538  1.00 38.71           C  
ATOM   1267  C   ASN A 157     -44.550  22.902  -3.017  1.00 39.69           C  
ATOM   1268  O   ASN A 157     -44.034  24.007  -2.830  1.00 42.34           O  
ATOM   1269  CB  ASN A 157     -45.944  22.516  -0.999  1.00 39.98           C  
ATOM   1270  CG  ASN A 157     -47.338  22.474  -0.363  1.00 41.54           C  
ATOM   1271  OD1 ASN A 157     -48.335  22.911  -0.951  1.00 40.82           O  
ATOM   1272  ND2 ASN A 157     -47.400  21.958   0.859  1.00 43.53           N  
ATOM   1273  N   ILE A 158     -43.893  21.903  -3.599  1.00 38.46           N  
ATOM   1274  CA  ILE A 158     -42.513  22.121  -4.068  1.00 37.42           C  
ATOM   1275  C   ILE A 158     -42.387  21.945  -5.583  1.00 36.02           C  
ATOM   1276  O   ILE A 158     -42.835  20.951  -6.143  1.00 34.66           O  
ATOM   1277  CB  ILE A 158     -41.460  21.236  -3.353  1.00 37.02           C  
ATOM   1278  CG1 ILE A 158     -41.892  20.870  -1.927  1.00 35.67           C  
ATOM   1279  CG2 ILE A 158     -40.106  21.959  -3.335  1.00 39.18           C  
ATOM   1280  CD1 ILE A 158     -41.103  19.719  -1.337  1.00 37.92           C  
ATOM   1282  N   ASP B  51     -16.296  19.451  21.803  1.00 43.62           N  
ATOM   1283  CA  ASP B  51     -16.845  18.059  21.763  1.00 44.15           C  
ATOM   1284  C   ASP B  51     -18.217  17.993  21.078  1.00 43.04           C  
ATOM   1285  O   ASP B  51     -18.377  17.287  20.070  1.00 43.46           O  
ATOM   1286  CB  ASP B  51     -16.917  17.439  23.163  1.00 44.83           C  
ATOM   1287  CG  ASP B  51     -17.280  15.956  23.130  1.00 47.59           C  
ATOM   1288  OD1 ASP B  51     -16.808  15.237  22.217  1.00 51.42           O  
ATOM   1289  OD2 ASP B  51     -18.037  15.504  24.021  1.00 52.77           O  
ATOM   1290  N   MET B  52     -19.201  18.710  21.628  1.00 41.15           N  
ATOM   1291  CA  MET B  52     -20.475  18.917  20.932  1.00 39.45           C  
ATOM   1292  C   MET B  52     -20.428  20.129  19.987  1.00 37.05           C  
ATOM   1293  O   MET B  52     -21.412  20.462  19.324  1.00 35.05           O  
ATOM   1294  CB  MET B  52     -21.649  19.002  21.918  1.00 40.78           C  
ATOM   1295  CG  MET B  52     -22.641  17.821  21.851  1.00 46.26           C  
ATOM   1296  SD  MET B  52     -21.951  16.158  21.580  1.00 51.81           S  
ATOM   1297  CE  MET B  52     -23.455  15.181  21.484  1.00 47.17           C  
ATOM   1298  N   ARG B  53     -19.267  20.778  19.912  1.00 35.03           N  
ATOM   1299  CA  ARG B  53     -19.091  21.935  19.031  1.00 33.98           C  
ATOM   1300  C   ARG B  53     -19.263  21.657  17.521  1.00 31.77           C  
ATOM   1301  O   ARG B  53     -19.891  22.466  16.830  1.00 31.90           O  
ATOM   1302  CB  ARG B  53     -17.782  22.672  19.342  1.00 33.78           C  
ATOM   1303  CG  ARG B  53     -17.740  23.297  20.748  1.00 35.48           C  
ATOM   1304  CD  ARG B  53     -16.786  23.813  21.408  0.00 44.97           C  
ATOM   1305  NE  ARG B  53     -17.078  24.815  22.439  0.00 48.74           N  
ATOM   1306  CZ  ARG B  53     -16.417  24.951  23.583  0.00 49.94           C  
ATOM   1307  NH1 ARG B  53     -15.396  24.151  23.870  0.00 52.04           N  
ATOM   1308  NH2 ARG B  53     -16.781  25.895  24.443  0.00 50.97           N  
ATOM   1309  N   PRO B  54     -18.741  20.518  16.991  1.00 31.35           N  
ATOM   1310  CA  PRO B  54     -19.023  20.240  15.577  1.00 29.93           C  
ATOM   1311  C   PRO B  54     -20.507  20.210  15.272  1.00 28.72           C  
ATOM   1312  O   PRO B  54     -20.948  20.792  14.285  1.00 29.41           O  
ATOM   1313  CB  PRO B  54     -18.435  18.842  15.352  1.00 29.54           C  
ATOM   1314  CG  PRO B  54     -17.379  18.718  16.374  1.00 31.27           C  
ATOM   1315  CD  PRO B  54     -17.869  19.487  17.584  1.00 31.06           C  
ATOM   1316  N   GLU B  55     -21.281  19.583  16.160  1.00 26.29           N  
ATOM   1317  CA  GLU B  55     -22.713  19.406  15.914  1.00 25.71           C  
ATOM   1318  C   GLU B  55     -23.489  20.731  15.940  1.00 25.29           C  
ATOM   1319  O   GLU B  55     -24.451  20.885  15.185  1.00 25.21           O  
ATOM   1320  CB  GLU B  55     -23.344  18.317  16.826  1.00 25.36           C  
ATOM   1321  CG  GLU B  55     -22.566  17.955  18.056  1.00 35.61           C  
ATOM   1322  CD  GLU B  55     -21.452  16.928  17.839  1.00 34.57           C  
ATOM   1323  OE1 GLU B  55     -21.724  15.742  17.524  1.00 33.64           O  
ATOM   1324  OE2 GLU B  55     -20.291  17.304  18.074  1.00 34.09           O  
ATOM   1325  N   ILE B  56     -23.065  21.689  16.774  1.00 25.34           N  
ATOM   1326  CA  ILE B  56     -23.735  22.993  16.751  1.00 27.05           C  
ATOM   1327  C   ILE B  56     -23.406  23.779  15.468  1.00 27.11           C  
ATOM   1328  O   ILE B  56     -24.284  24.438  14.908  1.00 25.82           O  
ATOM   1329  CB  ILE B  56     -23.611  23.849  18.080  1.00 28.79           C  
ATOM   1330  CG1 ILE B  56     -22.825  25.124  17.876  1.00 32.25           C  
ATOM   1331  CG2 ILE B  56     -23.284  22.994  19.338  1.00 30.13           C  
ATOM   1332  CD1 ILE B  56     -23.727  26.292  17.766  1.00 37.04           C  
ATOM   1333  N   TRP B  57     -22.170  23.678  14.975  1.00 26.34           N  
ATOM   1334  CA  TRP B  57     -21.836  24.329  13.706  1.00 26.99           C  
ATOM   1335  C   TRP B  57     -22.595  23.731  12.535  1.00 27.13           C  
ATOM   1336  O   TRP B  57     -23.095  24.441  11.667  1.00 29.18           O  
ATOM   1337  CB  TRP B  57     -20.341  24.258  13.418  1.00 27.96           C  
ATOM   1338  CG  TRP B  57     -19.992  24.833  12.049  1.00 30.04           C  
ATOM   1339  CD1 TRP B  57     -20.224  26.116  11.608  1.00 33.53           C  
ATOM   1340  CD2 TRP B  57     -19.367  24.144  10.962  1.00 27.42           C  
ATOM   1341  NE1 TRP B  57     -19.774  26.258  10.309  1.00 31.70           N  
ATOM   1342  CE2 TRP B  57     -19.226  25.074   9.897  1.00 29.54           C  
ATOM   1343  CE3 TRP B  57     -18.877  22.842  10.786  1.00 27.91           C  
ATOM   1344  CZ2 TRP B  57     -18.650  24.724   8.664  1.00 27.61           C  
ATOM   1345  CZ3 TRP B  57     -18.273  22.502   9.554  1.00 28.68           C  
ATOM   1346  CH2 TRP B  57     -18.174  23.443   8.513  1.00 26.43           C  
ATOM   1347  N   ILE B  58     -22.671  22.407  12.513  1.00 26.26           N  
ATOM   1348  CA  ILE B  58     -23.398  21.694  11.477  1.00 25.98           C  
ATOM   1349  C   ILE B  58     -24.875  22.161  11.430  1.00 25.70           C  
ATOM   1350  O   ILE B  58     -25.385  22.482  10.363  1.00 25.30           O  
ATOM   1351  CB  ILE B  58     -23.283  20.192  11.693  1.00 27.46           C  
ATOM   1352  CG1 ILE B  58     -21.811  19.743  11.536  1.00 24.23           C  
ATOM   1353  CG2 ILE B  58     -24.186  19.464  10.733  1.00 25.99           C  
ATOM   1354  CD1 ILE B  58     -21.574  18.297  12.011  1.00 29.16           C  
ATOM   1355  N   ALA B  59     -25.532  22.199  12.596  1.00 25.78           N  
ATOM   1356  CA  ALA B  59     -26.905  22.652  12.691  1.00 25.63           C  
ATOM   1357  C   ALA B  59     -27.049  24.118  12.260  1.00 27.26           C  
ATOM   1358  O   ALA B  59     -28.027  24.463  11.599  1.00 29.03           O  
ATOM   1359  CB  ALA B  59     -27.426  22.453  14.107  1.00 25.57           C  
ATOM   1360  N   GLN B  60     -26.089  24.981  12.622  1.00 27.06           N  
ATOM   1361  CA  GLN B  60     -26.102  26.373  12.150  1.00 28.50           C  
ATOM   1362  C   GLN B  60     -26.143  26.409  10.621  1.00 28.07           C  
ATOM   1363  O   GLN B  60     -26.951  27.112  10.006  1.00 28.00           O  
ATOM   1364  CB  GLN B  60     -24.875  27.153  12.683  1.00 28.40           C  
ATOM   1365  CG  GLN B  60     -24.839  27.376  14.200  1.00 33.73           C  
ATOM   1366  CD  GLN B  60     -23.559  28.049  14.742  1.00 33.17           C  
ATOM   1367  OE1 GLN B  60     -23.559  28.565  15.868  1.00 37.34           O  
ATOM   1368  NE2 GLN B  60     -22.479  28.050  13.960  1.00 36.49           N  
ATOM   1369  N   GLU B  61     -25.288  25.606  10.008  1.00 26.58           N  
ATOM   1370  CA  GLU B  61     -25.228  25.583   8.548  1.00 26.97           C  
ATOM   1371  C   GLU B  61     -26.520  25.069   7.908  1.00 26.05           C  
ATOM   1372  O   GLU B  61     -26.995  25.653   6.907  1.00 27.30           O  
ATOM   1373  CB  GLU B  61     -24.013  24.802   8.041  1.00 28.90           C  
ATOM   1374  CG  GLU B  61     -22.690  25.429   8.400  1.00 29.62           C  
ATOM   1375  CD  GLU B  61     -22.441  26.738   7.637  1.00 33.01           C  
ATOM   1376  OE1 GLU B  61     -22.930  26.879   6.495  1.00 32.72           O  
ATOM   1377  OE2 GLU B  61     -21.758  27.623   8.186  1.00 36.59           O  
ATOM   1378  N   LEU B  62     -27.081  24.000   8.467  1.00 26.57           N  
ATOM   1379  CA  LEU B  62     -28.299  23.465   7.894  1.00 27.31           C  
ATOM   1380  C   LEU B  62     -29.522  24.337   8.118  1.00 29.36           C  
ATOM   1381  O   LEU B  62     -30.372  24.437   7.233  1.00 30.08           O  
ATOM   1382  CB  LEU B  62     -28.529  22.020   8.341  1.00 26.86           C  
ATOM   1383  CG  LEU B  62     -27.452  21.040   7.857  1.00 27.79           C  
ATOM   1384  CD1 LEU B  62     -27.745  19.702   8.470  1.00 27.95           C  
ATOM   1385  CD2 LEU B  62     -27.440  20.919   6.346  1.00 26.63           C  
ATOM   1386  N   ARG B  63     -29.603  24.996   9.272  1.00 30.31           N  
ATOM   1387  CA  ARG B  63     -30.634  26.008   9.449  1.00 30.11           C  
ATOM   1388  C   ARG B  63     -30.497  27.095   8.369  1.00 30.50           C  
ATOM   1389  O   ARG B  63     -31.488  27.475   7.758  1.00 31.46           O  
ATOM   1390  CB  ARG B  63     -30.579  26.628  10.864  1.00 29.56           C  
ATOM   1391  CG  ARG B  63     -30.947  25.628  12.014  1.00 28.68           C  
ATOM   1392  CD  ARG B  63     -31.312  26.378  13.332  1.00 29.12           C  
ATOM   1393  NE  ARG B  63     -30.235  27.273  13.757  1.00 28.97           N  
ATOM   1394  CZ  ARG B  63     -29.240  26.924  14.569  1.00 29.14           C  
ATOM   1395  NH1 ARG B  63     -28.295  27.816  14.890  1.00 26.88           N  
ATOM   1396  NH2 ARG B  63     -29.196  25.695  15.078  1.00 30.02           N  
ATOM   1397  N   ARG B  64     -29.272  27.582   8.148  1.00 29.41           N  
ATOM   1398  CA  ARG B  64     -29.013  28.616   7.136  1.00 31.62           C  
ATOM   1399  C   ARG B  64     -29.448  28.124   5.760  1.00 32.35           C  
ATOM   1400  O   ARG B  64     -30.148  28.833   5.035  1.00 34.35           O  
ATOM   1401  CB  ARG B  64     -27.530  28.992   7.079  1.00 31.20           C  
ATOM   1402  CG  ARG B  64     -26.988  29.745   8.266  1.00 35.75           C  
ATOM   1403  CD  ARG B  64     -25.508  30.030   8.054  1.00 35.79           C  
ATOM   1404  NE  ARG B  64     -24.705  29.824   9.248  1.00 41.10           N  
ATOM   1405  CZ  ARG B  64     -24.532  30.751  10.191  1.00 42.11           C  
ATOM   1406  NH1 ARG B  64     -23.964  30.661  11.334  0.00 44.80           N  
ATOM   1407  NH2 ARG B  64     -25.104  31.944  10.070  1.00 43.36           N  
ATOM   1408  N   ILE B  65     -29.013  26.920   5.395  1.00 30.34           N  
ATOM   1409  CA  ILE B  65     -29.334  26.359   4.092  1.00 31.56           C  
ATOM   1410  C   ILE B  65     -30.838  26.213   3.939  1.00 32.66           C  
ATOM   1411  O   ILE B  65     -31.392  26.626   2.927  1.00 34.38           O  
ATOM   1412  CB  ILE B  65     -28.586  25.028   3.862  1.00 30.80           C  
ATOM   1413  CG1 ILE B  65     -27.087  25.335   3.693  1.00 29.00           C  
ATOM   1414  CG2 ILE B  65     -29.156  24.255   2.657  1.00 30.93           C  
ATOM   1415  CD1 ILE B  65     -26.155  24.125   3.706  1.00 31.07           C  
ATOM   1416  N   GLY B  66     -31.501  25.695   4.972  1.00 33.31           N  
ATOM   1417  CA  GLY B  66     -32.964  25.560   4.961  1.00 34.83           C  
ATOM   1418  C   GLY B  66     -33.702  26.891   4.818  1.00 36.94           C  
ATOM   1419  O   GLY B  66     -34.703  26.978   4.104  1.00 37.03           O  
ATOM   1420  N   ASP B  67     -33.199  27.930   5.482  1.00 37.67           N  
ATOM   1421  CA  ASP B  67     -33.813  29.253   5.377  1.00 39.19           C  
ATOM   1422  C   ASP B  67     -33.606  29.856   3.983  1.00 39.97           C  
ATOM   1423  O   ASP B  67     -34.527  30.494   3.462  1.00 40.75           O  
ATOM   1424  CB  ASP B  67     -33.345  30.182   6.517  1.00 39.38           C  
ATOM   1425  CG  ASP B  67     -33.747  29.649   7.912  1.00 39.39           C  
ATOM   1426  OD1 ASP B  67     -34.559  28.687   8.002  1.00 40.35           O  
ATOM   1427  OD2 ASP B  67     -33.228  30.167   8.923  1.00 41.17           O  
ATOM   1428  N   GLU B  68     -32.432  29.628   3.369  1.00 41.55           N  
ATOM   1429  CA  GLU B  68     -32.177  30.084   1.977  1.00 43.68           C  
ATOM   1430  C   GLU B  68     -33.168  29.435   1.016  1.00 43.92           C  
ATOM   1431  O   GLU B  68     -33.652  30.088   0.090  1.00 43.67           O  
ATOM   1432  CB  GLU B  68     -30.772  29.700   1.480  1.00 44.17           C  
ATOM   1433  CG  GLU B  68     -29.631  29.935   2.440  1.00 49.79           C  
ATOM   1434  CD  GLU B  68     -28.688  31.032   2.012  1.00 53.36           C  
ATOM   1435  OE1 GLU B  68     -29.023  31.812   1.081  1.00 58.17           O  
ATOM   1436  OE2 GLU B  68     -27.591  31.113   2.615  1.00 56.82           O  
ATOM   1437  N   PHE B  69     -33.433  28.139   1.220  1.00 44.61           N  
ATOM   1438  CA  PHE B  69     -34.341  27.371   0.365  1.00 45.09           C  
ATOM   1439  C   PHE B  69     -35.756  27.938   0.447  1.00 47.51           C  
ATOM   1440  O   PHE B  69     -36.434  28.073  -0.576  1.00 48.80           O  
ATOM   1441  CB  PHE B  69     -34.352  25.888   0.738  1.00 43.34           C  
ATOM   1442  CG  PHE B  69     -35.202  25.038  -0.172  1.00 40.65           C  
ATOM   1443  CD1 PHE B  69     -34.604  24.260  -1.160  1.00 38.91           C  
ATOM   1444  CD2 PHE B  69     -36.607  24.979  -0.026  1.00 39.78           C  
ATOM   1445  CE1 PHE B  69     -35.394  23.473  -2.009  1.00 39.62           C  
ATOM   1446  CE2 PHE B  69     -37.405  24.193  -0.841  1.00 40.69           C  
ATOM   1447  CZ  PHE B  69     -36.796  23.454  -1.870  1.00 39.41           C  
ATOM   1448  N   ASN B  70     -36.198  28.269   1.661  1.00 49.46           N  
ATOM   1449  CA  ASN B  70     -37.528  28.840   1.894  1.00 50.88           C  
ATOM   1450  C   ASN B  70     -37.872  30.054   1.020  1.00 52.61           C  
ATOM   1451  O   ASN B  70     -39.010  30.535   1.033  1.00 53.27           O  
ATOM   1452  CB  ASN B  70     -37.704  29.168   3.378  1.00 50.21           C  
ATOM   1453  CG  ASN B  70     -37.963  27.930   4.215  1.00 49.69           C  
ATOM   1454  OD1 ASN B  70     -38.594  26.982   3.748  1.00 44.31           O  
ATOM   1455  ND2 ASN B  70     -37.483  27.933   5.461  1.00 50.00           N  
ATOM   1456  N   ALA B  71     -36.879  30.533   0.268  1.00 54.43           N  
ATOM   1457  CA  ALA B  71     -37.052  31.597  -0.728  1.00 55.70           C  
ATOM   1458  C   ALA B  71     -36.558  31.098  -2.101  1.00 57.15           C  
ATOM   1459  O   ALA B  71     -35.742  31.749  -2.768  1.00 56.97           O  
ATOM   1460  CB  ALA B  71     -36.299  32.837  -0.289  1.00 55.84           C  
ATOM   1461  N   TYR B  72     -37.071  29.934  -2.511  1.00 59.12           N  
ATOM   1462  CA  TYR B  72     -36.515  29.169  -3.636  1.00 60.74           C  
ATOM   1463  C   TYR B  72     -37.583  28.269  -4.265  1.00 60.67           C  
ATOM   1464  O   TYR B  72     -37.702  27.090  -3.919  1.00 60.84           O  
ATOM   1465  CB  TYR B  72     -35.342  28.302  -3.138  1.00 61.66           C  
ATOM   1466  CG  TYR B  72     -34.049  28.413  -3.921  1.00 63.44           C  
ATOM   1467  CD1 TYR B  72     -33.521  27.306  -4.587  1.00 64.02           C  
ATOM   1468  CD2 TYR B  72     -33.343  29.621  -3.978  1.00 64.72           C  
ATOM   1469  CE1 TYR B  72     -32.334  27.401  -5.304  1.00 64.64           C  
ATOM   1470  CE2 TYR B  72     -32.151  29.725  -4.689  1.00 65.36           C  
ATOM   1471  CZ  TYR B  72     -31.652  28.609  -5.349  1.00 64.98           C  
ATOM   1472  OH  TYR B  72     -30.473  28.704  -6.061  1.00 64.95           O  
