# Supplementary material for: Characterizing the consensus residue specificity and surface of BCL-2 binding to BH3 ligands using the Knob-Socket model
Source: PLoS One. 2023 Feb 16;18(2):e0281463. doi: 10.1371/journal.pone.0281463 (PMC9934389; doi:10.1371/journal.pone.0281463)
Supplement: S1 File — (TGZ) [file pone.0281463.s008.tgz › BCL3_Bax_KS_files/2wh6/f2wh6.nomc.newann]

4 H4E0T0C0D0 nnnnnh :2+1+1 0.02 F W C M 0.00 0.00 0.00 0.08 H12 H15 H15 H19 A A A A 83 104 108 133
4 H4E0T0C0D0 nnnnnh :2+1+1 0.92 F W M A 0.00 0.00 0.08 3.60 H12 H15 H19 H19 A A A A 83 104 133 136
4 H4E0T0C0D0 nnnnnh :2+1+1 0.02 F C A M 0.00 0.00 0.00 0.08 H12 H15 H15 H19 A A A A 83 108 111 133
4 H4E0T0C0D0 nnnnnn 1+1+1+1 1.00 W F A M 3.93 0.00 0.00 0.08 H10 H12 H15 H19 A A A A 69 83 111 133
4 H4E0T0C0D0 nnnhhl 2:1+1 0.36 F S G M 0.00 0.00 1.35 0.08 H12 H19 H19 H19 A A A A 83 129 132 133
4 H4E0T0C0D0 nnnnnh :2+1+1 1.00 W F S M 3.93 0.00 0.00 0.08 H10 H12 H19 H19 A A A A 69 83 129 133
4 H4E0T0C0D0 nnnhhl 2:1+1 1.26 F G M A 0.00 1.35 0.08 3.60 H12 H19 H19 H19 A A A A 83 132 133 136
4 H4E0T0C0D0 nnnhhl 2:1+1 3.72 F V D F 1.32 10.15 3.42 0.00 H10 H12 H12 H12 A A A A 72 79 82 83
4 H4E0T0C0D0 hnnnnh :2+:2 3.85 W F V F 3.93 1.32 10.15 0.00 H10 H10 H12 H12 A A A A 69 72 79 83
4 H4E0T0C0D0 nnnhhl 2:1+1 1.19 F D F V 1.32 3.42 0.00 0.00 H10 H12 H12 H12 A A A A 72 82 83 86
4 H4E0T0C0D0 nnnnnh :2+1+1 0.33 F F V W 1.32 0.00 0.00 0.01 H10 H12 H12 H15 A A A A 72 83 86 107
4 H4E0T0C0D0 nnnnnh :2+1+1 1.31 W F F W 3.93 1.32 0.00 0.01 H10 H10 H12 H15 A A A A 69 72 83 107
4 H4E0T0C0D0 nnnhhl 2:1+1 27.33 V D F L 10.15 41.85 0.00 57.33 H12 H12 H12 H19 A A A A 79 80 83 128
4 H4E0T0C0D0 lnnnnh 2+:2 16.87 V F L S 10.15 0.00 57.33 0.00 H12 H12 H19 H19 A A A A 79 83 128 129
4 H4E0T0C0D0 nnnnnh :2+1+1 3.52 W V F S 3.93 10.15 0.00 0.00 H10 H12 H12 H19 A A A A 69 79 83 129
4 H4E0T0C0D0 hnnnnh :2+:2 25.13 D F L G 41.85 0.00 57.33 1.35 H12 H12 H19 H19 A A A A 80 83 128 132
4 H4E0T0C0D0 nnnhhl 2:1+1 29.01 D F N G 41.85 0.00 72.84 1.35 H12 H12 H12 H19 A A A A 80 83 84 132
4 H4E0T0C0D0 lnnnnh 2+:2 19.45 F N G A 0.00 72.84 1.35 3.60 H12 H12 H19 H19 A A A A 83 84 132 136
4 H4E0T0C0D0 nnnhhl 2:1+1 20.86 F N F A 0.00 72.84 7.01 3.60 H12 H12 H12 H19 A A A A 83 84 87 136
4 H4E0T0C0D0 nnnhhl 2:1+1 1.75 F V F W 0.00 0.00 7.01 0.00 H12 H12 H12 H15 A A A A 83 86 87 104
4 H4E0T0C0D0 hnnnnh :2+:2 0.00 F V W W 0.00 0.00 0.00 0.01 H12 H12 H15 H15 A A A A 83 86 104 107
4 H4E0T0C0D0 nnnnnh :2+1+1 2.65 F F W A 0.00 7.01 0.00 3.60 H12 H12 H15 H19 A A A A 83 87 104 136
4 H4E0T0C0D0 nnnhhl 2:1+1 0.00 F W W C 0.00 0.00 0.01 0.00 H12 H15 H15 H15 A A A A 83 104 107 108
4 H4E0T0C0D0 nnnhhl 2:1+1 0.00 F W C A 0.00 0.01 0.00 0.00 H12 H15 H15 H15 A A A A 83 107 108 111
4 H4E0T0C0D0 nnnnnh :2+1+1 0.98 W F W A 3.93 0.00 0.01 0.00 H10 H12 H15 H15 A A A A 69 83 107 111
4 H4E0T0C0D0 nnnhhl 2:1+1 14.67 F L S G 0.00 57.33 0.00 1.35 H12 H19 H19 H19 A A A A 83 128 129 132
4 H3E0T0C1D0 nnnnnn 1+1+1+1 28.23 Y I V W 93.53 1.49 10.47 7.42 C1 H2 H8 H21 A A A A 3 8 46 150
4 H2E0T0C2D0 lnnnnn 2+1+1 34.69 Y S I W 93.53 36.32 1.49 7.42 C1 C1 H2 H21 A A A A 3 4 8 150
4 H3E0T0C1D0 lnnnnn 2+1+1 29.98 Y I G W 93.53 6.20 12.77 7.42 C1 H19 H21 H21 A A A A 3 144 149 150
4 H3E0T0C1D0 lnnnnn 2+1+1 37.98 Y V W S 93.53 10.47 7.42 40.48 C1 H8 H21 H21 A A A A 3 46 150 151
4 H2E0T0C2D0 lnnnnn 2+1+1 29.38 Y E I L 93.53 17.32 1.49 5.20 C1 H2 H2 C6 A A A A 3 7 8 40
4 H2E0T0C2D0 lnnnnl 2+2 37.16 Y S E I 93.53 36.32 17.32 1.49 C1 C1 H2 H2 A A A A 3 4 7 8
3 H1E0T0C2D0 nnn 1+1+1 98.83 Y E R 93.53 17.32 185.65 C1 H2 C6 A A A 3 7 39
4 H0E0T1C3D0 lnnnnn 2+1+1 50.53 Y L S D 93.53 5.20 54.75 48.64 C1 C6 C6 T7 A A A A 3 40 41 44
4 H1E0T1C2D0 lnnnnn 2+1+1 39.46 Y L D V 93.53 5.20 48.64 10.47 C1 C6 T7 H8 A A A A 3 40 44 46
4 H2E0T0C2D0 nnnnnn 1+1+1+1 27.67 Y I L V 93.53 1.49 5.20 10.47 C1 H2 C6 H8 A A A A 3 8 40 46
3 H1E0T0C2D0 nnl 2+1 84.32 A Y G 146.65 93.53 12.77 C1 C1 H21 A A A 2 3 149
3 H2E0T0C1D0 nhn :2+1 48.91 Y D I 93.53 47.01 6.20 C1 H19 H19 A A A 3 141 144
3 H1E0T0C2D0 nnl 2+1 58.95 Y S D 93.53 36.32 47.01 C1 C1 H19 A A A 3 4 141
4 H3E0T0C1D0 llnlnn 3+1 37.86 S T R D 36.32 0.12 67.99 47.01 C1 H2 H2 H19 A A A A 4 5 6 141
4 H3E0T0C1D0 nnnlnh 2:1+1 11.34 S T I W 36.32 0.12 1.49 7.42 C1 H2 H2 H21 A A A A 4 5 8 150
4 H2E0T0C2D0 lnnlnn 3+1 35.02 S R E T 36.32 67.99 17.32 18.46 C1 H2 H2 C6 A A A A 4 6 7 36
5 H5E0T0C0D0 lnnnnnnlhh 2:1+2 36.19 T R S E D 0.12 67.99 0.00 65.84 47.01 H2 H2 H19 H19 H19 A A A A A 5 6 137 138 141
4 H4E0T0C0D0 nnnhhl 2:1+1 17.03 T R L S 0.12 67.99 0.00 0.00 H2 H2 H2 H19 A A A A 5 6 9 137
4 H4E0T0C0D0 nnnnnh :2+1+1 0.65 T L M S 0.12 0.00 2.49 0.00 H2 H2 H15 H19 A A A A 5 9 105 137
4 H4E0T0C0D0 nnnnnh :2+1+1 1.03 T M S L 0.12 2.49 0.00 1.50 H2 H15 H19 H19 A A A A 5 105 137 140
4 H4E0T0C0D0 nnnhhl 2:1+1 12.16 T S L D 0.12 0.00 1.50 47.01 H2 H19 H19 H19 A A A A 5 137 140 141
4 H4E0T0C0D0 nnnhhl 2:1+1 1.02 T I L M 0.12 1.49 0.00 2.49 H2 H2 H2 H15 A A A A 5 8 9 105
4 H4E0T0C0D0 nnnnnh :2+1+1 2.88 T I M W 0.12 1.49 2.49 7.42 H2 H2 H15 H21 A A A A 5 8 105 150
4 H4E0T0C0D0 nnnhhl 2:1+1 13.71 T L D I 0.12 1.50 47.01 6.20 H2 H19 H19 H19 A A A A 5 140 141 144
4 H4E0T0C0D0 nnnnnh :2+1+1 3.81 T L I W 0.12 1.50 6.20 7.42 H2 H19 H19 H21 A A A A 5 140 144 150
4 H4E0T0C0D0 nnnnnn 1+1+1+1 2.88 T M L W 0.12 2.49 1.50 7.42 H2 H15 H19 H21 A A A A 5 105 140 150
4 H4E0T0C0D0 nnnhhl 2:1+1 18.86 R L L L 67.99 0.00 0.42 7.05 H2 H2 H2 H19 A A A A 6 9 10 134
4 H4E0T0C0D0 hnnnnh :2+:2 18.76 R L L S 67.99 0.00 7.05 0.00 H2 H2 H19 H19 A A A A 6 9 134 137
4 H3E0T0C1D0 nnnnnh :2+1+1 23.48 R L T L 67.99 0.42 18.46 7.05 H2 H2 C6 H19 A A A A 6 10 36 134
4 H4E0T0C0D0 nnnhhl 2:1+1 57.44 R L E E 67.99 7.05 88.87 65.84 H2 H19 H19 H19 A A A A 6 134 135 138
4 H4E0T0C0D0 nnnhhl 2:1+1 35.22 R L S E 67.99 7.05 0.00 65.84 H2 H19 H19 H19 A A A A 6 134 137 138
3 H2E0T0C1D0 nnl 2+1 62.15 R E T 67.99 100.01 18.46 H2 H5 C6 A A A 6 35 36
4 H3E0T0C1D0 nnnhhl 2:1+1 26.05 R E L T 67.99 17.32 0.42 18.46 H2 H2 H2 C6 A A A A 6 7 10 36
4 H3E0T0C1D0 nnnhhl 2:1+1 13.58 E L A L 17.32 0.42 0.00 36.56 H2 H2 H2 C6 A A A A 7 10 11 38
4 H2E0T0C2D0 lnnnnh 2+:2 18.19 E L T L 17.32 0.42 18.46 36.56 H2 H2 C6 C6 A A A A 7 10 36 38
4 H1E0T0C3D0 llnlnn 3+1 33.72 E T P L 17.32 18.46 62.52 36.56 H2 C6 C6 C6 A A A A 7 36 37 38
4 H1E0T0C3D0 llnlnn 3+1 75.51 E P L R 17.32 62.52 36.56 185.65 H2 C6 C6 C6 A A A A 7 37 38 39
4 H2E0T0C2D0 lnnnnh 2+:2 14.77 E A L L 17.32 0.00 36.56 5.20 H2 H2 C6 C6 A A A A 7 11 38 40
4 H3E0T0C1D0 nnnhhl 2:1+1 6.00 E I A L 17.32 1.49 0.00 5.20 H2 H2 H2 C6 A A A A 7 8 11 40
4 H4E0T0C0D0 nnnhhl 2:1+1 0.53 I A L V 1.49 0.00 0.64 0.00 H2 H2 H2 H8 A A A A 8 11 12 47
4 H4E0T0C0D0 hnnnnh :2+:2 1.08 I L V Y 1.49 0.64 0.00 2.20 H2 H2 H8 H8 A A A A 8 12 47 50
4 H4E0T0C0D0 nnnhhl 2:1+1 1.16 I L L M 1.49 0.00 0.64 2.49 H2 H2 H2 H15 A A A A 8 9 12 105
4 H3E0T0C1D0 lnnnnn 2+1+1 4.29 I L V V 1.49 5.20 10.47 0.00 H2 C6 H8 H8 A A A A 8 40 46 47
4 H3E0T0C1D0 nnnnnh :2+1+1 1.67 I A L V 1.49 0.00 5.20 0.00 H2 H2 C6 H8 A A A A 8 11 40 47
4 H4E0T0C0D0 nnnhhl 2:1+1 3.54 I V V Y 1.49 10.47 0.00 2.20 H2 H8 H8 H8 A A A A 8 46 47 50
4 H4E0T0C0D0 nnnnnh :2+1+1 5.39 I V Y W 1.49 10.47 2.20 7.42 H2 H8 H8 H21 A A A A 8 46 50 150
4 H4E0T0C0D0 lnnnnh 2+:2 0.66 L C C M 0.00 2.38 0.00 0.26 H2 H2 H15 H15 A A A A 9 13 108 109
4 H4E0T0C0D0 nnnnnh :2+1+1 0.61 L C C M 0.00 2.38 0.00 0.08 H2 H2 H15 H19 A A A A 9 13 108 133
4 H4E0T0C0D0 nnnhhl 2:1+1 2.46 L L C L 0.00 0.42 2.38 7.05 H2 H2 H2 H19 A A A A 9 10 13 134
4 H4E0T0C0D0 nnnhhl 2:1+1 0.82 L L C M 0.00 0.64 2.38 0.26 H2 H2 H2 H15 A A A A 9 12 13 109
4 H4E0T0C0D0 lnnnnh 2+:2 2.38 L C M L 0.00 2.38 0.08 7.05 H2 H2 H19 H19 A A A A 9 13 133 134
5 H5E0T0C0D0 hnnnnnnnhn :2+:2+1 0.77 L L L M M 0.00 0.64 0.46 2.49 0.26 H2 H2 H8 H15 H15 A A A A A 9 12 54 105 109
5 H5E0T0C0D0 hnnnnnnnhn :2+:2+1 0.02 L W C M S 0.00 0.00 0.00 0.08 0.00 H2 H15 H15 H19 H19 A A A A A 9 104 108 133 137
5 H5E0T0C0D0 lhnnhnnnnn 2:1+1+1 0.50 L W M C S 0.00 0.00 2.49 0.00 0.00 H2 H15 H15 H15 H19 A A A A A 9 104 105 108 137
4 H4E0T0C0D0 nnnhhl 2:1+1 0.69 L M C M 0.00 2.49 0.00 0.26 H2 H15 H15 H15 A A A A 9 105 108 109
4 H4E0T0C0D0 nnnhhl 2:1+1 1.78 L M L S 0.00 0.08 7.05 0.00 H2 H19 H19 H19 A A A A 9 133 134 137
4 H4E0T0C0D0 nnnhhl 2:1+1 2.45 L C I L 0.42 2.38 6.99 0.00 H2 H2 H2 H5 A A A A 10 13 14 29
4 H4E0T0C0D0 hnnnnh :2+:2 8.81 L I L A 0.42 6.99 0.00 27.84 H2 H2 H5 H5 A A A A 10 14 29 33
4 H3E0T0C1D0 nnnhhl 2:1+1 10.99 L A I L 0.42 0.00 6.99 36.56 H2 H2 H2 C6 A A A A 10 11 14 38
4 H3E0T0C1D0 nnnnnh :2+1+1 17.95 L I A L 0.42 6.99 27.84 36.56 H2 H2 H5 C6 A A A A 10 14 33 38
4 H4E0T0C0D0 nnnhhl 2:1+1 8.63 L L A A 0.42 0.00 6.25 27.84 H2 H5 H5 H5 A A A A 10 29 32 33
4 H4E0T0C0D0 nnnnnh :2+1+1 1.92 L L A V 0.42 0.00 6.25 0.99 H2 H5 H5 H19 A A A A 10 29 32 130
4 H3E0T0C1D0 lnnnnn 2+1+1 13.24 L A A T 0.42 6.25 27.84 18.46 H2 H5 H5 C6 A A A A 10 32 33 36
4 H3E0T0C1D0 nnnnnn 1+1+1+1 8.04 L A T L 0.42 6.25 18.46 7.05 H2 H5 C6 H19 A A A A 10 32 36 134
4 H4E0T0C0D0 nnnnnh :2+1+1 3.68 L A V L 0.42 6.25 0.99 7.05 H2 H5 H19 H19 A A A A 10 32 130 134
4 H2E0T0C2D0 lnnnnn 2+1+1 20.82 L A T L 0.42 27.84 18.46 36.56 H2 H5 C6 C6 A A A A 10 33 36 38
5 H2E0T1C2D0 nnnnllnlnn 3+1+1 18.75 A L S P V 0.00 5.20 54.75 33.78 0.00 H2 C6 C6 T7 H8 A A A A A 11 40 41 42 47
4 H1E0T1C2D0 lnnlnn 3+1 18.89 A L L P 0.00 36.56 5.20 33.78 H2 C6 C6 T7 A A A A 11 38 40 42
4 H3E0T1C0D0 nnnhhl 2:1+1 23.35 A I R P 0.00 6.99 52.64 33.78 H2 H2 H2 T7 A A A A 11 14 15 42
4 H3E0T1C0D0 nnnnnh :2+1+1 21.61 A R P V 0.00 52.64 33.78 0.00 H2 H2 T7 H8 A A A A 11 15 42 47
4 H2E0T1C1D0 nnnnnh :2+1+1 19.33 A I L P 0.00 6.99 36.56 33.78 H2 H2 C6 T7 A A A A 11 14 38 42
4 H4E0T0C0D0 nnnhhl 2:1+1 13.32 A L R V 0.00 0.64 52.64 0.00 H2 H2 H2 H8 A A A A 11 12 15 47
4 H4E0T0C0D0 nnnhhl 2:1+1 19.69 L R D H 0.64 52.64 3.01 22.47 H2 H2 H2 H8 A A A A 12 15 16 51
4 H4E0T0C0D0 hnnnnh :2+:2 18.94 L R V H 0.64 52.64 0.00 22.47 H2 H2 H8 H8 A A A A 12 15 47 51
4 H4E0T0C0D0 nnnhhl 2:1+1 6.33 L V Y H 0.64 0.00 2.20 22.47 H2 H8 H8 H8 A A A A 12 47 50 51
4 H4E0T0C0D0 nnnhhl 2:1+1 6.44 L Y H L 0.64 2.20 22.47 0.46 H2 H8 H8 H8 A A A A 12 50 51 54
4 H4E0T0C0D0 nnnnnh :2+1+1 5.96 L H L M 0.64 22.47 0.46 0.26 H2 H8 H8 H15 A A A A 12 51 54 109
4 H4E0T0C0D0 nnnnnh :2+1+1 6.59 L D H M 0.64 3.01 22.47 0.26 H2 H2 H8 H15 A A A A 12 16 51 109
4 H4E0T0C0D0 nnnhhl 2:1+1 1.57 L C D M 0.64 2.38 3.01 0.26 H2 H2 H2 H15 A A A A 12 13 16 109
4 H4E0T0C0D0 nnnhhl 2:1+1 1.16 C C M C 2.38 0.00 0.26 2.01 H2 H15 H15 H15 A A A A 13 108 109 112
4 H4E0T0C0D0 nnnnnh :2+1+1 1.12 C C C M 2.38 0.00 2.01 0.08 H2 H15 H15 H19 A A A A 13 108 112 133
4 H4E0T0C0D0 nnnnnh :2+1+1 4.55 C S L C 2.38 13.83 0.00 2.01 H2 H2 H5 H15 A A A A 13 17 29 112
3 H3E0T0C0D0 hhl 2:1 6.41 C D S 2.38 3.01 13.83 H2 H2 H2 A A A 13 16 17
4 H4E0T0C0D0 nnnhhl 2:1+1 5.80 C I S L 2.38 6.99 13.83 0.00 H2 H2 H2 H5 A A A A 13 14 17 29
4 H3E0T0C1D0 nnnhhl 2:1+1 38.87 I S R L 6.99 13.83 116.80 17.85 H2 H2 H2 C4 A A A A 14 17 18 25
4 H3E0T1C0D0 nnnhhl 2:1+1 52.55 I R R P 6.99 52.64 116.80 33.78 H2 H2 H2 T7 A A A A 14 15 18 42
4 H3E0T0C1D0 nnnnnh :2+1+1 9.67 I S L L 6.99 13.83 17.85 0.00 H2 H2 C4 H5 A A A A 14 17 25 29
4 H2E0T2C0D0 lnnnnn 2+1+1 65.53 R P E L 52.64 33.78 119.06 56.66 H2 T7 T7 H8 A A A A 15 42 43 48
4 H3E0T1C0D0 lnnnnn 2+1+1 35.77 R P V L 52.64 33.78 0.00 56.66 H2 T7 H8 H8 A A A A 15 42 47 48
4 H3E0T1C0D0 lnnnnn 2+1+1 37.08 R D V H 52.64 3.01 70.19 22.47 H2 H2 T3 H8 A A A A 15 16 19 51
3 H2E0T1C0D0 nhl 2:1 79.88 R R V 52.64 116.80 70.19 H2 H2 T3 A A A 15 18 19
4 H4E0T0C0D0 nnnhhl 2:1+1 32.94 R V L H 52.64 0.00 56.66 22.47 H2 H8 H8 H8 A A A A 15 47 48 51
4 H2E0T2C0D0 lnnnnn 2+1+1 38.73 D V H H 3.01 70.19 59.26 22.47 H2 T3 T3 H8 A A A A 16 19 20 51
4 H3E0T1C0D0 nnnnnn 1+1+1+1 31.27 D H H R 3.01 59.26 22.47 40.33 H2 T3 H8 H15 A A A A 16 20 51 113
4 H3E0T1C0D0 lnnnnn 2+1+1 29.11 D S H R 3.01 13.83 59.26 40.33 H2 H2 T3 H15 A A A A 16 17 20 113
4 H4E0T0C0D0 nnnnnh :2+1+1 16.52 D H M R 3.01 22.47 0.26 40.33 H2 H8 H15 H15 A A A A 16 51 109 113
5 H2E0T0C3D0 lnnnnnnlll 3+2 51.63 S R G T L 13.83 116.80 16.82 92.87 17.85 H2 H2 C4 C4 C4 A A A A A 17 18 23 24 25
4 H1E0T0C3D0 llnlnn 3+1 41.11 S T L H 13.83 92.87 17.85 39.88 H2 C4 C4 C4 A A A A 17 24 25 26
4 H2E0T0C2D0 lnnnnn 2+1+1 17.89 S L H L 13.83 17.85 39.88 0.00 H2 C4 C4 H5 A A A A 17 25 26 29
3 H1E0T1C1D0 nnn 1+1+1 29.97 S H G 13.83 59.26 16.82 H2 T3 C4 A A A 17 20 23
4 H4E0T0C0D0 nnnhhl 2:1+1 23.09 S C R C 13.83 2.01 40.33 36.20 H2 H15 H15 H15 A A A A 17 112 113 116
4 H4E0T0C0D0 nnnnnh :2+1+1 13.01 S L C C 13.83 0.00 2.01 36.20 H2 H5 H15 H15 A A A A 17 29 112 116
4 H3E0T0C1D0 nnnnnn 1+1+1+1 22.48 S H L C 13.83 39.88 0.00 36.20 H2 C4 H5 H15 A A A A 17 26 29 116
4 H3E0T1C0D0 nnnnnh :2+1+1 40.72 H H E R 59.26 22.47 40.84 40.33 T3 H8 H8 H15 A A A A 20 51 55 113
3 H2E0T1C0D0 nhn :2+1 58.40 H R C 59.26 40.33 75.61 T3 H15 H15 A A A 20 113 117
3 H0E0T2C1D0 lnl 3 51.57 H G G 59.26 78.62 16.82 T3 T3 C4 A A A 20 21 23
3 H1E0T2C0D0 nnl 2+1 71.16 H G C 59.26 78.62 75.61 T3 T3 H15 A A A 20 21 117
3 H0E0T2C1D0 lll 3 75.78 G N G 78.62 131.90 16.82 T3 T3 C4 A A A 21 22 23
3 H0E0T1C2D0 lll 3 80.53 N G T 131.90 16.82 92.87 T3 C4 C4 A A A 22 23 24
4 H2E0T0C2D0 lnnnnl 2+2 37.49 L H L E 17.85 39.88 0.00 92.22 C4 C4 H5 H5 A A A A 25 26 29 30
4 H2E0T0C2D0 llnlnh 3:1 58.14 L H P E 17.85 39.88 82.62 92.22 C4 C4 H5 H5 A A A A 25 26 27 30
4 H3E0T0C1D0 lnnnnn 2+1+1 21.27 H L C V 39.88 8.24 36.20 0.75 C4 H15 H15 H19 A A A A 26 115 116 126
4 H2E0T1C1D0 nnnnnn 1+1+1+1 18.98 H L T V 39.88 8.24 27.03 0.75 C4 H15 T17 H19 A A A A 26 115 121 126
4 H3E0T0C1D0 lnnnnh 2+:2 38.17 H V Y V 39.88 2.05 110.01 0.75 C4 H5 H19 H19 A A A A 26 28 123 126
4 H2E0T1C1D0 nnnlnh 2:1+1 44.42 H T Y V 39.88 27.03 110.01 0.75 C4 T17 H19 H19 A A A A 26 121 123 126
3 H2E0T0C1D0 lnl 3 13.98 H V L 39.88 2.05 0.00 C4 H5 H5 A A A 26 28 29
4 H3E0T0C1D0 llnlnn 3+1 58.64 H P V Y 39.88 82.62 2.05 110.01 C4 H5 H5 H19 A A A A 26 27 28 123
4 H4E0T0C0D0 nnnhhl 2:1+1 57.19 P V L Y 82.62 2.05 34.09 110.01 H5 H5 H5 H19 A A A A 27 28 31 123
3 H3E0T0C0D0 hhl 2:1 69.64 P E L 82.62 92.22 34.09 H5 H5 H5 A A A 27 30 31
4 H4E0T0C0D0 hnnnnh :2+:2 39.98 V L Y D 2.05 34.09 110.01 13.78 H5 H5 H19 H19 A A A A 28 31 123 127
4 H4E0T0C0D0 hnnnnh :2+:2 33.40 V L D R 2.05 34.09 13.78 83.69 H5 H5 H19 H19 A A A A 28 31 127 131
4 H4E0T0C0D0 nnnhhl 2:1+1 31.65 V Y V D 2.05 110.01 0.75 13.78 H5 H19 H19 H19 A A A A 28 123 126 127
4 H4E0T0C0D0 nnnhhl 2:1+1 4.39 V V D V 2.05 0.75 13.78 0.99 H5 H19 H19 H19 A A A A 28 126 127 130
4 H4E0T0C0D0 nnnhhl 2:1+1 25.13 V D V R 2.05 13.78 0.99 83.69 H5 H19 H19 H19 A A A A 28 127 130 131
4 H4E0T0C0D0 nnnhhl 2:1+1 2.32 V L A V 2.05 0.00 6.25 0.99 H5 H5 H5 H19 A A A A 28 29 32 130
3 H3E0T0C0D0 hhl 2:1 14.13 V L A 2.05 34.09 6.25 H5 H5 H5 A A A 28 31 32
4 H4E0T0C0D0 nnnnnh :2+1+1 9.80 L C C V 0.00 2.01 36.20 0.99 H5 H15 H15 H19 A A A A 29 112 116 130
3 H3E0T0C0D0 hhl 2:1 40.02 L E A 0.00 92.22 27.84 H5 H5 H5 A A A 29 30 33
3 H3E0T0C0D0 hhl 2:1 92.74 E A R 92.22 27.84 158.17 H5 H5 H5 A A A 30 33 34
3 H3E0T0C0D0 hhl 2:1 94.83 E L R 92.22 34.09 158.17 H5 H5 H5 A A A 30 31 34
3 H3E0T0C0D0 hhl 2:1 97.42 L R E 34.09 158.17 100.01 H5 H5 H5 A A A 31 34 35
3 H3E0T0C0D0 hhl 2:1 46.78 L A E 34.09 6.25 100.01 H5 H5 H5 A A A 31 32 35
3 H3E0T0C0D0 nhn :2+1 72.60 L E R 34.09 100.01 83.69 H5 H5 H19 A A A 31 35 131
3 H2E0T0C1D0 nhl 2:1 41.57 A E T 6.25 100.01 18.46 H5 H5 C6 A A A 32 35 36
4 H1E0T0C3D0 llnlnn 3+1 36.34 A T P L 27.84 18.46 62.52 36.56 H5 C6 C6 C6 A A A A 33 36 37 38
3 H1E0T0C2D0 lll 3 60.33 E T P 100.01 18.46 62.52 H5 C6 C6 A A A 35 36 37
4 H2E0T1C1D0 lnnlnn 3+1 16.08 L D V V 5.20 48.64 10.47 0.00 C6 T7 H8 H8 A A A A 40 44 46 47
4 H1E0T1C2D0 lnnnnn 2+1+1 27.15 L S D V 5.20 54.75 48.64 0.00 C6 C6 T7 H8 A A A A 40 41 44 47
3 H0E0T2C1D0 lll 3 69.20 S P E 54.75 33.78 119.06 C6 T7 T7 A A A 41 42 43
3 H2E0T1C0D0 lll 3 51.45 D T V 48.64 95.24 10.47 T7 H8 H8 A A A 44 45 46
3 H2E0T1C0D0 nhl 2:1 66.85 D T L 48.64 95.24 56.66 T7 H8 H8 A A A 44 45 48
3 H2E0T1C0D0 nnl 2+1 35.10 D V L 48.64 0.00 56.66 T7 H8 H8 A A A 44 47 48
3 H3E0T0C0D0 hhl 2:1 86.64 T L R 95.24 56.66 108.02 H8 H8 H8 A A A 45 48 49
3 H3E0T0C0D0 hhl 2:1 71.24 T V R 95.24 10.47 108.02 H8 H8 H8 A A A 45 46 49
4 H4E0T0C0D0 nnnhhl 2:1+1 31.93 V R Y I 10.47 108.02 2.20 7.03 H8 H8 H8 H21 A A A A 46 49 50 154
4 H4E0T0C0D0 lnnnnh 2+:2 56.73 V R I E 10.47 108.02 7.03 101.40 H8 H8 H21 H21 A A A A 46 49 154 155
4 H4E0T0C0D0 hnnnnh :2+:2 6.78 V Y W I 10.47 2.20 7.42 7.03 H8 H8 H21 H21 A A A A 46 50 150 154
4 H4E0T0C0D0 nnnhhl 2:1+1 16.35 V W S I 10.47 7.42 40.48 7.03 H8 H21 H21 H21 A A A A 46 150 151 154
4 H4E0T0C0D0 nnnhhl 2:1+1 39.84 V S I E 10.47 40.48 7.03 101.40 H8 H21 H21 H21 A A A A 46 151 154 155
3 H3E0T0C0D0 hhl 2:1 55.05 L H V 56.66 22.47 86.01 H8 H8 H8 A A A 48 51 52
3 H3E0T0C0D0 hhl 2:1 83.56 L R V 56.66 108.02 86.01 H8 H8 H8 A A A 48 49 52
4 H4E0T0C0D0 nnnhhl 2:1+1 36.70 R Y L I 108.02 2.20 29.57 7.03 H8 H8 H8 H21 A A A A 49 50 53 154
3 H3E0T0C0D0 hhl 2:1 74.53 R V L 108.02 86.01 29.57 H8 H8 H8 A A A 49 52 53
4 H4E0T0C0D0 nnnhhl 2:1+1 8.17 Y L L L 2.20 29.57 0.46 0.46 H8 H8 H8 H15 A A A A 50 53 54 102
4 H3E0T0C1D0 nnnnnh :2+1+1 24.08 Y L L I 2.20 29.57 0.46 64.08 H8 H8 H15 C22 A A A A 50 53 102 158
4 H4E0T0C0D0 nnnnnh :2+1+1 10.77 Y L L W 2.20 32.99 0.46 7.42 H8 H15 H15 H21 A A A A 50 98 102 150
4 H3E0T0C1D0 nnnnnh :2+1+1 24.93 Y L L I 2.20 32.99 0.46 64.08 H8 H15 H15 C22 A A A A 50 98 102 158
4 H4E0T0C0D0 nnnnnh :2+1+1 12.35 Y L W L 2.20 32.99 7.42 6.78 H8 H15 H21 H21 A A A A 50 98 150 153
4 H3E0T0C1D0 nnnnnn 1+1+1+1 26.51 Y L L I 2.20 32.99 6.78 64.08 H8 H15 H21 C22 A A A A 50 98 153 158
4 H4E0T0C0D0 nnnhhl 2:1+1 5.86 Y W L I 2.20 7.42 6.78 7.03 H8 H21 H21 H21 A A A A 50 150 153 154
4 H3E0T0C1D0 lnnnnn 2+1+1 20.02 Y L I I 2.20 6.78 7.03 64.08 H8 H21 H21 C22 A A A A 50 153 154 158
4 H3E0T0C1D0 nnnnnh :2+1+1 25.72 Y L I I 2.20 29.57 7.03 64.08 H8 H8 H21 C22 A A A A 50 53 154 158
4 H4E0T0C0D0 nnnhhl 2:1+1 16.01 H L E M 22.47 0.46 40.84 0.26 H8 H8 H8 H15 A A A A 51 54 55 109
4 H4E0T0C0D0 hnnnnh :2+:2 25.98 H E M R 22.47 40.84 0.26 40.33 H8 H8 H15 H15 A A A A 51 55 109 113
3 H3E0T0C0D0 hhl 2:1 49.77 H V E 22.47 86.01 40.84 H8 H8 H8 A A A 51 52 55
3 H3E0T0C0D0 hhl 2:1 67.39 V E E 86.01 40.84 75.31 H8 H8 H8 A A A 52 55 56
3 H3E0T0C0D0 hhl 2:1 63.63 V L E 86.01 29.57 75.31 H8 H8 H8 A A A 52 53 56
4 H4E0T0C0D0 hhhlhh 2:1:1 52.60 L E I R 29.57 75.31 1.87 103.65 H8 H8 H8 H8 A A A A 53 56 57 60
4 H4E0T0C0D0 nnnhhh :3+1 37.39 L I R F 29.57 1.87 103.65 14.48 H8 H8 H8 H24 A A A B 53 57 60 69
4 H4E0T0C0D0 nnnhhl 2:1+1 8.09 L L I L 29.57 0.46 1.87 0.46 H8 H8 H8 H15 A A A A 53 54 57 102
4 H4E0T0C0D0 nnnnnh :2+1+1 11.60 L I L F 29.57 1.87 0.46 14.48 H8 H8 H15 H24 A A A B 53 57 102 69
4 H3E0T0C1D0 nnnnnn 1+1+1+1 27.15 L L I F 29.57 0.46 64.08 14.48 H8 H15 C22 H24 A A A B 53 102 158 69
4 H4E0T0C0D0 nnnhhl 2:1+1 2.98 L I I A 0.46 1.87 9.57 0.00 H8 H8 H8 H15 A A A A 54 57 58 106
4 H4E0T0C0D0 hnnnnh :2+:2 0.70 L I L A 0.46 1.87 0.46 0.00 H8 H8 H15 H15 A A A A 54 57 102 106
4 H4E0T0C0D0 nnnhhl 2:1+1 0.85 L L M A 0.46 0.46 2.49 0.00 H8 H15 H15 H15 A A A A 54 102 105 106
4 H4E0T0C0D0 nnnhhl 2:1+1 0.80 L M A M 0.46 2.49 0.00 0.26 H8 H15 H15 H15 A A A A 54 105 106 109
4 H4E0T0C0D0 hnnnnh :2+:2 2.57 L I A M 0.46 9.57 0.00 0.26 H8 H8 H15 H15 A A A A 54 58 106 109
4 H4E0T0C0D0 nnnhhl 2:1+1 12.78 L E I M 0.46 40.84 9.57 0.26 H8 H8 H8 H15 A A A A 54 55 58 109
4 H4E0T0C0D0 hnnnnh :2+:2 22.75 E I M R 40.84 9.57 0.26 40.33 H8 H8 H15 H15 A A A A 55 58 109 113
3 H3E0T0C0D0 hhl 2:1 53.60 E I E 40.84 9.57 110.39 H8 H8 H8 A A A 55 58 59
3 H3E0T0C0D0 hhl 2:1 75.51 E E E 40.84 75.31 110.39 H8 H8 H8 A A A 55 56 59
3 H3E0T0C0D0 hhl 2:1 96.45 E E R 75.31 110.39 103.65 H8 H8 H8 A A A 56 59 60
4 H3E0T0C1D0 lnnnnn 2+1+1 11.54 I I N F 1.87 9.57 34.47 0.26 H8 H8 C9 H10 A A A A 57 58 61 65
4 H3E0T0C1D0 nnnnnn 1+1+1+1 13.09 I N F I 1.87 34.47 0.26 15.76 H8 C9 H10 H24 A A A B 57 61 65 65
4 H4E0T0C0D0 nnnnnh :2+1+1 0.68 I F A A 1.87 0.26 0.58 0.00 H8 H10 H15 H15 A A A A 57 65 103 106
4 H4E0T0C0D0 nnnnnn 1+1+1+1 4.62 I F A I 1.87 0.26 0.58 15.76 H8 H10 H15 H24 A A A B 57 65 103 65
4 H4E0T0C0D0 lnnnnn 2+1+1 2.93 I I F A 1.87 9.57 0.26 0.00 H8 H8 H10 H15 A A A A 57 58 65 106
3 H2E0T0C1D0 nhl 2:1 46.66 I R N 1.87 103.65 34.47 H8 H8 C9 A A A 57 60 61
4 H4E0T0C0D0 nnnhhl 2:1+1 0.83 I G L A 1.87 0.40 0.46 0.58 H8 H15 H15 H15 A A A A 57 99 102 103
4 H4E0T0C0D0 nnnnnh :2+1+1 4.30 I G L F 1.87 0.40 0.46 14.48 H8 H15 H15 H24 A A A B 57 99 102 69
4 H4E0T0C0D0 nnnnnh :2+1+1 4.65 I G A I 1.87 0.40 0.58 15.76 H8 H15 H15 H24 A A A B 57 99 103 65
4 H4E0T0C0D0 nnnnnh :2+1+1 8.13 I G I F 1.87 0.40 15.76 14.48 H8 H15 H24 H24 A A B B 57 99 65 69
4 H4E0T0C0D0 nnnhhl 2:1+1 0.73 I L A A 1.87 0.46 0.58 0.00 H8 H15 H15 H15 A A A A 57 102 103 106
4 H4E0T0C0D0 nnnnnh :2+1+1 22.76 I S F H 9.57 61.12 0.26 20.09 H8 H10 H10 H15 A A A A 58 62 65 110
4 H4E0T0C0D0 nnnnnh :2+1+1 7.48 I F A H 9.57 0.26 0.00 20.09 H8 H10 H15 H15 A A A A 58 65 106 110
4 H4E0T0C0D0 nnnhhl 2:1+1 7.48 I A M H 9.57 0.00 0.26 20.09 H8 H15 H15 H15 A A A A 58 106 109 110
4 H4E0T0C0D0 nnnhhl 2:1+1 17.56 I M H R 9.57 0.26 20.09 40.33 H8 H15 H15 H15 A A A A 58 109 110 113
3 H3E0T0C0D0 nnl 2+1 60.36 I E S 9.57 110.39 61.12 H8 H8 H10 A A A 58 59 62
3 H2E0T0C1D0 nnn 1+1+1 97.39 R F Y 103.65 14.48 174.05 H8 H24 C25 A B B 60 69 72
4 H3E0T0C1D0 lnnnnn 2+1+1 21.73 N T F I 34.47 36.44 0.26 15.76 C9 H10 H10 H24 A A A B 61 64 65 65
4 H4E0T0C0D0 nnnhhl 2:1+1 33.87 S F T H 61.12 0.26 54.01 20.09 H10 H10 H10 H15 A A A A 62 65 66 110
3 H3E0T0C0D0 hhl 2:1 74.41 S E T 61.12 108.11 54.01 H10 H10 H10 A A A 62 63 66
3 H3E0T0C0D0 hhl 2:1 81.78 E T E 108.11 54.01 83.23 H10 H10 H10 A A A 63 66 67
3 H3E0T0C0D0 hhl 2:1 75.93 E T E 108.11 36.44 83.23 H10 H10 H10 A A A 63 64 67
4 H4E0T0C0D0 nnnhhl 2:1+1 47.14 T E T W 36.44 83.23 0.42 68.48 H10 H10 H10 H24 A A A B 64 67 68 57
4 H4E0T0C0D0 hnnnnh :2+:2 34.83 T T W E 36.44 0.42 68.48 33.99 H10 H10 H24 H24 A A B B 64 68 57 61
3 H3E0T0C0D0 hhl 2:1 12.37 T F T 36.44 0.26 0.42 H10 H10 H10 A A A 64 65 68
3 H3E0T0C0D0 nhn :2+1 28.73 T E I 36.44 33.99 15.76 H10 H24 H24 A B B 64 61 65
4 H4E0T0C0D0 nnnhhl 2:1+1 1.16 F T W W 0.26 0.42 3.93 0.01 H10 H10 H10 H15 A A A A 65 68 69 107
4 H4E0T0C0D0 nnnnnh :2+1+1 0.29 F T W L 0.26 0.42 0.01 0.47 H10 H10 H15 H24 A A A B 65 68 107 62
4 H4E0T0C0D0 nnnhhl 2:1+1 0.21 F A A W 0.26 0.58 0.00 0.01 H10 H15 H15 H15 A A A A 65 103 106 107
4 H4E0T0C0D0 nnnnnh :2+1+1 0.33 F A W L 0.26 0.58 0.01 0.47 H10 H15 H15 H24 A A A B 65 103 107 62
4 H4E0T0C0D0 nnnhhl 2:1+1 5.09 F A W H 0.26 0.00 0.01 20.09 H10 H15 H15 H15 A A A A 65 106 107 110
4 H4E0T0C0D0 hnnnnh :2+:2 6.07 F W W H 0.26 3.93 0.01 20.09 H10 H10 H15 H15 A A A A 65 69 107 110
4 H4E0T0C0D0 nnnhhl 2:1+1 19.57 F T W H 0.26 54.01 3.93 20.09 H10 H10 H10 H15 A A A A 65 66 69 110
4 H4E0T0C0D0 nnnnnh :2+1+1 4.27 F A L I 0.26 0.58 0.47 15.76 H10 H15 H24 H24 A A B B 65 103 62 65
3 H3E0T0C0D0 hhl 2:1 43.76 T W N 54.01 3.93 73.34 H10 H10 H10 A A A 66 69 70
3 H3E0T0C0D0 hhl 2:1 70.19 T E N 54.01 83.23 73.34 H10 H10 H10 A A A 66 67 70
4 H4E0T0C0D0 nnnhhl 2:1+1 58.72 E T R W 83.23 0.42 82.74 68.48 H10 H10 H10 H24 A A A B 67 68 71 57
3 H3E0T0C0D0 hhl 2:1 79.77 E N R 83.23 73.34 82.74 H10 H10 H10 A A A 67 70 71
4 H4E0T0C0D0 nnnhhl 2:1+1 21.12 T R F I 0.42 82.74 1.32 0.00 H10 H10 H10 H24 A A A B 68 71 72 58
4 H4E0T0C0D0 lnnnnh 2+:2 37.91 T R W I 0.42 82.74 68.48 0.00 H10 H10 H24 H24 A A B B 68 71 57 58
4 H4E0T0C0D0 nnnnnh :2+1+1 0.44 T F W I 0.42 1.32 0.01 0.00 H10 H10 H15 H24 A A A B 68 72 107 58
4 H4E0T0C0D0 nnnnnh :2+1+1 0.22 T W I L 0.42 0.01 0.00 0.47 H10 H15 H24 H24 A A B B 68 107 58 62
4 H4E0T0C0D0 nnnhhl 2:1+1 25.72 T W I E 0.42 68.48 0.00 33.99 H10 H24 H24 H24 A B B B 68 57 58 61
4 H4E0T0C0D0 nnnhhl 2:1+1 8.72 T I E L 0.42 0.00 33.99 0.47 H10 H24 H24 H24 A B B B 68 58 61 62
4 H4E0T0C0D0 nnnhhl 2:1+1 1.42 T W F W 0.42 3.93 1.32 0.01 H10 H10 H10 H15 A A A A 68 69 72 107
3 H3E0T0C0D0 hhl 2:1 38.85 W N I 3.93 73.34 39.29 H10 H10 H10 A A A 69 70 73
3 H3E0T0C0D0 hhl 2:1 71.49 N I T 73.34 39.29 101.83 H10 H10 H10 A A A 70 73 74
3 H3E0T0C0D0 hhl 2:1 85.97 N R T 73.34 82.74 101.83 H10 H10 H10 A A A 70 71 74
4 H4E0T0C0D0 nnnhhl 2:1+1 44.99 R F H P 82.74 1.32 93.52 2.38 H10 H10 H10 H24 A A A B 71 72 75 54
4 H4E0T0C0D0 lnnnnh 2+:2 21.61 R F P I 82.74 1.32 2.38 0.00 H10 H10 H24 H24 A A B B 71 72 54 58
4 H4E0T0C0D0 nnnhhl 2:1+1 83.53 R R P W 82.74 180.50 2.38 68.48 H10 H24 H24 H24 A B B B 71 53 54 57
4 H4E0T0C0D0 nnnhhl 2:1+1 38.40 R P W I 82.74 2.38 68.48 0.00 H10 H24 H24 H24 A B B B 71 54 57 58
3 H3E0T0C0D0 hhl 2:1 92.70 R T H 82.74 101.83 93.52 H10 H10 H10 A A A 71 74 75
4 H4E0T0C0D0 nnnhhl 2:1+1 13.67 W F I V 3.93 1.32 39.29 10.15 H10 H10 H10 H12 A A A A 69 72 73 79
4 H4E0T0C0D0 nnnnnh :2+1+1 13.34 W I V S 3.93 39.29 10.15 0.00 H10 H10 H12 H19 A A A A 69 73 79 129
4 H3E0T0C1D0 lnnnnn 2+1+1 18.97 F I T V 1.32 39.29 25.12 10.15 H10 H10 C11 H12 A A A A 72 73 76 79
4 H4E0T0C0D0 nnnnnh :2+1+1 16.93 I V V S 39.29 10.15 18.30 0.00 H10 H12 H19 H19 A A A A 73 79 125 129
4 H4E0T0C0D0 nnnnnh :2+1+1 16.46 I L V S 39.29 8.24 18.30 0.00 H10 H15 H19 H19 A A A A 73 115 125 129
4 H4E0T0C0D0 nnnnnh :2+1+1 12.87 W I L S 3.93 39.29 8.24 0.00 H10 H10 H15 H19 A A A A 69 73 115 129
5 H4E0T0C1D0 nnnnnnnlnh 2:1+1+1 26.22 F H T D E 1.32 93.52 25.12 3.42 7.74 H10 H10 C11 H12 H24 A A A A B 72 75 76 82 55
4 H4E0T0C0D0 lnnnnh 2+:2 26.24 F H P E 1.32 93.52 2.38 7.74 H10 H10 H24 H24 A A B B 72 75 54 55
4 H3E0T0C1D0 lnnnnn 2+1+1 57.93 H D P E 93.52 128.09 2.38 7.74 H10 C23 H24 H24 A B B B 75 51 54 55
4 H2E0T0C2D0 llnlnn 3+1 67.14 H T E D 93.52 25.12 146.51 3.42 H10 C11 C11 H12 A A A A 75 76 77 82
3 H1E0T0C2D0 nnl 2+1 122.71 H E D 93.52 146.51 128.09 H10 C11 C23 A A B 75 77 51
5 H2E0T0C3D0 hnnnllnlll 4:1 53.13 T E H V D 25.12 146.51 80.46 10.15 3.42 C11 C11 C11 H12 H12 A A A A A 76 77 78 79 82
4 H3E0T0C1D0 nnnnnh :2+1+1 10.00 F T V D 1.32 25.12 10.15 3.42 H10 C11 H12 H12 A A A A 72 76 79 82
3 H0E0T0C3D0 nnl 2+1 118.35 E H D 146.51 80.46 128.09 C11 C11 C23 A A B 77 78 51
4 H2E0T0C2D0 lnnnnn 2+1+1 68.63 H L D M 80.46 110.96 3.42 79.70 C11 H12 H12 C23 A A A B 78 81 82 52
3 H2E0T0C1D0 lnl 3 77.76 H D L 80.46 41.85 110.96 C11 H12 H12 A A A 78 80 81
3 H2E0T0C1D0 lll 3 44.15 H V D 80.46 10.15 41.85 C11 H12 H12 A A A 78 79 80
3 H0E0T0C3D0 nnl 2+1 96.08 H D M 80.46 128.09 79.70 C11 C23 C23 A B B 78 51 52
4 H3E0T0C1D0 nnnhhl 2:1+1 55.55 L D S M 110.96 3.42 28.11 79.70 H12 H12 H12 C23 A A A B 81 82 85 52
3 H3E0T0C0D0 hhl 2:1 70.64 L N S 110.96 72.84 28.11 H12 H12 H12 A A A 81 84 85
3 H3E0T0C0D0 hhl 2:1 75.22 D L N 41.85 110.96 72.84 H12 H12 H12 A A A 80 81 84
4 H4E0T0C0D0 nnnhhl 2:1+1 22.48 S V E E 28.11 0.00 54.08 7.74 H12 H12 H12 H24 A A A B 85 86 89 55
4 H4E0T0C0D0 nnnhhl 2:1+1 9.82 D S V E 3.42 28.11 0.00 7.74 H12 H12 H12 H24 A A A B 82 85 86 55
4 H3E0T0C1D0 nnnnnh :2+1+1 29.74 D S M E 3.42 28.11 79.70 7.74 H12 H12 C23 H24 A A B B 82 85 52 55
3 H3E0T0C0D0 hhl 2:1 62.98 N S L 72.84 28.11 88.00 H12 H12 H12 A A A 84 85 88
3 H3E0T0C0D0 hhl 2:1 56.73 S L E 28.11 88.00 54.08 H12 H12 H12 A A A 85 88 89
4 H3E0T1C0D0 lnnhhl 2:2 58.11 F L F H 7.01 88.00 6.05 131.39 H12 H12 H12 T13 A A A A 87 88 91 92
3 H3E0T0C0D0 hhl 2:1 55.95 N F L 72.84 7.01 88.00 H12 H12 H12 A A A 84 87 88
3 H2E0T1C0D0 nnl 2+1 88.10 L E R 88.00 54.08 122.21 H12 H12 T13 A A A 88 89 93
3 H1E0T2C0D0 nnl 2+1 113.87 L H R 88.00 131.39 122.21 H12 T13 T13 A A A 88 92 93
4 H4E0T0C0D0 nnnhhl 2:1+1 13.53 V E I A 0.00 54.08 0.00 0.05 H12 H12 H12 H24 A A A B 86 89 90 59
4 H4E0T0C0D0 lnnnnh 2+:2 22.14 E I A R 54.08 0.00 0.05 34.45 H12 H12 H24 H24 A A B B 89 90 59 63
4 H4E0T0C0D0 nnnhhl 2:1+1 34.04 E E I A 54.08 7.74 74.30 0.05 H12 H24 H24 H24 A B B B 89 55 56 59
4 H4E0T0C0D0 hnnnnh :2+:2 15.47 V E E A 0.00 54.08 7.74 0.05 H12 H12 H24 H24 A A B B 86 89 55 59
4 H4E0T0C0D0 nnnhhh :3+1 40.72 E I A R 54.08 74.30 0.05 34.45 H12 H24 H24 H24 A B B B 89 56 59 63
4 H3E0T1C0D0 lnnnnn 2+1+1 52.69 E I R R 54.08 0.00 122.21 34.45 H12 H12 T13 H24 A A A B 89 90 93 63
4 H3E0T1C0D0 lnnnnn 2+1+1 21.20 I F G R 0.00 6.05 48.60 30.14 H12 H12 T13 H15 A A A A 90 91 94 100
4 H4E0T0C0D0 lnnnnh 2+:2 9.05 I F R W 0.00 6.05 30.14 0.00 H12 H12 H15 H15 A A A A 90 91 100 104
4 H2E0T2C0D0 lnnnnn 2+1+1 50.24 I R G R 0.00 122.21 48.60 30.14 H12 T13 T13 H15 A A A A 90 93 94 100
4 H3E0T1C0D0 nnnnnn 1+1+1+1 46.70 I R R R 0.00 122.21 30.14 34.45 H12 T13 H15 H24 A A A B 90 93 100 63
4 H4E0T0C0D0 nnnnnh :2+1+1 7.65 I R W L 0.00 30.14 0.00 0.47 H12 H15 H15 H24 A A A B 90 100 104 62
4 H4E0T0C0D0 lnnnnn 2+1+1 16.27 I R L R 0.00 30.14 0.47 34.45 H12 H15 H24 H24 A A B B 90 100 62 63
4 H4E0T0C0D0 nnnhhl 2:1+1 1.75 V F I W 0.00 7.01 0.00 0.00 H12 H12 H12 H15 A A A A 86 87 90 104
4 H4E0T0C0D0 nnnhhl 2:1+1 3.26 F I F W 7.01 0.00 6.05 0.00 H12 H12 H12 H15 A A A A 87 90 91 104
4 H4E0T0C0D0 hnnnnh :2+:2 0.13 V I A L 0.00 0.00 0.05 0.47 H12 H12 H24 H24 A A B B 86 90 59 62
4 H4E0T0C0D0 nnnnnh :2+1+1 0.12 V I W L 0.00 0.00 0.00 0.47 H12 H12 H15 H24 A A A B 86 90 104 62
4 H4E0T0C0D0 nnnhhl 2:1+1 8.74 I A L R 0.00 0.05 0.47 34.45 H12 H24 H24 H24 A B B B 90 59 62 63
4 H2E0T1C1D0 lnnnnn 2+1+1 30.12 F G P R 6.05 48.60 35.71 30.14 H12 T13 C14 H15 A A A A 91 94 96 100
4 H2E0T0C2D0 lnnnnn 2+1+1 24.38 F P S R 6.05 35.71 25.63 30.14 H12 C14 C14 H15 A A A A 91 96 97 100
4 H3E0T0C1D0 lnnnnn 2+1+1 15.59 F S R A 6.05 25.63 30.14 0.52 H12 C14 H15 H15 A A A A 91 97 100 101
4 H4E0T0C0D0 nnnhhl 2:1+1 9.18 F R A W 6.05 30.14 0.52 0.00 H12 H15 H15 H15 A A A A 91 100 101 104
4 H4E0T0C0D0 nnnnnh :2+1+1 3.64 F F W L 7.01 6.05 0.00 1.50 H12 H12 H15 H19 A A A A 87 91 104 140
4 H4E0T0C0D0 nnnnnh :2+1+1 2.02 F A W L 6.05 0.52 0.00 1.50 H12 H15 H15 H19 A A A A 91 101 104 140
3 H2E0T0C1D0 nnn 1+1+1 14.42 F P L 6.05 35.71 1.50 H12 C14 H19 A A A 91 96 140
3 H2E0T1C0D0 nnn 1+1+1 62.44 F H G 7.01 131.39 48.93 H12 T13 H19 A A A 87 92 139
4 H1E0T1C2D0 llnlnn 3+1 57.60 G D P R 48.60 115.94 35.71 30.14 T13 C14 C14 H15 A A A A 94 95 96 100
4 H1E0T0C3D0 llnlnn 3+1 51.86 D P S R 115.94 35.71 25.63 30.14 C14 C14 C14 H15 A A A A 95 96 97 100
4 H1E0T0C3D0 llnlnn 3+1 55.08 D P S W 115.94 35.71 25.63 43.05 C14 C14 C14 H19 A A A A 95 96 97 143
3 H2E0T0C1D0 nhn :2+1 26.75 P L W 35.71 1.50 43.05 C14 H19 H19 A A A 96 140 143
5 H3E0T0C2D0 nnnnnnnnnl 2+1+1+1 39.99 S R G D N 25.63 30.14 0.07 66.85 77.27 C14 H15 H24 H24 C25 A A B B B 97 100 66 67 70
5 H3E0T0C2D0 nnnnnnnlnl 3+1+1 26.70 S G R G N 25.63 0.40 30.14 0.07 77.27 C14 H15 H15 H24 C25 A A A B B 97 99 100 66 70
4 H2E0T0C2D0 llnlnn 3+1 34.07 S L G N 25.63 32.99 0.40 77.27 C14 H15 H15 C25 A A A B 97 98 99 70
4 H3E0T0C1D0 nnnlnh 2:1+1 25.55 S L A W 25.63 32.99 0.52 43.05 C14 H15 H15 H19 A A A A 97 98 101 143
4 H4E0T0C0D0 nnnhhl 2:1+1 12.08 L G L F 32.99 0.40 0.46 14.48 H15 H15 H15 H24 A A A B 98 99 102 69
4 H3E0T0C1D0 nnnnnh :2+1+1 28.00 L L I F 32.99 0.46 64.08 14.48 H15 H15 C22 H24 A A A B 98 102 158 69
4 H4E0T0C0D0 nnnhhl 2:1+1 10.35 L A L W 32.99 0.52 0.46 7.42 H15 H15 H15 H21 A A A A 98 101 102 150
3 H3E0T0C0D0 nnn 1+1+1 27.61 L W L 32.99 43.05 6.78 H15 H19 H21 A A A 98 143 153
4 H3E0T0C1D0 nnnlnh 2:1+1 49.45 L L N I 32.99 6.78 93.93 64.08 H15 H21 H21 C22 A A A A 98 153 157 158
4 H3E0T0C1D0 lnnnnl 2+2 31.29 L G F N 32.99 0.40 14.48 77.27 H15 H15 H24 C25 A A B B 98 99 69 70
4 H4E0T0C0D0 lnnnnh 2+:2 4.20 G A I G 0.40 0.58 15.76 0.07 H15 H15 H24 H24 A A B B 99 103 65 66
4 H4E0T0C0D0 nnnhhl 2:1+1 7.80 G R A G 0.40 30.14 0.58 0.07 H15 H15 H15 H24 A A A B 99 100 103 66
4 H4E0T0C0D0 nnnhhl 2:1+1 7.68 G I G F 0.40 15.76 0.07 14.48 H15 H24 H24 H24 A B B B 99 65 66 69
4 H3E0T0C1D0 nnnlnh 2:1+1 23.05 G G F N 0.40 0.07 14.48 77.27 H15 H24 H24 C25 A B B B 99 66 69 70
4 H4E0T0C0D0 hnnnnh :2+:2 7.81 R A L G 30.14 0.58 0.47 0.07 H15 H15 H24 H24 A A B B 100 103 62 66
4 H4E0T0C0D0 nnnhhl 2:1+1 16.28 R L R G 30.14 0.47 34.45 0.07 H15 H24 H24 H24 A B B B 100 62 63 66
4 H4E0T0C0D0 nnnhhl 2:1+1 32.88 R R G D 30.14 34.45 0.07 66.85 H15 H24 H24 H24 A B B B 100 63 66 67
4 H4E0T0C0D0 nnnhhl 2:1+1 7.80 R A W L 30.14 0.58 0.00 0.47 H15 H15 H15 H24 A A A B 100 103 104 62
4 H4E0T0C0D0 nnnhhl 2:1+1 1.13 A W M L 0.52 0.00 2.49 1.50 H15 H15 H15 H19 A A A A 101 104 105 140
4 H4E0T0C0D0 nnnnnh :2+1+1 2.98 A M L W 0.52 2.49 1.50 7.42 H15 H15 H19 H21 A A A A 101 105 140 150
4 H4E0T0C0D0 nnnhhl 2:1+1 12.82 A L W I 0.52 1.50 43.05 6.20 H15 H19 H19 H19 A A A A 101 140 143 144
4 H4E0T0C0D0 nnnnnh :2+1+1 3.91 A L I W 0.52 1.50 6.20 7.42 H15 H19 H19 H21 A A A A 101 140 144 150
4 H4E0T0C0D0 nnnhhl 2:1+1 2.72 A L M W 0.52 0.46 2.49 7.42 H15 H15 H15 H21 A A A A 101 102 105 150
4 H4E0T0C0D0 nnnhhl 2:1+1 4.22 A L I G 0.58 0.47 15.76 0.07 H15 H24 H24 H24 A B B B 103 62 65 66
4 H4E0T0C0D0 nnnhhl 2:1+1 0.27 A W W L 0.58 0.00 0.01 0.47 H15 H15 H15 H24 A A A B 103 104 107 62
4 H4E0T0C0D0 lnnnnh 2+:2 1.00 W M S L 0.00 2.49 0.00 1.50 H15 H15 H19 H19 A A A A 104 105 137 140
3 H3E0T0C0D0 hhl 2:1 14.20 M C R 0.26 2.01 40.33 H15 H15 H15 A A A 109 112 113
4 H4E0T0C0D0 nnnhhl 2:1+1 6.01 W W H A 3.93 0.01 20.09 0.00 H10 H15 H15 H15 A A A A 69 107 110 111
4 H4E0T0C0D0 nnnhhl 2:1+1 18.63 W H A T 3.93 20.09 0.00 50.49 H10 H15 H15 H15 A A A A 69 110 111 114
3 H3E0T0C0D0 hhl 2:1 36.97 H R T 20.09 40.33 50.49 H15 H15 H15 A A A 110 113 114
5 H5E0T0C0D0 nnnhhhnlnn 2:1+:2 9.64 C L C V V 2.01 8.24 36.20 0.75 0.99 H15 H15 H15 H19 H19 A A A A A 112 115 116 126 130
4 H4E0T0C0D0 hnnnnh :2+:2 2.83 C L V M 2.01 8.24 0.99 0.08 H15 H15 H19 H19 A A A A 112 115 130 133
4 H4E0T0C0D0 nnnhhl 2:1+1 2.58 A C L M 0.00 2.01 8.24 0.08 H15 H15 H15 H19 A A A A 111 112 115 133
4 H4E0T0C0D0 nnnhhl 2:1+1 0.52 C A C M 0.00 0.00 2.01 0.08 H15 H15 H15 H19 A A A A 108 111 112 133
3 H3E0T0C0D0 hhl 2:1 50.71 R C C 40.33 36.20 75.61 H15 H15 H15 A A A 113 116 117
3 H3E0T0C0D0 hhl 2:1 55.48 R T C 40.33 50.49 75.61 H15 H15 H15 A A A 113 114 117
4 H4E0T0C0D0 nnnhhl 2:1+1 15.67 W A T L 3.93 0.00 50.49 8.24 H10 H15 H15 H15 A A A A 69 111 114 115
4 H2E0T1C1D0 lnnnnn 2+1+1 41.11 T L N T 50.49 8.24 78.67 27.03 H15 H15 C16 T17 A A A A 114 115 118 121
3 H2E0T0C1D0 nhl 2:1 68.26 T C N 50.49 75.61 78.67 H15 H15 C16 A A A 114 117 118
4 H2E0T1C1D0 nnnnnn 1+1+1+1 28.67 L N T V 8.24 78.67 27.03 0.75 H15 C16 T17 H19 A A A A 115 118 121 126
4 H3E0T1C0D0 lnnnnn 2+1+1 13.58 L T V V 8.24 27.03 18.30 0.75 H15 T17 H19 H19 A A A A 115 121 125 126
4 H4E0T0C0D0 nnnhhl 2:1+1 6.82 L V V S 8.24 18.30 0.75 0.00 H15 H19 H19 H19 A A A A 115 125 126 129
4 H4E0T0C0D0 nnnhhl 2:1+1 2.50 L V S V 8.24 0.75 0.00 0.99 H15 H19 H19 H19 A A A A 115 126 129 130
4 H4E0T0C0D0 nnnnnh :2+1+1 3.06 W A L M 3.93 0.00 8.24 0.08 H10 H15 H15 H19 A A A A 69 111 115 133
4 H4E0T0C0D0 nnnnnh :2+1+1 3.06 W L S M 3.93 8.24 0.00 0.08 H10 H15 H19 H19 A A A A 69 115 129 133
4 H4E0T0C0D0 nnnhhl 2:1+1 2.33 L S V M 8.24 0.00 0.99 0.08 H15 H19 H19 H19 A A A A 115 129 130 133
3 H0E0T2C1D0 lll 3 116.58 N Q S 78.67 180.47 90.60 C16 T17 T17 A A A 118 119 120
3 H0E0T2C1D0 lnl 3 65.43 N S T 78.67 90.60 27.03 C16 T17 T17 A A A 118 120 121
4 H2E0T1C1D0 lnnnnl 2+2 28.55 T P V V 27.03 68.14 18.30 0.75 T17 C18 H19 H19 A A A A 121 122 125 126
3 H2E0T0C1D0 lnl 3 71.94 P Y V 68.14 129.38 18.30 C18 H19 H19 A A A 122 124 125
3 H3E0T0C0D0 hhl 2:1 84.39 Y Y D 110.01 129.38 13.78 H19 H19 H19 A A A 123 124 127
4 H4E0T0C0D0 nnnhhl 2:1+1 53.79 V Y V L 10.15 129.38 18.30 57.33 H12 H19 H19 H19 A A A A 79 124 125 128
3 H3E0T0C0D0 hhl 2:1 66.83 Y D L 129.38 13.78 57.33 H19 H19 H19 A A A 124 127 128
4 H4E0T0C0D0 nnnhhl 2:1+1 21.45 V V L S 10.15 18.30 57.33 0.00 H12 H19 H19 H19 A A A A 79 125 128 129
3 H3E0T0C0D0 hhl 2:1 51.60 D L R 13.78 57.33 83.69 H19 H19 H19 A A A 127 128 131
3 H3E0T0C0D0 hhl 2:1 2.71 V M L 0.99 0.08 7.05 H19 H19 H19 A A A 130 133 134
3 H3E0T0C0D0 hhl 2:1 30.58 V R L 0.99 83.69 7.05 H19 H19 H19 A A A 130 131 134
4 H4E0T0C0D0 nnnhhl 2:1+1 46.05 D L R G 41.85 57.33 83.69 1.35 H12 H19 H19 H19 A A A A 80 128 131 132
4 H4E0T0C0D0 nnnhhl 2:1+1 53.94 D R G E 41.85 83.69 1.35 88.87 H12 H19 H19 H19 A A A A 80 131 132 135
3 H3E0T0C0D0 hhl 2:1 59.87 R L E 83.69 7.05 88.87 H19 H19 H19 A A A 131 134 135
4 H4E0T0C0D0 hnnnnh :2+:2 51.23 D N G E 41.85 72.84 1.35 88.87 H12 H12 H19 H19 A A A A 80 84 132 135
4 H4E0T0C0D0 nnnhhl 2:1+1 41.66 N G E A 72.84 1.35 88.87 3.60 H12 H19 H19 H19 A A A A 84 132 135 136
3 H3E0T0C0D0 hhl 2:1 67.88 E E G 88.87 65.84 48.93 H19 H19 H19 A A A 135 138 139
3 H3E0T0C0D0 hhl 2:1 47.13 E A G 88.87 3.60 48.93 H19 H19 H19 A A A 135 136 139
4 H4E0T0C0D0 lnnnnn 2+1+1 2.65 F W A S 7.01 0.00 3.60 0.00 H12 H15 H19 H19 A A A A 87 104 136 137
4 H4E0T0C0D0 nnnnnh :2+1+1 2.13 F W S L 7.01 0.00 0.00 1.50 H12 H15 H19 H19 A A A A 87 104 137 140
4 H4E0T0C0D0 nnnhhl 2:1+1 0.92 W M A S 0.00 0.08 3.60 0.00 H15 H19 H19 H19 A A A A 104 133 136 137
3 H3E0T0C0D0 nhn :2+1 19.85 F A G 7.01 3.60 48.93 H12 H19 H19 A A A 87 136 139
3 H3E0T0C0D0 nnl 2+1 19.15 F G L 7.01 48.93 1.50 H12 H19 H19 A A A 87 139 140
3 H3E0T0C0D0 hhl 2:1 46.81 G G W 48.93 48.45 43.05 H19 H19 H19 A A A 139 142 143
3 H3E0T0C0D0 hhl 2:1 31.16 G L W 48.93 1.50 43.05 H19 H19 H19 A A A 139 140 143
3 H3E0T0C0D0 hhl 2:1 64.72 D I H 47.01 6.20 140.95 H19 H19 H19 A A A 141 144 145
3 H3E0T0C0D0 hhl 2:1 78.80 D G H 47.01 48.45 140.95 H19 H19 H19 A A A 141 142 145
3 H3E0T0C0D0 hhl 2:1 108.54 G H Q 48.45 140.95 136.22 H19 H19 H19 A A A 142 145 146
3 H3E0T0C0D0 hhl 2:1 75.91 G W Q 48.45 43.05 136.22 H19 H19 H19 A A A 142 143 146
4 H3E0T0C1D0 lnnnnn 2+1+1 28.30 W I Q L 43.05 6.20 57.17 6.78 H19 H19 C20 H21 A A A A 143 144 147 153
3 H2E0T0C1D0 nhl 2:1 78.81 W Q Q 43.05 136.22 57.17 H19 H19 C20 A A A 143 146 147
4 H2E0T0C2D0 llnlnn 3+1 31.49 I Q G G 6.20 57.17 49.83 12.77 H19 C20 C20 H21 A A A A 144 147 148 149
4 H3E0T0C1D0 nnnlnh 2:1+1 20.73 I Q G L 6.20 57.17 12.77 6.78 H19 C20 H21 H21 A A A A 144 147 149 153
4 H3E0T0C1D0 lnnnnl 2+2 52.44 I H G G 6.20 140.95 49.83 12.77 H19 H19 C20 H21 A A A A 144 145 148 149
4 H4E0T0C0D0 nnnhhl 2:1+1 8.29 I G W L 6.20 12.77 7.42 6.78 H19 H21 H21 H21 A A A A 144 149 150 153
4 H2E0T0C2D0 llnlnh 3:1 42.53 Q G G T 57.17 49.83 12.77 50.35 C20 C20 H21 H21 A A A A 147 148 149 152
4 H3E0T0C1D0 lnnhhl 2:2 31.77 Q G T L 57.17 12.77 50.35 6.78 C20 H21 H21 H21 A A A A 147 149 152 153
4 H3E0T0C1D0 nnnhhl 2:1+1 52.06 Q T L N 57.17 50.35 6.78 93.93 C20 H21 H21 H21 A A A A 147 152 153 157
3 H2E0T0C1D0 nnl 2+1 46.89 G S T 49.83 40.48 50.35 C20 H21 H21 A A A 148 151 152
3 H3E0T0C0D0 hhl 2:1 64.08 S T E 40.48 50.35 101.40 H21 H21 H21 A A A 151 152 155
3 H3E0T0C0D0 hhl 2:1 86.45 T E D 50.35 101.40 107.61 H21 H21 H21 A A A 152 155 156
3 H3E0T0C0D0 hhl 2:1 83.96 T D N 50.35 107.61 93.93 H21 H21 H21 A A A 152 156 157
3 H1E0T0C2D0 nnn 1+1+1 84.20 I F Y 64.08 14.48 174.05 C22 H24 C25 A B B 158 69 72
4 H2E0T0C2D0 llnlll 4 97.67 D M R P 128.09 79.70 180.50 2.38 C23 C23 H24 H24 B B B B 51 52 53 54
4 H2E0T0C2D0 lnnlnl 4 54.48 D M P E 128.09 79.70 2.38 7.74 C23 C23 H24 H24 B B B B 51 52 54 55
3 H2E0T0C1D0 nnl 2+1 53.91 M E I 79.70 7.74 74.30 C23 H24 H24 B B B 52 55 56
3 H2E0T0C1D0 nhl 2:1 111.50 M R I 79.70 180.50 74.30 C23 H24 H24 B B B 52 53 56
3 H3E0T0C0D0 hhl 2:1 107.76 R I W 180.50 74.30 68.48 H24 H24 H24 B B B 53 56 57
4 H4E0T0C0D0 nnnhhl 2:1+1 2.86 F P E I 1.32 2.38 7.74 0.00 H10 H24 H24 H24 A B B B 72 54 55 58
4 H4E0T0C0D0 nnnnnh :2+1+1 3.12 F D V E 1.32 3.42 0.00 7.74 H10 H12 H12 H24 A A A B 72 82 86 55
4 H4E0T0C0D0 nnnnnh :2+1+1 2.27 F V E I 1.32 0.00 7.74 0.00 H10 H12 H24 H24 A A B B 72 86 55 58
4 H4E0T0C0D0 nnnhhl 2:1+1 1.95 V E I A 0.00 7.74 0.00 0.05 H12 H24 H24 H24 A B B B 86 55 58 59
4 H4E0T0C0D0 hhhlhh 2:1:1 39.70 I A Q R 74.30 0.05 50.02 34.45 H24 H24 H24 H24 B B B B 56 59 60 63
3 H3E0T0C0D0 hhl 2:1 64.27 I W Q 74.30 68.48 50.02 H24 H24 H24 B B B 56 57 60
3 H3E0T0C0D0 hhl 2:1 50.83 W Q E 68.48 50.02 33.99 H24 H24 H24 B B B 57 60 61
4 H4E0T0C0D0 nnnnnn 1+1+1+1 0.33 F V W I 1.32 0.00 0.01 0.00 H10 H12 H15 H24 A A A B 72 86 107 58
4 H4E0T0C0D0 nnnnnh :2+1+1 0.12 V W I L 0.00 0.01 0.00 0.47 H12 H15 H24 H24 A A B B 86 107 58 62
4 H4E0T0C0D0 nnnhhl 2:1+1 0.13 V I A L 0.00 0.00 0.05 0.47 H12 H24 H24 H24 A B B B 86 58 59 62
3 H3E0T0C0D0 hhl 2:1 71.85 Q R R 50.02 34.45 131.08 H24 H24 H24 B B B 60 63 64
3 H3E0T0C0D0 hhl 2:1 71.70 Q E R 50.02 33.99 131.08 H24 H24 H24 B B B 60 61 64
3 H3E0T0C0D0 hhl 2:1 60.28 E R I 33.99 131.08 15.76 H24 H24 H24 B B B 61 64 65
3 H3E0T0C0D0 hhl 2:1 16.74 E L I 33.99 0.47 15.76 H24 H24 H24 B B B 61 62 65
4 H4E0T0C0D0 nnnnnh :2+1+1 0.12 V W W L 0.00 0.00 0.01 0.47 H12 H15 H15 H24 A A A B 86 104 107 62
3 H3E0T0C0D0 hhl 2:1 77.46 R R D 34.45 131.08 66.85 H24 H24 H24 B B B 63 64 67
3 H3E0T0C0D0 hhl 2:1 106.62 R D E 131.08 66.85 121.93 H24 H24 H24 B B B 64 67 68
3 H3E0T0C0D0 hhl 2:1 89.59 R I E 131.08 15.76 121.93 H24 H24 H24 B B B 64 65 68
3 H3E0T0C0D0 hhl 2:1 50.72 I E F 15.76 121.93 14.48 H24 H24 H24 B B B 65 68 69
3 H1E0T0C2D0 nnl 2+1 127.46 E A Y 121.93 86.40 174.05 H24 C25 C25 B B B 68 71 72
3 H2E0T0C1D0 nnl 2+1 103.49 E F Y 121.93 14.48 174.05 H24 H24 C25 B B B 68 69 72
2 H0E0T0C2D0 l 2 81.84 N A 77.27 86.40 C25 C25 B B 70 71
