# Supplementary material for: Characterizing the consensus residue specificity and surface of BCL-2 binding to BH3 ligands using the Knob-Socket model
Source: PLoS One. 2023 Feb 16;18(2):e0281463. doi: 10.1371/journal.pone.0281463 (PMC9934389; doi:10.1371/journal.pone.0281463)
Supplement: S1 File — (TGZ) [file pone.0281463.s008.tgz › BCL3_Bax_KS_files/2wh6/f2wh6.index]

1 2 A A C 1
2 3 A Y C 1
3 4 A S C 1
4 5 A T H 2
5 6 A R H 2
6 7 A E H 2
7 8 A I H 2
8 9 A L H 2
9 10 A L H 2
10 11 A A H 2
11 12 A L H 2
12 13 A C H 2
13 14 A I H 2
14 15 A R H 2
15 16 A D H 2
16 17 A S H 2
17 18 A R H 2
18 19 A V T 3
19 20 A H T 3
20 21 A G T 3
21 22 A N T 3
22 23 A G C 4
23 24 A T C 4
24 25 A L C 4
25 26 A H C 4
26 27 A P H 5
27 28 A V H 5
28 29 A L H 5
29 30 A E H 5
30 31 A L H 5
31 32 A A H 5
32 33 A A H 5
33 34 A R H 5
34 35 A E H 5
35 36 A T C 6
36 37 A P C 6
37 38 A L C 6
38 39 A R C 6
39 40 A L C 6
40 41 A S C 6
41 42 A P T 7
42 43 A E T 7
43 44 A D T 7
44 45 A T H 8
45 46 A V H 8
46 47 A V H 8
47 48 A L H 8
48 49 A R H 8
49 50 A Y H 8
50 51 A H H 8
51 52 A V H 8
52 53 A L H 8
53 54 A L H 8
54 55 A E H 8
55 56 A E H 8
56 57 A I H 8
57 58 A I H 8
58 59 A E H 8
59 60 A R H 8
60 61 A N C 9
61 62 A S H 10
62 63 A E H 10
63 64 A T H 10
64 65 A F H 10
65 66 A T H 10
66 67 A E H 10
67 68 A T H 10
68 69 A W H 10
69 70 A N H 10
70 71 A R H 10
71 72 A F H 10
72 73 A I H 10
73 74 A T H 10
74 75 A H H 10
75 76 A T C 11
76 77 A E C 11
77 78 A H C 11
78 79 A V H 12
79 80 A D H 12
80 81 A L H 12
81 82 A D H 12
82 83 A F H 12
83 84 A N H 12
84 85 A S H 12
85 86 A V H 12
86 87 A F H 12
87 88 A L H 12
88 89 A E H 12
89 90 A I H 12
90 91 A F H 12
91 92 A H T 13
92 93 A R T 13
93 94 A G T 13
94 95 A D C 14
95 96 A P C 14
96 97 A S C 14
97 98 A L H 15
98 99 A G H 15
99 100 A R H 15
100 101 A A H 15
101 102 A L H 15
102 103 A A H 15
103 104 A W H 15
104 105 A M H 15
105 106 A A H 15
106 107 A W H 15
107 108 A C H 15
108 109 A M H 15
109 110 A H H 15
110 111 A A H 15
111 112 A C H 15
112 113 A R H 15
113 114 A T H 15
114 115 A L H 15
115 116 A C H 15
116 117 A C H 15
117 118 A N C 16
118 119 A Q T 17
119 120 A S T 17
120 121 A T T 17
121 122 A P C 18
122 123 A Y H 19
123 124 A Y H 19
124 125 A V H 19
125 126 A V H 19
126 127 A D H 19
127 128 A L H 19
128 129 A S H 19
129 130 A V H 19
130 131 A R H 19
131 132 A G H 19
132 133 A M H 19
133 134 A L H 19
134 135 A E H 19
135 136 A A H 19
136 137 A S H 19
137 138 A E H 19
138 139 A G H 19
139 140 A L H 19
140 141 A D H 19
141 142 A G H 19
142 143 A W H 19
143 144 A I H 19
144 145 A H H 19
145 146 A Q H 19
146 147 A Q C 20
147 148 A G C 20
148 149 A G H 21
149 150 A W H 21
150 151 A S H 21
151 152 A T H 21
152 153 A L H 21
153 154 A I H 21
154 155 A E H 21
155 156 A D H 21
156 157 A N H 21
157 158 A I C 22
158 51 B D C 23
159 52 B M C 23
160 53 B R H 24
161 54 B P H 24
162 55 B E H 24
163 56 B I H 24
164 57 B W H 24
165 58 B I H 24
166 59 B A H 24
167 60 B Q H 24
168 61 B E H 24
169 62 B L H 24
170 63 B R H 24
171 64 B R H 24
172 65 B I H 24
173 66 B G H 24
174 67 B D H 24
175 68 B E H 24
176 69 B F H 24
177 70 B N C 25
178 71 B A C 25
179 72 B Y C 25
