# Supplementary material for: Characterizing the consensus residue specificity and surface of BCL-2 binding to BH3 ligands using the Knob-Socket model
Source: PLoS One. 2023 Feb 16;18(2):e0281463. doi: 10.1371/journal.pone.0281463 (PMC9934389; doi:10.1371/journal.pone.0281463)
Supplement: S1 File — (TGZ) [file pone.0281463.s008.tgz › BCL3_Bax_KS_files/2pqk/f2pqk.nomc.newann]

5 H5E0T0C0D0 hnnnnnnnhn :2+:2+1 1.05 I A L W F 3.10 0.00 0.00 2.13 0.00 H2 H4 H4 H18 H18 A A A A A 181 209 213 312 315
4 H4E0T0C0D0 nnnhhl 2:1+1 6.52 A W F V 0.00 2.13 0.00 23.94 H4 H18 H18 H18 A A A A 209 312 315 316
4 H4E0T0C0D0 hnnnnh :2+:2 3.96 W I W F 9.64 4.09 2.13 0.00 H12 H12 H18 H18 A A A A 261 264 312 315
4 H3E0T1C0D0 nnnlnh 2:1+1 4.09 W G W F 9.64 4.61 2.13 0.00 H12 T17 H18 H18 A A A A 261 311 312 315
4 H4E0T0C0D0 hnnnnh :2+:2 1.71 I I W F 4.09 0.64 2.13 0.00 H12 H12 H18 H18 A A A A 264 268 312 315
4 H4E0T0C0D0 nnnnnh :2+1+1 0.69 L I W F 0.00 0.64 2.13 0.00 H4 H12 H18 H18 A A A A 213 268 312 315
4 H4E0T0C0D0 nnnhhl 2:1+1 6.51 Q S I W 20.81 0.00 3.10 2.13 H2 H2 H2 H18 A A A A 177 178 181 312
4 H4E0T0C0D0 nnnhhl 2:1+1 12.69 L Q S W 27.80 20.81 0.00 2.13 H2 H2 H2 H18 A A A A 174 177 178 312
4 H4E0T0C0D0 nnnnnh :2+1+1 21.43 Q I T W 20.81 3.10 59.68 2.13 H2 H2 H4 H18 A A A A 177 181 205 312
4 H3E0T1C0D0 lnnnnh 2+:2 13.84 L Q G W 27.80 20.81 4.61 2.13 H2 H2 T17 H18 A A A A 174 177 311 312
4 H4E0T0C0D0 nnnhhl 2:1+1 1.31 S I I W 0.00 3.10 0.00 2.13 H2 H2 H2 H18 A A A A 178 181 182 312
4 H4E0T0C0D0 nnnnnh :2+1+1 2.17 S I L W 0.00 0.00 6.53 2.13 H2 H2 H14 H18 A A A A 178 182 298 312
4 H4E0T0C0D0 nnnnnn 1+1+1+1 2.19 S L L W 0.00 6.53 0.08 2.13 H2 H14 H16 H18 A A A A 178 298 306 312
4 H4E0T0C0D0 nnnnnh :2+1+1 7.50 L S L W 27.80 0.00 0.08 2.13 H2 H2 H16 H18 A A A A 174 178 306 312
4 H4E0T0C0D0 lnnnnn 2+1+1 1.31 I I L W 3.10 0.00 0.00 2.13 H2 H2 H4 H18 A A A A 181 182 213 312
4 H4E0T0C0D0 nnnnnn 1+1+1+1 0.69 I L I W 0.00 0.00 0.64 2.13 H2 H4 H12 H18 A A A A 182 213 268 312
4 H4E0T0C0D0 nnnnnn 1+1+1+1 2.33 I I L W 0.00 0.64 6.53 2.13 H2 H12 H14 H18 A A A A 182 268 298 312
4 H4E0T0C0D0 nnnnnh :2+1+1 16.23 I T A W 3.10 59.68 0.00 2.13 H2 H4 H4 H18 A A A A 181 205 209 312
4 H4E0T0C0D0 hnnnnh :2+:2 21.44 T A W V 59.68 0.00 2.13 23.94 H4 H4 H18 H18 A A A A 205 209 312 316
4 H4E0T0C0D0 nnnhhl 2:1+1 30.40 T W D V 59.68 2.13 35.86 23.94 H4 H18 H18 H18 A A A A 205 312 313 316
5 H5E0T0C0D0 hnnnnnnnnn :2+1+1+1 4.49 W I L L W 9.64 4.09 6.53 0.08 2.13 H12 H12 H14 H16 H18 A A A A A 261 264 298 306 312
4 H4E0T0C0D0 nnnnnh :2+1+1 3.35 I I L W 4.09 0.64 6.53 2.13 H12 H12 H14 H18 A A A A 264 268 298 312
4 H3E0T1C0D0 lnnnnn 2+1+1 4.12 W L G W 9.64 0.08 4.61 2.13 H12 H16 T17 H18 A A A A 261 306 311 312
4 H3E0T1C0D0 lnnnnn 2+1+1 8.66 L L G W 27.80 0.08 4.61 2.13 H2 H16 T17 H18 A A A A 174 306 311 312
3 H3E0T0C0D0 hhl 2:1 50.88 E L Q 104.02 27.80 20.81 H2 H2 H2 A A A 173 174 177
3 H2E0T0C1D0 lll 3 81.23 D E L 111.86 104.02 27.80 C1 H2 H2 A A A 172 173 174
3 H3E0T0C0D0 hhl 2:1 78.43 E R Q 104.02 110.46 20.81 H2 H2 H2 A A A 173 176 177
3 H2E0T0C1D0 nhl 2:1 108.78 D E R 111.86 104.02 110.46 C1 H2 H2 A A A 172 173 176
5 H4E0T0C1D0 nnnnnnnlnl 3+1+1 55.18 D L Y V R 111.86 27.80 53.60 0.23 82.40 C1 H2 H2 H14 H16 A A A A A 172 174 175 299 303
4 H4E0T0C0D0 nnnhhl 2:1+1 20.41 L Y S V 27.80 53.60 0.00 0.23 H2 H2 H2 H14 A A A A 174 175 178 299
4 H4E0T0C0D0 nnnhhl 2:1+1 24.27 Y T D V 53.60 0.00 43.23 0.23 H2 H14 H14 H14 A A A A 175 295 296 299
4 H4E0T0C0D0 hnnnnh :2+:2 13.46 Y S T V 53.60 0.00 0.00 0.23 H2 H2 H14 H14 A A A A 175 178 295 299
4 H4E0T0C0D0 nnnhhl 2:1+1 60.90 Y D V R 53.60 43.23 0.23 146.52 H2 H14 H14 H14 A A A A 175 296 299 300
4 H4E0T0C0D0 lnnnnn 2+1+1 70.69 Y V R R 53.60 0.23 146.52 82.40 H2 H14 H14 H16 A A A A 175 299 300 303
3 H3E0T0C0D0 hhl 2:1 69.04 Y R L 53.60 110.46 43.07 H2 H2 H2 A A A 175 176 179
3 H2E0T0C1D0 nnl 2+1 91.97 D Y R 111.86 53.60 110.46 C1 H2 H2 A A A 172 175 176
4 H4E0T0C0D0 hnnnnh :2+:2 41.55 Y L E T 53.60 43.07 69.51 0.00 H2 H2 H14 H14 A A A A 175 179 292 295
4 H4E0T0C0D0 nnnhhl 2:1+1 24.17 Y S L T 53.60 0.00 43.07 0.00 H2 H2 H2 H14 A A A A 175 178 179 295
4 H4E0T0C0D0 nnnhhl 2:1+1 41.59 Y E T D 53.60 69.51 0.00 43.23 H2 H14 H14 H14 A A A A 175 292 295 296
4 H4E0T0C0D0 nnnhhl 2:1+1 49.77 R Q E S 110.46 20.81 55.17 12.62 H2 H2 H2 H4 A A A A 176 177 180 206
3 H3E0T0C0D0 hhl 2:1 69.57 R L E 110.46 43.07 55.17 H2 H2 H2 A A A 176 179 180
4 H4E0T0C0D0 nnnhhl 2:1+1 13.17 L I S A 43.07 0.00 9.61 0.00 H2 H2 H2 H14 A A A A 179 182 183 291
4 H4E0T0C0D0 hnnnnh :2+:2 10.77 L I A T 43.07 0.00 0.00 0.00 H2 H2 H14 H14 A A A A 179 182 291 295
4 H4E0T0C0D0 hnnnnh :2+:2 31.26 L S E A 43.07 9.61 72.34 0.00 H2 H2 H14 H14 A A A A 179 183 288 291
4 H4E0T0C0D0 nnnhhl 2:1+1 46.23 L E A E 43.07 72.34 0.00 69.51 H2 H14 H14 H14 A A A A 179 288 291 292
4 H4E0T0C0D0 nnnhhl 2:1+1 28.15 L A E T 43.07 0.00 69.51 0.00 H2 H14 H14 H14 A A A A 179 291 292 295
3 H3E0T0C0D0 hhl 2:1 35.95 L E S 43.07 55.17 9.61 H2 H2 H2 A A A 179 180 183
4 H4E0T0C0D0 nnnhhl 2:1+1 10.77 S L I T 0.00 43.07 0.00 0.00 H2 H2 H2 H14 A A A A 178 179 182 295
4 H3E0T0C1D0 nnnnnh :2+1+1 35.77 Q E G S 20.81 55.17 54.47 12.62 H2 H2 C3 H4 A A A A 177 180 203 206
4 H4E0T0C0D0 nnnhhl 2:1+1 22.93 Q E I S 20.81 55.17 3.10 12.62 H2 H2 H2 H4 A A A A 177 180 181 206
3 H3E0T0C0D0 hhl 2:1 37.34 E S R 55.17 9.61 47.24 H2 H2 H2 A A A 180 183 184
3 H3E0T0C0D0 hhl 2:1 35.17 E I R 55.17 3.10 47.24 H2 H2 H2 A A A 180 181 184
4 H3E0T0C1D0 nnnhhl 2:1+1 23.46 S L R I 9.61 0.00 79.84 4.38 H2 H2 H2 C13 A A A A 183 186 187 287
4 H3E0T0C1D0 nnnnnh :2+1+1 3.50 S L I A 9.61 0.00 4.38 0.00 H2 H2 C13 H14 A A A A 183 186 287 291
4 H4E0T0C0D0 nnnhhl 2:1+1 2.40 I S L A 0.00 9.61 0.00 0.00 H2 H2 H2 H14 A A A A 182 183 186 291
3 H3E0T0C0D0 hhl 2:1 45.56 S R R 9.61 47.24 79.84 H2 H2 H2 A A A 183 184 187
4 H3E0T0C1D0 lnnnnh 2+:2 41.54 S R I E 9.61 79.84 4.38 72.34 H2 H2 C13 H14 A A A A 183 187 287 288
4 H3E0T0C1D0 nnnlnh 2:1+1 21.58 S I E A 9.61 4.38 72.34 0.00 H2 C13 H14 H14 A A A A 183 287 288 291
4 H4E0T0C0D0 nnnhhl 2:1+1 20.50 R Y E L 47.24 0.05 18.75 15.95 H2 H2 H2 H4 A A A A 184 185 188 210
4 H3E0T0C1D0 nnnhhl 2:1+1 55.40 R R E D 47.24 79.84 18.75 75.77 H2 H2 H2 C3 A A A A 184 187 188 195
4 H4E0T0C0D0 nnnhhl 2:1+1 16.59 I R Y L 3.10 47.24 0.05 15.95 H2 H2 H2 H4 A A A A 181 184 185 210
3 H1E0T0C2D0 nnl 2+1 82.13 R D T 47.24 75.77 123.38 H2 C3 C3 A A A 184 195 196
3 H1E0T0C2D0 nnl 2+1 96.36 R T K 47.24 123.38 118.47 H2 C3 C3 A A A 184 196 197
4 H4E0T0C0D0 nnnhhl 2:1+1 0.79 I I Y L 3.10 0.00 0.05 0.00 H2 H2 H2 H4 A A A A 181 182 185 213
4 H4E0T0C0D0 nnnnnh :2+1+1 0.17 I Y L I 0.00 0.05 0.00 0.64 H2 H2 H4 H12 A A A A 182 185 213 268
4 H4E0T0C0D0 hnnnnh :2+:2 4.77 I Y L L 3.10 0.05 15.95 0.00 H2 H2 H4 H4 A A A A 181 185 210 213
4 H4E0T0C0D0 nnnhhl 2:1+1 18.11 Y L L R 0.05 15.95 0.00 56.43 H2 H4 H4 H4 A A A A 185 210 213 214
4 H4E0T0C0D0 nnnhhl 2:1+1 14.12 Y L R G 0.05 0.00 56.43 0.00 H2 H4 H4 H4 A A A A 185 213 214 217
4 H4E0T0C0D0 nnnnnh :2+1+1 0.01 Y L G S 0.05 0.00 0.00 0.00 H2 H4 H4 H12 A A A A 185 213 217 269
4 H4E0T0C0D0 lnnnnn 2+1+1 0.17 Y L I S 0.05 0.00 0.64 0.00 H2 H4 H12 H12 A A A A 185 213 268 269
4 H4E0T0C0D0 nnnhhl 2:1+1 0.17 I Y L I 0.00 0.05 0.00 0.64 H2 H2 H2 H12 A A A A 182 185 186 268
4 H4E0T0C0D0 lnnnnh 2+:2 0.17 Y L I A 0.05 0.00 0.64 0.00 H2 H2 H12 H12 A A A A 185 186 268 272
4 H4E0T0C0D0 nnnhhl 2:1+1 7.99 Y L Q A 0.05 0.00 31.91 0.00 H2 H2 H2 H12 A A A A 185 186 189 272
4 H4E0T0C0D0 hnnnnh :2+:2 22.80 Y E L R 0.05 18.75 15.95 56.43 H2 H2 H4 H4 A A A A 185 188 210 214
4 H4E0T0C0D0 nnnhhl 2:1+1 26.79 Y E Q R 0.05 18.75 31.91 56.43 H2 H2 H2 H4 A A A A 185 188 189 214
4 H4E0T0C0D0 hnnnnh :2+:2 40.60 Y Q R D 0.05 31.91 56.43 74.02 H2 H2 H4 H4 A A A A 185 189 214 218
4 H4E0T0C0D0 hnnnnh :2+:2 31.76 Y Q D Q 0.05 31.91 74.02 21.07 H2 H2 H4 H4 A A A A 185 189 218 221
4 H4E0T0C0D0 nnnnnh :2+1+1 13.26 Y Q Q A 0.05 31.91 21.07 0.00 H2 H2 H4 H12 A A A A 185 189 221 272
4 H4E0T0C0D0 nnnhhl 2:1+1 32.62 Y R G D 0.05 56.43 0.00 74.02 H2 H4 H4 H4 A A A A 185 214 217 218
4 H4E0T0C0D0 nnnhhl 2:1+1 23.78 Y G D Q 0.05 0.00 74.02 21.07 H2 H4 H4 H4 A A A A 185 217 218 221
4 H4E0T0C0D0 nnnnnh :2+1+1 5.28 Y G Q S 0.05 0.00 21.07 0.00 H2 H4 H4 H12 A A A A 185 217 221 269
4 H4E0T0C0D0 nnnnnh :2+1+1 5.28 Y Q S A 0.05 21.07 0.00 0.00 H2 H4 H12 H12 A A A A 185 221 269 272
4 H4E0T0C0D0 nnnhhl 2:1+1 0.17 Y I S A 0.05 0.64 0.00 0.00 H2 H12 H12 H12 A A A A 185 268 269 272
4 H4E0T0C0D0 nnnhhl 2:1+1 12.01 L Q A A 0.00 31.91 16.14 0.00 H2 H2 H2 H12 A A A A 186 189 190 272
4 H4E0T0C0D0 hnnnnh :2+:2 4.04 L A A A 0.00 16.14 0.00 0.00 H2 H2 H12 H12 A A A A 186 190 272 275
4 H3E0T0C1D0 nnnhhl 2:1+1 25.09 L R A I 0.00 79.84 16.14 4.38 H2 H2 H2 C13 A A A A 186 187 190 287
4 H3E0T0C1D0 nnnnnh :2+1+1 5.13 L A A I 0.00 16.14 0.00 4.38 H2 H2 H12 C13 A A A A 186 190 275 287
4 H4E0T0C0D0 hnnnnh :2+:2 1.17 I L A I 0.00 0.00 0.00 4.69 H2 H2 H14 H14 A A A A 182 186 291 294
4 H4E0T0C0D0 nnnnnh :2+1+1 1.33 I L I I 0.00 0.00 0.64 4.69 H2 H2 H12 H14 A A A A 182 186 268 294
4 H4E0T0C0D0 nnnhhl 2:1+1 0.21 L I G A 0.00 0.64 0.18 0.00 H2 H12 H12 H12 A A A A 186 268 271 272
4 H4E0T0C0D0 nnnnnh :2+1+1 1.38 L I G I 0.00 0.64 0.18 4.69 H2 H12 H12 H14 A A A A 186 268 271 294
4 H4E0T0C0D0 nnnhhl 2:1+1 0.04 L G A A 0.00 0.18 0.00 0.00 H2 H12 H12 H12 A A A A 186 271 272 275
4 H4E0T0C0D0 nnnnnh :2+1+1 0.18 L G A L 0.00 0.18 0.00 0.55 H2 H12 H12 H14 A A A A 186 271 275 290
4 H4E0T0C0D0 nnnnnh :2+1+1 1.35 L G L I 0.00 0.18 0.55 4.69 H2 H12 H14 H14 A A A A 186 271 290 294
4 H3E0T0C1D0 nnnnnn 1+1+1+1 1.23 L A I L 0.00 0.00 4.38 0.55 H2 H12 C13 H14 A A A A 186 275 287 290
4 H3E0T0C1D0 lnnnnn 2+1+1 1.23 L I L A 0.00 4.38 0.55 0.00 H2 C13 H14 H14 A A A A 186 287 290 291
4 H4E0T0C0D0 nnnhhl 2:1+1 1.31 L L A I 0.00 0.55 0.00 4.69 H2 H14 H14 H14 A A A A 186 290 291 294
4 H4E0T0C0D0 nnnhhl 2:1+1 48.95 R A T K 79.84 16.14 76.39 23.41 H2 H2 H2 H12 A A A A 187 190 191 279
4 H3E0T0C1D0 nnnnnh :2+1+1 30.94 R A K I 79.84 16.14 23.41 4.38 H2 H2 H12 C13 A A A A 187 190 279 287
3 H3E0T0C0D0 hhl 2:1 58.33 R E T 79.84 18.75 76.39 H2 H2 H2 A A A 187 188 191
4 H2E0T0C2D0 llnlnh 3:1 57.70 E T G A 18.75 76.39 69.91 65.73 H2 H2 C3 C3 A A A A 188 191 192 193
4 H1E0T0C3D0 llnlnn 3+1 75.91 E A K D 18.75 65.73 143.40 75.77 H2 C3 C3 C3 A A A A 188 193 194 195
3 H2E0T0C1D0 nnl 2+1 40.19 E Q G 18.75 31.91 69.91 H2 H2 C3 A A A 188 189 192
4 H2E0T0C2D0 lnnnnn 2+1+1 73.59 E K D R 18.75 143.40 75.77 56.43 H2 C3 C3 H4 A A A A 188 194 195 214
4 H4E0T0C0D0 nnnnnh :2+1+1 33.62 Q Q A K 31.91 21.07 0.00 81.52 H2 H4 H12 H12 A A A A 189 221 272 276
4 H4E0T0C0D0 lnnnnh 2+:2 32.39 Q A A K 31.91 16.14 0.00 81.52 H2 H2 H12 H12 A A A A 189 190 272 276
4 H4E0T0C0D0 nnnhhl 2:1+1 24.41 A A A K 16.14 0.00 0.00 81.52 H2 H12 H12 H12 A A A A 190 272 275 276
4 H4E0T0C0D0 nnnhhl 2:1+1 30.27 A A K K 16.14 0.00 81.52 23.41 H2 H12 H12 H12 A A A A 190 275 276 279
4 H3E0T0C1D0 nnnnnh :2+1+1 10.98 A A K I 16.14 0.00 23.41 4.38 H2 H12 H12 C13 A A A A 190 275 279 287
3 H0E0T0C3D0 lll 3 114.18 K D T 143.40 75.77 123.38 C3 C3 C3 A A A 194 195 196
3 H2E0T0C1D0 nnl 2+1 74.48 G S R 54.47 12.62 156.36 C3 H4 H4 A A A 203 206 207
3 H2E0T0C1D0 nhl 2:1 91.00 G A R 54.47 62.17 156.36 C3 H4 H4 A A A 203 204 207
3 H3E0T0C0D0 hhl 2:1 109.55 A R K 62.17 156.36 110.12 H4 H4 H4 A A A 204 207 208
3 H3E0T0C0D0 hhl 2:1 77.32 A T K 62.17 59.68 110.12 H4 H4 H4 A A A 204 205 208
4 H4E0T0C0D0 lnnnnh 2+:2 24.05 Q I T S 20.81 3.10 59.68 12.62 H2 H2 H4 H4 A A A A 177 181 205 206
4 H4E0T0C0D0 nnnhhl 2:1+1 18.85 I T S A 3.10 59.68 12.62 0.00 H2 H4 H4 H4 A A A A 181 205 206 209
4 H4E0T0C0D0 nnnhhl 2:1+1 7.92 I S A L 3.10 12.62 0.00 15.95 H2 H4 H4 H4 A A A A 181 206 209 210
3 H3E0T0C0D0 hhl 2:1 61.64 S R L 12.62 156.36 15.95 H4 H4 H4 A A A 206 207 210
4 H4E0T0C0D0 hhhlhh 2:1:1 79.86 R L E R 156.36 15.95 90.72 56.43 H4 H4 H4 H4 A A A A 207 210 211 214
3 H3E0T0C0D0 hhl 2:1 119.07 R K E 156.36 110.12 90.72 H4 H4 H4 A A A 207 208 211
4 H4E0T0C0D0 nnnhhl 2:1+1 35.43 K A T V 110.12 0.00 7.67 23.94 H4 H4 H4 H18 A A A A 208 209 212 316
4 H4E0T0C0D0 nnnhhl 2:1+1 48.44 T K A V 59.68 110.12 0.00 23.94 H4 H4 H4 H18 A A A A 205 208 209 316
3 H3E0T0C0D0 hhl 2:1 69.50 K E T 110.12 90.72 7.67 H4 H4 H4 A A A 208 211 212
4 H4E0T0C0D0 nnnhhl 2:1+1 4.76 I A L L 3.10 0.00 15.95 0.00 H2 H4 H4 H4 A A A A 181 209 210 213
3 H3E0T0C0D0 hhl 2:1 81.85 E R R 90.72 56.43 98.40 H4 H4 H4 A A A 211 214 215
3 H3E0T0C0D0 hhl 2:1 65.60 E T R 90.72 7.67 98.40 H4 H4 H4 A A A 211 212 215
4 H4E0T0C0D0 nnnhhl 2:1+1 2.21 T L V F 7.67 0.00 1.17 0.00 H4 H4 H4 H18 A A A A 212 213 216 315
4 H4E0T0C0D0 nnnhhl 2:1+1 1.92 A T L F 0.00 7.67 0.00 0.00 H4 H4 H4 H18 A A A A 209 212 213 315
4 H4E0T0C0D0 lnnnnh 2+:2 7.90 A T F V 0.00 7.67 0.00 23.94 H4 H4 H18 H18 A A A A 209 212 315 316
4 H3E0T0C1D0 lnnnnn 2+1+1 7.90 T F V F 7.67 0.00 23.94 0.00 H4 H18 H18 C19 A A A A 212 315 316 319
4 H3E0T0C1D0 nnnnnh :2+1+1 2.21 T V F F 7.67 1.17 0.00 0.00 H4 H4 H18 C19 A A A A 212 216 315 319
4 H3E0T0C1D0 nnnnnh :2+1+1 32.50 T R V F 7.67 98.40 23.94 0.00 H4 H4 H18 C19 A A A A 212 215 316 319
4 H3E0T0C1D0 nnnhhl 2:1+1 26.81 T R V F 7.67 98.40 1.17 0.00 H4 H4 H4 C19 A A A A 212 215 216 319
3 H3E0T0C0D0 hhl 2:1 76.28 R R D 56.43 98.40 74.02 H4 H4 H4 A A A 214 215 218
4 H3E0T0C1D0 lnnnnn 2+1+1 39.97 R V F Y 98.40 1.17 0.00 60.32 H4 H4 C19 H21 A A A B 215 216 319 21
4 H2E0T0C2D0 lnnnnn 2+1+1 73.30 R F V Y 98.40 0.00 134.48 60.32 H4 C19 C19 H21 A A A B 215 319 321 21
3 H3E0T0C0D0 hhl 2:1 68.15 R D G 98.40 74.02 32.04 H4 H4 H4 A A A 215 218 219
3 H3E0T0C0D0 hhl 2:1 43.87 R V G 98.40 1.17 32.04 H4 H4 H4 A A A 215 216 219
4 H2E0T0C2D0 lnnnnn 2+1+1 105.77 R H V Y 98.40 129.89 134.48 60.32 H4 C19 C19 H21 A A A B 215 320 321 21
3 H2E0T0C1D0 nnn 1+1+1 84.08 R V H 98.40 23.94 129.89 H4 H18 C19 A A A 215 316 320
4 H4E0T0C0D0 nnnhhl 2:1+1 0.34 V G V V 1.17 0.00 0.21 0.00 H4 H4 H4 H12 A A A A 216 217 220 265
4 H4E0T0C0D0 nnnhhl 2:1+1 0.29 L V G V 0.00 1.17 0.00 0.00 H4 H4 H4 H12 A A A A 213 216 217 265
4 H4E0T0C0D0 nnnnnh :2+1+1 0.29 L V V F 0.00 1.17 0.00 0.00 H4 H4 H12 H18 A A A A 213 216 265 315
4 H3E0T0C1D0 nnnnnn 1+1+1+1 0.29 V V F F 1.17 0.00 0.00 0.00 H4 H12 H18 C19 A A A A 216 265 315 319
4 H3E0T0C1D0 nnnnnn 1+1+1+1 5.30 V V F F 1.17 0.00 0.00 20.04 H4 H12 C19 H21 A A A B 216 265 319 17
4 H4E0T0C0D0 nnnnnh :2+1+1 5.35 V V V F 1.17 0.21 0.00 20.04 H4 H4 H12 H21 A A A B 216 220 265 17
4 H4E0T0C0D0 lhhlhl 4 8.36 V G G V 1.17 0.00 32.04 0.21 H4 H4 H4 H4 A A A A 216 217 219 220
4 H4E0T0C0D0 nnnhhl 2:1+1 13.37 V G V F 1.17 32.04 0.21 20.04 H4 H4 H4 H21 A A A B 216 219 220 17
4 H3E0T0C1D0 nnnnnh :2+1+1 20.38 V F F Y 1.17 0.00 20.04 60.32 H4 C19 H21 H21 A A B B 216 319 17 21
4 H4E0T0C0D0 nnnhhl 2:1+1 5.32 G V Q S 0.00 0.21 21.07 0.00 H4 H4 H4 H12 A A A A 217 220 221 269
4 H4E0T0C0D0 hnnnnh :2+:2 0.05 G V V S 0.00 0.21 0.00 0.00 H4 H4 H12 H12 A A A A 217 220 265 269
3 H3E0T0C0D0 lll 3 35.35 G D G 0.00 74.02 32.04 H4 H4 H4 A A A 217 218 219
4 H4E0T0C0D0 hnnnnh :2+:2 0.00 L G V S 0.00 0.00 0.00 0.00 H4 H4 H12 H12 A A A A 213 217 265 269
3 H2E0T0C1D0 nhl 2:1 49.03 D Q R 74.02 21.07 51.99 H4 H4 C5 A A A 218 221 222
3 H2E0T0C1D0 nnl 2+1 52.68 D G R 74.02 32.04 51.99 H4 H4 C5 A A A 218 219 222
4 H3E0T0C1D0 lnnnnn 2+1+1 17.54 G V H F 32.04 0.21 17.85 20.04 H4 H4 C5 H21 A A A B 219 220 224 17
3 H1E0T0C2D0 nnl 2+1 33.96 G R H 32.04 51.99 17.85 H4 C5 C5 A A A 219 222 224
4 H3E0T0C1D0 lnnnnn 2+1+1 9.86 V Q H F 0.21 21.07 17.85 0.32 H4 H4 C5 H6 A A A A 220 221 224 228
4 H3E0T0C1D0 nnnnnn 1+1+1+1 4.60 V H F I 0.21 17.85 0.32 0.00 H4 C5 H6 H21 A A A B 220 224 228 13
4 H4E0T0C0D0 nnnnnh :2+1+1 0.17 V F T S 0.21 0.32 0.14 0.00 H4 H6 H12 H12 A A A A 220 228 266 269
4 H4E0T0C0D0 nnnnnn 1+1+1+1 0.17 V F T I 0.21 0.32 0.14 0.00 H4 H6 H12 H21 A A A B 220 228 266 13
4 H4E0T0C0D0 lnnnnn 2+1+1 5.40 V Q F S 0.21 21.07 0.32 0.00 H4 H4 H6 H12 A A A A 220 221 228 269
4 H4E0T0C0D0 nnnhhl 2:1+1 0.09 V V T S 0.21 0.00 0.14 0.00 H4 H12 H12 H12 A A A A 220 265 266 269
4 H4E0T0C0D0 lnnnnn 2+1+1 5.10 V V T F 0.21 0.00 0.14 20.04 H4 H12 H12 H21 A A A B 220 265 266 17
4 H4E0T0C0D0 nnnnnh :2+1+1 5.10 V T I F 0.21 0.14 0.00 20.04 H4 H12 H21 H21 A A B B 220 266 13 17
4 H3E0T0C1D0 nnnnnh :2+1+1 9.53 V H I F 0.21 17.85 0.00 20.04 H4 C5 H21 H21 A A B B 220 224 13 17
4 H4E0T0C0D0 nnnnnh :2+1+1 35.30 Q E F F 21.07 81.57 0.32 38.24 H4 H6 H6 H12 A A A A 221 225 228 273
4 H4E0T0C0D0 nnnnnh :2+1+1 14.91 Q F S F 21.07 0.32 0.00 38.24 H4 H6 H12 H12 A A A A 221 228 269 273
4 H4E0T0C0D0 nnnhhl 2:1+1 14.83 Q S A F 21.07 0.00 0.00 38.24 H4 H12 H12 H12 A A A A 221 269 272 273
4 H4E0T0C0D0 nnnhhl 2:1+1 35.21 Q A F K 21.07 0.00 38.24 81.52 H4 H12 H12 H12 A A A A 221 272 273 276
4 H3E0T0C1D0 nnnlnh 2:1+1 30.20 Q H E F 21.07 17.85 81.57 0.32 H4 C5 H6 H6 A A A A 221 224 225 228
4 H2E0T0C2D0 lnnlnl 4 43.12 Q R H E 21.07 51.99 17.85 81.57 H4 C5 C5 H6 A A A A 221 222 224 225
4 H1E0T0C3D0 llnlll 4 72.10 R N H E 51.99 137.00 17.85 81.57 C5 C5 C5 H6 A A A A 222 223 224 225
3 H1E0T0C2D0 nnl 2+1 76.35 N H E 137.00 17.85 74.20 C5 C5 H21 A A B 223 224 16
3 H1E0T0C2D0 nnl 2+1 57.89 N H A 137.00 17.85 18.83 C5 C5 H6 A A A 223 224 227
3 H2E0T0C1D0 lnl 3 108.83 N E T 137.00 81.57 107.91 C5 H6 H6 A A A 223 225 226
3 H2E0T0C1D0 nnl 2+1 87.91 N T A 137.00 107.91 18.83 C5 H6 H6 A A A 223 226 227
4 H3E0T0C1D0 lnnnnn 2+1+1 9.25 H A F I 17.85 18.83 0.32 0.00 C5 H6 H6 H21 A A A B 224 227 228 13
4 H3E0T0C1D0 lnnnnn 2+1+1 40.78 H A R I 17.85 18.83 126.46 0.00 C5 H6 H21 H21 A A B B 224 227 12 13
4 H3E0T0C1D0 nnnhhl 2:1+1 54.63 H R I E 17.85 126.46 0.00 74.20 C5 H21 H21 H21 A B B B 224 12 13 16
4 H3E0T0C1D0 nnnhhl 2:1+1 28.02 H I E F 17.85 0.00 74.20 20.04 C5 H21 H21 H21 A B B B 224 13 16 17
4 H4E0T0C0D0 nnnhhl 2:1+1 52.46 E F Q F 81.57 0.32 89.70 38.24 H6 H6 H6 H12 A A A A 225 228 229 273
3 H3E0T0C0D0 hhl 2:1 93.06 E T Q 81.57 107.91 89.70 H6 H6 H6 A A A 225 226 229
4 H4E0T0C0D0 hhhlhh 2:1:1 94.29 T Q G R 107.91 89.70 11.20 168.35 H6 H6 H6 H6 A A A A 226 229 230 233
3 H3E0T0C0D0 hhl 2:1 45.98 T A G 107.91 18.83 11.20 H6 H6 H6 A A A 226 227 230
4 H4E0T0C0D0 nnnhhl 2:1+1 29.42 A G M W 18.83 11.20 0.00 87.64 H6 H6 H6 H21 A A A B 227 230 231 5
4 H4E0T0C0D0 hnnnnh :2+:2 32.49 A M W E 18.83 0.00 87.64 23.50 H6 H6 H21 H21 A A B B 227 231 5 9
4 H4E0T0C0D0 nnnhhl 2:1+1 4.79 A F M I 18.83 0.32 0.00 0.00 H6 H6 H6 H21 A A A B 227 228 231 13
4 H4E0T0C0D0 hnnnnh :2+:2 10.58 A M E I 18.83 0.00 23.50 0.00 H6 H6 H21 H21 A A B B 227 231 9 13
4 H4E0T0C0D0 nnnhhl 2:1+1 42.20 A E R I 18.83 23.50 126.46 0.00 H6 H21 H21 H21 A B B B 227 9 12 13
4 H4E0T0C0D0 nnnhhl 2:1+1 6.59 F M L F 0.32 0.00 25.08 0.98 H6 H6 H6 H12 A A A A 228 231 232 270
4 H4E0T0C0D0 nnnnnh :2+1+1 0.56 F M F L 0.32 0.00 0.98 0.94 H6 H6 H12 H21 A A A B 228 231 270 10
4 H4E0T0C0D0 nnnhhl 2:1+1 0.36 F T S F 0.32 0.14 0.00 0.98 H6 H12 H12 H12 A A A A 228 266 269 270
4 H4E0T0C0D0 nnnnnh :2+1+1 0.59 F T F L 0.32 0.14 0.98 0.94 H6 H12 H12 H21 A A A B 228 266 270 10
4 H4E0T0C0D0 nnnhhl 2:1+1 9.88 F S F F 0.32 0.00 0.98 38.24 H6 H12 H12 H12 A A A A 228 269 270 273
4 H4E0T0C0D0 hnnnnh :2+:2 16.16 F L F F 0.32 25.08 0.98 38.24 H6 H6 H12 H12 A A A A 228 232 270 273
4 H4E0T0C0D0 nnnhhl 2:1+1 38.34 F Q L F 0.32 89.70 25.08 38.24 H6 H6 H6 H12 A A A A 228 229 232 273
4 H4E0T0C0D0 hnnnnh :2+:2 0.32 F M L I 0.32 0.00 0.94 0.00 H6 H6 H21 H21 A A B B 228 231 10 13
4 H4E0T0C0D0 nnnnnh :2+1+1 0.35 F T L I 0.32 0.14 0.94 0.00 H6 H12 H21 H21 A A B B 228 266 10 13
3 H3E0T0C0D0 hhl 2:1 94.38 Q L R 89.70 25.08 168.35 H6 H6 H6 A A A 229 232 233
4 H4E0T0C0D0 nnnhhl 2:1+1 50.64 G M K W 11.20 0.00 103.73 87.64 H6 H6 H6 H21 A A A B 230 231 234 5
3 H3E0T0C0D0 hhl 2:1 94.43 G R K 11.20 168.35 103.73 H6 H6 H6 A A A 230 233 234
4 H4E0T0C0D0 nnnhhl 2:1+1 28.67 M K L I 0.00 103.73 10.79 0.16 H6 H6 H6 H21 A A A B 231 234 235 6
4 H4E0T0C0D0 lnnnnh 2+:2 47.88 M K W I 0.00 103.73 87.64 0.16 H6 H6 H21 H21 A A B B 231 234 5 6
4 H4E0T0C0D0 nnnnnh :2+1+1 2.98 M L F I 0.00 10.79 0.98 0.16 H6 H6 H12 H21 A A A B 231 235 270 6
4 H4E0T0C0D0 nnnnnh :2+1+1 0.52 M F I L 0.00 0.98 0.16 0.94 H6 H12 H21 H21 A A B B 231 270 6 10
4 H4E0T0C0D0 nnnhhl 2:1+1 27.82 M W I E 0.00 87.64 0.16 23.50 H6 H21 H21 H21 A B B B 231 5 6 9
4 H4E0T0C0D0 nnnhhl 2:1+1 6.15 M I E L 0.00 0.16 23.50 0.94 H6 H21 H21 H21 A B B B 231 6 9 10
4 H4E0T0C0D0 nnnhhl 2:1+1 9.21 M L L F 0.00 25.08 10.79 0.98 H6 H6 H6 H12 A A A A 231 232 235 270
4 H4E0T0C0D0 nnnhhl 2:1+1 6.11 M E L I 0.00 23.50 0.94 0.00 H6 H21 H21 H21 A B B B 231 9 10 13
4 H3E0T0C1D0 nnnlnh 2:1+1 13.74 L L I V 25.08 10.79 19.10 0.00 H6 H6 C7 H12 A A A A 232 235 237 274
4 H4E0T0C0D0 hnnnnh :2+:2 9.21 L L F V 25.08 10.79 0.98 0.00 H6 H6 H12 H12 A A A A 232 235 270 274
4 H4E0T0C0D0 nnnhhl 2:1+1 16.07 L F F V 25.08 0.98 38.24 0.00 H6 H12 H12 H12 A A A A 232 270 273 274
4 H4E0T0C0D0 nnnhhl 2:1+1 34.55 L F V H 25.08 38.24 0.00 74.86 H6 H12 H12 H12 A A A A 232 273 274 277
4 H3E0T0C1D0 nnnnnh :2+1+1 29.76 L I V H 25.08 19.10 0.00 74.86 H6 C7 H12 H12 A A A A 232 237 274 277
3 H2E0T0C1D0 lnl 3 117.97 R K D 168.35 103.73 81.83 H6 H6 C7 A A A 233 234 236
4 H4E0T0C0D0 nnnhhl 2:1+1 63.70 K P W I 103.73 63.26 87.64 0.16 H6 H21 H21 H21 A B B B 234 2 5 6
3 H2E0T0C1D0 lll 3 65.45 K L D 103.73 10.79 81.83 H6 H6 C7 A A A 234 235 236
5 H3E0T0C2D0 lnnnnnnlnn 2+2+1 17.20 L I D S L 10.79 19.10 38.15 14.63 3.32 H6 C7 C9 H10 H10 A A A A A 235 237 242 245 246
4 H3E0T0C1D0 lnnnnn 2+1+1 8.30 L I L V 10.79 19.10 3.32 0.00 H6 C7 H10 H12 A A A A 235 237 246 274
4 H4E0T0C0D0 nnnhhl 2:1+1 7.23 L S L V 10.79 14.63 3.32 0.17 H6 H10 H10 H10 A A A A 235 245 246 249
4 H4E0T0C0D0 nnnnnh :2+1+1 3.61 L L V I 10.79 3.32 0.17 0.16 H6 H10 H10 H21 A A A B 235 246 249 6
4 H4E0T0C0D0 nnnnnh :2+1+1 3.77 L L F V 10.79 3.32 0.98 0.00 H6 H10 H12 H12 A A A A 235 246 270 274
4 H4E0T0C0D0 nnnnnn 1+1+1+1 3.81 L L F I 10.79 3.32 0.98 0.16 H6 H10 H12 H21 A A A B 235 246 270 6
5 H1E0T0C4D0 nnnnllnlll 4+1 56.37 L D I K D 10.79 81.83 19.10 131.97 38.15 H6 C7 C7 C7 C9 A A A A A 235 236 237 238 242
5 H2E0T2C1D0 hnnnnnnlnl 3+:2 45.93 I N E L I 19.10 68.82 40.23 0.96 100.55 C7 T8 T8 H12 H12 A A A A A 237 239 240 278 281
4 H2E0T1C1D0 nnnnnn 1+1+1+1 15.21 I E L L 19.10 40.23 0.96 0.55 C7 T8 H12 H14 A A A A 237 240 278 290
4 H3E0T0C1D0 nnnhhl 2:1+1 23.73 I V H L 19.10 0.00 74.86 0.96 C7 H12 H12 H12 A A A A 237 274 277 278
4 H3E0T0C1D0 nnnnnh :2+1+1 5.15 I V L L 19.10 0.00 0.96 0.55 C7 H12 H12 H14 A A A A 237 274 278 290
4 H3E0T0C1D0 nnnhhl 2:1+1 48.87 I H L I 19.10 74.86 0.96 100.55 C7 H12 H12 H12 A A A A 237 277 278 281
5 H2E0T0C3D0 lnnnlnnlnn 4+1 20.80 I D V S L 19.10 38.15 28.80 14.63 3.32 C7 C9 C9 H10 H10 A A A A A 237 242 243 245 246
4 H0E0T1C3D0 llnlnn 3+1 64.51 I K N D 19.10 131.97 68.82 38.15 C7 C7 T8 C9 A A A A 237 238 239 242
4 H2E0T0C2D0 nnnnnn 1+1+1+1 12.94 I V L L 19.10 28.80 3.32 0.55 C7 C9 H10 H14 A A A A 237 243 246 290
4 H1E0T1C2D0 nnnnnn 1+1+1+1 22.17 I E V L 19.10 40.23 28.80 0.55 C7 T8 C9 H14 A A A A 237 240 243 290
4 H3E0T0C1D0 nnnnnn 1+1+1+1 5.74 I L V L 19.10 3.32 0.00 0.55 C7 H10 H12 H14 A A A A 237 246 274 290
4 H1E0T1C2D0 llnlnn 3+1 80.11 I K N I 19.10 131.97 68.82 100.55 C7 C7 T8 H12 A A A A 237 238 239 281
3 H0E0T3C0D0 lll 3 67.69 N E D 68.82 40.23 94.03 T8 T8 T8 A A A 239 240 241
3 H0E0T2C1D0 lnl 3 67.00 N D D 68.82 94.03 38.15 T8 T8 C9 A A A 239 241 242
5 H2E0T1C2D0 nnnnnnnlnh 2:1+1+1 44.36 E L I N S 40.23 0.96 100.55 71.00 9.05 T8 H12 H12 C13 C13 A A A A A 240 278 281 282 285
4 H1E0T1C2D0 lnnnnn 2+1+1 30.14 E L S C 40.23 0.96 9.05 70.32 T8 H12 C13 C13 A A A A 240 278 285 286
4 H2E0T1C1D0 nnnnnn 1+1+1+1 28.01 E L C L 40.23 0.96 70.32 0.55 T8 H12 C13 H14 A A A A 240 278 286 290
4 H1E0T2C1D0 lnnlnn 3+1 48.86 E D V P 40.23 94.03 28.80 32.36 T8 T8 C9 H14 A A A A 240 241 243 289
4 H2E0T1C1D0 lnnnnn 2+1+1 25.48 E V P L 40.23 28.80 32.36 0.55 T8 C9 H14 H14 A A A A 240 243 289 290
3 H0E0T1C2D0 nnl 2+1 85.32 E N E 40.23 71.00 144.72 T8 C13 C13 A A A 240 282 284
3 H0E0T1C2D0 nnl 2+1 85.09 E E C 40.23 144.72 70.32 T8 C13 C13 A A A 240 284 286
4 H2E0T1C1D0 lnnnnn 2+1+1 35.86 E C P L 40.23 70.32 32.36 0.55 T8 C13 H14 H14 A A A A 240 286 289 290
3 H0E0T1C2D0 lll 3 53.66 D D V 94.03 38.15 28.80 T8 C9 C9 A A A 241 242 243
4 H2E0T0C2D0 llnlll 4 57.51 D V K S 38.15 28.80 148.45 14.63 C9 C9 H10 H10 A A A A 242 243 244 245
4 H3E0T0C1D0 lnnnnn 2+1+1 19.45 V L S S 28.80 3.32 33.10 12.56 C9 H10 H10 H14 A A A A 243 246 247 293
4 H3E0T0C1D0 nnnnnh :2+1+1 11.31 V L L S 28.80 3.32 0.55 12.56 C9 H10 H14 H14 A A A A 243 246 290 293
3 H2E0T0C1D0 nhl 2:1 70.12 V K S 28.80 148.45 33.10 C9 H10 H10 A A A 243 244 247
4 H3E0T0C1D0 nnnhhl 2:1+1 18.57 V P L S 28.80 32.36 0.55 12.56 C9 H14 H14 H14 A A A A 243 289 290 293
3 H3E0T0C0D0 hhl 2:1 101.44 K S R 148.45 33.10 122.76 H10 H10 H10 A A A 244 247 248
3 H3E0T0C0D0 hhl 2:1 95.28 K S R 148.45 14.63 122.76 H10 H10 H10 A A A 244 245 248
4 H4E0T0C0D0 nnnhhl 2:1+1 44.48 S R V E 14.63 122.76 0.17 40.34 H10 H10 H10 H21 A A A B 245 248 249 3
4 H4E0T0C0D0 nnnhhl 2:1+1 12.61 L S M S 3.32 33.10 1.46 12.56 H10 H10 H10 H14 A A A A 246 247 250 293
4 H4E0T0C0D0 lnnnnh 2+:2 5.51 L M S I 3.32 1.46 12.56 4.69 H10 H10 H14 H14 A A A A 246 250 293 294
4 H4E0T0C0D0 nnnhhl 2:1+1 1.47 L V M L 3.32 0.17 1.46 0.94 H10 H10 H10 H21 A A A B 246 249 250 10
4 H4E0T0C0D0 nnnnnh :2+1+1 1.35 L F I L 3.32 0.98 0.16 0.94 H10 H12 H21 H21 A A B B 246 270 6 10
4 H4E0T0C0D0 nnnhhl 2:1+1 1.12 L F G V 3.32 0.98 0.18 0.00 H10 H12 H12 H12 A A A A 246 270 271 274
4 H4E0T0C0D0 nnnnnh :2+1+1 1.01 L G V L 3.32 0.18 0.00 0.55 H10 H12 H12 H14 A A A A 246 271 274 290
4 H4E0T0C0D0 nnnnnh :2+1+1 2.18 L G L I 3.32 0.18 0.55 4.69 H10 H12 H14 H14 A A A A 246 271 290 294
4 H4E0T0C0D0 nnnhhl 2:1+1 5.28 L L S I 3.32 0.55 12.56 4.69 H10 H14 H14 H14 A A A A 246 290 293 294
4 H4E0T0C0D0 hnnnnh :2+:2 1.15 L V I L 3.32 0.17 0.16 0.94 H10 H10 H21 H21 A A B B 246 249 6 10
4 H4E0T0C0D0 hnnnnh :2+:2 12.30 S M S V 33.10 1.46 12.56 2.07 H10 H10 H14 H14 A A A A 247 250 293 297
4 H4E0T0C0D0 nnnhhl 2:1+1 28.31 S M I V 33.10 1.46 76.60 2.07 H10 H10 H10 H14 A A A A 247 250 251 297
3 H3E0T0C0D0 hhl 2:1 77.49 S R I 33.10 122.76 76.60 H10 H10 H10 A A A 247 248 251
4 H4E0T0C0D0 nnnhhl 2:1+1 59.45 R V H E 122.76 0.17 74.52 40.34 H10 H10 H10 H21 A A A B 248 249 252 3
3 H3E0T0C0D0 hhl 2:1 91.29 R I H 122.76 76.60 74.52 H10 H10 H10 A A A 248 251 252
5 H5E0T0C0D0 lhnnhnnnnn 2:1+1+1 2.74 V M V L L 0.17 1.46 0.36 10.79 0.94 H10 H10 H10 H12 H21 A A A A B 249 250 253 267 10
4 H4E0T0C0D0 hnnnnh :2+:2 0.58 V V A L 0.17 0.36 0.86 0.94 H10 H10 H21 H21 A A B B 249 253 7 10
4 H4E0T0C0D0 nnnhhl 2:1+1 18.98 V H V A 0.17 74.52 0.36 0.86 H10 H10 H10 H21 A A A B 249 252 253 7
4 H4E0T0C0D0 nnnhhl 2:1+1 10.38 V E I A 0.17 40.34 0.16 0.86 H10 H21 H21 H21 A B B B 249 3 6 7
4 H4E0T0C0D0 hnnnnh :2+:2 28.97 V H E A 0.17 74.52 40.34 0.86 H10 H10 H21 H21 A A B B 249 252 3 7
4 H4E0T0C0D0 nnnhhl 2:1+1 0.53 V I A L 0.17 0.16 0.86 0.94 H10 H21 H21 H21 A B B B 249 6 7 10
4 H4E0T0C0D0 nnnhhl 2:1+1 7.22 M V F L 1.46 0.36 16.28 10.79 H10 H10 H10 H12 A A A A 250 253 254 267
4 H4E0T0C0D0 nnnnnh :2+1+1 4.75 M L I V 1.46 10.79 4.69 2.07 H10 H12 H14 H14 A A A A 250 267 294 297
4 H4E0T0C0D0 nnnnnh :2+1+1 7.65 M F L V 1.46 16.28 10.79 2.07 H10 H10 H12 H14 A A A A 250 254 267 297
4 H4E0T0C0D0 nnnhhl 2:1+1 24.10 M I F V 1.46 76.60 16.28 2.07 H10 H10 H10 H14 A A A A 250 251 254 297
4 H4E0T0C0D0 nnnhhl 2:1+1 5.20 M S I V 1.46 12.56 4.69 2.07 H10 H14 H14 H14 A A A A 250 293 294 297
4 H4E0T0C0D0 nnnhhl 2:1+1 70.45 I V R T 76.60 2.07 146.52 56.61 H10 H14 H14 H14 A A A A 251 297 300 301
4 H4E0T0C0D0 hnnnnh :2+:2 37.89 I F V T 76.60 16.28 2.07 56.61 H10 H10 H14 H14 A A A A 251 254 297 301
3 H3E0T0C0D0 hhl 2:1 75.92 I H S 76.60 74.52 76.64 H10 H10 H10 A A A 251 252 255
4 H4E0T0C0D0 nnnhhl 2:1+1 50.56 H E I A 74.52 40.34 86.50 0.86 H10 H21 H21 H21 A B B B 252 3 4 7
4 H4E0T0C0D0 nnnhhl 2:1+1 70.40 H I A Q 74.52 86.50 0.86 119.72 H10 H21 H21 H21 A B B B 252 4 7 8
4 H4E0T0C0D0 lnnnnh 2+:2 33.50 H V A R 74.52 0.36 0.86 58.27 H10 H10 H21 H21 A A B B 252 253 7 11
4 H4E0T0C0D0 nnnhhl 2:1+1 63.34 H A Q R 74.52 0.86 119.72 58.27 H10 H21 H21 H21 A B B B 252 7 8 11
3 H3E0T0C0D0 nhn :2+1 69.81 H S R 74.52 76.64 58.27 H10 H10 H21 A A B 252 255 11
4 H4E0T0C0D0 lhnlnn 3+1 22.00 V F D R 0.36 16.28 67.38 3.98 H10 H10 H10 H12 A A A A 253 254 256 263
4 H4E0T0C0D0 nnnnnh :2+1+1 32.50 V D R R 0.36 67.38 3.98 58.27 H10 H10 H12 H21 A A A B 253 256 263 11
4 H4E0T0C0D0 lnnnnh 2+:2 7.85 V F R L 0.36 16.28 3.98 10.79 H10 H10 H12 H12 A A A A 253 254 263 267
4 H4E0T0C0D0 nnnnnh :2+1+1 4.02 V R L L 0.36 3.98 10.79 0.94 H10 H12 H12 H21 A A A B 253 263 267 10
4 H4E0T0C0D0 lnnnnn 2+1+1 15.89 V R L R 0.36 3.98 0.94 58.27 H10 H12 H21 H21 A A B B 253 263 10 11
4 H4E0T0C0D0 nnnhhl 2:1+1 15.11 V A L R 0.36 0.86 0.94 58.27 H10 H21 H21 H21 A B B B 253 7 10 11
5 H1E0T0C4D0 nnnnllnlnn 3+1+1 41.52 F G V T K 16.28 65.90 65.38 29.76 30.28 H10 C11 C11 C11 C15 A A A A A 254 257 258 259 302
4 H2E0T0C2D0 nnnnnn 1+1+1+1 20.10 F T I K 16.28 29.76 4.09 30.28 H10 C11 H12 C15 A A A A 254 259 264 302
4 H3E0T0C1D0 lnnnnn 2+1+1 13.79 F V L K 16.28 2.07 6.53 30.28 H10 H14 H14 C15 A A A A 254 297 298 302
4 H3E0T0C1D0 nnnlnh 2:1+1 26.31 F V T K 16.28 2.07 56.61 30.28 H10 H14 H14 C15 A A A A 254 297 301 302
4 H3E0T0C1D0 nnnnnn 1+1+1+1 14.30 F I L K 16.28 4.09 6.53 30.28 H10 H12 H14 C15 A A A A 254 264 298 302
5 H2E0T0C3D0 nnnnllnlnn 3+1+1 28.08 F V T N R 16.28 65.38 29.76 24.98 3.98 H10 C11 C11 C11 H12 A A A A A 254 258 259 260 263
5 H3E0T0C2D0 lnnnnnnlnn 2+2+1 15.82 F T N R I 16.28 29.76 24.98 3.98 4.09 H10 C11 C11 H12 H12 A A A A A 254 259 260 263 264
4 H3E0T0C1D0 lnnlnn 3+1 38.25 F D V R 16.28 67.38 65.38 3.98 H10 H10 C11 H12 A A A A 254 256 258 263
4 H4E0T0C0D0 nnnhhl 2:1+1 8.79 F R I L 16.28 3.98 4.09 10.79 H10 H12 H12 H12 A A A A 254 263 264 267
4 H2E0T0C2D0 llnlnl 4 53.73 F D G V 16.28 67.38 65.90 65.38 H10 H10 C11 C11 A A A A 254 256 257 258
3 H3E0T0C0D0 nnl 2+1 67.43 S D R 76.64 67.38 58.27 H10 H10 H21 A A B 255 256 11
4 H2E0T0C2D0 lnnnnn 2+1+1 36.48 V N R D 65.38 24.98 3.98 51.58 C11 C11 H12 H21 A A A B 258 260 263 15
4 H2E0T0C2D0 lnnnnn 2+1+1 34.36 T N I W 29.76 24.98 4.09 78.63 C11 C11 H12 H16 A A A A 259 260 264 305
4 H2E0T0C2D0 nnnnnn 1+1+1+1 35.69 T I K W 29.76 4.09 30.28 78.63 C11 H12 C15 H16 A A A A 259 264 302 305
5 H4E0T0C1D0 nnnnllnlnn 3+1+1 21.92 N W G F N 24.98 9.64 0.00 53.73 21.24 C11 H12 H12 H18 H21 A A A A B 260 261 262 318 18
4 H3E0T0C1D0 nnnlnh 2:1+1 29.34 N W I W 24.98 9.64 4.09 78.63 C11 H12 H12 H16 A A A A 260 261 264 305
4 H3E0T0C1D0 lnnlnn 3+1 7.24 N G R G 24.98 0.00 3.98 0.00 C11 H12 H12 H21 A A A B 260 262 263 14
4 H3E0T0C1D0 lnnnnn 2+1+1 20.13 N R G D 24.98 3.98 0.00 51.58 C11 H12 H21 H21 A A B B 260 263 14 15
4 H3E0T0C1D0 nnnhhl 2:1+1 24.45 N G D N 24.98 0.00 51.58 21.24 C11 H21 H21 H21 A B B B 260 14 15 18
4 H3E0T0C1D0 lnnnnh 2+:2 11.55 N G G N 24.98 0.00 0.00 21.24 C11 H12 H21 H21 A A B B 260 262 14 18
5 H4E0T0C1D0 lnnnnnnlnn 2+2+1 19.00 G F F F N 0.00 53.73 0.00 20.04 21.24 H12 H18 C19 H21 H21 A A A B B 262 318 319 17 18
4 H3E0T0C1D0 nnnnnh :2+1+1 5.01 G V F F 0.00 0.00 0.00 20.04 H12 H12 C19 H21 A A A B 262 265 319 17
4 H4E0T0C0D0 nnnhhl 2:1+1 5.04 G V T F 0.00 0.00 0.14 20.04 H12 H12 H12 H21 A A A B 262 265 266 17
4 H4E0T0C0D0 hnnnnh :2+:2 5.04 G T G F 0.00 0.14 0.00 20.04 H12 H12 H21 H21 A A B B 262 266 14 17
4 H4E0T0C0D0 nnnhhl 2:1+1 10.32 G G F N 0.00 0.00 20.04 21.24 H12 H21 H21 H21 A B B B 262 14 17 18
4 H4E0T0C0D0 nnnhhl 2:1+1 1.03 G R T G 0.00 3.98 0.14 0.00 H12 H12 H12 H21 A A A B 262 263 266 14
5 H4E0T0C1D0 lnnnnnnlnn 2+2+1 16.92 W G F F N 9.64 0.00 53.73 0.00 21.24 H12 H12 H18 C19 H21 A A A A B 261 262 318 319 18
4 H3E0T0C1D0 nnnhhl 2:1+1 2.41 W G V F 9.64 0.00 0.00 0.00 H12 H12 H12 C19 A A A A 261 262 265 319
4 H4E0T0C0D0 nnnhhl 2:1+1 3.96 R T L L 3.98 0.14 10.79 0.94 H12 H12 H12 H21 A A A B 263 266 267 10
4 H4E0T0C0D0 hnnnnh :2+:2 1.27 R T L G 3.98 0.14 0.94 0.00 H12 H12 H21 H21 A A B B 263 266 10 14
4 H4E0T0C0D0 nnnhhl 2:1+1 15.80 R L R G 3.98 0.94 58.27 0.00 H12 H21 H21 H21 A B B B 263 10 11 14
4 H4E0T0C0D0 nnnhhl 2:1+1 28.46 R R G D 3.98 58.27 0.00 51.58 H12 H21 H21 H21 A B B B 263 11 14 15
4 H4E0T0C0D0 nnnhhl 2:1+1 1.18 I V I F 4.09 0.00 0.64 0.00 H12 H12 H12 H18 A A A A 264 265 268 315
4 H4E0T0C0D0 nnnhhl 2:1+1 3.43 W I V F 9.64 4.09 0.00 0.00 H12 H12 H12 H18 A A A A 261 264 265 315
4 H4E0T0C0D0 nnnnnh :2+1+1 0.16 L V I F 0.00 0.00 0.64 0.00 H4 H12 H12 H18 A A A A 213 265 268 315
4 H3E0T0C1D0 nnnnnh :2+1+1 2.41 W V F F 9.64 0.00 0.00 0.00 H12 H12 H18 C19 A A A A 261 265 315 319
4 H4E0T0C0D0 nnnhhl 2:1+1 0.16 L V I S 0.00 0.00 0.64 0.00 H4 H12 H12 H12 A A A A 213 265 268 269
4 H4E0T0C0D0 nnnhhl 2:1+1 0.27 T L I G 0.14 0.94 0.00 0.00 H12 H21 H21 H21 A B B B 266 10 13 14
4 H4E0T0C0D0 nnnhhl 2:1+1 3.21 T L F L 0.14 10.79 0.98 0.94 H12 H12 H12 H21 A A A B 266 267 270 10
4 H4E0T0C0D0 nnnhhl 2:1+1 5.04 T I G F 0.14 0.00 0.00 20.04 H12 H21 H21 H21 A B B B 266 13 14 17
4 H4E0T0C0D0 nnnhhl 2:1+1 4.07 L I G I 10.79 0.64 0.18 4.69 H12 H12 H12 H14 A A A A 267 268 271 294
4 H4E0T0C0D0 nnnhhl 2:1+1 5.05 I L I I 4.09 10.79 0.64 4.69 H12 H12 H12 H14 A A A A 264 267 268 294
3 H3E0T0C0D0 hhl 2:1 3.98 L F G 10.79 0.98 0.18 H12 H12 H12 A A A 267 270 271
4 H4E0T0C0D0 nnnhhl 2:1+1 0.18 G V A L 0.18 0.00 0.00 0.55 H12 H12 H12 H14 A A A A 271 274 275 290
3 H3E0T0C0D0 hhl 2:1 64.87 F K H 38.24 81.52 74.86 H12 H12 H12 A A A 273 276 277
4 H4E0T0C0D0 nnnhhl 2:1+1 0.38 V A L L 0.00 0.00 0.96 0.55 H12 H12 H12 H14 A A A A 274 275 278 290
4 H3E0T0C1D0 nnnhhl 2:1+1 7.19 A L K I 0.00 0.96 23.41 4.38 H12 H12 H12 C13 A A A A 275 278 279 287
4 H3E0T0C1D0 nnnnnh :2+1+1 1.47 A L I L 0.00 0.96 4.38 0.55 H12 H12 C13 H14 A A A A 275 278 287 290
3 H3E0T0C0D0 hhl 2:1 66.12 K K T 81.52 23.41 93.42 H12 H12 H12 A A A 276 279 280
3 H3E0T0C0D0 hhl 2:1 83.27 K H T 81.52 74.86 93.42 H12 H12 H12 A A A 276 277 280
3 H3E0T0C0D0 hhl 2:1 89.61 H T I 74.86 93.42 100.55 H12 H12 H12 A A A 277 280 281
5 H2E0T0C3D0 lnnnnnnlll 3+2 21.62 L K S C I 0.96 23.41 9.05 70.32 4.38 H12 H12 C13 C13 C13 A A A A A 278 279 285 286 287
4 H2E0T0C2D0 lnnnnn 2+1+1 26.11 L K N S 0.96 23.41 71.00 9.05 H12 H12 C13 C13 A A A A 278 279 282 285
4 H2E0T0C2D0 lnnnnn 2+1+1 19.05 L C I L 0.96 70.32 4.38 0.55 H12 C13 C13 H14 A A A A 278 286 287 290
4 H1E0T0C3D0 llnlnn 3+1 93.68 K N Q E 23.41 71.00 135.60 144.72 H12 C13 C13 C13 A A A A 279 282 283 284
3 H1E0T0C2D0 nnl 2+1 79.48 K E C 23.41 144.72 70.32 H12 C13 C13 A A A 279 284 286
3 H2E0T0C1D0 nnl 2+1 84.14 K T Q 23.41 93.42 135.60 H12 H12 C13 A A A 279 280 283
4 H2E0T0C2D0 llnlll 4 44.85 C I E P 70.32 4.38 72.34 32.36 C13 C13 H14 H14 A A A A 286 287 288 289
4 H2E0T0C2D0 lnnlnl 4 26.90 C I P L 70.32 4.38 32.36 0.55 C13 C13 H14 H14 A A A A 286 287 289 290
3 H3E0T0C0D0 hhl 2:1 58.07 E P E 72.34 32.36 69.51 H14 H14 H14 A A A 288 289 292
3 H3E0T0C0D0 hhl 2:1 38.14 P E S 32.36 69.51 12.56 H14 H14 H14 A A A 289 292 293
4 H4E0T0C0D0 nnnhhl 2:1+1 1.17 I A I T 0.00 0.00 4.69 0.00 H2 H14 H14 H14 A A A A 182 291 294 295
3 H3E0T0C0D0 hhl 2:1 41.77 E S D 69.51 12.56 43.23 H14 H14 H14 A A A 292 293 296
3 H3E0T0C0D0 hhl 2:1 19.29 S D V 12.56 43.23 2.07 H14 H14 H14 A A A 293 296 297
4 H4E0T0C0D0 nnnnnh :2+1+1 2.96 I I I L 0.00 0.64 4.69 6.53 H2 H12 H14 H14 A A A A 182 268 294 298
4 H4E0T0C0D0 nnnhhl 2:1+1 2.80 I I T L 0.00 4.69 0.00 6.53 H2 H14 H14 H14 A A A A 182 294 295 298
3 H3E0T0C0D0 hhl 2:1 4.43 I V L 4.69 2.07 6.53 H14 H14 H14 A A A 294 297 298
4 H4E0T0C0D0 hnnnnh :2+:2 3.99 I I I L 4.09 0.64 4.69 6.53 H12 H12 H14 H14 A A A A 264 268 294 298
4 H4E0T0C0D0 hnnnnh :2+:2 1.63 S I T L 0.00 0.00 0.00 6.53 H2 H2 H14 H14 A A A A 178 182 295 298
4 H4E0T0C0D0 nnnhhl 2:1+1 1.69 S T L V 0.00 0.00 6.53 0.23 H2 H14 H14 H14 A A A A 178 295 298 299
4 H4E0T0C0D0 lhhhhl 2:2 62.11 D V R T 43.23 2.07 146.52 56.61 H14 H14 H14 H14 A A A A 296 297 300 301
4 H4E0T0C0D0 nnnnnh :2+1+1 27.63 L V R L 27.80 0.23 82.40 0.08 H2 H14 H16 H16 A A A A 174 299 303 306
4 H4E0T0C0D0 nnnnnh :2+1+1 7.03 L S V L 27.80 0.00 0.23 0.08 H2 H2 H14 H16 A A A A 174 178 299 306
4 H4E0T0C0D0 lnnnnn 2+1+1 1.71 S L V L 0.00 6.53 0.23 0.08 H2 H14 H14 H16 A A A A 178 298 299 306
3 H3E0T0C0D0 lnl 3 95.18 R T R 146.52 56.61 82.40 H14 H14 H16 A A A 300 301 303
5 H4E0T0C1D0 nnnnnnnnnl 2+1+1+1 23.92 I L K W L 4.09 6.53 30.28 78.63 0.08 H12 H14 C15 H16 H16 A A A A A 264 298 302 305 306
4 H4E0T0C0D0 nnnhhl 2:1+1 49.48 L R L V 27.80 82.40 0.08 87.65 H2 H16 H16 H16 A A A A 174 303 306 307
3 H3E0T0C0D0 hhl 2:1 94.53 R D V 82.40 113.55 87.65 H16 H16 H16 A A A 303 304 307
3 H3E0T0C0D0 hhl 2:1 129.01 D V K 113.55 87.65 185.82 H16 H16 H16 A A A 304 307 308
3 H3E0T0C0D0 hhl 2:1 126.00 D W K 113.55 78.63 185.82 H16 H16 H16 A A A 304 305 308
5 H5E0T0C0D0 hnnnnnnnnl 2+:2+1 19.79 W I L W L 9.64 4.09 6.53 78.63 0.08 H12 H12 H14 H16 H16 A A A A A 261 264 298 305 306
4 H3E0T1C0D0 lnnnnn 2+1+1 34.35 W W L Q 9.64 78.63 0.08 49.05 H12 H16 H16 T17 A A A A 261 305 306 309
3 H2E0T1C0D0 nhl 2:1 104.50 W K Q 78.63 185.82 49.05 H16 H16 T17 A A A 305 308 309
4 H3E0T1C0D0 lnnnnn 2+1+1 30.04 L L V G 27.80 0.08 87.65 4.61 H2 H16 H16 T17 A A A A 174 306 307 311
3 H1E0T2C0D0 nnl 2+1 93.35 V R G 87.65 187.78 4.61 H16 T17 T17 A A A 307 310 311
4 H2E0T2C0D0 lnnnnn 2+1+1 15.84 W L Q G 9.64 0.08 49.05 4.61 H12 H16 T17 T17 A A A A 261 306 309 311
4 H2E0T2C0D0 lnnnnn 2+1+1 19.02 W Q G G 9.64 49.05 4.61 12.78 H12 T17 T17 H18 A A A A 261 309 311 314
4 H1E0T3C0D0 llnlnn 3+1 63.55 Q R G G 49.05 187.78 4.61 12.78 T17 T17 T17 H18 A A A A 309 310 311 314
4 H2E0T2C0D0 lnnnnl 2+2 71.37 Q R D G 49.05 187.78 35.86 12.78 T17 T17 H18 H18 A A A A 309 310 313 314
3 H2E0T1C0D0 nnn 1+1+1 94.44 T R D 59.68 187.78 35.86 H4 T17 H18 A A A 205 310 313
4 H3E0T1C0D0 lnnnnn 2+1+1 6.76 W G G F 9.64 4.61 12.78 0.00 H12 T17 H18 H18 A A A A 261 311 314 315
4 H4E0T0C0D0 nnnhhl 2:1+1 19.04 W G F F 9.64 12.78 0.00 53.73 H12 H18 H18 H18 A A A A 261 314 315 318
3 H3E0T0C0D0 hhl 2:1 50.48 D G E 35.86 12.78 102.81 H18 H18 H18 A A A 313 314 317
3 H3E0T0C0D0 hhl 2:1 56.44 G E F 12.78 102.81 53.73 H18 H18 H18 A A A 314 317 318
3 H3E0T0C0D0 hhl 2:1 54.20 D V E 35.86 23.94 102.81 H18 H18 H18 A A A 313 316 317
3 H2E0T0C1D0 nnl 2+1 85.55 V E H 23.94 102.81 129.89 H18 H18 C19 A A A 316 317 320
5 H4E0T0C1D0 lnnnnnnlhh 2:1+2 31.07 F F F N Y 53.73 0.00 20.04 21.24 60.32 H18 C19 H21 H21 H21 A A B B B 318 319 17 18 21
4 H3E0T0C1D0 nnnlnh 2:1+1 15.84 W F F F 9.64 0.00 53.73 0.00 H12 H18 H18 C19 A A A A 261 315 318 319
4 H3E0T0C1D0 nnnlnh 2:1+1 58.38 F N Y A 53.73 21.24 60.32 98.23 H18 H21 H21 C22 A B B B 318 18 21 22
3 H1E0T0C2D0 lll 3 69.19 G R P 65.61 78.69 63.26 C20 C20 H21 B B B 0 1 2
3 H1E0T0C2D0 nnl 2+1 76.93 G R I 65.61 78.69 86.50 C20 C20 H21 B B B 0 1 4
3 H2E0T0C1D0 lnl 3 56.40 G P E 65.61 63.26 40.34 C20 H21 H21 B B B 0 2 3
3 H2E0T0C1D0 nnl 2+1 64.15 G E I 65.61 40.34 86.50 C20 H21 H21 B B B 0 3 4
3 H2E0T0C1D0 nnl 2+1 84.28 R I W 78.69 86.50 87.64 C20 H21 H21 B B B 1 4 5
3 H2E0T0C1D0 nhl 2:1 76.53 R P W 78.69 63.26 87.64 C20 H21 H21 B B B 1 2 5
3 H3E0T0C0D0 hhl 2:1 34.59 P E I 63.26 40.34 0.16 H21 H21 H21 B B B 2 3 6
3 H3E0T0C0D0 hhl 2:1 97.95 I W Q 86.50 87.64 119.72 H21 H21 H21 B B B 4 5 8
3 H3E0T0C0D0 hhl 2:1 76.95 W Q E 87.64 119.72 23.50 H21 H21 H21 B B B 5 8 9
3 H3E0T0C0D0 hhl 2:1 101.48 Q R R 119.72 58.27 126.46 H21 H21 H21 B B B 8 11 12
3 H3E0T0C0D0 hhl 2:1 89.89 Q E R 119.72 23.50 126.46 H21 H21 H21 B B B 8 9 12
3 H3E0T0C0D0 hhl 2:1 78.77 R R D 58.27 126.46 51.58 H21 H21 H21 B B B 11 12 15
3 H3E0T0C0D0 hhl 2:1 84.08 R D E 126.46 51.58 74.20 H21 H21 H21 B B B 12 15 16
3 H3E0T0C0D0 hhl 2:1 48.27 D N A 51.58 21.24 71.99 H21 H21 H21 B B B 15 18 19
3 H3E0T0C0D0 hhl 2:1 65.92 D E A 51.58 74.20 71.99 H21 H21 H21 B B B 15 16 19
3 H3E0T0C0D0 hhl 2:1 106.26 E A Y 74.20 71.99 172.60 H21 H21 H21 B B B 16 19 20
3 H3E0T0C0D0 hhl 2:1 88.95 E F Y 74.20 20.04 172.60 H21 H21 H21 B B B 16 17 20
3 H3E0T0C0D0 hhl 2:1 84.32 F Y Y 20.04 172.60 60.32 H21 H21 H21 B B B 17 20 21
3 H2E0T0C1D0 nnl 2+1 63.82 N A A 21.24 71.99 98.23 H21 H21 C22 B B B 18 19 22
