# Supplementary material for: Characterizing the consensus residue specificity and surface of BCL-2 binding to BH3 ligands using the Knob-Socket model
Source: PLoS One. 2023 Feb 16;18(2):e0281463. doi: 10.1371/journal.pone.0281463 (PMC9934389; doi:10.1371/journal.pone.0281463)
Supplement: S1 File — (TGZ) [file pone.0281463.s008.tgz › BCL3_Bax_KS_files/2pqk/f2pqk.pdb]

ATOM      1  N   ASP A 172     -15.994  25.049  47.612  1.00 34.76           N  
ATOM      2  CA  ASP A 172     -14.853  25.251  46.652  1.00 34.25           C  
ATOM      3  C   ASP A 172     -14.303  23.923  46.135  1.00 34.23           C  
ATOM      4  O   ASP A 172     -13.244  23.451  46.579  1.00 34.11           O  
ATOM      5  CB  ASP A 172     -13.740  26.067  47.301  1.00 34.21           C  
ATOM      6  CG  ASP A 172     -12.745  26.623  46.285  1.00 35.03           C  
ATOM      7  OD1 ASP A 172     -12.790  26.239  45.082  1.00 34.74           O  
ATOM      8  OD2 ASP A 172     -11.902  27.441  46.709  1.00 34.77           O  
ATOM      9  N   GLU A 173     -15.024  23.339  45.185  1.00 33.78           N  
ATOM     10  CA  GLU A 173     -14.683  22.029  44.643  1.00 34.09           C  
ATOM     11  C   GLU A 173     -13.329  22.024  43.919  1.00 33.57           C  
ATOM     12  O   GLU A 173     -12.583  21.048  44.012  1.00 33.60           O  
ATOM     13  CB  GLU A 173     -15.823  21.498  43.755  1.00 34.24           C  
ATOM     14  CG  GLU A 173     -15.491  20.253  42.898  1.00 37.04           C  
ATOM     15  CD  GLU A 173     -15.114  19.009  43.715  1.00 39.84           C  
ATOM     16  OE1 GLU A 173     -15.446  18.935  44.920  1.00 39.44           O  
ATOM     17  OE2 GLU A 173     -14.485  18.094  43.134  1.00 41.63           O  
ATOM     18  N   LEU A 174     -12.998  23.115  43.227  1.00 32.94           N  
ATOM     19  CA  LEU A 174     -11.732  23.168  42.502  1.00 33.02           C  
ATOM     20  C   LEU A 174     -10.544  23.093  43.451  1.00 33.03           C  
ATOM     21  O   LEU A 174      -9.577  22.361  43.193  1.00 33.57           O  
ATOM     22  CB  LEU A 174     -11.641  24.412  41.610  1.00 32.96           C  
ATOM     23  CG  LEU A 174     -10.343  24.551  40.796  1.00 32.91           C  
ATOM     24  CD1 LEU A 174     -10.084  23.335  39.879  1.00 34.50           C  
ATOM     25  CD2 LEU A 174     -10.382  25.828  39.999  1.00 34.77           C  
ATOM     26  N   TYR A 175     -10.608  23.856  44.539  1.00 32.83           N  
ATOM     27  CA  TYR A 175      -9.578  23.782  45.557  1.00 32.84           C  
ATOM     28  C   TYR A 175      -9.497  22.382  46.160  1.00 32.74           C  
ATOM     29  O   TYR A 175      -8.413  21.830  46.264  1.00 31.99           O  
ATOM     30  CB  TYR A 175      -9.802  24.805  46.674  1.00 34.17           C  
ATOM     31  CG  TYR A 175      -8.631  24.851  47.630  1.00 35.12           C  
ATOM     32  CD1 TYR A 175      -7.588  25.748  47.428  1.00 38.50           C  
ATOM     33  CD2 TYR A 175      -8.554  23.976  48.715  1.00 37.78           C  
ATOM     34  CE1 TYR A 175      -6.503  25.789  48.287  1.00 40.67           C  
ATOM     35  CE2 TYR A 175      -7.470  24.007  49.581  1.00 40.56           C  
ATOM     36  CZ  TYR A 175      -6.447  24.914  49.352  1.00 40.99           C  
ATOM     37  OH  TYR A 175      -5.364  24.960  50.201  1.00 42.63           O  
ATOM     38  N   ARG A 176     -10.647  21.829  46.567  1.00 31.93           N  
ATOM     39  CA  ARG A 176     -10.718  20.476  47.143  1.00 32.00           C  
ATOM     40  C   ARG A 176     -10.158  19.412  46.202  1.00 31.83           C  
ATOM     41  O   ARG A 176      -9.383  18.547  46.615  1.00 31.80           O  
ATOM     42  CB  ARG A 176     -12.168  20.121  47.500  1.00 32.11           C  
ATOM     43  CG  ARG A 176     -12.320  18.817  48.301  1.00 34.03           C  
ATOM     44  CD  ARG A 176     -13.603  18.065  47.929  1.00 35.57           C  
ATOM     45  NE  ARG A 176     -13.585  17.605  46.533  1.00 37.46           N  
ATOM     46  CZ  ARG A 176     -12.945  16.518  46.094  1.00 39.10           C  
ATOM     47  NH1 ARG A 176     -13.002  16.186  44.808  1.00 37.39           N  
ATOM     48  NH2 ARG A 176     -12.256  15.749  46.934  1.00 39.07           N  
ATOM     49  N   GLN A 177     -10.554  19.474  44.935  1.00 31.47           N  
ATOM     50  CA  GLN A 177     -10.060  18.522  43.959  1.00 31.70           C  
ATOM     51  C   GLN A 177      -8.550  18.655  43.751  1.00 30.81           C  
ATOM     52  O   GLN A 177      -7.835  17.647  43.692  1.00 30.95           O  
ATOM     53  CB  GLN A 177     -10.791  18.678  42.638  1.00 31.65           C  
ATOM     54  CG  GLN A 177     -10.282  17.746  41.573  1.00 33.59           C  
ATOM     55  CD  GLN A 177     -10.924  18.010  40.234  1.00 35.37           C  
ATOM     56  OE1 GLN A 177     -11.154  19.164  39.854  1.00 36.47           O  
ATOM     57  NE2 GLN A 177     -11.218  16.945  39.512  1.00 34.44           N  
ATOM     58  N   SER A 178      -8.081  19.896  43.643  1.00 30.19           N  
ATOM     59  CA  SER A 178      -6.671  20.194  43.411  1.00 29.51           C  
ATOM     60  C   SER A 178      -5.815  19.731  44.596  1.00 29.63           C  
ATOM     61  O   SER A 178      -4.768  19.128  44.412  1.00 28.65           O  
ATOM     62  CB  SER A 178      -6.473  21.694  43.161  1.00 29.64           C  
ATOM     63  OG  SER A 178      -7.075  22.106  41.920  1.00 30.10           O  
ATOM     64  N   LEU A 179      -6.259  20.039  45.810  1.00 29.53           N  
ATOM     65  CA  LEU A 179      -5.561  19.577  47.020  1.00 30.47           C  
ATOM     66  C   LEU A 179      -5.476  18.037  47.100  1.00 30.60           C  
ATOM     67  O   LEU A 179      -4.446  17.483  47.458  1.00 31.63           O  
ATOM     68  CB  LEU A 179      -6.255  20.120  48.271  1.00 30.00           C  
ATOM     69  CG  LEU A 179      -5.494  19.888  49.580  1.00 30.19           C  
ATOM     70  CD1 LEU A 179      -4.160  20.614  49.519  1.00 27.00           C  
ATOM     71  CD2 LEU A 179      -6.331  20.345  50.779  1.00 28.89           C  
ATOM     72  N   GLU A 180      -6.556  17.360  46.748  1.00 31.13           N  
ATOM     73  CA  GLU A 180      -6.607  15.889  46.763  1.00 31.30           C  
ATOM     74  C   GLU A 180      -5.574  15.299  45.790  1.00 31.11           C  
ATOM     75  O   GLU A 180      -4.780  14.416  46.161  1.00 30.69           O  
ATOM     76  CB  GLU A 180      -8.012  15.418  46.398  1.00 31.68           C  
ATOM     77  CG  GLU A 180      -8.225  13.898  46.468  1.00 34.71           C  
ATOM     78  CD  GLU A 180      -9.674  13.495  46.287  1.00 38.95           C  
ATOM     79  OE1 GLU A 180     -10.347  14.037  45.382  1.00 41.98           O  
ATOM     80  OE2 GLU A 180     -10.152  12.628  47.048  1.00 41.45           O  
ATOM     81  N   ILE A 181      -5.581  15.795  44.555  1.00 30.39           N  
ATOM     82  CA  ILE A 181      -4.651  15.314  43.523  1.00 30.51           C  
ATOM     83  C   ILE A 181      -3.201  15.539  43.967  1.00 30.37           C  
ATOM     84  O   ILE A 181      -2.391  14.609  43.977  1.00 30.39           O  
ATOM     85  CB  ILE A 181      -4.920  15.985  42.141  1.00 30.45           C  
ATOM     86  CG1 ILE A 181      -6.267  15.514  41.570  1.00 30.54           C  
ATOM     87  CG2 ILE A 181      -3.770  15.685  41.143  1.00 30.36           C  
ATOM     88  CD1 ILE A 181      -6.778  16.393  40.398  1.00 28.62           C  
ATOM     89  N   ILE A 182      -2.899  16.774  44.359  1.00 29.95           N  
ATOM     90  CA  ILE A 182      -1.546  17.153  44.767  1.00 29.37           C  
ATOM     91  C   ILE A 182      -1.105  16.408  46.033  1.00 29.57           C  
ATOM     92  O   ILE A 182       0.031  15.930  46.094  1.00 29.33           O  
ATOM     93  CB  ILE A 182      -1.397  18.711  44.887  1.00 29.21           C  
ATOM     94  CG1 ILE A 182      -1.579  19.363  43.511  1.00 28.82           C  
ATOM     95  CG2 ILE A 182      -0.048  19.117  45.531  1.00 28.89           C  
ATOM     96  CD1 ILE A 182      -1.554  20.914  43.527  1.00 29.77           C  
ATOM     97  N   SER A 183      -1.994  16.294  47.024  1.00 29.82           N  
ATOM     98  CA  SER A 183      -1.670  15.574  48.273  1.00 30.28           C  
ATOM     99  C   SER A 183      -1.367  14.104  48.012  1.00 30.07           C  
ATOM    100  O   SER A 183      -0.366  13.576  48.492  1.00 29.97           O  
ATOM    101  CB  SER A 183      -2.797  15.694  49.308  1.00 30.02           C  
ATOM    102  OG  SER A 183      -2.980  17.054  49.657  1.00 32.33           O  
ATOM    103  N   ARG A 184      -2.245  13.457  47.255  1.00 29.78           N  
ATOM    104  CA  ARG A 184      -2.063  12.059  46.901  1.00 30.48           C  
ATOM    105  C   ARG A 184      -0.736  11.823  46.190  1.00 30.34           C  
ATOM    106  O   ARG A 184      -0.036  10.875  46.523  1.00 30.07           O  
ATOM    107  CB  ARG A 184      -3.212  11.560  46.046  1.00 30.39           C  
ATOM    108  CG  ARG A 184      -4.462  11.332  46.861  1.00 32.97           C  
ATOM    109  CD  ARG A 184      -5.257  10.191  46.317  1.00 35.36           C  
ATOM    110  NE  ARG A 184      -6.485  10.037  47.077  1.00 38.29           N  
ATOM    111  CZ  ARG A 184      -7.247   8.953  47.062  1.00 39.58           C  
ATOM    112  NH1 ARG A 184      -6.919   7.899  46.319  1.00 39.93           N  
ATOM    113  NH2 ARG A 184      -8.339   8.926  47.807  1.00 40.80           N  
ATOM    114  N   TYR A 185      -0.391  12.688  45.231  1.00 29.87           N  
ATOM    115  CA  TYR A 185       0.882  12.547  44.528  1.00 30.38           C  
ATOM    116  C   TYR A 185       2.054  12.684  45.491  1.00 30.26           C  
ATOM    117  O   TYR A 185       2.929  11.819  45.528  1.00 29.46           O  
ATOM    118  CB  TYR A 185       1.029  13.558  43.381  1.00 31.29           C  
ATOM    119  CG  TYR A 185       2.308  13.379  42.577  1.00 32.25           C  
ATOM    120  CD1 TYR A 185       2.590  12.166  41.947  1.00 33.98           C  
ATOM    121  CD2 TYR A 185       3.221  14.429  42.424  1.00 33.86           C  
ATOM    122  CE1 TYR A 185       3.755  11.993  41.213  1.00 35.89           C  
ATOM    123  CE2 TYR A 185       4.395  14.260  41.687  1.00 33.85           C  
ATOM    124  CZ  TYR A 185       4.647  13.047  41.081  1.00 34.98           C  
ATOM    125  OH  TYR A 185       5.799  12.860  40.344  1.00 36.47           O  
ATOM    126  N   LEU A 186       2.066  13.771  46.264  1.00 30.06           N  
ATOM    127  CA  LEU A 186       3.154  14.029  47.200  1.00 31.10           C  
ATOM    128  C   LEU A 186       3.281  12.892  48.224  1.00 31.93           C  
ATOM    129  O   LEU A 186       4.390  12.432  48.501  1.00 32.09           O  
ATOM    130  CB  LEU A 186       2.974  15.394  47.892  1.00 30.89           C  
ATOM    131  CG  LEU A 186       3.732  16.596  47.290  1.00 30.69           C  
ATOM    132  CD1 LEU A 186       3.534  16.759  45.789  1.00 30.95           C  
ATOM    133  CD2 LEU A 186       3.389  17.898  48.040  1.00 30.19           C  
ATOM    134  N   ARG A 187       2.146  12.432  48.754  1.00 33.00           N  
ATOM    135  CA  ARG A 187       2.123  11.353  49.739  1.00 34.11           C  
ATOM    136  C   ARG A 187       2.666  10.039  49.164  1.00 34.46           C  
ATOM    137  O   ARG A 187       3.464   9.360  49.822  1.00 34.67           O  
ATOM    138  CB  ARG A 187       0.709  11.167  50.324  1.00 34.56           C  
ATOM    139  CG  ARG A 187       0.665  10.392  51.639  1.00 36.88           C  
ATOM    140  CD  ARG A 187      -0.760  10.298  52.214  1.00 41.04           C  
ATOM    141  NE  ARG A 187      -1.206  11.559  52.820  1.00 44.42           N  
ATOM    142  CZ  ARG A 187      -2.120  12.385  52.301  1.00 45.77           C  
ATOM    143  NH1 ARG A 187      -2.723  12.105  51.150  1.00 46.07           N  
ATOM    144  NH2 ARG A 187      -2.439  13.505  52.946  1.00 46.43           N  
ATOM    145  N   GLU A 188       2.251   9.671  47.949  1.00 34.98           N  
ATOM    146  CA  GLU A 188       2.737   8.418  47.366  1.00 35.90           C  
ATOM    147  C   GLU A 188       4.209   8.526  46.958  1.00 36.21           C  
ATOM    148  O   GLU A 188       4.963   7.557  47.071  1.00 36.02           O  
ATOM    149  CB  GLU A 188       1.833   7.889  46.235  1.00 36.20           C  
ATOM    150  CG  GLU A 188       1.828   8.682  44.953  1.00 38.18           C  
ATOM    151  CD  GLU A 188       0.879   8.113  43.892  1.00 40.94           C  
ATOM    152  OE1 GLU A 188      -0.138   7.460  44.226  1.00 41.49           O  
ATOM    153  OE2 GLU A 188       1.155   8.343  42.703  1.00 42.60           O  
ATOM    154  N   GLN A 189       4.623   9.715  46.523  1.00 36.38           N  
ATOM    155  CA  GLN A 189       6.037   9.959  46.254  1.00 36.79           C  
ATOM    156  C   GLN A 189       6.869   9.840  47.524  1.00 37.11           C  
ATOM    157  O   GLN A 189       7.943   9.249  47.505  1.00 36.93           O  
ATOM    158  CB  GLN A 189       6.247  11.325  45.597  1.00 36.87           C  
ATOM    159  CG  GLN A 189       5.784  11.369  44.147  1.00 36.35           C  
ATOM    160  CD  GLN A 189       6.747  10.678  43.204  1.00 37.52           C  
ATOM    161  OE1 GLN A 189       6.419   9.655  42.594  1.00 36.00           O  
ATOM    162  NE2 GLN A 189       7.942  11.243  43.070  1.00 39.49           N  
ATOM    163  N   ALA A 190       6.365  10.397  48.624  1.00 37.61           N  
ATOM    164  CA  ALA A 190       7.107  10.419  49.880  1.00 38.41           C  
ATOM    165  C   ALA A 190       7.147   9.059  50.583  1.00 39.10           C  
ATOM    166  O   ALA A 190       8.159   8.717  51.201  1.00 38.89           O  
ATOM    167  CB  ALA A 190       6.550  11.481  50.811  1.00 38.28           C  
ATOM    168  N   THR A 191       6.053   8.297  50.492  1.00 39.99           N  
ATOM    169  CA  THR A 191       5.958   7.000  51.175  1.00 41.14           C  
ATOM    170  C   THR A 191       6.326   5.804  50.288  1.00 42.00           C  
ATOM    171  O   THR A 191       6.718   4.743  50.794  1.00 42.23           O  
ATOM    172  CB  THR A 191       4.556   6.756  51.791  1.00 40.94           C  
ATOM    173  OG1 THR A 191       3.567   6.709  50.755  1.00 40.99           O  
ATOM    174  CG2 THR A 191       4.202   7.839  52.794  1.00 41.18           C  
ATOM    175  N   GLY A 192       6.194   5.976  48.976  1.00 42.99           N  
ATOM    176  CA  GLY A 192       6.455   4.901  48.018  1.00 44.60           C  
ATOM    177  C   GLY A 192       5.308   3.911  47.877  1.00 45.89           C  
ATOM    178  O   GLY A 192       5.510   2.792  47.401  1.00 46.27           O  
ATOM    179  N   ALA A 193       4.107   4.315  48.292  1.00 47.00           N  
ATOM    180  CA  ALA A 193       2.927   3.448  48.248  1.00 48.29           C  
ATOM    181  C   ALA A 193       1.671   4.222  47.866  1.00 49.19           C  
ATOM    182  O   ALA A 193       1.495   5.367  48.275  1.00 49.46           O  
ATOM    183  CB  ALA A 193       2.734   2.731  49.589  1.00 48.11           C  
ATOM    184  N   LYS A 194       0.800   3.587  47.086  1.00 50.36           N  
ATOM    185  CA  LYS A 194      -0.413   4.233  46.580  1.00 51.67           C  
ATOM    186  C   LYS A 194      -1.604   4.134  47.547  1.00 52.38           C  
ATOM    187  O   LYS A 194      -1.643   3.254  48.414  1.00 52.14           O  
ATOM    188  CB  LYS A 194      -0.787   3.654  45.211  1.00 51.79           C  
ATOM    189  CG  LYS A 194       0.167   4.040  44.084  1.00 52.67           C  
ATOM    190  CD  LYS A 194      -0.180   3.309  42.793  1.00 53.84           C  
ATOM    191  CE  LYS A 194       0.708   3.766  41.645  1.00 54.15           C  
ATOM    192  NZ  LYS A 194       0.311   3.125  40.353  1.00 54.95           N  
ATOM    193  N   ASP A 195      -2.564   5.046  47.378  1.00 53.26           N  
ATOM    194  CA  ASP A 195      -3.770   5.134  48.215  1.00 54.37           C  
ATOM    195  C   ASP A 195      -5.001   4.559  47.493  1.00 55.06           C  
ATOM    196  O   ASP A 195      -5.104   4.656  46.269  1.00 55.02           O  
ATOM    197  CB  ASP A 195      -4.021   6.603  48.587  1.00 54.30           C  
ATOM    198  CG  ASP A 195      -5.005   6.778  49.747  1.00 54.95           C  
ATOM    199  OD1 ASP A 195      -5.578   5.782  50.242  1.00 55.23           O  
ATOM    200  OD2 ASP A 195      -5.204   7.941  50.167  1.00 55.73           O  
ATOM    201  N   THR A 196      -5.928   3.970  48.255  1.00 55.92           N  
ATOM    202  CA  THR A 196      -7.198   3.469  47.705  1.00 56.76           C  
ATOM    203  C   THR A 196      -8.433   4.247  48.211  1.00 57.07           C  
ATOM    204  O   THR A 196      -8.658   4.365  49.423  1.00 57.10           O  
ATOM    205  CB  THR A 196      -7.384   1.954  47.981  1.00 56.93           C  
ATOM    206  OG1 THR A 196      -6.205   1.239  47.586  1.00 57.50           O  
ATOM    207  CG2 THR A 196      -8.593   1.396  47.220  1.00 57.35           C  
ATOM    208  N   LYS A 197      -9.215   4.771  47.261  1.00 57.32           N  
ATOM    209  CA  LYS A 197     -10.524   5.401  47.513  1.00 57.37           C  
ATOM    210  C   LYS A 197     -10.452   6.675  48.351  1.00 57.55           C  
ATOM    211  O   LYS A 197     -10.753   7.770  47.860  1.00 57.45           O  
ATOM    212  CB  LYS A 197     -11.513   4.399  48.128  1.00 57.41           C  
ATOM    213  N   GLY A 203     -12.996  13.083  40.131  1.00 47.43           N  
ATOM    214  CA  GLY A 203     -13.236  11.654  40.377  1.00 47.25           C  
ATOM    215  C   GLY A 203     -12.587  10.784  39.313  1.00 47.15           C  
ATOM    216  O   GLY A 203     -11.526  10.187  39.538  1.00 47.01           O  
ATOM    217  N   ALA A 204     -13.243  10.701  38.156  1.00 46.72           N  
ATOM    218  CA  ALA A 204     -12.678  10.048  36.978  1.00 45.92           C  
ATOM    219  C   ALA A 204     -11.575  10.941  36.419  1.00 45.28           C  
ATOM    220  O   ALA A 204     -10.492  10.465  36.088  1.00 44.84           O  
ATOM    221  CB  ALA A 204     -13.754   9.801  35.933  1.00 46.03           C  
ATOM    222  N   THR A 205     -11.860  12.238  36.330  1.00 44.56           N  
ATOM    223  CA  THR A 205     -10.844  13.228  35.971  1.00 43.90           C  
ATOM    224  C   THR A 205      -9.730  13.302  37.016  1.00 42.70           C  
ATOM    225  O   THR A 205      -8.572  13.420  36.643  1.00 42.62           O  
ATOM    226  CB  THR A 205     -11.431  14.627  35.713  1.00 44.17           C  
ATOM    227  OG1 THR A 205     -10.371  15.609  35.722  1.00 44.15           O  
ATOM    228  CG2 THR A 205     -12.488  14.970  36.771  1.00 45.37           C  
ATOM    229  N   SER A 206     -10.076  13.226  38.305  1.00 41.26           N  
ATOM    230  CA  SER A 206      -9.056  13.241  39.369  1.00 39.87           C  
ATOM    231  C   SER A 206      -8.129  12.032  39.269  1.00 39.09           C  
ATOM    232  O   SER A 206      -6.916  12.165  39.436  1.00 38.13           O  
ATOM    233  CB  SER A 206      -9.692  13.289  40.756  1.00 39.92           C  
ATOM    234  OG  SER A 206     -10.464  14.463  40.915  1.00 39.72           O  
ATOM    235  N   ARG A 207      -8.708  10.856  39.000  1.00 37.91           N  
ATOM    236  CA  ARG A 207      -7.914   9.645  38.800  1.00 37.19           C  
ATOM    237  C   ARG A 207      -6.973   9.799  37.628  1.00 35.90           C  
ATOM    238  O   ARG A 207      -5.792   9.488  37.737  1.00 35.24           O  
ATOM    239  CB  ARG A 207      -8.797   8.416  38.569  1.00 37.29           C  
ATOM    240  CG  ARG A 207      -8.918   7.542  39.778  1.00 40.04           C  
ATOM    241  CD  ARG A 207      -9.503   6.169  39.432  1.00 43.22           C  
ATOM    242  NE  ARG A 207     -10.910   6.258  39.037  1.00 47.55           N  
ATOM    243  CZ  ARG A 207     -11.925   6.453  39.880  1.00 49.17           C  
ATOM    244  NH1 ARG A 207     -11.709   6.592  41.188  1.00 49.32           N  
ATOM    245  NH2 ARG A 207     -13.164   6.517  39.411  1.00 49.60           N  
ATOM    246  N   LYS A 208      -7.509  10.270  36.508  1.00 35.10           N  
ATOM    247  CA  LYS A 208      -6.709  10.463  35.306  1.00 34.54           C  
ATOM    248  C   LYS A 208      -5.675  11.574  35.492  1.00 33.54           C  
ATOM    249  O   LYS A 208      -4.568  11.485  34.967  1.00 33.28           O  
ATOM    250  CB  LYS A 208      -7.598  10.750  34.092  1.00 35.24           C  
ATOM    251  CG  LYS A 208      -8.125   9.498  33.367  1.00 36.78           C  
ATOM    252  CD  LYS A 208      -9.537   9.133  33.824  1.00 41.09           C  
ATOM    253  CE  LYS A 208     -10.245   8.131  32.887  1.00 43.11           C  
ATOM    254  NZ  LYS A 208     -10.823   8.806  31.676  1.00 44.06           N  
ATOM    255  N   ALA A 209      -6.041  12.621  36.229  1.00 32.04           N  
ATOM    256  CA  ALA A 209      -5.083  13.683  36.559  1.00 31.85           C  
ATOM    257  C   ALA A 209      -3.916  13.096  37.356  1.00 31.49           C  
ATOM    258  O   ALA A 209      -2.765  13.362  37.038  1.00 30.93           O  
ATOM    259  CB  ALA A 209      -5.756  14.823  37.336  1.00 30.98           C  
ATOM    260  N   LEU A 210      -4.224  12.271  38.364  1.00 31.58           N  
ATOM    261  CA  LEU A 210      -3.181  11.622  39.167  1.00 32.33           C  
ATOM    262  C   LEU A 210      -2.273  10.690  38.342  1.00 32.72           C  
ATOM    263  O   LEU A 210      -1.057  10.718  38.521  1.00 33.48           O  
ATOM    264  CB  LEU A 210      -3.774  10.877  40.379  1.00 32.73           C  
ATOM    265  CG  LEU A 210      -2.776  10.312  41.406  1.00 33.10           C  
ATOM    266  CD1 LEU A 210      -1.790  11.364  41.924  1.00 35.05           C  
ATOM    267  CD2 LEU A 210      -3.506   9.651  42.568  1.00 33.78           C  
ATOM    268  N   GLU A 211      -2.854   9.866  37.461  1.00 32.86           N  
ATOM    269  CA  GLU A 211      -2.072   9.022  36.545  1.00 33.22           C  
ATOM    270  C   GLU A 211      -1.142   9.847  35.659  1.00 33.03           C  
ATOM    271  O   GLU A 211       0.009   9.483  35.436  1.00 32.79           O  
ATOM    272  CB  GLU A 211      -2.986   8.181  35.649  1.00 33.37           C  
ATOM    273  CG  GLU A 211      -3.822   7.163  36.385  1.00 36.79           C  
ATOM    274  CD  GLU A 211      -4.962   6.589  35.543  1.00 40.81           C  
ATOM    275  OE1 GLU A 211      -5.141   7.012  34.370  1.00 41.05           O  
ATOM    276  OE2 GLU A 211      -5.681   5.708  36.075  1.00 42.21           O  
ATOM    277  N   THR A 212      -1.666  10.944  35.125  1.00 32.98           N  
ATOM    278  CA  THR A 212      -0.863  11.880  34.346  1.00 33.20           C  
ATOM    279  C   THR A 212       0.277  12.479  35.181  1.00 33.53           C  
ATOM    280  O   THR A 212       1.423  12.551  34.723  1.00 33.60           O  
ATOM    281  CB  THR A 212      -1.746  13.006  33.768  1.00 33.05           C  
ATOM    282  OG1 THR A 212      -2.741  12.430  32.913  1.00 33.83           O  
ATOM    283  CG2 THR A 212      -0.919  14.004  32.974  1.00 33.05           C  
ATOM    284  N   LEU A 213      -0.046  12.918  36.393  1.00 33.15           N  
ATOM    285  CA  LEU A 213       0.942  13.518  37.283  1.00 33.62           C  
ATOM    286  C   LEU A 213       2.070  12.537  37.620  1.00 33.79           C  
ATOM    287  O   LEU A 213       3.256  12.898  37.571  1.00 33.26           O  
ATOM    288  CB  LEU A 213       0.237  14.036  38.550  1.00 33.28           C  
ATOM    289  CG  LEU A 213       0.940  14.920  39.559  1.00 34.01           C  
ATOM    290  CD1 LEU A 213       1.685  16.122  38.904  1.00 30.38           C  
ATOM    291  CD2 LEU A 213      -0.098  15.374  40.614  1.00 34.00           C  
ATOM    292  N   ARG A 214       1.705  11.283  37.912  1.00 33.82           N  
ATOM    293  CA  ARG A 214       2.692  10.223  38.104  1.00 34.21           C  
ATOM    294  C   ARG A 214       3.647  10.106  36.923  1.00 34.48           C  
ATOM    295  O   ARG A 214       4.866  10.089  37.095  1.00 34.97           O  
ATOM    296  CB  ARG A 214       2.011   8.873  38.280  1.00 34.02           C  
ATOM    297  CG  ARG A 214       1.322   8.689  39.594  1.00 34.61           C  
ATOM    298  CD  ARG A 214       0.737   7.288  39.664  1.00 35.24           C  
ATOM    299  NE  ARG A 214      -0.018   7.117  40.894  1.00 34.44           N  
ATOM    300  CZ  ARG A 214      -1.289   6.753  40.960  1.00 36.73           C  
ATOM    301  NH1 ARG A 214      -1.973   6.485  39.852  1.00 39.05           N  
ATOM    302  NH2 ARG A 214      -1.873   6.629  42.146  1.00 36.17           N  
ATOM    303  N   ARG A 215       3.080  10.016  35.726  1.00 34.07           N  
ATOM    304  CA  ARG A 215       3.857   9.846  34.510  1.00 33.39           C  
ATOM    305  C   ARG A 215       4.749  11.075  34.227  1.00 33.24           C  
ATOM    306  O   ARG A 215       5.962  10.938  34.032  1.00 31.84           O  
ATOM    307  CB  ARG A 215       2.923   9.557  33.330  1.00 33.25           C  
ATOM    308  CG  ARG A 215       3.586   9.621  31.973  1.00 33.86           C  
ATOM    309  CD  ARG A 215       2.688   9.061  30.880  1.00 34.85           C  
ATOM    310  NE  ARG A 215       1.348   9.662  30.846  1.00 32.76           N  
ATOM    311  CZ  ARG A 215       1.045  10.815  30.252  1.00 33.21           C  
ATOM    312  NH1 ARG A 215       1.980  11.541  29.641  1.00 30.91           N  
ATOM    313  NH2 ARG A 215      -0.208  11.246  30.265  1.00 32.73           N  
ATOM    314  N   VAL A 216       4.153  12.262  34.187  1.00 32.78           N  
ATOM    315  CA  VAL A 216       4.910  13.443  33.764  1.00 34.07           C  
ATOM    316  C   VAL A 216       5.766  14.010  34.918  1.00 34.43           C  
ATOM    317  O   VAL A 216       6.823  14.585  34.674  1.00 35.20           O  
ATOM    318  CB  VAL A 216       3.999  14.564  33.137  1.00 34.01           C  
ATOM    319  CG1 VAL A 216       3.239  14.022  31.902  1.00 33.93           C  
ATOM    320  CG2 VAL A 216       3.009  15.121  34.149  1.00 36.31           C  
ATOM    321  N   GLY A 217       5.284  13.860  36.151  1.00 34.46           N  
ATOM    322  CA  GLY A 217       6.018  14.288  37.350  1.00 35.13           C  
ATOM    323  C   GLY A 217       7.276  13.462  37.562  1.00 35.36           C  
ATOM    324  O   GLY A 217       8.340  14.000  37.901  1.00 35.48           O  
ATOM    325  N   ASP A 218       7.168  12.156  37.357  1.00 35.21           N  
ATOM    326  CA  ASP A 218       8.347  11.315  37.350  1.00 35.97           C  
ATOM    327  C   ASP A 218       9.273  11.709  36.201  1.00 35.82           C  
ATOM    328  O   ASP A 218      10.481  11.785  36.385  1.00 36.04           O  
ATOM    329  CB  ASP A 218       7.984   9.825  37.287  1.00 36.50           C  
ATOM    330  CG  ASP A 218       7.283   9.330  38.561  1.00 37.95           C  
ATOM    331  OD1 ASP A 218       6.907  10.153  39.428  1.00 39.83           O  
ATOM    332  OD2 ASP A 218       7.091   8.106  38.680  1.00 40.62           O  
ATOM    333  N   GLY A 219       8.702  11.974  35.028  1.00 36.07           N  
ATOM    334  CA  GLY A 219       9.490  12.407  33.857  1.00 35.55           C  
ATOM    335  C   GLY A 219      10.323  13.668  34.088  1.00 35.23           C  
ATOM    336  O   GLY A 219      11.521  13.687  33.806  1.00 34.29           O  
ATOM    337  N   VAL A 220       9.704  14.722  34.621  1.00 34.84           N  
ATOM    338  CA  VAL A 220      10.459  15.972  34.904  1.00 35.37           C  
ATOM    339  C   VAL A 220      11.616  15.764  35.887  1.00 35.46           C  
ATOM    340  O   VAL A 220      12.692  16.362  35.743  1.00 36.10           O  
ATOM    341  CB  VAL A 220       9.530  17.168  35.321  1.00 35.61           C  
ATOM    342  CG1 VAL A 220       8.563  16.749  36.322  1.00 36.37           C  
ATOM    343  CG2 VAL A 220      10.338  18.359  35.888  1.00 37.26           C  
ATOM    344  N   GLN A 221      11.429  14.896  36.869  1.00 34.98           N  
ATOM    345  CA  GLN A 221      12.502  14.661  37.810  1.00 35.92           C  
ATOM    346  C   GLN A 221      13.726  14.017  37.113  1.00 35.86           C  
ATOM    347  O   GLN A 221      14.867  14.221  37.547  1.00 35.36           O  
ATOM    348  CB  GLN A 221      11.998  13.849  39.001  1.00 36.71           C  
ATOM    349  CG  GLN A 221      10.980  14.622  39.852  1.00 38.67           C  
ATOM    350  CD  GLN A 221      10.594  13.902  41.131  1.00 43.72           C  
ATOM    351  OE1 GLN A 221      11.451  13.380  41.846  1.00 45.14           O  
ATOM    352  NE2 GLN A 221       9.291  13.865  41.425  1.00 45.70           N  
ATOM    353  N   ARG A 222      13.473  13.299  36.009  1.00 35.55           N  
ATOM    354  CA  ARG A 222      14.515  12.671  35.179  1.00 35.28           C  
ATOM    355  C   ARG A 222      15.247  13.632  34.230  1.00 34.94           C  
ATOM    356  O   ARG A 222      14.623  14.393  33.486  1.00 35.55           O  
ATOM    357  CB  ARG A 222      13.904  11.485  34.380  1.00 36.28           C  
ATOM    358  N   ASN A 223      16.573  13.532  34.210  1.00 34.64           N  
ATOM    359  CA  ASN A 223      17.466  14.526  33.577  1.00 33.98           C  
ATOM    360  C   ASN A 223      17.676  15.733  34.469  1.00 32.49           C  
ATOM    361  O   ASN A 223      18.696  16.422  34.357  1.00 32.93           O  
ATOM    362  CB  ASN A 223      16.948  15.042  32.234  1.00 34.34           C  
ATOM    363  CG  ASN A 223      17.150  14.069  31.096  1.00 33.00           C  
ATOM    364  OD1 ASN A 223      17.727  12.978  31.241  1.00 32.76           O  
ATOM    365  ND2 ASN A 223      16.645  14.459  29.946  1.00 28.00           N  
ATOM    366  N   HIS A 224      16.725  15.988  35.361  1.00 31.57           N  
ATOM    367  CA  HIS A 224      16.824  17.170  36.226  1.00 29.93           C  
ATOM    368  C   HIS A 224      17.141  16.856  37.692  1.00 30.44           C  
ATOM    369  O   HIS A 224      16.931  17.694  38.569  1.00 29.69           O  
ATOM    370  CB  HIS A 224      15.572  18.034  36.070  1.00 29.24           C  
ATOM    371  CG  HIS A 224      15.276  18.367  34.642  1.00 27.39           C  
ATOM    372  ND1 HIS A 224      14.194  17.853  33.967  1.00 25.65           N  
ATOM    373  CD2 HIS A 224      15.973  19.097  33.738  1.00 25.81           C  
ATOM    374  CE1 HIS A 224      14.218  18.272  32.712  1.00 26.28           C  
ATOM    375  NE2 HIS A 224      15.304  19.010  32.537  1.00 22.35           N  
ATOM    376  N   GLU A 225      17.675  15.658  37.941  1.00 30.67           N  
ATOM    377  CA  GLU A 225      18.032  15.220  39.301  1.00 31.46           C  
ATOM    378  C   GLU A 225      19.057  16.144  39.943  1.00 30.85           C  
ATOM    379  O   GLU A 225      18.904  16.568  41.091  1.00 29.93           O  
ATOM    380  CB  GLU A 225      18.566  13.778  39.298  1.00 32.04           C  
ATOM    381  CG  GLU A 225      17.630  12.767  38.643  1.00 36.03           C  
ATOM    382  CD  GLU A 225      17.778  12.695  37.110  1.00 41.92           C  
ATOM    383  OE1 GLU A 225      18.641  13.398  36.525  1.00 43.75           O  
ATOM    384  OE2 GLU A 225      17.022  11.924  36.483  1.00 44.45           O  
ATOM    385  N   THR A 226      20.103  16.462  39.185  1.00 31.19           N  
ATOM    386  CA  THR A 226      21.151  17.359  39.659  1.00 31.06           C  
ATOM    387  C   THR A 226      20.604  18.752  39.975  1.00 30.43           C  
ATOM    388  O   THR A 226      20.941  19.343  41.018  1.00 30.37           O  
ATOM    389  CB  THR A 226      22.308  17.439  38.647  1.00 31.62           C  
ATOM    390  OG1 THR A 226      22.916  16.148  38.548  1.00 33.48           O  
ATOM    391  CG2 THR A 226      23.368  18.448  39.105  1.00 32.26           C  
ATOM    392  N   ALA A 227      19.762  19.273  39.082  1.00 29.20           N  
ATOM    393  CA  ALA A 227      19.155  20.584  39.286  1.00 28.49           C  
ATOM    394  C   ALA A 227      18.240  20.569  40.504  1.00 28.04           C  
ATOM    395  O   ALA A 227      18.313  21.472  41.324  1.00 27.36           O  
ATOM    396  CB  ALA A 227      18.387  21.045  38.034  1.00 28.05           C  
ATOM    397  N   PHE A 228      17.395  19.540  40.629  1.00 27.91           N  
ATOM    398  CA  PHE A 228      16.508  19.399  41.808  1.00 28.52           C  
ATOM    399  C   PHE A 228      17.289  19.310  43.136  1.00 29.21           C  
ATOM    400  O   PHE A 228      16.934  19.987  44.098  1.00 29.22           O  
ATOM    401  CB  PHE A 228      15.554  18.213  41.648  1.00 29.13           C  
ATOM    402  CG  PHE A 228      14.300  18.531  40.830  1.00 28.66           C  
ATOM    403  CD1 PHE A 228      14.343  19.439  39.773  1.00 32.34           C  
ATOM    404  CD2 PHE A 228      13.090  17.904  41.115  1.00 31.00           C  
ATOM    405  CE1 PHE A 228      13.164  19.745  39.013  1.00 32.69           C  
ATOM    406  CE2 PHE A 228      11.914  18.197  40.365  1.00 31.72           C  
ATOM    407  CZ  PHE A 228      11.970  19.122  39.314  1.00 30.52           C  
ATOM    408  N   GLN A 229      18.342  18.494  43.174  1.00 29.39           N  
ATOM    409  CA  GLN A 229      19.241  18.410  44.347  1.00 30.58           C  
ATOM    410  C   GLN A 229      19.798  19.787  44.692  1.00 30.73           C  
ATOM    411  O   GLN A 229      19.813  20.184  45.863  1.00 30.93           O  
ATOM    412  CB  GLN A 229      20.428  17.466  44.094  1.00 30.82           C  
ATOM    413  CG  GLN A 229      20.103  15.982  43.932  1.00 33.82           C  
ATOM    414  CD  GLN A 229      21.324  15.163  43.491  1.00 38.89           C  
ATOM    415  OE1 GLN A 229      22.470  15.629  43.575  1.00 40.56           O  
ATOM    416  NE2 GLN A 229      21.083  13.933  43.033  1.00 40.30           N  
ATOM    417  N   GLY A 230      20.272  20.501  43.668  1.00 31.00           N  
ATOM    418  CA  GLY A 230      20.811  21.857  43.823  1.00 31.24           C  
ATOM    419  C   GLY A 230      19.804  22.843  44.384  1.00 31.83           C  
ATOM    420  O   GLY A 230      20.122  23.615  45.285  1.00 31.55           O  
ATOM    421  N   MET A 231      18.584  22.819  43.849  1.00 32.19           N  
ATOM    422  CA  MET A 231      17.486  23.665  44.345  1.00 32.46           C  
ATOM    423  C   MET A 231      17.078  23.344  45.776  1.00 32.72           C  
ATOM    424  O   MET A 231      16.842  24.254  46.574  1.00 32.30           O  
ATOM    425  CB  MET A 231      16.263  23.533  43.450  1.00 32.34           C  
ATOM    426  CG  MET A 231      16.369  24.256  42.131  1.00 34.79           C  
ATOM    427  SD  MET A 231      14.875  23.989  41.160  1.00 39.87           S  
ATOM    428  CE  MET A 231      15.340  22.534  40.289  1.00 39.15           C  
ATOM    429  N   LEU A 232      16.963  22.054  46.082  1.00 32.85           N  
ATOM    430  CA  LEU A 232      16.676  21.596  47.438  1.00 34.16           C  
ATOM    431  C   LEU A 232      17.711  22.134  48.447  1.00 34.51           C  
ATOM    432  O   LEU A 232      17.346  22.667  49.494  1.00 34.48           O  
ATOM    433  CB  LEU A 232      16.614  20.060  47.482  1.00 34.15           C  
ATOM    434  CG  LEU A 232      16.413  19.402  48.860  1.00 36.63           C  
ATOM    435  CD1 LEU A 232      15.036  19.708  49.443  1.00 39.06           C  
ATOM    436  CD2 LEU A 232      16.648  17.897  48.792  1.00 38.51           C  
ATOM    437  N   ARG A 233      18.989  22.013  48.103  1.00 34.94           N  
ATOM    438  CA  ARG A 233      20.086  22.538  48.927  1.00 36.21           C  
ATOM    439  C   ARG A 233      19.904  24.040  49.205  1.00 36.52           C  
ATOM    440  O   ARG A 233      19.945  24.463  50.357  1.00 36.14           O  
ATOM    441  CB  ARG A 233      21.431  22.238  48.243  1.00 36.20           C  
ATOM    442  CG  ARG A 233      22.692  22.492  49.069  1.00 38.69           C  
ATOM    443  CD  ARG A 233      23.899  21.678  48.547  1.00 41.96           C  
ATOM    444  NE  ARG A 233      23.947  21.559  47.080  1.00 44.11           N  
ATOM    445  CZ  ARG A 233      23.678  20.441  46.399  1.00 45.16           C  
ATOM    446  NH1 ARG A 233      23.338  19.323  47.036  1.00 45.01           N  
ATOM    447  NH2 ARG A 233      23.746  20.439  45.071  1.00 44.69           N  
ATOM    448  N   LYS A 234      19.658  24.829  48.155  1.00 36.93           N  
ATOM    449  CA  LYS A 234      19.474  26.280  48.300  1.00 37.69           C  
ATOM    450  C   LYS A 234      18.206  26.645  49.070  1.00 37.68           C  
ATOM    451  O   LYS A 234      18.187  27.640  49.790  1.00 37.01           O  
ATOM    452  CB  LYS A 234      19.446  26.986  46.940  1.00 38.37           C  
ATOM    453  CG  LYS A 234      20.700  26.829  46.091  1.00 40.53           C  
ATOM    454  CD  LYS A 234      21.688  27.957  46.277  1.00 43.68           C  
ATOM    455  CE  LYS A 234      22.697  27.956  45.135  1.00 45.27           C  
ATOM    456  NZ  LYS A 234      24.053  28.370  45.577  1.00 45.86           N  
ATOM    457  N   LEU A 235      17.145  25.856  48.889  1.00 37.90           N  
ATOM    458  CA  LEU A 235      15.874  26.077  49.584  1.00 38.38           C  
ATOM    459  C   LEU A 235      16.054  26.023  51.101  1.00 39.12           C  
ATOM    460  O   LEU A 235      15.407  26.771  51.837  1.00 39.11           O  
ATOM    461  CB  LEU A 235      14.838  25.038  49.152  1.00 37.82           C  
ATOM    462  CG  LEU A 235      13.393  25.228  49.621  1.00 37.21           C  
ATOM    463  CD1 LEU A 235      12.765  26.447  48.965  1.00 37.88           C  
ATOM    464  CD2 LEU A 235      12.579  23.967  49.324  1.00 37.03           C  
ATOM    465  N   ASP A 236      16.920  25.115  51.545  1.00 39.99           N  
ATOM    466  CA  ASP A 236      17.322  24.993  52.948  1.00 41.39           C  
ATOM    467  C   ASP A 236      16.113  24.853  53.891  1.00 41.69           C  
ATOM    468  O   ASP A 236      16.067  25.475  54.962  1.00 42.07           O  
ATOM    469  CB  ASP A 236      18.210  26.187  53.337  1.00 41.56           C  
ATOM    470  CG  ASP A 236      18.924  25.987  54.652  1.00 43.13           C  
ATOM    471  OD1 ASP A 236      19.420  24.866  54.913  1.00 44.69           O  
ATOM    472  OD2 ASP A 236      19.000  26.966  55.427  1.00 46.18           O  
ATOM    473  N   ILE A 237      15.140  24.037  53.479  1.00 41.76           N  
ATOM    474  CA  ILE A 237      13.909  23.822  54.251  1.00 41.97           C  
ATOM    475  C   ILE A 237      14.257  23.170  55.592  1.00 41.76           C  
ATOM    476  O   ILE A 237      14.880  22.114  55.622  1.00 42.21           O  
ATOM    477  CB  ILE A 237      12.855  22.982  53.452  1.00 41.70           C  
ATOM    478  CG1 ILE A 237      11.489  23.011  54.147  1.00 41.73           C  
ATOM    479  CG2 ILE A 237      13.348  21.542  53.232  1.00 42.64           C  
ATOM    480  CD1 ILE A 237      10.307  22.599  53.260  1.00 42.24           C  
ATOM    481  N   LYS A 238      13.866  23.819  56.687  1.00 41.72           N  
ATOM    482  CA  LYS A 238      14.250  23.386  58.039  1.00 41.76           C  
ATOM    483  C   LYS A 238      13.382  22.269  58.621  1.00 41.41           C  
ATOM    484  O   LYS A 238      13.856  21.482  59.444  1.00 41.45           O  
ATOM    485  CB  LYS A 238      14.268  24.576  59.003  1.00 41.97           C  
ATOM    486  CG  LYS A 238      15.538  25.429  58.938  1.00 43.52           C  
ATOM    487  CD  LYS A 238      15.327  26.655  58.077  1.00 45.40           C  
ATOM    488  CE  LYS A 238      16.631  27.270  57.592  1.00 46.87           C  
ATOM    489  NZ  LYS A 238      16.420  27.897  56.240  1.00 48.43           N  
ATOM    490  N   ASN A 239      12.116  22.216  58.203  1.00 40.92           N  
ATOM    491  CA  ASN A 239      11.140  21.241  58.702  1.00 40.44           C  
ATOM    492  C   ASN A 239       9.880  21.238  57.836  1.00 40.45           C  
ATOM    493  O   ASN A 239       9.746  22.069  56.933  1.00 39.99           O  
ATOM    494  CB  ASN A 239      10.776  21.540  60.167  1.00 40.39           C  
ATOM    495  CG  ASN A 239      10.153  22.916  60.344  1.00 40.20           C  
ATOM    496  OD1 ASN A 239       9.135  23.232  59.734  1.00 39.10           O  
ATOM    497  ND2 ASN A 239      10.766  23.739  61.181  1.00 40.84           N  
ATOM    498  N   GLU A 240       8.954  20.325  58.132  1.00 40.37           N  
ATOM    499  CA  GLU A 240       7.720  20.136  57.346  1.00 40.88           C  
ATOM    500  C   GLU A 240       6.839  21.393  57.207  1.00 40.55           C  
ATOM    501  O   GLU A 240       6.014  21.478  56.291  1.00 40.02           O  
ATOM    502  CB  GLU A 240       6.888  18.978  57.928  1.00 41.22           C  
ATOM    503  CG  GLU A 240       6.596  19.109  59.426  1.00 43.33           C  
ATOM    504  CD  GLU A 240       5.457  18.210  59.897  1.00 46.47           C  
ATOM    505  OE1 GLU A 240       5.719  17.048  60.271  1.00 47.33           O  
ATOM    506  OE2 GLU A 240       4.294  18.681  59.919  1.00 48.50           O  
ATOM    507  N   ASP A 241       7.012  22.348  58.126  1.00 40.39           N  
ATOM    508  CA  ASP A 241       6.197  23.571  58.184  1.00 40.56           C  
ATOM    509  C   ASP A 241       6.849  24.778  57.515  1.00 40.67           C  
ATOM    510  O   ASP A 241       6.220  25.831  57.380  1.00 40.45           O  
ATOM    511  CB  ASP A 241       5.899  23.939  59.644  1.00 40.55           C  
ATOM    512  CG  ASP A 241       5.047  22.905  60.345  1.00 40.44           C  
ATOM    513  OD1 ASP A 241       3.948  22.599  59.830  1.00 40.82           O  
ATOM    514  OD2 ASP A 241       5.463  22.388  61.407  1.00 39.66           O  
ATOM    515  N   ASP A 242       8.110  24.624  57.122  1.00 40.93           N  
ATOM    516  CA  ASP A 242       8.917  25.724  56.609  1.00 41.51           C  
ATOM    517  C   ASP A 242       8.660  25.944  55.121  1.00 41.30           C  
ATOM    518  O   ASP A 242       9.525  25.672  54.283  1.00 41.59           O  
ATOM    519  CB  ASP A 242      10.400  25.437  56.872  1.00 42.27           C  
ATOM    520  CG  ASP A 242      11.295  26.639  56.601  1.00 43.79           C  
ATOM    521  OD1 ASP A 242      10.770  27.765  56.468  1.00 45.61           O  
ATOM    522  OD2 ASP A 242      12.530  26.456  56.539  1.00 45.41           O  
ATOM    523  N   VAL A 243       7.465  26.433  54.795  1.00 40.80           N  
ATOM    524  CA  VAL A 243       7.018  26.497  53.398  1.00 40.17           C  
ATOM    525  C   VAL A 243       6.969  27.914  52.829  1.00 40.13           C  
ATOM    526  O   VAL A 243       6.655  28.099  51.645  1.00 39.84           O  
ATOM    527  CB  VAL A 243       5.641  25.802  53.189  1.00 40.24           C  
ATOM    528  CG1 VAL A 243       5.713  24.325  53.528  1.00 40.01           C  
ATOM    529  CG2 VAL A 243       4.536  26.497  53.991  1.00 40.87           C  
ATOM    530  N   LYS A 244       7.277  28.910  53.658  1.00 39.40           N  
ATOM    531  CA  LYS A 244       7.243  30.299  53.206  1.00 39.57           C  
ATOM    532  C   LYS A 244       8.177  30.582  52.023  1.00 39.28           C  
ATOM    533  O   LYS A 244       7.788  31.284  51.091  1.00 38.71           O  
ATOM    534  CB  LYS A 244       7.543  31.268  54.342  1.00 39.85           C  
ATOM    535  CG  LYS A 244       6.336  31.654  55.181  1.00 41.39           C  
ATOM    536  CD  LYS A 244       6.773  32.573  56.314  1.00 43.20           C  
ATOM    537  CE  LYS A 244       5.734  33.645  56.599  1.00 45.68           C  
ATOM    538  NZ  LYS A 244       4.437  33.071  57.059  1.00 47.40           N  
ATOM    539  N   SER A 245       9.407  30.068  52.067  1.00 39.07           N  
ATOM    540  CA  SER A 245      10.350  30.327  50.967  1.00 38.84           C  
ATOM    541  C   SER A 245       9.935  29.641  49.667  1.00 37.58           C  
ATOM    542  O   SER A 245      10.128  30.201  48.584  1.00 36.90           O  
ATOM    543  CB  SER A 245      11.797  29.986  51.344  1.00 39.19           C  
ATOM    544  OG  SER A 245      11.880  28.666  51.847  1.00 42.97           O  
ATOM    545  N   LEU A 246       9.350  28.447  49.779  1.00 35.82           N  
ATOM    546  CA  LEU A 246       8.877  27.742  48.613  1.00 34.93           C  
ATOM    547  C   LEU A 246       7.704  28.479  47.979  1.00 33.87           C  
ATOM    548  O   LEU A 246       7.632  28.564  46.759  1.00 32.43           O  
ATOM    549  CB  LEU A 246       8.477  26.295  48.915  1.00 35.61           C  
ATOM    550  CG  LEU A 246       8.005  25.531  47.674  1.00 35.75           C  
ATOM    551  CD1 LEU A 246       9.168  25.279  46.705  1.00 38.99           C  
ATOM    552  CD2 LEU A 246       7.334  24.221  48.030  1.00 37.77           C  
ATOM    553  N  ASER A 247       6.796  28.999  48.808  0.50 32.95           N  
ATOM    554  N  BSER A 247       6.799  28.990  48.816  0.50 32.76           N  
ATOM    555  CA ASER A 247       5.674  29.785  48.300  0.50 32.85           C  
ATOM    556  CA BSER A 247       5.673  29.790  48.345  0.50 32.46           C  
ATOM    557  C  ASER A 247       6.189  31.012  47.557  0.50 32.55           C  
ATOM    558  C  BSER A 247       6.177  31.012  47.579  0.50 32.34           C  
ATOM    559  O  ASER A 247       5.717  31.313  46.465  0.50 32.68           O  
ATOM    560  O  BSER A 247       5.690  31.303  46.491  0.50 32.47           O  
ATOM    561  CB ASER A 247       4.721  30.206  49.429  0.50 32.87           C  
ATOM    562  CB BSER A 247       4.776  30.205  49.523  0.50 32.36           C  
ATOM    563  OG ASER A 247       3.500  30.676  48.883  0.50 32.50           O  
ATOM    564  OG BSER A 247       4.180  29.062  50.115  0.50 30.51           O  
ATOM    565  N   ARG A 248       7.166  31.703  48.149  1.00 32.38           N  
ATOM    566  CA  ARG A 248       7.777  32.887  47.518  1.00 31.94           C  
ATOM    567  C   ARG A 248       8.405  32.541  46.172  1.00 30.71           C  
ATOM    568  O   ARG A 248       8.313  33.328  45.229  1.00 30.74           O  
ATOM    569  CB  ARG A 248       8.850  33.514  48.405  1.00 31.85           C  
ATOM    570  CG  ARG A 248       8.321  34.442  49.509  1.00 34.65           C  
ATOM    571  CD  ARG A 248       9.462  35.214  50.183  1.00 38.10           C  
ATOM    572  NE  ARG A 248      10.409  34.330  50.866  1.00 40.37           N  
ATOM    573  CZ  ARG A 248      10.319  33.969  52.149  1.00 42.47           C  
ATOM    574  NH1 ARG A 248       9.313  34.393  52.906  1.00 42.25           N  
ATOM    575  NH2 ARG A 248      11.232  33.166  52.680  1.00 42.80           N  
ATOM    576  N   VAL A 249       9.057  31.379  46.112  1.00 29.68           N  
ATOM    577  CA  VAL A 249       9.704  30.883  44.883  1.00 28.41           C  
ATOM    578  C   VAL A 249       8.642  30.662  43.807  1.00 27.63           C  
ATOM    579  O   VAL A 249       8.809  31.065  42.658  1.00 26.85           O  
ATOM    580  CB  VAL A 249      10.472  29.555  45.150  1.00 28.27           C  
ATOM    581  CG1 VAL A 249      10.853  28.861  43.822  1.00 28.35           C  
ATOM    582  CG2 VAL A 249      11.737  29.815  46.000  1.00 28.29           C  
ATOM    583  N   MET A 250       7.545  30.015  44.181  1.00 27.13           N  
ATOM    584  CA  MET A 250       6.513  29.694  43.203  1.00 27.43           C  
ATOM    585  C   MET A 250       5.839  30.950  42.685  1.00 27.36           C  
ATOM    586  O   MET A 250       5.566  31.042  41.494  1.00 27.62           O  
ATOM    587  CB  MET A 250       5.488  28.718  43.786  1.00 28.08           C  
ATOM    588  CG  MET A 250       6.110  27.361  44.127  1.00 28.88           C  
ATOM    589  SD  MET A 250       4.882  26.194  44.752  1.00 35.39           S  
ATOM    590  CE  MET A 250       4.600  26.792  46.422  1.00 34.57           C  
ATOM    591  N   ILE A 251       5.611  31.937  43.558  1.00 27.04           N  
ATOM    592  CA  ILE A 251       5.051  33.223  43.095  1.00 26.97           C  
ATOM    593  C   ILE A 251       6.032  33.880  42.118  1.00 26.85           C  
ATOM    594  O   ILE A 251       5.635  34.399  41.053  1.00 25.77           O  
ATOM    595  CB  ILE A 251       4.773  34.198  44.279  1.00 27.63           C  
ATOM    596  CG1 ILE A 251       3.650  33.651  45.184  1.00 29.74           C  
ATOM    597  CG2 ILE A 251       4.372  35.589  43.775  1.00 27.31           C  
ATOM    598  CD1 ILE A 251       2.381  33.301  44.414  1.00 33.47           C  
ATOM    599  N   HIS A 252       7.321  33.846  42.475  1.00 25.80           N  
ATOM    600  CA  HIS A 252       8.356  34.412  41.601  1.00 26.56           C  
ATOM    601  C   HIS A 252       8.385  33.749  40.235  1.00 25.95           C  
ATOM    602  O   HIS A 252       8.518  34.438  39.230  1.00 24.88           O  
ATOM    603  CB  HIS A 252       9.755  34.362  42.252  1.00 27.44           C  
ATOM    604  CG  HIS A 252      10.722  35.343  41.671  1.00 30.32           C  
ATOM    605  ND1 HIS A 252      11.289  36.356  42.414  1.00 35.46           N  
ATOM    606  CD2 HIS A 252      11.234  35.461  40.423  1.00 33.50           C  
ATOM    607  CE1 HIS A 252      12.100  37.062  41.643  1.00 35.41           C  
ATOM    608  NE2 HIS A 252      12.079  36.541  40.429  1.00 32.83           N  
ATOM    609  N   VAL A 253       8.262  32.418  40.198  1.00 25.78           N  
ATOM    610  CA  VAL A 253       8.213  31.679  38.927  1.00 25.81           C  
ATOM    611  C   VAL A 253       7.178  32.291  37.947  1.00 26.57           C  
ATOM    612  O   VAL A 253       7.478  32.557  36.776  1.00 26.56           O  
ATOM    613  CB  VAL A 253       7.935  30.169  39.143  1.00 25.85           C  
ATOM    614  CG1 VAL A 253       7.597  29.477  37.806  1.00 25.79           C  
ATOM    615  CG2 VAL A 253       9.164  29.465  39.800  1.00 24.93           C  
ATOM    616  N   PHE A 254       5.989  32.559  38.456  1.00 26.19           N  
ATOM    617  CA  PHE A 254       4.890  33.084  37.626  1.00 27.12           C  
ATOM    618  C   PHE A 254       4.918  34.588  37.401  1.00 26.91           C  
ATOM    619  O   PHE A 254       4.019  35.131  36.719  1.00 26.48           O  
ATOM    620  CB  PHE A 254       3.552  32.703  38.278  1.00 27.51           C  
ATOM    621  CG  PHE A 254       3.273  31.237  38.229  1.00 29.66           C  
ATOM    622  CD1 PHE A 254       3.237  30.575  37.006  1.00 30.57           C  
ATOM    623  CD2 PHE A 254       3.009  30.532  39.398  1.00 31.75           C  
ATOM    624  CE1 PHE A 254       2.985  29.206  36.944  1.00 34.09           C  
ATOM    625  CE2 PHE A 254       2.742  29.166  39.360  1.00 35.80           C  
ATOM    626  CZ  PHE A 254       2.738  28.495  38.116  1.00 34.55           C  
ATOM    627  N   SER A 255       5.918  35.266  37.977  1.00 25.12           N  
ATOM    628  CA  SER A 255       5.900  36.728  38.027  1.00 25.31           C  
ATOM    629  C   SER A 255       6.290  37.411  36.716  1.00 25.24           C  
ATOM    630  O   SER A 255       6.180  38.646  36.595  1.00 24.16           O  
ATOM    631  CB  SER A 255       6.750  37.273  39.189  1.00 24.64           C  
ATOM    632  OG  SER A 255       8.135  37.220  38.862  1.00 22.93           O  
ATOM    633  N   ASP A 256       6.716  36.615  35.737  1.00 25.06           N  
ATOM    634  CA  ASP A 256       6.915  37.130  34.377  1.00 26.71           C  
ATOM    635  C   ASP A 256       5.585  37.237  33.605  1.00 27.36           C  
ATOM    636  O   ASP A 256       5.531  37.687  32.457  1.00 26.77           O  
ATOM    637  CB  ASP A 256       7.958  36.299  33.615  1.00 26.88           C  
ATOM    638  CG  ASP A 256       7.524  34.848  33.384  1.00 27.83           C  
ATOM    639  OD1 ASP A 256       6.502  34.404  33.957  1.00 27.73           O  
ATOM    640  OD2 ASP A 256       8.225  34.141  32.607  1.00 29.32           O  
ATOM    641  N   GLY A 257       4.512  36.799  34.241  1.00 28.06           N  
ATOM    642  CA  GLY A 257       3.199  36.890  33.629  1.00 29.57           C  
ATOM    643  C   GLY A 257       2.833  35.693  32.773  1.00 30.17           C  
ATOM    644  O   GLY A 257       1.774  35.692  32.138  1.00 31.46           O  
ATOM    645  N   VAL A 258       3.698  34.682  32.733  1.00 29.85           N  
ATOM    646  CA  VAL A 258       3.441  33.465  31.940  1.00 29.81           C  
ATOM    647  C   VAL A 258       2.890  32.324  32.811  1.00 30.09           C  
ATOM    648  O   VAL A 258       3.395  32.049  33.914  1.00 28.97           O  
ATOM    649  CB  VAL A 258       4.732  32.978  31.178  1.00 30.03           C  
ATOM    650  CG1 VAL A 258       4.456  31.734  30.347  1.00 30.70           C  
ATOM    651  CG2 VAL A 258       5.292  34.076  30.284  1.00 30.30           C  
ATOM    652  N   THR A 259       1.842  31.674  32.302  1.00 30.26           N  
ATOM    653  CA  THR A 259       1.242  30.523  32.957  1.00 30.98           C  
ATOM    654  C   THR A 259       1.095  29.389  31.965  1.00 30.11           C  
ATOM    655  O   THR A 259       0.485  29.563  30.926  1.00 29.71           O  
ATOM    656  CB  THR A 259      -0.181  30.841  33.475  1.00 31.78           C  
ATOM    657  OG1 THR A 259      -0.162  32.090  34.162  1.00 34.78           O  
ATOM    658  CG2 THR A 259      -0.652  29.745  34.433  1.00 32.53           C  
ATOM    659  N   ASN A 260       1.627  28.224  32.303  1.00 29.52           N  
ATOM    660  CA  ASN A 260       1.379  27.026  31.497  1.00 28.97           C  
ATOM    661  C   ASN A 260       1.507  25.770  32.359  1.00 27.83           C  
ATOM    662  O   ASN A 260       1.937  25.846  33.505  1.00 27.18           O  
ATOM    663  CB  ASN A 260       2.309  26.998  30.251  1.00 28.09           C  
ATOM    664  CG  ASN A 260       3.795  26.943  30.608  1.00 29.60           C  
ATOM    665  OD1 ASN A 260       4.221  26.119  31.405  1.00 28.94           O  
ATOM    666  ND2 ASN A 260       4.600  27.829  29.989  1.00 29.87           N  
ATOM    667  N   TRP A 261       1.092  24.632  31.816  1.00 27.32           N  
ATOM    668  CA  TRP A 261       1.083  23.382  32.541  1.00 27.69           C  
ATOM    669  C   TRP A 261       2.469  22.795  32.752  1.00 27.27           C  
ATOM    670  O   TRP A 261       2.684  22.107  33.715  1.00 27.43           O  
ATOM    671  CB  TRP A 261       0.175  22.367  31.844  1.00 28.17           C  
ATOM    672  CG  TRP A 261      -1.308  22.650  32.062  1.00 27.74           C  
ATOM    673  CD1 TRP A 261      -2.220  23.014  31.115  1.00 29.73           C  
ATOM    674  CD2 TRP A 261      -2.021  22.598  33.315  1.00 29.17           C  
ATOM    675  NE1 TRP A 261      -3.468  23.174  31.702  1.00 29.80           N  
ATOM    676  CE2 TRP A 261      -3.363  22.912  33.045  1.00 28.87           C  
ATOM    677  CE3 TRP A 261      -1.649  22.288  34.638  1.00 29.45           C  
ATOM    678  CZ2 TRP A 261      -4.348  22.941  34.052  1.00 29.06           C  
ATOM    679  CZ3 TRP A 261      -2.624  22.302  35.628  1.00 29.97           C  
ATOM    680  CH2 TRP A 261      -3.961  22.637  35.324  1.00 28.44           C  
ATOM    681  N   GLY A 262       3.426  23.096  31.877  1.00 27.12           N  
ATOM    682  CA  GLY A 262       4.812  22.618  32.101  1.00 26.52           C  
ATOM    683  C   GLY A 262       5.396  23.227  33.375  1.00 26.41           C  
ATOM    684  O   GLY A 262       6.021  22.535  34.170  1.00 27.48           O  
ATOM    685  N   ARG A 263       5.165  24.518  33.597  1.00 26.77           N  
ATOM    686  CA  ARG A 263       5.621  25.159  34.845  1.00 26.79           C  
ATOM    687  C   ARG A 263       4.881  24.560  36.049  1.00 26.90           C  
ATOM    688  O   ARG A 263       5.486  24.270  37.084  1.00 25.90           O  
ATOM    689  CB  ARG A 263       5.338  26.649  34.812  1.00 26.52           C  
ATOM    690  CG  ARG A 263       6.250  27.403  33.851  1.00 27.73           C  
ATOM    691  CD  ARG A 263       5.860  28.851  33.793  1.00 28.38           C  
ATOM    692  NE  ARG A 263       6.740  29.577  32.875  1.00 30.39           N  
ATOM    693  CZ  ARG A 263       6.992  30.879  32.958  1.00 30.24           C  
ATOM    694  NH1 ARG A 263       6.420  31.608  33.908  1.00 29.14           N  
ATOM    695  NH2 ARG A 263       7.811  31.442  32.084  1.00 29.33           N  
ATOM    696  N   ILE A 264       3.572  24.381  35.908  1.00 26.83           N  
ATOM    697  CA  ILE A 264       2.770  23.900  37.043  1.00 27.49           C  
ATOM    698  C   ILE A 264       3.210  22.503  37.473  1.00 28.49           C  
ATOM    699  O   ILE A 264       3.387  22.224  38.677  1.00 28.75           O  
ATOM    700  CB  ILE A 264       1.254  23.938  36.727  1.00 27.76           C  
ATOM    701  CG1 ILE A 264       0.760  25.394  36.705  1.00 26.55           C  
ATOM    702  CG2 ILE A 264       0.474  23.055  37.750  1.00 27.19           C  
ATOM    703  CD1 ILE A 264      -0.633  25.578  36.051  1.00 27.53           C  
ATOM    704  N   VAL A 265       3.402  21.619  36.489  1.00 28.51           N  
ATOM    705  CA  VAL A 265       3.784  20.237  36.795  1.00 28.84           C  
ATOM    706  C   VAL A 265       5.198  20.187  37.389  1.00 28.79           C  
ATOM    707  O   VAL A 265       5.501  19.370  38.273  1.00 28.63           O  
ATOM    708  CB  VAL A 265       3.566  19.293  35.569  1.00 29.19           C  
ATOM    709  CG1 VAL A 265       4.720  19.390  34.539  1.00 28.23           C  
ATOM    710  CG2 VAL A 265       3.416  17.849  36.024  1.00 31.78           C  
ATOM    711  N   THR A 266       6.060  21.087  36.931  1.00 28.55           N  
ATOM    712  CA  THR A 266       7.427  21.176  37.462  1.00 28.45           C  
ATOM    713  C   THR A 266       7.415  21.625  38.919  1.00 29.25           C  
ATOM    714  O   THR A 266       8.168  21.087  39.745  1.00 28.52           O  
ATOM    715  CB  THR A 266       8.284  22.128  36.600  1.00 29.53           C  
ATOM    716  OG1 THR A 266       8.310  21.625  35.261  1.00 29.51           O  
ATOM    717  CG2 THR A 266       9.724  22.226  37.119  1.00 27.32           C  
ATOM    718  N   LEU A 267       6.541  22.587  39.241  1.00 29.03           N  
ATOM    719  CA  LEU A 267       6.349  23.012  40.626  1.00 29.90           C  
ATOM    720  C   LEU A 267       5.843  21.872  41.494  1.00 29.77           C  
ATOM    721  O   LEU A 267       6.324  21.673  42.597  1.00 29.32           O  
ATOM    722  CB  LEU A 267       5.403  24.226  40.739  1.00 29.65           C  
ATOM    723  CG  LEU A 267       5.876  25.546  40.118  1.00 32.10           C  
ATOM    724  CD1 LEU A 267       4.897  26.675  40.489  1.00 32.78           C  
ATOM    725  CD2 LEU A 267       7.294  25.914  40.542  1.00 33.61           C  
ATOM    726  N   ILE A 268       4.898  21.092  40.981  1.00 29.57           N  
ATOM    727  CA  ILE A 268       4.355  20.005  41.785  1.00 29.40           C  
ATOM    728  C   ILE A 268       5.413  18.918  41.948  1.00 29.73           C  
ATOM    729  O   ILE A 268       5.588  18.359  43.044  1.00 29.74           O  
ATOM    730  CB  ILE A 268       3.049  19.409  41.184  1.00 29.18           C  
ATOM    731  CG1 ILE A 268       1.939  20.467  41.133  1.00 29.13           C  
ATOM    732  CG2 ILE A 268       2.620  18.144  41.989  1.00 30.55           C  
ATOM    733  CD1 ILE A 268       0.798  20.133  40.120  1.00 26.82           C  
ATOM    734  N   SER A 269       6.133  18.635  40.866  1.00 30.00           N  
ATOM    735  CA  SER A 269       7.188  17.620  40.909  1.00 30.67           C  
ATOM    736  C   SER A 269       8.300  18.007  41.889  1.00 30.36           C  
ATOM    737  O   SER A 269       8.816  17.157  42.622  1.00 30.29           O  
ATOM    738  CB  SER A 269       7.776  17.369  39.530  1.00 30.74           C  
ATOM    739  OG  SER A 269       8.787  16.376  39.655  1.00 36.12           O  
ATOM    740  N   PHE A 270       8.688  19.276  41.892  1.00 29.67           N  
ATOM    741  CA  PHE A 270       9.672  19.713  42.870  1.00 29.85           C  
ATOM    742  C   PHE A 270       9.116  19.579  44.289  1.00 30.34           C  
ATOM    743  O   PHE A 270       9.840  19.188  45.203  1.00 30.33           O  
ATOM    744  CB  PHE A 270      10.160  21.132  42.584  1.00 29.64           C  
ATOM    745  CG  PHE A 270      11.251  21.584  43.508  1.00 30.63           C  
ATOM    746  CD1 PHE A 270      12.491  20.937  43.511  1.00 30.34           C  
ATOM    747  CD2 PHE A 270      11.045  22.662  44.374  1.00 29.77           C  
ATOM    748  CE1 PHE A 270      13.500  21.343  44.370  1.00 31.36           C  
ATOM    749  CE2 PHE A 270      12.065  23.092  45.230  1.00 30.48           C  
ATOM    750  CZ  PHE A 270      13.294  22.422  45.232  1.00 29.83           C  
ATOM    751  N   GLY A 271       7.828  19.879  44.468  1.00 30.59           N  
ATOM    752  CA  GLY A 271       7.149  19.650  45.749  1.00 30.54           C  
ATOM    753  C   GLY A 271       7.250  18.201  46.216  1.00 30.56           C  
ATOM    754  O   GLY A 271       7.530  17.934  47.384  1.00 31.09           O  
ATOM    755  N   ALA A 272       7.032  17.266  45.298  1.00 30.89           N  
ATOM    756  CA  ALA A 272       7.255  15.846  45.548  1.00 31.17           C  
ATOM    757  C   ALA A 272       8.703  15.553  45.958  1.00 31.37           C  
ATOM    758  O   ALA A 272       8.951  14.784  46.900  1.00 31.38           O  
ATOM    759  CB  ALA A 272       6.856  15.016  44.298  1.00 31.21           C  
ATOM    760  N   PHE A 273       9.662  16.158  45.257  1.00 31.47           N  
ATOM    761  CA  PHE A 273      11.090  15.970  45.572  1.00 31.81           C  
ATOM    762  C   PHE A 273      11.417  16.436  47.004  1.00 32.29           C  
ATOM    763  O   PHE A 273      12.161  15.774  47.745  1.00 31.99           O  
ATOM    764  CB  PHE A 273      11.945  16.708  44.535  1.00 32.15           C  
ATOM    765  CG  PHE A 273      13.421  16.391  44.602  1.00 33.15           C  
ATOM    766  CD1 PHE A 273      13.952  15.329  43.866  1.00 34.85           C  
ATOM    767  CD2 PHE A 273      14.283  17.174  45.359  1.00 33.86           C  
ATOM    768  CE1 PHE A 273      15.330  15.033  43.901  1.00 34.12           C  
ATOM    769  CE2 PHE A 273      15.662  16.887  45.406  1.00 33.97           C  
ATOM    770  CZ  PHE A 273      16.181  15.812  44.672  1.00 33.94           C  
ATOM    771  N   VAL A 274      10.834  17.566  47.390  1.00 31.95           N  
ATOM    772  CA  VAL A 274      10.982  18.118  48.734  1.00 32.24           C  
ATOM    773  C   VAL A 274      10.287  17.260  49.806  1.00 33.04           C  
ATOM    774  O   VAL A 274      10.861  17.019  50.882  1.00 32.51           O  
ATOM    775  CB  VAL A 274      10.484  19.579  48.779  1.00 32.41           C  
ATOM    776  CG1 VAL A 274      10.518  20.134  50.195  1.00 31.85           C  
ATOM    777  CG2 VAL A 274      11.337  20.451  47.840  1.00 31.99           C  
ATOM    778  N   ALA A 275       9.071  16.794  49.506  1.00 33.45           N  
ATOM    779  CA  ALA A 275       8.321  15.918  50.415  1.00 34.63           C  
ATOM    780  C   ALA A 275       9.096  14.640  50.724  1.00 35.56           C  
ATOM    781  O   ALA A 275       9.162  14.217  51.883  1.00 35.51           O  
ATOM    782  CB  ALA A 275       6.956  15.579  49.836  1.00 34.35           C  
ATOM    783  N   LYS A 276       9.673  14.037  49.686  1.00 36.47           N  
ATOM    784  CA  LYS A 276      10.566  12.887  49.831  1.00 37.90           C  
ATOM    785  C   LYS A 276      11.697  13.138  50.829  1.00 38.18           C  
ATOM    786  O   LYS A 276      11.961  12.307  51.703  1.00 38.52           O  
ATOM    787  CB  LYS A 276      11.174  12.521  48.485  1.00 38.11           C  
ATOM    788  CG  LYS A 276      10.530  11.346  47.791  1.00 40.93           C  
ATOM    789  CD  LYS A 276      11.419  10.883  46.659  1.00 45.05           C  
ATOM    790  CE  LYS A 276      10.613  10.265  45.536  1.00 47.61           C  
ATOM    791  NZ  LYS A 276      11.292  10.477  44.226  1.00 50.37           N  
ATOM    792  N   HIS A 277      12.364  14.281  50.695  1.00 38.69           N  
ATOM    793  CA  HIS A 277      13.487  14.622  51.570  1.00 39.24           C  
ATOM    794  C   HIS A 277      13.053  14.890  53.016  1.00 39.49           C  
ATOM    795  O   HIS A 277      13.817  14.628  53.943  1.00 39.15           O  
ATOM    796  CB  HIS A 277      14.286  15.804  51.007  1.00 39.58           C  
ATOM    797  CG  HIS A 277      15.550  16.095  51.756  1.00 39.63           C  
ATOM    798  ND1 HIS A 277      16.631  15.236  51.762  1.00 41.03           N  
ATOM    799  CD2 HIS A 277      15.904  17.149  52.527  1.00 39.68           C  
ATOM    800  CE1 HIS A 277      17.596  15.749  52.503  1.00 40.42           C  
ATOM    801  NE2 HIS A 277      17.181  16.910  52.979  1.00 40.89           N  
ATOM    802  N   LEU A 278      11.838  15.398  53.203  1.00 39.96           N  
ATOM    803  CA  LEU A 278      11.290  15.611  54.544  1.00 40.99           C  
ATOM    804  C   LEU A 278      11.053  14.279  55.259  1.00 41.83           C  
ATOM    805  O   LEU A 278      11.324  14.161  56.446  1.00 41.40           O  
ATOM    806  CB  LEU A 278       9.990  16.416  54.496  1.00 40.73           C  
ATOM    807  CG  LEU A 278      10.024  17.901  54.110  1.00 41.17           C  
ATOM    808  CD1 LEU A 278       8.617  18.385  53.792  1.00 39.82           C  
ATOM    809  CD2 LEU A 278      10.652  18.757  55.205  1.00 40.63           C  
ATOM    810  N   LYS A 279      10.549  13.286  54.524  1.00 43.18           N  
ATOM    811  CA  LYS A 279      10.339  11.941  55.071  1.00 44.47           C  
ATOM    812  C   LYS A 279      11.638  11.259  55.483  1.00 45.11           C  
ATOM    813  O   LYS A 279      11.659  10.514  56.467  1.00 45.23           O  
ATOM    814  CB  LYS A 279       9.573  11.051  54.087  1.00 44.53           C  
ATOM    815  CG  LYS A 279       8.064  11.245  54.095  1.00 45.13           C  
ATOM    816  CD  LYS A 279       7.427  10.736  55.376  1.00 45.88           C  
ATOM    817  CE  LYS A 279       5.915  10.607  55.248  1.00 46.67           C  
ATOM    818  NZ  LYS A 279       5.239  11.886  54.873  1.00 47.72           N  
ATOM    819  N   THR A 280      12.718  11.515  54.742  1.00 46.05           N  
ATOM    820  CA  THR A 280      14.029  10.950  55.088  1.00 46.92           C  
ATOM    821  C   THR A 280      14.551  11.454  56.436  1.00 47.31           C  
ATOM    822  O   THR A 280      15.110  10.677  57.206  1.00 47.51           O  
ATOM    823  CB  THR A 280      15.112  11.188  54.001  1.00 47.06           C  
ATOM    824  OG1 THR A 280      15.434  12.583  53.927  1.00 47.54           O  
ATOM    825  CG2 THR A 280      14.654  10.670  52.636  1.00 46.67           C  
ATOM    826  N   ILE A 281      14.372  12.744  56.718  1.00 47.73           N  
ATOM    827  CA  ILE A 281      14.813  13.304  58.005  1.00 48.18           C  
ATOM    828  C   ILE A 281      13.870  12.950  59.158  1.00 48.20           C  
ATOM    829  O   ILE A 281      14.322  12.731  60.284  1.00 48.37           O  
ATOM    830  CB  ILE A 281      15.071  14.848  57.956  1.00 48.27           C  
ATOM    831  CG1 ILE A 281      13.837  15.606  57.440  1.00 48.74           C  
ATOM    832  CG2 ILE A 281      16.322  15.152  57.120  1.00 48.82           C  
ATOM    833  CD1 ILE A 281      13.945  17.140  57.449  1.00 49.12           C  
ATOM    834  N   ASN A 282      12.571  12.881  58.872  1.00 48.07           N  
ATOM    835  CA  ASN A 282      11.570  12.543  59.884  1.00 47.98           C  
ATOM    836  C   ASN A 282      10.402  11.757  59.285  1.00 47.79           C  
ATOM    837  O   ASN A 282       9.563  12.321  58.579  1.00 47.88           O  
ATOM    838  CB  ASN A 282      11.070  13.815  60.575  1.00 48.02           C  
ATOM    839  CG  ASN A 282      10.260  13.522  61.821  1.00 48.63           C  
ATOM    840  OD1 ASN A 282       9.032  13.574  61.797  1.00 49.14           O  
ATOM    841  ND2 ASN A 282      10.945  13.208  62.920  1.00 49.21           N  
ATOM    842  N   GLN A 283      10.346  10.459  59.579  1.00 47.50           N  
ATOM    843  CA  GLN A 283       9.376   9.553  58.946  1.00 47.33           C  
ATOM    844  C   GLN A 283       7.900   9.902  59.181  1.00 46.92           C  
ATOM    845  O   GLN A 283       7.046   9.557  58.358  1.00 46.94           O  
ATOM    846  CB  GLN A 283       9.650   8.089  59.327  1.00 47.70           C  
ATOM    847  CG  GLN A 283      10.984   7.522  58.811  1.00 48.63           C  
ATOM    848  CD  GLN A 283      11.121   7.543  57.284  1.00 49.60           C  
ATOM    849  OE1 GLN A 283      10.134   7.460  56.549  1.00 49.73           O  
ATOM    850  NE2 GLN A 283      12.359   7.646  56.808  1.00 49.94           N  
ATOM    851  N   GLU A 284       7.599  10.583  60.286  1.00 46.37           N  
ATOM    852  CA  GLU A 284       6.213  10.964  60.589  1.00 46.15           C  
ATOM    853  C   GLU A 284       5.830  12.386  60.132  1.00 45.73           C  
ATOM    854  O   GLU A 284       4.845  12.951  60.614  1.00 45.65           O  
ATOM    855  CB  GLU A 284       5.888  10.751  62.075  1.00 46.36           C  
ATOM    856  CG  GLU A 284       6.589  11.705  63.038  1.00 47.06           C  
ATOM    857  CD  GLU A 284       6.281  11.407  64.498  1.00 48.44           C  
ATOM    858  OE1 GLU A 284       5.302  10.676  64.777  1.00 48.88           O  
ATOM    859  OE2 GLU A 284       7.021  11.910  65.371  1.00 48.85           O  
ATOM    860  N   SER A 285       6.603  12.948  59.203  1.00 45.23           N  
ATOM    861  CA  SER A 285       6.288  14.261  58.622  1.00 44.99           C  
ATOM    862  C   SER A 285       4.995  14.243  57.815  1.00 44.37           C  
ATOM    863  O   SER A 285       4.777  13.339  57.005  1.00 44.43           O  
ATOM    864  CB  SER A 285       7.432  14.755  57.735  1.00 45.10           C  
ATOM    865  OG  SER A 285       8.387  15.464  58.506  1.00 46.47           O  
ATOM    866  N   CYS A 286       4.138  15.237  58.045  1.00 43.56           N  
ATOM    867  CA  CYS A 286       2.970  15.445  57.189  1.00 42.73           C  
ATOM    868  C   CYS A 286       3.400  16.191  55.920  1.00 42.06           C  
ATOM    869  O   CYS A 286       4.049  17.234  56.002  1.00 41.67           O  
ATOM    870  CB  CYS A 286       1.873  16.225  57.923  1.00 42.76           C  
ATOM    871  SG  CYS A 286       1.169  15.392  59.383  0.50 42.29           S  
ATOM    872  N   ILE A 287       3.059  15.639  54.755  1.00 41.52           N  
ATOM    873  CA  ILE A 287       3.340  16.297  53.470  1.00 41.08           C  
ATOM    874  C   ILE A 287       2.302  17.387  53.194  1.00 40.78           C  
ATOM    875  O   ILE A 287       2.442  18.170  52.248  1.00 40.66           O  
ATOM    876  CB  ILE A 287       3.396  15.285  52.268  1.00 41.30           C  
ATOM    877  CG1 ILE A 287       2.081  14.494  52.128  1.00 40.78           C  
ATOM    878  CG2 ILE A 287       4.582  14.339  52.409  1.00 40.30           C  
ATOM    879  CD1 ILE A 287       1.055  15.126  51.202  1.00 38.74           C  
ATOM    880  N   GLU A 288       1.271  17.430  54.038  1.00 40.33           N  
ATOM    881  CA  GLU A 288       0.113  18.311  53.840  1.00 40.20           C  
ATOM    882  C   GLU A 288       0.371  19.836  53.791  1.00 39.11           C  
ATOM    883  O   GLU A 288      -0.233  20.519  52.966  1.00 39.03           O  
ATOM    884  CB  GLU A 288      -1.017  17.951  54.819  1.00 40.53           C  
ATOM    885  CG  GLU A 288      -1.919  16.839  54.295  1.00 42.92           C  
ATOM    886  CD  GLU A 288      -2.597  16.027  55.391  1.00 46.38           C  
ATOM    887  OE1 GLU A 288      -3.419  16.591  56.154  1.00 49.16           O  
ATOM    888  OE2 GLU A 288      -2.321  14.809  55.475  1.00 46.97           O  
ATOM    889  N   PRO A 289       1.220  20.384  54.686  1.00 38.65           N  
ATOM    890  CA  PRO A 289       1.573  21.817  54.575  1.00 37.88           C  
ATOM    891  C   PRO A 289       2.227  22.196  53.244  1.00 37.66           C  
ATOM    892  O   PRO A 289       1.967  23.279  52.708  1.00 37.41           O  
ATOM    893  CB  PRO A 289       2.574  22.026  55.716  1.00 37.99           C  
ATOM    894  CG  PRO A 289       2.266  20.961  56.688  1.00 38.23           C  
ATOM    895  CD  PRO A 289       1.834  19.770  55.879  1.00 38.55           C  
ATOM    896  N   LEU A 290       3.078  21.316  52.727  1.00 36.70           N  
ATOM    897  CA  LEU A 290       3.709  21.529  51.432  1.00 36.48           C  
ATOM    898  C   LEU A 290       2.639  21.476  50.328  1.00 35.37           C  
ATOM    899  O   LEU A 290       2.595  22.340  49.459  1.00 33.68           O  
ATOM    900  CB  LEU A 290       4.762  20.447  51.220  1.00 37.16           C  
ATOM    901  CG  LEU A 290       5.886  20.597  50.213  1.00 38.56           C  
ATOM    902  CD1 LEU A 290       6.746  21.807  50.556  1.00 39.52           C  
ATOM    903  CD2 LEU A 290       6.711  19.324  50.308  1.00 40.69           C  
ATOM    904  N   ALA A 291       1.752  20.484  50.401  1.00 34.26           N  
ATOM    905  CA  ALA A 291       0.713  20.320  49.389  1.00 34.02           C  
ATOM    906  C   ALA A 291      -0.255  21.496  49.413  1.00 34.02           C  
ATOM    907  O   ALA A 291      -0.663  21.980  48.359  1.00 33.05           O  
ATOM    908  CB  ALA A 291      -0.031  18.998  49.575  1.00 33.78           C  
ATOM    909  N   GLU A 292      -0.613  21.958  50.612  1.00 33.90           N  
ATOM    910  CA  GLU A 292      -1.445  23.152  50.748  1.00 34.42           C  
ATOM    911  C   GLU A 292      -0.792  24.413  50.184  1.00 34.54           C  
ATOM    912  O   GLU A 292      -1.461  25.234  49.560  1.00 33.78           O  
ATOM    913  CB  GLU A 292      -1.880  23.338  52.200  1.00 35.63           C  
ATOM    914  CG  GLU A 292      -2.940  22.337  52.583  1.00 37.14           C  
ATOM    915  CD  GLU A 292      -2.973  22.003  54.054  1.00 40.31           C  
ATOM    916  OE1 GLU A 292      -2.462  22.783  54.890  1.00 42.07           O  
ATOM    917  OE2 GLU A 292      -3.527  20.931  54.387  1.00 40.77           O  
ATOM    918  N   SER A 293       0.519  24.538  50.371  1.00 34.42           N  
ATOM    919  CA  SER A 293       1.284  25.678  49.865  1.00 34.89           C  
ATOM    920  C   SER A 293       1.234  25.764  48.337  1.00 33.60           C  
ATOM    921  O   SER A 293       1.008  26.830  47.755  1.00 32.97           O  
ATOM    922  CB  SER A 293       2.737  25.579  50.348  1.00 35.23           C  
ATOM    923  OG  SER A 293       3.568  26.484  49.636  1.00 40.98           O  
ATOM    924  N   ILE A 294       1.418  24.621  47.695  1.00 32.36           N  
ATOM    925  CA  ILE A 294       1.402  24.527  46.249  1.00 31.70           C  
ATOM    926  C   ILE A 294      -0.026  24.723  45.708  1.00 32.04           C  
ATOM    927  O   ILE A 294      -0.239  25.483  44.754  1.00 31.15           O  
ATOM    928  CB  ILE A 294       1.996  23.148  45.813  1.00 32.04           C  
ATOM    929  CG1 ILE A 294       3.475  23.062  46.231  1.00 31.37           C  
ATOM    930  CG2 ILE A 294       1.825  22.908  44.302  1.00 30.92           C  
ATOM    931  CD1 ILE A 294       4.041  21.621  46.213  1.00 29.67           C  
ATOM    932  N   THR A 295      -0.998  24.056  46.326  1.00 31.65           N  
ATOM    933  CA  THR A 295      -2.387  24.142  45.875  1.00 32.87           C  
ATOM    934  C   THR A 295      -2.858  25.587  45.983  1.00 33.60           C  
ATOM    935  O   THR A 295      -3.589  26.093  45.129  1.00 33.26           O  
ATOM    936  CB  THR A 295      -3.319  23.241  46.714  1.00 32.23           C  
ATOM    937  OG1 THR A 295      -2.882  21.882  46.591  1.00 33.40           O  
ATOM    938  CG2 THR A 295      -4.733  23.335  46.201  1.00 32.60           C  
ATOM    939  N   ASP A 296      -2.395  26.254  47.029  1.00 34.78           N  
ATOM    940  CA  ASP A 296      -2.760  27.629  47.258  1.00 37.15           C  
ATOM    941  C   ASP A 296      -2.279  28.596  46.190  1.00 36.98           C  
ATOM    942  O   ASP A 296      -3.071  29.394  45.693  1.00 37.71           O  
ATOM    943  CB  ASP A 296      -2.267  28.076  48.611  1.00 38.14           C  
ATOM    944  CG  ASP A 296      -3.299  28.812  49.332  1.00 42.57           C  
ATOM    945  OD1 ASP A 296      -3.164  30.051  49.428  1.00 46.88           O  
ATOM    946  OD2 ASP A 296      -4.280  28.148  49.749  1.00 47.73           O  
ATOM    947  N   VAL A 297      -0.992  28.542  45.846  1.00 37.13           N  
ATOM    948  CA  VAL A 297      -0.459  29.325  44.729  1.00 37.17           C  
ATOM    949  C   VAL A 297      -1.251  28.997  43.481  1.00 37.39           C  
ATOM    950  O   VAL A 297      -1.721  29.909  42.785  1.00 38.21           O  
ATOM    951  CB  VAL A 297       1.063  29.072  44.470  1.00 37.82           C  
ATOM    952  CG1 VAL A 297       1.564  29.816  43.192  1.00 38.90           C  
ATOM    953  CG2 VAL A 297       1.883  29.471  45.677  1.00 37.14           C  
ATOM    954  N   LEU A 298      -1.398  27.704  43.183  1.00 35.71           N  
ATOM    955  CA  LEU A 298      -2.083  27.297  41.968  1.00 35.08           C  
ATOM    956  C   LEU A 298      -3.541  27.795  41.901  1.00 34.13           C  
ATOM    957  O   LEU A 298      -3.911  28.521  40.989  1.00 34.28           O  
ATOM    958  CB  LEU A 298      -2.013  25.775  41.783  1.00 35.35           C  
ATOM    959  CG  LEU A 298      -2.816  25.142  40.631  1.00 38.80           C  
ATOM    960  CD1 LEU A 298      -2.352  25.630  39.252  1.00 40.18           C  
ATOM    961  CD2 LEU A 298      -2.764  23.608  40.696  1.00 40.30           C  
ATOM    962  N   VAL A 299      -4.357  27.413  42.873  1.00 32.15           N  
ATOM    963  CA  VAL A 299      -5.787  27.664  42.776  1.00 32.03           C  
ATOM    964  C   VAL A 299      -6.118  29.131  43.028  1.00 32.04           C  
ATOM    965  O   VAL A 299      -6.938  29.702  42.336  1.00 32.95           O  
ATOM    966  CB  VAL A 299      -6.598  26.704  43.687  1.00 31.56           C  
ATOM    967  CG1 VAL A 299      -8.099  26.976  43.581  1.00 32.46           C  
ATOM    968  CG2 VAL A 299      -6.307  25.262  43.273  1.00 30.78           C  
ATOM    969  N   ARG A 300      -5.471  29.741  44.009  1.00 31.65           N  
ATOM    970  CA  ARG A 300      -5.810  31.097  44.378  1.00 32.34           C  
ATOM    971  C   ARG A 300      -5.261  32.044  43.289  1.00 31.22           C  
ATOM    972  O   ARG A 300      -5.997  32.875  42.771  1.00 31.06           O  
ATOM    973  CB  ARG A 300      -5.295  31.395  45.806  1.00 32.71           C  
ATOM    974  CG  ARG A 300      -5.658  32.725  46.408  1.00 36.07           C  
ATOM    975  CD  ARG A 300      -5.156  32.829  47.881  1.00 40.64           C  
ATOM    976  NE  ARG A 300      -3.740  32.456  48.011  1.00 43.66           N  
ATOM    977  CZ  ARG A 300      -2.714  33.221  47.641  1.00 44.31           C  
ATOM    978  NH1 ARG A 300      -2.914  34.445  47.142  1.00 43.37           N  
ATOM    979  NH2 ARG A 300      -1.477  32.767  47.787  1.00 45.21           N  
ATOM    980  N   THR A 301      -4.010  31.869  42.875  1.00 30.31           N  
ATOM    981  CA  THR A 301      -3.437  32.831  41.936  1.00 30.04           C  
ATOM    982  C   THR A 301      -3.791  32.580  40.477  1.00 28.99           C  
ATOM    983  O   THR A 301      -3.685  33.509  39.668  1.00 28.23           O  
ATOM    984  CB  THR A 301      -1.888  33.018  42.086  1.00 31.04           C  
ATOM    985  OG1 THR A 301      -1.219  31.890  41.542  1.00 31.16           O  
ATOM    986  CG2 THR A 301      -1.503  33.189  43.544  1.00 30.90           C  
ATOM    987  N   LYS A 302      -4.216  31.356  40.137  1.00 27.77           N  
ATOM    988  CA  LYS A 302      -4.560  31.024  38.735  1.00 27.92           C  
ATOM    989  C   LYS A 302      -6.000  30.563  38.586  1.00 27.41           C  
ATOM    990  O   LYS A 302      -6.349  29.873  37.625  1.00 27.27           O  
ATOM    991  CB  LYS A 302      -3.583  29.989  38.142  1.00 28.87           C  
ATOM    992  CG  LYS A 302      -2.117  30.404  38.201  1.00 30.72           C  
ATOM    993  CD  LYS A 302      -1.832  31.662  37.400  1.00 33.44           C  
ATOM    994  CE  LYS A 302      -0.361  32.033  37.561  1.00 38.11           C  
ATOM    995  NZ  LYS A 302      -0.061  33.236  36.732  1.00 40.28           N  
ATOM    996  N   ARG A 303      -6.842  30.999  39.518  1.00 26.90           N  
ATOM    997  CA  ARG A 303      -8.233  30.596  39.563  1.00 26.44           C  
ATOM    998  C   ARG A 303      -8.956  30.656  38.219  1.00 26.41           C  
ATOM    999  O   ARG A 303      -9.442  29.621  37.734  1.00 26.52           O  
ATOM   1000  CB  ARG A 303      -8.989  31.414  40.625  1.00 26.83           C  
ATOM   1001  CG  ARG A 303     -10.496  31.208  40.613  1.00 29.19           C  
ATOM   1002  CD  ARG A 303     -10.924  29.933  41.283  1.00 34.50           C  
ATOM   1003  NE  ARG A 303     -10.603  29.925  42.709  1.00 36.15           N  
ATOM   1004  CZ  ARG A 303     -11.063  29.033  43.585  1.00 36.98           C  
ATOM   1005  NH1 ARG A 303     -11.900  28.073  43.197  1.00 35.16           N  
ATOM   1006  NH2 ARG A 303     -10.691  29.122  44.857  1.00 34.50           N  
ATOM   1007  N   ASP A 304      -9.038  31.847  37.620  1.00 25.00           N  
ATOM   1008  CA  ASP A 304      -9.789  32.018  36.358  1.00 25.30           C  
ATOM   1009  C   ASP A 304      -9.118  31.285  35.179  1.00 25.23           C  
ATOM   1010  O   ASP A 304      -9.800  30.744  34.317  1.00 24.91           O  
ATOM   1011  CB  ASP A 304     -10.058  33.508  36.069  1.00 24.61           C  
ATOM   1012  CG  ASP A 304     -11.037  34.107  37.071  1.00 25.31           C  
ATOM   1013  OD1 ASP A 304     -11.672  33.302  37.790  1.00 25.99           O  
ATOM   1014  OD2 ASP A 304     -11.227  35.345  37.129  1.00 26.47           O  
ATOM   1015  N   TRP A 305      -7.793  31.261  35.164  1.00 26.22           N  
ATOM   1016  CA  TRP A 305      -7.038  30.486  34.166  1.00 26.67           C  
ATOM   1017  C   TRP A 305      -7.401  28.987  34.179  1.00 27.44           C  
ATOM   1018  O   TRP A 305      -7.623  28.384  33.120  1.00 26.85           O  
ATOM   1019  CB  TRP A 305      -5.546  30.671  34.397  1.00 27.31           C  
ATOM   1020  CG  TRP A 305      -4.659  30.077  33.336  1.00 26.57           C  
ATOM   1021  CD1 TRP A 305      -4.283  30.655  32.164  1.00 29.26           C  
ATOM   1022  CD2 TRP A 305      -4.043  28.788  33.372  1.00 28.12           C  
ATOM   1023  NE1 TRP A 305      -3.452  29.809  31.460  1.00 29.18           N  
ATOM   1024  CE2 TRP A 305      -3.282  28.655  32.187  1.00 29.79           C  
ATOM   1025  CE3 TRP A 305      -4.028  27.741  34.316  1.00 27.74           C  
ATOM   1026  CZ2 TRP A 305      -2.531  27.500  31.893  1.00 28.28           C  
ATOM   1027  CZ3 TRP A 305      -3.265  26.581  34.019  1.00 29.54           C  
ATOM   1028  CH2 TRP A 305      -2.528  26.487  32.825  1.00 28.17           C  
ATOM   1029  N   LEU A 306      -7.455  28.413  35.376  1.00 28.19           N  
ATOM   1030  CA  LEU A 306      -7.879  27.016  35.580  1.00 30.11           C  
ATOM   1031  C   LEU A 306      -9.350  26.797  35.213  1.00 30.68           C  
ATOM   1032  O   LEU A 306      -9.668  25.865  34.478  1.00 31.24           O  
ATOM   1033  CB  LEU A 306      -7.679  26.618  37.045  1.00 29.31           C  
ATOM   1034  CG  LEU A 306      -6.254  26.519  37.560  1.00 31.93           C  
ATOM   1035  CD1 LEU A 306      -6.256  26.361  39.071  1.00 33.04           C  
ATOM   1036  CD2 LEU A 306      -5.555  25.320  36.867  1.00 32.34           C  
ATOM   1037  N   VAL A 307     -10.248  27.642  35.736  1.00 31.41           N  
ATOM   1038  CA  VAL A 307     -11.698  27.496  35.473  1.00 32.45           C  
ATOM   1039  C   VAL A 307     -11.977  27.469  33.967  1.00 33.31           C  
ATOM   1040  O   VAL A 307     -12.735  26.621  33.475  1.00 33.17           O  
ATOM   1041  CB  VAL A 307     -12.541  28.619  36.143  1.00 32.53           C  
ATOM   1042  CG1 VAL A 307     -14.036  28.505  35.758  1.00 34.44           C  
ATOM   1043  CG2 VAL A 307     -12.387  28.592  37.680  1.00 32.13           C  
ATOM   1044  N   LYS A 308     -11.342  28.382  33.234  1.00 33.80           N  
ATOM   1045  CA  LYS A 308     -11.621  28.543  31.810  1.00 35.37           C  
ATOM   1046  C   LYS A 308     -11.461  27.231  31.027  1.00 35.37           C  
ATOM   1047  O   LYS A 308     -12.175  26.996  30.048  1.00 35.58           O  
ATOM   1048  CB  LYS A 308     -10.699  29.605  31.205  1.00 35.95           C  
ATOM   1049  CG  LYS A 308     -11.235  30.168  29.877  1.00 40.52           C  
ATOM   1050  CD  LYS A 308     -10.208  31.040  29.148  1.00 44.43           C  
ATOM   1051  CE  LYS A 308     -10.793  31.578  27.841  1.00 47.02           C  
ATOM   1052  NZ  LYS A 308      -9.771  32.369  27.086  1.00 49.06           N  
ATOM   1053  N   GLN A 309     -10.530  26.385  31.471  1.00 34.00           N  
ATOM   1054  CA  GLN A 309     -10.208  25.136  30.766  1.00 32.84           C  
ATOM   1055  C   GLN A 309     -10.690  23.883  31.483  1.00 32.23           C  
ATOM   1056  O   GLN A 309     -10.124  22.794  31.314  1.00 32.66           O  
ATOM   1057  CB  GLN A 309      -8.705  25.057  30.540  1.00 32.39           C  
ATOM   1058  CG  GLN A 309      -7.873  25.189  31.786  1.00 32.03           C  
ATOM   1059  CD  GLN A 309      -6.417  25.310  31.445  1.00 31.43           C  
ATOM   1060  OE1 GLN A 309      -5.871  24.462  30.754  1.00 32.06           O  
ATOM   1061  NE2 GLN A 309      -5.781  26.372  31.910  1.00 32.65           N  
ATOM   1062  N   ARG A 310     -11.737  24.042  32.284  1.00 30.66           N  
ATOM   1063  CA  ARG A 310     -12.327  22.945  33.058  1.00 29.56           C  
ATOM   1064  C   ARG A 310     -11.260  22.297  33.942  1.00 28.48           C  
ATOM   1065  O   ARG A 310     -11.179  21.075  34.058  1.00 27.59           O  
ATOM   1066  CB  ARG A 310     -13.055  21.909  32.173  1.00 28.98           C  
ATOM   1067  CG  ARG A 310     -14.350  22.394  31.540  1.00 30.60           C  
ATOM   1068  CD  ARG A 310     -15.142  21.215  30.932  1.00 32.18           C  
ATOM   1069  NE  ARG A 310     -14.317  20.467  29.976  1.00 35.72           N  
ATOM   1070  CZ  ARG A 310     -14.098  20.852  28.723  1.00 37.72           C  
ATOM   1071  NH1 ARG A 310     -14.662  21.974  28.261  1.00 38.55           N  
ATOM   1072  NH2 ARG A 310     -13.316  20.124  27.930  1.00 38.10           N  
ATOM   1073  N   GLY A 311     -10.442  23.150  34.558  1.00 27.50           N  
ATOM   1074  CA  GLY A 311      -9.531  22.723  35.607  1.00 26.75           C  
ATOM   1075  C   GLY A 311      -8.571  21.663  35.135  1.00 26.32           C  
ATOM   1076  O   GLY A 311      -7.834  21.867  34.167  1.00 25.91           O  
ATOM   1077  N   TRP A 312      -8.596  20.521  35.807  1.00 26.40           N  
ATOM   1078  CA  TRP A 312      -7.642  19.446  35.530  1.00 27.83           C  
ATOM   1079  C   TRP A 312      -7.758  18.771  34.149  1.00 28.22           C  
ATOM   1080  O   TRP A 312      -6.811  18.113  33.679  1.00 27.52           O  
ATOM   1081  CB  TRP A 312      -7.684  18.437  36.676  1.00 28.59           C  
ATOM   1082  CG  TRP A 312      -7.070  19.084  37.897  1.00 29.11           C  
ATOM   1083  CD1 TRP A 312      -7.718  19.810  38.866  1.00 30.00           C  
ATOM   1084  CD2 TRP A 312      -5.679  19.113  38.232  1.00 29.83           C  
ATOM   1085  NE1 TRP A 312      -6.809  20.266  39.797  1.00 30.65           N  
ATOM   1086  CE2 TRP A 312      -5.552  19.852  39.435  1.00 29.76           C  
ATOM   1087  CE3 TRP A 312      -4.526  18.571  37.638  1.00 31.24           C  
ATOM   1088  CZ2 TRP A 312      -4.313  20.061  40.069  1.00 30.54           C  
ATOM   1089  CZ3 TRP A 312      -3.284  18.784  38.257  1.00 30.94           C  
ATOM   1090  CH2 TRP A 312      -3.192  19.533  39.471  1.00 29.98           C  
ATOM   1091  N   ASP A 313      -8.900  18.953  33.491  1.00 27.52           N  
ATOM   1092  CA  ASP A 313      -9.014  18.491  32.108  1.00 27.91           C  
ATOM   1093  C   ASP A 313      -7.957  19.176  31.226  1.00 27.73           C  
ATOM   1094  O   ASP A 313      -7.412  18.550  30.319  1.00 26.81           O  
ATOM   1095  CB  ASP A 313     -10.391  18.759  31.530  1.00 27.56           C  
ATOM   1096  CG  ASP A 313     -10.534  18.189  30.164  1.00 29.64           C  
ATOM   1097  OD1 ASP A 313     -10.224  16.966  30.015  1.00 27.94           O  
ATOM   1098  OD2 ASP A 313     -10.925  18.951  29.231  1.00 30.56           O  
ATOM   1099  N   GLY A 314      -7.654  20.448  31.497  1.00 27.85           N  
ATOM   1100  CA  GLY A 314      -6.611  21.141  30.732  1.00 27.95           C  
ATOM   1101  C   GLY A 314      -5.299  20.402  30.858  1.00 28.35           C  
ATOM   1102  O   GLY A 314      -4.586  20.216  29.875  1.00 29.05           O  
ATOM   1103  N   PHE A 315      -5.006  19.969  32.085  1.00 28.59           N  
ATOM   1104  CA  PHE A 315      -3.774  19.259  32.440  1.00 28.01           C  
ATOM   1105  C   PHE A 315      -3.742  17.888  31.771  1.00 27.80           C  
ATOM   1106  O   PHE A 315      -2.759  17.529  31.072  1.00 27.46           O  
ATOM   1107  CB  PHE A 315      -3.711  19.147  33.972  1.00 28.20           C  
ATOM   1108  CG  PHE A 315      -2.584  18.283  34.504  1.00 29.08           C  
ATOM   1109  CD1 PHE A 315      -1.277  18.758  34.550  1.00 31.21           C  
ATOM   1110  CD2 PHE A 315      -2.848  17.007  34.990  1.00 29.76           C  
ATOM   1111  CE1 PHE A 315      -0.240  17.968  35.050  1.00 30.29           C  
ATOM   1112  CE2 PHE A 315      -1.816  16.213  35.506  1.00 29.93           C  
ATOM   1113  CZ  PHE A 315      -0.517  16.693  35.531  1.00 28.52           C  
ATOM   1114  N   VAL A 316      -4.836  17.137  31.938  1.00 26.40           N  
ATOM   1115  CA  VAL A 316      -4.959  15.822  31.312  1.00 26.34           C  
ATOM   1116  C   VAL A 316      -4.733  15.893  29.799  1.00 25.87           C  
ATOM   1117  O   VAL A 316      -3.976  15.097  29.240  1.00 25.87           O  
ATOM   1118  CB  VAL A 316      -6.344  15.186  31.594  1.00 25.61           C  
ATOM   1119  CG1 VAL A 316      -6.556  13.920  30.773  1.00 26.76           C  
ATOM   1120  CG2 VAL A 316      -6.458  14.843  33.087  1.00 26.15           C  
ATOM   1121  N   GLU A 317      -5.414  16.835  29.141  1.00 25.30           N  
ATOM   1122  CA  GLU A 317      -5.339  16.929  27.698  1.00 25.03           C  
ATOM   1123  C   GLU A 317      -3.979  17.412  27.208  1.00 25.52           C  
ATOM   1124  O   GLU A 317      -3.489  16.935  26.172  1.00 25.86           O  
ATOM   1125  CB  GLU A 317      -6.487  17.765  27.136  1.00 24.88           C  
ATOM   1126  CG  GLU A 317      -7.929  17.229  27.527  1.00 24.27           C  
ATOM   1127  CD  GLU A 317      -8.236  15.816  27.072  1.00 24.45           C  
ATOM   1128  OE1 GLU A 317      -7.474  15.272  26.242  1.00 25.12           O  
ATOM   1129  OE2 GLU A 317      -9.290  15.250  27.518  1.00 22.18           O  
ATOM   1130  N   PHE A 318      -3.367  18.337  27.952  1.00 25.55           N  
ATOM   1131  CA  PHE A 318      -2.064  18.894  27.565  1.00 26.83           C  
ATOM   1132  C   PHE A 318      -1.028  17.788  27.548  1.00 26.91           C  
ATOM   1133  O   PHE A 318      -0.210  17.687  26.627  1.00 27.18           O  
ATOM   1134  CB  PHE A 318      -1.614  20.039  28.519  1.00 26.92           C  
ATOM   1135  CG  PHE A 318      -0.357  20.736  28.056  1.00 28.30           C  
ATOM   1136  CD1 PHE A 318      -0.401  21.606  26.971  1.00 30.34           C  
ATOM   1137  CD2 PHE A 318       0.870  20.465  28.647  1.00 28.34           C  
ATOM   1138  CE1 PHE A 318       0.762  22.215  26.486  1.00 31.76           C  
ATOM   1139  CE2 PHE A 318       2.043  21.067  28.177  1.00 30.18           C  
ATOM   1140  CZ  PHE A 318       1.984  21.962  27.102  1.00 29.56           C  
ATOM   1141  N   PHE A 319      -1.071  16.938  28.565  1.00 26.28           N  
ATOM   1142  CA  PHE A 319      -0.107  15.858  28.650  1.00 27.09           C  
ATOM   1143  C   PHE A 319      -0.562  14.522  28.051  1.00 27.24           C  
ATOM   1144  O   PHE A 319       0.102  13.485  28.247  1.00 27.23           O  
ATOM   1145  CB  PHE A 319       0.366  15.687  30.082  1.00 25.98           C  
ATOM   1146  CG  PHE A 319       1.179  16.841  30.570  1.00 25.77           C  
ATOM   1147  CD1 PHE A 319       2.447  17.092  30.034  1.00 27.10           C  
ATOM   1148  CD2 PHE A 319       0.683  17.679  31.557  1.00 26.95           C  
ATOM   1149  CE1 PHE A 319       3.216  18.185  30.490  1.00 26.73           C  
ATOM   1150  CE2 PHE A 319       1.459  18.765  32.023  1.00 27.12           C  
ATOM   1151  CZ  PHE A 319       2.710  19.010  31.460  1.00 26.59           C  
ATOM   1152  N   HIS A 320      -1.659  14.554  27.290  1.00 27.66           N  
ATOM   1153  CA  HIS A 320      -2.236  13.321  26.743  1.00 28.65           C  
ATOM   1154  C   HIS A 320      -1.341  12.699  25.678  1.00 30.30           C  
ATOM   1155  O   HIS A 320      -0.968  13.372  24.717  1.00 30.66           O  
ATOM   1156  CB  HIS A 320      -3.625  13.574  26.140  1.00 27.32           C  
ATOM   1157  CG  HIS A 320      -4.316  12.324  25.706  1.00 28.20           C  
ATOM   1158  ND1 HIS A 320      -4.748  11.373  26.604  1.00 27.13           N  
ATOM   1159  CD2 HIS A 320      -4.617  11.847  24.473  1.00 24.26           C  
ATOM   1160  CE1 HIS A 320      -5.294  10.368  25.945  1.00 28.15           C  
ATOM   1161  NE2 HIS A 320      -5.224  10.633  24.655  1.00 28.52           N  
ATOM   1162  N   VAL A 321      -1.009  11.420  25.854  1.00 31.31           N  
ATOM   1163  CA  VAL A 321      -0.227  10.692  24.861  1.00 33.05           C  
ATOM   1164  C   VAL A 321      -0.934   9.419  24.418  1.00 32.81           C  
ATOM   1165  O   VAL A 321      -0.953   9.120  23.231  1.00 33.61           O  
ATOM   1166  CB  VAL A 321       1.201  10.348  25.360  1.00 33.34           C  
ATOM   1167  CG1 VAL A 321       2.028  11.612  25.511  1.00 33.97           C  
ATOM   1168  CG2 VAL A 321       1.140   9.556  26.683  1.00 35.29           C  
ATOM   1170  N   GLY B   0      15.405  36.439  46.759  1.00 47.14           N  
ATOM   1171  CA  GLY B   0      16.707  35.797  46.375  1.00 46.07           C  
ATOM   1172  C   GLY B   0      17.777  36.176  47.372  1.00 45.77           C  
ATOM   1173  O   GLY B   0      17.445  36.702  48.439  1.00 46.37           O  
ATOM   1174  N   ARG B   1      19.058  35.951  47.056  1.00 44.73           N  
ATOM   1175  CA  ARG B   1      19.527  35.422  45.773  1.00 43.58           C  
ATOM   1176  C   ARG B   1      19.266  33.928  45.564  1.00 42.72           C  
ATOM   1177  O   ARG B   1      19.093  33.501  44.415  1.00 42.22           O  
ATOM   1178  CB  ARG B   1      21.018  35.726  45.577  1.00 43.64           C  
ATOM   1179  N   PRO B   2      19.286  33.123  46.655  1.00 41.81           N  
ATOM   1180  CA  PRO B   2      18.905  31.713  46.519  1.00 41.11           C  
ATOM   1181  C   PRO B   2      17.502  31.533  45.953  1.00 40.24           C  
ATOM   1182  O   PRO B   2      17.305  30.691  45.088  1.00 39.78           O  
ATOM   1183  CB  PRO B   2      18.981  31.193  47.960  1.00 41.21           C  
ATOM   1184  CG  PRO B   2      20.026  32.060  48.588  1.00 41.65           C  
ATOM   1185  CD  PRO B   2      19.712  33.420  48.037  1.00 41.98           C  
ATOM   1186  N   GLU B   3      16.545  32.330  46.421  1.00 39.15           N  
ATOM   1187  CA  GLU B   3      15.177  32.206  45.939  1.00 38.48           C  
ATOM   1188  C   GLU B   3      15.020  32.607  44.467  1.00 37.34           C  
ATOM   1189  O   GLU B   3      14.245  31.977  43.744  1.00 36.52           O  
ATOM   1190  CB  GLU B   3      14.184  32.924  46.868  1.00 39.15           C  
ATOM   1191  CG  GLU B   3      14.213  32.378  48.326  1.00 41.86           C  
ATOM   1192  CD  GLU B   3      13.280  33.117  49.292  1.00 45.60           C  
ATOM   1193  OE1 GLU B   3      12.237  33.656  48.865  1.00 46.82           O  
ATOM   1194  OE2 GLU B   3      13.586  33.152  50.504  1.00 47.45           O  
ATOM   1195  N   ILE B   4      15.764  33.624  44.021  1.00 36.11           N  
ATOM   1196  CA  ILE B   4      15.778  34.005  42.598  1.00 35.68           C  
ATOM   1197  C   ILE B   4      16.343  32.849  41.766  1.00 34.99           C  
ATOM   1198  O   ILE B   4      15.812  32.511  40.704  1.00 33.21           O  
ATOM   1199  CB  ILE B   4      16.584  35.325  42.332  1.00 36.41           C  
ATOM   1200  CG1 ILE B   4      15.823  36.542  42.861  1.00 36.51           C  
ATOM   1201  CG2 ILE B   4      16.877  35.515  40.827  1.00 36.64           C  
ATOM   1202  CD1 ILE B   4      16.672  37.821  42.932  1.00 39.54           C  
ATOM   1203  N   TRP B   5      17.416  32.228  42.259  1.00 34.30           N  
ATOM   1204  CA  TRP B   5      18.055  31.150  41.493  1.00 33.96           C  
ATOM   1205  C   TRP B   5      17.142  29.927  41.370  1.00 32.60           C  
ATOM   1206  O   TRP B   5      17.017  29.341  40.285  1.00 32.33           O  
ATOM   1207  CB  TRP B   5      19.430  30.767  42.061  1.00 34.78           C  
ATOM   1208  CG  TRP B   5      20.021  29.638  41.264  1.00 36.77           C  
ATOM   1209  CD1 TRP B   5      20.670  29.734  40.060  1.00 38.50           C  
ATOM   1210  CD2 TRP B   5      19.940  28.238  41.564  1.00 37.75           C  
ATOM   1211  NE1 TRP B   5      21.029  28.483  39.612  1.00 39.90           N  
ATOM   1212  CE2 TRP B   5      20.587  27.547  40.511  1.00 39.01           C  
ATOM   1213  CE3 TRP B   5      19.398  27.500  42.624  1.00 37.20           C  
ATOM   1214  CZ2 TRP B   5      20.720  26.147  40.497  1.00 38.84           C  
ATOM   1215  CZ3 TRP B   5      19.527  26.106  42.606  1.00 37.30           C  
ATOM   1216  CH2 TRP B   5      20.184  25.449  41.551  1.00 38.28           C  
ATOM   1217  N   ILE B   6      16.491  29.552  42.471  1.00 31.31           N  
ATOM   1218  CA  ILE B   6      15.560  28.421  42.451  1.00 30.19           C  
ATOM   1219  C   ILE B   6      14.406  28.687  41.454  1.00 29.99           C  
ATOM   1220  O   ILE B   6      14.067  27.829  40.632  1.00 29.02           O  
ATOM   1221  CB  ILE B   6      15.015  28.079  43.867  1.00 30.24           C  
ATOM   1222  CG1 ILE B   6      16.158  27.724  44.836  1.00 29.83           C  
ATOM   1223  CG2 ILE B   6      14.042  26.887  43.805  1.00 29.41           C  
ATOM   1224  CD1 ILE B   6      15.703  27.693  46.310  1.00 30.48           C  
ATOM   1225  N   ALA B   7      13.844  29.887  41.512  1.00 28.84           N  
ATOM   1226  CA  ALA B   7      12.776  30.286  40.594  1.00 29.65           C  
ATOM   1227  C   ALA B   7      13.202  30.226  39.124  1.00 30.03           C  
ATOM   1228  O   ALA B   7      12.459  29.708  38.290  1.00 30.36           O  
ATOM   1229  CB  ALA B   7      12.279  31.669  40.941  1.00 28.75           C  
ATOM   1230  N   GLN B   8      14.364  30.802  38.813  1.00 30.18           N  
ATOM   1231  CA  GLN B   8      14.939  30.761  37.446  1.00 30.95           C  
ATOM   1232  C   GLN B   8      15.035  29.313  36.924  1.00 30.21           C  
ATOM   1233  O   GLN B   8      14.695  29.018  35.763  1.00 29.16           O  
ATOM   1234  CB  GLN B   8      16.345  31.376  37.448  1.00 31.62           C  
ATOM   1235  CG  GLN B   8      16.735  32.092  36.137  1.00 36.20           C  
ATOM   1236  CD  GLN B   8      18.026  32.925  36.256  1.00 41.51           C  
ATOM   1237  OE1 GLN B   8      18.168  33.775  37.150  1.00 44.55           O  
ATOM   1238  NE2 GLN B   8      18.961  32.693  35.337  1.00 43.24           N  
ATOM   1239  N   GLU B   9      15.515  28.430  37.791  1.00 29.60           N  
ATOM   1240  CA  GLU B   9      15.726  27.026  37.458  1.00 30.19           C  
ATOM   1241  C   GLU B   9      14.382  26.326  37.201  1.00 29.51           C  
ATOM   1242  O   GLU B   9      14.228  25.595  36.219  1.00 28.47           O  
ATOM   1243  CB  GLU B   9      16.475  26.337  38.611  1.00 30.59           C  
ATOM   1244  CG  GLU B   9      17.211  25.094  38.218  1.00 33.85           C  
ATOM   1245  CD  GLU B   9      18.261  25.370  37.152  1.00 35.52           C  
ATOM   1246  OE1 GLU B   9      18.924  26.421  37.212  1.00 37.86           O  
ATOM   1247  OE2 GLU B   9      18.410  24.550  36.248  1.00 37.54           O  
ATOM   1248  N   LEU B  10      13.416  26.553  38.091  1.00 28.25           N  
ATOM   1249  CA  LEU B  10      12.107  25.920  37.969  1.00 28.86           C  
ATOM   1250  C   LEU B  10      11.408  26.424  36.713  1.00 28.25           C  
ATOM   1251  O   LEU B  10      10.789  25.661  35.979  1.00 29.29           O  
ATOM   1252  CB  LEU B  10      11.257  26.236  39.212  1.00 29.12           C  
ATOM   1253  CG  LEU B  10      11.663  25.499  40.499  1.00 30.17           C  
ATOM   1254  CD1 LEU B  10      10.936  26.098  41.723  1.00 28.14           C  
ATOM   1255  CD2 LEU B  10      11.366  24.023  40.388  1.00 29.27           C  
ATOM   1256  N   ARG B  11      11.513  27.722  36.463  1.00 28.09           N  
ATOM   1257  CA  ARG B  11      10.929  28.288  35.238  1.00 28.78           C  
ATOM   1258  C   ARG B  11      11.567  27.706  33.976  1.00 28.53           C  
ATOM   1259  O   ARG B  11      10.857  27.388  33.025  1.00 28.21           O  
ATOM   1260  CB  ARG B  11      11.067  29.804  35.220  1.00 28.00           C  
ATOM   1261  CG  ARG B  11      10.337  30.460  34.077  1.00 27.81           C  
ATOM   1262  CD  ARG B  11      10.601  31.967  34.031  1.00 27.48           C  
ATOM   1263  NE  ARG B  11       9.896  32.714  35.097  1.00 24.84           N  
ATOM   1264  CZ  ARG B  11      10.272  33.926  35.507  1.00 28.11           C  
ATOM   1265  NH1 ARG B  11      11.338  34.517  34.947  1.00 25.79           N  
ATOM   1266  NH2 ARG B  11       9.590  34.567  36.452  1.00 24.86           N  
ATOM   1267  N   ARG B  12      12.897  27.568  33.974  1.00 28.86           N  
ATOM   1268  CA  ARG B  12      13.618  26.977  32.836  1.00 28.91           C  
ATOM   1269  C   ARG B  12      13.097  25.572  32.492  1.00 29.01           C  
ATOM   1270  O   ARG B  12      12.768  25.266  31.326  1.00 29.76           O  
ATOM   1271  CB  ARG B  12      15.120  26.918  33.133  1.00 28.96           C  
ATOM   1272  CG  ARG B  12      15.963  26.392  31.927  1.00 28.95           C  
ATOM   1273  CD  ARG B  12      17.428  26.277  32.284  1.00 27.68           C  
ATOM   1274  NE  ARG B  12      17.733  25.223  33.262  1.00 25.74           N  
ATOM   1275  CZ  ARG B  12      17.881  23.928  32.982  1.00 25.52           C  
ATOM   1276  NH1 ARG B  12      17.711  23.461  31.745  1.00 24.94           N  
ATOM   1277  NH2 ARG B  12      18.184  23.079  33.957  1.00 26.61           N  
ATOM   1278  N   ILE B  13      13.030  24.722  33.514  1.00 28.29           N  
ATOM   1279  CA  ILE B  13      12.629  23.332  33.337  1.00 27.11           C  
ATOM   1280  C   ILE B  13      11.139  23.309  32.935  1.00 27.32           C  
ATOM   1281  O   ILE B  13      10.755  22.591  32.034  1.00 27.23           O  
ATOM   1282  CB  ILE B  13      12.937  22.524  34.601  1.00 26.90           C  
ATOM   1283  CG1 ILE B  13      14.471  22.476  34.827  1.00 25.30           C  
ATOM   1284  CG2 ILE B  13      12.393  21.102  34.506  1.00 25.99           C  
ATOM   1285  CD1 ILE B  13      14.917  21.906  36.175  1.00 24.55           C  
ATOM   1286  N   GLY B  14      10.333  24.150  33.568  1.00 27.59           N  
ATOM   1287  CA  GLY B  14       8.887  24.172  33.310  1.00 28.31           C  
ATOM   1288  C   GLY B  14       8.577  24.551  31.869  1.00 28.88           C  
ATOM   1289  O   GLY B  14       7.750  23.891  31.218  1.00 28.75           O  
ATOM   1290  N   ASP B  15       9.264  25.583  31.362  1.00 29.03           N  
ATOM   1291  CA  ASP B  15       9.070  26.034  29.970  1.00 30.53           C  
ATOM   1292  C   ASP B  15       9.607  25.022  28.969  1.00 30.15           C  
ATOM   1293  O   ASP B  15       9.047  24.845  27.876  1.00 29.96           O  
ATOM   1294  CB  ASP B  15       9.694  27.419  29.741  1.00 31.41           C  
ATOM   1295  CG  ASP B  15       8.839  28.561  30.325  1.00 32.96           C  
ATOM   1296  OD1 ASP B  15       7.645  28.349  30.640  1.00 33.70           O  
ATOM   1297  OD2 ASP B  15       9.346  29.695  30.442  1.00 35.04           O  
ATOM   1298  N   GLU B  16      10.677  24.327  29.356  1.00 30.26           N  
ATOM   1299  CA  GLU B  16      11.239  23.276  28.533  1.00 31.20           C  
ATOM   1300  C   GLU B  16      10.219  22.160  28.420  1.00 31.83           C  
ATOM   1301  O   GLU B  16       9.951  21.647  27.324  1.00 31.70           O  
ATOM   1302  CB  GLU B  16      12.563  22.780  29.153  1.00 31.02           C  
ATOM   1303  CG  GLU B  16      13.068  21.473  28.622  1.00 32.23           C  
ATOM   1304  CD  GLU B  16      13.920  20.775  29.647  1.00 31.97           C  
ATOM   1305  OE1 GLU B  16      13.633  19.592  29.953  1.00 28.93           O  
ATOM   1306  OE2 GLU B  16      14.881  21.415  30.146  1.00 31.49           O  
ATOM   1307  N   PHE B  17       9.634  21.803  29.563  1.00 32.35           N  
ATOM   1308  CA  PHE B  17       8.716  20.700  29.636  1.00 33.76           C  
ATOM   1309  C   PHE B  17       7.420  21.077  28.915  1.00 34.06           C  
ATOM   1310  O   PHE B  17       6.832  20.244  28.242  1.00 35.37           O  
ATOM   1311  CB  PHE B  17       8.466  20.332  31.104  1.00 34.27           C  
ATOM   1312  CG  PHE B  17       8.170  18.886  31.332  1.00 36.18           C  
ATOM   1313  CD1 PHE B  17       9.088  17.906  30.986  1.00 37.40           C  
ATOM   1314  CD2 PHE B  17       6.976  18.503  31.929  1.00 38.61           C  
ATOM   1315  CE1 PHE B  17       8.820  16.575  31.202  1.00 37.88           C  
ATOM   1316  CE2 PHE B  17       6.697  17.163  32.149  1.00 40.45           C  
ATOM   1317  CZ  PHE B  17       7.625  16.196  31.783  1.00 39.86           C  
ATOM   1318  N   ASN B  18       6.989  22.332  29.043  1.00 33.65           N  
ATOM   1319  CA  ASN B  18       5.845  22.816  28.279  1.00 33.75           C  
ATOM   1320  C   ASN B  18       6.084  22.689  26.790  1.00 34.08           C  
ATOM   1321  O   ASN B  18       5.241  22.149  26.047  1.00 34.09           O  
ATOM   1322  CB  ASN B  18       5.518  24.276  28.599  1.00 33.14           C  
ATOM   1323  CG  ASN B  18       4.093  24.624  28.231  1.00 32.90           C  
ATOM   1324  OD1 ASN B  18       3.823  25.272  27.200  1.00 33.09           O  
ATOM   1325  ND2 ASN B  18       3.164  24.153  29.045  1.00 26.48           N  
ATOM   1326  N   ALA B  19       7.248  23.178  26.359  1.00 34.46           N  
ATOM   1327  CA  ALA B  19       7.612  23.188  24.942  1.00 34.71           C  
ATOM   1328  C   ALA B  19       7.638  21.777  24.369  1.00 35.49           C  
ATOM   1329  O   ALA B  19       7.254  21.547  23.209  1.00 35.24           O  
ATOM   1330  CB  ALA B  19       8.974  23.880  24.745  1.00 34.74           C  
ATOM   1331  N   TYR B  20       8.102  20.833  25.186  1.00 36.57           N  
ATOM   1332  CA  TYR B  20       8.232  19.441  24.771  1.00 37.81           C  
ATOM   1333  C   TYR B  20       6.868  18.850  24.394  1.00 38.02           C  
ATOM   1334  O   TYR B  20       6.738  18.172  23.368  1.00 37.97           O  
ATOM   1335  CB  TYR B  20       8.938  18.618  25.859  1.00 38.62           C  
ATOM   1336  CG  TYR B  20       9.236  17.205  25.445  1.00 39.89           C  
ATOM   1337  CD1 TYR B  20      10.348  16.911  24.645  1.00 40.78           C  
ATOM   1338  CD2 TYR B  20       8.401  16.155  25.832  1.00 41.67           C  
ATOM   1339  CE1 TYR B  20      10.621  15.604  24.248  1.00 42.26           C  
ATOM   1340  CE2 TYR B  20       8.662  14.841  25.432  1.00 42.29           C  
ATOM   1341  CZ  TYR B  20       9.773  14.578  24.648  1.00 42.13           C  
ATOM   1342  OH  TYR B  20      10.038  13.290  24.260  1.00 43.31           O  
ATOM   1343  N   TYR B  21       5.846  19.152  25.195  1.00 38.42           N  
ATOM   1344  CA  TYR B  21       4.488  18.648  24.947  1.00 38.82           C  
ATOM   1345  C   TYR B  21       3.615  19.514  24.038  1.00 39.64           C  
ATOM   1346  O   TYR B  21       2.708  18.993  23.392  1.00 40.40           O  
ATOM   1347  CB  TYR B  21       3.759  18.365  26.270  1.00 37.87           C  
ATOM   1348  CG  TYR B  21       4.215  17.087  26.931  1.00 36.97           C  
ATOM   1349  CD1 TYR B  21       5.270  17.095  27.848  1.00 35.89           C  
ATOM   1350  CD2 TYR B  21       3.607  15.859  26.626  1.00 36.11           C  
ATOM   1351  CE1 TYR B  21       5.703  15.925  28.453  1.00 35.78           C  
ATOM   1352  CE2 TYR B  21       4.039  14.678  27.227  1.00 36.20           C  
ATOM   1353  CZ  TYR B  21       5.089  14.726  28.142  1.00 37.05           C  
ATOM   1354  OH  TYR B  21       5.528  13.579  28.754  1.00 39.00           O  
ATOM   1355  N   ALA B  22       3.888  20.817  23.972  1.00 40.30           N  
ATOM   1356  CA  ALA B  22       3.048  21.753  23.207  1.00 40.89           C  
ATOM   1357  C   ALA B  22       2.999  21.432  21.708  1.00 41.28           C  
ATOM   1358  O   ALA B  22       3.955  20.889  21.163  1.00 41.78           O  
ATOM   1359  CB  ALA B  22       3.513  23.177  23.420  1.00 41.15           C  
