# Supplementary material for: Characterizing the consensus residue specificity and surface of BCL-2 binding to BH3 ligands using the Knob-Socket model
Source: PLoS One. 2023 Feb 16;18(2):e0281463. doi: 10.1371/journal.pone.0281463 (PMC9934389; doi:10.1371/journal.pone.0281463)
Supplement: S1 File — (TGZ) [file pone.0281463.s008.tgz › BCL3_Bax_KS_files/2pqk/f2pqk.index]

1 172 A D C 1
2 173 A E H 2
3 174 A L H 2
4 175 A Y H 2
5 176 A R H 2
6 177 A Q H 2
7 178 A S H 2
8 179 A L H 2
9 180 A E H 2
10 181 A I H 2
11 182 A I H 2
12 183 A S H 2
13 184 A R H 2
14 185 A Y H 2
15 186 A L H 2
16 187 A R H 2
17 188 A E H 2
18 189 A Q H 2
19 190 A A H 2
20 191 A T H 2
21 192 A G C 3
22 193 A A C 3
23 194 A K C 3
24 195 A D C 3
25 196 A T C 3
26 197 A K C 3
27 203 A G C 3
28 204 A A H 4
29 205 A T H 4
30 206 A S H 4
31 207 A R H 4
32 208 A K H 4
33 209 A A H 4
34 210 A L H 4
35 211 A E H 4
36 212 A T H 4
37 213 A L H 4
38 214 A R H 4
39 215 A R H 4
40 216 A V H 4
41 217 A G H 4
42 218 A D H 4
43 219 A G H 4
44 220 A V H 4
45 221 A Q H 4
46 222 A R C 5
47 223 A N C 5
48 224 A H C 5
49 225 A E H 6
50 226 A T H 6
51 227 A A H 6
52 228 A F H 6
53 229 A Q H 6
54 230 A G H 6
55 231 A M H 6
56 232 A L H 6
57 233 A R H 6
58 234 A K H 6
59 235 A L H 6
60 236 A D C 7
61 237 A I C 7
62 238 A K C 7
63 239 A N T 8
64 240 A E T 8
65 241 A D T 8
66 242 A D C 9
67 243 A V C 9
68 244 A K H 10
69 245 A S H 10
70 246 A L H 10
71 247 A S H 10
72 248 A R H 10
73 249 A V H 10
74 250 A M H 10
75 251 A I H 10
76 252 A H H 10
77 253 A V H 10
78 254 A F H 10
79 255 A S H 10
80 256 A D H 10
81 257 A G C 11
82 258 A V C 11
83 259 A T C 11
84 260 A N C 11
85 261 A W H 12
86 262 A G H 12
87 263 A R H 12
88 264 A I H 12
89 265 A V H 12
90 266 A T H 12
91 267 A L H 12
92 268 A I H 12
93 269 A S H 12
94 270 A F H 12
95 271 A G H 12
96 272 A A H 12
97 273 A F H 12
98 274 A V H 12
99 275 A A H 12
100 276 A K H 12
101 277 A H H 12
102 278 A L H 12
103 279 A K H 12
104 280 A T H 12
105 281 A I H 12
106 282 A N C 13
107 283 A Q C 13
108 284 A E C 13
109 285 A S C 13
110 286 A C C 13
111 287 A I C 13
112 288 A E H 14
113 289 A P H 14
114 290 A L H 14
115 291 A A H 14
116 292 A E H 14
117 293 A S H 14
118 294 A I H 14
119 295 A T H 14
120 296 A D H 14
121 297 A V H 14
122 298 A L H 14
123 299 A V H 14
124 300 A R H 14
125 301 A T H 14
126 302 A K C 15
127 303 A R H 16
128 304 A D H 16
129 305 A W H 16
130 306 A L H 16
131 307 A V H 16
132 308 A K H 16
133 309 A Q T 17
134 310 A R T 17
135 311 A G T 17
136 312 A W H 18
137 313 A D H 18
138 314 A G H 18
139 315 A F H 18
140 316 A V H 18
141 317 A E H 18
142 318 A F H 18
143 319 A F C 19
144 320 A H C 19
145 321 A V C 19
146 0 B G C 20
147 1 B R C 20
148 2 B P H 21
149 3 B E H 21
150 4 B I H 21
151 5 B W H 21
152 6 B I H 21
153 7 B A H 21
154 8 B Q H 21
155 9 B E H 21
156 10 B L H 21
157 11 B R H 21
158 12 B R H 21
159 13 B I H 21
160 14 B G H 21
161 15 B D H 21
162 16 B E H 21
163 17 B F H 21
164 18 B N H 21
165 19 B A H 21
166 20 B Y H 21
167 21 B Y H 21
168 22 B A C 22
