# Supplementary material for: Characterizing the consensus residue specificity and surface of BCL-2 binding to BH3 ligands using the Knob-Socket model
Source: PLoS One. 2023 Feb 16;18(2):e0281463. doi: 10.1371/journal.pone.0281463 (PMC9934389; doi:10.1371/journal.pone.0281463)
Supplement: S1 File — (TGZ) [file pone.0281463.s008.tgz › BCL3_Bax_KS_files/3io8/f3io8.pdb]

ATOM     26  N   MET A   1       6.162  29.133 -25.075  1.00 40.36           N  
ATOM     27  CA  MET A   1       5.840  27.812 -25.607  1.00 42.84           C  
ATOM     28  C   MET A   1       6.961  27.298 -26.499  1.00 47.58           C  
ATOM     29  O   MET A   1       7.097  26.092 -26.710  1.00 47.36           O  
ATOM     30  CB  MET A   1       4.548  27.858 -26.417  1.00 46.17           C  
ATOM     31  CG  MET A   1       3.299  28.098 -25.602  0.47 51.02           C  
ATOM     32  SD  MET A   1       1.847  28.003 -26.658  0.21 54.54           S  
ATOM     33  CE  MET A   1       2.329  26.648 -27.725  1.00 46.12           C  
ATOM     34  N   SER A   2       7.750  28.226 -27.036  1.00 50.28           N  
ATOM     35  CA  SER A   2       8.883  27.881 -27.887  1.00 45.63           C  
ATOM     36  C   SER A   2      10.118  27.534 -27.057  1.00 44.84           C  
ATOM     37  O   SER A   2      10.866  26.623 -27.404  1.00 42.28           O  
ATOM     38  CB  SER A   2       9.186  29.009 -28.882  1.00 46.52           C  
ATOM     39  OG  SER A   2       9.599  30.198 -28.231  1.00 46.24           O  
ATOM     40  N   GLN A   3      10.321  28.259 -25.958  1.00 49.69           N  
ATOM     41  CA  GLN A   3      11.408  27.964 -25.026  1.00 46.15           C  
ATOM     42  C   GLN A   3      11.174  26.616 -24.371  1.00 43.86           C  
ATOM     43  O   GLN A   3      12.115  25.896 -24.043  1.00 43.43           O  
ATOM     44  CB  GLN A   3      11.527  29.053 -23.960  1.00 44.52           C  
ATOM     45  CG  GLN A   3      11.988  30.394 -24.512  1.00 52.07           C  
ATOM     46  CD  GLN A   3      13.170  30.261 -25.458  1.00 52.19           C  
ATOM     47  OE1 GLN A   3      13.026  30.416 -26.673  1.00 49.52           O  
ATOM     48  NE2 GLN A   3      14.342  29.964 -24.907  1.00 48.97           N  
ATOM     49  N   SER A   4       9.904  26.288 -24.178  1.00 43.08           N  
ATOM     50  CA  SER A   4       9.519  24.965 -23.722  1.00 45.37           C  
ATOM     51  C   SER A   4       9.930  23.924 -24.755  1.00 46.28           C  
ATOM     52  O   SER A   4      10.637  22.967 -24.441  1.00 44.29           O  
ATOM     53  CB  SER A   4       8.010  24.903 -23.500  1.00 46.24           C  
ATOM     54  OG  SER A   4       7.532  23.577 -23.641  1.00 46.11           O  
ATOM     55  N   ASN A   5       9.479  24.120 -25.990  1.00 46.63           N  
ATOM     56  CA  ASN A   5       9.755  23.177 -27.069  1.00 46.94           C  
ATOM     57  C   ASN A   5      11.243  23.043 -27.366  1.00 42.16           C  
ATOM     58  O   ASN A   5      11.715  21.971 -27.739  1.00 42.32           O  
ATOM     59  CB  ASN A   5       9.000  23.570 -28.342  1.00 45.72           C  
ATOM     60  CG  ASN A   5       7.508  23.315 -28.240  1.00 46.72           C  
ATOM     61  OD1 ASN A   5       6.998  22.940 -27.183  1.00 52.37           O  
ATOM     62  ND2 ASN A   5       6.799  23.516 -29.343  1.00 50.85           N  
ATOM     63  N   ARG A   6      11.983  24.131 -27.202  1.00 41.48           N  
ATOM     64  CA  ARG A   6      13.417  24.096 -27.455  1.00 44.00           C  
ATOM     65  C   ARG A   6      14.177  23.366 -26.351  1.00 43.58           C  
ATOM     66  O   ARG A   6      15.215  22.756 -26.604  1.00 41.99           O  
ATOM     67  CB  ARG A   6      13.981  25.507 -27.611  1.00 46.11           C  
ATOM     68  CG  ARG A   6      15.496  25.532 -27.640  1.00 48.07           C  
ATOM     69  CD  ARG A   6      16.040  26.935 -27.713  1.00 48.62           C  
ATOM     70  NE  ARG A   6      17.485  26.913 -27.901  1.00 51.81           N  
ATOM     71  CZ  ARG A   6      18.080  26.697 -29.069  1.00 56.16           C  
ATOM     72  NH1 ARG A   6      17.351  26.493 -30.160  1.00 54.14           N  
ATOM     73  NH2 ARG A   6      19.403  26.686 -29.149  1.00 58.44           N  
ATOM     74  N   GLU A   7      13.655  23.437 -25.129  1.00 46.65           N  
ATOM     75  CA  GLU A   7      14.332  22.886 -23.957  1.00 43.95           C  
ATOM     76  C   GLU A   7      14.372  21.361 -24.004  1.00 43.02           C  
ATOM     77  O   GLU A   7      15.338  20.735 -23.568  1.00 44.12           O  
ATOM     78  CB  GLU A   7      13.645  23.372 -22.678  1.00 41.11           C  
ATOM     79  CG  GLU A   7      14.502  23.300 -21.435  1.00 41.31           C  
ATOM     80  CD  GLU A   7      13.895  24.067 -20.281  1.00 47.24           C  
ATOM     81  OE1 GLU A   7      13.656  25.286 -20.435  1.00 50.69           O  
ATOM     82  OE2 GLU A   7      13.660  23.451 -19.221  1.00 48.98           O  
ATOM     83  N   LEU A   8      13.316  20.770 -24.546  1.00 42.00           N  
ATOM     84  CA  LEU A   8      13.234  19.325 -24.696  1.00 39.65           C  
ATOM     85  C   LEU A   8      14.103  18.854 -25.858  1.00 40.14           C  
ATOM     86  O   LEU A   8      14.823  17.863 -25.745  1.00 39.37           O  
ATOM     87  CB  LEU A   8      11.777  18.912 -24.911  1.00 41.45           C  
ATOM     88  CG  LEU A   8      11.433  17.463 -25.258  1.00 44.54           C  
ATOM     89  CD1 LEU A   8      11.842  16.508 -24.146  1.00 43.57           C  
ATOM     90  CD2 LEU A   8       9.945  17.343 -25.559  1.00 44.71           C  
ATOM     91  N   VAL A   9      14.032  19.569 -26.977  1.00 39.95           N  
ATOM     92  CA  VAL A   9      14.860  19.244 -28.130  1.00 41.69           C  
ATOM     93  C   VAL A   9      16.321  19.266 -27.717  1.00 42.15           C  
ATOM     94  O   VAL A   9      17.088  18.374 -28.065  1.00 43.95           O  
ATOM     95  CB  VAL A   9      14.644  20.225 -29.297  1.00 41.97           C  
ATOM     96  CG1 VAL A   9      15.737  20.054 -30.352  1.00 43.21           C  
ATOM     97  CG2 VAL A   9      13.272  20.025 -29.913  1.00 41.87           C  
ATOM     98  N   VAL A  10      16.697  20.289 -26.959  1.00 45.38           N  
ATOM     99  CA  VAL A  10      18.070  20.423 -26.483  1.00 44.58           C  
ATOM    100  C   VAL A  10      18.449  19.318 -25.494  1.00 45.79           C  
ATOM    101  O   VAL A  10      19.603  18.894 -25.439  1.00 45.55           O  
ATOM    102  CB  VAL A  10      18.314  21.808 -25.850  1.00 48.92           C  
ATOM    103  CG1 VAL A  10      19.652  21.837 -25.111  1.00 46.46           C  
ATOM    104  CG2 VAL A  10      18.237  22.906 -26.922  1.00 48.30           C  
ATOM    105  N   ASP A  11      17.482  18.845 -24.717  1.00 46.59           N  
ATOM    106  CA  ASP A  11      17.751  17.762 -23.777  1.00 45.06           C  
ATOM    107  C   ASP A  11      17.999  16.432 -24.492  1.00 44.66           C  
ATOM    108  O   ASP A  11      18.991  15.754 -24.228  1.00 43.75           O  
ATOM    109  CB  ASP A  11      16.611  17.623 -22.769  1.00 42.63           C  
ATOM    110  CG  ASP A  11      16.895  16.576 -21.710  1.00 46.20           C  
ATOM    111  OD1 ASP A  11      17.173  16.961 -20.552  1.00 46.47           O  
ATOM    112  OD2 ASP A  11      16.850  15.369 -22.036  1.00 45.19           O  
ATOM    113  N   PHE A  12      17.098  16.068 -25.399  1.00 45.08           N  
ATOM    114  CA  PHE A  12      17.194  14.796 -26.107  1.00 44.48           C  
ATOM    115  C   PHE A  12      18.419  14.705 -27.020  1.00 44.64           C  
ATOM    116  O   PHE A  12      18.843  13.610 -27.381  1.00 49.17           O  
ATOM    117  CB  PHE A  12      15.920  14.525 -26.910  1.00 43.09           C  
ATOM    118  CG  PHE A  12      15.992  13.289 -27.759  1.00 46.15           C  
ATOM    119  CD1 PHE A  12      16.528  13.339 -29.038  1.00 51.19           C  
ATOM    120  CD2 PHE A  12      15.528  12.077 -27.280  1.00 47.25           C  
ATOM    121  CE1 PHE A  12      16.602  12.202 -29.825  1.00 48.59           C  
ATOM    122  CE2 PHE A  12      15.593  10.936 -28.064  1.00 51.81           C  
ATOM    123  CZ  PHE A  12      16.131  11.001 -29.342  1.00 49.91           C  
ATOM    124  N   LEU A  13      18.984  15.848 -27.395  1.00 45.93           N  
ATOM    125  CA  LEU A  13      20.165  15.859 -28.257  1.00 41.42           C  
ATOM    126  C   LEU A  13      21.459  15.653 -27.474  1.00 42.12           C  
ATOM    127  O   LEU A  13      22.365  14.968 -27.941  1.00 43.40           O  
ATOM    128  CB  LEU A  13      20.236  17.148 -29.081  1.00 38.88           C  
ATOM    129  CG  LEU A  13      19.273  17.226 -30.272  1.00 44.51           C  
ATOM    130  CD1 LEU A  13      19.438  18.539 -31.024  1.00 41.16           C  
ATOM    131  CD2 LEU A  13      19.452  16.039 -31.217  1.00 44.58           C  
ATOM    132  N   SER A  14      21.539  16.244 -26.284  1.00 45.88           N  
ATOM    133  CA  SER A  14      22.720  16.114 -25.436  1.00 42.09           C  
ATOM    134  C   SER A  14      22.945  14.663 -25.068  1.00 40.38           C  
ATOM    135  O   SER A  14      24.066  14.165 -25.103  1.00 44.37           O  
ATOM    136  CB  SER A  14      22.543  16.919 -24.152  1.00 44.38           C  
ATOM    137  OG  SER A  14      21.997  18.195 -24.417  1.00 49.06           O  
ATOM    138  N   TYR A  15      21.856  14.000 -24.704  1.00 42.11           N  
ATOM    139  CA  TYR A  15      21.885  12.613 -24.268  1.00 46.30           C  
ATOM    140  C   TYR A  15      22.459  11.720 -25.348  1.00 46.19           C  
ATOM    141  O   TYR A  15      23.227  10.802 -25.062  1.00 49.86           O  
ATOM    142  CB  TYR A  15      20.471  12.155 -23.916  1.00 47.04           C  
ATOM    143  CG  TYR A  15      20.380  10.750 -23.371  1.00 46.04           C  
ATOM    144  CD1 TYR A  15      21.100  10.370 -22.247  1.00 47.74           C  
ATOM    145  CD2 TYR A  15      19.551   9.812 -23.966  1.00 51.37           C  
ATOM    146  CE1 TYR A  15      21.010   9.089 -21.743  1.00 48.17           C  
ATOM    147  CE2 TYR A  15      19.451   8.531 -23.468  1.00 53.46           C  
ATOM    148  CZ  TYR A  15      20.183   8.174 -22.357  1.00 50.17           C  
ATOM    149  OH  TYR A  15      20.085   6.896 -21.864  1.00 52.72           O  
ATOM    150  N   LYS A  16      22.078  11.994 -26.590  1.00 45.69           N  
ATOM    151  CA  LYS A  16      22.557  11.221 -27.727  1.00 47.78           C  
ATOM    152  C   LYS A  16      24.020  11.533 -28.039  1.00 47.51           C  
ATOM    153  O   LYS A  16      24.757  10.677 -28.524  1.00 48.85           O  
ATOM    154  CB  LYS A  16      21.674  11.467 -28.953  1.00 47.72           C  
ATOM    155  CG  LYS A  16      20.200  11.173 -28.713  1.00 50.76           C  
ATOM    156  CD  LYS A  16      19.992   9.743 -28.226  1.00 54.42           C  
ATOM    157  CE  LYS A  16      18.619   9.560 -27.591  1.00 57.15           C  
ATOM    158  NZ  LYS A  16      18.252   8.125 -27.421  1.00 57.14           N  
ATOM    159  N   LEU A  17      24.441  12.760 -27.758  1.00 43.87           N  
ATOM    160  CA  LEU A  17      25.834  13.125 -27.948  1.00 45.86           C  
ATOM    161  C   LEU A  17      26.701  12.560 -26.824  1.00 50.16           C  
ATOM    162  O   LEU A  17      27.821  12.115 -27.066  1.00 53.55           O  
ATOM    163  CB  LEU A  17      25.993  14.644 -28.067  1.00 48.23           C  
ATOM    164  CG  LEU A  17      25.620  15.245 -29.427  1.00 43.58           C  
ATOM    165  CD1 LEU A  17      25.727  16.754 -29.399  1.00 43.18           C  
ATOM    166  CD2 LEU A  17      26.504  14.683 -30.522  1.00 47.01           C  
ATOM    167  N   SER A  18      26.177  12.559 -25.600  1.00 50.81           N  
ATOM    168  CA  SER A  18      26.910  12.018 -24.455  1.00 52.60           C  
ATOM    169  C   SER A  18      27.159  10.525 -24.631  1.00 54.09           C  
ATOM    170  O   SER A  18      28.187  10.002 -24.202  1.00 56.22           O  
ATOM    171  CB  SER A  18      26.163  12.279 -23.139  1.00 51.22           C  
ATOM    172  OG  SER A  18      25.169  11.295 -22.894  1.00 50.66           O  
ATOM    173  N   GLN A  19      26.205   9.847 -25.259  1.00 51.57           N  
ATOM    174  CA  GLN A  19      26.330   8.426 -25.551  1.00 50.58           C  
ATOM    175  C   GLN A  19      27.394   8.174 -26.620  1.00 57.72           C  
ATOM    176  O   GLN A  19      28.115   7.175 -26.569  1.00 56.19           O  
ATOM    177  CB  GLN A  19      24.993   7.866 -26.032  1.00 51.26           C  
ATOM    178  CG  GLN A  19      23.920   7.739 -24.968  1.00 50.58           C  
ATOM    179  CD  GLN A  19      22.621   7.183 -25.536  1.00 52.58           C  
ATOM    180  OE1 GLN A  19      22.182   7.578 -26.617  1.00 51.13           O  
ATOM    181  NE2 GLN A  19      22.004   6.258 -24.811  1.00 53.51           N  
ATOM    182  N   LYS A  20      27.478   9.077 -27.595  1.00 56.60           N  
ATOM    183  CA  LYS A  20      28.437   8.951 -28.692  1.00 53.88           C  
ATOM    184  C   LYS A  20      29.724   9.719 -28.408  1.00 55.39           C  
ATOM    185  O   LYS A  20      30.463  10.067 -29.326  1.00 58.91           O  
ATOM    186  CB  LYS A  20      27.820   9.425 -30.015  1.00 51.74           C  
ATOM    187  CG  LYS A  20      27.397   8.310 -30.971  1.00 52.23           C  
ATOM    188  CD  LYS A  20      28.597   7.769 -31.746  1.00 61.11           C  
ATOM    189  CE  LYS A  20      28.230   7.362 -33.175  1.00 60.48           C  
ATOM    190  NZ  LYS A  20      27.376   6.142 -33.260  1.00 61.49           N  
ATOM    191  N   GLY A  21      29.983   9.990 -27.132  1.00 57.18           N  
ATOM    192  CA  GLY A  21      31.225  10.623 -26.727  1.00 54.44           C  
ATOM    193  C   GLY A  21      31.303  12.107 -27.021  1.00 53.90           C  
ATOM    194  O   GLY A  21      32.359  12.626 -27.384  1.00 53.55           O  
ATOM    195  N   TYR A  22      30.179  12.793 -26.865  1.00 52.04           N  
ATOM    196  CA  TYR A  22      30.140  14.237 -27.023  1.00 55.58           C  
ATOM    197  C   TYR A  22      29.370  14.854 -25.873  1.00 52.69           C  
ATOM    198  O   TYR A  22      28.862  14.148 -25.004  1.00 54.02           O  
ATOM    199  CB  TYR A  22      29.493  14.623 -28.354  1.00 56.42           C  
ATOM    200  CG  TYR A  22      30.239  14.093 -29.555  1.00 62.29           C  
ATOM    201  CD1 TYR A  22      31.562  14.452 -29.783  1.00 68.52           C  
ATOM    202  CD2 TYR A  22      29.625  13.232 -30.460  1.00 61.58           C  
ATOM    203  CE1 TYR A  22      32.259  13.966 -30.877  1.00 73.12           C  
ATOM    204  CE2 TYR A  22      30.314  12.741 -31.563  1.00 68.01           C  
ATOM    205  CZ  TYR A  22      31.631  13.112 -31.765  1.00 72.46           C  
ATOM    206  OH  TYR A  22      32.326  12.635 -32.855  1.00 69.27           O  
ATOM    207  N   SER A  23      29.293  16.177 -25.868  1.00 51.13           N  
ATOM    208  CA  SER A  23      28.533  16.885 -24.852  1.00 53.12           C  
ATOM    209  C   SER A  23      28.083  18.236 -25.385  1.00 49.27           C  
ATOM    210  O   SER A  23      28.842  18.942 -26.045  1.00 51.07           O  
ATOM    211  CB  SER A  23      29.350  17.053 -23.563  1.00 52.64           C  
ATOM    212  OG  SER A  23      30.196  18.191 -23.617  1.00 50.61           O  
ATOM    213  N   TRP A  24      26.835  18.584 -25.102  1.00 47.64           N  
ATOM    214  CA  TRP A  24      26.292  19.872 -25.497  1.00 45.72           C  
ATOM    215  C   TRP A  24      27.050  21.013 -24.822  1.00 46.37           C  
ATOM    216  O   TRP A  24      27.460  21.969 -25.479  1.00 46.16           O  
ATOM    217  CB  TRP A  24      24.809  19.936 -25.140  1.00 47.41           C  
ATOM    218  CG  TRP A  24      24.121  21.171 -25.614  1.00 45.50           C  
ATOM    219  CD1 TRP A  24      23.927  22.321 -24.909  1.00 45.39           C  
ATOM    220  CD2 TRP A  24      23.525  21.383 -26.902  1.00 49.81           C  
ATOM    221  NE1 TRP A  24      23.248  23.236 -25.674  1.00 49.69           N  
ATOM    222  CE2 TRP A  24      22.990  22.688 -26.903  1.00 49.52           C  
ATOM    223  CE3 TRP A  24      23.391  20.596 -28.052  1.00 42.71           C  
ATOM    224  CZ2 TRP A  24      22.334  23.229 -28.009  1.00 49.08           C  
ATOM    225  CZ3 TRP A  24      22.739  21.133 -29.148  1.00 47.10           C  
ATOM    226  CH2 TRP A  24      22.219  22.438 -29.119  1.00 49.98           C  
ATOM    227  N   SER A  25      27.232  20.909 -23.509  1.00 47.93           N  
ATOM    228  CA  SER A  25      27.944  21.928 -22.745  1.00 43.18           C  
ATOM    229  C   SER A  25      28.792  21.289 -21.653  1.00 40.68           C  
ATOM    230  O   SER A  25      28.847  20.064 -21.549  1.00 40.09           O  
ATOM    231  CB  SER A  25      26.958  22.931 -22.136  1.00 43.51           C  
ATOM    232  OG  SER A  25      25.797  22.287 -21.637  1.00 44.05           O  
ATOM    233  N   GLN A  26      29.469  22.119 -20.859  1.00 39.02           N  
ATOM    234  CA  GLN A  26      30.154  21.632 -19.667  1.00 37.23           C  
ATOM    235  C   GLN A  26      29.104  21.241 -18.652  1.00 40.08           C  
ATOM    236  O   GLN A  26      29.310  20.338 -17.847  1.00 40.67           O  
ATOM    237  CB  GLN A  26      31.062  22.697 -19.046  1.00 42.32           C  
ATOM    238  CG  GLN A  26      31.627  22.277 -17.678  1.00 39.91           C  
ATOM    239  CD  GLN A  26      32.254  23.423 -16.905  1.00 40.05           C  
ATOM    240  OE1 GLN A  26      32.682  24.415 -17.488  1.00 46.40           O  
ATOM    241  NE2 GLN A  26      32.309  23.289 -15.585  1.00 41.16           N  
ATOM    242  N   MET A  83      27.974  21.939 -18.695  1.00 39.90           N  
ATOM    243  CA  MET A  83      26.864  21.649 -17.804  1.00 40.03           C  
ATOM    244  C   MET A  83      26.249  20.292 -18.137  1.00 39.27           C  
ATOM    245  O   MET A  83      25.902  19.531 -17.239  1.00 40.21           O  
ATOM    246  CB  MET A  83      25.806  22.755 -17.873  1.00 41.74           C  
ATOM    247  CG  MET A  83      24.622  22.542 -16.930  1.00 42.96           C  
ATOM    248  SD  MET A  83      25.078  22.451 -15.185  1.00 41.04           S  
ATOM    249  CE  MET A  83      25.314  24.187 -14.825  1.00 41.08           C  
ATOM    250  N   ALA A  84      26.128  19.988 -19.426  1.00 37.43           N  
ATOM    251  CA  ALA A  84      25.544  18.723 -19.862  1.00 37.59           C  
ATOM    252  C   ALA A  84      26.430  17.529 -19.517  1.00 37.41           C  
ATOM    253  O   ALA A  84      25.939  16.474 -19.117  1.00 35.90           O  
ATOM    254  CB  ALA A  84      25.258  18.756 -21.358  1.00 41.96           C  
ATOM    255  N   ALA A  85      27.736  17.704 -19.680  1.00 41.48           N  
ATOM    256  CA  ALA A  85      28.691  16.628 -19.435  1.00 42.22           C  
ATOM    257  C   ALA A  85      28.883  16.376 -17.948  1.00 42.62           C  
ATOM    258  O   ALA A  85      29.194  15.260 -17.537  1.00 46.41           O  
ATOM    259  CB  ALA A  85      30.023  16.942 -20.092  1.00 44.22           C  
ATOM    260  N   VAL A  86      28.707  17.417 -17.144  1.00 42.85           N  
ATOM    261  CA  VAL A  86      28.811  17.284 -15.696  1.00 40.60           C  
ATOM    262  C   VAL A  86      27.580  16.581 -15.112  1.00 43.35           C  
ATOM    263  O   VAL A  86      27.699  15.725 -14.232  1.00 40.98           O  
ATOM    264  CB  VAL A  86      29.012  18.655 -15.026  1.00 39.67           C  
ATOM    265  CG1 VAL A  86      28.930  18.526 -13.515  1.00 40.93           C  
ATOM    266  CG2 VAL A  86      30.348  19.256 -15.444  1.00 40.21           C  
ATOM    267  N   LYS A  87      26.402  16.945 -15.614  1.00 45.94           N  
ATOM    268  CA  LYS A  87      25.149  16.341 -15.174  1.00 42.47           C  
ATOM    269  C   LYS A  87      25.213  14.827 -15.282  1.00 40.56           C  
ATOM    270  O   LYS A  87      24.939  14.114 -14.318  1.00 42.05           O  
ATOM    271  CB  LYS A  87      23.973  16.865 -16.006  1.00 44.18           C  
ATOM    272  CG  LYS A  87      23.532  18.288 -15.675  1.00 45.77           C  
ATOM    273  CD  LYS A  87      22.510  18.794 -16.694  1.00 46.41           C  
ATOM    274  CE  LYS A  87      22.006  20.192 -16.353  1.00 46.63           C  
ATOM    275  NZ  LYS A  87      21.208  20.797 -17.463  1.00 42.73           N  
ATOM    276  N   GLN A  88      25.578  14.339 -16.461  1.00 42.00           N  
ATOM    277  CA  GLN A  88      25.585  12.903 -16.700  1.00 44.20           C  
ATOM    278  C   GLN A  88      26.623  12.205 -15.840  1.00 43.84           C  
ATOM    279  O   GLN A  88      26.399  11.091 -15.374  1.00 48.09           O  
ATOM    280  CB  GLN A  88      25.798  12.586 -18.182  1.00 46.27           C  
ATOM    281  CG  GLN A  88      24.638  13.021 -19.072  1.00 53.11           C  
ATOM    282  CD  GLN A  88      23.272  12.712 -18.463  1.00 51.41           C  
ATOM    283  OE1 GLN A  88      22.993  11.578 -18.063  1.00 51.93           O  
ATOM    284  NE2 GLN A  88      22.412  13.725 -18.395  1.00 47.81           N  
ATOM    285  N   ALA A  89      27.753  12.866 -15.621  1.00 40.35           N  
ATOM    286  CA  ALA A  89      28.800  12.299 -14.784  1.00 43.23           C  
ATOM    287  C   ALA A  89      28.314  12.127 -13.346  1.00 44.60           C  
ATOM    288  O   ALA A  89      28.642  11.142 -12.686  1.00 47.69           O  
ATOM    289  CB  ALA A  89      30.044  13.166 -14.828  1.00 43.78           C  
ATOM    290  N   LEU A  90      27.531  13.087 -12.866  1.00 43.05           N  
ATOM    291  CA  LEU A  90      27.020  13.041 -11.501  1.00 39.13           C  
ATOM    292  C   LEU A  90      25.893  12.030 -11.375  1.00 39.60           C  
ATOM    293  O   LEU A  90      25.757  11.354 -10.354  1.00 38.82           O  
ATOM    294  CB  LEU A  90      26.517  14.413 -11.068  1.00 36.76           C  
ATOM    295  CG  LEU A  90      26.148  14.453  -9.590  1.00 37.04           C  
ATOM    296  CD1 LEU A  90      27.413  14.447  -8.743  1.00 35.43           C  
ATOM    297  CD2 LEU A  90      25.297  15.664  -9.282  1.00 37.82           C  
ATOM    298  N   ARG A  91      25.073  11.943 -12.416  1.00 43.14           N  
ATOM    299  CA  ARG A  91      24.001  10.964 -12.446  1.00 43.29           C  
ATOM    300  C   ARG A  91      24.577   9.570 -12.267  1.00 44.70           C  
ATOM    301  O   ARG A  91      24.014   8.753 -11.541  1.00 43.86           O  
ATOM    302  CB  ARG A  91      23.228  11.039 -13.764  1.00 39.10           C  
ATOM    303  CG  ARG A  91      22.313  12.245 -13.894  1.00 39.01           C  
ATOM    304  CD  ARG A  91      21.259  12.000 -14.962  1.00 44.25           C  
ATOM    305  NE  ARG A  91      20.287  13.085 -15.047  1.00 42.82           N  
ATOM    306  CZ  ARG A  91      19.175  13.032 -15.773  1.00 45.44           C  
ATOM    307  NH1 ARG A  91      18.892  11.943 -16.476  1.00 45.14           N  
ATOM    308  NH2 ARG A  91      18.344  14.065 -15.795  1.00 43.75           N  
ATOM    309  N   GLU A  92      25.711   9.311 -12.922  1.00 48.56           N  
ATOM    310  CA  GLU A  92      26.316   7.974 -12.937  1.00 52.20           C  
ATOM    311  C   GLU A  92      27.219   7.693 -11.740  1.00 46.24           C  
ATOM    312  O   GLU A  92      27.329   6.550 -11.290  1.00 47.85           O  
ATOM    313  CB  GLU A  92      27.066   7.703 -14.252  1.00 51.57           C  
ATOM    314  CG  GLU A  92      28.253   8.611 -14.526  1.00 52.87           C  
ATOM    315  CD  GLU A  92      29.130   8.090 -15.658  1.00 61.71           C  
ATOM    316  OE1 GLU A  92      29.410   6.869 -15.678  1.00 71.71           O  
ATOM    317  OE2 GLU A  92      29.541   8.897 -16.523  1.00 54.46           O  
ATOM    318  N   ALA A  93      27.870   8.730 -11.229  1.00 43.78           N  
ATOM    319  CA  ALA A  93      28.598   8.592  -9.978  1.00 46.99           C  
ATOM    320  C   ALA A  93      27.588   8.286  -8.878  1.00 46.88           C  
ATOM    321  O   ALA A  93      27.869   7.522  -7.953  1.00 46.22           O  
ATOM    322  CB  ALA A  93      29.363   9.861  -9.663  1.00 43.75           C  
ATOM    323  N   GLY A  94      26.402   8.879  -9.006  1.00 45.49           N  
ATOM    324  CA  GLY A  94      25.326   8.694  -8.048  1.00 46.67           C  
ATOM    325  C   GLY A  94      24.805   7.271  -7.989  1.00 46.44           C  
ATOM    326  O   GLY A  94      24.713   6.681  -6.914  1.00 46.61           O  
ATOM    327  N   ASP A  95      24.456   6.719  -9.146  1.00 47.29           N  
ATOM    328  CA  ASP A  95      23.987   5.340  -9.228  1.00 48.56           C  
ATOM    329  C   ASP A  95      25.076   4.396  -8.724  1.00 48.19           C  
ATOM    330  O   ASP A  95      24.797   3.413  -8.037  1.00 49.17           O  
ATOM    331  CB  ASP A  95      23.611   4.980 -10.671  1.00 51.95           C  
ATOM    332  CG  ASP A  95      22.659   5.990 -11.307  1.00 51.08           C  
ATOM    333  OD1 ASP A  95      22.221   6.928 -10.608  1.00 53.24           O  
ATOM    334  OD2 ASP A  95      22.351   5.844 -12.512  1.00 42.96           O  
ATOM    335  N   GLU A  96      26.320   4.707  -9.077  1.00 45.85           N  
ATOM    336  CA  GLU A  96      27.459   3.919  -8.642  1.00 43.21           C  
ATOM    337  C   GLU A  96      27.542   3.965  -7.131  1.00 43.80           C  
ATOM    338  O   GLU A  96      27.818   2.956  -6.490  1.00 48.36           O  
ATOM    339  CB  GLU A  96      28.748   4.458  -9.255  1.00 42.13           C  
ATOM    340  CG  GLU A  96      29.950   3.570  -9.028  1.00 44.75           C  
ATOM    341  CD  GLU A  96      29.752   2.171  -9.571  1.00 42.47           C  
ATOM    342  OE1 GLU A  96      28.830   1.966 -10.387  1.00 42.21           O  
ATOM    343  OE2 GLU A  96      30.523   1.273  -9.182  1.00 41.98           O  
ATOM    344  N   PHE A  97      27.284   5.143  -6.570  1.00 46.08           N  
ATOM    345  CA  PHE A  97      27.262   5.339  -5.121  1.00 43.79           C  
ATOM    346  C   PHE A  97      26.102   4.578  -4.481  1.00 47.71           C  
ATOM    347  O   PHE A  97      26.272   3.918  -3.457  1.00 49.45           O  
ATOM    348  CB  PHE A  97      27.159   6.832  -4.790  1.00 41.64           C  
ATOM    349  CG  PHE A  97      27.673   7.196  -3.418  1.00 43.55           C  
ATOM    350  CD1 PHE A  97      26.807   7.316  -2.343  1.00 43.59           C  
ATOM    351  CD2 PHE A  97      29.024   7.432  -3.208  1.00 45.41           C  
ATOM    352  CE1 PHE A  97      27.281   7.657  -1.082  1.00 46.57           C  
ATOM    353  CE2 PHE A  97      29.505   7.773  -1.950  1.00 43.34           C  
ATOM    354  CZ  PHE A  97      28.632   7.885  -0.887  1.00 43.35           C  
ATOM    355  N   GLU A  98      24.923   4.680  -5.090  1.00 49.58           N  
ATOM    356  CA  GLU A  98      23.745   3.940  -4.642  1.00 54.14           C  
ATOM    357  C   GLU A  98      24.043   2.451  -4.545  1.00 56.34           C  
ATOM    358  O   GLU A  98      23.751   1.809  -3.532  1.00 55.80           O  
ATOM    359  CB  GLU A  98      22.581   4.137  -5.618  1.00 53.20           C  
ATOM    360  CG  GLU A  98      21.912   5.493  -5.562  1.00 52.13           C  
ATOM    361  CD  GLU A  98      20.691   5.572  -6.459  1.00 51.96           C  
ATOM    362  OE1 GLU A  98      20.337   4.545  -7.081  1.00 53.73           O  
ATOM    363  OE2 GLU A  98      20.086   6.660  -6.543  1.00 51.53           O  
ATOM    364  N   LEU A  99      24.613   1.915  -5.623  1.00 53.43           N  
ATOM    365  CA  LEU A  99      24.942   0.500  -5.729  1.00 49.05           C  
ATOM    366  C   LEU A  99      25.905   0.046  -4.637  1.00 50.91           C  
ATOM    367  O   LEU A  99      25.643  -0.923  -3.925  1.00 52.74           O  
ATOM    368  CB  LEU A  99      25.545   0.212  -7.103  1.00 47.85           C  
ATOM    369  CG  LEU A  99      24.606   0.323  -8.306  1.00 48.64           C  
ATOM    370  CD1 LEU A  99      25.395   0.444  -9.609  1.00 44.75           C  
ATOM    371  CD2 LEU A  99      23.649  -0.863  -8.346  1.00 47.44           C  
ATOM    372  N   ARG A 100      27.019   0.756  -4.508  1.00 52.13           N  
ATOM    373  CA  ARG A 100      28.064   0.366  -3.572  1.00 50.31           C  
ATOM    374  C   ARG A 100      27.617   0.433  -2.116  1.00 54.62           C  
ATOM    375  O   ARG A 100      28.165  -0.269  -1.266  1.00 59.65           O  
ATOM    376  CB  ARG A 100      29.322   1.217  -3.782  1.00 47.12           C  
ATOM    377  CG  ARG A 100      29.898   1.114  -5.185  1.00 44.62           C  
ATOM    378  CD  ARG A 100      31.324   1.623  -5.261  1.00 43.54           C  
ATOM    379  NE  ARG A 100      31.891   1.396  -6.587  1.00 44.29           N  
ATOM    380  CZ  ARG A 100      33.142   1.687  -6.926  1.00 44.87           C  
ATOM    381  NH1 ARG A 100      33.964   2.221  -6.035  1.00 45.62           N  
ATOM    382  NH2 ARG A 100      33.571   1.444  -8.157  1.00 46.90           N  
ATOM    383  N   TYR A 101      26.619   1.259  -1.821  1.00 53.68           N  
ATOM    384  CA  TYR A 101      26.264   1.501  -0.427  1.00 56.11           C  
ATOM    385  C   TYR A 101      24.764   1.522  -0.135  1.00 63.36           C  
ATOM    386  O   TYR A 101      24.313   2.300   0.706  1.00 66.21           O  
ATOM    387  CB  TYR A 101      26.899   2.808   0.054  1.00 51.03           C  
ATOM    388  CG  TYR A 101      28.402   2.849  -0.102  1.00 49.90           C  
ATOM    389  CD1 TYR A 101      29.219   2.030   0.664  1.00 50.92           C  
ATOM    390  CD2 TYR A 101      29.004   3.711  -1.008  1.00 49.43           C  
ATOM    391  CE1 TYR A 101      30.594   2.065   0.529  1.00 49.35           C  
ATOM    392  CE2 TYR A 101      30.381   3.752  -1.149  1.00 48.09           C  
ATOM    393  CZ  TYR A 101      31.169   2.927  -0.376  1.00 48.47           C  
ATOM    394  OH  TYR A 101      32.537   2.960  -0.509  1.00 49.10           O  
ATOM    395  N   ARG A 102      23.998   0.665  -0.806  1.00 65.13           N  
ATOM    396  CA  ARG A 102      22.550   0.614  -0.587  1.00 67.30           C  
ATOM    397  C   ARG A 102      22.177   0.390   0.872  1.00 71.06           C  
ATOM    398  O   ARG A 102      21.130   0.849   1.331  1.00 74.52           O  
ATOM    399  CB  ARG A 102      21.889  -0.458  -1.453  1.00 62.99           C  
ATOM    400  CG  ARG A 102      21.259   0.089  -2.708  1.00 65.25           C  
ATOM    401  CD  ARG A 102      20.627  -1.015  -3.526  1.00 65.93           C  
ATOM    402  NE  ARG A 102      20.345  -0.563  -4.885  1.00 68.51           N  
ATOM    403  CZ  ARG A 102      19.958  -1.360  -5.876  1.00 76.67           C  
ATOM    404  NH1 ARG A 102      19.802  -2.661  -5.664  1.00 79.29           N  
ATOM    405  NH2 ARG A 102      19.728  -0.856  -7.083  1.00 77.48           N  
ATOM    406  N   ARG A 103      23.031  -0.322   1.597  1.00 68.68           N  
ATOM    407  CA  ARG A 103      22.767  -0.617   2.997  1.00 71.81           C  
ATOM    408  C   ARG A 103      22.433   0.647   3.790  1.00 69.90           C  
ATOM    409  O   ARG A 103      21.462   0.679   4.544  1.00 72.60           O  
ATOM    410  CB  ARG A 103      23.959  -1.348   3.620  1.00 70.67           C  
ATOM    411  CG  ARG A 103      25.274  -0.591   3.531  1.00 68.24           C  
ATOM    412  CD  ARG A 103      26.452  -1.552   3.529  1.00 72.70           C  
ATOM    413  NE  ARG A 103      26.644  -2.162   2.214  1.00 70.83           N  
ATOM    414  CZ  ARG A 103      27.269  -3.317   2.000  1.00 64.29           C  
ATOM    415  NH1 ARG A 103      27.761  -4.016   3.018  1.00 59.42           N  
ATOM    416  NH2 ARG A 103      27.390  -3.780   0.762  1.00 57.32           N  
ATOM    417  N   ALA A 104      23.223   1.696   3.590  1.00 69.46           N  
ATOM    418  CA  ALA A 104      23.145   2.888   4.431  1.00 70.81           C  
ATOM    419  C   ALA A 104      22.118   3.942   4.003  1.00 75.69           C  
ATOM    420  O   ALA A 104      22.272   5.120   4.330  1.00 75.84           O  
ATOM    421  CB  ALA A 104      24.521   3.524   4.550  1.00 72.18           C  
ATOM    422  N   PHE A 105      21.072   3.532   3.291  1.00 76.65           N  
ATOM    423  CA  PHE A 105      20.047   4.478   2.854  1.00 76.00           C  
ATOM    424  C   PHE A 105      18.726   4.222   3.567  1.00 78.09           C  
ATOM    425  O   PHE A 105      17.760   4.960   3.378  1.00 79.16           O  
ATOM    426  CB  PHE A 105      19.822   4.390   1.338  1.00 78.46           C  
ATOM    427  CG  PHE A 105      21.010   4.812   0.511  1.00 79.13           C  
ATOM    428  CD1 PHE A 105      21.685   5.991   0.794  1.00 72.33           C  
ATOM    429  CD2 PHE A 105      21.438   4.042  -0.565  1.00 75.36           C  
ATOM    430  CE1 PHE A 105      22.776   6.387   0.034  1.00 66.01           C  
ATOM    431  CE2 PHE A 105      22.529   4.436  -1.331  1.00 71.35           C  
ATOM    432  CZ  PHE A 105      23.197   5.612  -1.027  1.00 64.75           C  
ATOM    433  N   SER A 106      18.698   3.179   4.391  1.00 81.82           N  
ATOM    434  CA  SER A 106      17.449   2.658   4.950  1.00 85.61           C  
ATOM    435  C   SER A 106      16.773   3.539   5.998  1.00 90.52           C  
ATOM    436  O   SER A 106      17.400   3.959   6.967  1.00 91.50           O  
ATOM    437  CB  SER A 106      17.667   1.255   5.522  1.00 81.26           C  
ATOM    438  OG  SER A 106      18.762   1.241   6.420  1.00 80.73           O  
ATOM    439  N   ASP A 107      15.480   3.790   5.789  1.00 92.19           N  
ATOM    440  CA  ASP A 107      14.614   4.464   6.764  1.00 96.09           C  
ATOM    441  C   ASP A 107      15.284   5.572   7.575  1.00 95.17           C  
ATOM    442  O   ASP A 107      15.255   5.549   8.808  1.00 97.95           O  
ATOM    443  CB  ASP A 107      13.982   3.443   7.723  1.00106.88           C  
ATOM    444  CG  ASP A 107      12.650   2.914   7.221  1.00107.95           C  
ATOM    445  OD1 ASP A 107      12.291   3.220   6.064  1.00105.26           O  
ATOM    446  OD2 ASP A 107      11.961   2.198   7.984  1.00104.94           O  
ATOM    447  N   LEU A 108      15.869   6.547   6.890  1.00 86.02           N  
ATOM    448  CA  LEU A 108      16.493   7.673   7.574  1.00 84.56           C  
ATOM    449  C   LEU A 108      15.680   8.956   7.416  1.00 84.16           C  
ATOM    450  O   LEU A 108      14.558   9.060   7.918  1.00 83.06           O  
ATOM    451  CB  LEU A 108      17.925   7.869   7.072  1.00 84.40           C  
ATOM    452  CG  LEU A 108      18.164   7.583   5.588  1.00 79.32           C  
ATOM    453  CD1 LEU A 108      17.605   8.699   4.723  1.00 74.93           C  
ATOM    454  CD2 LEU A 108      19.643   7.389   5.311  1.00 74.99           C  
ATOM    455  N   LEU A 112      13.669   8.343  10.414  1.00 78.23           N  
ATOM    456  CA  LEU A 112      14.443   9.293  11.203  1.00 76.99           C  
ATOM    457  C   LEU A 112      13.582  10.507  11.527  1.00 76.08           C  
ATOM    458  O   LEU A 112      14.056  11.642  11.506  1.00 74.79           O  
ATOM    459  CB  LEU A 112      15.687   9.728  10.431  1.00 73.42           C  
ATOM    460  CG  LEU A 112      16.764  10.512  11.176  1.00 73.75           C  
ATOM    461  CD1 LEU A 112      17.530   9.600  12.124  1.00 74.22           C  
ATOM    462  CD2 LEU A 112      17.698  11.164  10.177  1.00 68.61           C  
ATOM    463  N   HIS A 113      12.316  10.253  11.843  1.00 79.33           N  
ATOM    464  CA  HIS A 113      11.342  11.319  12.059  1.00 80.19           C  
ATOM    465  C   HIS A 113      11.453  12.373  10.962  1.00 81.75           C  
ATOM    466  O   HIS A 113      11.919  13.491  11.199  1.00 82.35           O  
ATOM    467  CB  HIS A 113      11.496  11.954  13.448  1.00 74.87           C  
ATOM    468  CG  HIS A 113      10.440  11.535  14.424  1.00 72.96           C  
ATOM    469  ND1 HIS A 113       9.547  12.425  14.982  1.00 72.09           N  
ATOM    470  CD2 HIS A 113      10.129  10.320  14.936  1.00 72.62           C  
ATOM    471  CE1 HIS A 113       8.736  11.778  15.801  1.00 72.51           C  
ATOM    472  NE2 HIS A 113       9.066  10.498  15.788  1.00 71.79           N  
ATOM    473  N   ILE A 114      11.030  11.996   9.759  1.00 78.95           N  
ATOM    474  CA  ILE A 114      10.999  12.912   8.626  1.00 76.14           C  
ATOM    475  C   ILE A 114       9.638  13.598   8.519  1.00 76.33           C  
ATOM    476  O   ILE A 114       8.674  13.025   8.001  1.00 77.79           O  
ATOM    477  CB  ILE A 114      11.321  12.184   7.296  1.00 81.78           C  
ATOM    478  CG1 ILE A 114      11.124  13.133   6.107  1.00 72.66           C  
ATOM    479  CG2 ILE A 114      10.475  10.915   7.156  1.00 77.18           C  
ATOM    480  CD1 ILE A 114      11.411  12.503   4.755  1.00 60.30           C  
ATOM    481  N   THR A 115       9.565  14.823   9.029  1.00 74.56           N  
ATOM    482  CA  THR A 115       8.356  15.628   8.926  1.00 73.31           C  
ATOM    483  C   THR A 115       8.732  16.984   8.354  1.00 69.42           C  
ATOM    484  O   THR A 115       9.875  17.416   8.485  1.00 68.25           O  
ATOM    485  CB  THR A 115       7.688  15.836  10.298  1.00 74.22           C  
ATOM    486  OG1 THR A 115       8.413  16.825  11.042  1.00 77.16           O  
ATOM    487  CG2 THR A 115       7.646  14.533  11.086  1.00 71.46           C  
ATOM    488  N   PRO A 116       7.774  17.660   7.707  1.00 68.15           N  
ATOM    489  CA  PRO A 116       8.060  18.988   7.159  1.00 65.64           C  
ATOM    490  C   PRO A 116       8.423  19.954   8.277  1.00 69.77           C  
ATOM    491  O   PRO A 116       8.981  21.018   8.016  1.00 70.16           O  
ATOM    492  CB  PRO A 116       6.730  19.398   6.517  1.00 64.93           C  
ATOM    493  CG  PRO A 116       5.999  18.118   6.284  1.00 66.81           C  
ATOM    494  CD  PRO A 116       6.399  17.222   7.417  1.00 70.32           C  
ATOM    495  N   GLY A 117       8.111  19.572   9.513  1.00 74.00           N  
ATOM    496  CA  GLY A 117       8.363  20.408  10.674  1.00 76.81           C  
ATOM    497  C   GLY A 117       9.827  20.740  10.901  1.00 79.91           C  
ATOM    498  O   GLY A 117      10.255  21.870  10.663  1.00 81.06           O  
ATOM    499  N   THR A 118      10.595  19.758  11.371  1.00 81.95           N  
ATOM    500  CA  THR A 118      12.025  19.945  11.629  1.00 77.84           C  
ATOM    501  C   THR A 118      12.882  19.467  10.455  1.00 71.56           C  
ATOM    502  O   THR A 118      14.023  19.039  10.643  1.00 70.48           O  
ATOM    503  CB  THR A 118      12.471  19.215  12.918  1.00 79.10           C  
ATOM    504  OG1 THR A 118      11.711  18.010  13.073  1.00 80.76           O  
ATOM    505  CG2 THR A 118      12.251  20.097  14.138  1.00 75.97           C  
ATOM    506  N   ALA A 119      12.329  19.559   9.247  1.00 69.95           N  
ATOM    507  CA  ALA A 119      12.980  19.031   8.049  1.00 65.44           C  
ATOM    508  C   ALA A 119      14.283  19.744   7.703  1.00 60.96           C  
ATOM    509  O   ALA A 119      15.324  19.106   7.573  1.00 62.14           O  
ATOM    510  CB  ALA A 119      12.024  19.057   6.861  1.00 62.62           C  
ATOM    511  N   TYR A 120      14.231  21.062   7.545  1.00 59.18           N  
ATOM    512  CA  TYR A 120      15.440  21.805   7.219  1.00 56.23           C  
ATOM    513  C   TYR A 120      16.433  21.777   8.374  1.00 60.24           C  
ATOM    514  O   TYR A 120      17.639  21.659   8.166  1.00 59.22           O  
ATOM    515  CB  TYR A 120      15.128  23.252   6.845  1.00 53.72           C  
ATOM    516  CG  TYR A 120      16.379  24.083   6.697  1.00 54.73           C  
ATOM    517  CD1 TYR A 120      17.115  24.058   5.520  1.00 55.47           C  
ATOM    518  CD2 TYR A 120      16.841  24.872   7.743  1.00 53.71           C  
ATOM    519  CE1 TYR A 120      18.266  24.807   5.382  1.00 55.31           C  
ATOM    520  CE2 TYR A 120      17.991  25.624   7.615  1.00 53.11           C  
ATOM    521  CZ  TYR A 120      18.700  25.588   6.432  1.00 55.49           C  
ATOM    522  OH  TYR A 120      19.848  26.333   6.298  1.00 59.64           O  
ATOM    523  N   GLN A 121      15.917  21.896   9.593  1.00 64.70           N  
ATOM    524  CA  GLN A 121      16.754  21.864  10.783  1.00 64.79           C  
ATOM    525  C   GLN A 121      17.581  20.586  10.794  1.00 63.30           C  
ATOM    526  O   GLN A 121      18.806  20.625  10.885  1.00 62.51           O  
ATOM    527  CB  GLN A 121      15.891  21.945  12.042  1.00 69.42           C  
ATOM    528  CG  GLN A 121      16.680  21.881  13.336  1.00 76.64           C  
ATOM    529  CD  GLN A 121      15.793  21.707  14.555  1.00 79.00           C  
ATOM    530  OE1 GLN A 121      14.604  22.025  14.524  1.00 88.66           O  
ATOM    531  NE2 GLN A 121      16.371  21.200  15.637  1.00 71.73           N  
ATOM    532  N   SER A 122      16.901  19.451  10.686  1.00 62.30           N  
ATOM    533  CA  SER A 122      17.573  18.161  10.665  1.00 60.54           C  
ATOM    534  C   SER A 122      18.463  18.020   9.436  1.00 58.09           C  
ATOM    535  O   SER A 122      19.376  17.200   9.418  1.00 58.58           O  
ATOM    536  CB  SER A 122      16.550  17.025  10.704  1.00 63.19           C  
ATOM    537  OG  SER A 122      15.789  17.063  11.900  1.00 65.33           O  
ATOM    538  N   PHE A 123      18.196  18.825   8.412  1.00 57.24           N  
ATOM    539  CA  PHE A 123      18.960  18.765   7.167  1.00 54.81           C  
ATOM    540  C   PHE A 123      20.245  19.579   7.216  1.00 57.33           C  
ATOM    541  O   PHE A 123      21.322  19.070   6.916  1.00 59.64           O  
ATOM    542  CB  PHE A 123      18.110  19.249   5.996  1.00 55.13           C  
ATOM    543  CG  PHE A 123      18.913  19.638   4.787  1.00 54.47           C  
ATOM    544  CD1 PHE A 123      19.111  18.736   3.752  1.00 54.84           C  
ATOM    545  CD2 PHE A 123      19.463  20.907   4.679  1.00 52.84           C  
ATOM    546  CE1 PHE A 123      19.844  19.087   2.632  1.00 46.71           C  
ATOM    547  CE2 PHE A 123      20.199  21.266   3.565  1.00 52.85           C  
ATOM    548  CZ  PHE A 123      20.389  20.353   2.539  1.00 51.24           C  
ATOM    549  N   GLU A 124      20.120  20.853   7.570  1.00 56.77           N  
ATOM    550  CA  GLU A 124      21.264  21.754   7.658  1.00 58.49           C  
ATOM    551  C   GLU A 124      22.343  21.241   8.620  1.00 62.59           C  
ATOM    552  O   GLU A 124      23.472  21.739   8.640  1.00 63.73           O  
ATOM    553  CB  GLU A 124      20.788  23.136   8.105  1.00 60.69           C  
ATOM    554  CG  GLU A 124      21.889  24.041   8.607  1.00 60.12           C  
ATOM    555  CD  GLU A 124      21.609  24.551  10.000  1.00 59.77           C  
ATOM    556  OE1 GLU A 124      20.624  24.085  10.614  1.00 57.14           O  
ATOM    557  OE2 GLU A 124      22.375  25.408  10.483  1.00 65.73           O  
ATOM    558  N   GLN A 125      21.993  20.239   9.416  1.00 59.58           N  
ATOM    559  CA  GLN A 125      22.901  19.742  10.440  1.00 60.79           C  
ATOM    560  C   GLN A 125      23.678  18.518   9.965  1.00 56.92           C  
ATOM    561  O   GLN A 125      24.865  18.371  10.265  1.00 56.08           O  
ATOM    562  CB  GLN A 125      22.123  19.440  11.723  1.00 68.63           C  
ATOM    563  CG  GLN A 125      21.447  20.673  12.318  1.00 73.06           C  
ATOM    564  CD  GLN A 125      20.425  20.336  13.389  1.00 73.43           C  
ATOM    565  OE1 GLN A 125      20.000  19.186  13.520  1.00 73.34           O  
ATOM    566  NE2 GLN A 125      20.019  21.344  14.157  1.00 66.16           N  
ATOM    567  N   VAL A 126      23.001  17.648   9.221  1.00 55.01           N  
ATOM    568  CA  VAL A 126      23.635  16.468   8.641  1.00 55.84           C  
ATOM    569  C   VAL A 126      24.694  16.876   7.628  1.00 55.27           C  
ATOM    570  O   VAL A 126      25.758  16.260   7.537  1.00 54.59           O  
ATOM    571  CB  VAL A 126      22.610  15.562   7.931  1.00 55.11           C  
ATOM    572  CG1 VAL A 126      23.317  14.598   6.991  1.00 51.63           C  
ATOM    573  CG2 VAL A 126      21.762  14.809   8.947  1.00 58.31           C  
ATOM    574  N   VAL A 127      24.389  17.920   6.866  1.00 50.31           N  
ATOM    575  CA  VAL A 127      25.297  18.422   5.849  1.00 50.47           C  
ATOM    576  C   VAL A 127      26.489  19.136   6.480  1.00 51.57           C  
ATOM    577  O   VAL A 127      27.637  18.906   6.095  1.00 51.47           O  
ATOM    578  CB  VAL A 127      24.574  19.366   4.884  1.00 48.15           C  
ATOM    579  CG1 VAL A 127      25.403  19.570   3.626  1.00 47.19           C  
ATOM    580  CG2 VAL A 127      23.217  18.796   4.538  1.00 47.39           C  
ATOM    581  N   ASN A 128      26.214  20.007   7.445  1.00 54.27           N  
ATOM    582  CA  ASN A 128      27.275  20.624   8.233  1.00 57.62           C  
ATOM    583  C   ASN A 128      28.239  19.558   8.739  1.00 56.73           C  
ATOM    584  O   ASN A 128      29.462  19.699   8.644  1.00 54.28           O  
ATOM    585  CB  ASN A 128      26.686  21.383   9.424  1.00 61.51           C  
ATOM    586  CG  ASN A 128      26.299  22.804   9.080  1.00 58.57           C  
ATOM    587  OD1 ASN A 128      26.444  23.243   7.941  1.00 55.42           O  
ATOM    588  ND2 ASN A 128      25.808  23.536  10.073  1.00 63.62           N  
ATOM    589  N   GLU A 129      27.668  18.485   9.275  1.00 53.13           N  
ATOM    590  CA  GLU A 129      28.445  17.384   9.821  1.00 55.84           C  
ATOM    591  C   GLU A 129      29.189  16.621   8.729  1.00 54.16           C  
ATOM    592  O   GLU A 129      30.333  16.216   8.915  1.00 55.97           O  
ATOM    593  CB  GLU A 129      27.537  16.436  10.599  1.00 59.25           C  
ATOM    594  CG  GLU A 129      28.284  15.318  11.294  1.00 64.33           C  
ATOM    595  CD  GLU A 129      29.383  15.834  12.201  1.00 67.44           C  
ATOM    596  OE1 GLU A 129      29.216  16.929  12.782  1.00 66.30           O  
ATOM    597  OE2 GLU A 129      30.414  15.140  12.332  1.00 71.32           O  
ATOM    598  N   LEU A 130      28.528  16.427   7.593  1.00 52.71           N  
ATOM    599  CA  LEU A 130      29.123  15.744   6.448  1.00 46.88           C  
ATOM    600  C   LEU A 130      30.469  16.348   6.049  1.00 45.73           C  
ATOM    601  O   LEU A 130      31.470  15.643   5.926  1.00 46.49           O  
ATOM    602  CB  LEU A 130      28.154  15.789   5.265  1.00 47.85           C  
ATOM    603  CG  LEU A 130      28.547  15.156   3.928  1.00 46.19           C  
ATOM    604  CD1 LEU A 130      29.009  13.720   4.106  1.00 52.04           C  
ATOM    605  CD2 LEU A 130      27.367  15.217   2.980  1.00 42.05           C  
ATOM    606  N   PHE A 131      30.491  17.658   5.847  1.00 47.41           N  
ATOM    607  CA  PHE A 131      31.720  18.333   5.455  1.00 49.12           C  
ATOM    608  C   PHE A 131      32.443  18.918   6.666  1.00 55.51           C  
ATOM    609  O   PHE A 131      33.324  19.766   6.518  1.00 55.26           O  
ATOM    610  CB  PHE A 131      31.418  19.439   4.442  1.00 45.54           C  
ATOM    611  CG  PHE A 131      30.796  18.945   3.168  1.00 42.04           C  
ATOM    612  CD1 PHE A 131      31.587  18.475   2.135  1.00 42.22           C  
ATOM    613  CD2 PHE A 131      29.421  18.963   2.997  1.00 44.46           C  
ATOM    614  CE1 PHE A 131      31.020  18.025   0.959  1.00 42.28           C  
ATOM    615  CE2 PHE A 131      28.848  18.515   1.822  1.00 43.45           C  
ATOM    616  CZ  PHE A 131      29.649  18.046   0.803  1.00 41.78           C  
ATOM    617  N   ARG A 132      32.067  18.456   7.857  1.00 56.30           N  
ATOM    618  CA  ARG A 132      32.606  18.985   9.112  1.00 55.87           C  
ATOM    619  C   ARG A 132      34.108  19.271   9.070  1.00 60.63           C  
ATOM    620  O   ARG A 132      34.560  20.308   9.559  1.00 63.20           O  
ATOM    621  CB  ARG A 132      32.285  18.050  10.287  1.00 59.66           C  
ATOM    622  CG  ARG A 132      32.810  18.551  11.631  1.00 63.67           C  
ATOM    623  CD  ARG A 132      31.980  18.038  12.809  1.00 67.68           C  
ATOM    624  NE  ARG A 132      32.580  16.899  13.509  1.00 71.50           N  
ATOM    625  CZ  ARG A 132      33.222  16.984  14.675  1.00 74.99           C  
ATOM    626  NH1 ARG A 132      33.727  15.896  15.244  1.00 73.52           N  
ATOM    627  NH2 ARG A 132      33.363  18.158  15.277  1.00 75.82           N  
ATOM    628  N   ASP A 133      34.879  18.358   8.487  1.00 58.86           N  
ATOM    629  CA  ASP A 133      36.332  18.511   8.457  1.00 61.79           C  
ATOM    630  C   ASP A 133      36.915  18.546   7.045  1.00 61.16           C  
ATOM    631  O   ASP A 133      38.064  18.160   6.826  1.00 62.58           O  
ATOM    632  CB  ASP A 133      37.013  17.419   9.289  1.00 66.52           C  
ATOM    633  CG  ASP A 133      36.708  16.025   8.785  1.00 64.33           C  
ATOM    634  OD1 ASP A 133      35.775  15.874   7.968  1.00 64.67           O  
ATOM    635  OD2 ASP A 133      37.402  15.079   9.210  1.00 63.80           O  
ATOM    636  N   GLY A 134      36.127  19.014   6.086  1.00 56.37           N  
ATOM    637  CA  GLY A 134      36.642  19.205   4.749  1.00 51.45           C  
ATOM    638  C   GLY A 134      35.740  18.684   3.658  1.00 49.47           C  
ATOM    639  O   GLY A 134      34.830  17.892   3.899  1.00 49.12           O  
ATOM    640  N   VAL A 135      35.999  19.151   2.446  1.00 47.02           N  
ATOM    641  CA  VAL A 135      35.264  18.703   1.284  1.00 46.87           C  
ATOM    642  C   VAL A 135      36.197  17.817   0.470  1.00 48.41           C  
ATOM    643  O   VAL A 135      37.418  17.896   0.609  1.00 46.13           O  
ATOM    644  CB  VAL A 135      34.800  19.898   0.411  1.00 47.32           C  
ATOM    645  CG1 VAL A 135      33.697  19.473  -0.539  1.00 45.79           C  
ATOM    646  CG2 VAL A 135      34.317  21.044   1.277  1.00 45.41           C  
ATOM    647  N   ASN A 136      35.609  16.955  -0.351  1.00 51.14           N  
ATOM    648  CA  ASN A 136      36.332  16.231  -1.394  1.00 50.35           C  
ATOM    649  C   ASN A 136      35.321  15.797  -2.452  1.00 45.99           C  
ATOM    650  O   ASN A 136      34.130  16.054  -2.309  1.00 48.80           O  
ATOM    651  CB  ASN A 136      37.120  15.045  -0.822  1.00 47.14           C  
ATOM    652  CG  ASN A 136      36.262  14.120   0.016  1.00 49.43           C  
ATOM    653  OD1 ASN A 136      35.263  13.586  -0.459  1.00 49.65           O  
ATOM    654  ND2 ASN A 136      36.653  13.919   1.272  1.00 53.07           N  
ATOM    655  N   TRP A 137      35.774  15.157  -3.518  1.00 41.09           N  
ATOM    656  CA  TRP A 137      34.840  14.768  -4.565  1.00 39.56           C  
ATOM    657  C   TRP A 137      33.843  13.693  -4.126  1.00 44.44           C  
ATOM    658  O   TRP A 137      32.717  13.647  -4.616  1.00 42.10           O  
ATOM    659  CB  TRP A 137      35.595  14.335  -5.811  1.00 41.32           C  
ATOM    660  CG  TRP A 137      36.208  15.480  -6.510  1.00 41.97           C  
ATOM    661  CD1 TRP A 137      37.522  15.650  -6.801  1.00 42.85           C  
ATOM    662  CD2 TRP A 137      35.531  16.642  -6.997  1.00 42.48           C  
ATOM    663  NE1 TRP A 137      37.710  16.843  -7.455  1.00 45.73           N  
ATOM    664  CE2 TRP A 137      36.500  17.472  -7.586  1.00 43.78           C  
ATOM    665  CE3 TRP A 137      34.197  17.058  -6.995  1.00 41.60           C  
ATOM    666  CZ2 TRP A 137      36.181  18.696  -8.168  1.00 44.82           C  
ATOM    667  CZ3 TRP A 137      33.881  18.270  -7.573  1.00 38.99           C  
ATOM    668  CH2 TRP A 137      34.867  19.076  -8.151  1.00 43.09           C  
ATOM    669  N   GLY A 138      34.253  12.837  -3.195  1.00 47.69           N  
ATOM    670  CA  GLY A 138      33.396  11.758  -2.728  1.00 44.13           C  
ATOM    671  C   GLY A 138      32.299  12.196  -1.772  1.00 46.75           C  
ATOM    672  O   GLY A 138      31.222  11.597  -1.735  1.00 46.85           O  
ATOM    673  N   ARG A 139      32.578  13.237  -0.991  1.00 45.34           N  
ATOM    674  CA  ARG A 139      31.607  13.790  -0.052  1.00 42.27           C  
ATOM    675  C   ARG A 139      30.570  14.634  -0.772  1.00 44.25           C  
ATOM    676  O   ARG A 139      29.415  14.699  -0.354  1.00 45.12           O  
ATOM    677  CB  ARG A 139      32.310  14.635   1.003  1.00 42.92           C  
ATOM    678  CG  ARG A 139      33.166  13.831   1.943  1.00 47.30           C  
ATOM    679  CD  ARG A 139      34.065  14.732   2.753  1.00 50.02           C  
ATOM    680  NE  ARG A 139      34.817  13.974   3.742  1.00 52.91           N  
ATOM    681  CZ  ARG A 139      35.737  14.500   4.540  1.00 55.69           C  
ATOM    682  NH1 ARG A 139      36.024  15.792   4.464  1.00 57.16           N  
ATOM    683  NH2 ARG A 139      36.371  13.732   5.414  1.00 62.89           N  
ATOM    684  N   ILE A 140      30.994  15.289  -1.850  1.00 45.90           N  
ATOM    685  CA  ILE A 140      30.082  16.039  -2.708  1.00 45.13           C  
ATOM    686  C   ILE A 140      29.082  15.087  -3.357  1.00 42.34           C  
ATOM    687  O   ILE A 140      27.902  15.411  -3.472  1.00 42.99           O  
ATOM    688  CB  ILE A 140      30.837  16.829  -3.794  1.00 42.81           C  
ATOM    689  CG1 ILE A 140      31.797  17.825  -3.149  1.00 41.01           C  
ATOM    690  CG2 ILE A 140      29.863  17.566  -4.694  1.00 40.41           C  
ATOM    691  CD1 ILE A 140      32.801  18.396  -4.107  1.00 41.30           C  
ATOM    692  N   VAL A 141      29.557  13.912  -3.770  1.00 40.19           N  
ATOM    693  CA  VAL A 141      28.665  12.863  -4.260  1.00 42.08           C  
ATOM    694  C   VAL A 141      27.796  12.338  -3.119  1.00 42.23           C  
ATOM    695  O   VAL A 141      26.598  12.105  -3.297  1.00 43.35           O  
ATOM    696  CB  VAL A 141      29.438  11.679  -4.894  1.00 41.76           C  
ATOM    697  CG1 VAL A 141      28.466  10.655  -5.467  1.00 36.73           C  
ATOM    698  CG2 VAL A 141      30.385  12.171  -5.970  1.00 39.71           C  
ATOM    699  N   ALA A 142      28.412  12.151  -1.951  1.00 43.95           N  
ATOM    700  CA  ALA A 142      27.702  11.720  -0.750  1.00 40.31           C  
ATOM    701  C   ALA A 142      26.632  12.743  -0.414  1.00 41.47           C  
ATOM    702  O   ALA A 142      25.549  12.399   0.054  1.00 44.59           O  
ATOM    703  CB  ALA A 142      28.668  11.570   0.409  1.00 40.24           C  
ATOM    704  N   PHE A 143      26.958  14.005  -0.669  1.00 40.22           N  
ATOM    705  CA  PHE A 143      26.048  15.129  -0.473  1.00 39.64           C  
ATOM    706  C   PHE A 143      24.813  15.029  -1.377  1.00 42.54           C  
ATOM    707  O   PHE A 143      23.677  15.075  -0.897  1.00 39.48           O  
ATOM    708  CB  PHE A 143      26.811  16.441  -0.719  1.00 40.85           C  
ATOM    709  CG  PHE A 143      25.933  17.663  -0.832  1.00 44.71           C  
ATOM    710  CD1 PHE A 143      25.416  18.273   0.298  1.00 41.65           C  
ATOM    711  CD2 PHE A 143      25.651  18.220  -2.073  1.00 41.56           C  
ATOM    712  CE1 PHE A 143      24.619  19.400   0.193  1.00 41.96           C  
ATOM    713  CE2 PHE A 143      24.855  19.346  -2.183  1.00 37.53           C  
ATOM    714  CZ  PHE A 143      24.339  19.937  -1.049  1.00 41.48           C  
ATOM    715  N   PHE A 144      25.046  14.878  -2.681  1.00 42.12           N  
ATOM    716  CA  PHE A 144      23.974  14.817  -3.676  1.00 37.57           C  
ATOM    717  C   PHE A 144      23.046  13.630  -3.482  1.00 36.86           C  
ATOM    718  O   PHE A 144      21.830  13.789  -3.418  1.00 36.36           O  
ATOM    719  CB  PHE A 144      24.558  14.765  -5.088  1.00 36.10           C  
ATOM    720  CG  PHE A 144      24.899  16.106  -5.649  1.00 33.63           C  
ATOM    721  CD1 PHE A 144      23.955  16.834  -6.347  1.00 33.27           C  
ATOM    722  CD2 PHE A 144      26.158  16.644  -5.472  1.00 34.48           C  
ATOM    723  CE1 PHE A 144      24.261  18.071  -6.861  1.00 34.43           C  
ATOM    724  CE2 PHE A 144      26.473  17.883  -5.983  1.00 38.06           C  
ATOM    725  CZ  PHE A 144      25.522  18.597  -6.681  1.00 38.26           C  
ATOM    726  N   SER A 145      23.628  12.438  -3.410  1.00 37.83           N  
ATOM    727  CA  SER A 145      22.847  11.220  -3.269  1.00 38.97           C  
ATOM    728  C   SER A 145      21.968  11.298  -2.031  1.00 37.82           C  
ATOM    729  O   SER A 145      20.921  10.659  -1.967  1.00 36.39           O  
ATOM    730  CB  SER A 145      23.765   9.997  -3.202  1.00 41.04           C  
ATOM    731  OG  SER A 145      24.332   9.716  -4.474  1.00 40.77           O  
ATOM    732  N   PHE A 146      22.399  12.100  -1.059  1.00 42.30           N  
ATOM    733  CA  PHE A 146      21.668  12.284   0.194  1.00 38.61           C  
ATOM    734  C   PHE A 146      20.362  13.040  -0.016  1.00 40.00           C  
ATOM    735  O   PHE A 146      19.336  12.695   0.569  1.00 42.16           O  
ATOM    736  CB  PHE A 146      22.536  13.009   1.230  1.00 43.53           C  
ATOM    737  CG  PHE A 146      21.820  13.305   2.526  1.00 46.49           C  
ATOM    738  CD1 PHE A 146      21.199  12.290   3.240  1.00 43.36           C  
ATOM    739  CD2 PHE A 146      21.777  14.595   3.035  1.00 46.81           C  
ATOM    740  CE1 PHE A 146      20.541  12.556   4.429  1.00 45.83           C  
ATOM    741  CE2 PHE A 146      21.119  14.867   4.226  1.00 47.73           C  
ATOM    742  CZ  PHE A 146      20.502  13.847   4.923  1.00 45.83           C  
ATOM    743  N   GLY A 147      20.405  14.073  -0.850  1.00 40.77           N  
ATOM    744  CA  GLY A 147      19.211  14.827  -1.183  1.00 37.69           C  
ATOM    745  C   GLY A 147      18.191  14.029  -1.977  1.00 41.74           C  
ATOM    746  O   GLY A 147      16.985  14.233  -1.829  1.00 43.37           O  
ATOM    747  N   GLY A 148      18.678  13.120  -2.819  1.00 41.76           N  
ATOM    748  CA  GLY A 148      17.821  12.292  -3.653  1.00 41.95           C  
ATOM    749  C   GLY A 148      16.879  11.391  -2.876  1.00 43.06           C  
ATOM    750  O   GLY A 148      15.699  11.280  -3.208  1.00 43.32           O  
ATOM    751  N   ALA A 149      17.404  10.743  -1.840  1.00 45.84           N  
ATOM    752  CA  ALA A 149      16.607   9.844  -1.011  1.00 47.52           C  
ATOM    753  C   ALA A 149      15.586  10.621  -0.198  1.00 44.45           C  
ATOM    754  O   ALA A 149      14.439  10.204  -0.075  1.00 48.93           O  
ATOM    755  CB  ALA A 149      17.502   9.024  -0.090  1.00 49.71           C  
ATOM    756  N   LEU A 150      16.013  11.745   0.364  1.00 39.29           N  
ATOM    757  CA  LEU A 150      15.097  12.619   1.073  1.00 41.41           C  
ATOM    758  C   LEU A 150      13.891  12.892   0.200  1.00 42.36           C  
ATOM    759  O   LEU A 150      12.753  12.813   0.652  1.00 44.94           O  
ATOM    760  CB  LEU A 150      15.779  13.934   1.433  1.00 39.72           C  
ATOM    761  CG  LEU A 150      16.678  13.861   2.663  1.00 43.46           C  
ATOM    762  CD1 LEU A 150      17.245  15.233   2.976  1.00 42.19           C  
ATOM    763  CD2 LEU A 150      15.910  13.299   3.856  1.00 38.11           C  
ATOM    764  N   CYS A 151      14.154  13.204  -1.062  1.00 42.69           N  
ATOM    765  CA  CYS A 151      13.097  13.509  -2.012  1.00 43.56           C  
ATOM    766  C   CYS A 151      12.265  12.272  -2.349  1.00 47.77           C  
ATOM    767  O   CYS A 151      11.052  12.362  -2.541  1.00 49.47           O  
ATOM    768  CB  CYS A 151      13.691  14.126  -3.278  1.00 42.37           C  
ATOM    769  SG  CYS A 151      14.501  15.727  -3.009  1.00 45.38           S  
ATOM    770  N   VAL A 152      12.918  11.118  -2.420  1.00 47.24           N  
ATOM    771  CA  VAL A 152      12.205   9.873  -2.669  1.00 49.33           C  
ATOM    772  C   VAL A 152      11.372   9.471  -1.452  1.00 51.58           C  
ATOM    773  O   VAL A 152      10.182   9.186  -1.573  1.00 56.18           O  
ATOM    774  CB  VAL A 152      13.167   8.736  -3.042  1.00 46.13           C  
ATOM    775  CG1 VAL A 152      12.442   7.406  -3.003  1.00 50.20           C  
ATOM    776  CG2 VAL A 152      13.768   8.987  -4.416  1.00 47.37           C  
ATOM    777  N   GLU A 153      12.003   9.466  -0.281  1.00 50.68           N  
ATOM    778  CA  GLU A 153      11.330   9.101   0.964  1.00 55.78           C  
ATOM    779  C   GLU A 153      10.258  10.108   1.379  1.00 55.47           C  
ATOM    780  O   GLU A 153       9.367   9.784   2.167  1.00 58.32           O  
ATOM    781  CB  GLU A 153      12.348   8.928   2.097  1.00 57.97           C  
ATOM    782  CG  GLU A 153      13.320   7.768   1.896  1.00 71.77           C  
ATOM    783  CD  GLU A 153      14.171   7.486   3.127  1.00 81.73           C  
ATOM    784  OE1 GLU A 153      14.264   8.372   4.004  1.00 82.11           O  
ATOM    785  OE2 GLU A 153      14.746   6.376   3.216  1.00 83.00           O  
ATOM    786  N   SER A 154      10.352  11.326   0.852  1.00 52.97           N  
ATOM    787  CA  SER A 154       9.377  12.367   1.161  1.00 54.61           C  
ATOM    788  C   SER A 154       8.076  12.162   0.395  1.00 58.87           C  
ATOM    789  O   SER A 154       6.996  12.203   0.981  1.00 64.97           O  
ATOM    790  CB  SER A 154       9.948  13.760   0.886  1.00 51.11           C  
ATOM    791  OG  SER A 154      10.853  14.147   1.908  1.00 51.47           O  
ATOM    792  N   VAL A 155       8.177  11.935  -0.910  1.00 57.22           N  
ATOM    793  CA  VAL A 155       6.993  11.671  -1.719  1.00 61.20           C  
ATOM    794  C   VAL A 155       6.359  10.340  -1.313  1.00 63.34           C  
ATOM    795  O   VAL A 155       5.246  10.013  -1.728  1.00 64.28           O  
ATOM    796  CB  VAL A 155       7.315  11.684  -3.226  1.00 62.49           C  
ATOM    797  CG1 VAL A 155       6.063  11.391  -4.047  1.00 64.08           C  
ATOM    798  CG2 VAL A 155       7.906  13.029  -3.623  1.00 59.14           C  
ATOM    799  N   ASP A 156       7.076   9.582  -0.489  1.00 59.83           N  
ATOM    800  CA  ASP A 156       6.541   8.348   0.078  1.00 62.21           C  
ATOM    801  C   ASP A 156       5.521   8.645   1.173  1.00 64.07           C  
ATOM    802  O   ASP A 156       4.876   7.736   1.694  1.00 69.69           O  
ATOM    803  CB  ASP A 156       7.667   7.473   0.638  1.00 63.28           C  
ATOM    804  CG  ASP A 156       8.471   6.787  -0.451  1.00 66.17           C  
ATOM    805  OD1 ASP A 156       8.330   7.179  -1.628  1.00 66.86           O  
ATOM    806  OD2 ASP A 156       9.242   5.856  -0.133  1.00 63.25           O  
ATOM    807  N   LYS A 157       5.384   9.918   1.524  1.00 59.28           N  
ATOM    808  CA  LYS A 157       4.430  10.325   2.545  1.00 63.39           C  
ATOM    809  C   LYS A 157       3.564  11.460   2.016  1.00 69.10           C  
ATOM    810  O   LYS A 157       2.972  12.212   2.789  1.00 73.88           O  
ATOM    811  CB  LYS A 157       5.160  10.787   3.805  1.00 60.53           C  
ATOM    812  CG  LYS A 157       6.542  10.197   3.974  1.00 56.35           C  
ATOM    813  CD  LYS A 157       6.486   8.716   4.261  1.00 54.26           C  
ATOM    814  CE  LYS A 157       7.885   8.147   4.328  1.00 58.13           C  
ATOM    815  NZ  LYS A 157       8.785   9.041   5.107  1.00 56.80           N  
ATOM    816  N   GLU A 158       3.498  11.580   0.693  1.00 68.20           N  
ATOM    817  CA  GLU A 158       2.797  12.689   0.044  1.00 74.48           C  
ATOM    818  C   GLU A 158       3.418  14.040   0.402  1.00 73.04           C  
ATOM    819  O   GLU A 158       2.960  15.086  -0.065  1.00 73.37           O  
ATOM    820  CB  GLU A 158       1.304  12.690   0.391  1.00 75.81           C  
ATOM    821  CG  GLU A 158       0.580  11.406   0.048  1.00 74.82           C  
ATOM    822  CD  GLU A 158       0.728  10.360   1.133  1.00 80.06           C  
ATOM    823  OE1 GLU A 158       0.760  10.741   2.324  1.00 81.07           O  
ATOM    824  OE2 GLU A 158       0.809   9.160   0.798  1.00 82.65           O  
ATOM    825  N   MET A 159       4.460  14.009   1.231  1.00 69.54           N  
ATOM    826  CA  MET A 159       5.185  15.213   1.623  1.00 60.70           C  
ATOM    827  C   MET A 159       5.912  15.809   0.431  1.00 56.48           C  
ATOM    828  O   MET A 159       6.880  16.546   0.591  1.00 55.07           O  
ATOM    829  CB  MET A 159       6.194  14.899   2.723  1.00 56.87           C  
ATOM    830  CG  MET A 159       5.591  14.248   3.942  1.00 60.15           C  
ATOM    831  SD  MET A 159       6.838  13.955   5.201  1.00 63.07           S  
ATOM    832  CE  MET A 159       8.133  13.219   4.215  1.00 63.67           C  
ATOM    833  N   GLN A 160       5.443  15.458  -0.761  1.00 60.88           N  
ATOM    834  CA  GLN A 160       5.932  16.018  -2.011  1.00 57.96           C  
ATOM    835  C   GLN A 160       6.361  17.475  -1.837  1.00 55.77           C  
ATOM    836  O   GLN A 160       7.398  17.897  -2.351  1.00 49.33           O  
ATOM    837  CB  GLN A 160       4.823  15.932  -3.060  1.00 57.64           C  
ATOM    838  CG  GLN A 160       3.588  16.735  -2.675  1.00 63.94           C  
ATOM    839  CD  GLN A 160       2.393  16.458  -3.559  0.00 67.69           C  
ATOM    840  OE1 GLN A 160       2.325  15.424  -4.227  1.00 67.98           O  
ATOM    841  NE2 GLN A 160       1.430  17.376  -3.554  1.00 71.60           N  
ATOM    842  N   VAL A 161       5.560  18.237  -1.099  1.00 54.26           N  
ATOM    843  CA  VAL A 161       5.794  19.665  -0.929  1.00 50.61           C  
ATOM    844  C   VAL A 161       7.192  19.941  -0.384  1.00 48.81           C  
ATOM    845  O   VAL A 161       7.718  21.043  -0.532  1.00 48.74           O  
ATOM    846  CB  VAL A 161       4.740  20.289   0.001  1.00 48.49           C  
ATOM    847  CG1 VAL A 161       3.387  19.614  -0.219  1.00 51.77           C  
ATOM    848  CG2 VAL A 161       5.170  20.157   1.449  1.00 50.96           C  
ATOM    849  N   LEU A 162       7.788  18.927   0.236  1.00 49.74           N  
ATOM    850  CA  LEU A 162       9.120  19.041   0.817  1.00 48.42           C  
ATOM    851  C   LEU A 162      10.206  18.971  -0.246  1.00 46.00           C  
ATOM    852  O   LEU A 162      11.350  19.346  -0.002  1.00 46.08           O  
ATOM    853  CB  LEU A 162       9.353  17.930   1.842  1.00 48.57           C  
ATOM    854  CG  LEU A 162       8.803  18.119   3.252  1.00 50.60           C  
ATOM    855  CD1 LEU A 162       8.948  16.832   4.034  1.00 56.42           C  
ATOM    856  CD2 LEU A 162       9.528  19.247   3.948  1.00 50.72           C  
ATOM    857  N   VAL A 163       9.850  18.480  -1.424  1.00 45.89           N  
ATOM    858  CA  VAL A 163      10.834  18.281  -2.479  1.00 47.06           C  
ATOM    859  C   VAL A 163      11.364  19.599  -3.046  1.00 48.84           C  
ATOM    860  O   VAL A 163      12.572  19.773  -3.199  1.00 46.30           O  
ATOM    861  CB  VAL A 163      10.261  17.426  -3.620  1.00 47.87           C  
ATOM    862  CG1 VAL A 163      11.317  17.202  -4.698  1.00 47.20           C  
ATOM    863  CG2 VAL A 163       9.740  16.102  -3.073  1.00 47.04           C  
ATOM    864  N   SER A 164      10.455  20.519  -3.360  1.00 48.75           N  
ATOM    865  CA  SER A 164      10.830  21.820  -3.906  1.00 42.78           C  
ATOM    866  C   SER A 164      11.751  22.580  -2.956  1.00 45.55           C  
ATOM    867  O   SER A 164      12.715  23.212  -3.383  1.00 46.87           O  
ATOM    868  CB  SER A 164       9.580  22.645  -4.214  1.00 44.71           C  
ATOM    869  OG  SER A 164       8.595  22.474  -3.207  1.00 50.57           O  
ATOM    870  N   ARG A 165      11.450  22.510  -1.664  1.00 47.04           N  
ATOM    871  CA  ARG A 165      12.264  23.164  -0.646  1.00 45.50           C  
ATOM    872  C   ARG A 165      13.650  22.529  -0.518  1.00 45.13           C  
ATOM    873  O   ARG A 165      14.645  23.229  -0.349  1.00 46.20           O  
ATOM    874  CB  ARG A 165      11.545  23.125   0.701  1.00 47.19           C  
ATOM    875  CG  ARG A 165      10.110  23.593   0.627  1.00 47.21           C  
ATOM    876  CD  ARG A 165       9.327  23.168   1.852  1.00 49.94           C  
ATOM    877  NE  ARG A 165       7.932  23.580   1.750  1.00 53.80           N  
ATOM    878  CZ  ARG A 165       7.040  23.455   2.726  1.00 53.10           C  
ATOM    879  NH1 ARG A 165       7.397  22.925   3.888  1.00 54.39           N  
ATOM    880  NH2 ARG A 165       5.791  23.861   2.541  1.00 57.09           N  
ATOM    881  N   ILE A 166      13.710  21.204  -0.595  1.00 43.78           N  
ATOM    882  CA  ILE A 166      14.977  20.483  -0.480  1.00 44.57           C  
ATOM    883  C   ILE A 166      16.014  20.934  -1.511  1.00 44.74           C  
ATOM    884  O   ILE A 166      17.167  21.200  -1.174  1.00 43.86           O  
ATOM    885  CB  ILE A 166      14.765  18.957  -0.589  1.00 47.20           C  
ATOM    886  CG1 ILE A 166      14.272  18.400   0.750  1.00 44.50           C  
ATOM    887  CG2 ILE A 166      16.050  18.257  -1.026  1.00 40.50           C  
ATOM    888  CD1 ILE A 166      13.895  16.938   0.707  1.00 44.94           C  
ATOM    889  N   ALA A 167      15.573  20.998  -2.761  1.00 43.21           N  
ATOM    890  CA  ALA A 167      16.376  21.414  -3.896  1.00 43.30           C  
ATOM    891  C   ALA A 167      17.033  22.729  -3.634  1.00 43.92           C  
ATOM    892  O   ALA A 167      18.149  22.959  -4.026  1.00 44.09           O  
ATOM    893  CB  ALA A 167      15.531  21.512  -5.117  1.00 43.48           C  
ATOM    894  N   ALA A 168      16.315  23.603  -2.963  1.00 20.00           N  
ATOM    895  CA  ALA A 168      16.779  24.947  -2.808  1.00 20.00           C  
ATOM    896  C   ALA A 168      17.779  25.055  -1.678  1.00 20.00           C  
ATOM    897  O   ALA A 168      18.660  25.882  -1.727  1.00 43.18           O  
ATOM    898  CB  ALA A 168      15.642  25.860  -2.620  1.00 20.00           C  
ATOM    899  N   TRP A 169      17.675  24.171  -0.693  1.00 45.00           N  
ATOM    900  CA  TRP A 169      18.655  24.096   0.376  1.00 44.72           C  
ATOM    901  C   TRP A 169      20.028  23.652  -0.104  1.00 43.95           C  
ATOM    902  O   TRP A 169      21.026  24.150   0.344  1.00 39.71           O  
ATOM    903  CB  TRP A 169      18.162  23.241   1.554  1.00 47.80           C  
ATOM    904  CG  TRP A 169      16.801  23.594   2.104  1.00 48.72           C  
ATOM    905  CD1 TRP A 169      16.193  24.784   2.045  1.00 50.54           C  
ATOM    906  CD2 TRP A 169      15.904  22.727   2.805  1.00 49.65           C  
ATOM    907  NE1 TRP A 169      14.968  24.726   2.633  1.00 50.39           N  
ATOM    908  CE2 TRP A 169      14.768  23.466   3.109  1.00 51.18           C  
ATOM    909  CE3 TRP A 169      15.954  21.394   3.195  1.00 48.29           C  
ATOM    910  CZ2 TRP A 169      13.693  22.924   3.792  1.00 52.30           C  
ATOM    911  CZ3 TRP A 169      14.896  20.866   3.861  1.00 46.93           C  
ATOM    912  CH2 TRP A 169      13.782  21.622   4.159  1.00 50.13           C  
ATOM    913  N   MET A 170      20.052  22.738  -1.060  1.00 46.32           N  
ATOM    914  CA  MET A 170      21.256  22.217  -1.699  1.00 41.77           C  
ATOM    915  C   MET A 170      21.898  23.238  -2.632  1.00 40.29           C  
ATOM    916  O   MET A 170      23.113  23.435  -2.610  1.00 42.52           O  
ATOM    917  CB  MET A 170      20.926  20.960  -2.497  1.00 36.77           C  
ATOM    918  CG  MET A 170      20.390  19.826  -1.672  1.00 36.78           C  
ATOM    919  SD  MET A 170      19.961  18.424  -2.713  1.00 41.39           S  
ATOM    920  CE  MET A 170      21.536  18.055  -3.483  1.00 36.97           C  
ATOM    921  N   ALA A 171      21.075  23.873  -3.461  1.00 39.80           N  
ATOM    922  CA  ALA A 171      21.562  24.810  -4.465  1.00 38.83           C  
ATOM    923  C   ALA A 171      22.271  25.977  -3.806  1.00 38.77           C  
ATOM    924  O   ALA A 171      23.324  26.423  -4.262  1.00 37.55           O  
ATOM    925  CB  ALA A 171      20.410  25.309  -5.318  1.00 41.40           C  
ATOM    926  N   THR A 172      21.682  26.466  -2.723  1.00 42.58           N  
ATOM    927  CA  THR A 172      22.257  27.579  -1.988  1.00 43.30           C  
ATOM    928  C   THR A 172      23.402  27.130  -1.081  1.00 44.66           C  
ATOM    929  O   THR A 172      24.329  27.899  -0.825  1.00 47.06           O  
ATOM    930  CB  THR A 172      21.188  28.345  -1.191  1.00 44.39           C  
ATOM    931  OG1 THR A 172      20.401  29.130  -2.096  1.00 47.66           O  
ATOM    932  CG2 THR A 172      21.838  29.269  -0.167  1.00 50.50           C  
ATOM    933  N   TYR A 173      23.358  25.891  -0.601  1.00 42.22           N  
ATOM    934  CA  TYR A 173      24.501  25.381   0.148  1.00 43.90           C  
ATOM    935  C   TYR A 173      25.679  25.117  -0.779  1.00 45.74           C  
ATOM    936  O   TYR A 173      26.810  25.512  -0.491  1.00 47.25           O  
ATOM    937  CB  TYR A 173      24.188  24.103   0.923  1.00 44.31           C  
ATOM    938  CG  TYR A 173      25.428  23.593   1.625  1.00 50.88           C  
ATOM    939  CD1 TYR A 173      26.448  22.965   0.910  1.00 48.15           C  
ATOM    940  CD2 TYR A 173      25.606  23.782   2.988  1.00 47.09           C  
ATOM    941  CE1 TYR A 173      27.595  22.523   1.540  1.00 47.74           C  
ATOM    942  CE2 TYR A 173      26.751  23.340   3.626  1.00 46.07           C  
ATOM    943  CZ  TYR A 173      27.741  22.712   2.900  1.00 46.60           C  
ATOM    944  OH  TYR A 173      28.880  22.273   3.538  1.00 49.18           O  
ATOM    945  N   LEU A 174      25.416  24.419  -1.879  1.00 42.38           N  
ATOM    946  CA  LEU A 174      26.461  24.133  -2.847  1.00 43.40           C  
ATOM    947  C   LEU A 174      27.003  25.427  -3.429  1.00 42.90           C  
ATOM    948  O   LEU A 174      28.143  25.483  -3.874  1.00 46.30           O  
ATOM    949  CB  LEU A 174      25.957  23.214  -3.961  1.00 39.59           C  
ATOM    950  CG  LEU A 174      27.002  22.903  -5.037  1.00 39.98           C  
ATOM    951  CD1 LEU A 174      27.022  21.426  -5.392  1.00 43.49           C  
ATOM    952  CD2 LEU A 174      26.784  23.752  -6.267  1.00 39.94           C  
ATOM    953  N   ASN A 175      26.184  26.472  -3.420  1.00 43.74           N  
ATOM    954  CA  ASN A 175      26.615  27.760  -3.945  1.00 45.97           C  
ATOM    955  C   ASN A 175      27.469  28.530  -2.944  1.00 46.31           C  
ATOM    956  O   ASN A 175      28.464  29.158  -3.309  1.00 45.11           O  
ATOM    957  CB  ASN A 175      25.413  28.609  -4.357  1.00 45.01           C  
ATOM    958  CG  ASN A 175      25.824  29.929  -4.976  1.00 48.40           C  
ATOM    959  OD1 ASN A 175      26.147  29.996  -6.162  1.00 48.41           O  
ATOM    960  ND2 ASN A 175      25.818  30.989  -4.172  1.00 49.19           N  
ATOM    961  N   ASP A 176      27.075  28.476  -1.678  1.00 46.09           N  
ATOM    962  CA  ASP A 176      27.730  29.275  -0.652  1.00 49.48           C  
ATOM    963  C   ASP A 176      28.854  28.517   0.058  1.00 51.60           C  
ATOM    964  O   ASP A 176      29.721  29.136   0.672  1.00 52.58           O  
ATOM    965  CB  ASP A 176      26.705  29.790   0.368  1.00 48.47           C  
ATOM    966  CG  ASP A 176      25.690  30.748  -0.245  1.00 46.00           C  
ATOM    967  OD1 ASP A 176      26.061  31.533  -1.147  1.00 48.11           O  
ATOM    968  OD2 ASP A 176      24.517  30.723   0.187  1.00 41.47           O  
ATOM    969  N   HIS A 177      28.850  27.188  -0.032  1.00 48.39           N  
ATOM    970  CA  HIS A 177      29.805  26.386   0.737  1.00 48.47           C  
ATOM    971  C   HIS A 177      30.560  25.305  -0.041  1.00 48.50           C  
ATOM    972  O   HIS A 177      31.750  25.094   0.186  1.00 51.67           O  
ATOM    973  CB  HIS A 177      29.125  25.787   1.965  1.00 48.24           C  
ATOM    974  CG  HIS A 177      28.616  26.817   2.924  1.00 53.07           C  
ATOM    975  ND1 HIS A 177      29.450  27.532   3.756  1.00 53.51           N  
ATOM    976  CD2 HIS A 177      27.361  27.258   3.177  1.00 55.11           C  
ATOM    977  CE1 HIS A 177      28.729  28.366   4.486  1.00 60.11           C  
ATOM    978  NE2 HIS A 177      27.459  28.220   4.154  1.00 59.37           N  
ATOM    979  N   LEU A 178      29.883  24.613  -0.946  1.00 45.30           N  
ATOM    980  CA  LEU A 178      30.571  23.627  -1.771  1.00 44.60           C  
ATOM    981  C   LEU A 178      31.251  24.289  -2.970  1.00 48.55           C  
ATOM    982  O   LEU A 178      32.320  23.863  -3.410  1.00 48.17           O  
ATOM    983  CB  LEU A 178      29.612  22.523  -2.226  1.00 41.28           C  
ATOM    984  CG  LEU A 178      29.290  21.462  -1.176  1.00 40.27           C  
ATOM    985  CD1 LEU A 178      28.793  20.203  -1.843  1.00 42.16           C  
ATOM    986  CD2 LEU A 178      30.527  21.158  -0.362  1.00 43.06           C  
ATOM    987  N   GLU A 179      30.624  25.341  -3.486  1.00 47.41           N  
ATOM    988  CA  GLU A 179      31.125  26.057  -4.657  1.00 46.17           C  
ATOM    989  C   GLU A 179      32.585  26.484  -4.522  1.00 46.73           C  
ATOM    990  O   GLU A 179      33.368  26.319  -5.456  1.00 43.66           O  
ATOM    991  CB  GLU A 179      30.246  27.275  -4.947  1.00 48.79           C  
ATOM    992  CG  GLU A 179      30.748  28.148  -6.074  1.00 46.34           C  
ATOM    993  CD  GLU A 179      30.727  27.434  -7.404  1.00 47.36           C  
ATOM    994  OE1 GLU A 179      29.931  26.484  -7.561  1.00 49.23           O  
ATOM    995  OE2 GLU A 179      31.505  27.827  -8.297  1.00 49.87           O  
ATOM    996  N   PRO A 180      32.954  27.044  -3.357  1.00 54.75           N  
ATOM    997  CA  PRO A 180      34.343  27.473  -3.140  1.00 55.09           C  
ATOM    998  C   PRO A 180      35.363  26.342  -3.343  1.00 56.67           C  
ATOM    999  O   PRO A 180      36.192  26.409  -4.259  1.00 52.83           O  
ATOM   1000  CB  PRO A 180      34.338  27.932  -1.678  1.00 52.13           C  
ATOM   1001  CG  PRO A 180      32.920  28.322  -1.410  1.00 46.36           C  
ATOM   1002  CD  PRO A 180      32.090  27.368  -2.205  1.00 49.22           C  
ATOM   1003  N   TRP A 181      35.305  25.324  -2.487  1.00 53.34           N  
ATOM   1004  CA  TRP A 181      36.198  24.177  -2.605  1.00 50.93           C  
ATOM   1005  C   TRP A 181      36.310  23.760  -4.067  1.00 50.69           C  
ATOM   1006  O   TRP A 181      37.375  23.873  -4.673  1.00 53.23           O  
ATOM   1007  CB  TRP A 181      35.701  23.003  -1.748  1.00 50.76           C  
ATOM   1008  CG  TRP A 181      36.674  21.853  -1.672  1.00 51.19           C  
ATOM   1009  CD1 TRP A 181      37.664  21.678  -0.748  1.00 50.62           C  
ATOM   1010  CD2 TRP A 181      36.750  20.725  -2.557  1.00 50.45           C  
ATOM   1011  NE1 TRP A 181      38.353  20.517  -1.004  1.00 49.74           N  
ATOM   1012  CE2 TRP A 181      37.811  19.913  -2.108  1.00 50.40           C  
ATOM   1013  CE3 TRP A 181      36.027  20.326  -3.687  1.00 50.30           C  
ATOM   1014  CZ2 TRP A 181      38.165  18.723  -2.747  1.00 52.28           C  
ATOM   1015  CZ3 TRP A 181      36.381  19.141  -4.321  1.00 49.43           C  
ATOM   1016  CH2 TRP A 181      37.439  18.354  -3.848  1.00 48.85           C  
ATOM   1017  N   ILE A 182      35.194  23.302  -4.628  1.00 52.41           N  
ATOM   1018  CA  ILE A 182      35.136  22.848  -6.014  1.00 47.66           C  
ATOM   1019  C   ILE A 182      35.992  23.697  -6.945  1.00 51.08           C  
ATOM   1020  O   ILE A 182      36.607  23.181  -7.876  1.00 53.21           O  
ATOM   1021  CB  ILE A 182      33.688  22.858  -6.538  1.00 44.25           C  
ATOM   1022  CG1 ILE A 182      32.868  21.762  -5.862  1.00 41.50           C  
ATOM   1023  CG2 ILE A 182      33.663  22.691  -8.048  1.00 44.59           C  
ATOM   1024  CD1 ILE A 182      31.383  21.902  -6.066  1.00 37.90           C  
ATOM   1025  N   GLN A 183      36.045  24.999  -6.684  1.00 55.11           N  
ATOM   1026  CA  GLN A 183      36.676  25.922  -7.619  1.00 58.24           C  
ATOM   1027  C   GLN A 183      38.202  25.954  -7.571  1.00 58.77           C  
ATOM   1028  O   GLN A 183      38.855  26.055  -8.609  1.00 57.20           O  
ATOM   1029  CB  GLN A 183      36.107  27.333  -7.471  1.00 59.44           C  
ATOM   1030  CG  GLN A 183      36.019  28.041  -8.804  1.00 63.41           C  
ATOM   1031  CD  GLN A 183      35.567  27.095  -9.913  1.00 73.44           C  
ATOM   1032  OE1 GLN A 183      36.264  26.913 -10.917  1.00 72.85           O  
ATOM   1033  NE2 GLN A 183      34.403  26.472  -9.723  1.00 66.00           N  
ATOM   1034  N   GLU A 184      38.773  25.875  -6.376  1.00 56.46           N  
ATOM   1035  CA  GLU A 184      40.226  25.846  -6.256  1.00 62.55           C  
ATOM   1036  C   GLU A 184      40.758  24.461  -6.610  1.00 59.69           C  
ATOM   1037  O   GLU A 184      41.917  24.308  -7.000  1.00 62.30           O  
ATOM   1038  CB  GLU A 184      40.669  26.244  -4.844  1.00 65.66           C  
ATOM   1039  CG  GLU A 184      40.208  27.637  -4.399  1.00 75.75           C  
ATOM   1040  CD  GLU A 184      40.919  28.778  -5.125  1.00 79.81           C  
ATOM   1041  OE1 GLU A 184      42.006  28.548  -5.699  1.00 81.07           O  
ATOM   1042  OE2 GLU A 184      40.389  29.911  -5.112  1.00 79.19           O  
ATOM   1043  N   ASN A 185      39.897  23.458  -6.489  1.00 55.19           N  
ATOM   1044  CA  ASN A 185      40.304  22.073  -6.680  1.00 52.91           C  
ATOM   1045  C   ASN A 185      40.147  21.571  -8.111  1.00 49.68           C  
ATOM   1046  O   ASN A 185      39.775  20.417  -8.333  1.00 44.98           O  
ATOM   1047  CB  ASN A 185      39.556  21.166  -5.704  1.00 50.81           C  
ATOM   1048  CG  ASN A 185      39.938  21.434  -4.259  1.00 54.35           C  
ATOM   1049  OD1 ASN A 185      41.054  21.139  -3.834  1.00 60.88           O  
ATOM   1050  ND2 ASN A 185      39.014  22.001  -3.499  1.00 52.54           N  
ATOM   1051  N   GLY A 186      40.436  22.447  -9.071  1.00 52.04           N  
ATOM   1052  CA  GLY A 186      40.457  22.082 -10.476  1.00 47.18           C  
ATOM   1053  C   GLY A 186      39.244  22.531 -11.266  1.00 47.51           C  
ATOM   1054  O   GLY A 186      39.335  22.770 -12.471  1.00 48.93           O  
ATOM   1055  N   GLY A 187      38.106  22.647 -10.588  1.00 46.29           N  
ATOM   1056  CA  GLY A 187      36.855  22.969 -11.250  1.00 48.50           C  
ATOM   1057  C   GLY A 187      36.001  21.724 -11.375  1.00 44.05           C  
ATOM   1058  O   GLY A 187      36.311  20.694 -10.779  1.00 43.27           O  
ATOM   1059  N   TRP A 188      34.920  21.811 -12.142  1.00 46.84           N  
ATOM   1060  CA  TRP A 188      34.089  20.638 -12.401  1.00 48.15           C  
ATOM   1061  C   TRP A 188      34.721  19.748 -13.466  1.00 46.56           C  
ATOM   1062  O   TRP A 188      34.588  18.524 -13.426  1.00 43.52           O  
ATOM   1063  CB  TRP A 188      32.679  21.046 -12.831  1.00 47.50           C  
ATOM   1064  CG  TRP A 188      31.828  21.530 -11.704  1.00 44.09           C  
ATOM   1065  CD1 TRP A 188      31.499  22.824 -11.425  1.00 46.18           C  
ATOM   1066  CD2 TRP A 188      31.194  20.728 -10.698  1.00 43.07           C  
ATOM   1067  NE1 TRP A 188      30.697  22.878 -10.310  1.00 47.47           N  
ATOM   1068  CE2 TRP A 188      30.495  21.605  -9.844  1.00 43.12           C  
ATOM   1069  CE3 TRP A 188      31.152  19.354 -10.434  1.00 44.09           C  
ATOM   1070  CZ2 TRP A 188      29.762  21.155  -8.744  1.00 39.74           C  
ATOM   1071  CZ3 TRP A 188      30.420  18.908  -9.339  1.00 38.73           C  
ATOM   1072  CH2 TRP A 188      29.736  19.806  -8.510  1.00 38.17           C  
ATOM   1073  N   ASP A 189      35.403  20.376 -14.418  1.00 47.18           N  
ATOM   1074  CA  ASP A 189      36.121  19.657 -15.460  1.00 49.16           C  
ATOM   1075  C   ASP A 189      36.964  18.558 -14.828  1.00 50.96           C  
ATOM   1076  O   ASP A 189      37.038  17.440 -15.341  1.00 49.14           O  
ATOM   1077  CB  ASP A 189      37.026  20.616 -16.234  1.00 52.58           C  
ATOM   1078  CG  ASP A 189      36.319  21.901 -16.624  1.00 58.07           C  
ATOM   1079  OD1 ASP A 189      35.074  21.887 -16.738  1.00 58.10           O  
ATOM   1080  OD2 ASP A 189      37.011  22.925 -16.820  1.00 62.30           O  
ATOM   1081  N   THR A 190      37.593  18.897 -13.705  1.00 50.91           N  
ATOM   1082  CA  THR A 190      38.451  17.978 -12.965  1.00 45.73           C  
ATOM   1083  C   THR A 190      37.674  16.800 -12.400  1.00 43.23           C  
ATOM   1084  O   THR A 190      38.144  15.664 -12.439  1.00 42.87           O  
ATOM   1085  CB  THR A 190      39.179  18.698 -11.823  1.00 42.97           C  
ATOM   1086  OG1 THR A 190      40.275  19.448 -12.361  1.00 48.97           O  
ATOM   1087  CG2 THR A 190      39.711  17.694 -10.813  1.00 39.93           C  
ATOM   1088  N   PHE A 191      36.486  17.072 -11.872  1.00 44.71           N  
ATOM   1089  CA  PHE A 191      35.631  16.002 -11.378  1.00 43.88           C  
ATOM   1090  C   PHE A 191      35.300  15.027 -12.494  1.00 44.57           C  
ATOM   1091  O   PHE A 191      35.468  13.818 -12.345  1.00 47.47           O  
ATOM   1092  CB  PHE A 191      34.331  16.552 -10.794  1.00 42.77           C  
ATOM   1093  CG  PHE A 191      33.362  15.482 -10.390  1.00 41.08           C  
ATOM   1094  CD1 PHE A 191      33.427  14.910  -9.132  1.00 43.87           C  
ATOM   1095  CD2 PHE A 191      32.403  15.028 -11.276  1.00 40.13           C  
ATOM   1096  CE1 PHE A 191      32.544  13.913  -8.760  1.00 44.40           C  
ATOM   1097  CE2 PHE A 191      31.517  14.031 -10.912  1.00 43.47           C  
ATOM   1098  CZ  PHE A 191      31.587  13.473  -9.651  1.00 40.61           C  
ATOM   1099  N   VAL A 192      34.823  15.572 -13.609  1.00 44.57           N  
ATOM   1100  CA  VAL A 192      34.431  14.785 -14.771  1.00 43.56           C  
ATOM   1101  C   VAL A 192      35.473  13.735 -15.123  1.00 44.44           C  
ATOM   1102  O   VAL A 192      35.136  12.592 -15.429  1.00 43.02           O  
ATOM   1103  CB  VAL A 192      34.204  15.686 -15.996  1.00 43.60           C  
ATOM   1104  CG1 VAL A 192      34.118  14.853 -17.260  1.00 45.17           C  
ATOM   1105  CG2 VAL A 192      32.949  16.518 -15.814  1.00 38.58           C  
ATOM   1106  N   GLU A 193      36.738  14.133 -15.074  1.00 46.20           N  
ATOM   1107  CA  GLU A 193      37.844  13.233 -15.381  1.00 50.21           C  
ATOM   1108  C   GLU A 193      37.992  12.108 -14.353  1.00 49.72           C  
ATOM   1109  O   GLU A 193      38.158  10.945 -14.717  1.00 56.11           O  
ATOM   1110  CB  GLU A 193      39.147  14.024 -15.498  1.00 52.62           C  
ATOM   1111  CG  GLU A 193      39.148  15.018 -16.645  1.00 59.41           C  
ATOM   1112  CD  GLU A 193      40.249  16.059 -16.525  1.00 74.37           C  
ATOM   1113  OE1 GLU A 193      41.004  16.026 -15.525  1.00 72.04           O  
ATOM   1114  OE2 GLU A 193      40.353  16.914 -17.435  1.00 82.85           O  
ATOM   1115  N   LEU A 194      37.934  12.457 -13.073  1.00 50.51           N  
ATOM   1116  CA  LEU A 194      38.028  11.469 -12.003  1.00 48.90           C  
ATOM   1117  C   LEU A 194      36.853  10.502 -11.997  1.00 47.90           C  
ATOM   1118  O   LEU A 194      37.017   9.314 -11.720  1.00 50.13           O  
ATOM   1119  CB  LEU A 194      38.081  12.169 -10.649  1.00 49.61           C  
ATOM   1120  CG  LEU A 194      39.439  12.639 -10.150  1.00 52.96           C  
ATOM   1121  CD1 LEU A 194      39.298  13.115  -8.711  1.00 52.84           C  
ATOM   1122  CD2 LEU A 194      40.449  11.507 -10.256  1.00 54.27           C  
ATOM   1123  N   TYR A 195      35.669  11.023 -12.300  1.00 47.37           N  
ATOM   1124  CA  TYR A 195      34.426  10.297 -12.058  1.00 48.78           C  
ATOM   1125  C   TYR A 195      33.574  10.010 -13.307  1.00 51.86           C  
ATOM   1126  O   TYR A 195      32.407   9.636 -13.184  1.00 53.92           O  
ATOM   1127  CB  TYR A 195      33.581  11.050 -11.023  1.00 46.96           C  
ATOM   1128  CG  TYR A 195      34.091  10.970  -9.594  1.00 49.80           C  
ATOM   1129  CD1 TYR A 195      35.173  11.741  -9.169  1.00 49.71           C  
ATOM   1130  CD2 TYR A 195      33.474  10.139  -8.662  1.00 45.59           C  
ATOM   1131  CE1 TYR A 195      35.632  11.672  -7.854  1.00 46.36           C  
ATOM   1132  CE2 TYR A 195      33.921  10.066  -7.352  1.00 44.43           C  
ATOM   1133  CZ  TYR A 195      34.998  10.830  -6.952  1.00 45.95           C  
ATOM   1134  OH  TYR A 195      35.432  10.744  -5.647  1.00 43.52           O  
ATOM   1135  N   GLY A 196      34.150  10.164 -14.496  1.00 49.82           N  
ATOM   1136  CA  GLY A 196      33.402   9.955 -15.727  1.00 54.13           C  
ATOM   1137  C   GLY A 196      33.621   8.622 -16.433  1.00 64.03           C  
ATOM   1138  O   GLY A 196      34.638   8.433 -17.105  1.00 63.62           O  
ATOM   1139  N   ASN A 197      32.661   7.707 -16.278  1.00 67.59           N  
ATOM   1140  CA  ASN A 197      32.646   6.409 -16.975  1.00 68.63           C  
ATOM   1141  C   ASN A 197      33.264   5.239 -16.208  1.00 70.07           C  
ATOM   1142  O   ASN A 197      32.769   4.109 -16.267  1.00 71.56           O  
ATOM   1143  CB  ASN A 197      33.279   6.516 -18.367  1.00 68.72           C  
ATOM   1144  CG  ASN A 197      32.415   7.291 -19.339  1.00 68.57           C  
ATOM   1145  OD1 ASN A 197      32.774   8.388 -19.767  1.00 70.48           O  
ATOM   1146  ND2 ASN A 197      31.260   6.729 -19.683  1.00 69.62           N  
ATOM   1148  N   PRO B  54      20.057  10.963  17.324  1.00 81.50           N  
ATOM   1149  CA  PRO B  54      20.096   9.978  16.237  1.00 77.88           C  
ATOM   1150  C   PRO B  54      20.998  10.414  15.085  1.00 76.72           C  
ATOM   1151  O   PRO B  54      22.096   9.879  14.927  1.00 78.86           O  
ATOM   1152  CB  PRO B  54      18.639   9.926  15.760  1.00 71.52           C  
ATOM   1153  CG  PRO B  54      17.840  10.321  16.946  1.00 78.11           C  
ATOM   1154  CD  PRO B  54      18.678  11.315  17.707  1.00 84.47           C  
ATOM   1155  N   GLU B  55      20.598  11.380  14.328  1.00 20.00           N  
ATOM   1156  CA  GLU B  55      21.146  11.814  13.049  1.00 20.00           C  
ATOM   1157  C   GLU B  55      22.669  11.750  13.051  1.00 20.00           C  
ATOM   1158  O   GLU B  55      23.227  11.089  12.128  1.00 71.31           O  
ATOM   1159  CB  GLU B  55      20.679  13.234  12.722  1.00 20.00           C  
ATOM   1160  N   ILE B  56      23.334  12.537  13.845  1.00 74.26           N  
ATOM   1161  CA  ILE B  56      24.797  12.657  13.832  1.00 72.60           C  
ATOM   1162  C   ILE B  56      25.513  11.415  13.297  1.00 72.17           C  
ATOM   1163  O   ILE B  56      26.388  11.515  12.434  1.00 68.85           O  
ATOM   1164  CB  ILE B  56      25.349  13.005  15.232  1.00 69.08           C  
ATOM   1165  CG1 ILE B  56      25.399  14.521  15.418  1.00 67.44           C  
ATOM   1166  CG2 ILE B  56      26.742  12.431  15.423  1.00 71.57           C  
ATOM   1167  CD1 ILE B  56      26.415  15.205  14.535  1.00 69.22           C  
ATOM   1168  N   TRP B  57      25.128  10.252  13.814  1.00 73.75           N  
ATOM   1169  CA  TRP B  57      25.717   8.982  13.409  1.00 71.91           C  
ATOM   1170  C   TRP B  57      25.605   8.756  11.900  1.00 71.72           C  
ATOM   1171  O   TRP B  57      26.514   8.202  11.287  1.00 72.57           O  
ATOM   1172  CB  TRP B  57      25.060   7.841  14.187  1.00 78.24           C  
ATOM   1173  CG  TRP B  57      25.502   6.459  13.791  1.00 88.98           C  
ATOM   1174  CD1 TRP B  57      24.938   5.665  12.836  1.00 87.42           C  
ATOM   1175  CD2 TRP B  57      26.580   5.696  14.361  1.00 98.14           C  
ATOM   1176  NE1 TRP B  57      25.599   4.461  12.768  1.00 91.10           N  
ATOM   1177  CE2 TRP B  57      26.611   4.454  13.691  1.00 93.61           C  
ATOM   1178  CE3 TRP B  57      27.522   5.943  15.367  1.00 98.47           C  
ATOM   1179  CZ2 TRP B  57      27.546   3.463  13.992  1.00 90.93           C  
ATOM   1180  CZ3 TRP B  57      28.452   4.954  15.665  1.00 95.42           C  
ATOM   1181  CH2 TRP B  57      28.456   3.731  14.979  1.00 95.71           C  
ATOM   1182  N   ILE B  58      24.497   9.198  11.306  1.00 71.20           N  
ATOM   1183  CA  ILE B  58      24.289   9.079   9.859  1.00 68.65           C  
ATOM   1184  C   ILE B  58      25.188  10.007   9.047  1.00 62.97           C  
ATOM   1185  O   ILE B  58      25.753   9.602   8.034  1.00 60.30           O  
ATOM   1186  CB  ILE B  58      22.836   9.370   9.445  1.00 62.49           C  
ATOM   1187  CG1 ILE B  58      21.869   8.407  10.131  1.00 70.69           C  
ATOM   1188  CG2 ILE B  58      22.693   9.271   7.934  1.00 63.28           C  
ATOM   1189  CD1 ILE B  58      21.265   8.948  11.406  1.00 73.55           C  
ATOM   1190  N   ALA B  59      25.293  11.258   9.478  1.00 61.01           N  
ATOM   1191  CA  ALA B  59      26.186  12.206   8.832  1.00 57.51           C  
ATOM   1192  C   ALA B  59      27.602  11.647   8.838  1.00 60.94           C  
ATOM   1193  O   ALA B  59      28.319  11.723   7.840  1.00 59.90           O  
ATOM   1194  CB  ALA B  59      26.138  13.539   9.537  1.00 57.79           C  
ATOM   1195  N   GLN B  60      27.995  11.078   9.973  1.00 66.22           N  
ATOM   1196  CA  GLN B  60      29.279  10.394  10.086  1.00 66.60           C  
ATOM   1197  C   GLN B  60      29.391   9.281   9.049  1.00 62.30           C  
ATOM   1198  O   GLN B  60      30.409   9.154   8.370  1.00 61.28           O  
ATOM   1199  CB  GLN B  60      29.454   9.800  11.486  1.00 70.76           C  
ATOM   1200  CG  GLN B  60      29.889  10.786  12.556  1.00 68.00           C  
ATOM   1201  CD  GLN B  60      30.224  10.096  13.867  1.00 76.04           C  
ATOM   1202  OE1 GLN B  60      30.209   8.866  13.958  1.00 79.03           O  
ATOM   1203  NE2 GLN B  60      30.528  10.886  14.891  1.00 81.24           N  
ATOM   1204  N   GLU B  61      28.342   8.473   8.940  1.00 61.72           N  
ATOM   1205  CA  GLU B  61      28.331   7.355   8.004  1.00 60.77           C  
ATOM   1206  C   GLU B  61      28.539   7.822   6.574  1.00 56.88           C  
ATOM   1207  O   GLU B  61      29.300   7.219   5.820  1.00 55.32           O  
ATOM   1208  CB  GLU B  61      27.015   6.593   8.096  1.00 65.75           C  
ATOM   1209  CG  GLU B  61      26.826   5.818   9.382  1.00 78.48           C  
ATOM   1210  CD  GLU B  61      25.476   5.127   9.437  1.00 86.79           C  
ATOM   1211  OE1 GLU B  61      24.606   5.456   8.600  1.00 85.60           O  
ATOM   1212  OE2 GLU B  61      25.283   4.255  10.312  1.00 91.38           O  
ATOM   1213  N   PHE B  62      27.847   8.892   6.200  1.00 54.76           N  
ATOM   1214  CA  PHE B  62      27.969   9.433   4.856  1.00 51.50           C  
ATOM   1215  C   PHE B  62      29.348  10.024   4.614  1.00 50.56           C  
ATOM   1216  O   PHE B  62      29.840  10.035   3.488  1.00 51.56           O  
ATOM   1217  CB  PHE B  62      26.877  10.465   4.581  1.00 52.34           C  
ATOM   1218  CG  PHE B  62      25.689   9.901   3.860  1.00 55.54           C  
ATOM   1219  CD1 PHE B  62      24.576   9.465   4.559  1.00 56.92           C  
ATOM   1220  CD2 PHE B  62      25.693   9.793   2.475  1.00 56.29           C  
ATOM   1221  CE1 PHE B  62      23.483   8.940   3.891  1.00 60.30           C  
ATOM   1222  CE2 PHE B  62      24.603   9.271   1.798  1.00 54.11           C  
ATOM   1223  CZ  PHE B  62      23.497   8.842   2.506  1.00 58.87           C  
ATOM   1224  N   ARG B  63      29.974  10.513   5.673  1.00 51.36           N  
ATOM   1225  CA  ARG B  63      31.341  10.982   5.562  1.00 51.33           C  
ATOM   1226  C   ARG B  63      32.241   9.798   5.213  1.00 52.42           C  
ATOM   1227  O   ARG B  63      33.138   9.920   4.377  1.00 55.09           O  
ATOM   1228  CB  ARG B  63      31.783  11.649   6.866  1.00 56.69           C  
ATOM   1229  CG  ARG B  63      32.975  12.582   6.718  1.00 58.00           C  
ATOM   1230  CD  ARG B  63      32.999  13.654   7.807  1.00 60.57           C  
ATOM   1231  NE  ARG B  63      33.274  13.116   9.139  1.00 70.59           N  
ATOM   1232  CZ  ARG B  63      32.337  12.805  10.032  1.00 74.41           C  
ATOM   1233  NH1 ARG B  63      31.054  12.971   9.737  1.00 72.95           N  
ATOM   1234  NH2 ARG B  63      32.680  12.326  11.221  1.00 72.36           N  
ATOM   1235  N   ARG B  64      31.976   8.648   5.833  1.00 55.52           N  
ATOM   1236  CA  ARG B  64      32.800   7.449   5.650  1.00 53.91           C  
ATOM   1237  C   ARG B  64      32.704   6.822   4.258  1.00 50.39           C  
ATOM   1238  O   ARG B  64      33.680   6.805   3.509  1.00 52.42           O  
ATOM   1239  CB  ARG B  64      32.475   6.387   6.707  1.00 53.21           C  
ATOM   1240  CG  ARG B  64      33.262   5.090   6.520  1.00 58.01           C  
ATOM   1241  CD  ARG B  64      32.779   3.972   7.440  1.00 58.65           C  
ATOM   1242  NE  ARG B  64      31.449   3.483   7.078  1.00 60.45           N  
ATOM   1243  CZ  ARG B  64      31.222   2.409   6.329  1.00 56.45           C  
ATOM   1244  NH1 ARG B  64      32.239   1.697   5.857  1.00 54.49           N  
ATOM   1245  NH2 ARG B  64      29.975   2.045   6.056  1.00 50.08           N  
ATOM   1246  N   ILE B  65      31.538   6.285   3.922  1.00 46.76           N  
ATOM   1247  CA  ILE B  65      31.371   5.621   2.638  1.00 45.52           C  
ATOM   1248  C   ILE B  65      31.705   6.572   1.491  1.00 48.18           C  
ATOM   1249  O   ILE B  65      32.172   6.147   0.433  1.00 50.70           O  
ATOM   1250  CB  ILE B  65      29.953   5.067   2.475  1.00 44.32           C  
ATOM   1251  CG1 ILE B  65      28.939   6.202   2.400  1.00 44.29           C  
ATOM   1252  CG2 ILE B  65      29.612   4.160   3.635  1.00 50.77           C  
ATOM   1253  CD1 ILE B  65      27.516   5.734   2.521  1.00 43.54           C  
ATOM   1254  N   GLY B  66      31.478   7.863   1.716  1.00 48.16           N  
ATOM   1255  CA  GLY B  66      31.791   8.880   0.731  1.00 44.20           C  
ATOM   1256  C   GLY B  66      33.281   9.139   0.653  1.00 45.86           C  
ATOM   1257  O   GLY B  66      33.752   9.863  -0.221  1.00 43.33           O  
ATOM   1258  N   ASP B  67      34.026   8.551   1.581  1.00 51.29           N  
ATOM   1259  CA  ASP B  67      35.481   8.613   1.543  1.00 50.20           C  
ATOM   1260  C   ASP B  67      36.041   7.376   0.861  1.00 47.34           C  
ATOM   1261  O   ASP B  67      36.987   7.462   0.079  1.00 45.59           O  
ATOM   1262  CB  ASP B  67      36.054   8.742   2.951  1.00 50.32           C  
ATOM   1263  CG  ASP B  67      36.084  10.175   3.433  1.00 55.51           C  
ATOM   1264  OD1 ASP B  67      36.129  11.090   2.580  1.00 55.26           O  
ATOM   1265  OD2 ASP B  67      36.071  10.386   4.665  1.00 58.10           O  
ATOM   1266  N   GLU B  68      35.456   6.224   1.167  1.00 45.27           N  
ATOM   1267  CA  GLU B  68      35.806   5.011   0.457  1.00 47.42           C  
ATOM   1268  C   GLU B  68      35.662   5.302  -1.022  1.00 48.96           C  
ATOM   1269  O   GLU B  68      36.531   4.966  -1.822  1.00 51.18           O  
ATOM   1270  CB  GLU B  68      34.887   3.863   0.851  1.00 46.49           C  
ATOM   1271  CG  GLU B  68      34.853   3.582   2.335  1.00 51.37           C  
ATOM   1272  CD  GLU B  68      34.231   2.239   2.651  1.00 58.81           C  
ATOM   1273  OE1 GLU B  68      34.080   1.422   1.716  1.00 63.73           O  
ATOM   1274  OE2 GLU B  68      33.897   1.997   3.831  1.00 61.13           O  
ATOM   1275  N   PHE B  69      34.558   5.955  -1.370  1.00 45.98           N  
ATOM   1276  CA  PHE B  69      34.278   6.320  -2.753  1.00 48.37           C  
ATOM   1277  C   PHE B  69      35.357   7.252  -3.299  1.00 46.54           C  
ATOM   1278  O   PHE B  69      36.002   6.948  -4.301  1.00 43.77           O  
ATOM   1279  CB  PHE B  69      32.903   6.985  -2.855  1.00 46.77           C  
ATOM   1280  CG  PHE B  69      32.201   6.740  -4.164  1.00 44.80           C  
ATOM   1281  CD1 PHE B  69      31.697   5.484  -4.471  1.00 43.25           C  
ATOM   1282  CD2 PHE B  69      32.027   7.767  -5.077  1.00 43.81           C  
ATOM   1283  CE1 PHE B  69      31.043   5.252  -5.668  1.00 42.42           C  
ATOM   1284  CE2 PHE B  69      31.369   7.544  -6.277  1.00 46.30           C  
ATOM   1285  CZ  PHE B  69      30.876   6.283  -6.573  1.00 46.89           C  
ATOM   1286  N   ASN B  70      35.545   8.387  -2.632  1.00 50.18           N  
ATOM   1287  CA  ASN B  70      36.565   9.350  -3.030  1.00 48.21           C  
ATOM   1288  C   ASN B  70      37.920   8.677  -3.207  1.00 51.25           C  
ATOM   1289  O   ASN B  70      38.657   8.978  -4.149  1.00 49.96           O  
ATOM   1290  CB  ASN B  70      36.675  10.479  -2.007  1.00 42.38           C  
ATOM   1291  CG  ASN B  70      37.691  11.525  -2.410  1.00 44.96           C  
ATOM   1292  OD1 ASN B  70      37.458  12.314  -3.326  1.00 42.78           O  
ATOM   1293  ND2 ASN B  70      38.829  11.536  -1.728  1.00 47.19           N  
ATOM   1294  N   ALA B  71      38.240   7.765  -2.293  1.00 50.32           N  
ATOM   1295  CA  ALA B  71      39.478   7.005  -2.366  1.00 48.56           C  
ATOM   1296  C   ALA B  71      39.542   6.245  -3.681  1.00 52.89           C  
ATOM   1297  O   ALA B  71      40.579   6.214  -4.339  1.00 54.77           O  
ATOM   1298  CB  ALA B  71      39.578   6.043  -1.199  1.00 47.65           C  
ATOM   1299  N   TYR B  72      38.418   5.645  -4.065  1.00 53.09           N  
ATOM   1300  CA  TYR B  72      38.363   4.819  -5.268  1.00 51.13           C  
ATOM   1301  C   TYR B  72      38.771   5.583  -6.524  1.00 54.22           C  
ATOM   1302  O   TYR B  72      39.695   5.182  -7.230  1.00 58.81           O  
ATOM   1303  CB  TYR B  72      36.971   4.202  -5.457  1.00 47.96           C  
ATOM   1304  CG  TYR B  72      36.890   3.236  -6.625  1.00 49.25           C  
ATOM   1305  CD1 TYR B  72      37.251   1.903  -6.475  1.00 49.55           C  
ATOM   1306  CD2 TYR B  72      36.460   3.657  -7.876  1.00 47.89           C  
ATOM   1307  CE1 TYR B  72      37.183   1.019  -7.533  1.00 44.67           C  
ATOM   1308  CE2 TYR B  72      36.390   2.776  -8.941  1.00 48.69           C  
ATOM   1309  CZ  TYR B  72      36.754   1.458  -8.760  1.00 45.86           C  
ATOM   1310  OH  TYR B  72      36.691   0.577  -9.811  1.00 45.52           O  
ATOM   1311  N   TYR B  73      38.084   6.683  -6.804  1.00 49.17           N  
ATOM   1312  CA  TYR B  73      38.344   7.425  -8.028  1.00 47.73           C  
ATOM   1313  C   TYR B  73      39.598   8.276  -7.918  1.00 51.92           C  
ATOM   1314  O   TYR B  73      40.133   8.739  -8.928  1.00 55.88           O  
ATOM   1315  CB  TYR B  73      37.137   8.277  -8.398  1.00 48.72           C  
ATOM   1316  CG  TYR B  73      35.886   7.458  -8.604  1.00 48.81           C  
ATOM   1317  CD1 TYR B  73      35.084   7.101  -7.529  1.00 46.36           C  
ATOM   1318  CD2 TYR B  73      35.512   7.030  -9.870  1.00 47.46           C  
ATOM   1319  CE1 TYR B  73      33.938   6.349  -7.710  1.00 46.32           C  
ATOM   1320  CE2 TYR B  73      34.367   6.276 -10.060  1.00 46.13           C  
ATOM   1321  CZ  TYR B  73      33.581   5.940  -8.977  1.00 47.07           C  
ATOM   1322  OH  TYR B  73      32.438   5.192  -9.160  1.00 45.71           O  
ATOM   1323  N   ALA B  74      40.065   8.473  -6.689  1.00 54.29           N  
ATOM   1324  CA  ALA B  74      41.319   9.178  -6.445  1.00 54.52           C  
ATOM   1325  C   ALA B  74      42.523   8.288  -6.763  1.00 61.57           C  
ATOM   1326  O   ALA B  74      43.549   8.767  -7.251  1.00 62.45           O  
ATOM   1327  CB  ALA B  74      41.383   9.669  -5.010  1.00 48.42           C  
ATOM   1328  N   ARG B  75      42.386   6.992  -6.488  1.00 59.50           N  
ATOM   1329  CA  ARG B  75      43.435   6.011  -6.773  1.00 58.58           C  
ATOM   1330  C   ARG B  75      43.566   5.725  -8.275  1.00 67.32           C  
ATOM   1331  O   ARG B  75      44.631   5.332  -8.757  1.00 68.03           O  
ATOM   1332  CB  ARG B  75      43.160   4.709  -6.016  1.00 57.42           C  
ATOM   1333  CG  ARG B  75      43.268   4.829  -4.504  1.00 60.43           C  
ATOM   1334  CD  ARG B  75      42.597   3.657  -3.810  1.00 57.05           C  
ATOM   1335  NE  ARG B  75      42.810   3.673  -2.367  1.00 58.50           N  
ATOM   1336  CZ  ARG B  75      41.985   3.113  -1.489  1.00 60.61           C  
ATOM   1337  NH1 ARG B  75      40.887   2.499  -1.908  1.00 56.57           N  
ATOM   1338  NH2 ARG B  75      42.253   3.172  -0.192  1.00 62.54           N  
ATOM   1339  N   ARG B  76      42.472   5.923  -9.003  1.00 63.41           N  
ATOM   1340  CA  ARG B  76      42.444   5.715 -10.445  1.00 59.53           C  
ATOM   1341  C   ARG B  76      43.114   6.867 -11.185  1.00 59.92           C  
ATOM   1342  O   ARG B  76      42.925   8.033 -10.838  1.00 59.83           O  
ATOM   1343  CB  ARG B  76      40.997   5.563 -10.912  1.00 62.10           C  
ATOM   1344  CG  ARG B  76      40.717   6.152 -12.279  1.00 66.67           C  
ATOM   1345  CD  ARG B  76      39.223   6.182 -12.549  1.00 66.36           C  
ATOM   1346  NE  ARG B  76      38.635   4.846 -12.493  1.00 68.66           N  
ATOM   1347  CZ  ARG B  76      37.379   4.565 -12.830  1.00 69.01           C  
ATOM   1348  NH1 ARG B  76      36.570   5.530 -13.250  1.00 67.35           N  
ATOM   1349  NH2 ARG B  76      36.930   3.318 -12.750  1.00 68.77           N  
ATOM   1380  N   MET C   1      25.817  32.403 -11.144  1.00 45.18           N  
ATOM   1381  CA  MET C   1      26.483  31.216 -10.626  1.00 46.02           C  
ATOM   1382  C   MET C   1      25.535  30.393  -9.753  1.00 46.91           C  
ATOM   1383  O   MET C   1      25.601  29.162  -9.726  1.00 44.08           O  
ATOM   1384  CB  MET C   1      27.704  31.622  -9.809  1.00 45.71           C  
ATOM   1385  CG  MET C   1      28.177  30.543  -8.867  1.00 48.33           C  
ATOM   1386  SD  MET C   1      28.560  31.242  -7.258  1.00 65.05           S  
ATOM   1387  CE  MET C   1      27.332  32.545  -7.188  1.00 53.36           C  
ATOM   1388  N   SER C   2      24.658  31.087  -9.035  1.00 45.24           N  
ATOM   1389  CA  SER C   2      23.680  30.435  -8.175  1.00 43.86           C  
ATOM   1390  C   SER C   2      22.770  29.526  -8.985  1.00 41.40           C  
ATOM   1391  O   SER C   2      22.330  28.484  -8.501  1.00 40.65           O  
ATOM   1392  CB  SER C   2      22.837  31.479  -7.446  1.00 46.06           C  
ATOM   1393  OG  SER C   2      22.073  32.247  -8.360  1.00 43.72           O  
ATOM   1394  N   GLN C   3      22.494  29.934 -10.221  1.00 45.88           N  
ATOM   1395  CA  GLN C   3      21.615  29.177 -11.108  1.00 47.28           C  
ATOM   1396  C   GLN C   3      22.341  28.039 -11.823  1.00 43.19           C  
ATOM   1397  O   GLN C   3      21.750  26.994 -12.094  1.00 41.98           O  
ATOM   1398  CB  GLN C   3      20.942  30.097 -12.130  1.00 47.34           C  
ATOM   1399  CG  GLN C   3      20.019  29.366 -13.110  1.00 53.73           C  
ATOM   1400  CD  GLN C   3      18.900  28.595 -12.418  1.00 50.05           C  
ATOM   1401  OE1 GLN C   3      18.340  29.047 -11.416  1.00 47.35           O  
ATOM   1402  NE2 GLN C   3      18.568  27.427 -12.957  1.00 50.25           N  
ATOM   1403  N   SER C   4      23.614  28.246 -12.146  1.00 44.21           N  
ATOM   1404  CA  SER C   4      24.418  27.164 -12.690  1.00 41.65           C  
ATOM   1405  C   SER C   4      24.499  26.100 -11.612  1.00 42.57           C  
ATOM   1406  O   SER C   4      24.395  24.909 -11.890  1.00 45.87           O  
ATOM   1407  CB  SER C   4      25.816  27.649 -13.068  1.00 41.50           C  
ATOM   1408  OG  SER C   4      26.528  28.067 -11.919  1.00 47.99           O  
ATOM   1409  N   ASN C   5      24.665  26.548 -10.371  1.00 42.89           N  
ATOM   1410  CA  ASN C   5      24.687  25.651  -9.221  1.00 45.25           C  
ATOM   1411  C   ASN C   5      23.312  25.082  -8.873  1.00 44.25           C  
ATOM   1412  O   ASN C   5      23.209  24.078  -8.168  1.00 44.13           O  
ATOM   1413  CB  ASN C   5      25.279  26.356  -7.999  1.00 46.40           C  
ATOM   1414  CG  ASN C   5      26.790  26.446  -8.051  1.00 43.93           C  
ATOM   1415  OD1 ASN C   5      27.455  25.628  -8.689  1.00 39.31           O  
ATOM   1416  ND2 ASN C   5      27.343  27.441  -7.366  1.00 47.45           N  
ATOM   1417  N   ARG C   6      22.256  25.728  -9.359  1.00 46.30           N  
ATOM   1418  CA  ARG C   6      20.897  25.250  -9.109  1.00 43.69           C  
ATOM   1419  C   ARG C   6      20.413  24.307 -10.205  1.00 44.41           C  
ATOM   1420  O   ARG C   6      19.700  23.340  -9.930  1.00 43.51           O  
ATOM   1421  CB  ARG C   6      19.914  26.415  -8.975  1.00 43.80           C  
ATOM   1422  CG  ARG C   6      18.470  25.960  -8.823  1.00 42.80           C  
ATOM   1423  CD  ARG C   6      17.486  27.107  -8.947  1.00 44.23           C  
ATOM   1424  NE  ARG C   6      16.116  26.615  -9.053  1.00 44.65           N  
ATOM   1425  CZ  ARG C   6      15.229  26.661  -8.068  1.00 45.33           C  
ATOM   1426  NH1 ARG C   6      15.562  27.191  -6.897  1.00 46.84           N  
ATOM   1427  NH2 ARG C   6      14.006  26.185  -8.257  1.00 43.22           N  
ATOM   1428  N   GLU C   7      20.798  24.604 -11.444  1.00 40.72           N  
ATOM   1429  CA  GLU C   7      20.412  23.804 -12.602  1.00 43.94           C  
ATOM   1430  C   GLU C   7      20.897  22.365 -12.442  1.00 42.93           C  
ATOM   1431  O   GLU C   7      20.242  21.418 -12.884  1.00 43.31           O  
ATOM   1432  CB  GLU C   7      20.986  24.430 -13.881  1.00 44.64           C  
ATOM   1433  CG  GLU C   7      20.443  23.849 -15.181  1.00 48.18           C  
ATOM   1434  CD  GLU C   7      20.762  24.716 -16.391  1.00 48.79           C  
ATOM   1435  OE1 GLU C   7      20.624  25.957 -16.290  1.00 52.84           O  
ATOM   1436  OE2 GLU C   7      21.144  24.157 -17.444  1.00 45.37           O  
ATOM   1437  N   LEU C   8      22.048  22.220 -11.790  1.00 43.19           N  
ATOM   1438  CA  LEU C   8      22.685  20.923 -11.567  1.00 45.74           C  
ATOM   1439  C   LEU C   8      22.018  20.137 -10.440  1.00 45.06           C  
ATOM   1440  O   LEU C   8      21.911  18.910 -10.501  1.00 43.16           O  
ATOM   1441  CB  LEU C   8      24.170  21.123 -11.253  1.00 43.74           C  
ATOM   1442  CG  LEU C   8      24.981  19.891 -10.856  1.00 44.21           C  
ATOM   1443  CD1 LEU C   8      25.057  18.904 -12.011  1.00 43.24           C  
ATOM   1444  CD2 LEU C   8      26.370  20.307 -10.412  1.00 38.51           C  
ATOM   1445  N   VAL C   9      21.587  20.852  -9.405  1.00 44.93           N  
ATOM   1446  CA  VAL C   9      20.828  20.258  -8.308  1.00 43.35           C  
ATOM   1447  C   VAL C   9      19.536  19.626  -8.829  1.00 41.38           C  
ATOM   1448  O   VAL C   9      19.216  18.471  -8.530  1.00 36.20           O  
ATOM   1449  CB  VAL C   9      20.477  21.319  -7.241  1.00 47.87           C  
ATOM   1450  CG1 VAL C   9      19.432  20.783  -6.278  1.00 45.69           C  
ATOM   1451  CG2 VAL C   9      21.729  21.771  -6.493  1.00 45.48           C  
ATOM   1452  N   VAL C  10      18.800  20.403  -9.616  1.00 45.47           N  
ATOM   1453  CA  VAL C  10      17.560  19.946 -10.229  1.00 45.89           C  
ATOM   1454  C   VAL C  10      17.771  18.743 -11.149  1.00 41.41           C  
ATOM   1455  O   VAL C  10      16.978  17.807 -11.132  1.00 40.51           O  
ATOM   1456  CB  VAL C  10      16.878  21.085 -11.006  1.00 45.78           C  
ATOM   1457  CG1 VAL C  10      15.762  20.543 -11.880  1.00 48.12           C  
ATOM   1458  CG2 VAL C  10      16.357  22.144 -10.040  1.00 43.19           C  
ATOM   1459  N   ASP C  11      18.835  18.763 -11.946  1.00 40.43           N  
ATOM   1460  CA  ASP C  11      19.145  17.619 -12.804  1.00 46.47           C  
ATOM   1461  C   ASP C  11      19.288  16.318 -12.006  1.00 42.00           C  
ATOM   1462  O   ASP C  11      18.661  15.307 -12.327  1.00 39.27           O  
ATOM   1463  CB  ASP C  11      20.408  17.877 -13.638  1.00 47.82           C  
ATOM   1464  CG  ASP C  11      20.865  16.643 -14.419  1.00 48.84           C  
ATOM   1465  OD1 ASP C  11      20.596  16.577 -15.641  1.00 51.92           O  
ATOM   1466  OD2 ASP C  11      21.487  15.740 -13.811  1.00 44.27           O  
ATOM   1467  N   PHE C  12      20.115  16.346 -10.968  1.00 40.33           N  
ATOM   1468  CA  PHE C  12      20.330  15.159 -10.152  1.00 39.12           C  
ATOM   1469  C   PHE C  12      19.054  14.717  -9.431  1.00 41.20           C  
ATOM   1470  O   PHE C  12      18.750  13.528  -9.375  1.00 42.99           O  
ATOM   1471  CB  PHE C  12      21.455  15.390  -9.145  1.00 34.88           C  
ATOM   1472  CG  PHE C  12      21.815  14.169  -8.358  1.00 36.84           C  
ATOM   1473  CD1 PHE C  12      21.131  13.852  -7.194  1.00 36.17           C  
ATOM   1474  CD2 PHE C  12      22.830  13.332  -8.785  1.00 35.50           C  
ATOM   1475  CE1 PHE C  12      21.456  12.726  -6.466  1.00 36.29           C  
ATOM   1476  CE2 PHE C  12      23.161  12.204  -8.061  1.00 39.54           C  
ATOM   1477  CZ  PHE C  12      22.473  11.900  -6.899  1.00 37.05           C  
ATOM   1478  N   LEU C  13      18.308  15.671  -8.881  1.00 40.48           N  
ATOM   1479  CA  LEU C  13      17.103  15.338  -8.123  1.00 39.89           C  
ATOM   1480  C   LEU C  13      16.002  14.746  -8.997  1.00 43.59           C  
ATOM   1481  O   LEU C  13      15.329  13.796  -8.595  1.00 43.03           O  
ATOM   1482  CB  LEU C  13      16.576  16.557  -7.365  1.00 37.32           C  
ATOM   1483  CG  LEU C  13      17.453  17.005  -6.201  1.00 38.47           C  
ATOM   1484  CD1 LEU C  13      16.679  17.915  -5.265  1.00 35.85           C  
ATOM   1485  CD2 LEU C  13      17.969  15.794  -5.458  1.00 36.76           C  
ATOM   1486  N   SER C  14      15.818  15.313 -10.187  1.00 45.69           N  
ATOM   1487  CA  SER C  14      14.816  14.823 -11.131  1.00 43.96           C  
ATOM   1488  C   SER C  14      15.104  13.380 -11.514  1.00 45.22           C  
ATOM   1489  O   SER C  14      14.216  12.528 -11.483  1.00 47.19           O  
ATOM   1490  CB  SER C  14      14.796  15.686 -12.393  1.00 46.46           C  
ATOM   1491  OG  SER C  14      14.610  17.053 -12.077  1.00 52.96           O  
ATOM   1492  N   TYR C  15      16.355  13.122 -11.882  1.00 45.40           N  
ATOM   1493  CA  TYR C  15      16.803  11.788 -12.262  1.00 44.19           C  
ATOM   1494  C   TYR C  15      16.456  10.768 -11.181  1.00 45.60           C  
ATOM   1495  O   TYR C  15      15.907   9.705 -11.478  1.00 48.13           O  
ATOM   1496  CB  TYR C  15      18.310  11.809 -12.523  1.00 44.60           C  
ATOM   1497  CG  TYR C  15      18.897  10.500 -12.992  1.00 42.15           C  
ATOM   1498  CD1 TYR C  15      18.499   9.928 -14.191  1.00 43.42           C  
ATOM   1499  CD2 TYR C  15      19.872   9.855 -12.247  1.00 41.23           C  
ATOM   1500  CE1 TYR C  15      19.042   8.740 -14.625  1.00 44.20           C  
ATOM   1501  CE2 TYR C  15      20.421   8.670 -12.671  1.00 43.57           C  
ATOM   1502  CZ  TYR C  15      20.004   8.115 -13.858  1.00 43.88           C  
ATOM   1503  OH  TYR C  15      20.556   6.928 -14.275  1.00 43.90           O  
ATOM   1504  N   LYS C  16      16.764  11.108  -9.930  1.00 43.30           N  
ATOM   1505  CA  LYS C  16      16.536  10.215  -8.791  1.00 45.26           C  
ATOM   1506  C   LYS C  16      15.054   9.971  -8.528  1.00 45.75           C  
ATOM   1507  O   LYS C  16      14.667   8.926  -8.003  1.00 47.71           O  
ATOM   1508  CB  LYS C  16      17.204  10.767  -7.529  1.00 39.01           C  
ATOM   1509  CG  LYS C  16      18.718  10.784  -7.597  1.00 41.94           C  
ATOM   1510  CD  LYS C  16      19.270   9.386  -7.840  1.00 47.01           C  
ATOM   1511  CE  LYS C  16      20.703   9.431  -8.351  1.00 44.17           C  
ATOM   1512  NZ  LYS C  16      21.303   8.072  -8.406  1.00 47.75           N  
ATOM   1513  N   LEU C  17      14.232  10.947  -8.891  1.00 46.11           N  
ATOM   1514  CA  LEU C  17      12.793  10.816  -8.756  1.00 44.13           C  
ATOM   1515  C   LEU C  17      12.224   9.977  -9.891  1.00 47.29           C  
ATOM   1516  O   LEU C  17      11.322   9.177  -9.672  1.00 51.51           O  
ATOM   1517  CB  LEU C  17      12.137  12.193  -8.723  1.00 42.56           C  
ATOM   1518  CG  LEU C  17      12.531  13.012  -7.496  1.00 43.06           C  
ATOM   1519  CD1 LEU C  17      11.992  14.430  -7.587  1.00 42.42           C  
ATOM   1520  CD2 LEU C  17      12.053  12.322  -6.227  1.00 40.59           C  
ATOM   1521  N   SER C  18      12.767  10.151 -11.096  1.00 47.86           N  
ATOM   1522  CA  SER C  18      12.301   9.415 -12.276  1.00 50.52           C  
ATOM   1523  C   SER C  18      12.616   7.929 -12.179  1.00 50.71           C  
ATOM   1524  O   SER C  18      12.118   7.124 -12.968  1.00 53.44           O  
ATOM   1525  CB  SER C  18      12.909   9.987 -13.563  1.00 50.75           C  
ATOM   1526  OG  SER C  18      14.257   9.573 -13.735  1.00 48.97           O  
ATOM   1527  N   GLN C  19      13.457   7.575 -11.215  1.00 47.07           N  
ATOM   1528  CA  GLN C  19      13.805   6.183 -10.975  1.00 48.55           C  
ATOM   1529  C   GLN C  19      12.741   5.472 -10.134  1.00 54.39           C  
ATOM   1530  O   GLN C  19      12.175   4.467 -10.559  1.00 59.94           O  
ATOM   1531  CB  GLN C  19      15.163   6.088 -10.283  1.00 48.52           C  
ATOM   1532  CG  GLN C  19      16.325   6.609 -11.104  1.00 43.93           C  
ATOM   1533  CD  GLN C  19      17.605   6.703 -10.291  1.00 44.45           C  
ATOM   1534  OE1 GLN C  19      17.573   6.932  -9.078  1.00 48.66           O  
ATOM   1535  NE2 GLN C  19      18.738   6.525 -10.954  1.00 43.37           N  
ATOM   1536  N   LYS C  20      12.468   6.000  -8.944  1.00 53.00           N  
ATOM   1537  CA  LYS C  20      11.515   5.372  -8.032  1.00 50.89           C  
ATOM   1538  C   LYS C  20      10.073   5.510  -8.520  1.00 54.23           C  
ATOM   1539  O   LYS C  20       9.137   5.070  -7.851  1.00 55.81           O  
ATOM   1540  CB  LYS C  20      11.651   5.954  -6.626  1.00 45.44           C  
ATOM   1541  CG  LYS C  20      13.084   6.110  -6.159  1.00 49.12           C  
ATOM   1542  CD  LYS C  20      13.891   4.843  -6.353  1.00 45.66           C  
ATOM   1543  CE  LYS C  20      15.347   5.082  -5.976  1.00 54.06           C  
ATOM   1544  NZ  LYS C  20      15.914   6.316  -6.611  1.00 51.93           N  
ATOM   1545  N   GLY C  21       9.900   6.123  -9.686  1.00 52.81           N  
ATOM   1546  CA  GLY C  21       8.580   6.296 -10.266  1.00 56.01           C  
ATOM   1547  C   GLY C  21       7.999   7.687 -10.080  1.00 54.52           C  
ATOM   1548  O   GLY C  21       6.801   7.892 -10.260  1.00 55.73           O  
ATOM   1549  N   TYR C  22       8.848   8.644  -9.720  1.00 52.32           N  
ATOM   1550  CA  TYR C  22       8.416  10.018  -9.510  1.00 46.87           C  
ATOM   1551  C   TYR C  22       8.947  10.916 -10.613  1.00 51.73           C  
ATOM   1552  O   TYR C  22       9.598  10.450 -11.547  1.00 52.76           O  
ATOM   1553  CB  TYR C  22       8.904  10.521  -8.155  1.00 46.33           C  
ATOM   1554  CG  TYR C  22       8.556   9.583  -7.034  1.00 52.49           C  
ATOM   1555  CD1 TYR C  22       7.232   9.272  -6.760  1.00 58.58           C  
ATOM   1556  CD2 TYR C  22       9.545   8.996  -6.253  1.00 54.15           C  
ATOM   1557  CE1 TYR C  22       6.892   8.404  -5.736  1.00 61.53           C  
ATOM   1558  CE2 TYR C  22       9.216   8.125  -5.219  1.00 60.85           C  
ATOM   1559  CZ  TYR C  22       7.884   7.833  -4.966  1.00 62.87           C  
ATOM   1560  OH  TYR C  22       7.534   6.970  -3.948  1.00 57.53           O  
ATOM   1561  N   SER C  23       8.656  12.206 -10.500  1.00 51.29           N  
ATOM   1562  CA  SER C  23       9.161  13.193 -11.445  1.00 51.04           C  
ATOM   1563  C   SER C  23       9.200  14.571 -10.787  1.00 51.54           C  
ATOM   1564  O   SER C  23       8.501  14.824  -9.805  1.00 51.69           O  
ATOM   1565  CB  SER C  23       8.328  13.210 -12.738  1.00 49.67           C  
ATOM   1566  OG  SER C  23       7.052  13.796 -12.543  1.00 47.05           O  
ATOM   1567  N   TRP C  24      10.034  15.449 -11.331  1.00 51.58           N  
ATOM   1568  CA  TRP C  24      10.204  16.799 -10.811  1.00 47.60           C  
ATOM   1569  C   TRP C  24       9.130  17.744 -11.353  1.00 47.84           C  
ATOM   1570  O   TRP C  24       8.374  18.337 -10.586  1.00 48.16           O  
ATOM   1571  CB  TRP C  24      11.599  17.306 -11.170  1.00 49.40           C  
ATOM   1572  CG  TRP C  24      11.801  18.754 -10.907  1.00 49.70           C  
ATOM   1573  CD1 TRP C  24      11.641  19.778 -11.793  1.00 48.02           C  
ATOM   1574  CD2 TRP C  24      12.208  19.348  -9.672  1.00 47.89           C  
ATOM   1575  NE1 TRP C  24      11.922  20.977 -11.185  1.00 49.69           N  
ATOM   1576  CE2 TRP C  24      12.271  20.741  -9.881  1.00 48.94           C  
ATOM   1577  CE3 TRP C  24      12.522  18.838  -8.409  1.00 47.51           C  
ATOM   1578  CZ2 TRP C  24      12.635  21.631  -8.874  1.00 46.49           C  
ATOM   1579  CZ3 TRP C  24      12.883  19.721  -7.409  1.00 50.53           C  
ATOM   1580  CH2 TRP C  24      12.937  21.104  -7.647  1.00 52.48           C  
ATOM   1581  N   SER C  25       9.078  17.885 -12.676  1.00 48.25           N  
ATOM   1582  CA  SER C  25       8.021  18.635 -13.348  1.00 45.36           C  
ATOM   1583  C   SER C  25       7.455  17.765 -14.462  1.00 45.87           C  
ATOM   1584  O   SER C  25       7.993  16.694 -14.732  1.00 48.74           O  
ATOM   1585  CB  SER C  25       8.566  19.943 -13.922  1.00 42.23           C  
ATOM   1586  OG  SER C  25       9.783  19.731 -14.612  1.00 42.48           O  
ATOM   1587  N   GLN C  26       6.369  18.198 -15.098  1.00 44.10           N  
ATOM   1588  CA  GLN C  26       5.866  17.459 -16.251  1.00 46.89           C  
ATOM   1589  C   GLN C  26       6.960  17.437 -17.304  1.00 47.06           C  
ATOM   1590  O   GLN C  26       7.194  16.422 -17.965  1.00 44.72           O  
ATOM   1591  CB  GLN C  26       4.601  18.092 -16.830  1.00 48.41           C  
ATOM   1592  CG  GLN C  26       4.162  17.456 -18.152  1.00 46.11           C  
ATOM   1593  CD  GLN C  26       2.883  18.048 -18.701  1.00 47.46           C  
ATOM   1594  OE1 GLN C  26       2.314  18.969 -18.124  1.00 55.68           O  
ATOM   1595  NE2 GLN C  26       2.420  17.519 -19.822  1.00 49.73           N  
ATOM   1596  N   MET C  83       7.622  18.581 -17.449  1.00 44.26           N  
ATOM   1597  CA  MET C  83       8.791  18.699 -18.298  1.00 43.14           C  
ATOM   1598  C   MET C  83       9.758  17.567 -17.989  1.00 45.90           C  
ATOM   1599  O   MET C  83      10.194  16.852 -18.890  1.00 45.84           O  
ATOM   1600  CB  MET C  83       9.471  20.046 -18.061  1.00 44.47           C  
ATOM   1601  CG  MET C  83      10.672  20.296 -18.939  1.00 44.14           C  
ATOM   1602  SD  MET C  83      10.339  19.862 -20.653  1.00 40.67           S  
ATOM   1603  CE  MET C  83      11.406  21.028 -21.487  1.00 44.59           C  
ATOM   1604  N   ALA C  84      10.077  17.406 -16.707  1.00 45.47           N  
ATOM   1605  CA  ALA C  84      11.009  16.375 -16.254  1.00 44.73           C  
ATOM   1606  C   ALA C  84      10.556  14.968 -16.635  1.00 48.66           C  
ATOM   1607  O   ALA C  84      11.350  14.161 -17.113  1.00 50.46           O  
ATOM   1608  CB  ALA C  84      11.222  16.473 -14.751  1.00 44.87           C  
ATOM   1609  N   ALA C  85       9.279  14.674 -16.420  1.00 49.93           N  
ATOM   1610  CA  ALA C  85       8.737  13.362 -16.755  1.00 51.21           C  
ATOM   1611  C   ALA C  85       8.861  13.079 -18.255  1.00 52.49           C  
ATOM   1612  O   ALA C  85       9.178  11.960 -18.667  1.00 49.87           O  
ATOM   1613  CB  ALA C  85       7.285  13.264 -16.309  1.00 53.89           C  
ATOM   1614  N   VAL C  86       8.619  14.109 -19.061  1.00 50.68           N  
ATOM   1615  CA  VAL C  86       8.645  13.986 -20.517  1.00 47.85           C  
ATOM   1616  C   VAL C  86      10.061  13.863 -21.084  1.00 50.87           C  
ATOM   1617  O   VAL C  86      10.283  13.143 -22.060  1.00 49.13           O  
ATOM   1618  CB  VAL C  86       7.927  15.175 -21.183  1.00 45.04           C  
ATOM   1619  CG1 VAL C  86       8.030  15.085 -22.698  1.00 45.13           C  
ATOM   1620  CG2 VAL C  86       6.481  15.210 -20.746  1.00 45.99           C  
ATOM   1621  N   LYS C  87      11.012  14.565 -20.472  1.00 49.85           N  
ATOM   1622  CA  LYS C  87      12.407  14.525 -20.915  1.00 47.08           C  
ATOM   1623  C   LYS C  87      13.005  13.115 -20.850  1.00 51.88           C  
ATOM   1624  O   LYS C  87      13.505  12.601 -21.849  1.00 54.59           O  
ATOM   1625  CB  LYS C  87      13.269  15.495 -20.099  1.00 44.57           C  
ATOM   1626  CG  LYS C  87      13.083  16.969 -20.443  1.00 44.53           C  
ATOM   1627  CD  LYS C  87      13.944  17.859 -19.540  1.00 47.15           C  
ATOM   1628  CE  LYS C  87      13.913  19.322 -19.974  1.00 43.71           C  
ATOM   1629  NZ  LYS C  87      14.712  20.188 -19.063  1.00 43.29           N  
ATOM   1630  N   GLN C  88      12.951  12.497 -19.673  1.00 51.82           N  
ATOM   1631  CA  GLN C  88      13.535  11.174 -19.467  1.00 51.67           C  
ATOM   1632  C   GLN C  88      12.827  10.097 -20.291  1.00 51.49           C  
ATOM   1633  O   GLN C  88      13.467   9.189 -20.816  1.00 52.68           O  
ATOM   1634  CB  GLN C  88      13.508  10.800 -17.979  1.00 57.19           C  
ATOM   1635  CG  GLN C  88      14.312   9.550 -17.620  1.00 60.30           C  
ATOM   1636  CD  GLN C  88      15.817   9.785 -17.625  1.00 54.27           C  
ATOM   1637  OE1 GLN C  88      16.598   8.875 -17.906  1.00 54.18           O  
ATOM   1638  NE2 GLN C  88      16.227  11.008 -17.308  1.00 52.96           N  
ATOM   1639  N   ALA C  89      11.507  10.201 -20.399  1.00 52.32           N  
ATOM   1640  CA  ALA C  89      10.720   9.199 -21.109  1.00 51.80           C  
ATOM   1641  C   ALA C  89      10.983   9.209 -22.620  1.00 51.80           C  
ATOM   1642  O   ALA C  89      10.932   8.167 -23.272  1.00 52.01           O  
ATOM   1643  CB  ALA C  89       9.236   9.384 -20.813  1.00 50.99           C  
ATOM   1644  N   LEU C  90      11.259  10.388 -23.169  1.00 54.17           N  
ATOM   1645  CA  LEU C  90      11.591  10.525 -24.587  1.00 52.19           C  
ATOM   1646  C   LEU C  90      12.987   9.975 -24.877  1.00 52.33           C  
ATOM   1647  O   LEU C  90      13.278   9.556 -25.996  1.00 50.77           O  
ATOM   1648  CB  LEU C  90      11.495  11.992 -25.023  1.00 48.76           C  
ATOM   1649  CG  LEU C  90      12.034  12.367 -26.405  1.00 42.82           C  
ATOM   1650  CD1 LEU C  90      11.296  11.623 -27.500  1.00 41.60           C  
ATOM   1651  CD2 LEU C  90      11.933  13.860 -26.621  1.00 40.79           C  
ATOM   1652  N   ARG C  91      13.849   9.987 -23.863  1.00 53.08           N  
ATOM   1653  CA  ARG C  91      15.170   9.378 -23.965  1.00 51.39           C  
ATOM   1654  C   ARG C  91      15.021   7.872 -24.115  1.00 53.69           C  
ATOM   1655  O   ARG C  91      15.501   7.274 -25.076  1.00 55.98           O  
ATOM   1656  CB  ARG C  91      15.985   9.648 -22.702  1.00 49.30           C  
ATOM   1657  CG  ARG C  91      16.369  11.092 -22.444  1.00 50.11           C  
ATOM   1658  CD  ARG C  91      17.201  11.164 -21.160  1.00 54.29           C  
ATOM   1659  NE  ARG C  91      17.850  12.457 -20.953  1.00 51.57           N  
ATOM   1660  CZ  ARG C  91      18.848  12.659 -20.099  1.00 49.14           C  
ATOM   1661  NH1 ARG C  91      19.320  11.653 -19.372  1.00 47.97           N  
ATOM   1662  NH2 ARG C  91      19.378  13.868 -19.975  1.00 50.70           N  
ATOM   1663  N   GLU C  92      14.354   7.270 -23.139  1.00 52.58           N  
ATOM   1664  CA  GLU C  92      14.148   5.831 -23.101  1.00 53.71           C  
ATOM   1665  C   GLU C  92      13.345   5.355 -24.306  1.00 56.26           C  
ATOM   1666  O   GLU C  92      13.575   4.265 -24.826  1.00 59.38           O  
ATOM   1667  CB  GLU C  92      13.445   5.450 -21.799  1.00 58.35           C  
ATOM   1668  CG  GLU C  92      14.204   5.896 -20.554  1.00 61.24           C  
ATOM   1669  CD  GLU C  92      13.325   5.981 -19.317  1.00 69.53           C  
ATOM   1670  OE1 GLU C  92      12.082   5.979 -19.463  1.00 70.09           O  
ATOM   1671  OE2 GLU C  92      13.879   6.058 -18.197  1.00 71.97           O  
ATOM   1672  N   ALA C  93      12.402   6.180 -24.746  1.00 56.59           N  
ATOM   1673  CA  ALA C  93      11.622   5.878 -25.938  1.00 54.34           C  
ATOM   1674  C   ALA C  93      12.533   5.744 -27.151  1.00 56.17           C  
ATOM   1675  O   ALA C  93      12.552   4.706 -27.809  1.00 59.88           O  
ATOM   1676  CB  ALA C  93      10.580   6.959 -26.176  1.00 54.49           C  
ATOM   1677  N   GLY C  94      13.291   6.801 -27.434  1.00 57.25           N  
ATOM   1678  CA  GLY C  94      14.168   6.847 -28.592  1.00 57.54           C  
ATOM   1679  C   GLY C  94      15.427   6.005 -28.472  1.00 60.69           C  
ATOM   1680  O   GLY C  94      16.208   5.903 -29.419  1.00 61.79           O  
ATOM   1681  N   ASP C  95      15.634   5.410 -27.303  1.00 59.08           N  
ATOM   1682  CA  ASP C  95      16.706   4.439 -27.133  1.00 58.77           C  
ATOM   1683  C   ASP C  95      16.197   3.051 -27.484  1.00 60.08           C  
ATOM   1684  O   ASP C  95      16.976   2.146 -27.776  1.00 62.18           O  
ATOM   1685  CB  ASP C  95      17.235   4.460 -25.703  1.00 57.86           C  
ATOM   1686  CG  ASP C  95      18.322   5.488 -25.506  1.00 57.71           C  
ATOM   1687  OD1 ASP C  95      18.981   5.851 -26.503  1.00 59.70           O  
ATOM   1688  OD2 ASP C  95      18.519   5.929 -24.357  1.00 57.70           O  
ATOM   1689  N   GLU C  96      14.880   2.893 -27.449  1.00 59.42           N  
ATOM   1690  CA  GLU C  96      14.248   1.647 -27.853  1.00 63.50           C  
ATOM   1691  C   GLU C  96      14.017   1.665 -29.359  1.00 66.60           C  
ATOM   1692  O   GLU C  96      14.179   0.652 -30.043  1.00 71.68           O  
ATOM   1693  CB  GLU C  96      12.927   1.456 -27.110  1.00 64.26           C  
ATOM   1694  CG  GLU C  96      12.321   0.077 -27.289  1.00 74.49           C  
ATOM   1695  CD  GLU C  96      11.408  -0.315 -26.145  1.00 82.14           C  
ATOM   1696  OE1 GLU C  96      10.858   0.592 -25.482  1.00 83.42           O  
ATOM   1697  OE2 GLU C  96      11.246  -1.531 -25.907  1.00 82.44           O  
ATOM   1698  N   PHE C  97      13.638   2.832 -29.868  1.00 63.28           N  
ATOM   1699  CA  PHE C  97      13.501   3.041 -31.300  1.00 62.89           C  
ATOM   1700  C   PHE C  97      14.803   2.623 -31.970  1.00 68.30           C  
ATOM   1701  O   PHE C  97      14.808   1.914 -32.980  1.00 72.70           O  
ATOM   1702  CB  PHE C  97      13.212   4.519 -31.585  1.00 56.87           C  
ATOM   1703  CG  PHE C  97      12.814   4.801 -33.006  1.00 54.15           C  
ATOM   1704  CD1 PHE C  97      13.691   5.418 -33.877  1.00 55.15           C  
ATOM   1705  CD2 PHE C  97      11.559   4.453 -33.469  1.00 57.70           C  
ATOM   1706  CE1 PHE C  97      13.326   5.677 -35.184  1.00 54.00           C  
ATOM   1707  CE2 PHE C  97      11.189   4.709 -34.775  1.00 59.97           C  
ATOM   1708  CZ  PHE C  97      12.073   5.322 -35.632  1.00 56.61           C  
ATOM   1709  N   GLU C  98      15.908   3.050 -31.369  1.00 67.40           N  
ATOM   1710  CA  GLU C  98      17.241   2.871 -31.936  1.00 71.25           C  
ATOM   1711  C   GLU C  98      17.796   1.440 -31.840  1.00 77.02           C  
ATOM   1712  O   GLU C  98      18.640   1.044 -32.650  1.00 79.60           O  
ATOM   1713  CB  GLU C  98      18.200   3.887 -31.302  1.00 67.70           C  
ATOM   1714  CG  GLU C  98      19.572   3.348 -30.944  1.00 72.30           C  
ATOM   1715  CD  GLU C  98      20.266   4.195 -29.889  1.00 75.96           C  
ATOM   1716  OE1 GLU C  98      20.352   5.431 -30.074  1.00 67.47           O  
ATOM   1717  OE2 GLU C  98      20.719   3.622 -28.872  1.00 75.97           O  
ATOM   1718  N   LEU C  99      17.322   0.665 -30.866  1.00 73.11           N  
ATOM   1719  CA  LEU C  99      17.802  -0.706 -30.697  1.00 69.96           C  
ATOM   1720  C   LEU C  99      17.228  -1.628 -31.760  1.00 72.26           C  
ATOM   1721  O   LEU C  99      17.957  -2.376 -32.414  1.00 75.86           O  
ATOM   1722  CB  LEU C  99      17.457  -1.250 -29.316  1.00 65.14           C  
ATOM   1723  CG  LEU C  99      18.073  -2.628 -29.084  1.00 65.59           C  
ATOM   1724  CD1 LEU C  99      19.568  -2.488 -28.839  1.00 70.15           C  
ATOM   1725  CD2 LEU C  99      17.398  -3.343 -27.930  1.00 62.91           C  
ATOM   1726  N   ARG C 100      15.913  -1.583 -31.920  1.00 68.32           N  
ATOM   1727  CA  ARG C 100      15.276  -2.312 -33.000  1.00 72.26           C  
ATOM   1728  C   ARG C 100      15.847  -1.856 -34.335  1.00 75.32           C  
ATOM   1729  O   ARG C 100      16.606  -2.579 -34.986  1.00 76.61           O  
ATOM   1730  CB  ARG C 100      13.771  -2.067 -32.984  1.00 68.63           C  
ATOM   1731  CG  ARG C 100      13.033  -2.843 -31.929  1.00 68.03           C  
ATOM   1732  CD  ARG C 100      11.693  -2.211 -31.638  1.00 72.94           C  
ATOM   1733  NE  ARG C 100      10.958  -2.963 -30.630  1.00 81.21           N  
ATOM   1734  CZ  ARG C 100      11.345  -3.089 -29.364  1.00 83.96           C  
ATOM   1735  NH1 ARG C 100      12.470  -2.521 -28.951  1.00 77.45           N  
ATOM   1736  NH2 ARG C 100      10.612  -3.793 -28.512  1.00 91.24           N  
ATOM   1737  N   TYR C 101      15.492  -0.630 -34.710  1.00 73.90           N  
ATOM   1738  CA  TYR C 101      15.720  -0.108 -36.054  1.00 79.66           C  
ATOM   1739  C   TYR C 101      17.108   0.501 -36.232  1.00 77.62           C  
ATOM   1740  O   TYR C 101      17.263   1.703 -36.446  1.00 73.80           O  
ATOM   1741  CB  TYR C 101      14.605   0.883 -36.399  1.00 76.26           C  
ATOM   1742  CG  TYR C 101      13.255   0.357 -35.955  1.00 73.62           C  
ATOM   1743  CD1 TYR C 101      12.552  -0.555 -36.735  1.00 75.10           C  
ATOM   1744  CD2 TYR C 101      12.708   0.731 -34.733  1.00 67.41           C  
ATOM   1745  CE1 TYR C 101      11.327  -1.059 -36.324  1.00 74.42           C  
ATOM   1746  CE2 TYR C 101      11.484   0.232 -34.313  1.00 70.15           C  
ATOM   1747  CZ  TYR C 101      10.797  -0.662 -35.113  1.00 73.10           C  
ATOM   1748  OH  TYR C 101       9.580  -1.160 -34.698  1.00 70.30           O  
ATOM   1749  N   ARG C 102      18.111  -0.368 -36.158  1.00 79.25           N  
ATOM   1750  CA  ARG C 102      19.513   0.022 -36.213  1.00 81.78           C  
ATOM   1751  C   ARG C 102      19.913   0.675 -37.532  1.00 82.15           C  
ATOM   1752  O   ARG C 102      20.322   1.835 -37.574  1.00 79.48           O  
ATOM   1753  CB  ARG C 102      20.389  -1.210 -35.996  1.00 79.63           C  
ATOM   1754  CG  ARG C 102      21.852  -0.884 -35.796  1.00 83.16           C  
ATOM   1755  CD  ARG C 102      22.049  -0.185 -34.467  1.00 81.18           C  
ATOM   1756  NE  ARG C 102      21.233  -0.806 -33.431  1.00 79.57           N  
ATOM   1757  CZ  ARG C 102      21.419  -2.042 -32.979  1.00 83.32           C  
ATOM   1758  NH1 ARG C 102      22.395  -2.793 -33.475  1.00 79.49           N  
ATOM   1759  NH2 ARG C 102      20.626  -2.529 -32.035  1.00 80.20           N  
ATOM   1760  N   ARG C 103      19.798  -0.092 -38.607  1.00 78.55           N  
ATOM   1761  CA  ARG C 103      20.322   0.307 -39.902  1.00 77.47           C  
ATOM   1762  C   ARG C 103      19.543   1.455 -40.534  1.00 80.60           C  
ATOM   1763  O   ARG C 103      19.716   1.744 -41.718  1.00 79.72           O  
ATOM   1764  CB  ARG C 103      20.315  -0.899 -40.838  1.00 83.55           C  
ATOM   1765  CG  ARG C 103      20.640  -2.204 -40.134  1.00 85.26           C  
ATOM   1766  CD  ARG C 103      22.042  -2.178 -39.546  1.00 83.46           C  
ATOM   1767  NE  ARG C 103      22.192  -3.123 -38.443  1.00 82.93           N  
ATOM   1768  CZ  ARG C 103      22.201  -4.444 -38.583  1.00 80.80           C  
ATOM   1769  NH1 ARG C 103      22.059  -4.991 -39.785  1.00 77.59           N  
ATOM   1770  NH2 ARG C 103      22.347  -5.221 -37.518  1.00 79.20           N  
ATOM   1771  N   ALA C 104      18.688   2.105 -39.749  1.00 83.69           N  
ATOM   1772  CA  ALA C 104      17.863   3.206 -40.252  1.00 81.94           C  
ATOM   1773  C   ALA C 104      18.612   4.543 -40.279  1.00 74.57           C  
ATOM   1774  O   ALA C 104      18.253   5.450 -41.037  1.00 63.54           O  
ATOM   1775  CB  ALA C 104      16.576   3.324 -39.438  1.00 77.26           C  
ATOM   1776  N   PHE C 105      19.648   4.655 -39.449  1.00 75.13           N  
ATOM   1777  CA  PHE C 105      20.469   5.863 -39.386  1.00 72.34           C  
ATOM   1778  C   PHE C 105      21.864   5.595 -39.930  1.00 73.86           C  
ATOM   1779  O   PHE C 105      22.869   6.003 -39.341  1.00 71.50           O  
ATOM   1780  CB  PHE C 105      20.574   6.378 -37.951  1.00 70.33           C  
ATOM   1781  CG  PHE C 105      19.315   6.213 -37.152  1.00 71.53           C  
ATOM   1782  CD1 PHE C 105      18.140   6.834 -37.543  1.00 66.35           C  
ATOM   1783  CD2 PHE C 105      19.310   5.445 -36.001  1.00 71.65           C  
ATOM   1784  CE1 PHE C 105      16.985   6.683 -36.803  1.00 65.92           C  
ATOM   1785  CE2 PHE C 105      18.160   5.293 -35.257  1.00 68.27           C  
ATOM   1786  CZ  PHE C 105      16.995   5.912 -35.659  1.00 66.14           C  
ATOM   1787  N   SER C 106      21.918   4.901 -41.059  1.00 80.01           N  
ATOM   1788  CA  SER C 106      23.187   4.556 -41.678  1.00 83.00           C  
ATOM   1789  C   SER C 106      23.612   5.634 -42.672  1.00 77.75           C  
ATOM   1790  O   SER C 106      22.879   5.957 -43.610  1.00 74.91           O  
ATOM   1791  CB  SER C 106      23.099   3.185 -42.357  1.00 82.58           C  
ATOM   1792  OG  SER C 106      22.780   2.167 -41.419  1.00 80.48           O  
ATOM   1793  N   ASP C 107      24.803   6.182 -42.450  1.00 78.28           N  
ATOM   1794  CA  ASP C 107      25.340   7.259 -43.277  1.00 78.01           C  
ATOM   1795  C   ASP C 107      24.252   8.167 -43.851  1.00 70.24           C  
ATOM   1796  O   ASP C 107      24.027   8.204 -45.061  1.00 66.84           O  
ATOM   1797  CB  ASP C 107      26.249   6.709 -44.387  1.00 78.81           C  
ATOM   1798  CG  ASP C 107      27.690   6.502 -43.921  1.00 82.25           C  
ATOM   1799  OD1 ASP C 107      28.030   6.919 -42.792  1.00 76.86           O  
ATOM   1800  OD2 ASP C 107      28.485   5.924 -44.694  1.00 81.42           O  
ATOM   1801  N   LEU C 108      23.574   8.888 -42.964  1.00 66.25           N  
ATOM   1802  CA  LEU C 108      22.625   9.909 -43.374  1.00 63.93           C  
ATOM   1803  C   LEU C 108      23.365  10.955 -44.199  1.00 64.50           C  
ATOM   1804  O   LEU C 108      22.809  11.544 -45.126  1.00 64.61           O  
ATOM   1805  CB  LEU C 108      21.989  10.569 -42.147  1.00 63.37           C  
ATOM   1806  CG  LEU C 108      21.105   9.705 -41.242  1.00 61.62           C  
ATOM   1807  CD1 LEU C 108      20.913  10.372 -39.889  1.00 56.32           C  
ATOM   1808  CD2 LEU C 108      19.761   9.425 -41.900  1.00 59.94           C  
ATOM   1809  N   THR C 109      24.630  11.170 -43.851  1.00 64.10           N  
ATOM   1810  CA  THR C 109      25.467  12.166 -44.512  1.00 62.09           C  
ATOM   1811  C   THR C 109      25.526  11.968 -46.016  1.00 60.38           C  
ATOM   1812  O   THR C 109      25.162  12.860 -46.779  1.00 58.73           O  
ATOM   1813  CB  THR C 109      26.904  12.145 -43.966  1.00 63.45           C  
ATOM   1814  OG1 THR C 109      26.927  12.730 -42.658  1.00 64.23           O  
ATOM   1815  CG2 THR C 109      27.834  12.929 -44.885  1.00 60.82           C  
ATOM   1816  N   SER C 110      25.998  10.800 -46.437  1.00 61.38           N  
ATOM   1817  CA  SER C 110      26.151  10.504 -47.856  1.00 60.09           C  
ATOM   1818  C   SER C 110      24.824  10.125 -48.515  1.00 60.38           C  
ATOM   1819  O   SER C 110      24.683  10.199 -49.736  1.00 57.49           O  
ATOM   1820  CB  SER C 110      27.200   9.407 -48.065  1.00 57.68           C  
ATOM   1821  OG  SER C 110      27.087   8.392 -47.084  1.00 66.43           O  
ATOM   1822  N   GLN C 111      23.852   9.727 -47.702  1.00 61.17           N  
ATOM   1823  CA  GLN C 111      22.530   9.380 -48.210  1.00 61.80           C  
ATOM   1824  C   GLN C 111      21.761  10.643 -48.592  1.00 63.77           C  
ATOM   1825  O   GLN C 111      21.189  10.737 -49.681  1.00 59.13           O  
ATOM   1826  CB  GLN C 111      21.749   8.575 -47.167  1.00 65.26           C  
ATOM   1827  CG  GLN C 111      20.475   7.932 -47.699  1.00 73.35           C  
ATOM   1828  CD  GLN C 111      19.698   7.189 -46.624  1.00 76.13           C  
ATOM   1829  OE1 GLN C 111      19.995   7.307 -45.434  1.00 75.37           O  
ATOM   1830  NE2 GLN C 111      18.694   6.418 -47.041  1.00 69.53           N  
ATOM   1831  N   LEU C 112      21.759  11.616 -47.686  1.00 64.99           N  
ATOM   1832  CA  LEU C 112      21.087  12.890 -47.920  1.00 61.67           C  
ATOM   1833  C   LEU C 112      21.981  13.886 -48.649  1.00 63.90           C  
ATOM   1834  O   LEU C 112      21.488  14.831 -49.269  1.00 64.14           O  
ATOM   1835  CB  LEU C 112      20.616  13.498 -46.599  1.00 57.52           C  
ATOM   1836  CG  LEU C 112      19.408  12.831 -45.948  1.00 60.36           C  
ATOM   1837  CD1 LEU C 112      18.844  13.730 -44.862  1.00 57.36           C  
ATOM   1838  CD2 LEU C 112      18.346  12.516 -46.991  1.00 63.85           C  
ATOM   1839  N   HIS C 113      23.293  13.668 -48.558  1.00 66.16           N  
ATOM   1840  CA  HIS C 113      24.294  14.545 -49.171  1.00 63.65           C  
ATOM   1841  C   HIS C 113      24.475  15.807 -48.334  1.00 58.94           C  
ATOM   1842  O   HIS C 113      24.427  16.923 -48.851  1.00 60.05           O  
ATOM   1843  CB  HIS C 113      23.905  14.892 -50.613  1.00 61.55           C  
ATOM   1844  CG  HIS C 113      23.687  13.692 -51.484  1.00 61.81           C  
ATOM   1845  ND1 HIS C 113      24.607  13.278 -52.424  1.00 56.66           N  
ATOM   1846  CD2 HIS C 113      22.661  12.810 -51.549  1.00 63.67           C  
ATOM   1847  CE1 HIS C 113      24.154  12.197 -53.033  1.00 59.18           C  
ATOM   1848  NE2 HIS C 113      22.975  11.891 -52.519  1.00 63.76           N  
ATOM   1849  N   ILE C 114      24.693  15.618 -47.038  1.00 54.13           N  
ATOM   1850  CA  ILE C 114      24.640  16.725 -46.092  1.00 55.56           C  
ATOM   1851  C   ILE C 114      25.916  17.566 -46.032  1.00 57.94           C  
ATOM   1852  O   ILE C 114      27.001  17.067 -45.742  1.00 61.33           O  
ATOM   1853  CB  ILE C 114      24.248  16.243 -44.671  1.00 56.58           C  
ATOM   1854  CG1 ILE C 114      25.440  15.613 -43.951  1.00 56.72           C  
ATOM   1855  CG2 ILE C 114      23.095  15.256 -44.745  1.00 55.95           C  
ATOM   1856  CD1 ILE C 114      25.109  15.114 -42.562  1.00 57.91           C  
ATOM   1857  N   THR C 115      25.765  18.852 -46.329  1.00 55.40           N  
ATOM   1858  CA  THR C 115      26.812  19.837 -46.108  1.00 53.55           C  
ATOM   1859  C   THR C 115      26.160  20.963 -45.315  1.00 54.08           C  
ATOM   1860  O   THR C 115      24.937  21.078 -45.314  1.00 55.48           O  
ATOM   1861  CB  THR C 115      27.349  20.379 -47.438  1.00 56.02           C  
ATOM   1862  OG1 THR C 115      26.484  21.413 -47.921  1.00 54.22           O  
ATOM   1863  CG2 THR C 115      27.424  19.264 -48.468  1.00 51.77           C  
ATOM   1864  N   PRO C 116      26.958  21.796 -44.629  1.00 51.27           N  
ATOM   1865  CA  PRO C 116      26.328  22.836 -43.806  1.00 49.95           C  
ATOM   1866  C   PRO C 116      25.302  23.625 -44.606  1.00 51.16           C  
ATOM   1867  O   PRO C 116      24.323  24.123 -44.046  1.00 49.83           O  
ATOM   1868  CB  PRO C 116      27.504  23.732 -43.417  1.00 49.79           C  
ATOM   1869  CG  PRO C 116      28.690  22.828 -43.463  1.00 55.50           C  
ATOM   1870  CD  PRO C 116      28.428  21.873 -44.595  1.00 52.88           C  
ATOM   1871  N   GLY C 117      25.534  23.719 -45.913  1.00 54.39           N  
ATOM   1872  CA  GLY C 117      24.644  24.417 -46.823  1.00 54.25           C  
ATOM   1873  C   GLY C 117      23.327  23.697 -47.061  1.00 59.58           C  
ATOM   1874  O   GLY C 117      22.283  24.135 -46.574  1.00 65.29           O  
ATOM   1875  N   THR C 118      23.372  22.592 -47.805  1.00 57.89           N  
ATOM   1876  CA  THR C 118      22.167  21.820 -48.119  1.00 58.28           C  
ATOM   1877  C   THR C 118      21.521  21.217 -46.872  1.00 56.37           C  
ATOM   1878  O   THR C 118      20.484  20.557 -46.955  1.00 55.23           O  
ATOM   1879  CB  THR C 118      22.459  20.688 -49.124  1.00 53.30           C  
ATOM   1880  OG1 THR C 118      23.337  19.727 -48.525  1.00 49.83           O  
ATOM   1881  CG2 THR C 118      23.101  21.249 -50.382  1.00 53.94           C  
ATOM   1882  N   ALA C 119      22.143  21.451 -45.721  1.00 56.60           N  
ATOM   1883  CA  ALA C 119      21.650  20.944 -44.446  1.00 54.53           C  
ATOM   1884  C   ALA C 119      20.180  21.281 -44.243  1.00 53.20           C  
ATOM   1885  O   ALA C 119      19.332  20.392 -44.165  1.00 50.98           O  
ATOM   1886  CB  ALA C 119      22.486  21.503 -43.295  1.00 50.34           C  
ATOM   1887  N   TYR C 120      19.882  22.572 -44.170  1.00 52.84           N  
ATOM   1888  CA  TYR C 120      18.533  23.017 -43.850  1.00 51.21           C  
ATOM   1889  C   TYR C 120      17.465  22.489 -44.807  1.00 58.01           C  
ATOM   1890  O   TYR C 120      16.433  21.990 -44.359  1.00 59.12           O  
ATOM   1891  CB  TYR C 120      18.465  24.539 -43.786  1.00 51.96           C  
ATOM   1892  CG  TYR C 120      17.115  25.035 -43.346  1.00 53.76           C  
ATOM   1893  CD1 TYR C 120      16.839  25.248 -42.004  1.00 56.29           C  
ATOM   1894  CD2 TYR C 120      16.109  25.274 -44.269  1.00 59.36           C  
ATOM   1895  CE1 TYR C 120      15.603  25.699 -41.592  1.00 61.10           C  
ATOM   1896  CE2 TYR C 120      14.869  25.724 -43.870  1.00 65.78           C  
ATOM   1897  CZ  TYR C 120      14.619  25.935 -42.530  1.00 67.27           C  
ATOM   1898  OH  TYR C 120      13.380  26.382 -42.130  1.00 73.25           O  
ATOM   1899  N   GLN C 121      17.710  22.609 -46.112  1.00 58.33           N  
ATOM   1900  CA  GLN C 121      16.740  22.198 -47.131  1.00 56.27           C  
ATOM   1901  C   GLN C 121      16.382  20.724 -47.003  1.00 53.89           C  
ATOM   1902  O   GLN C 121      15.212  20.350 -47.087  1.00 53.34           O  
ATOM   1903  CB  GLN C 121      17.288  22.436 -48.542  1.00 61.03           C  
ATOM   1904  CG  GLN C 121      18.171  23.657 -48.706  1.00 63.32           C  
ATOM   1905  CD  GLN C 121      19.092  23.544 -49.914  1.00 64.09           C  
ATOM   1906  OE1 GLN C 121      19.089  22.534 -50.624  1.00 61.35           O  
ATOM   1907  NE2 GLN C 121      19.890  24.582 -50.147  1.00 60.24           N  
ATOM   1908  N   SER C 122      17.404  19.892 -46.823  1.00 55.13           N  
ATOM   1909  CA  SER C 122      17.222  18.448 -46.731  1.00 56.11           C  
ATOM   1910  C   SER C 122      16.524  18.077 -45.432  1.00 56.07           C  
ATOM   1911  O   SER C 122      15.662  17.194 -45.410  1.00 54.48           O  
ATOM   1912  CB  SER C 122      18.567  17.722 -46.840  1.00 55.83           C  
ATOM   1913  OG  SER C 122      19.064  17.741 -48.170  1.00 51.48           O  
ATOM   1914  N   PHE C 123      16.904  18.758 -44.353  1.00 58.24           N  
ATOM   1915  CA  PHE C 123      16.243  18.588 -43.065  1.00 52.04           C  
ATOM   1916  C   PHE C 123      14.743  18.780 -43.237  1.00 56.85           C  
ATOM   1917  O   PHE C 123      13.943  18.033 -42.675  1.00 59.23           O  
ATOM   1918  CB  PHE C 123      16.782  19.586 -42.037  1.00 47.59           C  
ATOM   1919  CG  PHE C 123      16.211  19.402 -40.659  1.00 45.25           C  
ATOM   1920  CD1 PHE C 123      16.870  18.633 -39.718  1.00 44.72           C  
ATOM   1921  CD2 PHE C 123      15.011  19.993 -40.307  1.00 45.56           C  
ATOM   1922  CE1 PHE C 123      16.343  18.457 -38.454  1.00 42.81           C  
ATOM   1923  CE2 PHE C 123      14.479  19.819 -39.043  1.00 41.82           C  
ATOM   1924  CZ  PHE C 123      15.146  19.051 -38.117  1.00 43.24           C  
ATOM   1925  N   GLU C 124      14.373  19.788 -44.022  1.00 58.61           N  
ATOM   1926  CA  GLU C 124      12.974  20.058 -44.334  1.00 59.68           C  
ATOM   1927  C   GLU C 124      12.294  18.838 -44.944  1.00 59.54           C  
ATOM   1928  O   GLU C 124      11.489  18.169 -44.297  1.00 60.97           O  
ATOM   1929  CB  GLU C 124      12.862  21.239 -45.304  1.00 62.71           C  
ATOM   1930  CG  GLU C 124      13.394  22.546 -44.753  1.00 63.62           C  
ATOM   1931  CD  GLU C 124      12.584  23.044 -43.578  1.00 65.65           C  
ATOM   1932  OE1 GLU C 124      11.345  23.126 -43.710  1.00 68.85           O  
ATOM   1933  OE2 GLU C 124      13.183  23.355 -42.527  1.00 64.46           O  
ATOM   1934  N   GLN C 125      12.633  18.557 -46.196  1.00 59.92           N  
ATOM   1935  CA  GLN C 125      11.989  17.493 -46.955  1.00 62.33           C  
ATOM   1936  C   GLN C 125      11.881  16.189 -46.167  1.00 62.28           C  
ATOM   1937  O   GLN C 125      10.844  15.530 -46.189  1.00 64.34           O  
ATOM   1938  CB  GLN C 125      12.723  17.284 -48.279  1.00 60.97           C  
ATOM   1939  CG  GLN C 125      12.844  18.567 -49.088  1.00 64.32           C  
ATOM   1940  CD  GLN C 125      13.608  18.381 -50.381  1.00 73.19           C  
ATOM   1941  OE1 GLN C 125      14.579  17.628 -50.438  1.00 76.47           O  
ATOM   1942  NE2 GLN C 125      13.174  19.072 -51.429  1.00 75.92           N  
ATOM   1943  N   VAL C 126      12.943  15.827 -45.459  1.00 56.81           N  
ATOM   1944  CA  VAL C 126      12.932  14.612 -44.658  1.00 57.72           C  
ATOM   1945  C   VAL C 126      11.838  14.643 -43.594  1.00 61.91           C  
ATOM   1946  O   VAL C 126      11.134  13.656 -43.377  1.00 60.35           O  
ATOM   1947  CB  VAL C 126      14.272  14.405 -43.950  1.00 54.27           C  
ATOM   1948  CG1 VAL C 126      14.142  13.319 -42.894  1.00 53.49           C  
ATOM   1949  CG2 VAL C 126      15.358  14.070 -44.959  1.00 55.78           C  
ATOM   1950  N   VAL C 127      11.704  15.790 -42.935  1.00 62.46           N  
ATOM   1951  CA  VAL C 127      10.806  15.935 -41.793  1.00 57.87           C  
ATOM   1952  C   VAL C 127       9.342  16.113 -42.192  1.00 62.07           C  
ATOM   1953  O   VAL C 127       8.454  15.467 -41.632  1.00 63.06           O  
ATOM   1954  CB  VAL C 127      11.242  17.106 -40.884  1.00 55.80           C  
ATOM   1955  CG1 VAL C 127      10.091  17.564 -40.011  1.00 56.29           C  
ATOM   1956  CG2 VAL C 127      12.434  16.700 -40.032  1.00 52.66           C  
ATOM   1957  N   ASN C 128       9.088  16.990 -43.157  1.00 64.48           N  
ATOM   1958  CA  ASN C 128       7.723  17.226 -43.622  1.00 67.10           C  
ATOM   1959  C   ASN C 128       7.115  15.998 -44.302  1.00 66.26           C  
ATOM   1960  O   ASN C 128       5.896  15.822 -44.312  1.00 65.27           O  
ATOM   1961  CB  ASN C 128       7.672  18.438 -44.555  1.00 65.93           C  
ATOM   1962  CG  ASN C 128       8.016  19.736 -43.844  1.00 64.90           C  
ATOM   1963  OD1 ASN C 128       8.593  20.647 -44.437  1.00 70.35           O  
ATOM   1964  ND2 ASN C 128       7.665  19.824 -42.567  1.00 63.21           N  
ATOM   1965  N   GLU C 129       7.975  15.153 -44.863  1.00 67.08           N  
ATOM   1966  CA  GLU C 129       7.542  13.918 -45.511  1.00 69.26           C  
ATOM   1967  C   GLU C 129       7.097  12.881 -44.484  1.00 66.09           C  
ATOM   1968  O   GLU C 129       6.056  12.244 -44.643  1.00 67.20           O  
ATOM   1969  CB  GLU C 129       8.673  13.347 -46.371  1.00 72.39           C  
ATOM   1970  CG  GLU C 129       8.349  12.019 -47.042  1.00 71.81           C  
ATOM   1971  CD  GLU C 129       7.474  12.179 -48.270  1.00 72.33           C  
ATOM   1972  OE1 GLU C 129       7.187  13.334 -48.654  1.00 73.44           O  
ATOM   1973  OE2 GLU C 129       7.076  11.148 -48.854  1.00 72.37           O  
ATOM   1974  N   LEU C 130       7.898  12.709 -43.437  1.00 63.85           N  
ATOM   1975  CA  LEU C 130       7.566  11.780 -42.365  1.00 64.88           C  
ATOM   1976  C   LEU C 130       6.160  12.055 -41.847  1.00 64.42           C  
ATOM   1977  O   LEU C 130       5.417  11.133 -41.506  1.00 62.55           O  
ATOM   1978  CB  LEU C 130       8.581  11.896 -41.224  1.00 65.04           C  
ATOM   1979  CG  LEU C 130       8.289  11.119 -39.936  1.00 60.43           C  
ATOM   1980  CD1 LEU C 130       8.355   9.615 -40.174  1.00 64.19           C  
ATOM   1981  CD2 LEU C 130       9.252  11.532 -38.832  1.00 52.62           C  
ATOM   1982  N   PHE C 131       5.802  13.335 -41.793  1.00 63.00           N  
ATOM   1983  CA  PHE C 131       4.476  13.741 -41.351  1.00 62.41           C  
ATOM   1984  C   PHE C 131       3.641  14.253 -42.519  1.00 68.22           C  
ATOM   1985  O   PHE C 131       2.943  15.255 -42.387  1.00 70.81           O  
ATOM   1986  CB  PHE C 131       4.570  14.823 -40.270  1.00 61.00           C  
ATOM   1987  CG  PHE C 131       5.274  14.375 -39.020  1.00 58.79           C  
ATOM   1988  CD1 PHE C 131       4.691  13.446 -38.175  1.00 58.11           C  
ATOM   1989  CD2 PHE C 131       6.515  14.887 -38.686  1.00 56.50           C  
ATOM   1990  CE1 PHE C 131       5.335  13.031 -37.027  1.00 52.82           C  
ATOM   1991  CE2 PHE C 131       7.161  14.477 -37.536  1.00 53.64           C  
ATOM   1992  CZ  PHE C 131       6.570  13.548 -36.707  1.00 52.52           C  
ATOM   1993  N   ARG C 132       3.720  13.569 -43.660  1.00 72.29           N  
ATOM   1994  CA  ARG C 132       2.936  13.946 -44.837  1.00 67.49           C  
ATOM   1995  C   ARG C 132       1.489  13.500 -44.683  1.00 65.39           C  
ATOM   1996  O   ARG C 132       0.573  14.125 -45.217  1.00 67.87           O  
ATOM   1997  CB  ARG C 132       3.529  13.341 -46.114  1.00 67.66           C  
ATOM   1998  CG  ARG C 132       2.718  13.639 -47.376  1.00 74.01           C  
ATOM   1999  CD  ARG C 132       3.309  12.977 -48.625  1.00 79.70           C  
ATOM   2000  NE  ARG C 132       3.038  11.540 -48.691  1.00 79.01           N  
ATOM   2001  CZ  ARG C 132       2.079  10.987 -49.430  1.00 80.78           C  
ATOM   2002  NH1 ARG C 132       1.911   9.672 -49.424  1.00 81.61           N  
ATOM   2003  NH2 ARG C 132       1.287  11.745 -50.176  1.00 86.35           N  
ATOM   2004  N   ASP C 133       1.289  12.418 -43.941  1.00 65.17           N  
ATOM   2005  CA  ASP C 133      -0.042  11.858 -43.765  1.00 68.20           C  
ATOM   2006  C   ASP C 133      -0.462  11.777 -42.299  1.00 67.43           C  
ATOM   2007  O   ASP C 133      -1.184  10.864 -41.898  1.00 69.35           O  
ATOM   2008  CB  ASP C 133      -0.137  10.482 -44.435  1.00 76.88           C  
ATOM   2009  CG  ASP C 133       1.097   9.626 -44.200  1.00 76.19           C  
ATOM   2010  OD1 ASP C 133       1.974  10.040 -43.410  1.00 75.59           O  
ATOM   2011  OD2 ASP C 133       1.187   8.536 -44.810  1.00 75.56           O  
ATOM   2012  N   GLY C 134      -0.014  12.738 -41.501  1.00 66.17           N  
ATOM   2013  CA  GLY C 134      -0.417  12.800 -40.110  1.00 68.09           C  
ATOM   2014  C   GLY C 134       0.709  12.550 -39.125  1.00 68.08           C  
ATOM   2015  O   GLY C 134       1.868  12.381 -39.508  1.00 65.68           O  
ATOM   2016  N   VAL C 135       0.356  12.526 -37.843  1.00 64.91           N  
ATOM   2017  CA  VAL C 135       1.328  12.358 -36.775  1.00 55.71           C  
ATOM   2018  C   VAL C 135       0.911  11.227 -35.844  1.00 53.38           C  
ATOM   2019  O   VAL C 135      -0.239  10.785 -35.862  1.00 51.47           O  
ATOM   2020  CB  VAL C 135       1.489  13.662 -35.964  1.00 53.55           C  
ATOM   2021  CG1 VAL C 135       2.675  13.570 -35.026  1.00 52.40           C  
ATOM   2022  CG2 VAL C 135       1.656  14.846 -36.900  1.00 54.52           C  
ATOM   2023  N   ASN C 136       1.869  10.753 -35.056  1.00 55.83           N  
ATOM   2024  CA  ASN C 136       1.628   9.779 -33.999  1.00 58.16           C  
ATOM   2025  C   ASN C 136       2.888   9.615 -33.151  1.00 57.16           C  
ATOM   2026  O   ASN C 136       3.984   9.968 -33.586  1.00 52.83           O  
ATOM   2027  CB  ASN C 136       1.162   8.436 -34.569  1.00 57.70           C  
ATOM   2028  CG  ASN C 136       2.184   7.801 -35.488  1.00 56.93           C  
ATOM   2029  OD1 ASN C 136       3.386   8.013 -35.342  1.00 55.80           O  
ATOM   2030  ND2 ASN C 136       1.709   7.009 -36.441  1.00 58.51           N  
ATOM   2031  N   TRP C 137       2.733   9.083 -31.944  1.00 59.15           N  
ATOM   2032  CA  TRP C 137       3.840   9.031 -30.993  1.00 58.21           C  
ATOM   2033  C   TRP C 137       5.030   8.203 -31.476  1.00 56.00           C  
ATOM   2034  O   TRP C 137       6.108   8.253 -30.884  1.00 51.56           O  
ATOM   2035  CB  TRP C 137       3.353   8.547 -29.627  1.00 58.10           C  
ATOM   2036  CG  TRP C 137       2.358   9.477 -29.015  1.00 58.69           C  
ATOM   2037  CD1 TRP C 137       1.049   9.213 -28.751  1.00 59.22           C  
ATOM   2038  CD2 TRP C 137       2.584  10.836 -28.612  1.00 60.74           C  
ATOM   2039  NE1 TRP C 137       0.445  10.318 -28.197  1.00 62.56           N  
ATOM   2040  CE2 TRP C 137       1.366  11.327 -28.102  1.00 60.91           C  
ATOM   2041  CE3 TRP C 137       3.699  11.682 -28.628  1.00 58.72           C  
ATOM   2042  CZ2 TRP C 137       1.231  12.626 -27.613  1.00 59.22           C  
ATOM   2043  CZ3 TRP C 137       3.562  12.972 -28.140  1.00 54.86           C  
ATOM   2044  CH2 TRP C 137       2.338  13.429 -27.639  1.00 56.51           C  
ATOM   2045  N   GLY C 138       4.830   7.451 -32.555  1.00 57.48           N  
ATOM   2046  CA  GLY C 138       5.898   6.672 -33.158  1.00 57.17           C  
ATOM   2047  C   GLY C 138       6.730   7.490 -34.133  1.00 59.08           C  
ATOM   2048  O   GLY C 138       7.960   7.446 -34.107  1.00 59.94           O  
ATOM   2049  N   ARG C 139       6.057   8.242 -34.998  1.00 55.37           N  
ATOM   2050  CA  ARG C 139       6.739   9.120 -35.939  1.00 52.05           C  
ATOM   2051  C   ARG C 139       7.412  10.269 -35.197  1.00 50.18           C  
ATOM   2052  O   ARG C 139       8.517  10.681 -35.544  1.00 49.67           O  
ATOM   2053  CB  ARG C 139       5.756   9.636 -36.990  1.00 51.82           C  
ATOM   2054  CG  ARG C 139       5.283   8.545 -37.935  1.00 56.46           C  
ATOM   2055  CD  ARG C 139       4.061   8.956 -38.743  1.00 61.25           C  
ATOM   2056  NE  ARG C 139       3.503   7.816 -39.472  1.00 68.51           N  
ATOM   2057  CZ  ARG C 139       2.408   7.866 -40.225  1.00 67.48           C  
ATOM   2058  NH1 ARG C 139       1.744   9.007 -40.357  1.00 68.42           N  
ATOM   2059  NH2 ARG C 139       1.976   6.776 -40.849  1.00 63.40           N  
ATOM   2060  N   ILE C 140       6.742  10.774 -34.166  1.00 51.10           N  
ATOM   2061  CA  ILE C 140       7.321  11.800 -33.304  1.00 53.35           C  
ATOM   2062  C   ILE C 140       8.670  11.347 -32.753  1.00 49.66           C  
ATOM   2063  O   ILE C 140       9.627  12.116 -32.741  1.00 49.74           O  
ATOM   2064  CB  ILE C 140       6.381  12.170 -32.130  1.00 52.23           C  
ATOM   2065  CG1 ILE C 140       5.242  13.062 -32.620  1.00 52.11           C  
ATOM   2066  CG2 ILE C 140       7.147  12.888 -31.036  1.00 49.76           C  
ATOM   2067  CD1 ILE C 140       4.176  13.311 -31.582  1.00 52.03           C  
ATOM   2068  N   VAL C 141       8.745  10.097 -32.302  1.00 50.83           N  
ATOM   2069  CA  VAL C 141       9.994   9.552 -31.777  1.00 48.19           C  
ATOM   2070  C   VAL C 141      11.028   9.398 -32.887  1.00 47.24           C  
ATOM   2071  O   VAL C 141      12.207   9.689 -32.688  1.00 47.10           O  
ATOM   2072  CB  VAL C 141       9.784   8.197 -31.079  1.00 49.15           C  
ATOM   2073  CG1 VAL C 141      11.096   7.693 -30.501  1.00 50.49           C  
ATOM   2074  CG2 VAL C 141       8.742   8.324 -29.984  1.00 51.96           C  
ATOM   2075  N   ALA C 142      10.583   8.940 -34.054  1.00 50.37           N  
ATOM   2076  CA  ALA C 142      11.456   8.839 -35.219  1.00 50.75           C  
ATOM   2077  C   ALA C 142      12.032  10.210 -35.515  1.00 47.14           C  
ATOM   2078  O   ALA C 142      13.216  10.350 -35.820  1.00 45.70           O  
ATOM   2079  CB  ALA C 142      10.686   8.319 -36.419  1.00 54.35           C  
ATOM   2080  N   PHE C 143      11.166  11.215 -35.425  1.00 48.16           N  
ATOM   2081  CA  PHE C 143      11.551  12.614 -35.559  1.00 49.04           C  
ATOM   2082  C   PHE C 143      12.747  12.927 -34.670  1.00 45.26           C  
ATOM   2083  O   PHE C 143      13.741  13.488 -35.128  1.00 44.62           O  
ATOM   2084  CB  PHE C 143      10.354  13.514 -35.202  1.00 52.15           C  
ATOM   2085  CG  PHE C 143      10.692  14.984 -35.067  1.00 54.10           C  
ATOM   2086  CD1 PHE C 143      10.795  15.799 -36.188  1.00 48.36           C  
ATOM   2087  CD2 PHE C 143      10.875  15.557 -33.814  1.00 49.18           C  
ATOM   2088  CE1 PHE C 143      11.092  17.147 -36.062  1.00 44.76           C  
ATOM   2089  CE2 PHE C 143      11.172  16.905 -33.683  1.00 44.99           C  
ATOM   2090  CZ  PHE C 143      11.280  17.699 -34.806  1.00 45.78           C  
ATOM   2091  N   PHE C 144      12.650  12.552 -33.400  1.00 42.01           N  
ATOM   2092  CA  PHE C 144      13.700  12.865 -32.441  1.00 44.70           C  
ATOM   2093  C   PHE C 144      14.995  12.114 -32.716  1.00 44.75           C  
ATOM   2094  O   PHE C 144      16.083  12.664 -32.559  1.00 43.59           O  
ATOM   2095  CB  PHE C 144      13.223  12.615 -31.007  1.00 44.10           C  
ATOM   2096  CG  PHE C 144      12.511  13.788 -30.399  1.00 45.19           C  
ATOM   2097  CD1 PHE C 144      13.208  14.940 -30.081  1.00 42.83           C  
ATOM   2098  CD2 PHE C 144      11.151  13.746 -30.151  1.00 44.71           C  
ATOM   2099  CE1 PHE C 144      12.562  16.025 -29.527  1.00 42.69           C  
ATOM   2100  CE2 PHE C 144      10.501  14.832 -29.597  1.00 41.97           C  
ATOM   2101  CZ  PHE C 144      11.208  15.969 -29.285  1.00 41.21           C  
ATOM   2102  N   SER C 145      14.879  10.860 -33.134  1.00 42.94           N  
ATOM   2103  CA  SER C 145      16.057  10.030 -33.344  1.00 46.53           C  
ATOM   2104  C   SER C 145      16.787  10.361 -34.644  1.00 46.20           C  
ATOM   2105  O   SER C 145      17.993  10.151 -34.751  1.00 46.54           O  
ATOM   2106  CB  SER C 145      15.695   8.543 -33.292  1.00 54.43           C  
ATOM   2107  OG  SER C 145      15.469   8.110 -31.959  1.00 48.78           O  
ATOM   2108  N   PHE C 146      16.059  10.875 -35.631  1.00 49.00           N  
ATOM   2109  CA  PHE C 146      16.678  11.309 -36.880  1.00 45.66           C  
ATOM   2110  C   PHE C 146      17.574  12.523 -36.662  1.00 47.01           C  
ATOM   2111  O   PHE C 146      18.730  12.533 -37.079  1.00 48.62           O  
ATOM   2112  CB  PHE C 146      15.624  11.639 -37.934  1.00 48.96           C  
ATOM   2113  CG  PHE C 146      16.167  12.404 -39.112  1.00 53.29           C  
ATOM   2114  CD1 PHE C 146      17.090  11.823 -39.971  1.00 57.32           C  
ATOM   2115  CD2 PHE C 146      15.756  13.705 -39.363  1.00 50.66           C  
ATOM   2116  CE1 PHE C 146      17.593  12.525 -41.055  1.00 54.17           C  
ATOM   2117  CE2 PHE C 146      16.256  14.411 -40.447  1.00 50.72           C  
ATOM   2118  CZ  PHE C 146      17.174  13.820 -41.293  1.00 49.85           C  
ATOM   2119  N   GLY C 147      17.030  13.552 -36.020  1.00 46.62           N  
ATOM   2120  CA  GLY C 147      17.811  14.724 -35.671  1.00 46.53           C  
ATOM   2121  C   GLY C 147      18.994  14.363 -34.788  1.00 50.83           C  
ATOM   2122  O   GLY C 147      20.100  14.863 -34.984  1.00 49.22           O  
ATOM   2123  N   GLY C 148      18.760  13.493 -33.810  1.00 48.93           N  
ATOM   2124  CA  GLY C 148      19.831  12.996 -32.968  1.00 46.43           C  
ATOM   2125  C   GLY C 148      20.902  12.306 -33.794  1.00 48.05           C  
ATOM   2126  O   GLY C 148      22.075  12.659 -33.713  1.00 48.91           O  
ATOM   2127  N   ALA C 149      20.496  11.328 -34.599  1.00 49.73           N  
ATOM   2128  CA  ALA C 149      21.428  10.589 -35.451  1.00 51.64           C  
ATOM   2129  C   ALA C 149      22.111  11.494 -36.473  1.00 50.30           C  
ATOM   2130  O   ALA C 149      23.220  11.210 -36.933  1.00 53.50           O  
ATOM   2131  CB  ALA C 149      20.710   9.449 -36.154  1.00 55.87           C  
ATOM   2132  N   LEU C 150      21.437  12.580 -36.827  1.00 45.79           N  
ATOM   2133  CA  LEU C 150      21.990  13.549 -37.757  1.00 47.99           C  
ATOM   2134  C   LEU C 150      23.003  14.413 -37.025  1.00 48.81           C  
ATOM   2135  O   LEU C 150      24.021  14.801 -37.592  1.00 51.12           O  
ATOM   2136  CB  LEU C 150      20.879  14.414 -38.348  1.00 46.45           C  
ATOM   2137  CG  LEU C 150      21.116  14.924 -39.767  1.00 44.63           C  
ATOM   2138  CD1 LEU C 150      21.557  13.787 -40.679  1.00 47.55           C  
ATOM   2139  CD2 LEU C 150      19.855  15.575 -40.288  1.00 42.89           C  
ATOM   2140  N   CYS C 151      22.717  14.696 -35.755  1.00 49.40           N  
ATOM   2141  CA  CYS C 151      23.614  15.471 -34.893  1.00 51.84           C  
ATOM   2142  C   CYS C 151      24.965  14.793 -34.676  1.00 53.04           C  
ATOM   2143  O   CYS C 151      26.014  15.412 -34.859  1.00 53.27           O  
ATOM   2144  CB  CYS C 151      22.959  15.746 -33.534  1.00 48.71           C  
ATOM   2145  SG  CYS C 151      22.232  17.389 -33.351  1.00 53.80           S  
ATOM   2146  N   VAL C 152      24.936  13.529 -34.266  1.00 54.32           N  
ATOM   2147  CA  VAL C 152      26.167  12.777 -34.050  1.00 58.92           C  
ATOM   2148  C   VAL C 152      26.899  12.569 -35.373  1.00 61.02           C  
ATOM   2149  O   VAL C 152      28.117  12.740 -35.457  1.00 60.96           O  
ATOM   2150  CB  VAL C 152      25.904  11.407 -33.389  1.00 59.01           C  
ATOM   2151  CG1 VAL C 152      27.193  10.607 -33.318  1.00 63.77           C  
ATOM   2152  CG2 VAL C 152      25.305  11.582 -31.997  1.00 54.36           C  
ATOM   2153  N   GLU C 153      26.149  12.198 -36.406  1.00 55.63           N  
ATOM   2154  CA  GLU C 153      26.727  12.022 -37.726  1.00 56.31           C  
ATOM   2155  C   GLU C 153      27.497  13.279 -38.107  1.00 57.15           C  
ATOM   2156  O   GLU C 153      28.654  13.209 -38.517  1.00 57.91           O  
ATOM   2157  CB  GLU C 153      25.635  11.723 -38.751  1.00 60.77           C  
ATOM   2158  CG  GLU C 153      26.170  11.376 -40.122  1.00 65.92           C  
ATOM   2159  CD  GLU C 153      25.394  10.258 -40.786  1.00 68.59           C  
ATOM   2160  OE1 GLU C 153      24.295   9.917 -40.296  1.00 66.80           O  
ATOM   2161  OE2 GLU C 153      25.893   9.716 -41.794  1.00 71.30           O  
ATOM   2162  N   SER C 154      26.849  14.427 -37.942  1.00 55.17           N  
ATOM   2163  CA  SER C 154      27.467  15.716 -38.222  1.00 56.66           C  
ATOM   2164  C   SER C 154      28.798  15.870 -37.502  1.00 57.64           C  
ATOM   2165  O   SER C 154      29.837  16.045 -38.133  1.00 63.50           O  
ATOM   2166  CB  SER C 154      26.537  16.859 -37.806  1.00 56.95           C  
ATOM   2167  OG  SER C 154      25.323  16.837 -38.536  1.00 58.91           O  
ATOM   2168  N   VAL C 155      28.759  15.809 -36.175  1.00 61.89           N  
ATOM   2169  CA  VAL C 155      29.943  16.052 -35.355  1.00 63.23           C  
ATOM   2170  C   VAL C 155      31.153  15.249 -35.817  1.00 63.98           C  
ATOM   2171  O   VAL C 155      32.186  15.818 -36.172  1.00 65.02           O  
ATOM   2172  CB  VAL C 155      29.679  15.742 -33.874  1.00 63.32           C  
ATOM   2173  CG1 VAL C 155      30.949  15.932 -33.074  1.00 64.52           C  
ATOM   2174  CG2 VAL C 155      28.565  16.628 -33.334  1.00 63.48           C  
ATOM   2175  N   ASP C 156      31.021  13.927 -35.800  1.00 66.54           N  
ATOM   2176  CA  ASP C 156      32.096  13.048 -36.239  1.00 69.67           C  
ATOM   2177  C   ASP C 156      32.684  13.541 -37.558  1.00 70.64           C  
ATOM   2178  O   ASP C 156      33.899  13.495 -37.762  1.00 72.68           O  
ATOM   2179  CB  ASP C 156      31.596  11.605 -36.381  1.00 71.50           C  
ATOM   2180  CG  ASP C 156      31.672  10.823 -35.072  1.00 82.42           C  
ATOM   2181  OD1 ASP C 156      32.778  10.732 -34.490  1.00 83.62           O  
ATOM   2182  OD2 ASP C 156      30.629  10.288 -34.628  1.00 81.40           O  
ATOM   2183  N   LYS C 157      31.816  14.034 -38.437  1.00 69.74           N  
ATOM   2184  CA  LYS C 157      32.219  14.445 -39.780  1.00 69.48           C  
ATOM   2185  C   LYS C 157      32.659  15.914 -39.868  1.00 66.57           C  
ATOM   2186  O   LYS C 157      32.347  16.618 -40.829  1.00 66.81           O  
ATOM   2187  CB  LYS C 157      31.103  14.122 -40.785  1.00 67.10           C  
ATOM   2188  CG  LYS C 157      30.583  12.694 -40.664  1.00 64.77           C  
ATOM   2189  CD  LYS C 157      30.002  12.168 -41.967  1.00 64.94           C  
ATOM   2190  CE  LYS C 157      29.749  10.664 -41.893  1.00 65.00           C  
ATOM   2191  NZ  LYS C 157      29.465  10.040 -43.220  1.00 66.34           N  
ATOM   2192  N   GLU C 158      33.393  16.356 -38.851  1.00 68.15           N  
ATOM   2193  CA  GLU C 158      34.012  17.677 -38.837  1.00 70.67           C  
ATOM   2194  C   GLU C 158      33.013  18.830 -38.832  1.00 68.36           C  
ATOM   2195  O   GLU C 158      33.354  19.948 -38.440  1.00 69.62           O  
ATOM   2196  CB  GLU C 158      35.010  17.816 -39.991  1.00 70.45           C  
ATOM   2197  CG  GLU C 158      36.221  16.916 -39.853  1.00 73.45           C  
ATOM   2198  CD  GLU C 158      36.953  17.140 -38.544  1.00 77.37           C  
ATOM   2199  OE1 GLU C 158      37.030  18.309 -38.109  1.00 81.30           O  
ATOM   2200  OE2 GLU C 158      37.445  16.154 -37.950  1.00 76.81           O  
ATOM   2201  N   MET C 159      31.788  18.554 -39.268  1.00 64.18           N  
ATOM   2202  CA  MET C 159      30.724  19.550 -39.251  1.00 65.46           C  
ATOM   2203  C   MET C 159      30.095  19.706 -37.863  1.00 63.35           C  
ATOM   2204  O   MET C 159      28.885  19.541 -37.696  1.00 61.27           O  
ATOM   2205  CB  MET C 159      29.647  19.201 -40.280  1.00 59.67           C  
ATOM   2206  CG  MET C 159      30.161  19.015 -41.689  1.00 61.78           C  
ATOM   2207  SD  MET C 159      28.831  18.749 -42.883  1.00 69.46           S  
ATOM   2208  CE  MET C 159      28.070  17.265 -42.235  1.00 62.19           C  
ATOM   2209  N   GLN C 160      30.919  20.018 -36.869  1.00 63.69           N  
ATOM   2210  CA  GLN C 160      30.411  20.314 -35.537  1.00 63.68           C  
ATOM   2211  C   GLN C 160      29.430  21.480 -35.620  1.00 60.83           C  
ATOM   2212  O   GLN C 160      28.543  21.632 -34.777  1.00 57.94           O  
ATOM   2213  CB  GLN C 160      31.565  20.655 -34.594  1.00 65.56           C  
ATOM   2214  CG  GLN C 160      31.129  21.288 -33.285  1.00 65.82           C  
ATOM   2215  CD  GLN C 160      30.583  20.277 -32.292  1.00 76.49           C  
ATOM   2216  OE1 GLN C 160      31.328  19.458 -31.749  1.00 84.17           O  
ATOM   2217  NE2 GLN C 160      29.279  20.343 -32.034  1.00 70.73           N  
ATOM   2218  N   VAL C 161      29.603  22.293 -36.656  1.00 59.31           N  
ATOM   2219  CA  VAL C 161      28.778  23.471 -36.892  1.00 58.77           C  
ATOM   2220  C   VAL C 161      27.294  23.219 -36.646  1.00 57.38           C  
ATOM   2221  O   VAL C 161      26.652  23.904 -35.847  1.00 54.22           O  
ATOM   2222  CB  VAL C 161      28.933  23.950 -38.348  1.00 52.15           C  
ATOM   2223  CG1 VAL C 161      28.232  25.270 -38.548  1.00 50.38           C  
ATOM   2224  CG2 VAL C 161      30.403  24.064 -38.714  1.00 60.67           C  
ATOM   2225  N   LEU C 162      26.772  22.207 -37.328  1.00 55.85           N  
ATOM   2226  CA  LEU C 162      25.333  22.024 -37.499  1.00 52.86           C  
ATOM   2227  C   LEU C 162      24.523  21.657 -36.250  1.00 49.55           C  
ATOM   2228  O   LEU C 162      23.298  21.577 -36.316  1.00 47.89           O  
ATOM   2229  CB  LEU C 162      25.084  20.991 -38.604  1.00 53.67           C  
ATOM   2230  CG  LEU C 162      25.803  21.290 -39.922  1.00 52.94           C  
ATOM   2231  CD1 LEU C 162      25.891  20.044 -40.794  1.00 50.88           C  
ATOM   2232  CD2 LEU C 162      25.127  22.440 -40.661  1.00 47.77           C  
ATOM   2233  N   VAL C 163      25.185  21.445 -35.118  1.00 51.08           N  
ATOM   2234  CA  VAL C 163      24.484  20.957 -33.931  1.00 45.93           C  
ATOM   2235  C   VAL C 163      23.454  21.945 -33.384  1.00 44.46           C  
ATOM   2236  O   VAL C 163      22.261  21.646 -33.349  1.00 44.79           O  
ATOM   2237  CB  VAL C 163      25.458  20.537 -32.820  1.00 48.19           C  
ATOM   2238  CG1 VAL C 163      24.692  20.058 -31.602  1.00 46.60           C  
ATOM   2239  CG2 VAL C 163      26.377  19.441 -33.328  1.00 49.59           C  
ATOM   2240  N   SER C 164      23.913  23.118 -32.959  1.00 45.14           N  
ATOM   2241  CA  SER C 164      23.006  24.131 -32.425  1.00 48.86           C  
ATOM   2242  C   SER C 164      21.982  24.553 -33.478  1.00 47.65           C  
ATOM   2243  O   SER C 164      20.899  25.041 -33.151  1.00 49.86           O  
ATOM   2244  CB  SER C 164      23.785  25.344 -31.901  1.00 48.25           C  
ATOM   2245  OG  SER C 164      24.717  25.814 -32.858  1.00 51.52           O  
ATOM   2246  N   ARG C 165      22.333  24.350 -34.742  1.00 46.70           N  
ATOM   2247  CA  ARG C 165      21.442  24.660 -35.849  1.00 43.70           C  
ATOM   2248  C   ARG C 165      20.280  23.677 -35.890  1.00 43.36           C  
ATOM   2249  O   ARG C 165      19.115  24.071 -35.891  1.00 44.92           O  
ATOM   2250  CB  ARG C 165      22.202  24.585 -37.169  1.00 43.43           C  
ATOM   2251  CG  ARG C 165      23.464  25.429 -37.246  1.00 45.65           C  
ATOM   2252  CD  ARG C 165      24.123  25.210 -38.603  1.00 52.10           C  
ATOM   2253  NE  ARG C 165      25.147  26.200 -38.926  1.00 57.77           N  
ATOM   2254  CZ  ARG C 165      25.586  26.441 -40.160  1.00 57.89           C  
ATOM   2255  NH1 ARG C 165      25.084  25.771 -41.192  1.00 59.50           N  
ATOM   2256  NH2 ARG C 165      26.523  27.358 -40.365  1.00 53.95           N  
ATOM   2257  N   ILE C 166      20.608  22.391 -35.939  1.00 42.89           N  
ATOM   2258  CA  ILE C 166      19.596  21.347 -35.997  1.00 43.48           C  
ATOM   2259  C   ILE C 166      18.669  21.451 -34.802  1.00 42.31           C  
ATOM   2260  O   ILE C 166      17.455  21.328 -34.937  1.00 44.56           O  
ATOM   2261  CB  ILE C 166      20.223  19.942 -36.023  1.00 43.72           C  
ATOM   2262  CG1 ILE C 166      20.981  19.725 -37.333  1.00 43.19           C  
ATOM   2263  CG2 ILE C 166      19.153  18.876 -35.849  1.00 42.43           C  
ATOM   2264  CD1 ILE C 166      21.697  18.397 -37.416  1.00 42.36           C  
ATOM   2265  N   ALA C 167      19.248  21.678 -33.630  1.00 42.42           N  
ATOM   2266  CA  ALA C 167      18.458  21.844 -32.419  1.00 45.28           C  
ATOM   2267  C   ALA C 167      17.346  22.848 -32.684  1.00 43.95           C  
ATOM   2268  O   ALA C 167      16.207  22.669 -32.252  1.00 42.10           O  
ATOM   2269  CB  ALA C 167      19.338  22.315 -31.278  1.00 42.52           C  
ATOM   2270  N   ALA C 168      17.693  23.898 -33.419  1.00 44.29           N  
ATOM   2271  CA  ALA C 168      16.766  24.982 -33.715  1.00 47.37           C  
ATOM   2272  C   ALA C 168      15.631  24.563 -34.661  1.00 46.82           C  
ATOM   2273  O   ALA C 168      14.463  24.847 -34.399  1.00 46.54           O  
ATOM   2274  CB  ALA C 168      17.527  26.174 -34.278  1.00 46.43           C  
ATOM   2275  N   TRP C 169      15.975  23.888 -35.754  1.00 46.68           N  
ATOM   2276  CA  TRP C 169      14.978  23.452 -36.727  1.00 41.34           C  
ATOM   2277  C   TRP C 169      13.945  22.511 -36.117  1.00 40.96           C  
ATOM   2278  O   TRP C 169      12.758  22.590 -36.435  1.00 45.10           O  
ATOM   2279  CB  TRP C 169      15.656  22.774 -37.913  1.00 43.08           C  
ATOM   2280  CG  TRP C 169      16.764  23.576 -38.493  1.00 42.74           C  
ATOM   2281  CD1 TRP C 169      16.858  24.931 -38.522  1.00 44.21           C  
ATOM   2282  CD2 TRP C 169      17.931  23.076 -39.152  1.00 42.48           C  
ATOM   2283  NE1 TRP C 169      18.017  25.310 -39.149  1.00 45.89           N  
ATOM   2284  CE2 TRP C 169      18.694  24.189 -39.548  1.00 44.23           C  
ATOM   2285  CE3 TRP C 169      18.407  21.796 -39.444  1.00 44.26           C  
ATOM   2286  CZ2 TRP C 169      19.910  24.063 -40.222  1.00 45.64           C  
ATOM   2287  CZ3 TRP C 169      19.613  21.672 -40.111  1.00 44.04           C  
ATOM   2288  CH2 TRP C 169      20.351  22.799 -40.493  1.00 42.96           C  
ATOM   2289  N   MET C 170      14.410  21.614 -35.251  1.00 42.71           N  
ATOM   2290  CA  MET C 170      13.531  20.695 -34.531  1.00 41.60           C  
ATOM   2291  C   MET C 170      12.605  21.456 -33.592  1.00 42.92           C  
ATOM   2292  O   MET C 170      11.402  21.199 -33.551  1.00 43.47           O  
ATOM   2293  CB  MET C 170      14.350  19.677 -33.727  1.00 42.13           C  
ATOM   2294  CG  MET C 170      15.141  18.676 -34.570  1.00 45.95           C  
ATOM   2295  SD  MET C 170      16.112  17.512 -33.586  1.00 38.77           S  
ATOM   2296  CE  MET C 170      14.809  16.693 -32.673  1.00 42.24           C  
ATOM   2297  N   ALA C 171      13.181  22.391 -32.837  1.00 43.99           N  
ATOM   2298  CA  ALA C 171      12.432  23.183 -31.868  1.00 43.11           C  
ATOM   2299  C   ALA C 171      11.328  24.005 -32.532  1.00 47.91           C  
ATOM   2300  O   ALA C 171      10.178  23.975 -32.093  1.00 50.57           O  
ATOM   2301  CB  ALA C 171      13.371  24.084 -31.083  1.00 40.33           C  
ATOM   2302  N   THR C 172      11.680  24.734 -33.588  1.00 46.78           N  
ATOM   2303  CA  THR C 172      10.716  25.565 -34.310  1.00 50.74           C  
ATOM   2304  C   THR C 172       9.586  24.717 -34.871  1.00 49.81           C  
ATOM   2305  O   THR C 172       8.407  25.031 -34.705  1.00 50.11           O  
ATOM   2306  CB  THR C 172      11.370  26.305 -35.496  1.00 53.39           C  
ATOM   2307  OG1 THR C 172      12.764  26.504 -35.240  1.00 57.13           O  
ATOM   2308  CG2 THR C 172      10.693  27.653 -35.730  1.00 54.87           C  
ATOM   2309  N   TYR C 173       9.962  23.638 -35.544  1.00 48.76           N  
ATOM   2310  CA  TYR C 173       8.993  22.746 -36.154  1.00 46.65           C  
ATOM   2311  C   TYR C 173       7.948  22.285 -35.145  1.00 50.33           C  
ATOM   2312  O   TYR C 173       6.761  22.202 -35.461  1.00 51.89           O  
ATOM   2313  CB  TYR C 173       9.702  21.542 -36.764  1.00 45.22           C  
ATOM   2314  CG  TYR C 173       8.770  20.637 -37.520  1.00 49.78           C  
ATOM   2315  CD1 TYR C 173       8.487  19.359 -37.061  1.00 48.88           C  
ATOM   2316  CD2 TYR C 173       8.153  21.069 -38.687  1.00 54.23           C  
ATOM   2317  CE1 TYR C 173       7.627  18.530 -37.751  1.00 52.69           C  
ATOM   2318  CE2 TYR C 173       7.292  20.248 -39.385  1.00 53.64           C  
ATOM   2319  CZ  TYR C 173       7.031  18.980 -38.914  1.00 56.29           C  
ATOM   2320  OH  TYR C 173       6.170  18.160 -39.610  1.00 57.80           O  
ATOM   2321  N   LEU C 174       8.398  21.991 -33.930  1.00 50.98           N  
ATOM   2322  CA  LEU C 174       7.501  21.551 -32.865  1.00 49.14           C  
ATOM   2323  C   LEU C 174       6.368  22.541 -32.626  1.00 50.14           C  
ATOM   2324  O   LEU C 174       5.199  22.205 -32.804  1.00 54.19           O  
ATOM   2325  CB  LEU C 174       8.278  21.304 -31.571  1.00 47.57           C  
ATOM   2326  CG  LEU C 174       8.981  19.948 -31.511  1.00 43.62           C  
ATOM   2327  CD1 LEU C 174       9.937  19.891 -30.347  1.00 44.92           C  
ATOM   2328  CD2 LEU C 174       7.961  18.835 -31.404  1.00 42.13           C  
ATOM   2329  N   ASN C 175       6.712  23.759 -32.226  1.00 48.73           N  
ATOM   2330  CA  ASN C 175       5.708  24.798 -32.055  1.00 50.07           C  
ATOM   2331  C   ASN C 175       4.809  24.898 -33.273  1.00 53.13           C  
ATOM   2332  O   ASN C 175       3.639  25.260 -33.161  1.00 58.41           O  
ATOM   2333  CB  ASN C 175       6.372  26.155 -31.843  1.00 50.71           C  
ATOM   2334  CG  ASN C 175       7.340  26.151 -30.697  1.00 50.57           C  
ATOM   2335  OD1 ASN C 175       6.943  26.186 -29.534  1.00 49.62           O  
ATOM   2336  ND2 ASN C 175       8.629  26.119 -31.016  1.00 51.16           N  
ATOM   2337  N   ASP C 176       5.363  24.571 -34.436  1.00 52.88           N  
ATOM   2338  CA  ASP C 176       4.718  24.881 -35.709  1.00 53.73           C  
ATOM   2339  C   ASP C 176       3.641  23.904 -36.153  1.00 56.19           C  
ATOM   2340  O   ASP C 176       2.548  24.318 -36.541  1.00 57.26           O  
ATOM   2341  CB  ASP C 176       5.764  25.030 -36.811  1.00 51.37           C  
ATOM   2342  CG  ASP C 176       6.566  26.303 -36.673  1.00 56.79           C  
ATOM   2343  OD1 ASP C 176       6.463  26.957 -35.612  1.00 56.69           O  
ATOM   2344  OD2 ASP C 176       7.299  26.653 -37.622  1.00 60.73           O  
ATOM   2345  N   HIS C 177       3.943  22.613 -36.113  1.00 54.66           N  
ATOM   2346  CA  HIS C 177       3.012  21.629 -36.653  1.00 57.05           C  
ATOM   2347  C   HIS C 177       2.635  20.534 -35.668  1.00 59.21           C  
ATOM   2348  O   HIS C 177       1.514  20.028 -35.697  1.00 59.50           O  
ATOM   2349  CB  HIS C 177       3.583  21.007 -37.925  1.00 58.13           C  
ATOM   2350  CG  HIS C 177       3.914  22.008 -38.985  1.00 59.31           C  
ATOM   2351  ND1 HIS C 177       2.997  22.426 -39.927  1.00 60.93           N  
ATOM   2352  CD2 HIS C 177       5.058  22.683 -39.246  1.00 55.13           C  
ATOM   2353  CE1 HIS C 177       3.566  23.311 -40.726  1.00 61.87           C  
ATOM   2354  NE2 HIS C 177       4.816  23.484 -40.336  1.00 59.53           N  
ATOM   2355  N   LEU C 178       3.568  20.167 -34.797  1.00 57.11           N  
ATOM   2356  CA  LEU C 178       3.342  19.056 -33.878  1.00 57.58           C  
ATOM   2357  C   LEU C 178       2.739  19.495 -32.541  1.00 58.84           C  
ATOM   2358  O   LEU C 178       1.932  18.773 -31.950  1.00 58.33           O  
ATOM   2359  CB  LEU C 178       4.629  18.251 -33.671  1.00 57.67           C  
ATOM   2360  CG  LEU C 178       4.949  17.234 -34.773  1.00 57.56           C  
ATOM   2361  CD1 LEU C 178       4.855  17.868 -36.153  1.00 56.26           C  
ATOM   2362  CD2 LEU C 178       6.317  16.599 -34.559  1.00 55.45           C  
ATOM   2363  N   GLU C 179       3.123  20.678 -32.072  1.00 56.05           N  
ATOM   2364  CA  GLU C 179       2.525  21.239 -30.867  1.00 55.39           C  
ATOM   2365  C   GLU C 179       0.998  21.112 -30.895  1.00 54.90           C  
ATOM   2366  O   GLU C 179       0.392  20.683 -29.914  1.00 57.18           O  
ATOM   2367  CB  GLU C 179       2.951  22.698 -30.670  1.00 54.00           C  
ATOM   2368  CG  GLU C 179       2.540  23.274 -29.328  1.00 53.22           C  
ATOM   2369  CD  GLU C 179       2.953  22.386 -28.173  1.00 55.35           C  
ATOM   2370  OE1 GLU C 179       4.154  22.053 -28.068  1.00 51.54           O  
ATOM   2371  OE2 GLU C 179       2.074  22.019 -27.370  1.00 57.20           O  
ATOM   2372  N   PRO C 180       0.372  21.483 -32.027  1.00 57.85           N  
ATOM   2373  CA  PRO C 180      -1.079  21.344 -32.207  1.00 57.85           C  
ATOM   2374  C   PRO C 180      -1.584  19.917 -32.021  1.00 56.89           C  
ATOM   2375  O   PRO C 180      -2.559  19.706 -31.303  1.00 56.89           O  
ATOM   2376  CB  PRO C 180      -1.288  21.771 -33.660  1.00 54.83           C  
ATOM   2377  CG  PRO C 180      -0.182  22.722 -33.926  1.00 53.10           C  
ATOM   2378  CD  PRO C 180       0.993  22.206 -33.154  1.00 55.77           C  
ATOM   2379  N   TRP C 181      -0.932  18.958 -32.668  1.00 56.17           N  
ATOM   2380  CA  TRP C 181      -1.375  17.569 -32.623  1.00 57.02           C  
ATOM   2381  C   TRP C 181      -1.295  16.986 -31.221  1.00 59.43           C  
ATOM   2382  O   TRP C 181      -2.205  16.280 -30.791  1.00 62.88           O  
ATOM   2383  CB  TRP C 181      -0.559  16.710 -33.587  1.00 57.29           C  
ATOM   2384  CG  TRP C 181      -0.954  15.258 -33.595  1.00 58.20           C  
ATOM   2385  CD1 TRP C 181      -1.835  14.653 -34.443  1.00 56.93           C  
ATOM   2386  CD2 TRP C 181      -0.476  14.231 -32.716  1.00 59.18           C  
ATOM   2387  NE1 TRP C 181      -1.934  13.315 -34.148  1.00 57.72           N  
ATOM   2388  CE2 TRP C 181      -1.108  13.031 -33.092  1.00 56.24           C  
ATOM   2389  CE3 TRP C 181       0.428  14.210 -31.649  1.00 59.93           C  
ATOM   2390  CZ2 TRP C 181      -0.870  11.827 -32.438  1.00 58.15           C  
ATOM   2391  CZ3 TRP C 181       0.663  13.014 -31.003  1.00 56.78           C  
ATOM   2392  CH2 TRP C 181       0.018  11.840 -31.398  1.00 56.69           C  
ATOM   2393  N   ILE C 182      -0.199  17.270 -30.520  1.00 61.52           N  
ATOM   2394  CA  ILE C 182      -0.024  16.801 -29.146  1.00 60.63           C  
ATOM   2395  C   ILE C 182      -1.162  17.291 -28.267  1.00 61.74           C  
ATOM   2396  O   ILE C 182      -1.801  16.508 -27.567  1.00 62.67           O  
ATOM   2397  CB  ILE C 182       1.311  17.280 -28.532  1.00 60.44           C  
ATOM   2398  CG1 ILE C 182       2.445  16.321 -28.889  1.00 60.09           C  
ATOM   2399  CG2 ILE C 182       1.202  17.372 -27.018  1.00 57.69           C  
ATOM   2400  CD1 ILE C 182       2.861  16.377 -30.328  1.00 56.57           C  
ATOM   2401  N   GLN C 183      -1.410  18.596 -28.317  1.00 64.02           N  
ATOM   2402  CA  GLN C 183      -2.440  19.223 -27.497  1.00 63.53           C  
ATOM   2403  C   GLN C 183      -3.846  18.735 -27.857  1.00 65.48           C  
ATOM   2404  O   GLN C 183      -4.743  18.717 -27.011  1.00 66.93           O  
ATOM   2405  CB  GLN C 183      -2.344  20.748 -27.607  1.00 60.83           C  
ATOM   2406  CG  GLN C 183      -0.983  21.312 -27.203  1.00 62.49           C  
ATOM   2407  CD  GLN C 183      -0.589  20.958 -25.768  1.00 69.81           C  
ATOM   2408  OE1 GLN C 183      -1.431  20.570 -24.953  1.00 67.75           O  
ATOM   2409  NE2 GLN C 183       0.697  21.098 -25.456  1.00 63.11           N  
ATOM   2410  N   GLU C 184      -4.029  18.335 -29.113  1.00 66.29           N  
ATOM   2411  CA  GLU C 184      -5.307  17.800 -29.576  1.00 65.15           C  
ATOM   2412  C   GLU C 184      -5.398  16.297 -29.337  1.00 67.17           C  
ATOM   2413  O   GLU C 184      -6.465  15.704 -29.498  1.00 72.52           O  
ATOM   2414  CB  GLU C 184      -5.505  18.081 -31.064  1.00 61.68           C  
ATOM   2415  CG  GLU C 184      -5.546  19.547 -31.427  1.00 64.22           C  
ATOM   2416  CD  GLU C 184      -5.384  19.767 -32.916  1.00 71.56           C  
ATOM   2417  OE1 GLU C 184      -5.100  18.783 -33.635  1.00 72.97           O  
ATOM   2418  OE2 GLU C 184      -5.536  20.922 -33.369  1.00 69.40           O  
ATOM   2419  N   ASN C 185      -4.279  15.684 -28.957  1.00 64.03           N  
ATOM   2420  CA  ASN C 185      -4.235  14.237 -28.755  1.00 62.84           C  
ATOM   2421  C   ASN C 185      -3.714  13.801 -27.384  1.00 60.66           C  
ATOM   2422  O   ASN C 185      -2.905  12.877 -27.281  1.00 55.33           O  
ATOM   2423  CB  ASN C 185      -3.444  13.559 -29.877  1.00 60.74           C  
ATOM   2424  CG  ASN C 185      -4.185  13.577 -31.202  1.00 60.19           C  
ATOM   2425  OD1 ASN C 185      -5.251  14.179 -31.323  1.00 65.56           O  
ATOM   2426  ND2 ASN C 185      -3.628  12.911 -32.199  1.00 58.67           N  
ATOM   2427  N   GLY C 186      -4.198  14.470 -26.338  1.00 63.39           N  
ATOM   2428  CA  GLY C 186      -3.889  14.109 -24.965  1.00 62.91           C  
ATOM   2429  C   GLY C 186      -2.881  15.015 -24.280  1.00 63.81           C  
ATOM   2430  O   GLY C 186      -2.793  15.051 -23.049  1.00 60.07           O  
ATOM   2431  N   GLY C 187      -2.118  15.751 -25.080  1.00 63.78           N  
ATOM   2432  CA  GLY C 187      -1.065  16.602 -24.562  1.00 60.61           C  
ATOM   2433  C   GLY C 187       0.162  15.782 -24.219  1.00 58.86           C  
ATOM   2434  O   GLY C 187       0.242  14.599 -24.545  1.00 60.51           O  
ATOM   2435  N   TRP C 188       1.126  16.411 -23.561  1.00 58.72           N  
ATOM   2436  CA  TRP C 188       2.306  15.696 -23.097  1.00 57.69           C  
ATOM   2437  C   TRP C 188       1.938  14.739 -21.965  1.00 59.36           C  
ATOM   2438  O   TRP C 188       2.691  13.826 -21.630  1.00 58.00           O  
ATOM   2439  CB  TRP C 188       3.378  16.688 -22.652  1.00 52.95           C  
ATOM   2440  CG  TRP C 188       3.909  17.481 -23.788  1.00 52.56           C  
ATOM   2441  CD1 TRP C 188       3.648  18.790 -24.074  1.00 55.17           C  
ATOM   2442  CD2 TRP C 188       4.777  17.009 -24.818  1.00 52.42           C  
ATOM   2443  NE1 TRP C 188       4.313  19.166 -25.216  1.00 54.83           N  
ATOM   2444  CE2 TRP C 188       5.012  18.088 -25.694  1.00 51.40           C  
ATOM   2445  CE3 TRP C 188       5.382  15.777 -25.085  1.00 51.25           C  
ATOM   2446  CZ2 TRP C 188       5.828  17.973 -26.816  1.00 48.64           C  
ATOM   2447  CZ3 TRP C 188       6.189  15.663 -26.197  1.00 54.86           C  
ATOM   2448  CH2 TRP C 188       6.406  16.755 -27.050  1.00 52.83           C  
ATOM   2449  N   ASP C 189       0.766  14.961 -21.382  1.00 62.47           N  
ATOM   2450  CA  ASP C 189       0.233  14.082 -20.356  1.00 61.18           C  
ATOM   2451  C   ASP C 189       0.285  12.635 -20.850  1.00 61.38           C  
ATOM   2452  O   ASP C 189       0.851  11.759 -20.193  1.00 59.36           O  
ATOM   2453  CB  ASP C 189      -1.212  14.484 -20.048  1.00 62.33           C  
ATOM   2454  CG  ASP C 189      -1.487  14.592 -18.562  1.00 69.79           C  
ATOM   2455  OD1 ASP C 189      -0.585  15.039 -17.820  1.00 68.63           O  
ATOM   2456  OD2 ASP C 189      -2.611  14.243 -18.138  1.00 69.58           O  
ATOM   2457  N   THR C 190      -0.291  12.405 -22.029  1.00 62.61           N  
ATOM   2458  CA  THR C 190      -0.430  11.067 -22.602  1.00 62.93           C  
ATOM   2459  C   THR C 190       0.905  10.364 -22.801  1.00 65.95           C  
ATOM   2460  O   THR C 190       1.115   9.266 -22.289  1.00 67.56           O  
ATOM   2461  CB  THR C 190      -1.141  11.109 -23.968  1.00 60.38           C  
ATOM   2462  OG1 THR C 190      -2.217  12.051 -23.924  1.00 61.07           O  
ATOM   2463  CG2 THR C 190      -1.683   9.735 -24.329  1.00 60.00           C  
ATOM   2464  N   PHE C 191       1.793  11.000 -23.561  1.00 65.92           N  
ATOM   2465  CA  PHE C 191       3.109  10.446 -23.879  1.00 61.89           C  
ATOM   2466  C   PHE C 191       3.788   9.800 -22.663  1.00 67.81           C  
ATOM   2467  O   PHE C 191       4.296   8.681 -22.754  1.00 66.21           O  
ATOM   2468  CB  PHE C 191       4.004  11.531 -24.494  1.00 59.57           C  
ATOM   2469  CG  PHE C 191       5.263  11.003 -25.132  1.00 59.84           C  
ATOM   2470  CD1 PHE C 191       5.206  10.258 -26.298  1.00 57.28           C  
ATOM   2471  CD2 PHE C 191       6.506  11.267 -24.576  1.00 61.71           C  
ATOM   2472  CE1 PHE C 191       6.362   9.776 -26.891  1.00 56.79           C  
ATOM   2473  CE2 PHE C 191       7.668  10.786 -25.163  1.00 55.85           C  
ATOM   2474  CZ  PHE C 191       7.594  10.039 -26.322  1.00 54.96           C  
ATOM   2475  N   VAL C 192       3.787  10.500 -21.528  1.00 67.96           N  
ATOM   2476  CA  VAL C 192       4.388   9.983 -20.295  1.00 65.93           C  
ATOM   2477  C   VAL C 192       3.802   8.629 -19.898  1.00 69.84           C  
ATOM   2478  O   VAL C 192       4.522   7.741 -19.432  1.00 71.81           O  
ATOM   2479  CB  VAL C 192       4.224  10.971 -19.120  1.00 65.06           C  
ATOM   2480  CG1 VAL C 192       4.636  10.318 -17.810  1.00 59.92           C  
ATOM   2481  CG2 VAL C 192       5.038  12.231 -19.367  1.00 62.04           C  
ATOM   2482  N   GLU C 193       2.492   8.482 -20.080  1.00 70.22           N  
ATOM   2483  CA  GLU C 193       1.812   7.213 -19.839  1.00 72.07           C  
ATOM   2484  C   GLU C 193       2.393   6.091 -20.692  1.00 72.68           C  
ATOM   2485  O   GLU C 193       2.726   5.018 -20.185  1.00 74.93           O  
ATOM   2486  CB  GLU C 193       0.324   7.331 -20.165  1.00 70.82           C  
ATOM   2487  CG  GLU C 193      -0.502   8.111 -19.168  1.00 77.34           C  
ATOM   2488  CD  GLU C 193      -1.989   8.003 -19.462  1.00 85.66           C  
ATOM   2489  OE1 GLU C 193      -2.346   7.538 -20.569  1.00 85.29           O  
ATOM   2490  OE2 GLU C 193      -2.799   8.378 -18.589  1.00 88.06           O  
ATOM   2491  N   LEU C 194       2.501   6.355 -21.994  1.00 68.91           N  
ATOM   2492  CA  LEU C 194       2.850   5.333 -22.979  1.00 66.27           C  
ATOM   2493  C   LEU C 194       4.318   4.914 -22.952  1.00 71.13           C  
ATOM   2494  O   LEU C 194       4.629   3.739 -22.745  1.00 77.45           O  
ATOM   2495  CB  LEU C 194       2.502   5.808 -24.393  1.00 65.69           C  
ATOM   2496  CG  LEU C 194       1.199   6.564 -24.635  1.00 64.00           C  
ATOM   2497  CD1 LEU C 194       1.094   6.920 -26.109  1.00 61.31           C  
ATOM   2498  CD2 LEU C 194      -0.001   5.750 -24.180  1.00 63.95           C  
ATOM   2499  N   TYR C 195       5.213   5.875 -23.174  1.00 69.91           N  
ATOM   2500  CA  TYR C 195       6.632   5.579 -23.382  1.00 67.40           C  
ATOM   2501  C   TYR C 195       7.509   5.780 -22.140  1.00 64.49           C  
ATOM   2502  O   TYR C 195       8.729   5.619 -22.198  1.00 66.70           O  
ATOM   2503  CB  TYR C 195       7.161   6.370 -24.581  1.00 60.37           C  
ATOM   2504  CG  TYR C 195       6.324   6.160 -25.821  1.00 56.54           C  
ATOM   2505  CD1 TYR C 195       5.132   6.847 -26.000  1.00 57.47           C  
ATOM   2506  CD2 TYR C 195       6.711   5.256 -26.798  1.00 59.84           C  
ATOM   2507  CE1 TYR C 195       4.356   6.648 -27.123  1.00 58.64           C  
ATOM   2508  CE2 TYR C 195       5.942   5.051 -27.925  1.00 60.40           C  
ATOM   2509  CZ  TYR C 195       4.767   5.751 -28.083  1.00 59.95           C  
ATOM   2510  OH  TYR C 195       4.000   5.551 -29.206  1.00 62.41           O  
ATOM   2511  N   GLY C 196       6.881   6.129 -21.022  1.00 63.22           N  
ATOM   2512  CA  GLY C 196       7.545   6.077 -19.735  1.00 64.65           C  
ATOM   2513  C   GLY C 196       7.541   4.637 -19.250  1.00 72.79           C  
ATOM   2514  O   GLY C 196       7.046   3.748 -19.947  1.00 73.92           O  
ATOM   2515  N   ASN C 197       8.092   4.397 -18.065  1.00 72.55           N  
ATOM   2516  CA  ASN C 197       8.114   3.053 -17.494  1.00 73.83           C  
ATOM   2517  C   ASN C 197       9.073   2.119 -18.240  1.00 74.21           C  
ATOM   2518  O   ASN C 197      10.288   2.134 -18.013  1.00 68.30           O  
ATOM   2519  CB  ASN C 197       6.696   2.461 -17.468  1.00 76.85           C  
ATOM   2520  CG  ASN C 197       5.682   3.377 -16.780  1.00 79.22           C  
ATOM   2521  OD1 ASN C 197       4.752   3.889 -17.413  1.00 73.75           O  
ATOM   2522  ND2 ASN C 197       5.862   3.587 -15.480  1.00 80.70           N  
ATOM   2524  N   ARG D  53      14.170  12.385 -54.615  1.00 73.33           N  
ATOM   2525  CA  ARG D  53      14.019  10.978 -54.244  1.00 74.08           C  
ATOM   2526  C   ARG D  53      14.819  10.552 -53.007  1.00 76.03           C  
ATOM   2527  O   ARG D  53      14.308   9.801 -52.176  1.00 75.35           O  
ATOM   2528  CB  ARG D  53      14.332  10.056 -55.425  1.00 69.23           C  
ATOM   2529  CG  ARG D  53      13.147   9.814 -56.332  1.00 72.06           C  
ATOM   2530  CD  ARG D  53      13.398   8.649 -57.266  1.00 73.63           C  
ATOM   2531  NE  ARG D  53      12.209   8.313 -58.045  1.00 81.09           N  
ATOM   2532  CZ  ARG D  53      12.084   7.213 -58.781  1.00 81.28           C  
ATOM   2533  NH1 ARG D  53      13.074   6.333 -58.833  1.00 75.47           N  
ATOM   2534  NH2 ARG D  53      10.967   6.984 -59.459  1.00 77.41           N  
ATOM   2535  N   PRO D  54      16.077  11.018 -52.882  1.00 77.23           N  
ATOM   2536  CA  PRO D  54      16.885  10.609 -51.725  1.00 70.31           C  
ATOM   2537  C   PRO D  54      16.197  10.953 -50.413  1.00 73.83           C  
ATOM   2538  O   PRO D  54      16.023  10.081 -49.558  1.00 74.13           O  
ATOM   2539  CB  PRO D  54      18.164  11.439 -51.874  1.00 66.04           C  
ATOM   2540  CG  PRO D  54      18.241  11.762 -53.322  1.00 76.31           C  
ATOM   2541  CD  PRO D  54      16.820  11.916 -53.783  1.00 79.36           C  
ATOM   2542  N   GLU D  55      15.810  12.218 -50.267  1.00 74.91           N  
ATOM   2543  CA  GLU D  55      15.156  12.699 -49.051  1.00 76.78           C  
ATOM   2544  C   GLU D  55      13.884  11.912 -48.735  1.00 75.00           C  
ATOM   2545  O   GLU D  55      13.758  11.310 -47.665  1.00 70.44           O  
ATOM   2546  CB  GLU D  55      14.837  14.198 -49.163  1.00 70.87           C  
ATOM   2547  CG  GLU D  55      15.998  15.133 -48.817  1.00 68.92           C  
ATOM   2548  CD  GLU D  55      17.021  15.257 -49.934  1.00 66.35           C  
ATOM   2549  OE1 GLU D  55      16.746  14.770 -51.051  1.00 73.12           O  
ATOM   2550  OE2 GLU D  55      18.097  15.847 -49.695  1.00 61.36           O  
ATOM   2551  N   ILE D  56      12.945  11.929 -49.676  1.00 76.75           N  
ATOM   2552  CA  ILE D  56      11.683  11.215 -49.528  1.00 76.11           C  
ATOM   2553  C   ILE D  56      11.892   9.821 -48.936  1.00 75.68           C  
ATOM   2554  O   ILE D  56      11.221   9.434 -47.976  1.00 71.04           O  
ATOM   2555  CB  ILE D  56      10.950  11.077 -50.884  1.00 70.78           C  
ATOM   2556  CG1 ILE D  56      10.803  12.441 -51.566  1.00 75.06           C  
ATOM   2557  CG2 ILE D  56       9.590  10.426 -50.697  1.00 65.96           C  
ATOM   2558  CD1 ILE D  56      12.036  12.898 -52.328  1.00 76.13           C  
ATOM   2559  N   TRP D  57      12.838   9.078 -49.503  1.00 77.51           N  
ATOM   2560  CA  TRP D  57      13.023   7.679 -49.139  1.00 73.93           C  
ATOM   2561  C   TRP D  57      13.436   7.496 -47.685  1.00 69.22           C  
ATOM   2562  O   TRP D  57      12.717   6.868 -46.909  1.00 67.95           O  
ATOM   2563  CB  TRP D  57      14.022   6.987 -50.067  1.00 73.23           C  
ATOM   2564  CG  TRP D  57      13.780   5.516 -50.142  1.00 75.79           C  
ATOM   2565  CD1 TRP D  57      13.176   4.835 -51.161  1.00 72.54           C  
ATOM   2566  CD2 TRP D  57      14.103   4.542 -49.143  1.00 73.97           C  
ATOM   2567  NE1 TRP D  57      13.116   3.494 -50.863  1.00 75.06           N  
ATOM   2568  CE2 TRP D  57      13.679   3.288 -49.630  1.00 77.44           C  
ATOM   2569  CE3 TRP D  57      14.718   4.606 -47.889  1.00 68.96           C  
ATOM   2570  CZ2 TRP D  57      13.849   2.110 -48.904  1.00 74.26           C  
ATOM   2571  CZ3 TRP D  57      14.887   3.435 -47.173  1.00 68.61           C  
ATOM   2572  CH2 TRP D  57      14.454   2.206 -47.682  1.00 71.16           C  
ATOM   2573  N   ILE D  58      14.594   8.037 -47.320  1.00 69.82           N  
ATOM   2574  CA  ILE D  58      15.053   7.947 -45.941  1.00 66.58           C  
ATOM   2575  C   ILE D  58      13.961   8.472 -45.029  1.00 64.96           C  
ATOM   2576  O   ILE D  58      13.757   7.963 -43.931  1.00 64.57           O  
ATOM   2577  CB  ILE D  58      16.342   8.747 -45.707  1.00 65.80           C  
ATOM   2578  CG1 ILE D  58      16.796   8.604 -44.253  1.00 67.71           C  
ATOM   2579  CG2 ILE D  58      16.127  10.206 -46.051  1.00 64.20           C  
ATOM   2580  CD1 ILE D  58      17.078   7.177 -43.835  1.00 68.33           C  
ATOM   2581  N   ALA D  59      13.247   9.486 -45.504  1.00 63.32           N  
ATOM   2582  CA  ALA D  59      12.138  10.054 -44.756  1.00 62.27           C  
ATOM   2583  C   ALA D  59      11.071   9.004 -44.496  1.00 63.32           C  
ATOM   2584  O   ALA D  59      10.633   8.823 -43.363  1.00 65.96           O  
ATOM   2585  CB  ALA D  59      11.547  11.230 -45.500  1.00 64.25           C  
ATOM   2586  N   GLN D  60      10.653   8.311 -45.549  1.00 68.48           N  
ATOM   2587  CA  GLN D  60       9.590   7.317 -45.423  1.00 69.39           C  
ATOM   2588  C   GLN D  60      10.054   6.023 -44.756  1.00 68.48           C  
ATOM   2589  O   GLN D  60       9.241   5.272 -44.216  1.00 68.13           O  
ATOM   2590  CB  GLN D  60       8.929   7.035 -46.777  1.00 69.61           C  
ATOM   2591  CG  GLN D  60       8.002   8.156 -47.242  1.00 70.13           C  
ATOM   2592  CD  GLN D  60       7.126   7.765 -48.420  1.00 65.92           C  
ATOM   2593  OE1 GLN D  60       7.462   6.868 -49.193  1.00 63.41           O  
ATOM   2594  NE2 GLN D  60       5.997   8.446 -48.564  1.00 69.77           N  
ATOM   2595  N   GLU D  61      11.356   5.760 -44.786  1.00 68.47           N  
ATOM   2596  CA  GLU D  61      11.894   4.624 -44.049  1.00 70.29           C  
ATOM   2597  C   GLU D  61      11.709   4.880 -42.555  1.00 70.03           C  
ATOM   2598  O   GLU D  61      11.592   3.947 -41.759  1.00 70.38           O  
ATOM   2599  CB  GLU D  61      13.370   4.395 -44.383  1.00 67.98           C  
ATOM   2600  CG  GLU D  61      13.907   3.041 -43.931  1.00 68.90           C  
ATOM   2601  CD  GLU D  61      13.320   1.879 -44.715  1.00 66.04           C  
ATOM   2602  OE1 GLU D  61      12.501   2.116 -45.626  1.00 67.69           O  
ATOM   2603  OE2 GLU D  61      13.684   0.723 -44.422  1.00 65.70           O  
ATOM   2604  N   PHE D  62      11.683   6.158 -42.187  1.00 70.12           N  
ATOM   2605  CA  PHE D  62      11.402   6.567 -40.814  1.00 67.97           C  
ATOM   2606  C   PHE D  62       9.901   6.500 -40.533  1.00 68.28           C  
ATOM   2607  O   PHE D  62       9.467   6.592 -39.385  1.00 67.00           O  
ATOM   2608  CB  PHE D  62      11.934   7.980 -40.551  1.00 62.81           C  
ATOM   2609  CG  PHE D  62      13.399   8.026 -40.208  1.00 62.08           C  
ATOM   2610  CD1 PHE D  62      14.360   7.773 -41.173  1.00 64.84           C  
ATOM   2611  CD2 PHE D  62      13.813   8.325 -38.920  1.00 59.84           C  
ATOM   2612  CE1 PHE D  62      15.708   7.815 -40.860  1.00 64.10           C  
ATOM   2613  CE2 PHE D  62      15.159   8.371 -38.600  1.00 56.92           C  
ATOM   2614  CZ  PHE D  62      16.107   8.116 -39.573  1.00 62.49           C  
ATOM   2615  N   ARG D  63       9.114   6.336 -41.591  1.00 68.32           N  
ATOM   2616  CA  ARG D  63       7.674   6.175 -41.450  1.00 68.21           C  
ATOM   2617  C   ARG D  63       7.333   4.708 -41.171  1.00 70.54           C  
ATOM   2618  O   ARG D  63       6.487   4.409 -40.329  1.00 70.54           O  
ATOM   2619  CB  ARG D  63       6.949   6.672 -42.706  1.00 70.33           C  
ATOM   2620  CG  ARG D  63       5.495   7.070 -42.474  1.00 71.77           C  
ATOM   2621  CD  ARG D  63       4.721   7.232 -43.790  1.00 76.03           C  
ATOM   2622  NE  ARG D  63       5.067   8.452 -44.522  1.00 76.97           N  
ATOM   2623  CZ  ARG D  63       4.526   8.810 -45.686  1.00 74.94           C  
ATOM   2624  NH1 ARG D  63       3.608   8.046 -46.266  1.00 76.54           N  
ATOM   2625  NH2 ARG D  63       4.903   9.937 -46.275  1.00 70.77           N  
ATOM   2626  N   ARG D  64       7.998   3.798 -41.880  1.00 68.71           N  
ATOM   2627  CA  ARG D  64       7.829   2.366 -41.641  1.00 67.79           C  
ATOM   2628  C   ARG D  64       8.168   2.019 -40.197  1.00 67.64           C  
ATOM   2629  O   ARG D  64       7.314   1.559 -39.439  1.00 63.93           O  
ATOM   2630  CB  ARG D  64       8.715   1.546 -42.584  1.00 72.42           C  
ATOM   2631  CG  ARG D  64       8.785   0.058 -42.230  1.00 75.28           C  
ATOM   2632  CD  ARG D  64       9.571  -0.754 -43.265  1.00 74.99           C  
ATOM   2633  NE  ARG D  64      10.992  -0.881 -42.946  1.00 68.41           N  
ATOM   2634  CZ  ARG D  64      11.888  -1.432 -43.759  1.00 70.54           C  
ATOM   2635  NH1 ARG D  64      11.515  -1.899 -44.944  1.00 65.95           N  
ATOM   2636  NH2 ARG D  64      13.158  -1.512 -43.395  1.00 68.43           N  
ATOM   2637  N   ILE D  65       9.427   2.240 -39.826  1.00 68.40           N  
ATOM   2638  CA  ILE D  65       9.887   1.988 -38.467  1.00 65.34           C  
ATOM   2639  C   ILE D  65       9.241   2.980 -37.510  1.00 63.75           C  
ATOM   2640  O   ILE D  65       9.421   2.896 -36.298  1.00 63.92           O  
ATOM   2641  CB  ILE D  65      11.417   2.101 -38.358  1.00 63.37           C  
ATOM   2642  CG1 ILE D  65      11.848   3.566 -38.415  1.00 64.17           C  
ATOM   2643  CG2 ILE D  65      12.096   1.286 -39.456  1.00 63.30           C  
ATOM   2644  CD1 ILE D  65      13.334   3.769 -38.234  1.00 66.99           C  
ATOM   2645  N   GLY D  66       8.487   3.923 -38.068  1.00 63.42           N  
ATOM   2646  CA  GLY D  66       7.737   4.876 -37.274  1.00 61.28           C  
ATOM   2647  C   GLY D  66       6.499   4.241 -36.668  1.00 64.26           C  
ATOM   2648  O   GLY D  66       6.352   4.192 -35.446  1.00 62.50           O  
ATOM   2649  N   ASP D  67       5.606   3.751 -37.526  1.00 63.65           N  
ATOM   2650  CA  ASP D  67       4.401   3.064 -37.070  1.00 60.03           C  
ATOM   2651  C   ASP D  67       4.736   1.686 -36.503  1.00 63.33           C  
ATOM   2652  O   ASP D  67       3.973   1.126 -35.715  1.00 65.21           O  
ATOM   2653  CB  ASP D  67       3.387   2.937 -38.206  1.00 54.87           C  
ATOM   2654  CG  ASP D  67       3.026   4.271 -38.806  1.00 55.43           C  
ATOM   2655  OD1 ASP D  67       3.539   5.290 -38.312  1.00 57.10           O  
ATOM   2656  OD2 ASP D  67       2.234   4.307 -39.769  1.00 57.81           O  
ATOM   2657  N   GLU D  68       5.880   1.142 -36.908  1.00 64.97           N  
ATOM   2658  CA  GLU D  68       6.352  -0.134 -36.382  1.00 67.36           C  
ATOM   2659  C   GLU D  68       6.713   0.026 -34.904  1.00 67.77           C  
ATOM   2660  O   GLU D  68       6.872  -0.954 -34.173  1.00 69.50           O  
ATOM   2661  CB  GLU D  68       7.557  -0.635 -37.188  1.00 68.97           C  
ATOM   2662  CG  GLU D  68       7.891  -2.110 -36.980  1.00 71.33           C  
ATOM   2663  CD  GLU D  68       8.974  -2.616 -37.925  1.00 74.84           C  
ATOM   2664  OE1 GLU D  68       9.043  -2.136 -39.079  1.00 77.96           O  
ATOM   2665  OE2 GLU D  68       9.755  -3.501 -37.515  1.00 72.11           O  
ATOM   2666  N   PHE D  69       6.826   1.277 -34.471  1.00 64.09           N  
ATOM   2667  CA  PHE D  69       7.133   1.589 -33.082  1.00 61.45           C  
ATOM   2668  C   PHE D  69       5.871   1.964 -32.309  1.00 60.02           C  
ATOM   2669  O   PHE D  69       5.654   1.496 -31.192  1.00 62.80           O  
ATOM   2670  CB  PHE D  69       8.143   2.732 -33.011  1.00 61.43           C  
ATOM   2671  CG  PHE D  69       8.677   2.984 -31.632  1.00 60.34           C  
ATOM   2672  CD1 PHE D  69       9.812   2.326 -31.185  1.00 61.29           C  
ATOM   2673  CD2 PHE D  69       8.047   3.877 -30.782  1.00 57.98           C  
ATOM   2674  CE1 PHE D  69      10.309   2.553 -29.917  1.00 62.17           C  
ATOM   2675  CE2 PHE D  69       8.538   4.108 -29.512  1.00 58.12           C  
ATOM   2676  CZ  PHE D  69       9.671   3.445 -29.078  1.00 60.42           C  
ATOM   2677  N   ASN D  70       5.050   2.820 -32.909  1.00 59.15           N  
ATOM   2678  CA  ASN D  70       3.800   3.246 -32.294  1.00 57.30           C  
ATOM   2679  C   ASN D  70       3.055   2.044 -31.726  1.00 58.36           C  
ATOM   2680  O   ASN D  70       2.465   2.109 -30.644  1.00 56.05           O  
ATOM   2681  CB  ASN D  70       2.935   3.984 -33.318  1.00 55.63           C  
ATOM   2682  CG  ASN D  70       2.062   5.053 -32.686  1.00 57.40           C  
ATOM   2683  OD1 ASN D  70       2.309   5.490 -31.562  1.00 60.31           O  
ATOM   2684  ND2 ASN D  70       1.037   5.484 -33.409  1.00 56.77           N  
ATOM   2685  N   ALA D  71       3.105   0.940 -32.465  1.00 62.64           N  
ATOM   2686  CA  ALA D  71       2.501  -0.315 -32.033  1.00 65.52           C  
ATOM   2687  C   ALA D  71       3.355  -1.002 -30.967  1.00 65.48           C  
ATOM   2688  O   ALA D  71       4.436  -1.519 -31.258  1.00 62.01           O  
ATOM   2689  CB  ALA D  71       2.289  -1.239 -33.229  1.00 61.13           C  
