# Supplementary material for: Characterizing the consensus residue specificity and surface of BCL-2 binding to BH3 ligands using the Knob-Socket model
Source: PLoS One. 2023 Feb 16;18(2):e0281463. doi: 10.1371/journal.pone.0281463 (PMC9934389; doi:10.1371/journal.pone.0281463)
Supplement: S1 File — (TGZ) [file pone.0281463.s008.tgz › BCL3_Bax_KS_files/3io8/f3io8.index]

1 1 A M C 1
2 2 A S H 2
3 3 A Q H 2
4 4 A S H 2
5 5 A N H 2
6 6 A R H 2
7 7 A E H 2
8 8 A L H 2
9 9 A V H 2
10 10 A V H 2
11 11 A D H 2
12 12 A F H 2
13 13 A L H 2
14 14 A S H 2
15 15 A Y H 2
16 16 A K H 2
17 17 A L H 2
18 18 A S H 2
19 19 A Q H 2
20 20 A K C 3
21 21 A G C 3
22 22 A Y C 3
23 23 A S C 3
24 24 A W C 3
25 25 A S C 3
26 26 A Q H 4
27 83 A M H 4
28 84 A A H 4
29 85 A A H 4
30 86 A V H 4
31 87 A K H 4
32 88 A Q H 4
33 89 A A H 4
34 90 A L H 4
35 91 A R H 4
36 92 A E H 4
37 93 A A H 4
38 94 A G H 4
39 95 A D H 4
40 96 A E H 4
41 97 A F H 4
42 98 A E H 4
43 99 A L H 4
44 100 A R H 4
45 101 A Y C 5
46 102 A R H 6
47 103 A R H 6
48 104 A A H 6
49 105 A F H 6
50 106 A S C 7
51 107 A D C 7
52 108 A L C 7
53 112 A L C 7
54 113 A H C 7
55 114 A I C 7
56 115 A T C 7
57 116 A P T 8
58 117 A G T 8
59 118 A T T 8
60 119 A A H 9
61 120 A Y H 9
62 121 A Q H 9
63 122 A S H 9
64 123 A F H 9
65 124 A E H 9
66 125 A Q H 9
67 126 A V H 9
68 127 A V H 9
69 128 A N H 9
70 129 A E H 9
71 130 A L H 9
72 131 A F T 10
73 132 A R T 10
74 133 A D T 10
75 134 A G C 11
76 135 A V C 11
77 136 A N C 11
78 137 A W H 12
79 138 A G H 12
80 139 A R H 12
81 140 A I H 12
82 141 A V H 12
83 142 A A H 12
84 143 A F H 12
85 144 A F H 12
86 145 A S H 12
87 146 A F H 12
88 147 A G H 12
89 148 A G H 12
90 149 A A H 12
91 150 A L H 12
92 151 A C H 12
93 152 A V H 12
94 153 A E H 12
95 154 A S H 12
96 155 A V H 12
97 156 A D T 13
98 157 A K T 13
99 158 A E T 13
100 159 A M T 13
101 160 A Q T 13
102 161 A V H 14
103 162 A L H 14
104 163 A V H 14
105 164 A S H 14
106 165 A R H 14
107 166 A I H 14
108 167 A A H 14
109 168 A A H 14
110 169 A W H 14
111 170 A M H 14
112 171 A A H 14
113 172 A T H 14
114 173 A Y H 14
115 174 A L H 14
116 175 A N H 14
117 176 A D H 14
118 177 A H H 14
119 178 A L H 14
120 179 A E H 14
121 180 A P H 14
122 181 A W H 14
123 182 A I H 14
124 183 A Q H 14
125 184 A E H 14
126 185 A N C 15
127 186 A G C 15
128 187 A G C 15
129 188 A W H 16
130 189 A D H 16
131 190 A T H 16
132 191 A F H 16
133 192 A V H 16
134 193 A E H 16
135 194 A L H 16
136 195 A Y H 16
137 196 A G C 17
138 197 A N C 17
139 54 B P C 18
140 55 B E C 18
141 56 B I H 19
142 57 B W H 19
143 58 B I H 19
144 59 B A H 19
145 60 B Q H 19
146 61 B E H 19
147 62 B F H 19
148 63 B R H 19
149 64 B R H 19
150 65 B I H 19
151 66 B G H 19
152 67 B D H 19
153 68 B E H 19
154 69 B F H 19
155 70 B N H 19
156 71 B A H 19
157 72 B Y H 19
158 73 B Y H 19
159 74 B A H 19
160 75 B R H 19
161 76 B R C 20
162 1 C M C 21
163 2 C S C 21
164 3 C Q C 21
165 4 C S H 22
166 5 C N H 22
167 6 C R H 22
168 7 C E H 22
169 8 C L H 22
170 9 C V H 22
171 10 C V H 22
172 11 C D H 22
173 12 C F H 22
174 13 C L H 22
175 14 C S H 22
176 15 C Y H 22
177 16 C K H 22
178 17 C L H 22
179 18 C S H 22
180 19 C Q H 22
181 20 C K H 22
182 21 C G C 23
183 22 C Y C 23
184 23 C S C 23
185 24 C W C 23
186 25 C S C 23
187 26 C Q H 24
188 83 C M H 24
189 84 C A H 24
190 85 C A H 24
191 86 C V H 24
192 87 C K H 24
193 88 C Q H 24
194 89 C A H 24
195 90 C L H 24
196 91 C R H 24
197 92 C E H 24
198 93 C A H 24
199 94 C G H 24
200 95 C D H 24
201 96 C E H 24
202 97 C F H 24
203 98 C E H 24
204 99 C L H 24
205 100 C R H 24
206 101 C Y C 25
207 102 C R H 26
208 103 C R H 26
209 104 C A H 26
210 105 C F H 26
211 106 C S C 27
212 107 C D C 27
213 108 C L H 28
214 109 C T H 28
215 110 C S H 28
216 111 C Q H 28
217 112 C L H 28
218 113 C H C 29
219 114 C I C 29
220 115 C T C 29
221 116 C P T 30
222 117 C G T 30
223 118 C T T 30
224 119 C A H 31
225 120 C Y H 31
226 121 C Q H 31
227 122 C S H 31
228 123 C F H 31
229 124 C E H 31
230 125 C Q H 31
231 126 C V H 31
232 127 C V H 31
233 128 C N H 31
234 129 C E H 31
235 130 C L H 31
236 131 C F T 32
237 132 C R T 32
238 133 C D T 32
239 134 C G C 33
240 135 C V C 33
241 136 C N C 33
242 137 C W H 34
243 138 C G H 34
244 139 C R H 34
245 140 C I H 34
246 141 C V H 34
247 142 C A H 34
248 143 C F H 34
249 144 C F H 34
250 145 C S H 34
251 146 C F H 34
252 147 C G H 34
253 148 C G H 34
254 149 C A H 34
255 150 C L H 34
256 151 C C H 34
257 152 C V H 34
258 153 C E H 34
259 154 C S H 34
260 155 C V H 34
261 156 C D H 34
262 157 C K C 35
263 158 C E C 35
264 159 C M C 35
265 160 C Q C 35
266 161 C V C 35
267 162 C L H 36
268 163 C V H 36
269 164 C S H 36
270 165 C R H 36
271 166 C I H 36
272 167 C A H 36
273 168 C A H 36
274 169 C W H 36
275 170 C M H 36
276 171 C A H 36
277 172 C T H 36
278 173 C Y H 36
279 174 C L H 36
280 175 C N H 36
281 176 C D H 36
282 177 C H H 36
283 178 C L H 36
284 179 C E H 36
285 180 C P H 36
286 181 C W H 36
287 182 C I H 36
288 183 C Q H 36
289 184 C E H 36
290 185 C N C 37
291 186 C G C 37
292 187 C G C 37
293 188 C W H 38
294 189 C D H 38
295 190 C T H 38
296 191 C F H 38
297 192 C V H 38
298 193 C E H 38
299 194 C L H 38
300 195 C Y H 38
301 196 C G C 39
302 197 C N C 39
303 53 D R C 40
304 54 D P H 41
305 55 D E H 41
306 56 D I H 41
307 57 D W H 41
308 58 D I H 41
309 59 D A H 41
310 60 D Q H 41
311 61 D E H 41
312 62 D F H 41
313 63 D R H 41
314 64 D R H 41
315 65 D I H 41
316 66 D G H 41
317 67 D D H 41
318 68 D E H 41
319 69 D F H 41
320 70 D N H 41
321 71 D A C 42
