# Supplementary material for: Characterizing the consensus residue specificity and surface of BCL-2 binding to BH3 ligands using the Knob-Socket model
Source: PLoS One. 2023 Feb 16;18(2):e0281463. doi: 10.1371/journal.pone.0281463 (PMC9934389; doi:10.1371/journal.pone.0281463)
Supplement: S1 File — (TGZ) [file pone.0281463.s008.tgz › BCL3_Bax_KS_files/3io8/f3io8.nomc.newann]

4 H4E0T0C0D0 hnnnnh :2+:2 7.53 V L W F 4.11 0.61 24.79 0.62 H4 H4 H16 H16 A A A A 86 90 188 191
4 H4E0T0C0D0 nnnnnh :2+1+1 8.44 V L W L 4.11 0.61 24.79 4.26 H4 H4 H16 H22 A A A C 86 90 188 8
4 H4E0T0C0D0 lnnnnh 2+:2 51.97 Q V W D 101.64 4.11 24.79 77.35 H4 H4 H16 H16 A A A A 26 86 188 189
4 H4E0T0C0D0 nnnhhl 2:1+1 37.20 V W D V 4.11 24.79 77.35 42.54 H4 H16 H16 H16 A A A A 86 188 189 192
4 H4E0T0C0D0 nnnhhl 2:1+1 18.02 V W F V 4.11 24.79 0.62 42.54 H4 H16 H16 H16 A A A A 86 188 191 192
4 H4E0T0C0D0 nnnnnh :2+1+1 9.52 W I I W 12.71 0.58 0.00 24.79 H12 H12 H14 H16 A A A A 137 140 182 188
4 H3E0T0C1D0 lnnnnn 2+1+1 10.90 W I G W 12.71 0.00 6.10 24.79 H12 H14 C15 H16 A A A A 137 182 187 188
4 H3E0T0C1D0 nnnlnh 2:1+1 11.05 W G W F 12.71 6.10 24.79 0.62 H12 C15 H16 H16 A A A A 137 187 188 191
4 H4E0T0C0D0 nnnnnh :2+1+1 6.50 L I F W 0.61 0.58 0.00 24.79 H4 H12 H12 H16 A A A A 90 140 144 188
4 H4E0T0C0D0 nnnnnh :2+1+1 6.36 I F L W 0.58 0.00 0.08 24.79 H12 H12 H14 H16 A A A A 140 144 174 188
4 H4E0T0C0D0 nnnnnh :2+1+1 6.36 I L I W 0.58 0.08 0.00 24.79 H12 H14 H14 H16 A A A A 140 174 182 188
4 H4E0T0C0D0 nnnnnn 1+1+1+1 7.28 F L W L 0.00 0.08 24.79 4.26 H12 H14 H16 H22 A A A C 144 174 188 8
4 H4E0T0C0D0 nnnnnn 1+1+1+1 7.41 L F W L 0.61 0.00 24.79 4.26 H4 H12 H16 H22 A A A C 90 144 188 8
4 H4E0T0C0D0 nnnhhh :3+1 12.67 L E I W 0.08 25.81 0.00 24.79 H14 H14 H14 H16 A A A A 174 179 182 188
4 H4E0T0C0D0 nnnnnh :2+1+1 14.04 L E W N 0.08 25.81 24.79 5.49 H14 H14 H16 H22 A A A C 174 179 188 5
4 H4E0T0C0D0 nnnnnh :2+1+1 8.65 L W N L 0.08 24.79 5.49 4.26 H14 H16 H22 H22 A A C C 174 188 5 8
4 H4E0T0C0D0 nnnhhl 2:1+1 37.28 E I Q W 25.81 0.00 98.53 24.79 H14 H14 H14 H16 A A A A 179 182 183 188
4 H3E0T0C1D0 lnnnnl 2+2 32.35 I Q G W 0.00 98.53 6.10 24.79 H14 H14 C15 H16 A A A A 182 183 187 188
3 H2E0T0C1D0 lll 3 36.08 G W D 6.10 24.79 77.35 C15 H16 H16 A A A 187 188 189
4 H4E0T0C0D0 nnnhhl 2:1+1 37.13 S N R A 57.41 6.19 78.71 6.22 H2 H2 H2 H36 A A A C 2 5 6 171
4 H4E0T0C0D0 hnnnnh :2+:2 26.94 S N A N 57.41 6.19 6.22 37.95 H2 H2 H36 H36 A A C C 2 5 171 175
4 H3E0T0C1D0 nnnlnh 2:1+1 65.29 M S N N 159.60 57.41 6.19 37.95 C1 H2 H2 H36 A A A C 1 2 5 175
3 H3E0T0C0D0 hhl 2:1 87.54 S Q R 57.41 126.50 78.71 H2 H2 H2 A A A 2 3 6
3 H3E0T0C0D0 hhl 2:1 97.72 Q R E 126.50 78.71 87.96 H2 H2 H2 A A A 3 6 7
3 H3E0T0C0D0 hhl 2:1 90.73 Q S E 126.50 57.74 87.96 H2 H2 H2 A A A 3 4 7
4 H3E0T0C1D0 lnnnnn 2+1+1 59.12 M S N E 159.60 57.74 6.19 12.93 C1 H2 H2 H36 A A A C 1 4 5 179
4 H4E0T0C0D0 lnnnnn 2+1+1 28.24 S N E W 57.74 6.19 12.93 36.12 H2 H2 H36 H38 A A C C 4 5 179 188
4 H4E0T0C0D0 nnnhhl 2:1+1 26.63 S N L W 57.74 6.19 6.46 36.12 H2 H2 H2 H38 A A A C 4 5 8 188
4 H4E0T0C0D0 nnnhhl 2:1+1 50.53 S E L M 57.74 87.96 6.46 49.97 H2 H2 H2 H24 A A A C 4 7 8 83
4 H4E0T0C0D0 nnnhhl 2:1+1 3.66 N L V L 6.19 6.46 0.00 1.98 H2 H2 H2 H36 A A A C 5 8 9 174
4 H4E0T0C0D0 nnnnnh :2+1+1 12.69 N L L W 6.19 6.46 1.98 36.12 H2 H2 H36 H38 A A C C 5 8 174 188
4 H4E0T0C0D0 hnnnnh :2+:2 3.60 N V A L 6.19 0.00 6.22 1.98 H2 H2 H36 H36 A A C C 5 9 171 174
4 H4E0T0C0D0 nnnhhl 2:1+1 13.09 N A L N 6.19 6.22 1.98 37.95 H2 H36 H36 H36 A C C C 5 171 174 175
4 H4E0T0C0D0 nnnhhl 2:1+1 14.76 N L N E 6.19 1.98 37.95 12.93 H2 H36 H36 H36 A C C C 5 174 175 179
4 H4E0T0C0D0 nnnnnh :2+1+1 14.30 N L E W 6.19 1.98 12.93 36.12 H2 H36 H36 H38 A C C C 5 174 179 188
4 H3E0T0C1D0 nnnnnh :2+1+1 54.17 M N N E 159.60 6.19 37.95 12.93 C1 H2 H36 H36 A A C C 1 5 175 179
4 H4E0T0C0D0 nnnhhl 2:1+1 22.78 N R V A 6.19 78.71 0.00 6.22 H2 H2 H2 H36 A A A C 5 6 9 171
4 H4E0T0C0D0 nnnhhl 2:1+1 27.14 R V V A 78.71 0.00 29.87 0.00 H2 H2 H2 H36 A A A C 6 9 10 167
4 H4E0T0C0D0 hnnnnh :2+:2 21.23 R V A A 78.71 0.00 0.00 6.22 H2 H2 H36 H36 A A C C 6 9 167 171
4 H3E0T0C1D0 nnnnnh :2+1+1 45.96 R V W A 78.71 29.87 75.25 0.00 H2 H2 C3 H36 A A A C 6 10 24 167
4 H3E0T0C1D0 nnnnnh :2+1+1 54.63 R W S A 78.71 75.25 64.55 0.00 H2 C3 H36 H36 A A C C 6 24 164 167
4 H4E0T0C0D0 nnnhhl 2:1+1 44.42 R S A A 78.71 64.55 0.00 34.42 H2 H36 H36 H36 A C C C 6 164 167 168
4 H4E0T0C0D0 nnnhhl 2:1+1 29.84 R A A A 78.71 0.00 34.42 6.22 H2 H36 H36 H36 A C C C 6 167 168 171
3 H3E0T0C0D0 hhl 2:1 65.51 R E V 78.71 87.96 29.87 H2 H2 H2 A A A 6 7 10
4 H4E0T0C0D0 lnnnnh 2+:2 46.72 E L M K 87.96 6.46 49.97 42.51 H2 H2 H24 H24 A A C C 7 8 83 87
4 H4E0T0C0D0 nnnhhl 2:1+1 40.75 E L D K 87.96 6.46 26.06 42.51 H2 H2 H2 H24 A A A C 7 8 11 87
3 H3E0T0C0D0 hhl 2:1 47.96 E V D 87.96 29.87 26.06 H2 H2 H2 A A A 7 10 11
4 H4E0T0C0D0 nnnhhl 2:1+1 18.90 L D F K 6.46 26.06 0.57 42.51 H2 H2 H2 H24 A A A C 8 11 12 87
4 H4E0T0C0D0 hnnnnh :2+:2 12.65 L F K L 6.46 0.57 42.51 1.05 H2 H2 H24 H24 A A C C 8 12 87 90
4 H4E0T0C0D0 nnnhhl 2:1+1 1.88 L V F F 6.46 0.00 0.57 0.50 H2 H2 H2 H34 A A A C 8 9 12 144
4 H4E0T0C0D0 nnnnnh :2+1+1 2.15 L F L F 6.46 0.57 1.05 0.50 H2 H2 H24 H34 A A C C 8 12 90 144
4 H4E0T0C0D0 nnnhhl 2:1+1 25.68 L M V K 6.46 49.97 3.78 42.51 H2 H24 H24 H24 A C C C 8 83 86 87
4 H4E0T0C0D0 nnnhhl 2:1+1 13.45 L V K L 6.46 3.78 42.51 1.05 H2 H24 H24 H24 A C C C 8 86 87 90
3 H3E0T0C0D0 nnn 1+1+1 15.45 L V W 6.46 3.78 36.12 H2 H24 H38 A C C 8 86 188
4 H4E0T0C0D0 lnnnnn 2+1+1 2.23 L V F L 6.46 0.00 0.50 1.98 H2 H2 H34 H36 A A C C 8 9 144 174
4 H4E0T0C0D0 nnnnnn 1+1+1+1 11.26 L F L W 6.46 0.50 1.98 36.12 H2 H34 H36 H38 A C C C 8 144 174 188
5 H5E0T0C0D0 lhnnhnnnnn 2:1+1+1 0.35 V F L F M 0.00 0.57 0.21 0.50 0.48 H2 H2 H2 H34 H36 A A A C C 9 12 13 144 170
5 H5E0T0C0D0 hnnnnnnnnl 2+:2+1 1.20 V F F M L 0.00 3.06 0.50 0.48 1.98 H2 H34 H34 H36 H36 A C C C C 9 143 144 170 174
4 H4E0T0C0D0 hnnnnh :2+:2 0.17 V L A M 0.00 0.21 0.00 0.48 H2 H2 H36 H36 A A C C 9 13 167 170
4 H4E0T0C0D0 nnnhhl 2:1+1 1.67 V A M A 0.00 0.00 0.48 6.22 H2 H36 H36 H36 A C C C 9 167 170 171
4 H4E0T0C0D0 nnnhhl 2:1+1 2.17 V M A L 0.00 0.48 6.22 1.98 H2 H36 H36 H36 A C C C 9 170 171 174
4 H4E0T0C0D0 nnnhhl 2:1+1 7.52 V V L A 0.00 29.87 0.21 0.00 H2 H2 H2 H36 A A A C 9 10 13 167
4 H3E0T0C1D0 nnnhhl 2:1+1 30.29 V L S W 29.87 0.21 15.81 75.25 H2 H2 H2 C3 A A A A 10 13 14 24
4 H3E0T0C1D0 nnnnnh :2+1+1 26.33 V L W A 29.87 0.21 75.25 0.00 H2 H2 C3 H36 A A A C 10 13 24 167
3 H3E0T0C0D0 hhl 2:1 23.91 V D S 29.87 26.06 15.81 H2 H2 H2 A A A 10 11 14
4 H4E0T0C0D0 lnnnnh 2+:2 20.14 D F K R 26.06 0.57 42.51 11.44 H2 H2 H24 H24 A A C C 11 12 87 91
4 H4E0T0C0D0 nnnhhl 2:1+1 20.59 D F Y R 26.06 0.57 44.30 11.44 H2 H2 H2 H24 A A A C 11 12 15 91
4 H4E0T0C0D0 nnnnnn 1+1+1+1 17.96 D R D R 26.06 19.42 14.93 11.44 H2 H4 H22 H24 A A C C 11 91 11 91
3 H3E0T0C0D0 hhl 2:1 28.72 D S Y 26.06 15.81 44.30 H2 H2 H2 A A A 11 14 15
4 H4E0T0C0D0 nnnhhl 2:1+1 18.04 F Y K R 0.57 44.30 15.86 11.44 H2 H2 H2 H24 A A A C 12 15 16 91
4 H4E0T0C0D0 hnnnnh :2+:2 7.11 F K R G 0.57 15.86 11.44 0.58 H2 H2 H24 H24 A A C C 12 16 91 94
4 H4E0T0C0D0 nnnhhl 2:1+1 4.59 F L K G 0.57 0.21 15.86 1.73 H2 H2 H2 H34 A A A C 12 13 16 148
4 H4E0T0C0D0 nnnnnh :2+1+1 6.22 F K G S 0.57 15.86 0.58 7.87 H2 H2 H24 H34 A A C C 12 16 94 145
4 H4E0T0C0D0 hnnnnh :2+:2 6.51 F K S G 0.57 15.86 7.87 1.73 H2 H2 H34 H34 A A C C 12 16 145 148
4 H4E0T0C0D0 nnnhhl 2:1+1 13.89 F K L R 0.57 42.51 1.05 11.44 H2 H24 H24 H24 A C C C 12 87 90 91
4 H4E0T0C0D0 nnnhhl 2:1+1 3.41 F L R G 0.57 1.05 11.44 0.58 H2 H24 H24 H24 A C C C 12 90 91 94
4 H4E0T0C0D0 nnnnnh :2+1+1 0.55 F L G V 0.57 1.05 0.58 0.00 H2 H24 H24 H34 A C C C 12 90 94 141
4 H4E0T0C0D0 nnnnnh :2+1+1 0.53 F L V F 0.57 1.05 0.00 0.50 H2 H24 H34 H34 A C C C 12 90 141 144
4 H4E0T0C0D0 nnnhhl 2:1+1 2.23 F V F S 0.57 0.00 0.50 7.87 H2 H34 H34 H34 A C C C 12 141 144 145
4 H4E0T0C0D0 nnnnnh :2+1+1 2.25 F G V S 0.57 0.58 0.00 7.87 H2 H24 H34 H34 A C C C 12 94 141 145
5 H5E0T0C0D0 hnnnnnnnnl 2+:2+1 0.70 F L F G M 0.57 0.21 0.50 1.73 0.48 H2 H2 H34 H34 H36 A A C C C 12 13 144 148 170
4 H4E0T0C0D0 nnnhhl 2:1+1 2.67 F F S G 0.57 0.50 7.87 1.73 H2 H34 H34 H34 A C C C 12 144 145 148
5 H5E0T0C0D0 lhnnhnnnnn 2:1+1+1 2.28 L C V I A 0.21 0.42 8.08 2.67 0.00 H2 H34 H36 H36 H36 A C C C C 13 151 163 166 167
4 H4E0T0C0D0 nnnnnh :2+1+1 3.09 L L C V 0.21 3.64 0.42 8.08 H2 H2 H34 H36 A A C C 13 17 151 163
4 H4E0T0C0D0 nnnhhl 2:1+1 0.68 L G G C 0.21 0.36 1.73 0.42 H2 H34 H34 H34 A C C C 13 147 148 151
4 H4E0T0C0D0 nnnnnh :2+1+1 0.92 L G C I 0.21 0.36 0.42 2.67 H2 H34 H34 H36 A C C C 13 147 151 166
3 H3E0T0C0D0 hhl 2:1 6.57 L K L 0.21 15.86 3.64 H2 H2 H2 A A A 13 16 17
4 H3E0T0C1D0 nnnhhl 2:1+1 23.73 L S L W 0.21 15.81 3.64 75.25 H2 H2 H2 C3 A A A A 13 14 17 24
4 H3E0T0C1D0 nnnnnh :2+1+1 21.79 L L W V 0.21 3.64 75.25 8.08 H2 H2 C3 H36 A A A C 13 17 24 163
4 H3E0T0C1D0 nnnnnh :2+1+1 20.88 L W V A 0.21 75.25 8.08 0.00 H2 C3 H36 H36 A A C C 13 24 163 167
5 H5E0T0C0D0 lhnnhnnnnn 2:1+1+1 0.66 L F G G M 0.21 0.50 0.36 1.73 0.48 H2 H34 H34 H34 H36 A C C C C 13 144 147 148 170
4 H4E0T0C0D0 nnnhhl 2:1+1 0.84 L I A M 0.21 2.67 0.00 0.48 H2 H36 H36 H36 A C C C 13 166 167 170
4 H4E0T0C0D0 nnnnnh :2+1+1 0.93 L G I M 0.21 0.36 2.67 0.48 H2 H34 H36 H36 A C C C 13 147 166 170
3 H3E0T0C0D0 hhl 2:1 19.82 S L S 15.81 3.64 40.00 H2 H2 H2 A A A 14 17 18
3 H3E0T0C0D0 hhl 2:1 33.37 S Y S 15.81 44.30 40.00 H2 H2 H2 A A A 14 15 18
3 H3E0T0C0D0 nhn :2+1 23.81 S S A 15.81 40.00 15.61 H2 H2 H4 A A A 14 18 84
3 H2E0T0C1D0 nnn 1+1+1 35.56 S W A 15.81 75.25 15.61 H2 C3 H4 A A A 14 24 84
4 H4E0T0C0D0 nnnhhl 2:1+1 40.25 Y Q R E 44.30 27.12 11.44 78.14 H2 H24 H24 H24 A C C C 15 88 91 92
4 H4E0T0C0D0 nnnhhl 2:1+1 41.84 Y R E D 44.30 11.44 78.14 33.49 H2 H24 H24 H24 A C C C 15 91 92 95
4 H4E0T0C0D0 lnnnnh 2+:2 26.27 Y K R D 44.30 15.86 11.44 33.49 H2 H2 H24 H24 A A C C 15 16 91 95
3 H3E0T0C0D0 nnn 1+1+1 31.90 Y Q R 44.30 39.97 11.44 H2 H4 H24 A A C 15 88 91
3 H3E0T0C0D0 hhl 2:1 58.75 Y S Q 44.30 40.00 91.95 H2 H2 H2 A A A 15 18 19
3 H3E0T0C0D0 nhn :2+1 41.42 Y S Q 44.30 40.00 39.97 H2 H2 H4 A A A 15 18 88
4 H4E0T0C0D0 nnnhhl 2:1+1 46.40 Y K Q D 44.30 15.86 91.95 33.49 H2 H2 H2 H24 A A A C 15 16 19 95
4 H4E0T0C0D0 nnnhhl 2:1+1 15.34 K R G D 15.86 11.44 0.58 33.49 H2 H24 H24 H24 A C C C 16 91 94 95
4 H4E0T0C0D0 nnnhhl 2:1+1 28.57 K G D E 15.86 0.58 33.49 64.35 H2 H24 H24 H24 A C C C 16 94 95 98
4 H4E0T0C0D0 nnnnnh :2+1+1 22.16 K G E S 15.86 0.58 64.35 7.87 H2 H24 H24 H34 A C C C 16 94 98 145
4 H4E0T0C0D0 hnnnnh :2+:2 51.41 K Q D E 15.86 91.95 33.49 64.35 H2 H2 H24 H24 A A C C 16 19 95 98
3 H2E0T0C1D0 nhl 2:1 76.60 K Q K 15.86 91.95 122.00 H2 H2 C3 A A A 16 19 20
4 H3E0T0C1D0 lnnnnn 2+1+1 38.35 K L K V 15.86 3.64 122.00 11.89 H2 H2 C3 H34 A A A C 16 17 20 152
4 H4E0T0C0D0 nnnhhl 2:1+1 12.06 K S G A 15.86 7.87 1.73 22.79 H2 H34 H34 H34 A C C C 16 145 148 149
4 H4E0T0C0D0 nnnhhl 2:1+1 13.07 K G A V 15.86 1.73 22.79 11.89 H2 H34 H34 H34 A C C C 16 148 149 152
4 H1E0T0C3D0 llnlnn 3+1 62.37 L K G Y 3.64 122.00 62.00 61.84 H2 C3 C3 C3 A A A A 17 20 21 22
4 H2E0T0C2D0 lnnnnn 2+1+1 49.84 L K Y V 3.64 122.00 61.84 11.89 H2 C3 C3 H34 A A A C 17 20 22 152
4 H2E0T0C2D0 lnnnnl 2+2 41.87 L S G Y 3.64 40.00 62.00 61.84 H2 H2 C3 C3 A A A A 17 18 21 22
4 H2E0T0C2D0 lnnnnl 2+2 39.24 L S Y S 3.64 40.00 61.84 51.49 H2 H2 C3 C3 A A A A 17 18 22 23
4 H3E0T0C1D0 nnnnnh :2+1+1 23.03 L Y V V 3.64 61.84 11.89 14.76 H2 C3 H34 H34 A A C C 17 22 152 155
3 H1E0T0C2D0 nnl 2+1 43.46 L S W 3.64 51.49 75.25 H2 C3 C3 A A A 17 23 24
4 H4E0T0C0D0 nnnhhl 2:1+1 7.68 L C V V 3.64 0.42 11.89 14.76 H2 H34 H34 H34 A C C C 17 151 152 155
4 H4E0T0C0D0 nnnnnh :2+1+1 6.72 L C V V 3.64 0.42 14.76 8.08 H2 H34 H34 H36 A C C C 17 151 155 163
4 H3E0T0C1D0 nnnnnn 1+1+1+1 31.11 L V Q V 3.64 14.76 97.97 8.08 H2 H34 C35 H36 A C C C 17 155 160 163
3 H3E0T0C0D0 nhn :2+1 31.86 S A Q 40.00 15.61 39.97 H2 H4 H4 A A A 18 84 88
3 H2E0T0C1D0 nnn 1+1+1 35.70 S S A 40.00 51.49 15.61 H2 C3 H4 A A A 18 23 84
4 H3E0T0C1D0 nnnhhl 2:1+1 43.03 Y V V D 61.84 11.89 14.76 83.64 C3 H34 H34 H34 A C C C 22 152 155 156
3 H1E0T0C2D0 nnl 2+1 48.05 Y S A 61.84 51.49 30.82 C3 C3 H4 A A A 22 23 85
4 H1E0T0C3D0 llnlnn 3+1 47.11 S W S A 51.49 75.25 46.10 15.61 C3 C3 C3 H4 A A A A 23 24 25 84
4 H2E0T0C2D0 lnnnnl 2+2 36.01 S S A A 51.49 46.10 15.61 30.82 C3 C3 H4 H4 A A A A 23 25 84 85
3 H2E0T0C1D0 nhn :2+1 61.32 S Q A 51.49 101.64 30.82 C3 H4 H4 A A A 23 26 85
4 H3E0T0C1D0 nnnhhl 2:1+1 36.97 W V S A 75.25 8.08 64.55 0.00 C3 H36 H36 H36 A C C C 24 163 164 167
3 H2E0T0C1D0 lnl 3 36.40 S M A 46.10 47.49 15.61 C3 H4 H4 A A A 25 83 84
4 H4E0T0C0D0 nnnhhl 2:1+1 23.25 M V K L 47.49 4.11 37.16 4.26 H4 H4 H4 H22 A A A C 83 86 87 8
4 H4E0T0C0D0 lnnnnh 2+:2 40.77 M K E L 47.49 37.16 74.15 4.26 H4 H4 H22 H22 A A C C 83 87 7 8
3 H3E0T0C0D0 hhl 2:1 33.42 M A K 47.49 15.61 37.16 H4 H4 H4 A A A 83 84 87
3 H3E0T0C0D0 hhl 2:1 51.08 Q M V 101.64 47.49 4.11 H4 H4 H4 A A A 26 83 86
4 H4E0T0C0D0 nnnhhl 2:1+1 43.92 M S E L 47.49 49.77 74.15 4.26 H4 H22 H22 H22 A C C C 83 4 7 8
3 H3E0T0C0D0 hhl 2:1 30.91 A K Q 15.61 37.16 39.97 H4 H4 H4 A A A 84 87 88
3 H3E0T0C0D0 hhl 2:1 28.80 A A Q 15.61 30.82 39.97 H4 H4 H4 A A A 84 85 88
4 H4E0T0C0D0 nnnhhl 2:1+1 20.61 A V A V 30.82 4.11 4.98 42.54 H4 H4 H4 H16 A A A A 85 86 89 192
3 H3E0T0C0D0 hhl 2:1 45.52 Q A V 101.64 30.82 4.11 H4 H4 H4 A A A 26 85 86
3 H3E0T0C0D0 hhl 2:1 25.26 A Q A 30.82 39.97 4.98 H4 H4 H4 A A A 85 88 89
5 H5E0T0C0D0 nnnhhhnlnn 2:1+:2 11.42 K L L D F 37.16 0.61 4.26 14.93 0.16 H4 H4 H22 H22 H22 A A C C C 87 90 8 11 12
5 H5E0T0C0D0 lnnnnnnlhh 2:1+2 14.46 K L R D F 37.16 0.61 19.42 14.93 0.16 H4 H4 H4 H22 H22 A A A C C 87 90 91 11 12
4 H4E0T0C0D0 nnnhhl 2:1+1 27.87 K Q R D 37.16 39.97 19.42 14.93 H4 H4 H4 H22 A A A C 87 88 91 11
4 H4E0T0C0D0 nnnhhl 2:1+1 32.62 K E L D 37.16 74.15 4.26 14.93 H4 H22 H22 H22 A C C C 87 7 8 11
4 H4E0T0C0D0 nnnhhl 2:1+1 11.53 V K L L 4.11 37.16 0.61 4.26 H4 H4 H4 H22 A A A C 86 87 90 8
5 H5E0T0C0D0 hnnnnnnnhn :2+:2+1 25.19 Q R D Y R 39.97 19.42 14.93 40.20 11.44 H4 H4 H22 H22 H24 A A C C C 88 91 11 15 91
4 H4E0T0C0D0 nnnhhl 2:1+1 41.69 Q R E Y 39.97 19.42 67.17 40.20 H4 H4 H4 H22 A A A C 88 91 92 15
3 H3E0T0C0D0 hhl 2:1 37.37 Q A E 39.97 4.98 67.17 H4 H4 H4 A A A 88 89 92
4 H4E0T0C0D0 nnnhhl 2:1+1 2.27 A L A F 4.98 0.61 2.86 0.62 H4 H4 H4 H16 A A A A 89 90 93 191
4 H4E0T0C0D0 nnnhhl 2:1+1 2.58 V A L F 4.11 4.98 0.61 0.62 H4 H4 H4 H16 A A A A 86 89 90 191
4 H4E0T0C0D0 lnnnnh 2+:2 13.06 V A F V 4.11 4.98 0.62 42.54 H4 H4 H16 H16 A A A A 86 89 191 192
4 H4E0T0C0D0 nnnhhl 2:1+1 13.09 A F V Y 4.98 0.62 42.54 4.20 H4 H16 H16 H16 A A A A 89 191 192 195
4 H4E0T0C0D0 hnnnnh :2+:2 3.17 A A F Y 4.98 2.86 0.62 4.20 H4 H4 H16 H16 A A A A 89 93 191 195
4 H4E0T0C0D0 nnnhhl 2:1+1 19.80 A E A Y 4.98 67.17 2.86 4.20 H4 H4 H4 H16 A A A A 89 92 93 195
4 H3E0T0C1D0 lnnnnh 2+:2 25.40 A E Y G 4.98 67.17 4.20 25.25 H4 H4 H16 C17 A A A A 89 92 195 196
4 H3E0T0C1D0 nnnlnh 2:1+1 19.24 A V Y G 4.98 42.54 4.20 25.25 H4 H16 H16 C17 A A A A 89 192 195 196
4 H4E0T0C0D0 nnnhhl 2:1+1 22.01 R D S Y 19.42 14.93 13.49 40.20 H4 H22 H22 H22 A C C C 91 11 14 15
4 H4E0T0C0D0 nnnhhl 2:1+1 18.68 R D F Y 19.42 14.93 0.16 40.20 H4 H22 H22 H22 A C C C 91 11 12 15
4 H4E0T0C0D0 nnnhhl 2:1+1 40.47 R E D Y 19.42 67.17 35.10 40.20 H4 H4 H4 H22 A A A C 91 92 95 15
4 H4E0T0C0D0 lnnnnh 2+:2 24.54 R D Y K 19.42 35.10 40.20 3.44 H4 H4 H22 H22 A A C C 91 95 15 16
4 H4E0T0C0D0 nnnhhl 2:1+1 15.80 R F Y K 19.42 0.16 40.20 3.44 H4 H22 H22 H22 A C C C 91 12 15 16
4 H4E0T0C0D0 nnnnnh :2+1+1 24.55 R Y Q R 19.42 40.20 27.12 11.44 H4 H22 H24 H24 A C C C 91 15 88 91
4 H4E0T0C0D0 nnnhhl 2:1+1 5.05 L R G F 0.61 19.42 0.00 0.16 H4 H4 H4 H22 A A A C 90 91 94 12
4 H4E0T0C0D0 hnnnnh :2+:2 5.76 R G F K 19.42 0.00 0.16 3.44 H4 H4 H22 H22 A A C C 91 94 12 16
4 H4E0T0C0D0 nnnhhl 2:1+1 14.49 R G D K 19.42 0.00 35.10 3.44 H4 H4 H4 H22 A A A C 91 94 95 16
4 H4E0T0C0D0 lnnnnn 2+1+1 21.99 E A Y Y 67.17 2.86 4.20 13.72 H4 H4 H16 H19 A A A B 92 93 195 73
4 H4E0T0C0D0 nnnhhl 2:1+1 33.85 E A E Y 67.17 2.86 51.66 13.72 H4 H4 H4 H19 A A A B 92 93 96 73
3 H3E0T0C0D0 hhl 2:1 51.31 E D E 67.17 35.10 51.66 H4 H4 H4 A A A 92 95 96
3 H1E0T0C2D0 nnl 2+1 85.47 E G N 67.17 25.25 163.98 H4 C17 C17 A A A 92 196 197
4 H4E0T0C0D0 nnnhhl 2:1+1 0.72 A G F V 2.86 0.00 0.00 0.01 H4 H4 H4 H12 A A A A 93 94 97 141
4 H4E0T0C0D0 nnnhhl 2:1+1 0.87 L A G V 0.61 2.86 0.00 0.01 H4 H4 H4 H12 A A A A 90 93 94 141
4 H4E0T0C0D0 nnnnnh :2+1+1 1.02 L A V F 0.61 2.86 0.01 0.62 H4 H4 H12 H16 A A A A 90 93 141 191
4 H4E0T0C0D0 nnnnnh :2+1+1 1.92 A V F Y 2.86 0.01 0.62 4.20 H4 H12 H16 H16 A A A A 93 141 191 195
4 H4E0T0C0D0 nnnnnn 1+1+1+1 1.83 A V Y F 2.86 0.01 4.20 0.26 H4 H12 H16 H19 A A A B 93 141 195 69
4 H4E0T0C0D0 nnnnnh :2+1+1 0.78 A F V F 2.86 0.00 0.01 0.26 H4 H4 H12 H19 A A A B 93 97 141 69
4 H4E0T0C0D0 nnnhhl 2:1+1 13.69 A E F F 2.86 51.66 0.00 0.26 H4 H4 H4 H19 A A A B 93 96 97 69
4 H4E0T0C0D0 hnnnnh :2+:2 17.12 A E F Y 2.86 51.66 0.26 13.72 H4 H4 H19 H19 A A B B 93 96 69 73
4 H4E0T0C0D0 nnnnnh :2+1+1 5.26 A Y F Y 2.86 4.20 0.26 13.72 H4 H16 H19 H19 A A B B 93 195 69 73
4 H4E0T0C0D0 nnnhhl 2:1+1 10.66 G F E S 0.00 0.00 35.06 7.59 H4 H4 H4 H12 A A A A 94 97 98 145
4 H4E0T0C0D0 hnnnnh :2+:2 1.90 G F V S 0.00 0.00 0.01 7.59 H4 H4 H12 H12 A A A A 94 97 141 145
4 H4E0T0C0D0 nnnnnh :2+1+1 1.94 G V S F 0.00 0.01 7.59 0.16 H4 H12 H12 H22 A A A C 94 141 145 12
4 H4E0T0C0D0 nnnnnh :2+1+1 2.80 G S F K 0.00 7.59 0.16 3.44 H4 H12 H22 H22 A A C C 94 145 12 16
4 H4E0T0C0D0 nnnnnh :2+1+1 11.52 G E S K 0.00 35.06 7.59 3.44 H4 H4 H12 H22 A A A C 94 98 145 16
4 H4E0T0C0D0 nnnhhl 2:1+1 18.40 G D E K 0.00 35.10 35.06 3.44 H4 H4 H4 H22 A A A C 94 95 98 16
4 H4E0T0C0D0 nnnnnh :2+1+1 0.20 L G V F 0.61 0.00 0.01 0.16 H4 H4 H12 H22 A A A C 90 94 141 12
4 H4E0T0C0D0 hnnnnh :2+:2 35.73 D E K Q 35.10 35.06 3.44 69.32 H4 H4 H22 H22 A A C C 95 98 16 19
3 H3E0T0C0D0 hhl 2:1 59.39 D E L 35.10 35.06 108.01 H4 H4 H4 A A A 95 98 99
3 H3E0T0C0D0 hhl 2:1 64.92 D E L 35.10 51.66 108.01 H4 H4 H4 A A A 95 96 99
4 H4E0T0C0D0 nnnhhl 2:1+1 37.02 D Y K Q 35.10 40.20 3.44 69.32 H4 H22 H22 H22 A C C C 95 15 16 19
4 H4E0T0C0D0 nnnhhl 2:1+1 31.09 E F R F 51.66 0.00 72.46 0.26 H4 H4 H4 H19 A A A B 96 97 100 69
4 H4E0T0C0D0 hnnnnh :2+:2 34.52 E R F Y 51.66 72.46 0.26 13.72 H4 H4 H19 H19 A A B B 96 100 69 73
3 H3E0T0C0D0 hhl 2:1 77.38 E L R 51.66 108.01 72.46 H4 H4 H4 A A A 96 99 100
4 H3E0T0C1D0 nnnlnh 2:1+1 23.48 F R Y F 0.00 72.46 21.19 0.26 H4 H4 C5 H19 A A A B 97 100 101 69
4 H3E0T0C1D0 nnnnnh :2+1+1 5.40 F Y I F 0.00 21.19 0.13 0.26 H4 C5 H19 H19 A A B B 97 101 65 69
4 H4E0T0C0D0 nnnnnh :2+1+1 0.07 F G V F 0.00 0.00 0.01 0.26 H4 H12 H12 H19 A A A B 97 138 141 69
4 H4E0T0C0D0 nnnnnh :2+1+1 0.07 F G G F 0.00 0.00 0.00 0.26 H4 H12 H19 H19 A A B B 97 138 66 69
4 H4E0T0C0D0 nnnhhl 2:1+1 0.10 F I G F 0.00 0.13 0.00 0.26 H4 H19 H19 H19 A B B B 97 65 66 69
4 H4E0T0C0D0 nnnnnn 1+1+1+1 10.77 F F S F 0.00 33.30 7.59 2.17 H4 H6 H12 H19 A A A B 97 105 145 62
4 H4E0T0C0D0 lnnnnn 2+1+1 18.99 F E F S 0.00 35.06 33.30 7.59 H4 H4 H6 H12 A A A A 97 98 105 145
4 H3E0T0C1D0 nnnnnn 1+1+1+1 13.65 F Y F I 0.00 21.19 33.30 0.13 H4 C5 H6 H19 A A A B 97 101 105 65
4 H4E0T0C0D0 nnnnnh :2+1+1 8.90 F F F I 0.00 33.30 2.17 0.13 H4 H6 H19 H19 A A B B 97 105 62 65
4 H4E0T0C0D0 nnnhhl 2:1+1 0.00 F G V A 0.00 0.00 0.01 0.00 H4 H12 H12 H12 A A A A 97 138 141 142
4 H4E0T0C0D0 nnnnnh :2+1+1 0.00 F G A G 0.00 0.00 0.00 0.00 H4 H12 H12 H19 A A A B 97 138 142 66
4 H4E0T0C0D0 nnnhhl 2:1+1 1.90 F V A S 0.00 0.01 0.00 7.59 H4 H12 H12 H12 A A A A 97 141 142 145
4 H4E0T0C0D0 nnnnnh :2+1+1 2.44 F A S F 0.00 0.00 7.59 2.17 H4 H12 H12 H19 A A A B 97 142 145 62
4 H4E0T0C0D0 nnnnnh :2+1+1 0.54 F A F G 0.00 0.00 2.17 0.00 H4 H12 H19 H19 A A B B 97 142 62 66
4 H4E0T0C0D0 nnnhhl 2:1+1 0.57 F F I G 0.00 2.17 0.13 0.00 H4 H19 H19 H19 A B B B 97 62 65 66
4 H4E0T0C0D0 nnnhhl 2:1+1 51.53 E K Q K 35.06 3.44 69.32 98.29 H4 H22 H22 H22 A C C C 98 16 19 20
3 H3E0T0C0D0 nhn :2+1 77.99 E R F 35.06 165.62 33.30 H4 H6 H6 A A A 98 102 105
3 H3E0T0C0D0 nnl 2+1 102.90 E L R 35.06 108.01 165.62 H4 H4 H6 A A A 98 99 102
4 H3E0T0C1D0 lnnnnl 2+2 43.00 R Y E F 72.46 21.19 78.10 0.26 H4 C5 H19 H19 A A B B 100 101 68 69
4 H4E0T0C0D0 nnnhhl 2:1+1 60.50 R E F Y 72.46 78.10 0.26 91.19 H4 H19 H19 H19 A B B B 100 68 69 72
4 H4E0T0C0D0 nnnhhl 2:1+1 44.41 R F Y Y 72.46 0.26 91.19 13.72 H4 H19 H19 H19 A B B B 100 69 72 73
3 H2E0T0C1D0 lnl 3 91.78 R Y R 72.46 21.19 181.69 H4 C5 H6 A A A 100 101 103
4 H3E0T0C1D0 lnnnnn 2+1+1 17.92 Y A F I 21.19 17.06 33.30 0.13 C5 H6 H6 H19 A A A B 101 104 105 65
4 H3E0T0C1D0 lnnnnn 2+1+1 41.68 Y A R I 21.19 17.06 128.35 0.13 C5 H6 H19 H19 A A B B 101 104 64 65
4 H3E0T0C1D0 nnnhhl 2:1+1 56.94 Y R I E 21.19 128.35 0.13 78.10 C5 H19 H19 H19 A B B B 101 64 65 68
4 H3E0T0C1D0 nnnhhl 2:1+1 24.92 Y I E F 21.19 0.13 78.10 0.26 C5 H19 H19 H19 A B B B 101 65 68 69
4 H3E0T0C1D0 lnnlnn 3+1 87.07 Y R A R 21.19 181.69 17.06 128.35 C5 H6 H6 H19 A A A B 101 103 104 64
3 H2E0T0C1D0 nhl 2:1 94.10 R F S 165.62 33.30 83.38 H6 H6 C7 A A A 102 105 106
2 H2E0T0C0D0 l 2 173.66 R R 165.62 181.69 H6 H6 A A 102 103
4 H3E0T0C1D0 nnnnnh :2+1+1 14.43 A L I F 17.06 16.39 22.11 2.17 H6 C7 H19 H19 A A B B 104 108 58 62
4 H3E0T0C1D0 lnnnnn 2+1+1 17.23 A F L F 17.06 33.30 16.39 2.17 H6 H6 C7 H19 A A A B 104 105 108 62
4 H4E0T0C0D0 nnnhhl 2:1+1 22.25 A I E F 17.06 22.11 47.68 2.17 H6 H19 H19 H19 A B B B 104 58 61 62
4 H4E0T0C0D0 nnnhhl 2:1+1 16.76 A E F I 17.06 47.68 2.17 0.13 H6 H19 H19 H19 A B B B 104 61 62 65
4 H4E0T0C0D0 lnnnnh 2+:2 13.17 A F F I 17.06 33.30 2.17 0.13 H6 H6 H19 H19 A A B B 104 105 62 65
4 H2E0T0C2D0 llnlnl 4 37.53 A F S L 17.06 33.30 83.38 16.39 H6 H6 C7 C7 A A A A 104 105 106 108
4 H4E0T0C0D0 nnnhhl 2:1+1 48.30 A E R I 17.06 47.68 128.35 0.13 H6 H19 H19 H19 A B B B 104 61 64 65
4 H3E0T0C1D0 nnnnnh :2+1+1 25.27 F L A E 33.30 16.39 21.26 30.13 H6 C7 H12 H12 A A A A 105 108 149 153
3 H3E0T0C0D0 nhn :2+1 20.72 F S A 33.30 7.59 21.26 H6 H12 H12 A A A 105 145 149
3 H0E0T0C3D0 lll 3 76.57 S D L 83.38 129.95 16.39 C7 C7 C7 A A A 106 107 108
3 H0E0T0C3D0 lll 3 76.18 D L L 129.95 16.39 82.20 C7 C7 C7 A A A 107 108 112
3 H1E0T0C2D0 nnl 2+1 58.82 D L E 129.95 16.39 30.13 C7 C7 H12 A A A 107 108 153
4 H3E0T0C1D0 nnnhhl 2:1+1 18.31 L F A L 16.39 12.85 21.26 22.75 C7 H12 H12 H12 A A A A 108 146 149 150
4 H3E0T0C1D0 nnnnnh :2+1+1 13.38 L F I F 16.39 12.85 22.11 2.17 C7 H12 H19 H19 A A B B 108 146 58 62
4 H2E0T0C2D0 nnnnnh :2+1+1 27.75 L I L E 16.39 41.73 22.75 30.13 C7 C7 H12 H12 A A A A 108 114 150 153
3 H0E0T0C3D0 lnl 3 46.77 L L I 16.39 82.20 41.73 C7 C7 C7 A A A 108 112 114
3 H1E0T0C2D0 nnl 2+1 40.23 L L I 16.39 82.20 22.11 C7 C7 H19 A A B 108 112 58
4 H3E0T0C1D0 nnnhhl 2:1+1 22.63 L A L E 16.39 21.26 22.75 30.13 C7 H12 H12 H12 A A A A 108 149 150 153
4 H2E0T0C2D0 nnnnnh :2+1+1 39.96 L S V E 82.20 43.66 5.84 28.14 C7 H9 H9 C18 A A A B 112 122 126 55
4 H2E0T0C2D0 nnnnnn 1+1+1+1 34.57 L V E I 82.20 5.84 28.14 22.11 C7 H9 C18 H19 A A B B 112 126 55 58
4 H1E0T0C3D0 lnnnnn 2+1+1 70.55 L P E I 82.20 149.74 28.14 22.11 C7 C18 C18 H19 A B B B 112 54 55 58
3 H0E0T0C3D0 lll 3 96.92 L H I 82.20 166.82 41.73 C7 C7 C7 A A A 112 113 114
3 H1E0T0C2D0 nnl 2+1 97.56 L H S 82.20 166.82 43.66 C7 C7 H9 A A A 112 113 122
3 H0E0T0C3D0 lll 3 88.12 H I T 166.82 41.73 55.82 C7 C7 C7 A A A 113 114 115
3 H0E0T1C2D0 nnl 2+1 97.08 H T T 166.82 55.82 68.61 C7 C7 T8 A A A 113 115 118
3 H1E0T1C1D0 nnn 1+1+1 93.03 H T S 166.82 68.61 43.66 C7 T8 H9 A A A 113 118 122
5 H2E0T2C1D0 lnnnnnnlnn 2+2+1 35.32 I E S K M 41.73 30.13 0.67 81.01 23.07 C7 H12 H12 T13 T13 A A A A A 114 153 154 157 159
4 H3E0T0C1D0 nnnhhl 2:1+1 23.82 I L E S 41.73 22.75 30.13 0.67 C7 H12 H12 H12 A A A A 114 150 153 154
4 H2E0T1C1D0 nnnnnn 1+1+1+1 17.15 I S M L 41.73 0.67 23.07 3.12 C7 H12 T13 H14 A A A A 114 154 159 162
4 H1E0T1C2D0 lnnnnn 2+1+1 30.94 I T M L 41.73 55.82 23.07 3.12 C7 C7 T13 H14 A A A A 114 115 159 162
4 H2E0T1C1D0 lnnnnn 2+1+1 36.05 T P A L 55.82 65.09 20.15 3.12 C7 T8 H9 H14 A A A A 115 116 119 162
4 H1E0T2C1D0 lnnnnn 2+1+1 36.77 T P M L 55.82 65.09 23.07 3.12 C7 T8 T13 H14 A A A A 115 116 159 162
3 H0E0T2C1D0 lll 3 62.78 T P G 55.82 65.09 67.43 C7 T8 T8 A A A 115 116 117
3 H0E0T2C1D0 lnl 3 63.95 T G T 55.82 67.43 68.61 C7 T8 T8 A A A 115 117 118
3 H2E0T1C0D0 nhn :2+1 60.73 P L R 65.09 3.12 113.97 T8 H14 H14 A A A 116 162 165
3 H2E0T1C0D0 nnl 2+1 87.61 G Y Q 67.43 102.17 93.24 T8 H9 H9 A A A 117 120 121
3 H1E0T2C0D0 nnl 2+1 76.43 G T Q 67.43 68.61 93.24 T8 T8 H9 A A A 117 118 121
3 H2E0T1C0D0 nnl 2+1 68.50 T Q S 68.61 93.24 43.66 T8 H9 H9 A A A 118 121 122
4 H4E0T0C0D0 nnnhhl 2:1+1 45.84 A Y F W 20.15 102.17 9.59 51.43 H9 H9 H9 H14 A A A A 119 120 123 169
3 H3E0T0C0D0 hhl 2:1 24.47 A S F 20.15 43.66 9.59 H9 H9 H9 A A A 119 122 123
3 H3E0T0C0D0 nhn :2+1 24.90 A L W 20.15 3.12 51.43 H9 H14 H14 A A A 119 162 169
3 H3E0T0C0D0 hhl 2:1 57.98 Y F E 102.17 9.59 62.18 H9 H9 H9 A A A 120 123 124
3 H3E0T0C0D0 hhl 2:1 85.86 Y Q E 102.17 93.24 62.18 H9 H9 H9 A A A 120 121 124
3 H3E0T0C0D0 hhl 2:1 80.51 Q E Q 93.24 62.18 86.11 H9 H9 H9 A A A 121 124 125
3 H3E0T0C0D0 hhl 2:1 74.34 Q S Q 93.24 43.66 86.11 H9 H9 H9 A A A 121 122 125
4 H4E0T0C0D0 nnnhhl 2:1+1 17.98 S F V F 43.66 9.59 5.84 12.85 H9 H9 H9 H12 A A A A 122 123 126 146
3 H3E0T0C0D0 hhl 2:1 45.20 S Q V 43.66 86.11 5.84 H9 H9 H9 A A A 122 125 126
4 H4E0T0C0D0 hnnnnh :2+:2 6.47 F V F F 9.59 1.02 2.42 12.85 H9 H9 H12 H12 A A A A 123 127 143 146
4 H4E0T0C0D0 nnnnnh :2+1+1 11.89 F V F Y 9.59 1.02 2.42 34.52 H9 H9 H12 H14 A A A A 123 127 143 173
3 H3E0T0C0D0 hhl 2:1 24.26 F E V 9.59 62.18 1.02 H9 H9 H9 A A A 123 124 127
4 H4E0T0C0D0 nnnhhl 2:1+1 7.32 F V V F 9.59 5.84 1.02 12.85 H9 H9 H9 H12 A A A A 123 126 127 146
4 H4E0T0C0D0 nnnhhl 2:1+1 6.41 F F F G 9.59 2.42 12.85 0.77 H9 H12 H12 H12 A A A A 123 143 146 147
4 H4E0T0C0D0 nnnnnh :2+1+1 3.45 F F G M 9.59 2.42 0.77 1.02 H9 H12 H12 H14 A A A A 123 143 147 170
4 H4E0T0C0D0 nnnhhl 2:1+1 11.49 F F G L 9.59 12.85 0.77 22.75 H9 H12 H12 H12 A A A A 123 146 147 150
4 H4E0T0C0D0 nnnnnh :2+1+1 9.50 F G L I 9.59 0.77 22.75 4.91 H9 H12 H12 H14 A A A A 123 147 150 166
4 H4E0T0C0D0 nnnnnh :2+1+1 4.07 F G I M 9.59 0.77 4.91 1.02 H9 H12 H14 H14 A A A A 123 147 166 170
4 H4E0T0C0D0 nnnhhl 2:1+1 16.74 F I W M 9.59 4.91 51.43 1.02 H9 H14 H14 H14 A A A A 123 166 169 170
4 H4E0T0C0D0 nnnhhl 2:1+1 24.14 F W M Y 9.59 51.43 1.02 34.52 H9 H14 H14 H14 A A A A 123 169 170 173
4 H4E0T0C0D0 nnnnnh :2+1+1 11.89 F F M Y 9.59 2.42 1.02 34.52 H9 H12 H14 H14 A A A A 123 143 170 173
3 H3E0T0C0D0 hhl 2:1 47.77 E V N 62.18 1.02 80.11 H9 H9 H9 A A A 124 127 128
3 H3E0T0C0D0 hhl 2:1 76.13 E Q N 62.18 86.11 80.11 H9 H9 H9 A A A 124 125 128
4 H4E0T0C0D0 nnnhhl 2:1+1 51.05 Q V E I 86.11 5.84 14.86 97.41 H9 H9 H9 H19 A A A B 125 126 129 56
3 H3E0T0C0D0 hhl 2:1 60.36 Q N E 86.11 80.11 14.86 H9 H9 H9 A A A 125 128 129
4 H4E0T0C0D0 nnnhhl 2:1+1 5.38 V E L A 5.84 14.86 0.60 0.23 H9 H9 H9 H19 A A A B 126 129 130 59
4 H4E0T0C0D0 hnnnnh :2+:2 29.59 V E I A 5.84 14.86 97.41 0.23 H9 H9 H19 H19 A A B B 126 129 56 59
4 H3E0T0C1D0 nnnlnh 2:1+1 32.90 V E I A 5.84 28.14 97.41 0.23 H9 C18 H19 H19 A B B B 126 55 56 59
4 H3E0T0C1D0 lnnnnn 2+1+1 14.08 V E I A 5.84 28.14 22.11 0.23 H9 C18 H19 H19 A B B B 126 55 58 59
4 H4E0T0C0D0 nnnhhl 2:1+1 7.59 V I A F 5.84 22.11 0.23 2.17 H9 H19 H19 H19 A B B B 126 58 59 62
4 H4E0T0C0D0 hnnnnh :2+:2 2.21 V L A F 5.84 0.60 0.23 2.17 H9 H9 H19 H19 A A B B 126 130 59 62
4 H4E0T0C0D0 nnnhhl 2:1+1 5.08 V V L F 5.84 1.02 0.60 12.85 H9 H9 H9 H12 A A A A 126 127 130 146
4 H4E0T0C0D0 nnnnnh :2+1+1 5.37 V L F F 5.84 0.60 12.85 2.17 H9 H9 H12 H19 A A A B 126 130 146 62
4 H4E0T0C0D0 nnnnnh :2+1+1 10.74 V F I F 5.84 12.85 22.11 2.17 H9 H12 H19 H19 A A B B 126 146 58 62
4 H3E0T1C0D0 nnnlnh 2:1+1 5.34 V L F F 1.02 0.60 17.31 2.42 H9 H9 T10 H12 A A A A 127 130 131 143
4 H3E0T1C0D0 nnnnnn 1+1+1+1 13.82 V F F Y 1.02 17.31 2.42 34.52 H9 T10 H12 H14 A A A A 127 131 143 173
4 H3E0T1C0D0 lnnnnn 2+1+1 33.24 V N F Y 1.02 80.11 17.31 34.52 H9 H9 T10 H14 A A A A 127 128 131 173
4 H4E0T0C0D0 hnnnnh :2+:2 4.22 V L F F 1.02 0.60 2.42 12.85 H9 H9 H12 H12 A A A A 127 130 143 146
3 H2E0T1C0D0 nnl 2+1 88.57 N E R 80.11 14.86 170.75 H9 H9 T10 A A A 128 129 132
4 H4E0T0C0D0 nnnhhl 2:1+1 46.12 E I A Q 14.86 97.41 0.23 71.98 H9 H19 H19 H19 A B B B 129 56 59 60
4 H4E0T0C0D0 nnnhhl 2:1+1 31.74 E A Q R 14.86 0.23 71.98 39.90 H9 H19 H19 H19 A B B B 129 59 60 63
4 H4E0T0C0D0 lnnnnh 2+:2 13.90 E L A R 14.86 0.60 0.23 39.90 H9 H9 H19 H19 A A B B 129 130 59 63
3 H2E0T1C0D0 nnn 1+1+1 75.17 E R R 14.86 170.75 39.90 H9 T10 H19 A A B 129 132 63
5 H2E0T2C1D0 lnnnlnnlnn 4+1 34.61 L F D G R 0.60 17.31 101.32 29.99 23.82 H9 T10 T10 C11 H12 A A A A A 130 131 133 134 139
4 H3E0T1C0D0 nnnnnn 1+1+1+1 41.41 L D R R 0.60 101.32 23.82 39.90 H9 T10 H12 H19 A A A B 130 133 139 63
4 H4E0T0C0D0 nnnhhl 2:1+1 6.71 L R A F 0.60 23.82 0.00 2.42 H9 H12 H12 H12 A A A A 130 139 142 143
4 H4E0T0C0D0 nnnnnh :2+1+1 6.65 L R A F 0.60 23.82 0.00 2.17 H9 H12 H12 H19 A A A B 130 139 142 62
4 H3E0T1C0D0 lnnnnh 2+:2 11.04 L F R F 0.60 17.31 23.82 2.42 H9 T10 H12 H12 A A A A 130 131 139 143
4 H4E0T0C0D0 lnnnnn 2+1+1 16.62 L R F R 0.60 23.82 2.17 39.90 H9 H12 H19 H19 A A B B 130 139 62 63
4 H4E0T0C0D0 nnnhhl 2:1+1 3.97 L A F F 0.60 0.00 2.42 12.85 H9 H12 H12 H12 A A A A 130 142 143 146
4 H4E0T0C0D0 nnnnnh :2+1+1 3.90 L A F F 0.60 0.00 12.85 2.17 H9 H12 H12 H19 A A A B 130 142 146 62
4 H4E0T0C0D0 nnnhhl 2:1+1 10.72 L A F R 0.60 0.23 2.17 39.90 H9 H19 H19 H19 A B B B 130 59 62 63
5 H2E0T1C2D0 lnnnnnnlnn 2+2+1 19.12 F V N R I 17.31 30.90 22.98 23.82 0.58 T10 C11 C11 H12 H12 A A A A A 131 135 136 139 140
4 H1E0T1C2D0 lnnnnn 2+1+1 25.50 F G V R 17.31 29.99 30.90 23.82 T10 C11 C11 H12 A A A A 131 134 135 139
4 H3E0T1C0D0 nnnhhl 2:1+1 11.03 F R I F 17.31 23.82 0.58 2.42 T10 H12 H12 H12 A A A A 131 139 140 143
4 H3E0T1C0D0 nnnnnh :2+1+1 13.63 F F Y L 17.31 2.42 34.52 0.28 T10 H12 H14 H14 A A A A 131 143 173 178
4 H3E0T1C0D0 nnnnnh :2+1+1 5.15 F I F L 17.31 0.58 2.42 0.28 T10 H12 H12 H14 A A A A 131 140 143 178
4 H2E0T1C1D0 nnnnnn 1+1+1+1 12.27 F V I L 17.31 30.90 0.58 0.28 T10 C11 H12 H14 A A A A 131 135 140 178
3 H1E0T2C0D0 nnl 2+1 103.99 R D R 170.75 101.32 39.90 T10 T10 H19 A A B 132 133 63
5 H4E0T0C1D0 lhnnhnnnnn 2:1+1+1 18.31 V I L W I 30.90 0.58 0.28 59.81 0.00 C11 H12 H14 H14 H14 A A A A A 135 140 178 181 182
4 H2E0T0C2D0 lnnnnn 2+1+1 28.57 V N I W 30.90 22.98 0.58 59.81 C11 C11 H12 H14 A A A A 135 136 140 181
4 H3E0T0C1D0 nnnhhl 2:1+1 49.71 V H L W 30.90 107.86 0.28 59.81 C11 H14 H14 H14 A A A A 135 177 178 181
4 H3E0T0C1D0 llnlnn 3+1 16.92 N W G N 22.98 12.71 0.00 32.00 C11 H12 H12 H19 A A A B 136 137 138 70
4 H3E0T0C1D0 nnnlnh 2:1+1 24.02 N W I W 22.98 12.71 0.58 59.81 C11 H12 H12 H14 A A A A 136 137 140 181
4 H3E0T0C1D0 lnnlnn 3+1 11.70 N G R G 22.98 0.00 23.82 0.00 C11 H12 H12 H19 A A A B 136 138 139 66
4 H3E0T0C1D0 lnnnnn 2+1+1 23.34 N R G D 22.98 23.82 0.00 46.57 C11 H12 H19 H19 A A B B 136 139 66 67
4 H3E0T0C1D0 nnnhhl 2:1+1 25.39 N G D N 22.98 0.00 46.57 32.00 C11 H19 H19 H19 A B B B 136 66 67 70
4 H3E0T0C1D0 lnnnnh 2+:2 13.75 N G G N 22.98 0.00 0.00 32.00 C11 H12 H19 H19 A A B B 136 138 66 70
4 H4E0T0C0D0 nnnhhl 2:1+1 4.23 W G V Y 12.71 0.00 0.01 4.20 H12 H12 H12 H16 A A A A 137 138 141 195
4 H4E0T0C0D0 nnnnnh :2+1+1 1.12 G V Y F 0.00 0.01 4.20 0.26 H12 H12 H16 H19 A A A B 138 141 195 69
4 H4E0T0C0D0 nnnhhl 2:1+1 5.96 G R A G 0.00 23.82 0.00 0.00 H12 H12 H12 H19 A A A B 138 139 142 66
4 H4E0T0C0D0 nnnhhl 2:1+1 8.06 G G F N 0.00 0.00 0.26 32.00 H12 H19 H19 H19 A B B B 138 66 69 70
4 H4E0T0C0D0 lnnnnn 2+1+1 12.23 W G Y N 12.71 0.00 4.20 32.00 H12 H12 H16 H19 A A A B 137 138 195 70
4 H4E0T0C0D0 lnnnnn 2+1+1 9.12 G Y F N 0.00 4.20 0.26 32.00 H12 H16 H19 H19 A A B B 138 195 69 70
4 H4E0T0C0D0 hnnnnh :2+:2 6.50 R A F G 23.82 0.00 2.17 0.00 H12 H12 H19 H19 A A B B 139 142 62 66
4 H4E0T0C0D0 nnnhhl 2:1+1 16.47 R F R G 23.82 2.17 39.90 0.00 H12 H19 H19 H19 A B B B 139 62 63 66
4 H4E0T0C0D0 nnnhhl 2:1+1 27.57 R R G D 23.82 39.90 0.00 46.57 H12 H19 H19 H19 A B B B 139 63 66 67
4 H4E0T0C0D0 nnnhhl 2:1+1 0.30 L I V F 0.61 0.58 0.01 0.00 H4 H12 H12 H12 A A A A 90 140 141 144
4 H4E0T0C0D0 nnnnnh :2+1+1 0.20 L V F F 0.61 0.01 0.00 0.16 H4 H12 H12 H22 A A A C 90 141 144 12
4 H4E0T0C0D0 hnnnnh :2+:2 4.38 W V F Y 12.71 0.01 0.62 4.20 H12 H12 H16 H16 A A A A 137 141 191 195
3 H3E0T0C0D0 hhl 2:1 4.43 W I V 12.71 0.58 0.01 H12 H12 H12 A A A 137 140 141
4 H4E0T0C0D0 nnnhhl 2:1+1 1.94 V F S F 0.01 0.00 7.59 0.16 H12 H12 H12 H22 A A A C 141 144 145 12
4 H4E0T0C0D0 nnnhhl 2:1+1 5.65 A S F F 0.00 7.59 12.85 2.17 H12 H12 H12 H19 A A A B 142 145 146 62
5 H5E0T0C0D0 hnnnnnnnnl 2+:2+1 0.73 F F M L V 2.42 0.00 1.02 0.08 0.11 H12 H12 H14 H14 H22 A A A A C 143 144 170 174 9
5 H5E0T0C0D0 nnnhhhnlnn 2:1+:2 0.67 I F F L L 0.58 2.42 0.00 0.08 0.28 H12 H12 H12 H14 H14 A A A A A 140 143 144 174 178
4 H4E0T0C0D0 nnnhhl 2:1+1 1.05 F F G M 2.42 0.00 0.77 1.02 H12 H12 H12 H14 A A A A 143 144 147 170
4 H4E0T0C0D0 nnnhhl 2:1+1 9.51 F M Y L 2.42 1.02 34.52 0.08 H12 H14 H14 H14 A A A A 143 170 173 174
4 H4E0T0C0D0 nnnhhl 2:1+1 9.33 F Y L L 2.42 34.52 0.08 0.28 H12 H14 H14 H14 A A A A 143 173 174 178
4 H4E0T0C0D0 nnnhhl 2:1+1 2.58 F S G F 0.00 7.59 2.59 0.16 H12 H12 H12 H22 A A A C 144 145 148 12
4 H4E0T0C0D0 hnnnnh :2+:2 3.44 S G F K 7.59 2.59 0.16 3.44 H12 H12 H22 H22 A A C C 145 148 12 16
4 H4E0T0C0D0 nnnhhl 2:1+1 8.72 S G A K 7.59 2.59 21.26 3.44 H12 H12 H12 H22 A A A C 145 148 149 16
3 H3E0T0C0D0 hhl 2:1 13.90 S F A 7.59 12.85 21.26 H12 H12 H12 A A A 145 146 149
4 H4E0T0C0D0 nnnhhl 2:1+1 0.84 G G C L 0.77 2.59 0.00 0.00 H12 H12 H12 H22 A A A C 147 148 151 13
4 H4E0T0C0D0 nnnhhl 2:1+1 0.84 F G G L 0.00 0.77 2.59 0.00 H12 H12 H12 H22 A A A C 144 147 148 13
4 H4E0T0C0D0 nnnnnh :2+1+1 1.42 G C I L 0.77 0.00 4.91 0.00 H12 H12 H14 H22 A A A C 147 151 166 13
4 H4E0T0C0D0 nnnnnh :2+1+1 1.67 G I M L 0.77 4.91 1.02 0.00 H12 H14 H14 H22 A A A C 147 166 170 13
4 H4E0T0C0D0 nnnnnh :2+1+1 0.45 F G M L 0.00 0.77 1.02 0.00 H12 H12 H14 H22 A A A C 144 147 170 13
4 H4E0T0C0D0 nnnhhl 2:1+1 7.11 G L C I 0.77 22.75 0.00 4.91 H12 H12 H12 H14 A A A A 147 150 151 166
4 H4E0T0C0D0 lnnnnh 2+:2 0.69 F G F L 0.00 2.59 0.16 0.00 H12 H12 H22 H22 A A C C 144 148 12 13
4 H4E0T0C0D0 nnnhhl 2:1+1 1.55 G F L K 2.59 0.16 0.00 3.44 H12 H22 H22 H22 A C C C 148 12 13 16
4 H4E0T0C0D0 hnnnnh :2+:2 1.21 G C L L 2.59 0.00 0.00 2.25 H12 H12 H22 H22 A A C C 148 151 13 17
4 H4E0T0C0D0 nnnhhl 2:1+1 2.07 G L K L 2.59 0.00 3.44 2.25 H12 H22 H22 H22 A C C C 148 13 16 17
4 H4E0T0C0D0 nnnhhl 2:1+1 11.64 G A V K 2.59 21.26 19.29 3.44 H12 H12 H12 H22 A A A C 148 149 152 16
4 H4E0T0C0D0 lnnnnh 2+:2 6.89 G V K L 2.59 19.29 3.44 2.25 H12 H12 H22 H22 A A C C 148 152 16 17
4 H4E0T0C0D0 nnnhhl 2:1+1 6.03 G C V L 2.59 0.00 19.29 2.25 H12 H12 H12 H22 A A A C 148 151 152 17
3 H3E0T0C0D0 hhl 2:1 23.56 A V E 21.26 19.29 30.13 H12 H12 H12 A A A 149 152 153
4 H4E0T0C0D0 nnnhhl 2:1+1 7.08 L C S I 22.75 0.00 0.67 4.91 H12 H12 H12 H14 A A A A 150 151 154 166
5 H4E0T0C1D0 lhnnhnnnnn 2:1+1+1 25.00 C V V L Y 0.00 19.29 39.68 2.25 63.76 H12 H12 H12 H22 C23 A A A C C 151 152 155 17 22
4 H4E0T0C0D0 nnnnnh :2+1+1 13.65 C V V L 0.00 39.68 12.68 2.25 H12 H12 H14 H22 A A A C 151 155 163 17
4 H4E0T0C0D0 nnnhhl 2:1+1 13.26 C S V V 0.00 0.67 39.68 12.68 H12 H12 H12 H14 A A A A 151 154 155 163
4 H4E0T0C0D0 hnnnnh :2+:2 4.56 C S V I 0.00 0.67 12.68 4.91 H12 H12 H14 H14 A A A A 151 154 163 166
4 H4E0T0C0D0 nnnnnh :2+1+1 4.40 C V I L 0.00 12.68 4.91 0.00 H12 H14 H14 H22 A A A C 151 163 166 13
4 H4E0T0C0D0 nnnnnh :2+1+1 3.73 C V L L 0.00 12.68 0.00 2.25 H12 H14 H22 H22 A A C C 151 163 13 17
4 H4E0T0C0D0 nnnhhl 2:1+1 30.82 V K L K 19.29 3.44 2.25 98.29 H12 H22 H22 H22 A C C C 152 16 17 20
4 H3E0T0C1D0 nnnlnh 2:1+1 45.90 V L K Y 19.29 2.25 98.29 63.76 H12 H22 H22 C23 A C C C 152 17 20 22
4 H2E0T1C1D0 nnnlnh 2:1+1 48.89 V V D Y 19.29 39.68 72.85 63.76 H12 H12 T13 C23 A A A C 152 155 156 22
3 H2E0T1C0D0 nnl 2+1 40.76 V E D 19.29 30.13 72.85 H12 H12 T13 A A A 152 153 156
3 H1E0T2C0D0 nnl 2+1 61.33 E D K 30.13 72.85 81.01 H12 T13 T13 A A A 153 156 157
4 H3E0T1C0D0 lnnnnn 2+1+1 9.89 S M L V 0.67 23.07 3.12 12.68 H12 T13 H14 H14 A A A A 154 159 162 163
4 H4E0T0C0D0 nnnhhl 2:1+1 5.34 S L V I 0.67 3.12 12.68 4.91 H12 H14 H14 H14 A A A A 154 162 163 166
4 H3E0T1C0D0 lnnnnn 2+1+1 40.74 S V Q V 0.67 39.68 109.94 12.68 H12 H12 T13 H14 A A A A 154 155 160 163
3 H1E0T2C0D0 nnl 2+1 94.06 V E Q 39.68 132.56 109.94 H12 T13 T13 A A A 155 158 160
3 H1E0T2C0D0 lnl 3 81.70 V D E 39.68 72.85 132.56 H12 T13 T13 A A A 155 156 158
3 H0E0T3C0D0 lll 3 95.47 D K E 72.85 81.01 132.56 T13 T13 T13 A A A 156 157 158
3 H0E0T3C0D0 lll 3 78.88 K E M 81.01 132.56 23.07 T13 T13 T13 A A A 157 158 159
3 H1E0T2C0D0 lnl 3 104.35 E Q V 132.56 109.94 70.55 T13 T13 H14 A A A 158 160 161
3 H1E0T2C0D0 lnl 3 75.39 E M V 132.56 23.07 70.55 T13 T13 H14 A A A 158 159 161
3 H2E0T1C0D0 lnl 3 32.25 M V L 23.07 70.55 3.12 T13 H14 H14 A A A 159 161 162
3 H2E0T1C0D0 nnl 2+1 64.26 Q V S 109.94 12.68 70.17 T13 H14 H14 A A A 160 163 164
3 H2E0T1C0D0 nhl 2:1 83.55 Q V S 109.94 70.55 70.17 T13 H14 H14 A A A 160 161 164
3 H3E0T0C0D0 hhl 2:1 84.90 V S R 70.55 70.17 113.97 H14 H14 H14 A A A 161 164 165
3 H3E0T0C0D0 hhl 2:1 62.55 V L R 70.55 3.12 113.97 H14 H14 H14 A A A 161 162 165
4 H4E0T0C0D0 hhhlhh 2:1:1 43.36 L R I W 3.12 113.97 4.91 51.43 H14 H14 H14 H14 A A A A 162 165 166 169
4 H4E0T0C0D0 nnnhhl 2:1+1 4.68 V I A L 12.68 4.91 1.14 0.00 H14 H14 H14 H22 A A A C 163 166 167 13
4 H3E0T0C1D0 nnnnnh :2+1+1 21.55 V A L W 12.68 1.14 0.00 72.37 H14 H14 H22 C23 A A C C 163 167 13 24
4 H3E0T0C1D0 nnnhhl 2:1+1 39.09 V S A W 12.68 70.17 1.14 72.37 H14 H14 H14 C23 A A A C 163 164 167 24
4 H3E0T0C1D0 nnnnnh :2+1+1 21.83 V L L W 12.68 0.00 2.25 72.37 H14 H22 H22 C23 A C C C 163 13 17 24
4 H4E0T0C0D0 nnnhhl 2:1+1 51.68 S A A R 70.17 1.14 38.64 96.77 H14 H14 H14 H22 A A A C 164 167 168 6
4 H3E0T0C1D0 nnnnnh :2+1+1 60.11 S A R W 70.17 1.14 96.77 72.37 H14 H14 H22 C23 A A C C 164 167 6 24
3 H3E0T0C0D0 hhl 2:1 74.26 S R A 70.17 113.97 38.64 H14 H14 H14 A A A 164 165 168
3 H3E0T0C0D0 hhl 2:1 68.01 R A W 113.97 38.64 51.43 H14 H14 H14 A A A 165 168 169
4 H4E0T0C0D0 nnnhhl 2:1+1 1.77 I A M L 4.91 1.14 1.02 0.00 H14 H14 H14 H22 A A A C 166 167 170 13
4 H4E0T0C0D0 nnnhhl 2:1+1 35.87 A A A R 1.14 38.64 6.92 96.77 H14 H14 H14 H22 A A A C 167 168 171 6
4 H4E0T0C0D0 hnnnnh :2+:2 26.23 A A R V 1.14 6.92 96.77 0.11 H14 H14 H22 H22 A A C C 167 171 6 9
4 H4E0T0C0D0 nnnhhl 2:1+1 32.88 A R V V 1.14 96.77 0.11 33.48 H14 H22 H22 H22 A C C C 167 6 9 10
4 H3E0T0C1D0 nnnnnh :2+1+1 50.94 A R V W 1.14 96.77 33.48 72.37 H14 H22 H22 C23 A C C C 167 6 10 24
4 H4E0T0C0D0 nnnhhl 2:1+1 2.30 A M A V 1.14 1.02 6.92 0.11 H14 H14 H14 H22 A A A C 167 170 171 9
4 H4E0T0C0D0 hnnnnh :2+:2 0.57 A M V L 1.14 1.02 0.11 0.00 H14 H14 H22 H22 A A C C 167 170 9 13
4 H4E0T0C0D0 nnnhhl 2:1+1 8.68 A V V L 1.14 0.11 33.48 0.00 H14 H22 H22 H22 A C C C 167 9 10 13
4 H3E0T0C1D0 nnnnnh :2+1+1 26.75 A V L W 1.14 33.48 0.00 72.37 H14 H22 H22 C23 A C C C 167 10 13 24
3 H3E0T0C0D0 hhl 2:1 41.81 A A T 38.64 6.92 79.87 H14 H14 H14 A A A 168 171 172
3 H3E0T0C0D0 hhl 2:1 56.65 A W T 38.64 51.43 79.87 H14 H14 H14 A A A 168 169 172
3 H3E0T0C0D0 hhl 2:1 55.27 W T Y 51.43 79.87 34.52 H14 H14 H14 A A A 169 172 173
5 H5E0T0C0D0 lhnnhnnnnn 2:1+1+1 0.26 F M V F L 0.00 1.02 0.11 0.16 0.00 H12 H14 H22 H22 H22 A A C C C 144 170 9 12 13
4 H4E0T0C0D0 nnnhhl 2:1+1 2.03 M A L V 1.02 6.92 0.08 0.11 H14 H14 H14 H22 A A A C 170 171 174 9
4 H4E0T0C0D0 nnnhhl 2:1+1 8.83 A L N N 6.92 0.08 22.82 5.49 H14 H14 H14 H22 A A A C 171 174 175 5
4 H4E0T0C0D0 hnnnnh :2+:2 3.15 A L N V 6.92 0.08 5.49 0.11 H14 H14 H22 H22 A A C C 171 174 5 9
4 H3E0T0C1D0 nnnnnh :2+1+1 24.93 A N S N 6.92 22.82 64.48 5.49 H14 H14 C21 H22 A A C C 171 175 2 5
4 H3E0T0C1D0 lnnnnn 2+1+1 43.41 A S N R 6.92 64.48 5.49 96.77 H14 C21 H22 H22 A C C C 171 2 5 6
4 H4E0T0C0D0 nnnhhl 2:1+1 27.32 A N R V 6.92 5.49 96.77 0.11 H14 H22 H22 H22 A C C C 171 5 6 9
3 H3E0T0C0D0 hhl 2:1 36.54 A T N 6.92 79.87 22.82 H14 H14 H14 A A A 171 172 175
4 H4E0T0C0D0 lhhhhl 2:2 74.36 T Y D H 79.87 34.52 75.18 107.86 H14 H14 H14 H14 A A A A 172 173 176 177
3 H3E0T0C0D0 hhl 2:1 59.29 T N D 79.87 22.82 75.18 H14 H14 H14 A A A 172 175 176
3 H3E0T0C0D0 hhl 2:1 47.55 Y H L 34.52 107.86 0.28 H14 H14 H14 A A A 173 177 178
4 H3E0T0C1D0 nnnnnh :2+1+1 46.52 N E M N 22.82 25.81 131.95 5.49 H14 H14 C21 H22 A A C C 175 179 1 5
4 H4E0T0C0D0 nnnhhl 2:1+1 13.55 L N E N 0.08 22.82 25.81 5.49 H14 H14 H14 H22 A A A C 174 175 179 5
3 H3E0T0C0D0 hhl 2:1 38.88 N E P 22.82 25.81 68.00 H14 H14 H14 A A A 175 179 180
3 H3E0T0C0D0 hhl 2:1 55.33 N D P 22.82 75.18 68.00 H14 H14 H14 A A A 175 176 180
4 H2E0T0C2D0 lnnnnn 2+1+1 56.19 N M S N 22.82 131.95 64.48 5.49 H14 C21 C21 H22 A C C C 175 1 2 5
3 H3E0T0C0D0 hhl 2:1 83.68 D H P 75.18 107.86 68.00 H14 H14 H14 A A A 176 177 180
4 H4E0T0C0D0 lhhlhl 4 58.99 H L P W 107.86 0.28 68.00 59.81 H14 H14 H14 H14 A A A A 177 178 180 181
4 H4E0T0C0D0 nnnhhh :3+1 0.23 I L L I 0.58 0.08 0.28 0.00 H12 H14 H14 H14 A A A A 140 174 178 182
4 H4E0T0C0D0 hhhlhh 2:1:1 6.54 L L E I 0.08 0.28 25.81 0.00 H14 H14 H14 H14 A A A A 174 178 179 182
3 H3E0T0C0D0 lll 3 31.36 L E P 0.28 25.81 68.00 H14 H14 H14 A A A 178 179 180
3 H3E0T0C0D0 hhl 2:1 64.11 E P Q 25.81 68.00 98.53 H14 H14 H14 A A A 179 180 183
3 H3E0T0C0D0 hhl 2:1 108.57 P Q E 68.00 98.53 159.17 H14 H14 H14 A A A 180 183 184
3 H3E0T0C0D0 hhl 2:1 95.66 P W E 68.00 59.81 159.17 H14 H14 H14 A A A 180 181 184
4 H4E0T0C0D0 lnnnnh 2+:2 18.28 W I W I 12.71 0.58 59.81 0.00 H12 H12 H14 H14 A A A A 137 140 181 182
4 H3E0T0C1D0 lnnnnn 2+1+1 31.92 W W I N 12.71 59.81 0.00 55.15 H12 H14 H14 C15 A A A A 137 181 182 185
3 H2E0T0C1D0 nhl 2:1 91.38 W E N 59.81 159.17 55.15 H14 H14 C15 A A A 181 184 185
3 H2E0T0C1D0 nnn 1+1+1 36.22 W N T 12.71 55.15 40.80 H12 C15 H16 A A A 137 185 190
3 H1E0T0C2D0 nnl 2+1 35.33 I N G 0.00 55.15 50.85 H14 C15 C15 A A A 182 185 186
3 H1E0T0C2D0 nnl 2+1 48.93 N G T 55.15 50.85 40.80 C15 C15 H16 A A A 185 186 190
4 H2E0T0C2D0 lnnnnl 2+2 38.87 I Q G G 0.00 98.53 50.85 6.10 H14 H14 C15 C15 A A A A 182 183 186 187
4 H2E0T0C2D0 lnnlnl 4 43.78 G G D T 50.85 6.10 77.35 40.80 C15 C15 H16 H16 A A A A 186 187 189 190
4 H3E0T0C1D0 lnnnnn 2+1+1 15.06 W G T F 12.71 6.10 40.80 0.62 H12 C15 H16 H16 A A A A 137 187 190 191
4 H4E0T0C0D0 nnnhhl 2:1+1 24.99 W T F L 12.71 40.80 0.62 45.84 H12 H16 H16 H16 A A A A 137 190 191 194
3 H3E0T0C0D0 hhl 2:1 85.04 D T E 77.35 40.80 136.98 H16 H16 H16 A A A 189 190 193
3 H3E0T0C0D0 hhl 2:1 74.54 T E L 40.80 136.98 45.84 H16 H16 H16 A A A 190 193 194
3 H3E0T0C0D0 hhl 2:1 85.62 D V E 77.35 42.54 136.98 H16 H16 H16 A A A 189 192 193
3 H2E0T0C1D0 nnl 2+1 68.26 V E G 42.54 136.98 25.25 H16 H16 C17 A A A 192 193 196
3 H2E0T0C1D0 nnl 2+1 111.01 E L R 136.98 45.84 150.21 H16 H16 C20 A A B 193 194 76
3 H1E0T0C2D0 nnn 1+1+1 104.15 E G R 136.98 25.25 150.21 H16 C17 C20 A A B 193 196 76
5 H5E0T0C0D0 lnnnnnnlhh 2:1+2 30.97 L Y N Y A 45.84 4.20 32.00 13.72 59.10 H16 H16 H19 H19 H19 A A B B B 194 195 70 73 74
4 H4E0T0C0D0 lnnnnn 2+1+1 23.69 W L Y N 12.71 45.84 4.20 32.00 H12 H16 H16 H19 A A A B 137 194 195 70
4 H4E0T0C0D0 nnnhhl 2:1+1 15.84 W F L Y 12.71 0.62 45.84 4.20 H12 H16 H16 H16 A A A A 137 191 194 195
4 H3E0T0C1D0 lnnnnn 2+1+1 53.49 L Y Y R 45.84 4.20 13.72 150.21 H16 H16 H19 C20 A A B B 194 195 73 76
4 H4E0T0C0D0 nnnhhl 2:1+1 12.54 Y F N Y 4.20 0.26 32.00 13.72 H16 H19 H19 H19 A B B B 195 69 70 73
3 H1E0T0C2D0 nnl 2+1 59.89 Y G R 4.20 25.25 150.21 H16 C17 C20 A A B 195 196 76
3 H0E0T0C3D0 nnl 2+1 113.15 G N R 25.25 163.98 150.21 C17 C17 C20 A A B 196 197 76
4 H2E0T0C2D0 llnlll 4 110.37 P E I W 149.74 28.14 97.41 166.19 C18 C18 H19 H19 B B B B 54 55 56 57
4 H2E0T0C2D0 lnnlnl 4 91.55 P E W I 149.74 28.14 166.19 22.11 C18 C18 H19 H19 B B B B 54 55 57 58
3 H3E0T0C0D0 hhl 2:1 111.86 I W Q 97.41 166.19 71.98 H19 H19 H19 B B B 56 57 60
3 H3E0T0C0D0 hhl 2:1 95.28 W Q E 166.19 71.98 47.68 H19 H19 H19 B B B 57 60 61
3 H3E0T0C0D0 hhl 2:1 78.66 W I E 166.19 22.11 47.68 H19 H19 H19 B B B 57 58 61
3 H3E0T0C0D0 hhl 2:1 80.08 Q R R 71.98 39.90 128.35 H19 H19 H19 B B B 60 63 64
3 H3E0T0C0D0 hhl 2:1 82.67 Q E R 71.98 47.68 128.35 H19 H19 H19 B B B 60 61 64
3 H3E0T0C0D0 hhl 2:1 71.61 R R D 39.90 128.35 46.57 H19 H19 H19 B B B 63 64 67
3 H3E0T0C0D0 hhl 2:1 84.34 R D E 128.35 46.57 78.10 H19 H19 H19 B B B 64 67 68
3 H3E0T0C0D0 hhl 2:1 34.45 D N A 46.57 32.00 24.77 H19 H19 H19 B B B 67 70 71
3 H3E0T0C0D0 hhl 2:1 49.81 D E A 46.57 78.10 24.77 H19 H19 H19 B B B 67 68 71
4 H4E0T0C0D0 hhhlhh 2:1:1 98.15 E A Y R 78.10 24.77 91.19 198.53 H19 H19 H19 H19 B B B B 68 71 72 75
3 H3E0T0C0D0 hhl 2:1 38.62 N A A 32.00 24.77 59.10 H19 H19 H19 B B B 70 71 74
3 H3E0T0C0D0 hhl 2:1 94.13 A A R 24.77 59.10 198.53 H19 H19 H19 B B B 71 74 75
3 H2E0T0C1D0 nhl 2:1 146.64 Y R R 91.19 198.53 150.21 H19 H19 C20 B B B 72 75 76
3 H2E0T0C1D0 nnl 2+1 85.04 Y Y R 91.19 13.72 150.21 H19 H19 C20 B B B 72 73 76
4 H3E0T0C1D0 lnnnnn 2+1+1 53.26 E M S N 25.81 131.95 49.77 5.49 H14 C21 H22 H22 A C C C 179 1 4 5
3 H1E0T0C2D0 nnl 2+1 86.51 S Q R 64.48 98.29 96.77 C21 C21 H22 C C C 2 3 6
3 H2E0T0C1D0 nnl 2+1 89.74 Q R E 98.29 96.77 74.15 C21 H22 H22 C C C 3 6 7
3 H2E0T0C1D0 nhl 2:1 74.07 Q S E 98.29 49.77 74.15 C21 H22 H22 C C C 3 4 7
3 H3E0T0C0D0 hhl 2:1 19.84 S N L 49.77 5.49 4.26 H22 H22 H22 C C C 4 5 8
3 H3E0T0C0D0 hhl 2:1 68.13 R E V 96.77 74.15 33.48 H22 H22 H22 C C C 6 7 10
3 H3E0T0C0D0 hhl 2:1 40.85 E V D 74.15 33.48 14.93 H22 H22 H22 C C C 7 10 11
4 H4E0T0C0D0 nnnhhl 2:1+1 2.48 L N L V 0.08 5.49 4.26 0.11 H14 H22 H22 H22 A C C C 174 5 8 9
4 H4E0T0C0D0 lnnnnn 2+1+1 1.11 F L L V 0.00 0.08 4.26 0.11 H12 H14 H22 H22 A A C C 144 174 8 9
4 H4E0T0C0D0 nnnhhl 2:1+1 1.13 F L V F 0.00 4.26 0.11 0.16 H12 H22 H22 H22 A C C C 144 8 9 12
4 H3E0T0C1D0 nnnhhl 2:1+1 29.84 V L S W 33.48 0.00 13.49 72.37 H22 H22 H22 C23 C C C C 10 13 14 24
3 H3E0T0C0D0 hhl 2:1 20.63 V D S 33.48 14.93 13.49 H22 H22 H22 C C C 10 11 14
4 H4E0T0C0D0 nnnnnh :2+1+1 1.26 L F L F 0.61 0.00 4.26 0.16 H4 H12 H22 H22 A A C C 90 144 8 12
4 H3E0T0C1D0 nnnhhl 2:1+1 22.03 L S L W 0.00 13.49 2.25 72.37 H22 H22 H22 C23 C C C C 13 14 17 24
3 H3E0T0C0D0 hhl 2:1 18.01 S L S 13.49 2.25 38.28 H22 H22 H22 C C C 14 17 18
3 H3E0T0C0D0 hhl 2:1 30.66 S Y S 13.49 40.20 38.28 H22 H22 H22 C C C 14 15 18
3 H3E0T0C0D0 nhn :2+1 22.36 S S A 13.49 38.28 15.31 H22 H22 H24 C C C 14 18 84
3 H2E0T0C1D0 nnn 1+1+1 33.72 S W A 13.49 72.37 15.31 H22 C23 H24 C C C 14 24 84
3 H3E0T0C0D0 hhl 2:1 49.27 Y S Q 40.20 38.28 69.32 H22 H22 H22 C C C 15 18 19
3 H3E0T0C0D0 nhn :2+1 35.20 Y S Q 40.20 38.28 27.12 H22 H22 H24 C C C 15 18 88
4 H2E0T0C2D0 llnlnh 3:1 57.40 L K G Y 2.25 98.29 65.31 63.76 H22 H22 C23 C23 C C C C 17 20 21 22
4 H2E0T0C2D0 lnnnnl 2+2 42.40 L S G Y 2.25 38.28 65.31 63.76 H22 H22 C23 C23 C C C C 17 18 21 22
4 H2E0T0C2D0 lnnnnl 2+2 38.75 L S Y S 2.25 38.28 63.76 50.71 H22 H22 C23 C23 C C C C 17 18 22 23
3 H1E0T0C2D0 nnl 2+1 41.78 L S W 2.25 50.71 72.37 H22 C23 C23 C C C 17 23 24
3 H3E0T0C0D0 nhn :2+1 47.85 S Q E 38.28 27.12 78.14 H22 H24 H24 C C C 18 88 92
3 H2E0T0C1D0 nnn 1+1+1 34.77 S S A 38.28 50.71 15.31 H22 C23 H24 C C C 18 23 84
3 H3E0T0C0D0 nhn :2+1 26.90 S A Q 38.28 15.31 27.12 H22 H24 H24 C C C 18 84 88
3 H1E0T0C2D0 nnl 2+1 44.71 Y S A 63.76 50.71 19.67 C23 C23 H24 C C C 22 23 85
4 H1E0T0C3D0 llnlnn 3+1 45.80 S W S A 50.71 72.37 44.79 15.31 C23 C23 C23 H24 C C C C 23 24 25 84
4 H2E0T0C2D0 lnnnnl 2+2 32.62 S S A A 50.71 44.79 15.31 19.67 C23 C23 H24 H24 C C C C 23 25 84 85
3 H2E0T0C1D0 nhn :2+1 55.89 S Q A 50.71 97.29 19.67 C23 H24 H24 C C C 23 26 85
3 H2E0T0C1D0 lnl 3 36.69 S M A 44.79 49.97 15.31 C23 H24 H24 C C C 25 83 84
4 H4E0T0C0D0 hnnnnh :2+:2 45.47 Q V W V 97.29 3.78 36.12 44.69 H24 H24 H38 H38 C C C C 26 86 188 192
4 H4E0T0C0D0 nnnhhl 2:1+1 41.36 Q A V V 97.29 19.67 3.78 44.69 H24 H24 H24 H38 C C C C 26 85 86 192
3 H3E0T0C0D0 hhl 2:1 50.35 Q M V 97.29 49.97 3.78 H24 H24 H24 C C C 26 83 86
4 H3E0T0C1D0 llnlnn 3+1 59.65 Q G W D 97.29 8.07 36.12 97.12 H24 C37 H38 H38 C C C C 26 187 188 189
4 H4E0T0C0D0 nnnhhl 2:1+1 68.81 Q W D V 97.29 36.12 97.12 44.69 H24 H38 H38 H38 C C C C 26 188 189 192
3 H3E0T0C0D0 hhl 2:1 35.93 M A K 49.97 15.31 42.51 H24 H24 H24 C C C 83 84 87
3 H3E0T0C0D0 hhl 2:1 28.31 A K Q 15.31 42.51 27.12 H24 H24 H24 C C C 84 87 88
3 H3E0T0C0D0 hhl 2:1 20.70 A A Q 15.31 19.67 27.12 H24 H24 H24 C C C 84 85 88
4 H4E0T0C0D0 nnnhhl 2:1+1 18.17 A V A V 19.67 3.78 4.53 44.69 H24 H24 H24 H38 C C C C 85 86 89 192
3 H3E0T0C0D0 hhl 2:1 17.11 A Q A 19.67 27.12 4.53 H24 H24 H24 C C C 85 88 89
4 H4E0T0C0D0 nnnhhl 2:1+1 2.60 V A L F 3.78 4.53 1.05 1.03 H24 H24 H24 H38 C C C C 86 89 90 191
4 H4E0T0C0D0 lnnnnh 2+:2 13.51 V A F V 3.78 4.53 1.03 44.69 H24 H24 H38 H38 C C C C 86 89 191 192
4 H4E0T0C0D0 nnnhhl 2:1+1 21.41 V W F V 3.78 36.12 1.03 44.69 H24 H38 H38 H38 C C C C 86 188 191 192
3 H3E0T0C0D0 hhl 2:1 27.02 K Q R 42.51 27.12 11.44 H24 H24 H24 C C C 87 88 91
3 H3E0T0C0D0 hhl 2:1 36.60 Q A E 27.12 4.53 78.14 H24 H24 H24 C C C 88 89 92
4 H4E0T0C0D0 nnnhhl 2:1+1 2.33 A L A F 4.53 1.05 2.71 1.03 H24 H24 H24 H38 C C C C 89 90 93 191
4 H4E0T0C0D0 hnnnnh :2+:2 10.38 A A F Y 4.53 2.71 1.03 33.23 H24 H24 H38 H38 C C C C 89 93 191 195
4 H3E0T0C1D0 lnnnnn 2+1+1 16.01 A F V G 4.53 1.03 44.69 13.80 H24 H38 H38 C39 C C C C 89 191 192 196
4 H3E0T0C1D0 nnnlnh 2:1+1 13.15 A F Y G 4.53 1.03 33.23 13.80 H24 H38 H38 C39 C C C C 89 191 195 196
4 H4E0T0C0D0 nnnhhl 2:1+1 29.65 A E A Y 4.53 78.14 2.71 33.23 H24 H24 H24 H38 C C C C 89 92 93 195
4 H3E0T0C1D0 lnnnnh 2+:2 32.43 A E Y G 4.53 78.14 33.23 13.80 H24 H24 H38 C39 C C C C 89 92 195 196
4 H4E0T0C0D0 nnnhhl 2:1+1 1.08 L A G V 1.05 2.71 0.58 0.00 H24 H24 H24 H34 C C C C 90 93 94 141
4 H4E0T0C0D0 nnnnnh :2+1+1 1.20 L A V F 1.05 2.71 0.00 1.03 H24 H24 H34 H38 C C C C 90 93 141 191
4 H4E0T0C0D0 nnnhhl 2:1+1 0.74 L I V F 1.05 1.39 0.00 0.50 H24 H34 H34 H34 C C C C 90 140 141 144
4 H4E0T0C0D0 lnnnnn 2+1+1 0.87 L I V F 1.05 1.39 0.00 1.03 H24 H34 H34 H38 C C C C 90 140 141 191
3 H1E0T0C2D0 nnl 2+1 92.05 E G N 78.14 13.80 184.20 H24 C39 C39 C C C 92 196 197
3 H3E0T0C0D0 hhl 2:1 62.83 E D E 78.14 33.49 76.87 H24 H24 H24 C C C 92 95 96
3 H3E0T0C0D0 hhl 2:1 52.57 E A E 78.14 2.71 76.87 H24 H24 H24 C C C 92 93 96
4 H4E0T0C0D0 nnnhhl 2:1+1 0.82 A G F V 2.71 0.58 0.00 0.00 H24 H24 H24 H34 C C C C 93 94 97 141
4 H4E0T0C0D0 nnnnnh :2+1+1 5.65 A F V F 2.71 0.00 0.00 19.87 H24 H24 H34 H41 C C C D 93 97 141 69
4 H4E0T0C0D0 nnnnnh :2+1+1 9.24 A V F Y 2.71 0.00 1.03 33.23 H24 H34 H38 H38 C C C C 93 141 191 195
4 H4E0T0C0D0 nnnnnn 1+1+1+1 13.95 A V Y F 2.71 0.00 33.23 19.87 H24 H34 H38 H41 C C C D 93 141 195 69
4 H4E0T0C0D0 nnnhhl 2:1+1 24.86 A E F F 2.71 76.87 0.00 19.87 H24 H24 H24 H41 C C C D 93 96 97 69
4 H4E0T0C0D0 hnnnnh :2+:2 2.11 G F V S 0.58 0.00 0.00 7.87 H24 H24 H34 H34 C C C C 94 97 141 145
4 H4E0T0C0D0 nnnhhl 2:1+1 18.20 G F E S 0.58 0.00 64.35 7.87 H24 H24 H24 H34 C C C C 94 97 98 145
3 H3E0T0C0D0 hhl 2:1 71.34 D E L 33.49 64.35 116.17 H24 H24 H24 C C C 95 98 99
3 H3E0T0C0D0 hhl 2:1 75.51 D E L 33.49 76.87 116.17 H24 H24 H24 C C C 95 96 99
5 H4E0T0C1D0 lnnnhhnlnn 2:2+1 51.23 E F R Y F 76.87 0.00 135.67 23.73 19.87 H24 H24 H24 C25 H41 C C C C D 96 97 100 101 69
3 H3E0T0C0D0 hhl 2:1 109.57 E L R 76.87 116.17 135.67 H24 H24 H24 C C C 96 99 100
5 H5E0T0C0D0 lhnnhnnnnn 2:1+1+1 1.65 F A F I G 0.00 0.00 1.97 6.28 0.00 H24 H34 H41 H41 H41 C C D D D 97 142 62 65 66
4 H4E0T0C0D0 nnnnnh :2+1+1 2.46 F A S F 0.00 0.00 7.87 1.97 H24 H34 H34 H41 C C C D 97 142 145 62
4 H4E0T0C0D0 nnnhhl 2:1+1 1.97 F V A S 0.00 0.00 0.00 7.87 H24 H34 H34 H34 C C C C 97 141 142 145
4 H4E0T0C0D0 nnnhhl 2:1+1 0.00 F G V A 0.00 0.00 0.00 0.00 H24 H34 H34 H34 C C C C 97 138 141 142
4 H4E0T0C0D0 nnnnnh :2+1+1 0.00 F G A G 0.00 0.00 0.00 0.00 H24 H34 H34 H41 C C C D 97 138 142 66
4 H3E0T0C1D0 nnnnnn 1+1+1+1 17.46 F Y F I 0.00 23.73 39.83 6.28 H24 C25 H26 H41 C C C D 97 101 105 65
4 H3E0T0C1D0 nnnnnh :2+1+1 12.47 F Y I F 0.00 23.73 6.28 19.87 H24 C25 H41 H41 C C D D 97 101 65 69
4 H4E0T0C0D0 lnnnnn 2+1+1 28.01 F E F S 0.00 64.35 39.83 7.87 H24 H24 H26 H34 C C C C 97 98 105 145
4 H4E0T0C0D0 nnnnnn 1+1+1+1 12.42 F F S F 0.00 39.83 7.87 1.97 H24 H26 H34 H41 C C C D 97 105 145 62
4 H4E0T0C0D0 nnnnnh :2+1+1 12.02 F F F I 0.00 39.83 1.97 6.28 H24 H26 H41 H41 C C D D 97 105 62 65
4 H4E0T0C0D0 nnnnnh :2+1+1 4.97 F G G F 0.00 0.00 0.00 19.87 H24 H34 H41 H41 C C D D 97 138 66 69
4 H4E0T0C0D0 nnnnnh :2+1+1 4.97 F G V F 0.00 0.00 0.00 19.87 H24 H34 H34 H41 C C C D 97 138 141 69
4 H4E0T0C0D0 nnnhhl 2:1+1 6.54 F I G F 0.00 6.28 0.00 19.87 H24 H41 H41 H41 C D D D 97 65 66 69
3 H3E0T0C0D0 nnl 2+1 97.74 E L R 64.35 116.17 112.70 H24 H24 H26 C C C 98 99 102
3 H3E0T0C0D0 nhn :2+1 72.29 E R F 64.35 112.70 39.83 H24 H26 H26 C C C 98 102 105
3 H3E0T0C0D0 lnl 3 121.51 L R R 116.17 135.67 112.70 H24 H24 H26 C C C 99 100 102
4 H3E0T0C1D0 lnnnnl 2+2 68.65 R Y E F 135.67 23.73 95.33 19.87 H24 C25 H41 H41 C C D D 100 101 68 69
4 H3E0T0C1D0 nnnhhl 2:1+1 36.30 Y I E F 23.73 6.28 95.33 19.87 C25 H41 H41 H41 C D D D 101 65 68 69
4 H3E0T0C1D0 lnnnnn 2+1+1 19.86 Y A F I 23.73 9.61 39.83 6.28 C25 H26 H26 H41 C C C D 101 104 105 65
3 H3E0T0C0D0 lll 3 105.18 R R A 112.70 193.22 9.61 H26 H26 H26 C C C 102 103 104
3 H2E0T0C1D0 nnl 2+1 122.40 R R S 112.70 193.22 61.29 H26 H26 C27 C C C 102 103 106
3 H3E0T0C0D0 lhl 3 54.05 R A F 112.70 9.61 39.83 H26 H26 H26 C C C 102 104 105
3 H2E0T0C1D0 nhl 2:1 71.27 R F S 112.70 39.83 61.29 H26 H26 C27 C C C 102 105 106
4 H4E0T0C0D0 nnnnnh :2+1+1 3.85 A L I F 9.61 0.00 3.83 1.97 H26 H28 H41 H41 C C D D 104 108 58 62
4 H4E0T0C0D0 lnnnnn 2+1+1 12.85 A F L F 9.61 39.83 0.00 1.97 H26 H26 H28 H41 C C C D 104 105 108 62
4 H4E0T0C0D0 nnnhhl 2:1+1 10.18 A I E F 9.61 3.83 25.31 1.97 H26 H41 H41 H41 C D D D 104 58 61 62
4 H4E0T0C0D0 nnnhhl 2:1+1 10.79 A E F I 9.61 25.31 1.97 6.28 H26 H41 H41 H41 C D D D 104 61 62 65
4 H4E0T0C0D0 lnnnnh 2+:2 14.42 A F F I 9.61 39.83 1.97 6.28 H26 H26 H41 H41 C C D D 104 105 62 65
4 H4E0T0C0D0 nnnnnh :2+1+1 18.63 A L Q I 9.61 0.00 61.09 3.83 H26 H28 H28 H41 C C C D 104 108 111 58
4 H4E0T0C0D0 nnnnnh :2+1+1 16.74 F L F A 39.83 0.00 4.36 22.79 H26 H28 H34 H34 C C C C 105 108 146 149
4 H4E0T0C0D0 nnnnnn 1+1+1+1 11.54 F L F F 39.83 0.00 4.36 1.97 H26 H28 H34 H41 C C C D 105 108 146 62
3 H2E0T0C1D0 lnl 3 33.71 F S L 39.83 61.29 0.00 H26 C27 H28 C C C 105 106 108
4 H4E0T0C0D0 nnnnnh :2+1+1 20.44 F L A E 39.83 0.00 22.79 19.13 H26 H28 H34 H34 C C C C 105 108 149 153
4 H4E0T0C0D0 nnnhhl 2:1+1 18.71 F S F A 39.83 7.87 4.36 22.79 H26 H34 H34 H34 C C C C 105 145 146 149
4 H4E0T0C0D0 lnnnnn 2+1+1 13.51 F S F F 39.83 7.87 4.36 1.97 H26 H34 H34 H41 C C C D 105 145 146 62
3 H2E0T0C1D0 nhl 2:1 40.79 S L Q 61.29 0.00 61.09 C27 H28 H28 C C C 106 108 111
3 H1E0T0C2D0 nnl 2+1 68.13 S D Q 61.29 82.00 61.09 C27 C27 H28 C C C 106 107 111
4 H2E0T0C2D0 lnnnnn 2+1+1 50.14 D T E K 82.00 22.30 19.13 77.13 C27 H28 H34 C35 C C C C 107 109 153 157
4 H2E0T0C2D0 lnnlnn 3+1 62.60 D T S K 82.00 22.30 68.99 77.13 C27 H28 H28 C35 C C C C 107 109 110 157
3 H2E0T0C1D0 nnl 2+1 70.69 D S Q 82.00 68.99 61.09 C27 H28 H28 C C C 107 110 111
5 H4E0T0C1D0 lnnnhhnlnn 2:2+1 10.10 L T L I L 0.00 22.30 4.28 13.82 10.08 H28 H28 H28 C29 H34 C C C C C 108 109 112 114 150
4 H4E0T0C0D0 hnnnnh :2+:2 4.68 L L F L 0.00 4.28 4.36 10.08 H28 H28 H34 H34 C C C C 108 112 146 150
4 H4E0T0C0D0 nnnhhl 2:1+1 17.30 L Q L I 0.00 61.09 4.28 3.83 H28 H28 H28 H41 C C C D 108 111 112 58
4 H4E0T0C0D0 nnnnnh :2+1+1 3.12 L L F I 0.00 4.28 4.36 3.83 H28 H28 H34 H41 C C C D 108 112 146 58
4 H4E0T0C0D0 nnnhhl 2:1+1 9.31 L F A L 0.00 4.36 22.79 10.08 H28 H34 H34 H34 C C C C 108 146 149 150
4 H4E0T0C0D0 nnnhhl 2:1+1 13.00 L A L E 0.00 22.79 10.08 19.13 H28 H34 H34 H34 C C C C 108 149 150 153
5 H4E0T0C1D0 hnnnnnnnnl 2+:2+1 13.07 L T I L E 0.00 22.30 13.82 10.08 19.13 H28 H28 C29 H34 H34 C C C C C 108 109 114 150 153
4 H4E0T0C0D0 nnnnnh :2+1+1 2.54 L F I F 0.00 4.36 3.83 1.97 H28 H34 H41 H41 C C D D 108 146 58 62
5 H4E0T0C1D0 lhnnhnnnnn 2:1+1+1 13.16 T I L E S 22.30 13.82 10.08 19.13 0.49 H28 C29 H34 H34 H34 C C C C C 109 114 150 153 154
4 H2E0T0C2D0 llnlnh 3:1 39.43 T L H I 22.30 4.28 117.31 13.82 H28 H28 C29 C29 C C C C 109 112 113 114
5 H3E0T0C2D0 nnnnnnnnnl 2+1+1+1 16.36 T I E S M 22.30 13.82 19.13 0.49 26.05 H28 C29 H34 H34 C35 C C C C C 109 114 153 154 159
3 H2E0T0C1D0 nnl 2+1 69.53 T S H 22.30 68.99 117.31 H28 H28 C29 C C C 109 110 113
5 H3E0T0C2D0 lnnnnnnlnn 2+2+1 29.02 T E S K M 22.30 19.13 0.49 77.13 26.05 H28 H34 H34 C35 C35 C C C C C 109 153 154 157 159
3 H2E0T0C1D0 lnl 3 82.46 S Q H 68.99 61.09 117.31 H28 H28 C29 C C C 110 111 113
4 H3E0T0C1D0 llnlnn 3+1 61.12 Q L H P 61.09 4.28 117.31 61.82 H28 H28 C29 H41 C C C D 111 112 113 54
4 H4E0T0C0D0 lnnnnh 2+:2 32.76 Q L P I 61.09 4.28 61.82 3.83 H28 H28 H41 H41 C C D D 111 112 54 58
4 H4E0T0C0D0 nnnhhl 2:1+1 69.20 Q P W I 61.09 61.82 150.05 3.83 H28 H41 H41 H41 C D D D 111 54 57 58
5 H2E0T1C2D0 nnnnllnlnn 3+1+1 39.38 L H I T S 4.28 117.31 13.82 53.50 7.98 H28 C29 C29 T30 H31 C C C C C 112 113 114 118 122
4 H3E0T0C1D0 lnnnnn 2+1+1 37.70 L H S E 4.28 117.31 7.98 21.25 H28 C29 H31 H41 C C C D 112 113 122 55
4 H4E0T0C0D0 nnnhhl 2:1+1 5.49 L S F V 4.28 7.98 5.69 4.00 H28 H31 H31 H31 C C C C 112 122 123 126
4 H4E0T0C0D0 nnnnnh :2+1+1 9.38 L S V E 4.28 7.98 4.00 21.25 H28 H31 H31 H41 C C C D 112 122 126 55
4 H4E0T0C0D0 nnnnnh :2+1+1 4.58 L F V F 4.28 5.69 4.00 4.36 H28 H31 H31 H34 C C C C 112 123 126 146
4 H4E0T0C0D0 nnnnnh :2+1+1 6.10 L F F L 4.28 5.69 4.36 10.08 H28 H31 H34 H34 C C C C 112 123 146 150
4 H4E0T0C0D0 nnnnnn 1+1+1+1 4.12 L V F I 4.28 4.00 4.36 3.83 H28 H31 H34 H41 C C C D 112 126 146 58
4 H3E0T0C1D0 lnnnnl 2+2 51.16 L H P E 4.28 117.31 61.82 21.25 H28 C29 H41 H41 C C D D 112 113 54 55
4 H4E0T0C0D0 nnnhhl 2:1+1 22.79 L P E I 4.28 61.82 21.25 3.83 H28 H41 H41 H41 C D D D 112 54 55 58
4 H4E0T0C0D0 nnnnnh :2+1+1 8.34 L V E I 4.28 4.00 21.25 3.83 H28 H31 H41 H41 C C D D 112 126 55 58
4 H0E0T1C3D0 llnlnn 3+1 62.20 H I T T 117.31 13.82 64.15 53.50 C29 C29 C29 T30 C C C C 113 114 115 118
4 H1E0T1C2D0 lnnnnl 2+2 35.30 I T T A 13.82 64.15 53.50 9.74 C29 C29 T30 H31 C C C C 114 115 118 119
4 H2E0T0C2D0 lnnnnn 2+1+1 22.67 I T A L 13.82 64.15 9.74 2.96 C29 C29 H31 H36 C C C C 114 115 119 162
4 H1E0T0C3D0 lnnnnn 2+1+1 26.74 I T M L 13.82 64.15 26.05 2.96 C29 C29 C35 H36 C C C C 114 115 159 162
4 H2E0T1C1D0 nnnlnh 2:1+1 21.26 I T A S 13.82 53.50 9.74 7.98 C29 T30 H31 H31 C C C C 114 118 119 122
4 H2E0T0C2D0 nnnnnn 1+1+1+1 10.83 I S M L 13.82 0.49 26.05 2.96 C29 H34 C35 H36 C C C C 114 154 159 162
4 H1E0T1C2D0 lnnnnn 2+1+1 37.50 T P M L 64.15 56.83 26.05 2.96 C29 T30 C35 H36 C C C C 115 116 159 162
4 H2E0T1C1D0 lnnnnn 2+1+1 33.42 T P A L 64.15 56.83 9.74 2.96 C29 T30 H31 H36 C C C C 115 116 119 162
4 H1E0T1C2D0 lnnlnn 3+1 40.80 P M V L 56.83 26.05 77.36 2.96 T30 C35 C35 H36 C C C C 116 159 161 162
4 H2E0T1C1D0 nnnlnh 2:1+1 58.06 P V L R 56.83 77.36 2.96 95.09 T30 C35 H36 H36 C C C C 116 161 162 165
4 H3E0T1C0D0 nnnnnh :2+1+1 27.41 P A L W 56.83 9.74 2.96 40.11 T30 H31 H36 H36 C C C C 116 119 162 169
4 H3E0T1C0D0 nnnhhh :3+1 48.75 P L R W 56.83 2.96 95.09 40.11 T30 H36 H36 H36 C C C C 116 162 165 169
4 H2E0T2C0D0 lnnlnl 4 56.54 P G A Y 56.83 52.12 9.74 107.47 T30 T30 H31 H31 C C C C 116 117 119 120
4 H3E0T1C0D0 lnnnnn 2+1+1 53.54 P A Y W 56.83 9.74 107.47 40.11 T30 H31 H31 H36 C C C C 116 119 120 169
3 H1E0T2C0D0 lll 3 38.45 G T A 52.12 53.50 9.74 T30 T30 H31 C C C 117 118 119
3 H1E0T2C0D0 nnl 2+1 71.96 G T Q 52.12 53.50 110.27 T30 T30 H31 C C C 117 118 121
3 H2E0T1C0D0 nnl 2+1 89.95 G Y Q 52.12 107.47 110.27 T30 H31 H31 C C C 117 120 121
3 H2E0T1C0D0 nnl 2+1 57.25 T Q S 53.50 110.27 7.98 T30 H31 H31 C C C 118 121 122
4 H4E0T0C0D0 nnnhhl 2:1+1 40.75 A Y F W 9.74 107.47 5.69 40.11 H31 H31 H31 H36 C C C C 119 120 123 169
3 H3E0T0C0D0 hhl 2:1 7.80 A S F 9.74 7.98 5.69 H31 H31 H31 C C C 119 122 123
4 H4E0T0C0D0 nnnhhl 2:1+1 52.16 Y F E W 107.47 5.69 55.36 40.11 H31 H31 H31 H36 C C C C 120 123 124 169
3 H3E0T0C0D0 hhl 2:1 91.03 Y Q E 107.47 110.27 55.36 H31 H31 H31 C C C 120 121 124
3 H3E0T0C0D0 hhl 2:1 89.27 Q E Q 110.27 55.36 102.18 H31 H31 H31 C C C 121 124 125
3 H3E0T0C0D0 hhl 2:1 73.48 Q S Q 110.27 7.98 102.18 H31 H31 H31 C C C 121 122 125
4 H4E0T0C0D0 nnnhhl 2:1+1 33.85 S Q V E 7.98 102.18 4.00 21.25 H31 H31 H31 H41 C C C D 122 125 126 55
4 H4E0T0C0D0 hnnnnh :2+:2 4.52 F V F F 5.69 4.95 3.06 4.36 H31 H31 H34 H34 C C C C 123 127 143 146
4 H4E0T0C0D0 nnnnnh :2+1+1 9.18 F V F Y 5.69 4.95 3.06 23.03 H31 H31 H34 H36 C C C C 123 127 143 173
3 H3E0T0C0D0 hhl 2:1 22.00 F E V 5.69 55.36 4.95 H31 H31 H31 C C C 123 124 127
4 H4E0T0C0D0 nnnhhl 2:1+1 4.75 F V V F 5.69 4.00 4.95 4.36 H31 H31 H31 H34 C C C C 123 126 127 146
4 H4E0T0C0D0 nnnhhl 2:1+1 3.37 F F F G 5.69 3.06 4.36 0.36 H31 H34 H34 H34 C C C C 123 143 146 147
4 H4E0T0C0D0 nnnnnh :2+1+1 2.40 F F G M 5.69 3.06 0.36 0.48 H31 H34 H34 H36 C C C C 123 143 147 170
4 H4E0T0C0D0 nnnhhl 2:1+1 5.12 F F G L 5.69 4.36 0.36 10.08 H31 H34 H34 H34 C C C C 123 146 147 150
4 H4E0T0C0D0 nnnnnh :2+1+1 4.70 F G L I 5.69 0.36 10.08 2.67 H31 H34 H34 H36 C C C C 123 147 150 166
4 H4E0T0C0D0 nnnnnh :2+1+1 2.30 F G I M 5.69 0.36 2.67 0.48 H31 H34 H36 H36 C C C C 123 147 166 170
4 H4E0T0C0D0 nnnhhl 2:1+1 12.24 F I W M 5.69 2.67 40.11 0.48 H31 H36 H36 H36 C C C C 123 166 169 170
4 H4E0T0C0D0 nnnhhl 2:1+1 17.33 F W M Y 5.69 40.11 0.48 23.03 H31 H36 H36 H36 C C C C 123 169 170 173
4 H4E0T0C0D0 nnnnnh :2+1+1 8.07 F F M Y 5.69 3.06 0.48 23.03 H31 H34 H36 H36 C C C C 123 143 170 173
3 H3E0T0C0D0 hhl 2:1 43.28 E V N 55.36 4.95 69.52 H31 H31 H31 C C C 124 127 128
3 H3E0T0C0D0 hhl 2:1 75.69 E Q N 55.36 102.18 69.52 H31 H31 H31 C C C 124 125 128
4 H4E0T0C0D0 nnnhhl 2:1+1 33.31 Q V E A 102.18 4.00 26.92 0.14 H31 H31 H31 H41 C C C D 125 126 129 59
4 H4E0T0C0D0 hnnnnh :2+:2 50.11 Q E I A 102.18 26.92 71.21 0.14 H31 H31 H41 H41 C C D D 125 129 56 59
3 H3E0T0C0D0 hhl 2:1 66.21 Q N E 102.18 69.52 26.92 H31 H31 H31 C C C 125 128 129
4 H4E0T0C0D0 nnnhhl 2:1+1 48.69 Q E I A 102.18 21.25 71.21 0.14 H31 H41 H41 H41 C D D D 125 55 56 59
4 H4E0T0C0D0 lnnnnh 2+:2 31.89 Q V E A 102.18 4.00 21.25 0.14 H31 H31 H41 H41 C C D D 125 126 55 59
4 H4E0T0C0D0 nnnhhl 2:1+1 9.18 V E L A 4.00 26.92 5.65 0.14 H31 H31 H31 H41 C C C D 126 129 130 59
4 H4E0T0C0D0 hnnnnh :2+:2 2.94 V L A F 4.00 5.65 0.14 1.97 H31 H31 H41 H41 C C D D 126 130 59 62
4 H4E0T0C0D0 nnnhhl 2:1+1 7.30 V E I A 4.00 21.25 3.83 0.14 H31 H41 H41 H41 C D D D 126 55 58 59
4 H4E0T0C0D0 nnnhhl 2:1+1 2.48 V I A F 4.00 3.83 0.14 1.97 H31 H41 H41 H41 C D D D 126 58 59 62
4 H4E0T0C0D0 nnnnnh :2+1+1 3.54 V F I F 4.00 4.36 3.83 1.97 H31 H34 H41 H41 C C D D 126 146 58 62
3 H3E0T0C0D0 hhl 2:1 4.87 V V L 4.00 4.95 5.65 H31 H31 H31 C C C 126 127 130
4 H3E0T1C0D0 nnnlnh 2:1+1 9.00 V L F F 4.95 5.65 22.32 3.06 H31 H31 T32 H34 C C C C 127 130 131 143
4 H3E0T1C0D0 nnnnnn 1+1+1+1 13.34 V F F Y 4.95 22.32 3.06 23.03 H31 T32 H34 H36 C C C C 127 131 143 173
4 H3E0T1C0D0 lnnnnn 2+1+1 29.95 V N F Y 4.95 69.52 22.32 23.03 H31 H31 T32 H36 C C C C 127 128 131 173
3 H3E0T0C0D0 nhn :2+1 67.06 N Y H 69.52 23.03 108.63 H31 H36 H36 C C C 128 173 177
3 H2E0T1C0D0 nnl 2+1 85.81 N E R 69.52 26.92 161.00 H31 H31 T32 C C C 128 129 132
4 H2E0T2C0D0 lnnnnn 2+1+1 75.03 E R D R 26.92 161.00 78.68 33.50 H31 T32 T32 H41 C C C D 129 132 133 63
4 H3E0T1C0D0 nnnnnh :2+1+1 71.49 E R Q R 26.92 161.00 64.53 33.50 H31 T32 H41 H41 C C D D 129 132 60 63
4 H4E0T0C0D0 nnnhhl 2:1+1 31.27 E A Q R 26.92 0.14 64.53 33.50 H31 H41 H41 H41 C D D D 129 59 60 63
4 H4E0T0C0D0 lnnnnh 2+:2 16.55 E L A R 26.92 5.65 0.14 33.50 H31 H31 H41 H41 C C D D 129 130 59 63
4 H3E0T1C0D0 lnnnnn 2+1+1 36.19 E L D R 26.92 5.65 78.68 33.50 H31 H31 T32 H41 C C C D 129 130 133 63
4 H4E0T0C0D0 nnnhhl 2:1+1 40.70 E I A Q 26.92 71.21 0.14 64.53 H31 H41 H41 H41 C D D D 129 56 59 60
5 H2E0T2C1D0 lnnnlnnlnn 4+1 33.26 L F D G R 5.65 22.32 78.68 35.51 24.14 H31 T32 T32 C33 H34 C C C C C 130 131 133 134 139
4 H3E0T1C0D0 nnnnnn 1+1+1+1 35.49 L D R R 5.65 78.68 24.14 33.50 H31 T32 H34 H41 C C C D 130 133 139 63
4 H4E0T0C0D0 nnnhhl 2:1+1 8.21 L R A F 5.65 24.14 0.00 3.06 H31 H34 H34 H34 C C C C 130 139 142 143
4 H4E0T0C0D0 nnnnnh :2+1+1 7.94 L R A F 5.65 24.14 0.00 1.97 H31 H34 H34 H41 C C C D 130 139 142 62
4 H3E0T1C0D0 lnnnnh 2+:2 13.79 L F R F 5.65 22.32 24.14 3.06 H31 T32 H34 H34 C C C C 130 131 139 143
4 H4E0T0C0D0 lnnnnn 2+1+1 16.31 L R F R 5.65 24.14 1.97 33.50 H31 H34 H41 H41 C C D D 130 139 62 63
4 H4E0T0C0D0 nnnhhl 2:1+1 10.31 L A F R 5.65 0.14 1.97 33.50 H31 H41 H41 H41 C D D D 130 59 62 63
5 H2E0T1C2D0 lnnnnnnlnn 2+2+1 20.18 F V N R I 22.32 29.60 23.44 24.14 1.39 T32 C33 C33 H34 H34 C C C C C 131 135 136 139 140
4 H1E0T1C2D0 lnnnnn 2+1+1 27.89 F G V R 22.32 35.51 29.60 24.14 T32 C33 C33 H34 C C C C 131 134 135 139
4 H3E0T1C0D0 nnnhhl 2:1+1 12.73 F R I F 22.32 24.14 1.39 3.06 T32 H34 H34 H34 C C C C 131 139 140 143
4 H3E0T1C0D0 nnnnnh :2+1+1 12.31 F F Y L 22.32 3.06 23.03 0.82 T32 H34 H36 H36 C C C C 131 143 173 178
4 H3E0T1C0D0 nnnnnh :2+1+1 6.90 F I F L 22.32 1.39 3.06 0.82 T32 H34 H34 H36 C C C C 131 140 143 178
4 H2E0T1C1D0 nnnnnn 1+1+1+1 13.53 F V I L 22.32 29.60 1.39 0.82 T32 C33 H34 H36 C C C C 131 135 140 178
5 H4E0T0C1D0 lhnnhnnnnn 2:1+1+1 15.44 V I L W I 29.60 1.39 0.82 44.79 0.60 C33 H34 H36 H36 H36 C C C C C 135 140 178 181 182
4 H2E0T0C2D0 lnnnnn 2+1+1 24.80 V N I W 29.60 23.44 1.39 44.79 C33 C33 H34 H36 C C C C 135 136 140 181
4 H3E0T0C1D0 nnnhhl 2:1+1 45.96 V H L W 29.60 108.63 0.82 44.79 C33 H36 H36 H36 C C C C 135 177 178 181
4 H3E0T0C1D0 llnlnn 3+1 25.42 N W G N 23.44 16.28 0.00 61.96 C33 H34 H34 H41 C C C D 136 137 138 70
4 H3E0T0C1D0 nnnlnh 2:1+1 21.48 N W I W 23.44 16.28 1.39 44.79 C33 H34 H34 H36 C C C C 136 137 140 181
4 H3E0T0C1D0 lnnlnn 3+1 11.89 N G R G 23.44 0.00 24.14 0.00 C33 H34 H34 H41 C C C D 136 138 139 66
4 H3E0T0C1D0 lnnnnn 2+1+1 26.47 N R G D 23.44 24.14 0.00 58.30 C33 H34 H41 H41 C C D D 136 139 66 67
4 H3E0T0C1D0 nnnhhl 2:1+1 35.92 N G D N 23.44 0.00 58.30 61.96 C33 H41 H41 H41 C D D D 136 66 67 70
4 H3E0T0C1D0 lnnnnh 2+:2 21.35 N G G N 23.44 0.00 0.00 61.96 C33 H34 H41 H41 C C D D 136 138 66 70
4 H4E0T0C0D0 nnnhhl 2:1+1 4.68 W I V F 16.28 1.39 0.00 1.03 H34 H34 H34 H38 C C C C 137 140 141 191
4 H4E0T0C0D0 hnnnnh :2+:2 13.71 W I W F 16.28 1.39 36.12 1.03 H34 H34 H38 H38 C C C C 137 140 188 191
4 H3E0T0C1D0 nnnlnh 2:1+1 15.38 W G W F 16.28 8.07 36.12 1.03 H34 C37 H38 H38 C C C C 137 187 188 191
4 H3E0T0C1D0 lnnnnn 2+1+1 14.77 W G T F 16.28 8.07 33.69 1.03 H34 C37 H38 H38 C C C C 137 187 190 191
4 H4E0T0C0D0 nnnhhl 2:1+1 35.54 W T F L 16.28 33.69 1.03 91.15 H34 H38 H38 H38 C C C C 137 190 191 194
4 H4E0T0C0D0 nnnhhl 2:1+1 35.42 W F L Y 16.28 1.03 91.15 33.23 H34 H38 H38 H38 C C C C 137 191 194 195
4 H4E0T0C0D0 hnnnnh :2+:2 12.63 W V F Y 16.28 0.00 1.03 33.23 H34 H34 H38 H38 C C C C 137 141 191 195
4 H4E0T0C0D0 lnnnnh 2+:2 15.77 W I W I 16.28 1.39 44.79 0.60 H34 H34 H36 H36 C C C C 137 140 181 182
4 H3E0T0C1D0 lnnnnn 2+1+1 31.41 W W I N 16.28 44.79 0.60 63.98 H34 H36 H36 C37 C C C C 137 181 182 185
4 H3E0T0C1D0 lnnnnn 2+1+1 15.27 W I G W 16.28 0.60 8.07 36.12 H34 H36 C37 H38 C C C C 137 182 187 188
4 H4E0T0C0D0 nnnnnh :2+1+1 13.60 W I I W 16.28 1.39 0.60 36.12 H34 H34 H36 H38 C C C C 137 140 182 188
3 H2E0T0C1D0 nnn 1+1+1 37.98 W N T 16.28 63.98 33.69 H34 C37 H38 C C C 137 185 190
5 H5E0T0C0D0 lhnnhnnnnn 2:1+1+1 13.88 W G V Y F 16.28 0.00 0.00 33.23 19.87 H34 H34 H34 H38 H41 C C C C D 137 138 141 195 69
5 H5E0T0C0D0 lnnnnnnlnn 2+2+1 26.27 W G Y F N 16.28 0.00 33.23 19.87 61.96 H34 H34 H38 H41 H41 C C C D D 137 138 195 69 70
4 H4E0T0C0D0 lnnnnn 2+1+1 50.66 W L Y N 16.28 91.15 33.23 61.96 H34 H38 H38 H41 C C C D 137 194 195 70
4 H4E0T0C0D0 nnnhhl 2:1+1 20.46 G G F N 0.00 0.00 19.87 61.96 H34 H41 H41 H41 C D D D 138 66 69 70
4 H4E0T0C0D0 nnnhhl 2:1+1 6.04 G R A G 0.00 24.14 0.00 0.00 H34 H34 H34 H41 C C C D 138 139 142 66
4 H4E0T0C0D0 hnnnnh :2+:2 6.53 R A F G 24.14 0.00 1.97 0.00 H34 H34 H41 H41 C C D D 139 142 62 66
4 H4E0T0C0D0 nnnhhl 2:1+1 14.90 R F R G 24.14 1.97 33.50 0.00 H34 H41 H41 H41 C D D D 139 62 63 66
4 H4E0T0C0D0 nnnhhl 2:1+1 28.98 R R G D 24.14 33.50 0.00 58.30 H34 H41 H41 H41 C D D D 139 63 66 67
3 H3E0T0C0D0 hhl 2:1 1.65 I F F 1.39 3.06 0.50 H34 H34 H34 C C C 140 143 144
3 H3E0T0C0D0 nhn :2+1 12.67 I F W 1.39 0.50 36.12 H34 H34 H38 C C C 140 144 188
4 H4E0T0C0D0 nnnhhl 2:1+1 3.55 A S F F 0.00 7.87 4.36 1.97 H34 H34 H34 H41 C C C D 142 145 146 62
3 H3E0T0C0D0 hhl 2:1 2.47 A F F 0.00 3.06 4.36 H34 H34 H34 C C C 142 143 146
4 H4E0T0C0D0 nnnhhl 2:1+1 1.10 F F G M 3.06 0.50 0.36 0.48 H34 H34 H34 H36 C C C C 143 144 147 170
4 H4E0T0C0D0 nnnhhl 2:1+1 7.14 F M Y L 3.06 0.48 23.03 1.98 H34 H36 H36 H36 C C C C 143 170 173 174
4 H4E0T0C0D0 nnnhhl 2:1+1 7.22 F Y L L 3.06 23.03 1.98 0.82 H34 H36 H36 H36 C C C C 143 173 174 178
4 H4E0T0C0D0 nnnhhl 2:1+1 3.38 G L C I 0.36 10.08 0.42 2.67 H34 H34 H34 H36 C C C C 147 150 151 166
3 H3E0T0C0D0 hhl 2:1 4.68 G C V 1.73 0.42 11.89 H34 H34 H34 C C C 148 151 152
3 H3E0T0C0D0 hhl 2:1 17.94 A V E 22.79 11.89 19.13 H34 H34 H34 C C C 149 152 153
4 H4E0T0C0D0 nnnhhl 2:1+1 3.42 L C S I 10.08 0.42 0.49 2.67 H34 H34 H34 H36 C C C C 150 151 154 166
4 H4E0T0C0D0 nnnhhl 2:1+1 5.94 C S V V 0.42 0.49 14.76 8.08 H34 H34 H34 H36 C C C C 151 154 155 163
4 H4E0T0C0D0 hnnnnh :2+:2 2.92 C S V I 0.42 0.49 8.08 2.67 H34 H34 H36 H36 C C C C 151 154 163 166
3 H3E0T0C0D0 hhl 2:1 38.22 V E D 11.89 19.13 83.64 H34 H34 H34 C C C 152 153 156
3 H2E0T0C1D0 nhl 2:1 59.97 E D K 19.13 83.64 77.13 H34 H34 C35 C C C 153 156 157
4 H3E0T0C1D0 lnnnnn 2+1+1 12.34 S V M V 0.49 14.76 26.05 8.08 H34 H34 C35 H36 C C C C 154 155 159 163
4 H3E0T0C1D0 lnnnnn 2+1+1 9.39 S M L V 0.49 26.05 2.96 8.08 H34 C35 H36 H36 C C C C 154 159 162 163
4 H4E0T0C0D0 nnnhhl 2:1+1 3.55 S L V I 0.49 2.96 8.08 2.67 H34 H36 H36 H36 C C C C 154 162 163 166
3 H1E0T0C2D0 nnl 2+1 64.57 V E M 14.76 152.89 26.05 H34 C35 C35 C C C 155 158 159
3 H1E0T0C2D0 nnl 2+1 88.54 V E Q 14.76 152.89 97.97 H34 C35 C35 C C C 155 158 160
3 H0E0T0C3D0 lll 3 85.36 K E M 77.13 152.89 26.05 C35 C35 C35 C C C 157 158 159
4 H2E0T0C2D0 llnlnl 4 28.61 M V L V 26.05 77.36 2.96 8.08 C35 C35 H36 H36 C C C C 159 161 162 163
4 H2E0T0C2D0 lnnlnl 4 61.99 Q V V S 97.97 77.36 8.08 64.55 C35 C35 H36 H36 C C C C 160 161 163 164
3 H2E0T0C1D0 nnl 2+1 79.00 V S R 77.36 64.55 95.09 C35 H36 H36 C C C 161 164 165
4 H4E0T0C0D0 hhhlhh 2:1:1 35.21 L R I W 2.96 95.09 2.67 40.11 H36 H36 H36 H36 C C C C 162 165 166 169
3 H3E0T0C0D0 hhl 2:1 64.69 S R A 64.55 95.09 34.42 H36 H36 H36 C C C 164 165 168
3 H3E0T0C0D0 hhl 2:1 56.54 R A W 95.09 34.42 40.11 H36 H36 H36 C C C 165 168 169
3 H3E0T0C0D0 hhl 2:1 39.35 A A T 34.42 6.22 77.42 H36 H36 H36 C C C 168 171 172
3 H3E0T0C0D0 hhl 2:1 50.65 A W T 34.42 40.11 77.42 H36 H36 H36 C C C 168 169 172
3 H3E0T0C0D0 hhl 2:1 46.85 W T Y 40.11 77.42 23.03 H36 H36 H36 C C C 169 172 173
3 H3E0T0C0D0 hhl 2:1 40.53 A T N 6.22 77.42 37.95 H36 H36 H36 C C C 171 172 175
3 H3E0T0C0D0 hhl 2:1 64.72 T N D 77.42 37.95 78.79 H36 H36 H36 C C C 172 175 176
3 H3E0T0C0D0 hhl 2:1 59.75 T Y D 77.42 23.03 78.79 H36 H36 H36 C C C 172 173 176
3 H3E0T0C0D0 hhl 2:1 70.15 Y D H 23.03 78.79 108.63 H36 H36 H36 C C C 173 176 177
3 H3E0T0C0D0 hhl 2:1 44.16 Y H L 23.03 108.63 0.82 H36 H36 H36 C C C 173 177 178
4 H4E0T0C0D0 hhhlll 3:1 18.04 L L E P 1.98 0.82 12.93 56.41 H36 H36 H36 H36 C C C C 174 178 179 180
4 H4E0T0C0D0 hhhlhh 2:1:1 4.08 L L E I 1.98 0.82 12.93 0.60 H36 H36 H36 H36 C C C C 174 178 179 182
4 H4E0T0C0D0 lhhhhl 2:2 27.32 L N E P 1.98 37.95 12.93 56.41 H36 H36 H36 H36 C C C C 174 175 179 180
4 H4E0T0C0D0 nnnhhh :3+1 12.91 L E I W 1.98 12.93 0.60 36.12 H36 H36 H36 H38 C C C C 174 179 182 188
3 H3E0T0C0D0 hhl 2:1 57.72 N D P 37.95 78.79 56.41 H36 H36 H36 C C C 175 176 180
3 H3E0T0C0D0 hhl 2:1 81.28 D H P 78.79 108.63 56.41 H36 H36 H36 C C C 176 177 180
4 H4E0T0C0D0 lhhlhl 4 52.66 H L P W 108.63 0.82 56.41 44.79 H36 H36 H36 H36 C C C C 177 178 180 181
4 H4E0T0C0D0 nnnhhl 2:1+1 37.38 E I Q W 12.93 0.60 99.86 36.12 H36 H36 H36 H38 C C C C 179 182 183 188
3 H3E0T0C0D0 hhl 2:1 56.40 E P Q 12.93 56.41 99.86 H36 H36 H36 C C C 179 180 183
3 H3E0T0C0D0 hhl 2:1 96.56 P Q E 56.41 99.86 133.41 H36 H36 H36 C C C 180 183 184
3 H3E0T0C0D0 hhl 2:1 78.20 P W E 56.41 44.79 133.41 H36 H36 H36 C C C 180 181 184
3 H2E0T0C1D0 nhl 2:1 80.73 W E N 44.79 133.41 63.98 H36 H36 C37 C C C 181 184 185
4 H2E0T0C2D0 lnnnnl 2+2 39.38 I Q G G 0.60 99.86 48.97 8.07 H36 H36 C37 C37 C C C C 182 183 186 187
4 H3E0T0C1D0 lnnnnl 2+2 36.16 I Q G W 0.60 99.86 8.07 36.12 H36 H36 C37 H38 C C C C 182 183 187 188
3 H1E0T0C2D0 nnl 2+1 37.85 I N G 0.60 63.98 48.97 H36 C37 C37 C C C 182 185 186
3 H1E0T0C2D0 nnl 2+1 48.88 N G T 63.98 48.97 33.69 C37 C37 H38 C C C 185 186 190
4 H2E0T0C2D0 lnnlnl 4 46.96 G G D T 48.97 8.07 97.12 33.69 C37 C37 H38 H38 C C C C 186 187 189 190
3 H3E0T0C0D0 hhl 2:1 88.61 D V E 97.12 44.69 124.01 H38 H38 H38 C C C 189 192 193
3 H3E0T0C0D0 hhl 2:1 84.94 D T E 97.12 33.69 124.01 H38 H38 H38 C C C 189 190 193
3 H3E0T0C0D0 hhl 2:1 82.95 T E L 33.69 124.01 91.15 H38 H38 H38 C C C 190 193 194
4 H2E0T0C2D0 lnnnnl 2+2 91.67 V E G N 44.69 124.01 13.80 184.20 H38 H38 C39 C39 C C C C 192 193 196 197
4 H3E0T0C1D0 lhnlnl 4 129.92 R P I W 236.58 61.82 71.21 150.05 C40 H41 H41 H41 D D D D 53 54 56 57
3 H3E0T0C0D0 lll 3 51.43 P E I 61.82 21.25 71.21 H41 H41 H41 D D D 54 55 56
3 H3E0T0C0D0 hhl 2:1 95.26 I W Q 71.21 150.05 64.53 H41 H41 H41 D D D 56 57 60
3 H3E0T0C0D0 hhl 2:1 79.96 W Q E 150.05 64.53 25.31 H41 H41 H41 D D D 57 60 61
3 H3E0T0C0D0 hhl 2:1 59.73 W I E 150.05 3.83 25.31 H41 H41 H41 D D D 57 58 61
3 H3E0T0C0D0 hhl 2:1 83.51 Q R R 64.53 33.50 152.51 H41 H41 H41 D D D 60 63 64
3 H3E0T0C0D0 hhl 2:1 80.78 Q E R 64.53 25.31 152.51 H41 H41 H41 D D D 60 61 64
3 H3E0T0C0D0 hhl 2:1 61.37 E R I 25.31 152.51 6.28 H41 H41 H41 D D D 61 64 65
3 H3E0T0C0D0 hhl 2:1 81.44 R R D 33.50 152.51 58.30 H41 H41 H41 D D D 63 64 67
3 H3E0T0C0D0 hhl 2:1 102.05 R D E 152.51 58.30 95.33 H41 H41 H41 D D D 64 67 68
3 H3E0T0C0D0 hhl 2:1 84.71 R I E 152.51 6.28 95.33 H41 H41 H41 D D D 64 65 68
2 H1E0T0C1D0 n 1+1 106.88 E A 95.33 118.43 H41 C42 D D 68 71
2 H1E0T0C1D0 l 2 90.20 N A 61.96 118.43 H41 C42 D D 70 71
