# Supplementary material for: Characterizing the consensus residue specificity and surface of BCL-2 binding to BH3 ligands using the Knob-Socket model
Source: PLoS One. 2023 Feb 16;18(2):e0281463. doi: 10.1371/journal.pone.0281463 (PMC9934389; doi:10.1371/journal.pone.0281463)
Supplement: S1 File — (TGZ) [file pone.0281463.s008.tgz › BCL3_Bax_KS_files/2k7w/f2k7w.index]

1 1 A M C 1
2 2 A D T 2
3 3 A G T 2
4 4 A S T 2
5 5 A G T 2
6 6 A E C 3
7 7 A Q C 3
8 8 A P T 4
9 9 A R T 4
10 10 A G T 4
11 11 A G C 5
12 12 A G C 5
13 13 A P C 5
14 14 A T C 5
15 15 A S C 5
16 16 A S H 6
17 17 A E H 6
18 18 A Q H 6
19 19 A I H 6
20 20 A M H 6
21 21 A K H 6
22 22 A T H 6
23 23 A G H 6
24 24 A A H 6
25 25 A L H 6
26 26 A L H 6
27 27 A L H 6
28 28 A Q H 6
29 29 A G H 6
30 30 A F H 6
31 31 A I H 6
32 32 A Q H 6
33 33 A D H 6
34 34 A R H 6
35 35 A A H 6
36 36 A G H 6
37 37 A R H 6
38 38 A M H 6
39 39 A G C 7
40 40 A G C 7
41 41 A E C 7
42 42 A A C 7
43 43 A P C 7
44 44 A E C 7
45 45 A L C 7
46 46 A A C 7
47 47 A L C 7
48 48 A D C 7
49 49 A P C 7
50 50 A V C 7
51 51 A P C 7
52 52 A Q C 7
53 53 A D C 7
54 54 A A C 7
55 55 A S H 8
56 56 A T H 8
57 57 A K H 8
58 58 A K H 8
59 59 A L H 8
60 60 A S H 8
61 61 A E H 8
62 62 A C H 8
63 63 A L H 8
64 64 A K H 8
65 65 A R H 8
66 66 A I H 8
67 67 A G H 8
68 68 A D H 8
69 69 A E H 8
70 70 A L T 9
71 71 A D T 9
72 72 A S T 9
73 73 A N C 10
74 74 A M H 11
75 75 A E H 11
76 76 A L H 11
77 77 A Q H 11
78 78 A R H 11
79 79 A M H 11
80 80 A I H 11
81 81 A A C 12
82 82 A A C 12
83 83 A V C 12
84 84 A D C 12
85 85 A T C 12
86 86 A D C 12
87 87 A S C 12
88 88 A P H 13
89 89 A R H 13
90 90 A E H 13
91 91 A V H 13
92 92 A F H 13
93 93 A F H 13
94 94 A R H 13
95 95 A V H 13
96 96 A A H 13
97 97 A A H 13
98 98 A D H 13
99 99 A M H 13
100 100 A F H 13
101 101 A S H 13
102 102 A D C 14
103 103 A G C 14
104 104 A N C 14
105 105 A F C 14
106 106 A N C 14
107 107 A W C 14
108 108 A G H 15
109 109 A R H 15
110 110 A V H 15
111 111 A V H 15
112 112 A A H 15
113 113 A L H 15
114 114 A F H 15
115 115 A Y H 15
116 116 A F H 15
117 117 A A H 15
118 118 A S H 15
119 119 A K H 15
120 120 A L H 15
121 121 A V H 15
122 122 A L H 15
123 123 A K H 15
124 124 A A H 15
125 125 A L H 15
126 126 A C T 16
127 127 A T T 16
128 128 A K T 16
129 129 A V C 17
130 130 A P H 18
131 131 A E H 18
132 132 A L H 18
133 133 A I H 18
134 134 A R H 18
135 135 A T H 18
136 136 A I H 18
137 137 A M H 18
138 138 A G H 18
139 139 A W H 18
140 140 A T H 18
141 141 A L H 18
142 142 A D H 18
143 143 A F H 18
144 144 A L H 18
145 145 A R H 18
146 146 A E H 18
147 147 A R H 18
148 148 A L H 18
149 149 A L H 18
150 150 A G H 18
151 151 A W H 18
152 152 A I H 18
153 153 A Q H 18
154 154 A D H 18
155 155 A Q T 19
156 156 A G T 19
157 157 A G T 19
158 158 A W T 19
159 159 A D H 20
160 160 A G H 20
161 161 A L H 20
162 162 A L H 20
163 163 A S H 20
164 164 A Y H 20
165 165 A F C 21
166 166 A G C 21
167 167 A T C 21
168 168 A P C 21
169 169 A T C 21
170 170 A W H 22
171 171 A Q H 22
172 172 A T H 22
173 173 A V H 22
174 174 A T H 22
175 175 A I H 22
176 176 A F H 22
177 177 A V H 22
178 178 A A H 22
179 179 A G H 22
180 180 A V H 22
181 181 A L H 22
182 182 A T H 22
183 183 A A H 22
184 184 A S H 22
185 185 A L H 22
186 186 A T H 22
187 187 A I H 22
188 188 A W H 22
189 189 A K C 23
190 190 A K C 23
191 191 A M C 23
192 192 A G C 23
193 145 B E C 24
194 146 B I C 24
195 147 B W H 25
196 148 B I H 25
197 149 B A H 25
198 150 B Q H 25
199 151 B E H 25
200 152 B L H 25
201 153 B R H 25
202 154 B R H 25
203 155 B I H 25
204 156 B G H 25
205 157 B D H 25
206 158 B E H 25
207 159 B F H 25
208 160 B N H 25
209 161 B A H 25
210 162 B Y H 25
211 163 B Y H 25
212 164 B A C 26
