# Supplementary material for: Characterizing the consensus residue specificity and surface of BCL-2 binding to BH3 ligands using the Knob-Socket model
Source: PLoS One. 2023 Feb 16;18(2):e0281463. doi: 10.1371/journal.pone.0281463 (PMC9934389; doi:10.1371/journal.pone.0281463)
Supplement: S1 File — (TGZ) [file pone.0281463.s008.tgz › BCL3_Bax_KS_files/2k7w/f2k7w.knob-socket]

4 H4E0T0C0D0 nnnhhl 2:1+1 31.75 A M F R 4.37 22.36 85.32 14.97 H13 H13 H13 H15 A A A A 96 99 100 109
4 H4E0T0C0D0 nnnhhl 2:1+1 13.26 M R A L 22.36 14.97 0.03 15.67 H13 H15 H15 H15 A A A A 99 109 112 113
4 H4E0T0C0D0 nnnnnh :2+1+1 16.35 M R A V 22.36 14.97 0.03 28.05 H13 H15 H15 H22 A A A A 99 109 112 180
4 H2E0T0C2D0 lnnlnn 3+1 52.96 F W R W 130.00 18.95 14.97 47.92 C14 C14 H15 H18 A A A A 105 107 109 151
4 H2E0T0C2D0 llnlll 4 18.49 N W G R 39.06 18.95 0.96 14.97 C14 C14 H15 H15 A A A A 106 107 108 109
4 H3E0T0C1D0 lnnlnn 3+1 24.30 W R V W 18.95 14.97 15.34 47.92 C14 H15 H15 H18 A A A A 107 109 110 151
4 H4E0T0C0D0 nnnhhl 2:1+1 11.00 G R A V 0.96 14.97 0.03 28.05 H15 H15 H15 H22 A A A A 108 109 112 180
4 H4E0T0C0D0 nnnnnh :2+1+1 34.06 A F R F 4.37 85.32 14.97 31.60 H13 H13 H15 H18 A A A A 96 100 109 143
4 H4E0T0C0D0 nnnnnh :2+1+1 38.02 F R F L 85.32 14.97 31.60 20.18 H13 H15 H18 H18 A A A A 100 109 143 148
4 H4E0T0C0D0 nnnnnh :2+1+1 16.65 A R L F 4.37 14.97 15.67 31.60 H13 H15 H15 H18 A A A A 96 109 113 143
4 H0E0T3C1D0 lnnlnl 4 78.29 D G G Q 129.27 52.53 34.05 97.29 T2 T2 T2 C3 A A A A 2 3 5 7
4 H0E0T3C1D0 llnlll 4 127.17 Q P R G 97.29 122.39 250.39 38.60 C3 T4 T4 T4 A A A A 7 8 9 10
4 H3E0T0C1D0 nnnlnh 2:1+1 47.91 S S I Q 36.99 52.68 1.64 100.33 C5 H6 H6 H18 A A A A 15 16 19 153
4 H4E0T0C0D0 nnnhhl 2:1+1 53.55 S E M R 52.68 78.77 0.78 81.97 H6 H6 H6 H18 A A A A 16 17 20 145
4 H4E0T0C0D0 nnnhhl 2:1+1 20.25 S I M L 52.68 1.64 0.78 25.89 H6 H6 H6 H18 A A A A 16 19 20 149
4 H4E0T0C0D0 nnnnnh :2+1+1 41.95 E M R I 78.77 0.78 81.97 6.30 H6 H6 H18 H25 A A A B 17 20 145 155
4 H4E0T0C0D0 nnnhhl 2:1+1 34.90 E M K I 78.77 0.78 53.76 6.30 H6 H6 H6 H25 A A A B 17 20 21 155
4 H3E0T1C0D0 nnnhhl 2:1+1 37.45 Q I T W 91.87 1.64 25.19 31.12 H6 H6 H6 T19 A A A A 18 19 22 158
4 H4E0T0C0D0 nnnhhl 2:1+1 4.42 I M G L 1.64 0.78 1.36 13.89 H6 H6 H6 H18 A A A A 19 20 23 144
4 H3E0T1C0D0 nnnnnh :2+1+1 12.00 I G L W 1.64 1.36 13.89 31.12 H6 H6 H18 T19 A A A A 19 23 144 158
4 H4E0T0C0D0 nnnhhh :3+1 10.70 I L L I 1.64 13.89 25.89 1.38 H6 H18 H18 H18 A A A A 19 144 149 152
4 H3E0T1C0D0 nnnnnh :2+1+1 12.01 I L I W 1.64 13.89 1.38 31.12 H6 H18 H18 T19 A A A A 19 144 152 158
4 H3E0T1C0D0 nnnhhl 2:1+1 14.83 I T G W 1.64 25.19 1.36 31.12 H6 H6 H6 T19 A A A A 19 22 23 158
4 H4E0T0C0D0 nnnhhl 2:1+1 32.31 I L I Q 1.64 25.89 1.38 100.33 H6 H18 H18 H18 A A A A 19 149 152 153
4 H3E0T1C0D0 lnnnnn 2+1+1 28.19 I I Q G 1.64 1.38 100.33 9.40 H6 H18 H18 T19 A A A A 19 152 153 157
4 H2E0T2C0D0 lnnnnn 2+1+1 10.88 I I G W 1.64 1.38 9.40 31.12 H6 H18 T19 T19 A A A A 19 152 157 158
4 H4E0T0C0D0 nnnhhl 2:1+1 24.28 M L L R 0.78 0.47 13.89 81.97 H6 H18 H18 H18 A A A A 20 141 144 145
4 H4E0T0C0D0 nnnhhl 2:1+1 0.66 M G A L 0.78 1.36 0.04 0.47 H6 H6 H6 H18 A A A A 20 23 24 141
4 H4E0T0C0D0 nnnnnh :2+1+1 1.90 M A L I 0.78 0.04 0.47 6.30 H6 H6 H18 H25 A A A B 20 24 141 155
4 H4E0T0C0D0 nnnhhl 2:1+1 15.22 M K A I 0.78 53.76 0.04 6.30 H6 H6 H6 H25 A A A B 20 21 24 155
4 H4E0T0C0D0 nnnhhl 2:1+1 30.63 M L R L 0.78 13.89 81.97 25.89 H6 H18 H18 H18 A A A A 20 144 145 149
4 H4E0T0C0D0 nnnhhl 2:1+1 28.35 K A L F 53.76 0.04 19.24 40.37 H6 H6 H6 H25 A A A B 21 24 25 159
4 H4E0T0C0D0 nnnhhl 2:1+1 42.41 K I E F 53.76 6.30 69.23 40.37 H6 H25 H25 H25 A B B B 21 155 158 159
4 H4E0T0C0D0 nnnhhl 2:1+1 34.64 K T L F 53.76 25.19 19.24 40.37 H6 H6 H6 H25 A A A B 21 22 25 159
4 H4E0T0C0D0 nnnhhl 2:1+1 16.04 T L L T 25.19 19.24 7.03 12.70 H6 H6 H6 H8 A A A A 22 25 26 56
4 H3E0T1C0D0 nnnhhl 2:1+1 16.18 T G L W 25.19 1.36 7.03 31.12 H6 H6 H6 T19 A A A A 22 23 26 158
4 H3E0T1C0D0 nnnnnh :2+1+1 18.32 T L L W 25.19 7.03 9.95 31.12 H6 H6 H8 T19 A A A A 22 26 59 158
4 H4E0T0C0D0 nnnhhl 2:1+1 2.93 G A L L 1.36 0.04 9.86 0.47 H6 H6 H6 H18 A A A A 23 24 27 141
4 H4E0T0C0D0 nnnhhl 2:1+1 5.00 A L Q M 0.04 9.86 7.58 2.51 H6 H6 H6 H18 A A A A 24 27 28 137
4 H4E0T0C0D0 nnnnnh :2+1+1 2.53 A Q M G 0.04 7.58 2.51 0.00 H6 H6 H18 H25 A A A B 24 28 137 156
4 H4E0T0C0D0 nnnhhl 2:1+1 16.81 A L Q F 0.04 19.24 7.58 40.37 H6 H6 H6 H25 A A A B 24 25 28 159
4 H4E0T0C0D0 nnnnnh :2+1+1 0.75 A M L G 0.04 2.51 0.47 0.00 H6 H18 H18 H25 A A A B 24 137 141 156
4 H4E0T0C0D0 lnnnnn 2+1+1 1.70 A L I G 0.04 0.47 6.30 0.00 H6 H18 H25 H25 A A B B 24 141 155 156
4 H4E0T0C0D0 nnnhhl 2:1+1 11.68 A I G F 0.04 6.30 0.00 40.37 H6 H25 H25 H25 A B B B 24 155 156 159
4 H4E0T0C0D0 nnnhhl 2:1+1 57.35 L F Y Y 19.24 40.37 136.02 33.79 H6 H25 H25 H25 A B B B 25 159 162 163
4 H4E0T0C0D0 nnnhhl 2:1+1 16.75 L L G S 19.24 7.03 24.92 15.81 H6 H6 H6 H8 A A A A 25 26 29 60
4 H4E0T0C0D0 nnnhhl 2:1+1 15.85 L G F S 7.03 24.92 15.65 15.81 H6 H6 H6 H8 A A A A 26 29 30 60
4 H4E0T0C0D0 nnnhhl 2:1+1 15.72 L L F F 7.03 9.86 15.65 30.33 H6 H6 H6 H15 A A A A 26 27 30 114
4 H4E0T0C0D0 nnnnnh :2+1+1 18.98 L F L F 7.03 15.65 22.93 30.33 H6 H6 H8 H15 A A A A 26 30 63 114
4 H4E0T0C0D0 nnnhhl 2:1+1 11.37 L T L S 7.03 12.70 9.95 15.81 H6 H8 H8 H8 A A A A 26 56 59 60
4 H4E0T0C0D0 nnnhhl 2:1+1 13.93 L L S L 7.03 9.95 15.81 22.93 H6 H8 H8 H8 A A A A 26 59 60 63
4 H4E0T0C0D0 nnnnnh :2+1+1 17.02 L L L L 7.03 9.95 22.93 28.18 H6 H8 H8 H20 A A A A 26 59 63 161
4 H4E0T0C0D0 nnnhhl 2:1+1 6.43 L M T L 9.86 2.51 12.87 0.47 H6 H18 H18 H18 A A A A 27 137 140 141
4 H4E0T0C0D0 nnnhhl 2:1+1 11.27 L Q I M 9.86 7.58 25.15 2.51 H6 H6 H6 H18 A A A A 27 28 31 137
4 H4E0T0C0D0 nnnnnh :2+1+1 16.74 L F T L 9.86 30.33 12.87 13.89 H6 H15 H18 H18 A A A A 27 114 140 144
4 H4E0T0C0D0 nnnhhl 2:1+1 9.27 L T L L 9.86 12.87 0.47 13.89 H6 H18 H18 H18 A A A A 27 140 141 144
4 H4E0T0C0D0 nnnnnh :2+1+1 11.06 Q M G N 7.58 2.51 0.00 34.15 H6 H18 H25 H25 A A B B 28 137 156 160
4 H4E0T0C0D0 nnnhhl 2:1+1 20.52 Q G F N 7.58 0.00 40.37 34.15 H6 H25 H25 H25 A B B B 28 156 159 160
4 H3E0T0C1D0 nnnnnh :2+1+1 41.65 Q Q N A 7.58 75.65 34.15 49.22 H6 H6 H25 C26 A A B B 28 32 160 164
4 H4E0T0C0D0 nnnhhl 2:1+1 28.97 Q F N Y 7.58 40.37 34.15 33.79 H6 H25 H25 H25 A B B B 28 159 160 163
4 H3E0T0C1D0 nnnlnh 2:1+1 31.18 Q N Y A 7.58 34.15 33.79 49.22 H6 H25 H25 C26 A B B B 28 160 163 164
4 H4E0T0C0D0 nnnhhl 2:1+1 25.20 F S L K 15.65 15.81 22.93 46.42 H6 H8 H8 H8 A A A A 30 60 63 64
4 H4E0T0C0D0 nnnhhl 2:1+1 25.05 F L K G 15.65 22.93 46.42 15.18 H6 H8 H8 H8 A A A A 30 63 64 67
4 H4E0T0C0D0 nnnhhl 2:1+1 42.81 F D R K 15.65 56.34 52.82 46.42 H6 H6 H6 H8 A A A A 30 33 34 64
4 H4E0T0C0D0 nnnhhl 2:1+1 19.04 F F Y S 15.65 30.33 12.85 17.31 H6 H15 H15 H15 A A A A 30 114 115 118
4 H4E0T0C0D0 nnnhhl 2:1+1 28.47 I V L L 25.15 6.82 36.73 45.18 H6 H15 H15 H15 A A A A 31 121 122 125
4 H4E0T0C0D0 nnnnnh :2+1+1 22.34 I V L I 25.15 6.82 45.18 12.22 H6 H15 H15 H18 A A A A 31 121 125 133
4 H4E0T0C0D0 nnnhhl 2:1+1 21.73 I I R M 25.15 12.22 47.02 2.51 H6 H18 H18 H18 A A A A 31 133 134 137
4 H4E0T0C0D0 nnnnnh :2+1+1 11.67 I V I M 25.15 6.82 12.22 2.51 H6 H15 H18 H18 A A A A 31 121 133 137
4 H4E0T0C0D0 nnnhhl 2:1+1 85.15 R R M L 52.82 165.18 85.86 36.73 H6 H6 H6 H15 A A A A 34 37 38 122
4 H3E0T1C0D0 nnnlnh 2:1+1 63.62 M L L C 85.86 36.73 45.18 86.73 H6 H15 H15 T16 A A A A 38 122 125 126
4 H1E0T0C3D0 llnlnn 3+1 75.05 L D P Y 102.23 109.80 54.37 33.79 C7 C7 C7 H25 A A A B 47 48 49 163
5 H1E0T0C4D0 nnnnllnlll 4+1 68.62 D P V P Y 109.80 54.37 84.28 60.85 33.79 C7 C7 C7 C7 H25 A A A A B 48 49 50 51 163
5 H1E0T0C4D0 nnnnllnlll 4+1 73.43 P V P Q Y 54.37 84.28 60.85 133.88 33.79 C7 C7 C7 C7 H25 A A A A B 49 50 51 52 163
4 H1E0T0C3D0 llnlnn 3+1 69.09 P Q D Y 60.85 133.88 47.83 33.79 C7 C7 C7 H25 A A A B 51 52 53 163
4 H3E0T1C0D0 lnnnnn 2+1+1 40.93 L W L L 9.95 31.12 28.18 94.46 H8 T19 H20 H20 A A A A 59 158 161 162
4 H3E0T0C1D0 nnnhhl 2:1+1 80.94 C R I F 22.98 120.85 61.17 118.74 H8 H8 H8 C21 A A A A 62 65 66 165
4 H2E0T2C0D0 lnnnnn 2+1+1 20.79 G L D Y 15.18 9.12 46.03 12.85 H8 T9 T9 H15 A A A A 67 70 71 115
4 H3E0T1C0D0 nnnnnh :2+1+1 27.98 G D Y K 15.18 46.03 12.85 37.88 H8 T9 H15 H15 A A A A 67 71 115 119
5 H3E0T1C1D0 nnnnnnnnnl 2+1+1+1 27.89 L N L Q Y 9.12 35.88 10.03 71.58 12.85 T9 C10 H11 H11 H15 A A A A A 70 73 76 77 115
4 H3E0T1C0D0 nnnnnh :2+1+1 15.43 L V Y V 9.12 28.30 12.85 11.44 T9 H15 H15 H22 A A A A 70 111 115 177
4 H3E0T1C0D0 nnnnnh :2+1+1 11.00 L Y V L 9.12 12.85 11.44 10.61 T9 H15 H22 H22 A A A A 70 115 177 181
4 H3E0T1C0D0 nnnhhl 2:1+1 25.38 L T V A 9.12 52.53 11.44 28.42 T9 H22 H22 H22 A A A A 70 174 177 178
4 H3E0T1C0D0 nnnnnh :2+1+1 14.54 L L A L 9.12 10.03 28.42 10.61 T9 H11 H22 H22 A A A A 70 76 178 181
4 H3E0T1C0D0 nnnhhl 2:1+1 14.90 L V A L 9.12 11.44 28.42 10.61 T9 H22 H22 H22 A A A A 70 177 178 181
4 H3E0T1C0D0 nnnnnh :2+1+1 42.09 D Q Y K 46.03 71.58 12.85 37.88 T9 H11 H15 H15 A A A A 71 77 115 119
4 H4E0T0C0D0 nnnhhl 2:1+1 28.11 L Q I Y 10.03 71.58 17.98 12.85 H11 H11 H11 H15 A A A A 76 77 80 115
4 H4E0T0C0D0 nnnnnh :2+1+1 12.87 L I Y L 10.03 17.98 12.85 10.61 H11 H11 H15 H22 A A A A 76 80 115 181
4 H4E0T0C0D0 nnnhhl 2:1+1 28.40 L M I L 10.03 63.12 17.98 22.48 H11 H11 H11 H22 A A A A 76 79 80 185
4 H4E0T0C0D0 nnnhhl 2:1+1 24.22 L A L T 10.03 28.42 10.61 47.82 H11 H22 H22 H22 A A A A 76 178 181 182
4 H4E0T0C0D0 nnnhhl 2:1+1 22.74 L L T L 10.03 10.61 47.82 22.48 H11 H22 H22 H22 A A A A 76 181 182 185
4 H3E0T0C1D0 lnnnnn 2+1+1 33.17 M I V L 63.12 17.98 29.09 22.48 H11 H11 C12 H22 A A A A 79 80 83 185
4 H4E0T0C0D0 nnnhhl 2:1+1 20.15 I Y F K 17.98 12.85 11.88 37.88 H11 H15 H15 H15 A A A A 80 115 116 119
4 H4E0T0C0D0 lnnnnn 2+1+1 13.33 I Y F L 17.98 12.85 11.88 10.61 H11 H15 H15 H22 A A A A 80 115 116 181
4 H4E0T0C0D0 nnnnnh :2+1+1 15.74 I F L L 17.98 11.88 10.61 22.48 H11 H15 H22 H22 A A A A 80 116 181 185
4 H1E0T0C3D0 llnlnn 3+1 42.76 V D T V 29.09 59.86 75.29 6.80 C12 C12 C12 H13 A A A A 83 84 85 91
4 H2E0T0C2D0 lnnnnn 2+1+1 34.22 V T V L 29.09 75.29 6.80 25.69 C12 C12 H13 H15 A A A A 83 85 91 120
4 H3E0T0C1D0 nnnnnh :2+1+1 18.37 V V F L 29.09 6.80 11.88 25.69 C12 H13 H15 H15 A A A A 83 91 116 120
4 H1E0T0C3D0 lnnnnn 2+1+1 63.89 D W K G 59.86 48.84 81.69 65.16 C12 H22 C23 C23 A A A A 84 188 189 192
4 H3E0T0C1D0 nnnnnh :2+1+1 39.46 T P V L 75.29 50.06 6.80 25.69 C12 H13 H13 H15 A A A A 85 88 91 120
4 H3E0T0C1D0 lnnnnn 2+1+1 44.84 S E V W 29.17 94.57 6.80 48.84 C12 H13 H13 H22 A A A A 87 90 91 188
4 H4E0T0C0D0 nnnhhl 2:1+1 21.10 P V F L 50.06 6.80 1.84 25.69 H13 H13 H13 H15 A A A A 88 91 92 120
4 H4E0T0C0D0 nnnhhl 2:1+1 34.27 P R F W 50.06 51.86 1.84 33.31 H13 H13 H13 H18 A A A A 88 89 92 139
4 H4E0T0C0D0 nnnhhl 2:1+1 29.79 R W D F 51.86 33.31 2.38 31.60 H13 H18 H18 H18 A A A A 89 139 142 143
4 H4E0T0C0D0 nnnnnh :2+1+1 24.52 R W D A 51.86 33.31 2.38 10.54 H13 H18 H18 H25 A A A B 89 139 142 149
4 H3E0T0C1D0 nnnnnh :2+1+1 61.07 R F D E 51.86 107.97 2.38 82.06 H13 H13 H18 C24 A A A B 89 93 142 145
4 H2E0T0C2D0 lnnnnn 2+1+1 73.84 R E I A 51.86 82.06 150.89 10.54 H13 C24 C24 H25 A B B B 89 145 146 149
4 H4E0T0C0D0 nnnhhl 2:1+1 55.38 E V R W 94.57 6.80 71.31 48.84 H13 H13 H13 H22 A A A A 90 91 94 188
4 H4E0T0C0D0 nnnhhl 2:1+1 33.40 V R V W 6.80 71.31 6.65 48.84 H13 H13 H13 H22 A A A A 91 94 95 188
4 H4E0T0C0D0 nnnhhl 2:1+1 6.79 V F V F 6.80 1.84 6.65 11.88 H13 H13 H13 H15 A A A A 91 92 95 116
4 H4E0T0C0D0 nnnhhl 2:1+1 7.13 F V A L 1.84 6.65 4.37 15.67 H13 H13 H13 H15 A A A A 92 95 96 113
4 H4E0T0C0D0 nnnhhl 2:1+1 8.55 F L F A 1.84 15.67 11.88 4.83 H13 H15 H15 H15 A A A A 92 113 116 117
4 H4E0T0C0D0 nnnnnh :2+1+1 8.80 F L A T 1.84 15.67 4.83 12.87 H13 H15 H15 H18 A A A A 92 113 117 140
4 H4E0T0C0D0 nnnnnh :2+1+1 15.49 F L T F 1.84 15.67 12.87 31.60 H13 H15 H18 H18 A A A A 92 113 140 143
4 H4E0T0C0D0 nnnnnh :2+1+1 13.37 F A L F 1.84 4.37 15.67 31.60 H13 H13 H15 H18 A A A A 92 96 113 143
4 H4E0T0C0D0 nnnhhl 2:1+1 11.06 F F A L 1.84 11.88 4.83 25.69 H13 H15 H15 H15 A A A A 92 116 117 120
4 H4E0T0C0D0 nnnnnh :2+1+1 9.87 F A L I 1.84 4.83 25.69 7.12 H13 H15 H15 H18 A A A A 92 117 120 136
4 H4E0T0C0D0 nnnhhl 2:1+1 13.79 F I W T 1.84 7.12 33.31 12.87 H13 H18 H18 H18 A A A A 92 136 139 140
4 H4E0T0C0D0 nnnnnh :2+1+1 6.66 F A I T 1.84 4.83 7.12 12.87 H13 H15 H18 H18 A A A A 92 117 136 140
4 H4E0T0C0D0 nnnhhl 2:1+1 19.91 F W T F 1.84 33.31 12.87 31.60 H13 H18 H18 H18 A A A A 92 139 140 143
4 H4E0T0C0D0 nnnhhl 2:1+1 29.92 R V D S 71.31 6.65 35.43 6.27 H13 H13 H13 H22 A A A A 94 95 98 184
4 H4E0T0C0D0 nnnhhl 2:1+1 57.60 R S I W 71.31 6.27 103.98 48.84 H13 H22 H22 H22 A A A A 94 184 187 188
4 H4E0T0C0D0 nnnhhl 2:1+1 43.02 A A F F 4.37 50.80 85.32 31.60 H13 H13 H13 H18 A A A A 96 97 100 143
4 H4E0T0C0D0 nnnhhl 2:1+1 17.68 V D M S 6.65 35.43 22.36 6.27 H13 H13 H13 H22 A A A A 95 98 99 184
4 H1E0T0C3D0 llnlnn 3+1 62.15 M D G N 22.36 116.89 33.96 75.40 H13 C14 C14 C14 A A A A 99 102 103 104
4 H3E0T0C1D0 nnnnnh :2+1+1 41.75 W V L Y 18.95 28.30 28.18 91.58 C14 H15 H20 H20 A A A A 107 111 161 164
4 H3E0T0C1D0 nnnlnh 2:1+1 34.95 W G V Y 18.95 0.96 28.30 91.58 C14 H15 H15 H20 A A A A 107 108 111 164
4 H4E0T0C0D0 nnnhhl 2:1+1 13.15 V A Y V 28.30 0.03 12.85 11.44 H15 H15 H15 H22 A A A A 111 112 115 177
4 H4E0T0C0D0 nnnhhl 2:1+1 10.18 G V A V 0.96 28.30 0.03 11.44 H15 H15 H15 H22 A A A A 108 111 112 177
4 H4E0T0C0D0 nnnhhl 2:1+1 15.92 L F A T 15.67 30.33 4.83 12.87 H15 H15 H15 H18 A A A A 113 114 117 140
4 H4E0T0C0D0 nnnhhl 2:1+1 8.84 A Y F L 0.03 12.85 11.88 10.61 H15 H15 H15 H22 A A A A 112 115 116 181
4 H4E0T0C0D0 nnnhhl 2:1+1 9.55 A L F L 0.03 15.67 11.88 10.61 H15 H15 H15 H22 A A A A 112 113 116 181
4 H4E0T0C0D0 nnnhhl 2:1+1 11.12 A L V I 4.83 25.69 6.82 7.12 H15 H15 H15 H18 A A A A 117 120 121 136
4 H4E0T0C0D0 nnnhhl 2:1+1 11.63 L V A I 25.69 6.82 6.89 7.12 H15 H15 H15 H18 A A A A 120 121 124 136
4 H4E0T0C0D0 nnnhhl 2:1+1 17.78 V A L I 6.82 6.89 45.18 12.22 H15 H15 H15 H18 A A A A 121 124 125 133
4 H4E0T0C0D0 nnnhhl 2:1+1 7.17 V I I M 6.82 12.22 7.12 2.51 H15 H18 H18 H18 A A A A 121 133 136 137
4 H3E0T0C1D0 lnnnnn 2+1+1 27.88 A L V I 6.89 45.18 47.25 12.22 H15 H15 C17 H18 A A A A 124 125 129 133
4 H3E0T0C1D0 lnnnnn 2+1+1 29.39 A V L I 6.89 47.25 51.21 12.22 H15 C17 H18 H18 A A A A 124 129 132 133
4 H4E0T0C0D0 nnnhhl 2:1+1 19.36 A L I I 6.89 51.21 12.22 7.12 H15 H18 H18 H18 A A A A 124 132 133 136
4 H2E0T1C1D0 llnlnn 3+1 90.35 L K V P 45.18 173.98 47.25 95.00 H15 T16 C17 H18 A A A A 125 128 129 130
4 H3E0T0C1D0 nnnlnh 2:1+1 49.91 L V P I 45.18 47.25 95.00 12.22 H15 C17 H18 H18 A A A A 125 129 130 133
4 H4E0T0C0D0 nnnhhl 2:1+1 64.83 E R T R 108.41 47.02 29.55 74.32 H18 H18 H18 H25 A A A B 131 134 135 153
4 H4E0T0C0D0 nnnhhl 2:1+1 31.16 R M G R 47.02 2.51 0.81 74.32 H18 H18 H18 H25 A A A B 134 137 138 153
4 H4E0T0C0D0 nnnhhl 2:1+1 37.92 R T G R 47.02 29.55 0.81 74.32 H18 H18 H18 H25 A A A B 134 135 138 153
4 H4E0T0C0D0 nnnhhl 2:1+1 46.70 R R G D 47.02 74.32 0.00 65.45 H18 H25 H25 H25 A B B B 134 153 156 157
4 H4E0T0C0D0 nnnhhl 2:1+1 36.66 R G D N 47.02 0.00 65.45 34.15 H18 H25 H25 H25 A B B B 134 156 157 160
4 H4E0T0C0D0 nnnhhl 2:1+1 11.76 G W D A 0.81 33.31 2.38 10.54 H18 H18 H18 H25 A A A B 138 139 142 149
4 H4E0T0C0D0 nnnhhl 2:1+1 1.46 G L D L 0.81 0.47 2.38 2.17 H18 H18 H18 H25 A A A B 138 141 142 152
4 H4E0T0C0D0 nnnhhl 2:1+1 21.96 G A L R 0.81 10.54 2.17 74.32 H18 H25 H25 H25 A B B B 138 149 152 153
4 H4E0T0C0D0 nnnhhl 2:1+1 21.75 L D R L 0.47 2.38 81.97 2.17 H18 H18 H18 H25 A A A B 141 142 145 152
4 H4E0T0C0D0 nnnhhl 2:1+1 2.23 L L I G 0.47 2.17 6.30 0.00 H18 H25 H25 H25 A B B B 141 152 155 156
4 H4E0T0C0D0 nnnhhl 2:1+1 47.99 D R E I 2.38 81.97 61.82 45.80 H18 H18 H18 H25 A A A B 142 145 146 148
4 H3E0T0C1D0 nnnnnh :2+1+1 48.02 D E E I 2.38 61.82 82.06 45.80 H18 H18 C24 H25 A A B B 142 146 145 148
4 H3E0T0C1D0 lnnnnn 2+1+1 35.20 D E I A 2.38 82.06 45.80 10.54 H18 C24 H25 H25 A B B B 142 145 148 149
4 H4E0T0C0D0 nnnhhl 2:1+1 15.22 D I A L 2.38 45.80 10.54 2.17 H18 H25 H25 H25 A B B B 142 148 149 152
4 H4E0T0C0D0 lhhlhl 4 75.47 R R L G 81.97 148.60 25.89 45.42 H18 H18 H18 H18 A A A A 145 147 149 150
4 H4E0T0C0D0 nnnhhl 2:1+1 71.42 F F R L 85.32 31.60 148.60 20.18 H13 H18 H18 H18 A A A A 100 143 147 148
4 H2E0T1C1D0 lnnnnn 2+1+1 26.96 W W I Q 18.95 47.92 1.38 39.58 C14 H18 H18 T19 A A A A 107 151 152 155
4 H1E0T3C0D0 llnlnn 3+1 26.62 I Q G G 1.38 39.58 56.10 9.40 H18 T19 T19 T19 A A A A 152 155 156 157
4 H2E0T1C1D0 lnnnnn 2+1+1 26.00 W Q G L 18.95 39.58 17.28 28.18 C14 T19 H20 H20 A A A A 107 155 160 161
4 H1E0T2C1D0 lnnnnn 2+1+1 21.30 W Q G G 18.95 39.58 9.40 17.28 C14 T19 T19 H20 A A A A 107 155 157 160
4 H1E0T3C0D0 llnlnl 4 46.26 Q G G D 39.58 56.10 9.40 79.94 T19 T19 T19 H20 A A A A 155 156 157 159
4 H2E0T2C0D0 lnnlnl 4 36.55 Q G D G 39.58 9.40 79.94 17.28 T19 T19 H20 H20 A A A A 155 157 159 160
4 H3E0T0C1D0 nnnhhl 2:1+1 39.00 W G L Y 18.95 17.28 28.18 91.58 C14 H20 H20 H20 A A A A 107 160 161 164
4 H2E0T0C2D0 llnlnn 3+1 37.64 N W G Y 39.06 18.95 0.96 91.58 C14 C14 H15 H20 A A A A 106 107 108 164
4 H3E0T0C1D0 lnnnnn 2+1+1 52.80 N G Y F 39.06 0.96 91.58 79.60 C14 H15 H20 H22 A A A A 106 108 164 176
4 H4E0T0C0D0 nnnhhl 2:1+1 30.01 G F V V 0.96 79.60 11.44 28.05 H15 H22 H22 H22 A A A A 108 176 177 180
4 H4E0T0C0D0 nnnhhl 2:1+1 12.53 A V V L 0.03 11.44 28.05 10.61 H15 H22 H22 H22 A A A A 112 177 180 181
4 H4E0T0C0D0 lnnnnn 2+1+1 12.17 M A L L 22.36 0.03 15.67 10.61 H13 H15 H15 H22 A A A A 99 112 113 181
4 H4E0T0C0D0 lnnnnn 2+1+1 15.26 M A V L 22.36 0.03 28.05 10.61 H13 H15 H22 H22 A A A A 99 112 180 181
4 H4E0T0C0D0 nnnhhl 2:1+1 16.82 M V L S 22.36 28.05 10.61 6.27 H13 H22 H22 H22 A A A A 99 180 181 184
4 H4E0T0C0D0 nnnhhl 2:1+1 21.06 V S L W 6.65 6.27 22.48 48.84 H13 H22 H22 H22 A A A A 95 184 185 188
