# Supplementary material for: Characterizing the consensus residue specificity and surface of BCL-2 binding to BH3 ligands using the Knob-Socket model
Source: PLoS One. 2023 Feb 16;18(2):e0281463. doi: 10.1371/journal.pone.0281463 (PMC9934389; doi:10.1371/journal.pone.0281463)
Supplement: S1 File — (TGZ) [file pone.0281463.s008.tgz › BCL3_Bax_KS_files/2k7w/f2k7w.nomc.newann]

5 H5E0T0C0D0 nnnhhhnlnn 2:1+:2 12.80 V A M R L 6.65 4.37 22.36 14.97 15.67 H13 H13 H13 H15 H15 A A A A A 95 96 99 109 113
4 H4E0T0C0D0 nnnhhl 2:1+1 31.75 A M F R 4.37 22.36 85.32 14.97 H13 H13 H13 H15 A A A A 96 99 100 109
3 H2E0T0C1D0 nnn 1+1+1 37.58 M N R 22.36 75.40 14.97 H13 C14 H15 A A A 99 104 109
4 H4E0T0C0D0 nnnhhl 2:1+1 13.26 M R A L 22.36 14.97 0.03 15.67 H13 H15 H15 H15 A A A A 99 109 112 113
4 H4E0T0C0D0 nnnnnh :2+1+1 16.35 M R A V 22.36 14.97 0.03 28.05 H13 H15 H15 H22 A A A A 99 109 112 180
4 H2E0T0C2D0 lnnlnn 3+1 52.96 F W R W 130.00 18.95 14.97 47.92 C14 C14 H15 H18 A A A A 105 107 109 151
3 H1E0T0C2D0 nnl 2+1 73.46 N F R 75.40 130.00 14.97 C14 C14 H15 A A A 104 105 109
3 H2E0T0C1D0 nnn 1+1+1 76.76 F F R 85.32 130.00 14.97 H13 C14 H15 A A A 100 105 109
5 H4E0T0C1D0 hnnnnnnlnl 3+:2 32.53 N G R F V 39.06 0.96 14.97 79.60 28.05 C14 H15 H15 H22 H22 A A A A A 106 108 109 176 180
4 H2E0T0C2D0 llnlll 4 18.49 N W G R 39.06 18.95 0.96 14.97 C14 C14 H15 H15 A A A A 106 107 108 109
3 H1E0T0C2D0 nnl 2+1 43.14 N N R 75.40 39.06 14.97 C14 C14 H15 A A A 104 106 109
4 H3E0T0C1D0 lnnlnn 3+1 24.30 W R V W 18.95 14.97 15.34 47.92 C14 H15 H15 H18 A A A A 107 109 110 151
4 H4E0T0C0D0 nnnhhl 2:1+1 11.00 G R A V 0.96 14.97 0.03 28.05 H15 H15 H15 H22 A A A A 108 109 112 180
4 H4E0T0C0D0 lnnnnh 2+:2 24.60 R V L W 14.97 15.34 20.18 47.92 H15 H15 H18 H18 A A A A 109 110 148 151
3 H3E0T0C0D0 hhl 2:1 15.33 R V L 14.97 15.34 15.67 H15 H15 H15 A A A 109 110 113
4 H4E0T0C0D0 nnnnnh :2+1+1 34.06 A F R F 4.37 85.32 14.97 31.60 H13 H13 H15 H18 A A A A 96 100 109 143
4 H4E0T0C0D0 nnnnnh :2+1+1 38.02 F R F L 85.32 14.97 31.60 20.18 H13 H15 H18 H18 A A A A 100 109 143 148
4 H4E0T0C0D0 nnnnnh :2+1+1 16.65 A R L F 4.37 14.97 15.67 31.60 H13 H15 H15 H18 A A A A 96 109 113 143
4 H0E0T3C1D0 lnnlnl 4 78.29 D G G Q 129.27 52.53 34.05 97.29 T2 T2 T2 C3 A A A A 2 3 5 7
3 H0E0T2C1D0 nnl 2+1 122.76 M D G 204.97 129.27 34.05 C1 T2 T2 A A A 1 2 5
3 H0E0T3C0D0 lll 3 60.58 G S G 52.53 95.15 34.05 T2 T2 T2 A A A 3 4 5
3 H0E0T2C1D0 nnl 2+1 111.39 M S G 204.97 95.15 34.05 C1 T2 T2 A A A 1 4 5
3 H0E0T1C2D0 lll 3 103.08 G E Q 34.05 177.90 97.29 T2 C3 C3 A A A 5 6 7
3 H0E0T1C2D0 lll 3 132.53 E Q P 177.90 97.29 122.39 C3 C3 T4 A A A 6 7 8
4 H0E0T3C1D0 llnlll 4 127.17 Q P R G 97.29 122.39 250.39 38.60 C3 T4 T4 T4 A A A A 7 8 9 10
3 H0E0T1C2D0 nnl 2+1 66.17 Q G G 97.29 38.60 62.61 C3 T4 C5 A A A 7 10 11
3 H0E0T0C3D0 lll 3 83.01 G G P 62.61 82.52 103.90 C5 C5 C5 A A A 11 12 13
3 H0E0T0C3D0 lll 3 84.44 P T S 103.90 112.43 36.99 C5 C5 C5 A A A 13 14 15
3 H1E0T0C2D0 lll 3 67.37 T S S 112.43 36.99 52.68 C5 C5 H6 A A A 14 15 16
3 H1E0T0C2D0 nnl 2+1 80.43 T S Q 112.43 36.99 91.87 C5 C5 H6 A A A 14 15 18
3 H2E0T0C1D0 lnl 3 81.29 T S E 112.43 52.68 78.77 C5 H6 H6 A A A 14 16 17
3 H2E0T0C1D0 nnl 2+1 94.36 T E Q 112.43 78.77 91.87 C5 H6 H6 A A A 14 17 18
4 H3E0T0C1D0 nnnlnh 2:1+1 47.91 S S I Q 36.99 52.68 1.64 100.33 C5 H6 H6 H18 A A A A 15 16 19 153
4 H2E0T1C1D0 nnnnnn 1+1+1+1 37.09 S I Q G 36.99 1.64 100.33 9.40 C5 H6 H18 T19 A A A A 15 19 153 157
3 H2E0T0C1D0 nnl 2+1 43.50 S Q I 36.99 91.87 1.64 C5 H6 H6 A A A 15 18 19
4 H4E0T0C0D0 nnnhhl 2:1+1 53.55 S E M R 52.68 78.77 0.78 81.97 H6 H6 H6 H18 A A A A 16 17 20 145
4 H4E0T0C0D0 hnnnnh :2+:2 40.33 S M R L 52.68 0.78 81.97 25.89 H6 H6 H18 H18 A A A A 16 20 145 149
4 H4E0T0C0D0 nnnhhl 2:1+1 20.25 S I M L 52.68 1.64 0.78 25.89 H6 H6 H6 H18 A A A A 16 19 20 149
4 H4E0T0C0D0 hnnnnh :2+:2 45.14 S I L Q 52.68 1.64 25.89 100.33 H6 H6 H18 H18 A A A A 16 19 149 153
4 H4E0T0C0D0 nnnnnh :2+1+1 41.95 E M R I 78.77 0.78 81.97 6.30 H6 H6 H18 H25 A A A B 17 20 145 155
4 H4E0T0C0D0 nnnhhl 2:1+1 34.90 E M K I 78.77 0.78 53.76 6.30 H6 H6 H6 H25 A A A B 17 20 21 155
3 H3E0T0C0D0 hhl 2:1 74.80 E Q K 78.77 91.87 53.76 H6 H6 H6 A A A 17 18 21
4 H3E0T1C0D0 nnnhhl 2:1+1 37.45 Q I T W 91.87 1.64 25.19 31.12 H6 H6 H6 T19 A A A A 18 19 22 158
3 H3E0T0C0D0 hhl 2:1 56.94 Q K T 91.87 53.76 25.19 H6 H6 H6 A A A 18 21 22
4 H4E0T0C0D0 nnnhhl 2:1+1 4.42 I M G L 1.64 0.78 1.36 13.89 H6 H6 H6 H18 A A A A 19 20 23 144
4 H3E0T1C0D0 nnnnnh :2+1+1 12.00 I G L W 1.64 1.36 13.89 31.12 H6 H6 H18 T19 A A A A 19 23 144 158
4 H4E0T0C0D0 lnnnnh 2+:2 10.55 I M L L 1.64 0.78 13.89 25.89 H6 H6 H18 H18 A A A A 19 20 144 149
4 H4E0T0C0D0 nnnhhh :3+1 10.70 I L L I 1.64 13.89 25.89 1.38 H6 H18 H18 H18 A A A A 19 144 149 152
4 H3E0T1C0D0 nnnnnh :2+1+1 12.01 I L I W 1.64 13.89 1.38 31.12 H6 H18 H18 T19 A A A A 19 144 152 158
4 H3E0T1C0D0 nnnhhl 2:1+1 14.83 I T G W 1.64 25.19 1.36 31.12 H6 H6 H6 T19 A A A A 19 22 23 158
4 H4E0T0C0D0 nnnhhl 2:1+1 32.31 I L I Q 1.64 25.89 1.38 100.33 H6 H18 H18 H18 A A A A 19 149 152 153
4 H3E0T1C0D0 lnnnnn 2+1+1 28.19 I I Q G 1.64 1.38 100.33 9.40 H6 H18 H18 T19 A A A A 19 152 153 157
4 H2E0T2C0D0 lnnnnn 2+1+1 10.88 I I G W 1.64 1.38 9.40 31.12 H6 H18 T19 T19 A A A A 19 152 157 158
5 H5E0T0C0D0 hnnnnnnnhn :2+:2+1 18.34 M L R L I 0.78 0.47 81.97 2.17 6.30 H6 H18 H18 H25 H25 A A A B B 20 141 145 152 155
4 H4E0T0C0D0 nnnhhl 2:1+1 24.28 M L L R 0.78 0.47 13.89 81.97 H6 H18 H18 H18 A A A A 20 141 144 145
4 H4E0T0C0D0 nnnhhl 2:1+1 0.66 M G A L 0.78 1.36 0.04 0.47 H6 H6 H6 H18 A A A A 20 23 24 141
4 H4E0T0C0D0 nnnnnh :2+1+1 1.90 M A L I 0.78 0.04 0.47 6.30 H6 H6 H18 H25 A A A B 20 24 141 155
4 H4E0T0C0D0 hnnnnh :2+:2 4.12 M G L L 0.78 1.36 0.47 13.89 H6 H6 H18 H18 A A A A 20 23 141 144
4 H4E0T0C0D0 nnnhhl 2:1+1 15.22 M K A I 0.78 53.76 0.04 6.30 H6 H6 H6 H25 A A A B 20 21 24 155
4 H4E0T0C0D0 nnnhhl 2:1+1 30.63 M L R L 0.78 13.89 81.97 25.89 H6 H18 H18 H18 A A A A 20 144 145 149
4 H4E0T0C0D0 nnnhhl 2:1+1 28.35 K A L F 53.76 0.04 19.24 40.37 H6 H6 H6 H25 A A A B 21 24 25 159
4 H4E0T0C0D0 hnnnnh :2+:2 25.12 K A I F 53.76 0.04 6.30 40.37 H6 H6 H25 H25 A A B B 21 24 155 159
4 H4E0T0C0D0 nnnhhl 2:1+1 42.41 K I E F 53.76 6.30 69.23 40.37 H6 H25 H25 H25 A B B B 21 155 158 159
4 H4E0T0C0D0 nnnhhl 2:1+1 34.64 K T L F 53.76 25.19 19.24 40.37 H6 H6 H6 H25 A A A B 21 22 25 159
4 H4E0T0C0D0 nnnhhl 2:1+1 16.04 T L L T 25.19 19.24 7.03 12.70 H6 H6 H6 H8 A A A A 22 25 26 56
4 H4E0T0C0D0 hnnnnh :2+:2 13.72 T L T L 25.19 7.03 12.70 9.95 H6 H6 H8 H8 A A A A 22 26 56 59
4 H3E0T1C0D0 nnnhhl 2:1+1 16.18 T G L W 25.19 1.36 7.03 31.12 H6 H6 H6 T19 A A A A 22 23 26 158
4 H3E0T1C0D0 nnnnnh :2+1+1 18.32 T L L W 25.19 7.03 9.95 31.12 H6 H6 H8 T19 A A A A 22 26 59 158
4 H4E0T0C0D0 nnnhhl 2:1+1 2.93 G A L L 1.36 0.04 9.86 0.47 H6 H6 H6 H18 A A A A 23 24 27 141
4 H4E0T0C0D0 hnnnnh :2+:2 6.39 G L L L 1.36 9.86 0.47 13.89 H6 H6 H18 H18 A A A A 23 27 141 144
3 H3E0T0C0D0 hhl 2:1 6.08 G L L 1.36 7.03 9.86 H6 H6 H6 A A A 23 26 27
4 H4E0T0C0D0 nnnhhl 2:1+1 5.00 A L Q M 0.04 9.86 7.58 2.51 H6 H6 H6 H18 A A A A 24 27 28 137
4 H4E0T0C0D0 nnnnnh :2+1+1 2.53 A Q M G 0.04 7.58 2.51 0.00 H6 H6 H18 H25 A A A B 24 28 137 156
4 H4E0T0C0D0 nnnhhl 2:1+1 16.81 A L Q F 0.04 19.24 7.58 40.37 H6 H6 H6 H25 A A A B 24 25 28 159
4 H4E0T0C0D0 hnnnnh :2+:2 12.00 A Q G F 0.04 7.58 0.00 40.37 H6 H6 H25 H25 A A B B 24 28 156 159
4 H4E0T0C0D0 hnnnnh :2+:2 3.22 A L M L 0.04 9.86 2.51 0.47 H6 H6 H18 H18 A A A A 24 27 137 141
4 H4E0T0C0D0 nnnnnh :2+1+1 0.75 A M L G 0.04 2.51 0.47 0.00 H6 H18 H18 H25 A A A B 24 137 141 156
4 H4E0T0C0D0 lnnnnn 2+1+1 1.70 A L I G 0.04 0.47 6.30 0.00 H6 H18 H25 H25 A A B B 24 141 155 156
4 H4E0T0C0D0 nnnhhl 2:1+1 11.68 A I G F 0.04 6.30 0.00 40.37 H6 H25 H25 H25 A B B B 24 155 156 159
4 H4E0T0C0D0 hnnnnh :2+:2 25.24 L Q F Y 19.24 7.58 40.37 33.79 H6 H6 H25 H25 A A B B 25 28 159 163
4 H4E0T0C0D0 nnnhhl 2:1+1 57.35 L F Y Y 19.24 40.37 136.02 33.79 H6 H25 H25 H25 A B B B 25 159 162 163
4 H3E0T0C1D0 nnnnnn 1+1+1+1 28.39 L D T Y 19.24 47.83 12.70 33.79 H6 C7 H8 H25 A A A B 25 53 56 163
4 H4E0T0C0D0 nnnhhl 2:1+1 16.75 L L G S 19.24 7.03 24.92 15.81 H6 H6 H6 H8 A A A A 25 26 29 60
3 H3E0T0C0D0 hhl 2:1 17.25 L Q G 19.24 7.58 24.92 H6 H6 H6 A A A 25 28 29
4 H4E0T0C0D0 lnnnnh 2+:2 13.70 L L T S 19.24 7.03 12.70 15.81 H6 H6 H8 H8 A A A A 25 26 56 60
4 H4E0T0C0D0 nnnhhl 2:1+1 15.85 L G F S 7.03 24.92 15.65 15.81 H6 H6 H6 H8 A A A A 26 29 30 60
4 H4E0T0C0D0 hnnnnh :2+:2 15.36 L F S L 7.03 15.65 15.81 22.93 H6 H6 H8 H8 A A A A 26 30 60 63
4 H4E0T0C0D0 nnnhhl 2:1+1 15.72 L L F F 7.03 9.86 15.65 30.33 H6 H6 H6 H15 A A A A 26 27 30 114
4 H4E0T0C0D0 nnnnnh :2+1+1 18.98 L F L F 7.03 15.65 22.93 30.33 H6 H6 H8 H15 A A A A 26 30 63 114
4 H4E0T0C0D0 nnnhhl 2:1+1 11.37 L T L S 7.03 12.70 9.95 15.81 H6 H8 H8 H8 A A A A 26 56 59 60
4 H4E0T0C0D0 nnnhhl 2:1+1 13.93 L L S L 7.03 9.95 15.81 22.93 H6 H8 H8 H8 A A A A 26 59 60 63
4 H4E0T0C0D0 nnnnnh :2+1+1 17.02 L L L L 7.03 9.95 22.93 28.18 H6 H8 H8 H20 A A A A 26 59 63 161
4 H3E0T1C0D0 nnnnnn 1+1+1+1 19.07 L L W L 7.03 9.95 31.12 28.18 H6 H8 T19 H20 A A A A 26 59 158 161
4 H4E0T0C0D0 nnnhhl 2:1+1 6.43 L M T L 9.86 2.51 12.87 0.47 H6 H18 H18 H18 A A A A 27 137 140 141
4 H4E0T0C0D0 nnnhhl 2:1+1 11.27 L Q I M 9.86 7.58 25.15 2.51 H6 H6 H6 H18 A A A A 27 28 31 137
3 H3E0T0C0D0 hhl 2:1 16.89 L F I 9.86 15.65 25.15 H6 H6 H6 A A A 27 30 31
4 H4E0T0C0D0 nnnnnh :2+1+1 16.74 L F T L 9.86 30.33 12.87 13.89 H6 H15 H18 H18 A A A A 27 114 140 144
4 H4E0T0C0D0 nnnhhl 2:1+1 9.27 L T L L 9.86 12.87 0.47 13.89 H6 H18 H18 H18 A A A A 27 140 141 144
4 H4E0T0C0D0 nnnnnh :2+1+1 11.06 Q M G N 7.58 2.51 0.00 34.15 H6 H18 H25 H25 A A B B 28 137 156 160
4 H4E0T0C0D0 nnnhhl 2:1+1 20.52 Q G F N 7.58 0.00 40.37 34.15 H6 H25 H25 H25 A B B B 28 156 159 160
4 H3E0T0C1D0 nnnnnh :2+1+1 41.65 Q Q N A 7.58 75.65 34.15 49.22 H6 H6 H25 C26 A A B B 28 32 160 164
4 H4E0T0C0D0 nnnhhl 2:1+1 28.97 Q F N Y 7.58 40.37 34.15 33.79 H6 H25 H25 H25 A B B B 28 159 160 163
4 H3E0T0C1D0 nnnlnh 2:1+1 31.18 Q N Y A 7.58 34.15 33.79 49.22 H6 H25 H25 C26 A B B B 28 160 163 164
3 H3E0T0C0D0 hhl 2:1 36.13 Q I Q 7.58 25.15 75.65 H6 H6 H6 A A A 28 31 32
3 H3E0T0C0D0 hhl 2:1 36.05 Q G Q 7.58 24.92 75.65 H6 H6 H6 A A A 28 29 32
3 H3E0T0C0D0 hhl 2:1 32.30 G F D 24.92 15.65 56.34 H6 H6 H6 A A A 29 30 33
3 H3E0T0C0D0 hhl 2:1 52.30 G Q D 24.92 75.65 56.34 H6 H6 H6 A A A 29 32 33
4 H4E0T0C0D0 nnnhhl 2:1+1 25.20 F S L K 15.65 15.81 22.93 46.42 H6 H8 H8 H8 A A A A 30 60 63 64
4 H4E0T0C0D0 nnnhhl 2:1+1 25.05 F L K G 15.65 22.93 46.42 15.18 H6 H8 H8 H8 A A A A 30 63 64 67
4 H4E0T0C0D0 nnnhhl 2:1+1 42.81 F D R K 15.65 56.34 52.82 46.42 H6 H6 H6 H8 A A A A 30 33 34 64
3 H3E0T0C0D0 hhl 2:1 31.21 F I R 15.65 25.15 52.82 H6 H6 H6 A A A 30 31 34
4 H4E0T0C0D0 nnnhhl 2:1+1 19.04 F F Y S 15.65 30.33 12.85 17.31 H6 H15 H15 H15 A A A A 30 114 115 118
3 H3E0T0C0D0 nnn 1+1+1 14.56 F G Y 15.65 15.18 12.85 H6 H8 H15 A A A 30 67 115
5 H5E0T0C0D0 nnnhhhnlnn 2:1+:2 37.73 I R A L L 25.15 52.82 28.78 36.73 45.18 H6 H6 H6 H15 H15 A A A A A 31 34 35 122 125
4 H4E0T0C0D0 nnnhhl 2:1+1 28.47 I V L L 25.15 6.82 36.73 45.18 H6 H15 H15 H15 A A A A 31 121 122 125
4 H4E0T0C0D0 nnnnnh :2+1+1 22.34 I V L I 25.15 6.82 45.18 12.22 H6 H15 H15 H18 A A A A 31 121 125 133
3 H3E0T0C0D0 hhl 2:1 43.19 I Q A 25.15 75.65 28.78 H6 H6 H6 A A A 31 32 35
4 H4E0T0C0D0 nnnhhl 2:1+1 21.73 I I R M 25.15 12.22 47.02 2.51 H6 H18 H18 H18 A A A A 31 133 134 137
4 H4E0T0C0D0 nnnnnh :2+1+1 11.67 I V I M 25.15 6.82 12.22 2.51 H6 H15 H18 H18 A A A A 31 121 133 137
3 H3E0T0C0D0 hhl 2:1 51.72 Q A G 75.65 28.78 50.72 H6 H6 H6 A A A 32 35 36
3 H3E0T0C0D0 hhl 2:1 60.90 Q D G 75.65 56.34 50.72 H6 H6 H6 A A A 32 33 36
3 H3E0T0C0D0 hhl 2:1 91.45 D R R 56.34 52.82 165.18 H6 H6 H6 A A A 33 34 37
3 H3E0T0C0D0 hhl 2:1 90.75 D G R 56.34 50.72 165.18 H6 H6 H6 A A A 33 36 37
5 H5E0T0C0D0 nnnhhhnlnn 2:1+:2 49.87 R A M L L 52.82 28.78 85.86 36.73 45.18 H6 H6 H6 H15 H15 A A A A A 34 35 38 122 125
4 H4E0T0C0D0 nnnhhl 2:1+1 85.15 R R M L 52.82 165.18 85.86 36.73 H6 H6 H6 H15 A A A A 34 37 38 122
3 H3E0T0C0D0 nhn :2+1 55.53 R K D 52.82 46.42 67.36 H6 H8 H8 A A A 34 64 68
4 H2E0T0C2D0 llnlnh 3:1 61.99 A M G G 28.78 85.86 61.65 71.67 H6 H6 C7 C7 A A A A 35 38 39 40
3 H2E0T0C1D0 nnl 2+1 47.05 A G G 28.78 50.72 61.65 H6 H6 C7 A A A 35 36 39
2 H1E0T1C0D0 n 1+1 105.61 R D 165.18 46.03 H6 T9 A A 37 71
4 H3E0T1C0D0 nnnlnh 2:1+1 63.62 M L L C 85.86 36.73 45.18 86.73 H6 H15 H15 T16 A A A A 38 122 125 126
2 H0E0T0C2D0 l 2 118.31 G E 71.67 164.94 C7 C7 A A 40 41
3 H0E0T0C3D0 lll 3 120.87 E A P 164.94 85.38 112.30 C7 C7 C7 A A A 41 42 43
2 H0E0T0C2D0 l 2 118.74 A E 85.38 152.10 C7 C7 A A 42 44
2 H0E0T0C2D0 n 1+1 95.58 P A 112.30 78.86 C7 C7 A A 43 46
2 H0E0T0C2D0 l 2 152.83 E L 152.10 153.56 C7 C7 A A 44 45
2 H0E0T0C2D0 l 2 116.21 L A 153.56 78.86 C7 C7 A A 45 46
3 H0E0T0C3D0 lll 3 96.96 A L D 78.86 102.23 109.80 C7 C7 C7 A A A 46 47 48
4 H2E0T0C2D0 lnnnnl 2+2 81.60 L P Y Y 102.23 54.37 136.02 33.79 C7 C7 H25 H25 A A B B 47 49 162 163
4 H1E0T0C3D0 llnlnn 3+1 75.05 L D P Y 102.23 109.80 54.37 33.79 C7 C7 C7 H25 A A A B 47 48 49 163
4 H1E0T0C3D0 lnnnnl 2+2 59.90 L P Y A 102.23 54.37 33.79 49.22 C7 C7 H25 C26 A A B B 47 49 163 164
5 H1E0T0C4D0 nnnnllnlll 4+1 68.62 D P V P Y 109.80 54.37 84.28 60.85 33.79 C7 C7 C7 C7 H25 A A A A B 48 49 50 51 163
5 H1E0T0C4D0 nnnnllnlll 4+1 73.43 P V P Q Y 54.37 84.28 60.85 133.88 33.79 C7 C7 C7 C7 H25 A A A A B 49 50 51 52 163
4 H1E0T0C3D0 llnlnn 3+1 69.09 P Q D Y 60.85 133.88 47.83 33.79 C7 C7 C7 H25 A A A B 51 52 53 163
3 H1E0T0C2D0 nnl 2+1 70.33 P D K 60.85 47.83 102.32 C7 C7 H8 A A A 51 53 57
3 H2E0T0C1D0 nnl 2+1 54.28 D T K 47.83 12.70 102.32 C7 H8 H8 A A A 53 56 57
3 H2E0T0C1D0 lnl 3 42.53 D S T 47.83 67.06 12.70 C7 H8 H8 A A A 53 55 56
3 H1E0T0C2D0 lll 3 60.83 D A S 47.83 67.59 67.06 C7 C7 H8 A A A 53 54 55
3 H1E0T0C2D0 nnl 2+1 72.58 D A K 47.83 67.59 102.32 C7 C7 H8 A A A 53 54 57
3 H2E0T0C1D0 nnl 2+1 101.27 A K K 67.59 102.32 133.91 C7 H8 H8 A A A 54 57 58
3 H2E0T0C1D0 nhl 2:1 89.52 A S K 67.59 67.06 133.91 C7 H8 H8 A A A 54 55 58
3 H3E0T0C0D0 hhl 2:1 70.31 S K L 67.06 133.91 9.95 H8 H8 H8 A A A 55 58 59
3 H3E0T0C0D0 hhl 2:1 29.90 S T L 67.06 12.70 9.95 H8 H8 H8 A A A 55 56 59
3 H3E0T0C0D0 hhl 2:1 43.61 T K S 12.70 102.32 15.81 H8 H8 H8 A A A 56 57 60
3 H3E0T0C0D0 hhl 2:1 62.22 K S E 102.32 15.81 68.53 H8 H8 H8 A A A 57 60 61
3 H3E0T0C0D0 hhl 2:1 101.59 K K E 102.32 133.91 68.53 H8 H8 H8 A A A 57 58 61
3 H3E0T0C0D0 hhl 2:1 55.61 K L C 133.91 9.95 22.98 H8 H8 H8 A A A 58 59 62
3 H3E0T0C0D0 nnl 2+1 79.44 K L L 133.91 9.95 94.46 H8 H8 H20 A A A 58 59 162
3 H3E0T0C0D0 hhl 2:1 75.14 K E C 133.91 68.53 22.98 H8 H8 H8 A A A 58 61 62
4 H3E0T1C0D0 lnnnnn 2+1+1 40.93 L W L L 9.95 31.12 28.18 94.46 H8 T19 H20 H20 A A A A 59 158 161 162
3 H3E0T0C0D0 hhl 2:1 18.62 L C L 9.95 22.98 22.93 H8 H8 H8 A A A 59 62 63
3 H3E0T0C0D0 hhl 2:1 43.59 S E K 15.81 68.53 46.42 H8 H8 H8 A A A 60 61 64
3 H3E0T0C0D0 hhl 2:1 78.60 E K R 68.53 46.42 120.85 H8 H8 H8 A A A 61 64 65
3 H3E0T0C0D0 hhl 2:1 70.79 E C R 68.53 22.98 120.85 H8 H8 H8 A A A 61 62 65
4 H3E0T0C1D0 nnnhhl 2:1+1 80.94 C R I F 22.98 120.85 61.17 118.74 H8 H8 H8 C21 A A A A 62 65 66 165
3 H3E0T0C0D0 hhl 2:1 35.69 C L I 22.98 22.93 61.17 H8 H8 H8 A A A 62 63 66
3 H3E0T0C0D0 nhn :2+1 37.47 L I V 22.93 61.17 28.30 H8 H8 H15 A A A 63 66 111
3 H3E0T0C0D0 nhn :2+1 27.19 L V F 22.93 28.30 30.33 H8 H15 H15 A A A 63 111 114
3 H3E0T0C0D0 nnn 1+1+1 26.47 L V L 22.93 28.30 28.18 H8 H15 H20 A A A 63 111 161
3 H3E0T0C0D0 hhl 2:1 33.09 L I G 22.93 61.17 15.18 H8 H8 H8 A A A 63 66 67
3 H3E0T0C0D0 hhl 2:1 42.99 K G D 46.42 15.18 67.36 H8 H8 H8 A A A 64 67 68
3 H3E0T0C0D0 hhl 2:1 78.21 K R D 46.42 120.85 67.36 H8 H8 H8 A A A 64 65 68
3 H3E0T0C0D0 hhl 2:1 95.78 R I E 120.85 61.17 105.32 H8 H8 H8 A A A 65 66 69
3 H3E0T0C0D0 hhl 2:1 97.84 R D E 120.85 67.36 105.32 H8 H8 H8 A A A 65 68 69
3 H2E0T1C0D0 nhl 2:1 58.54 I E L 61.17 105.32 9.12 H8 H8 T9 A A A 66 69 70
3 H2E0T1C0D0 nnl 2+1 28.49 I G L 61.17 15.18 9.12 H8 H8 T9 A A A 66 67 70
3 H2E0T1C0D0 nnn 1+1+1 32.86 I L V 61.17 9.12 28.30 H8 T9 H15 A A A 66 70 111
4 H2E0T2C0D0 lnnnnn 2+1+1 20.79 G L D Y 15.18 9.12 46.03 12.85 H8 T9 T9 H15 A A A A 67 70 71 115
4 H3E0T1C0D0 nnnnnh :2+1+1 27.98 G D Y K 15.18 46.03 12.85 37.88 H8 T9 H15 H15 A A A A 67 71 115 119
3 H2E0T1C0D0 nnl 2+1 42.86 G D D 15.18 67.36 46.03 H8 H8 T9 A A A 67 68 71
3 H1E0T2C0D0 nnl 2+1 67.22 D D S 67.36 46.03 88.27 H8 T9 T9 A A A 68 71 72
3 H2E0T1C0D0 nnl 2+1 86.98 D E S 67.36 105.32 88.27 H8 H8 T9 A A A 68 69 72
3 H1E0T1C1D0 nnl 2+1 76.49 E S N 105.32 88.27 35.88 H8 T9 C10 A A A 69 72 73
3 H1E0T1C1D0 nnl 2+1 50.11 E L N 105.32 9.12 35.88 H8 T9 C10 A A A 69 70 73
5 H3E0T1C1D0 nnnnnnnnnl 2+1+1+1 27.89 L N L Q Y 9.12 35.88 10.03 71.58 12.85 T9 C10 H11 H11 H15 A A A A A 70 73 76 77 115
5 H2E0T2C1D0 nnnnnnnlnl 3+1+1 35.09 L D N Q Y 9.12 46.03 35.88 71.58 12.85 T9 T9 C10 H11 H15 A A A A A 70 71 73 77 115
4 H3E0T1C0D0 nnnnnh :2+1+1 15.43 L V Y V 9.12 28.30 12.85 11.44 T9 H15 H15 H22 A A A A 70 111 115 177
4 H3E0T1C0D0 nnnnnh :2+1+1 11.00 L Y V L 9.12 12.85 11.44 10.61 T9 H15 H22 H22 A A A A 70 115 177 181
4 H3E0T1C0D0 nnnnnn 1+1+1+1 10.65 L L Y L 9.12 10.03 12.85 10.61 T9 H11 H15 H22 A A A A 70 76 115 181
4 H3E0T1C0D0 nnnhhl 2:1+1 25.38 L T V A 9.12 52.53 11.44 28.42 T9 H22 H22 H22 A A A A 70 174 177 178
3 H1E0T1C1D0 nnn 1+1+1 32.51 L N T 9.12 35.88 52.53 T9 C10 H22 A A A 70 73 174
4 H3E0T1C0D0 nnnnnh :2+1+1 14.54 L L A L 9.12 10.03 28.42 10.61 T9 H11 H22 H22 A A A A 70 76 178 181
4 H3E0T1C0D0 nnnhhl 2:1+1 14.90 L V A L 9.12 11.44 28.42 10.61 T9 H22 H22 H22 A A A A 70 177 178 181
4 H3E0T1C0D0 nnnnnh :2+1+1 42.09 D Q Y K 46.03 71.58 12.85 37.88 T9 H11 H15 H15 A A A A 71 77 115 119
3 H2E0T1C0D0 nhn :2+1 86.43 D M Q 46.03 141.67 71.58 T9 H11 H11 A A A 71 74 77
3 H1E0T2C0D0 lnl 3 91.99 D S M 46.03 88.27 141.67 T9 T9 H11 A A A 71 72 74
3 H0E0T2C1D0 lll 3 56.73 D S N 46.03 88.27 35.88 T9 T9 C10 A A A 71 72 73
3 H2E0T0C1D0 lnl 3 53.05 N E L 35.88 113.25 10.03 C10 H11 H11 A A A 73 75 76
3 H3E0T0C0D0 hhl 2:1 131.14 M Q R 141.67 71.58 180.17 H11 H11 H11 A A A 74 77 78
3 H3E0T0C0D0 hhl 2:1 145.03 M E R 141.67 113.25 180.17 H11 H11 H11 A A A 74 75 78
3 H3E0T0C0D0 hhl 2:1 118.85 E R M 113.25 180.17 63.12 H11 H11 H11 A A A 75 78 79
3 H3E0T0C0D0 hhl 2:1 62.13 E L M 113.25 10.03 63.12 H11 H11 H11 A A A 75 76 79
4 H4E0T0C0D0 nnnhhl 2:1+1 28.11 L Q I Y 10.03 71.58 17.98 12.85 H11 H11 H11 H15 A A A A 76 77 80 115
4 H4E0T0C0D0 nnnnnh :2+1+1 12.87 L I Y L 10.03 17.98 12.85 10.61 H11 H11 H15 H22 A A A A 76 80 115 181
4 H4E0T0C0D0 nnnhhl 2:1+1 28.40 L M I L 10.03 63.12 17.98 22.48 H11 H11 H11 H22 A A A A 76 79 80 185
4 H4E0T0C0D0 hnnnnh :2+:2 15.27 L I L L 10.03 17.98 10.61 22.48 H11 H11 H22 H22 A A A A 76 80 181 185
4 H4E0T0C0D0 nnnhhl 2:1+1 24.22 L A L T 10.03 28.42 10.61 47.82 H11 H22 H22 H22 A A A A 76 178 181 182
4 H4E0T0C0D0 nnnhhl 2:1+1 22.74 L L T L 10.03 10.61 47.82 22.48 H11 H22 H22 H22 A A A A 76 181 182 185
4 H4E0T0C0D0 hnnnnh :2+:2 35.86 L M T L 10.03 63.12 47.82 22.48 H11 H11 H22 H22 A A A A 76 79 182 185
4 H4E0T0C0D0 hnnnnh :2+:2 35.07 Q I Y K 71.58 17.98 12.85 37.88 H11 H11 H15 H15 A A A A 77 80 115 119
3 H2E0T0C1D0 nhl 2:1 58.51 Q I A 71.58 17.98 85.97 H11 H11 C12 A A A 77 80 81
3 H2E0T0C1D0 nnl 2+1 112.57 Q R A 71.58 180.17 85.97 H11 H11 C12 A A A 77 78 81
3 H1E0T0C2D0 nnl 2+1 102.74 R A A 180.17 85.97 42.09 H11 C12 C12 A A A 78 81 82
3 H2E0T0C1D0 nnl 2+1 95.13 R M A 180.17 63.12 42.09 H11 H11 C12 A A A 78 79 82
4 H3E0T0C1D0 lnnnnn 2+1+1 33.17 M I V L 63.12 17.98 29.09 22.48 H11 H11 C12 H22 A A A A 79 80 83 185
3 H2E0T0C1D0 nnn 1+1+1 42.56 M A L 63.12 42.09 22.48 H11 C12 H22 A A A 79 82 185
4 H4E0T0C0D0 nnnhhl 2:1+1 20.15 I Y F K 17.98 12.85 11.88 37.88 H11 H15 H15 H15 A A A A 80 115 116 119
4 H4E0T0C0D0 lnnnnn 2+1+1 13.33 I Y F L 17.98 12.85 11.88 10.61 H11 H15 H15 H22 A A A A 80 115 116 181
4 H3E0T0C1D0 nnnnnn 1+1+1+1 20.36 I V F L 17.98 29.09 11.88 22.48 H11 C12 H15 H22 A A A A 80 83 116 185
4 H4E0T0C0D0 nnnnnh :2+1+1 15.74 I F L L 17.98 11.88 10.61 22.48 H11 H15 H22 H22 A A A A 80 116 181 185
3 H1E0T0C2D0 lnl 3 44.35 I A V 17.98 85.97 29.09 H11 C12 C12 A A A 80 81 83
3 H1E0T0C2D0 nnn 1+1+1 48.75 A L K 42.09 22.48 81.69 C12 H22 C23 A A A 82 185 189
4 H1E0T0C3D0 llnlnn 3+1 42.76 V D T V 29.09 59.86 75.29 6.80 C12 C12 C12 H13 A A A A 83 84 85 91
4 H2E0T0C2D0 lnnnnn 2+1+1 34.22 V T V L 29.09 75.29 6.80 25.69 C12 C12 H13 H15 A A A A 83 85 91 120
4 H2E0T0C2D0 lnnnnh 2+:2 56.35 V T L K 29.09 75.29 25.69 95.31 C12 C12 H15 H15 A A A A 83 85 120 123
4 H3E0T0C1D0 nnnnnh :2+1+1 18.37 V V F L 29.09 6.80 11.88 25.69 C12 H13 H15 H15 A A A A 83 91 116 120
3 H1E0T0C2D0 nnn 1+1+1 44.42 V L K 29.09 22.48 81.69 C12 H22 C23 A A A 83 185 189
3 H0E0T0C3D0 nnl 2+1 56.88 V D K 29.09 59.86 81.69 C12 C12 C23 A A A 83 84 189
4 H1E0T0C3D0 lnnnnn 2+1+1 63.89 D W K G 59.86 48.84 81.69 65.16 C12 H22 C23 C23 A A A A 84 188 189 192
3 H2E0T0C1D0 nnn 1+1+1 38.50 D V W 59.86 6.80 48.84 C12 H13 H22 A A A 84 91 188
3 H0E0T0C3D0 lll 3 86.49 D T D 59.86 75.29 124.31 C12 C12 C12 A A A 84 85 86
4 H3E0T0C1D0 nnnnnh :2+1+1 39.46 T P V L 75.29 50.06 6.80 25.69 C12 H13 H13 H15 A A A A 85 88 91 120
3 H1E0T0C2D0 lnl 3 83.22 T D P 75.29 124.31 50.06 C12 C12 H13 A A A 85 86 88
3 H1E0T0C2D0 lll 3 67.85 D S P 124.31 29.17 50.06 C12 C12 H13 A A A 86 87 88
4 H3E0T0C1D0 lnnnnn 2+1+1 44.84 S E V W 29.17 94.57 6.80 48.84 C12 H13 H13 H22 A A A A 87 90 91 188
3 H2E0T0C1D0 nhl 2:1 28.68 S P V 29.17 50.06 6.80 C12 H13 H13 A A A 87 88 91
4 H4E0T0C0D0 nnnhhl 2:1+1 21.10 P V F L 50.06 6.80 1.84 25.69 H13 H13 H13 H15 A A A A 88 91 92 120
4 H4E0T0C0D0 nnnhhl 2:1+1 34.27 P R F W 50.06 51.86 1.84 33.31 H13 H13 H13 H18 A A A A 88 89 92 139
3 H3E0T0C0D0 nhn :2+1 44.86 P L W 50.06 51.21 33.31 H13 H18 H18 A A A 88 132 139
4 H4E0T0C0D0 nnnhhl 2:1+1 29.79 R W D F 51.86 33.31 2.38 31.60 H13 H18 H18 H18 A A A A 89 139 142 143
4 H4E0T0C0D0 nnnnnh :2+1+1 24.52 R W D A 51.86 33.31 2.38 10.54 H13 H18 H18 H25 A A A B 89 139 142 149
4 H3E0T0C1D0 nnnnnh :2+1+1 61.07 R F D E 51.86 107.97 2.38 82.06 H13 H13 H18 C24 A A A B 89 93 142 145
4 H3E0T0C1D0 nnnnnn 1+1+1+1 36.71 R D E A 51.86 2.38 82.06 10.54 H13 H18 C24 H25 A A B B 89 142 145 149
4 H4E0T0C0D0 hnnnnh :2+:2 29.65 R F W F 51.86 1.84 33.31 31.60 H13 H13 H18 H18 A A A A 89 92 139 143
3 H3E0T0C0D0 hhl 2:1 53.89 R F F 51.86 1.84 107.97 H13 H13 H13 A A A 89 92 93
3 H3E0T0C0D0 hhl 2:1 84.80 R E F 51.86 94.57 107.97 H13 H13 H13 A A A 89 90 93
4 H2E0T0C2D0 lnnnnn 2+1+1 73.84 R E I A 51.86 82.06 150.89 10.54 H13 C24 C24 H25 A B B B 89 145 146 149
4 H4E0T0C0D0 nnnhhl 2:1+1 55.38 E V R W 94.57 6.80 71.31 48.84 H13 H13 H13 H22 A A A A 90 91 94 188
3 H3E0T0C0D0 hhl 2:1 91.28 E F R 94.57 107.97 71.31 H13 H13 H13 A A A 90 93 94
4 H4E0T0C0D0 nnnhhl 2:1+1 33.40 V R V W 6.80 71.31 6.65 48.84 H13 H13 H13 H22 A A A A 91 94 95 188
4 H4E0T0C0D0 nnnhhl 2:1+1 6.79 V F V F 6.80 1.84 6.65 11.88 H13 H13 H13 H15 A A A A 91 92 95 116
4 H4E0T0C0D0 lnnnnh 2+:2 11.55 V F F L 6.80 1.84 11.88 25.69 H13 H13 H15 H15 A A A A 91 92 116 120
4 H4E0T0C0D0 nnnhhl 2:1+1 7.13 F V A L 1.84 6.65 4.37 15.67 H13 H13 H13 H15 A A A A 92 95 96 113
4 H4E0T0C0D0 hnnnnh :2+:2 9.01 F V L F 1.84 6.65 15.67 11.88 H13 H13 H15 H15 A A A A 92 95 113 116
4 H4E0T0C0D0 nnnhhl 2:1+1 8.55 F L F A 1.84 15.67 11.88 4.83 H13 H15 H15 H15 A A A A 92 113 116 117
4 H4E0T0C0D0 nnnnnh :2+1+1 8.80 F L A T 1.84 15.67 4.83 12.87 H13 H15 H15 H18 A A A A 92 113 117 140
4 H4E0T0C0D0 nnnnnh :2+1+1 15.49 F L T F 1.84 15.67 12.87 31.60 H13 H15 H18 H18 A A A A 92 113 140 143
4 H4E0T0C0D0 nnnnnh :2+1+1 13.37 F A L F 1.84 4.37 15.67 31.60 H13 H13 H15 H18 A A A A 92 96 113 143
3 H3E0T0C0D0 hhl 2:1 38.06 F F A 1.84 107.97 4.37 H13 H13 H13 A A A 92 93 96
4 H4E0T0C0D0 nnnhhl 2:1+1 11.06 F F A L 1.84 11.88 4.83 25.69 H13 H15 H15 H15 A A A A 92 116 117 120
4 H4E0T0C0D0 nnnnnh :2+1+1 9.87 F A L I 1.84 4.83 25.69 7.12 H13 H15 H15 H18 A A A A 92 117 120 136
4 H4E0T0C0D0 nnnhhl 2:1+1 13.79 F I W T 1.84 7.12 33.31 12.87 H13 H18 H18 H18 A A A A 92 136 139 140
4 H4E0T0C0D0 nnnnnh :2+1+1 6.66 F A I T 1.84 4.83 7.12 12.87 H13 H15 H18 H18 A A A A 92 117 136 140
4 H4E0T0C0D0 nnnhhl 2:1+1 19.91 F W T F 1.84 33.31 12.87 31.60 H13 H18 H18 H18 A A A A 92 139 140 143
3 H3E0T0C0D0 hhl 2:1 54.38 F A A 107.97 4.37 50.80 H13 H13 H13 A A A 93 96 97
3 H3E0T0C0D0 hhl 2:1 76.69 F R A 107.97 71.31 50.80 H13 H13 H13 A A A 93 94 97
4 H4E0T0C0D0 nnnhhl 2:1+1 29.92 R V D S 71.31 6.65 35.43 6.27 H13 H13 H13 H22 A A A A 94 95 98 184
4 H4E0T0C0D0 hnnnnh :2+:2 54.25 R D S I 71.31 35.43 6.27 103.98 H13 H13 H22 H22 A A A A 94 98 184 187
3 H3E0T0C0D0 hhl 2:1 52.51 R A D 71.31 50.80 35.43 H13 H13 H13 A A A 94 97 98
4 H4E0T0C0D0 lnnnnh 2+:2 33.27 R V S W 71.31 6.65 6.27 48.84 H13 H13 H22 H22 A A A A 94 95 184 188
4 H4E0T0C0D0 nnnhhl 2:1+1 57.60 R S I W 71.31 6.27 103.98 48.84 H13 H22 H22 H22 A A A A 94 184 187 188
4 H4E0T0C0D0 nnnhhl 2:1+1 43.02 A A F F 4.37 50.80 85.32 31.60 H13 H13 H13 H18 A A A A 96 97 100 143
3 H3E0T0C0D0 hhl 2:1 77.91 A F S 50.80 85.32 97.60 H13 H13 H13 A A A 97 100 101
3 H3E0T0C0D0 hhl 2:1 61.28 A D S 50.80 35.43 97.60 H13 H13 H13 A A A 97 98 101
4 H4E0T0C0D0 nnnhhl 2:1+1 17.68 V D M S 6.65 35.43 22.36 6.27 H13 H13 H13 H22 A A A A 95 98 99 184
2 H1E0T0C1D0 l 2 107.25 S D 97.60 116.89 H13 C14 A A 101 102
4 H1E0T0C3D0 llnlnn 3+1 62.15 M D G N 22.36 116.89 33.96 75.40 H13 C14 C14 C14 A A A A 99 102 103 104
3 H2E0T0C1D0 nnl 2+1 47.21 M F G 22.36 85.32 33.96 H13 H13 C14 A A A 99 100 103
3 H1E0T0C2D0 nnl 2+1 83.09 F G F 85.32 33.96 130.00 H13 C14 C14 A A A 100 103 105
3 H0E0T0C3D0 lll 3 79.79 G N F 33.96 75.40 130.00 C14 C14 C14 A A A 103 104 105
4 H3E0T0C1D0 nnnnnh :2+1+1 41.75 W V L Y 18.95 28.30 28.18 91.58 C14 H15 H20 H20 A A A A 107 111 161 164
4 H3E0T0C1D0 nnnlnh 2:1+1 34.95 W G V Y 18.95 0.96 28.30 91.58 C14 H15 H15 H20 A A A A 107 108 111 164
3 H2E0T0C1D0 nnl 2+1 20.86 W V V 18.95 15.34 28.30 C14 H15 H15 A A A 107 110 111
4 H4E0T0C0D0 nnnhhl 2:1+1 13.15 V A Y V 28.30 0.03 12.85 11.44 H15 H15 H15 H22 A A A A 111 112 115 177
4 H4E0T0C0D0 nnnhhl 2:1+1 10.18 G V A V 0.96 28.30 0.03 11.44 H15 H15 H15 H22 A A A A 108 111 112 177
3 H3E0T0C0D0 hhl 2:1 24.66 V V F 15.34 28.30 30.33 H15 H15 H15 A A A 110 111 114
3 H3E0T0C0D0 hhl 2:1 23.83 V F Y 28.30 30.33 12.85 H15 H15 H15 A A A 111 114 115
4 H4E0T0C0D0 nnnhhl 2:1+1 15.92 L F A T 15.67 30.33 4.83 12.87 H15 H15 H15 H18 A A A A 113 114 117 140
3 H3E0T0C0D0 hhl 2:1 20.45 V L F 15.34 15.67 30.33 H15 H15 H15 A A A 110 113 114
3 H3E0T0C0D0 hhl 2:1 17.49 F A S 30.33 4.83 17.31 H15 H15 H15 A A A 114 117 118
4 H4E0T0C0D0 hnnnnh :2+:2 8.73 A Y V L 0.03 12.85 11.44 10.61 H15 H15 H22 H22 A A A A 112 115 177 181
4 H4E0T0C0D0 nnnhhl 2:1+1 8.84 A Y F L 0.03 12.85 11.88 10.61 H15 H15 H15 H22 A A A A 112 115 116 181
3 H3E0T0C0D0 hhl 2:1 22.68 Y S K 12.85 17.31 37.88 H15 H15 H15 A A A 115 118 119
4 H4E0T0C0D0 nnnhhl 2:1+1 9.55 A L F L 0.03 15.67 11.88 10.61 H15 H15 H15 H22 A A A A 112 113 116 181
3 H3E0T0C0D0 hhl 2:1 25.15 F K L 11.88 37.88 25.69 H15 H15 H15 A A A 116 119 120
3 H3E0T0C0D0 nnn 1+1+1 13.67 V F L 6.65 11.88 22.48 H13 H15 H22 A A A 95 116 185
4 H4E0T0C0D0 nnnhhl 2:1+1 11.12 A L V I 4.83 25.69 6.82 7.12 H15 H15 H15 H18 A A A A 117 120 121 136
3 H3E0T0C0D0 hhl 2:1 9.65 A S V 4.83 17.31 6.82 H15 H15 H15 A A A 117 118 121
3 H3E0T0C0D0 hhl 2:1 20.29 S V L 17.31 6.82 36.73 H15 H15 H15 A A A 118 121 122
3 H3E0T0C0D0 hhl 2:1 30.64 S K L 17.31 37.88 36.73 H15 H15 H15 A A A 118 119 122
3 H3E0T0C0D0 hhl 2:1 56.64 K L K 37.88 36.73 95.31 H15 H15 H15 A A A 119 122 123
3 H3E0T0C0D0 hhl 2:1 52.96 K L K 37.88 25.69 95.31 H15 H15 H15 A A A 119 120 123
4 H4E0T0C0D0 nnnhhl 2:1+1 11.63 L V A I 25.69 6.82 6.89 7.12 H15 H15 H15 H18 A A A A 120 121 124 136
3 H3E0T0C0D0 hhl 2:1 42.63 L K A 25.69 95.31 6.89 H15 H15 H15 A A A 120 123 124
4 H4E0T0C0D0 nnnhhl 2:1+1 17.78 V A L I 6.82 6.89 45.18 12.22 H15 H15 H15 H18 A A A A 121 124 125 133
4 H4E0T0C0D0 hnnnnh :2+:2 8.26 V A I I 6.82 6.89 12.22 7.12 H15 H15 H18 H18 A A A A 121 124 133 136
4 H4E0T0C0D0 nnnhhl 2:1+1 7.17 V I I M 6.82 12.22 7.12 2.51 H15 H18 H18 H18 A A A A 121 133 136 137
3 H2E0T1C0D0 nnl 2+1 72.92 L K C 36.73 95.31 86.73 H15 H15 T16 A A A 122 123 126
3 H1E0T2C0D0 nnl 2+1 89.89 K C T 95.31 86.73 87.64 H15 T16 T16 A A A 123 126 127
3 H2E0T1C0D0 nnl 2+1 63.28 K A T 95.31 6.89 87.64 H15 H15 T16 A A A 123 124 127
4 H3E0T0C1D0 lnnnnn 2+1+1 27.88 A L V I 6.89 45.18 47.25 12.22 H15 H15 C17 H18 A A A A 124 125 129 133
4 H3E0T0C1D0 lnnnnn 2+1+1 29.39 A V L I 6.89 47.25 51.21 12.22 H15 C17 H18 H18 A A A A 124 129 132 133
3 H1E0T1C1D0 nnl 2+1 47.26 A T V 6.89 87.64 47.25 H15 T16 C17 A A A 124 127 129
4 H4E0T0C0D0 nnnhhl 2:1+1 19.36 A L I I 6.89 51.21 12.22 7.12 H15 H18 H18 H18 A A A A 124 132 133 136
4 H2E0T1C1D0 llnlnn 3+1 90.35 L K V P 45.18 173.98 47.25 95.00 H15 T16 C17 H18 A A A A 125 128 129 130
3 H1E0T2C0D0 lnl 3 101.96 L C K 45.18 86.73 173.98 H15 T16 T16 A A A 125 126 128
4 H3E0T0C1D0 nnnlnh 2:1+1 49.91 L V P I 45.18 47.25 95.00 12.22 H15 C17 H18 H18 A A A A 125 129 130 133
3 H0E0T3C0D0 lll 3 116.12 C T K 86.73 87.64 173.98 T16 T16 T16 A A A 126 127 128
3 H0E0T2C1D0 lll 3 102.96 T K V 87.64 173.98 47.25 T16 T16 C17 A A A 127 128 129
3 H2E0T0C1D0 lll 3 83.55 V P E 47.25 95.00 108.41 C17 H18 H18 A A A 129 130 131
3 H2E0T0C1D0 lnl 3 68.96 V E L 47.25 108.41 51.21 C17 H18 H18 A A A 129 131 132
3 H3E0T0C0D0 hhl 2:1 51.41 P I R 95.00 12.22 47.02 H18 H18 H18 A A A 130 133 134
3 H3E0T0C0D0 hhl 2:1 83.48 P E R 95.00 108.41 47.02 H18 H18 H18 A A A 130 131 134
4 H4E0T0C0D0 nnnhhl 2:1+1 64.83 E R T R 108.41 47.02 29.55 74.32 H18 H18 H18 H25 A A A B 131 134 135 153
3 H3E0T0C0D0 hhl 2:1 63.06 E L T 108.41 51.21 29.55 H18 H18 H18 A A A 131 132 135
4 H4E0T0C0D0 hhhlhh 2:1:1 30.30 L T I W 51.21 29.55 7.12 33.31 H18 H18 H18 H18 A A A A 132 135 136 139
4 H4E0T0C0D0 nnnhhl 2:1+1 31.16 R M G R 47.02 2.51 0.81 74.32 H18 H18 H18 H25 A A A B 134 137 138 153
4 H4E0T0C0D0 hnnnnh :2+:2 30.96 R M R G 47.02 2.51 74.32 0.00 H18 H18 H25 H25 A A B B 134 137 153 156
4 H4E0T0C0D0 nnnhhl 2:1+1 37.92 R T G R 47.02 29.55 0.81 74.32 H18 H18 H18 H25 A A A B 134 135 138 153
4 H4E0T0C0D0 nnnhhl 2:1+1 46.70 R R G D 47.02 74.32 0.00 65.45 H18 H25 H25 H25 A B B B 134 153 156 157
4 H4E0T0C0D0 nnnhhl 2:1+1 36.66 R G D N 47.02 0.00 65.45 34.15 H18 H25 H25 H25 A B B B 134 156 157 160
4 H4E0T0C0D0 hnnnnh :2+:2 20.92 R M G N 47.02 2.51 0.00 34.15 H18 H18 H25 H25 A A B B 134 137 156 160
3 H3E0T0C0D0 hhl 2:1 21.22 T G W 29.55 0.81 33.31 H18 H18 H18 A A A 135 138 139
3 H3E0T0C0D0 hhl 2:1 7.50 I M T 7.12 2.51 12.87 H18 H18 H18 A A A 136 137 140
5 H5E0T0C0D0 lnnnnnnlhh 2:1+2 16.06 M G L L R 2.51 0.81 0.47 2.17 74.32 H18 H18 H18 H25 H25 A A A B B 137 138 141 152 153
5 H5E0T0C0D0 nnnhhhnlnn 2:1+:2 15.89 M L L R G 2.51 0.47 2.17 74.32 0.00 H18 H18 H25 H25 H25 A A B B B 137 141 152 153 156
4 H4E0T0C0D0 nnnhhl 2:1+1 11.76 G W D A 0.81 33.31 2.38 10.54 H18 H18 H18 H25 A A A B 138 139 142 149
4 H4E0T0C0D0 hnnnnh :2+:2 3.97 G D A L 0.81 2.38 10.54 2.17 H18 H18 H25 H25 A A B B 138 142 149 152
4 H4E0T0C0D0 nnnhhl 2:1+1 1.46 G L D L 0.81 0.47 2.38 2.17 H18 H18 H18 H25 A A A B 138 141 142 152
4 H4E0T0C0D0 nnnhhl 2:1+1 21.96 G A L R 0.81 10.54 2.17 74.32 H18 H25 H25 H25 A B B B 138 149 152 153
3 H3E0T0C0D0 hhl 2:1 19.45 T F L 12.87 31.60 13.89 H18 H18 H18 A A A 140 143 144
4 H4E0T0C0D0 nnnhhl 2:1+1 21.75 L D R L 0.47 2.38 81.97 2.17 H18 H18 H18 H25 A A A B 141 142 145 152
4 H4E0T0C0D0 nnnhhl 2:1+1 2.23 L L I G 0.47 2.17 6.30 0.00 H18 H25 H25 H25 A B B B 141 152 155 156
4 H4E0T0C0D0 nnnhhl 2:1+1 47.99 D R E I 2.38 81.97 61.82 45.80 H18 H18 H18 H25 A A A B 142 145 146 148
4 H4E0T0C0D0 hnnnnh :2+:2 33.08 D R I L 2.38 81.97 45.80 2.17 H18 H18 H25 H25 A A B B 142 145 148 152
4 H3E0T0C1D0 nnnnnh :2+1+1 48.02 D E E I 2.38 61.82 82.06 45.80 H18 H18 C24 H25 A A B B 142 146 145 148
4 H3E0T0C1D0 lnnnnn 2+1+1 35.20 D E I A 2.38 82.06 45.80 10.54 H18 C24 H25 H25 A B B B 142 145 148 149
4 H4E0T0C0D0 nnnhhl 2:1+1 15.22 D I A L 2.38 45.80 10.54 2.17 H18 H25 H25 H25 A B B B 142 148 149 152
3 H3E0T0C0D0 hhl 2:1 31.93 D F E 2.38 31.60 61.82 H18 H18 H18 A A A 142 143 146
4 H4E0T0C0D0 hhhlhh 2:1:1 15.34 L L L I 13.89 20.18 25.89 1.38 H18 H18 H18 H18 A A A A 144 148 149 152
3 H3E0T0C0D0 hhl 2:1 21.89 F L L 31.60 13.89 20.18 H18 H18 H18 A A A 143 144 148
4 H4E0T0C0D0 lhhlhl 4 75.47 R R L G 81.97 148.60 25.89 45.42 H18 H18 H18 H18 A A A A 145 147 149 150
3 H3E0T0C0D0 lll 3 97.46 R E R 81.97 61.82 148.60 H18 H18 H18 A A A 145 146 147
3 H3E0T0C0D0 hhl 2:1 80.67 F E R 31.60 61.82 148.60 H18 H18 H18 A A A 143 146 147
4 H4E0T0C0D0 nnnhhl 2:1+1 71.42 F F R L 85.32 31.60 148.60 20.18 H13 H18 H18 H18 A A A A 100 143 147 148
3 H3E0T0C0D0 lll 3 64.89 R L L 148.60 20.18 25.89 H18 H18 H18 A A A 147 148 149
3 H3E0T0C0D0 hhl 2:1 72.23 R L W 148.60 20.18 47.92 H18 H18 H18 A A A 147 148 151
3 H3E0T0C0D0 hhl 2:1 80.65 R G W 148.60 45.42 47.92 H18 H18 H18 A A A 147 150 151
3 H3E0T0C0D0 hhl 2:1 57.21 L G Q 25.89 45.42 100.33 H18 H18 H18 A A A 149 150 153
3 H3E0T0C0D0 hhl 2:1 85.45 G Q D 45.42 100.33 110.60 H18 H18 H18 A A A 150 153 154
3 H3E0T0C0D0 hhl 2:1 67.98 G W D 45.42 47.92 110.60 H18 H18 H18 A A A 150 151 154
5 H1E0T3C1D0 nnnnnnnlnl 3+1+1 20.09 W I Q G W 18.95 1.38 39.58 9.40 31.12 C14 H18 T19 T19 T19 A A A A A 107 152 155 157 158
4 H2E0T1C1D0 lnnnnn 2+1+1 26.96 W W I Q 18.95 47.92 1.38 39.58 C14 H18 H18 T19 A A A A 107 151 152 155
4 H1E0T3C0D0 llnlnn 3+1 26.62 I Q G G 1.38 39.58 56.10 9.40 H18 T19 T19 T19 A A A A 152 155 156 157
3 H3E0T0C0D0 hhl 2:1 23.16 L W I 20.18 47.92 1.38 H18 H18 H18 A A A 148 151 152
4 H2E0T2C0D0 lnnnnl 2+2 41.80 I Q G G 1.38 100.33 56.10 9.40 H18 H18 T19 T19 A A A A 152 153 156 157
3 H2E0T1C0D0 nhl 2:1 66.03 W D Q 47.92 110.60 39.58 H18 H18 T19 A A A 151 154 155
4 H1E0T2C1D0 nnnnnn 1+1+1+1 29.46 W Q W L 18.95 39.58 31.12 28.18 C14 T19 T19 H20 A A A A 107 155 158 161
4 H2E0T1C1D0 lnnnnn 2+1+1 26.00 W Q G L 18.95 39.58 17.28 28.18 C14 T19 H20 H20 A A A A 107 155 160 161
4 H1E0T2C1D0 lnnnnn 2+1+1 21.30 W Q G G 18.95 39.58 9.40 17.28 C14 T19 T19 H20 A A A A 107 155 157 160
4 H1E0T3C0D0 llnlnl 4 46.26 Q G G D 39.58 56.10 9.40 79.94 T19 T19 T19 H20 A A A A 155 156 157 159
4 H2E0T2C0D0 lnnlnl 4 36.55 Q G D G 39.58 9.40 79.94 17.28 T19 T19 H20 H20 A A A A 155 157 159 160
3 H1E0T1C1D0 nnn 1+1+1 21.80 W V W 18.95 15.34 31.12 C14 H15 T19 A A A 107 110 158
3 H3E0T0C0D0 hhl 2:1 85.69 D L S 79.94 94.46 82.66 H20 H20 H20 A A A 159 162 163
3 H3E0T0C0D0 hhl 2:1 59.96 D G S 79.94 17.28 82.66 H20 H20 H20 A A A 159 160 163
4 H3E0T0C1D0 nnnhhl 2:1+1 39.00 W G L Y 18.95 17.28 28.18 91.58 C14 H20 H20 H20 A A A A 107 160 161 164
3 H3E0T0C0D0 hhl 2:1 63.84 G S Y 17.28 82.66 91.58 H20 H20 H20 A A A 160 163 164
3 H2E0T0C1D0 nhl 2:1 79.50 L Y F 28.18 91.58 118.74 H20 H20 C21 A A A 161 164 165
3 H2E0T0C1D0 nnl 2+1 80.46 L L F 28.18 94.46 118.74 H20 H20 C21 A A A 161 162 165
4 H2E0T0C2D0 llnlnn 3+1 37.64 N W G Y 39.06 18.95 0.96 91.58 C14 C14 H15 H20 A A A A 106 107 108 164
4 H3E0T0C1D0 lnnnnn 2+1+1 52.80 N G Y F 39.06 0.96 91.58 79.60 C14 H15 H20 H22 A A A A 106 108 164 176
3 H3E0T0C0D0 nhn :2+1 81.24 Y V F 91.58 72.53 79.60 H20 H22 H22 A A A 164 173 176
2 H0E0T0C2D0 l 2 83.97 F G 118.74 49.19 C21 C21 A A 165 166
3 H1E0T0C2D0 nnl 2+1 100.75 G T W 49.19 94.39 158.66 C21 C21 H22 A A A 166 167 170
3 H1E0T0C2D0 lnl 3 122.39 T P W 94.39 114.13 158.66 C21 C21 H22 A A A 167 168 170
3 H1E0T0C2D0 lll 3 121.84 P T W 114.13 92.72 158.66 C21 C21 H22 A A A 168 169 170
3 H2E0T0C1D0 lll 3 122.46 T W Q 92.72 158.66 115.99 C21 H22 H22 A A A 169 170 171
3 H2E0T0C1D0 nhl 2:1 107.97 T W V 92.72 158.66 72.53 C21 H22 H22 A A A 169 170 173
3 H2E0T0C1D0 lnl 3 95.72 T Q T 92.72 115.99 78.46 C21 H22 H22 A A A 169 171 172
3 H2E0T0C1D0 nnl 2+1 81.24 T T V 92.72 78.46 72.53 C21 H22 H22 A A A 169 172 173
3 H3E0T0C0D0 hhl 2:1 94.57 W V T 158.66 72.53 52.53 H22 H22 H22 A A A 170 173 174
3 H3E0T0C0D0 hhl 2:1 109.06 W Q T 158.66 115.99 52.53 H22 H22 H22 A A A 170 171 174
3 H3E0T0C0D0 hhl 2:1 94.29 Q T I 115.99 52.53 114.34 H22 H22 H22 A A A 171 174 175
3 H3E0T0C0D0 hhl 2:1 102.93 Q T I 115.99 78.46 114.34 H22 H22 H22 A A A 171 172 175
3 H3E0T0C0D0 hhl 2:1 90.80 T I F 78.46 114.34 79.60 H22 H22 H22 A A A 172 175 176
3 H3E0T0C0D0 hhl 2:1 76.86 T V F 78.46 72.53 79.60 H22 H22 H22 A A A 172 173 176
3 H3E0T0C0D0 hhl 2:1 54.52 V F V 72.53 79.60 11.44 H22 H22 H22 A A A 173 176 177
3 H3E0T0C0D0 hhl 2:1 45.50 V T V 72.53 52.53 11.44 H22 H22 H22 A A A 173 174 177
3 H3E0T0C0D0 hhl 2:1 65.10 T I A 52.53 114.34 28.42 H22 H22 H22 A A A 174 175 178
3 H3E0T0C0D0 hhl 2:1 60.01 I A G 114.34 28.42 37.28 H22 H22 H22 A A A 175 178 179
3 H3E0T0C0D0 hhl 2:1 77.07 I F G 114.34 79.60 37.28 H22 H22 H22 A A A 175 176 179
4 H4E0T0C0D0 nnnhhl 2:1+1 30.01 G F V V 0.96 79.60 11.44 28.05 H15 H22 H22 H22 A A A A 108 176 177 180
4 H4E0T0C0D0 hnnnnh :2+:2 10.12 G A V V 0.96 0.03 11.44 28.05 H15 H15 H22 H22 A A A A 108 112 177 180
4 H4E0T0C0D0 nnnhhl 2:1+1 12.53 A V V L 0.03 11.44 28.05 10.61 H15 H22 H22 H22 A A A A 112 177 180 181
3 H3E0T0C0D0 hhl 2:1 37.84 A G T 28.42 37.28 47.82 H22 H22 H22 A A A 178 179 182
3 H3E0T0C0D0 hhl 2:1 48.31 F G V 79.60 37.28 28.05 H22 H22 H22 A A A 176 179 180
3 H3E0T0C0D0 hhl 2:1 39.45 G V A 37.28 28.05 53.02 H22 H22 H22 A A A 179 180 183
3 H3E0T0C0D0 hhl 2:1 46.04 G T A 37.28 47.82 53.02 H22 H22 H22 A A A 179 182 183
4 H4E0T0C0D0 lnnnnn 2+1+1 12.17 M A L L 22.36 0.03 15.67 10.61 H13 H15 H15 H22 A A A A 99 112 113 181
4 H4E0T0C0D0 lnnnnn 2+1+1 15.26 M A V L 22.36 0.03 28.05 10.61 H13 H15 H22 H22 A A A A 99 112 180 181
4 H4E0T0C0D0 nnnhhl 2:1+1 16.82 M V L S 22.36 28.05 10.61 6.27 H13 H22 H22 H22 A A A A 99 180 181 184
3 H3E0T0C0D0 hhl 2:1 13.12 L S L 10.61 6.27 22.48 H22 H22 H22 A A A 181 184 185
3 H3E0T0C0D0 hhl 2:1 54.80 T L T 47.82 22.48 94.10 H22 H22 H22 A A A 182 185 186
3 H3E0T0C0D0 hhl 2:1 64.98 T A T 47.82 53.02 94.10 H22 H22 H22 A A A 182 183 186
3 H3E0T0C0D0 hhl 2:1 29.11 V A S 28.05 53.02 6.27 H22 H22 H22 A A A 180 183 184
3 H3E0T0C0D0 hhl 2:1 54.42 A S I 53.02 6.27 103.98 H22 H22 H22 A A A 183 184 187
3 H3E0T0C0D0 hhl 2:1 83.70 A T I 53.02 94.10 103.98 H22 H22 H22 A A A 183 186 187
4 H4E0T0C0D0 nnnhhl 2:1+1 21.06 V S L W 6.65 6.27 22.48 48.84 H13 H22 H22 H22 A A A A 95 184 185 188
3 H2E0T0C1D0 nhl 2:1 51.00 L W K 22.48 48.84 81.69 H22 H22 C23 A A A 185 188 189
3 H2E0T0C1D0 nnl 2+1 66.09 L T K 22.48 94.10 81.69 H22 H22 C23 A A A 185 186 189
3 H2E0T0C1D0 lnl 3 92.28 I W K 103.98 48.84 124.01 H22 H22 C23 A A A 187 188 190
3 H1E0T0C2D0 lnl 3 79.34 W K G 48.84 124.01 65.16 H22 C23 C23 A A A 188 190 192
3 H0E0T0C3D0 lnl 3 113.32 K M G 81.69 193.12 65.16 C23 C23 C23 A A A 189 191 192
3 H0E0T0C3D0 lll 3 127.43 K M G 124.01 193.12 65.16 C23 C23 C23 A A A 190 191 192
3 H1E0T0C2D0 lll 3 135.85 E I W 82.06 150.89 174.60 C24 C24 H25 B B B 145 146 147
3 H2E0T0C1D0 lnl 3 100.82 E W I 82.06 174.60 45.80 C24 H25 H25 B B B 145 147 148
3 H2E0T0C1D0 nnl 2+1 95.03 I A Q 150.89 10.54 123.67 C24 H25 H25 B B B 146 149 150
3 H2E0T0C1D0 nhl 2:1 149.72 I W Q 150.89 174.60 123.67 C24 H25 H25 B B B 146 147 150
3 H3E0T0C0D0 hhl 2:1 119.81 W Q E 174.60 123.67 61.16 H25 H25 H25 B B B 147 150 151
3 H3E0T0C0D0 hhl 2:1 93.85 W I E 174.60 45.80 61.16 H25 H25 H25 B B B 147 148 151
3 H3E0T0C0D0 hhl 2:1 36.38 I E L 45.80 61.16 2.17 H25 H25 H25 B B B 148 151 152
3 H3E0T0C0D0 hhl 2:1 69.51 A Q R 10.54 123.67 74.32 H25 H25 H25 B B B 149 150 153
3 H3E0T0C0D0 hhl 2:1 103.51 Q R R 123.67 74.32 112.54 H25 H25 H25 B B B 150 153 154
3 H3E0T0C0D0 hhl 2:1 99.12 Q E R 123.67 61.16 112.54 H25 H25 H25 B B B 150 151 154
3 H3E0T0C0D0 hhl 2:1 60.00 E R I 61.16 112.54 6.30 H25 H25 H25 B B B 151 154 155
3 H3E0T0C0D0 hhl 2:1 23.21 E L I 61.16 2.17 6.30 H25 H25 H25 B B B 151 152 155
3 H3E0T0C0D0 hhl 2:1 84.10 R R D 74.32 112.54 65.45 H25 H25 H25 B B B 153 154 157
3 H3E0T0C0D0 hhl 2:1 82.41 R D E 112.54 65.45 69.23 H25 H25 H25 B B B 154 157 158
3 H3E0T0C0D0 hhl 2:1 62.69 R I E 112.54 6.30 69.23 H25 H25 H25 B B B 154 155 158
3 H3E0T0C0D0 hhl 2:1 52.93 D N A 65.45 34.15 59.20 H25 H25 H25 B B B 157 160 161
3 H3E0T0C0D0 hhl 2:1 81.87 E F Y 69.23 40.37 136.02 H25 H25 H25 B B B 158 159 162
3 H2E0T0C1D0 nnl 2+1 47.52 N A A 34.15 59.20 49.22 H25 H25 C26 B B B 160 161 164
2 H2E0T0C0D0 l 2 97.61 A Y 59.20 136.02 H25 H25 B B 161 162
