# Supplementary material for: Characterizing the consensus residue specificity and surface of BCL-2 binding to BH3 ligands using the Knob-Socket model
Source: PLoS One. 2023 Feb 16;18(2):e0281463. doi: 10.1371/journal.pone.0281463 (PMC9934389; doi:10.1371/journal.pone.0281463)
Supplement: S1 File — (TGZ) [file pone.0281463.s008.tgz › BCL3_Bax_KS_files/2k7w/f2k7w.pdb]

ATOM      1  N   MET A   1      39.914   3.935  -2.319  1.00  1.33           N  
ATOM      2  CA  MET A   1      40.013   5.288  -2.917  1.00  1.17           C  
ATOM      3  C   MET A   1      38.672   6.012  -2.888  1.00  1.10           C  
ATOM      4  O   MET A   1      38.576   7.129  -2.390  1.00  1.14           O  
ATOM      5  CB  MET A   1      40.569   5.225  -4.342  1.00  1.33           C  
ATOM      6  CG  MET A   1      40.647   6.575  -5.041  1.00  1.59           C  
ATOM      7  SD  MET A   1      41.771   6.575  -6.454  1.00  1.94           S  
ATOM      8  CE  MET A   1      41.079   5.250  -7.443  1.00  2.23           C  
ATOM      9  H1  MET A   1      39.222   3.359  -2.837  1.00  1.41           H  
ATOM     10  H2  MET A   1      39.618   4.004  -1.325  1.00  1.51           H  
ATOM     11  H3  MET A   1      40.835   3.463  -2.356  1.00  1.44           H  
ATOM     12  N   ASP A   2      37.638   5.370  -3.420  1.00  1.05           N  
ATOM     13  CA  ASP A   2      36.299   5.954  -3.452  1.00  1.04           C  
ATOM     14  C   ASP A   2      35.766   6.206  -2.041  1.00  1.05           C  
ATOM     15  O   ASP A   2      35.146   7.236  -1.779  1.00  1.09           O  
ATOM     16  CB  ASP A   2      35.330   5.075  -4.254  1.00  1.07           C  
ATOM     17  CG  ASP A   2      34.954   3.786  -3.546  1.00  1.10           C  
ATOM     18  OD1 ASP A   2      35.863   3.053  -3.102  1.00  1.21           O  
ATOM     19  OD2 ASP A   2      33.746   3.495  -3.433  1.00  1.29           O  
ATOM     20  H   ASP A   2      37.778   4.486  -3.819  1.00  1.07           H  
ATOM     21  N   GLY A   3      36.024   5.268  -1.139  1.00  1.07           N  
ATOM     22  CA  GLY A   3      35.580   5.412   0.234  1.00  1.14           C  
ATOM     23  C   GLY A   3      36.417   6.428   0.981  1.00  1.16           C  
ATOM     24  O   GLY A   3      35.933   7.105   1.889  1.00  1.23           O  
ATOM     25  H   GLY A   3      36.510   4.462  -1.412  1.00  1.07           H  
ATOM     26  N   SER A   4      37.676   6.536   0.582  1.00  1.16           N  
ATOM     27  CA  SER A   4      38.603   7.474   1.185  1.00  1.23           C  
ATOM     28  C   SER A   4      38.271   8.903   0.755  1.00  1.23           C  
ATOM     29  O   SER A   4      38.774   9.867   1.333  1.00  1.35           O  
ATOM     30  CB  SER A   4      40.026   7.115   0.759  1.00  1.34           C  
ATOM     31  OG  SER A   4      40.079   5.783   0.263  1.00  1.40           O  
ATOM     32  H   SER A   4      37.999   5.959  -0.140  1.00  1.14           H  
ATOM     33  HG  SER A   4      40.821   5.321   0.671  1.00  1.44           H  
ATOM     34  N   GLY A   5      37.422   9.026  -0.263  1.00  1.19           N  
ATOM     35  CA  GLY A   5      37.024  10.329  -0.753  1.00  1.24           C  
ATOM     36  C   GLY A   5      36.078  11.021   0.201  1.00  1.22           C  
ATOM     37  O   GLY A   5      35.469  10.375   1.059  1.00  1.30           O  
ATOM     38  H   GLY A   5      37.056   8.217  -0.683  1.00  1.17           H  
ATOM     39  N   GLU A   6      35.959  12.331   0.052  1.00  1.26           N  
ATOM     40  CA  GLU A   6      35.094  13.129   0.907  1.00  1.28           C  
ATOM     41  C   GLU A   6      33.622  12.848   0.635  1.00  1.22           C  
ATOM     42  O   GLU A   6      33.136  13.041  -0.480  1.00  1.34           O  
ATOM     43  CB  GLU A   6      35.401  14.615   0.735  1.00  1.49           C  
ATOM     44  CG  GLU A   6      36.730  15.042   1.333  1.00  1.57           C  
ATOM     45  CD  GLU A   6      37.121  16.446   0.931  1.00  1.62           C  
ATOM     46  OE1 GLU A   6      36.284  17.361   1.061  1.00  2.00           O  
ATOM     47  OE2 GLU A   6      38.268  16.638   0.473  1.00  1.87           O  
ATOM     48  H   GLU A   6      36.464  12.776  -0.662  1.00  1.37           H  
ATOM     49  N   GLN A   7      32.924  12.383   1.662  1.00  1.15           N  
ATOM     50  CA  GLN A   7      31.509  12.069   1.557  1.00  1.12           C  
ATOM     51  C   GLN A   7      30.750  12.662   2.739  1.00  1.11           C  
ATOM     52  O   GLN A   7      31.078  12.392   3.899  1.00  1.15           O  
ATOM     53  CB  GLN A   7      31.297  10.554   1.500  1.00  1.12           C  
ATOM     54  CG  GLN A   7      31.746   9.913   0.197  1.00  1.27           C  
ATOM     55  CD  GLN A   7      31.564   8.410   0.195  1.00  1.35           C  
ATOM     56  OE1 GLN A   7      30.500   7.903  -0.159  1.00  1.63           O  
ATOM     57  NE2 GLN A   7      32.603   7.686   0.579  1.00  1.60           N  
ATOM     58  H   GLN A   7      33.374  12.247   2.522  1.00  1.20           H  
ATOM     59 HE21 GLN A   7      33.424   8.157   0.842  1.00  1.78           H  
ATOM     60 HE22 GLN A   7      32.512   6.712   0.584  1.00  1.81           H  
ATOM     61  N   PRO A   8      29.737  13.492   2.460  1.00  1.13           N  
ATOM     62  CA  PRO A   8      28.929  14.136   3.501  1.00  1.17           C  
ATOM     63  C   PRO A   8      27.962  13.156   4.178  1.00  1.11           C  
ATOM     64  O   PRO A   8      26.823  12.981   3.734  1.00  1.12           O  
ATOM     65  CB  PRO A   8      28.159  15.212   2.728  1.00  1.26           C  
ATOM     66  CG  PRO A   8      28.052  14.673   1.342  1.00  1.27           C  
ATOM     67  CD  PRO A   8      29.305  13.879   1.103  1.00  1.18           C  
ATOM     68  N   ARG A   9      28.447  12.504   5.239  1.00  1.09           N  
ATOM     69  CA  ARG A   9      27.663  11.537   6.022  1.00  1.07           C  
ATOM     70  C   ARG A   9      27.430  10.227   5.270  1.00  1.00           C  
ATOM     71  O   ARG A   9      27.768   9.147   5.762  1.00  1.16           O  
ATOM     72  CB  ARG A   9      26.338  12.137   6.513  1.00  1.15           C  
ATOM     73  CG  ARG A   9      25.607  11.284   7.539  1.00  1.28           C  
ATOM     74  CD  ARG A   9      24.434  12.037   8.148  1.00  1.41           C  
ATOM     75  NE  ARG A   9      23.342  12.232   7.193  1.00  1.46           N  
ATOM     76  CZ  ARG A   9      22.329  13.085   7.383  1.00  1.62           C  
ATOM     77  NH1 ARG A   9      22.288  13.843   8.473  1.00  1.92           N  
ATOM     78  NH2 ARG A   9      21.357  13.180   6.480  1.00  1.99           N  
ATOM     79  H   ARG A   9      29.376  12.674   5.504  1.00  1.13           H  
ATOM     80  HE  ARG A   9      23.359  11.689   6.373  1.00  1.78           H  
ATOM     81 HH11 ARG A   9      23.014  13.782   9.161  1.00  2.02           H  
ATOM     82 HH12 ARG A   9      21.524  14.481   8.614  1.00  2.32           H  
ATOM     83 HH21 ARG A   9      21.373  12.615   5.654  1.00  2.25           H  
ATOM     84 HH22 ARG A   9      20.595  13.825   6.625  1.00  2.24           H  
ATOM     85  N   GLY A  10      26.847  10.326   4.088  1.00  0.97           N  
ATOM     86  CA  GLY A  10      26.577   9.154   3.288  1.00  0.99           C  
ATOM     87  C   GLY A  10      26.905   9.388   1.832  1.00  0.97           C  
ATOM     88  O   GLY A  10      27.751  10.222   1.506  1.00  1.29           O  
ATOM     89  H   GLY A  10      26.612  11.217   3.743  1.00  1.08           H  
ATOM     90  N   GLY A  11      26.230   8.666   0.954  1.00  0.95           N  
ATOM     91  CA  GLY A  11      26.470   8.820  -0.466  1.00  0.94           C  
ATOM     92  C   GLY A  11      25.190   9.023  -1.245  1.00  0.92           C  
ATOM     93  O   GLY A  11      24.139   9.303  -0.667  1.00  1.14           O  
ATOM     94  H   GLY A  11      25.562   8.021   1.269  1.00  1.17           H  
ATOM     95  N   GLY A  12      25.280   8.888  -2.558  1.00  0.92           N  
ATOM     96  CA  GLY A  12      24.117   9.047  -3.407  1.00  0.92           C  
ATOM     97  C   GLY A  12      24.036   7.953  -4.450  1.00  0.84           C  
ATOM     98  O   GLY A  12      24.322   8.196  -5.626  1.00  0.92           O  
ATOM     99  H   GLY A  12      26.148   8.669  -2.961  1.00  1.07           H  
ATOM    100  N   PRO A  13      23.677   6.722  -4.046  1.00  0.80           N  
ATOM    101  CA  PRO A  13      23.565   5.591  -4.960  1.00  0.83           C  
ATOM    102  C   PRO A  13      22.197   5.548  -5.632  1.00  0.79           C  
ATOM    103  O   PRO A  13      21.276   6.273  -5.243  1.00  0.91           O  
ATOM    104  CB  PRO A  13      23.730   4.393  -4.027  1.00  0.94           C  
ATOM    105  CG  PRO A  13      23.149   4.843  -2.730  1.00  1.01           C  
ATOM    106  CD  PRO A  13      23.353   6.336  -2.656  1.00  0.87           C  
ATOM    107  N   THR A  14      22.069   4.701  -6.643  1.00  0.77           N  
ATOM    108  CA  THR A  14      20.816   4.561  -7.366  1.00  0.75           C  
ATOM    109  C   THR A  14      19.709   4.034  -6.449  1.00  0.73           C  
ATOM    110  O   THR A  14      19.796   2.928  -5.907  1.00  0.98           O  
ATOM    111  CB  THR A  14      20.966   3.662  -8.616  1.00  0.85           C  
ATOM    112  OG1 THR A  14      19.677   3.374  -9.175  1.00  0.86           O  
ATOM    113  CG2 THR A  14      21.682   2.360  -8.279  1.00  0.95           C  
ATOM    114  H   THR A  14      22.838   4.151  -6.906  1.00  0.89           H  
ATOM    115  HG1 THR A  14      19.546   3.902  -9.975  1.00  1.00           H  
ATOM    116  N   SER A  15      18.679   4.842  -6.259  1.00  0.62           N  
ATOM    117  CA  SER A  15      17.565   4.463  -5.407  1.00  0.65           C  
ATOM    118  C   SER A  15      16.309   4.207  -6.233  1.00  0.60           C  
ATOM    119  O   SER A  15      15.240   3.943  -5.685  1.00  0.60           O  
ATOM    120  CB  SER A  15      17.312   5.558  -4.373  1.00  0.80           C  
ATOM    121  OG  SER A  15      18.536   6.013  -3.815  1.00  0.99           O  
ATOM    122  H   SER A  15      18.667   5.719  -6.697  1.00  0.69           H  
ATOM    123  HG  SER A  15      19.266   5.770  -4.398  1.00  0.99           H  
ATOM    124  N   SER A  16      16.450   4.259  -7.552  1.00  0.61           N  
ATOM    125  CA  SER A  16      15.333   4.050  -8.464  1.00  0.62           C  
ATOM    126  C   SER A  16      14.688   2.677  -8.260  1.00  0.55           C  
ATOM    127  O   SER A  16      13.519   2.579  -7.883  1.00  0.61           O  
ATOM    128  CB  SER A  16      15.837   4.201  -9.895  1.00  0.68           C  
ATOM    129  OG  SER A  16      17.124   4.801  -9.889  1.00  0.85           O  
ATOM    130  H   SER A  16      17.337   4.441  -7.932  1.00  0.66           H  
ATOM    131  HG  SER A  16      17.119   5.576 -10.466  1.00  1.04           H  
ATOM    132  N   GLU A  17      15.460   1.624  -8.491  1.00  0.50           N  
ATOM    133  CA  GLU A  17      14.964   0.265  -8.324  1.00  0.49           C  
ATOM    134  C   GLU A  17      14.855  -0.063  -6.840  1.00  0.49           C  
ATOM    135  O   GLU A  17      14.019  -0.867  -6.424  1.00  0.51           O  
ATOM    136  CB  GLU A  17      15.896  -0.729  -9.020  1.00  0.55           C  
ATOM    137  CG  GLU A  17      15.188  -1.931  -9.626  1.00  0.75           C  
ATOM    138  CD  GLU A  17      14.071  -1.538 -10.574  1.00  0.97           C  
ATOM    139  OE1 GLU A  17      14.365  -1.013 -11.673  1.00  1.23           O  
ATOM    140  OE2 GLU A  17      12.895  -1.752 -10.225  1.00  1.11           O  
ATOM    141  H   GLU A  17      16.388   1.762  -8.778  1.00  0.53           H  
ATOM    142  N   GLN A  18      15.701   0.590  -6.046  1.00  0.52           N  
ATOM    143  CA  GLN A  18      15.719   0.399  -4.601  1.00  0.58           C  
ATOM    144  C   GLN A  18      14.350   0.704  -3.999  1.00  0.60           C  
ATOM    145  O   GLN A  18      13.820  -0.085  -3.216  1.00  0.64           O  
ATOM    146  CB  GLN A  18      16.795   1.281  -3.961  1.00  0.68           C  
ATOM    147  CG  GLN A  18      16.978   1.075  -2.465  1.00  0.82           C  
ATOM    148  CD  GLN A  18      16.625   2.311  -1.662  1.00  0.96           C  
ATOM    149  OE1 GLN A  18      17.459   3.192  -1.460  1.00  1.27           O  
ATOM    150  NE2 GLN A  18      15.387   2.386  -1.191  1.00  1.14           N  
ATOM    151  H   GLN A  18      16.340   1.214  -6.450  1.00  0.53           H  
ATOM    152 HE21 GLN A  18      14.771   1.647  -1.384  1.00  1.15           H  
ATOM    153 HE22 GLN A  18      15.140   3.175  -0.667  1.00  1.42           H  
ATOM    154  N   ILE A  19      13.776   1.842  -4.384  1.00  0.60           N  
ATOM    155  CA  ILE A  19      12.463   2.249  -3.893  1.00  0.66           C  
ATOM    156  C   ILE A  19      11.409   1.213  -4.279  1.00  0.63           C  
ATOM    157  O   ILE A  19      10.557   0.842  -3.465  1.00  0.67           O  
ATOM    158  CB  ILE A  19      12.054   3.637  -4.440  1.00  0.73           C  
ATOM    159  CG1 ILE A  19      12.916   4.737  -3.809  1.00  0.78           C  
ATOM    160  CG2 ILE A  19      10.577   3.909  -4.185  1.00  0.77           C  
ATOM    161  CD1 ILE A  19      12.815   6.074  -4.510  1.00  0.85           C  
ATOM    162  H   ILE A  19      14.252   2.428  -5.018  1.00  0.58           H  
ATOM    163  N   MET A  20      11.494   0.733  -5.516  1.00  0.59           N  
ATOM    164  CA  MET A  20      10.563  -0.267  -6.021  1.00  0.60           C  
ATOM    165  C   MET A  20      10.636  -1.531  -5.177  1.00  0.56           C  
ATOM    166  O   MET A  20       9.614  -2.100  -4.796  1.00  0.57           O  
ATOM    167  CB  MET A  20      10.879  -0.596  -7.482  1.00  0.61           C  
ATOM    168  CG  MET A  20       9.803  -1.410  -8.186  1.00  0.71           C  
ATOM    169  SD  MET A  20       8.456  -0.388  -8.818  1.00  0.96           S  
ATOM    170  CE  MET A  20       7.400  -0.271  -7.374  1.00  1.64           C  
ATOM    171  H   MET A  20      12.207   1.061  -6.104  1.00  0.57           H  
ATOM    172  N   LYS A  21      11.859  -1.958  -4.882  1.00  0.55           N  
ATOM    173  CA  LYS A  21      12.085  -3.147  -4.071  1.00  0.55           C  
ATOM    174  C   LYS A  21      11.536  -2.952  -2.660  1.00  0.51           C  
ATOM    175  O   LYS A  21      11.015  -3.886  -2.052  1.00  0.51           O  
ATOM    176  CB  LYS A  21      13.578  -3.484  -4.012  1.00  0.58           C  
ATOM    177  CG  LYS A  21      14.176  -3.923  -5.341  1.00  0.63           C  
ATOM    178  CD  LYS A  21      13.518  -5.192  -5.863  1.00  0.69           C  
ATOM    179  CE  LYS A  21      14.283  -5.751  -7.049  1.00  0.83           C  
ATOM    180  NZ  LYS A  21      13.674  -7.002  -7.575  1.00  1.15           N  
ATOM    181  H   LYS A  21      12.633  -1.461  -5.228  1.00  0.55           H  
ATOM    182  HZ1 LYS A  21      14.272  -7.398  -8.327  1.00  1.46           H  
ATOM    183  HZ2 LYS A  21      12.734  -6.806  -7.967  1.00  1.69           H  
ATOM    184  HZ3 LYS A  21      13.581  -7.711  -6.809  1.00  1.26           H  
ATOM    185  N   THR A  22      11.653  -1.728  -2.150  1.00  0.52           N  
ATOM    186  CA  THR A  22      11.162  -1.405  -0.816  1.00  0.51           C  
ATOM    187  C   THR A  22       9.638  -1.540  -0.769  1.00  0.52           C  
ATOM    188  O   THR A  22       9.073  -1.995   0.226  1.00  0.52           O  
ATOM    189  CB  THR A  22      11.565   0.025  -0.394  1.00  0.56           C  
ATOM    190  OG1 THR A  22      12.937   0.271  -0.745  1.00  0.63           O  
ATOM    191  CG2 THR A  22      11.400   0.207   1.109  1.00  0.71           C  
ATOM    192  H   THR A  22      12.075  -1.025  -2.688  1.00  0.55           H  
ATOM    193  HG1 THR A  22      13.227  -0.382  -1.393  1.00  0.88           H  
ATOM    194  N   GLY A  23       8.982  -1.160  -1.864  1.00  0.55           N  
ATOM    195  CA  GLY A  23       7.536  -1.248  -1.940  1.00  0.58           C  
ATOM    196  C   GLY A  23       7.043  -2.677  -1.809  1.00  0.56           C  
ATOM    197  O   GLY A  23       6.052  -2.942  -1.124  1.00  0.58           O  
ATOM    198  H   GLY A  23       9.490  -0.813  -2.631  1.00  0.55           H  
ATOM    199  N   ALA A  24       7.754  -3.602  -2.447  1.00  0.56           N  
ATOM    200  CA  ALA A  24       7.393  -5.015  -2.399  1.00  0.58           C  
ATOM    201  C   ALA A  24       7.524  -5.549  -0.977  1.00  0.55           C  
ATOM    202  O   ALA A  24       6.747  -6.404  -0.545  1.00  0.73           O  
ATOM    203  CB  ALA A  24       8.263  -5.821  -3.354  1.00  0.61           C  
ATOM    204  H   ALA A  24       8.543  -3.326  -2.960  1.00  0.58           H  
ATOM    205  N   LEU A  25       8.505  -5.031  -0.253  1.00  0.44           N  
ATOM    206  CA  LEU A  25       8.742  -5.442   1.125  1.00  0.40           C  
ATOM    207  C   LEU A  25       7.693  -4.837   2.056  1.00  0.39           C  
ATOM    208  O   LEU A  25       7.182  -5.509   2.953  1.00  0.40           O  
ATOM    209  CB  LEU A  25      10.150  -5.031   1.569  1.00  0.40           C  
ATOM    210  CG  LEU A  25      10.647  -5.625   2.889  1.00  0.45           C  
ATOM    211  CD1 LEU A  25      10.600  -7.144   2.845  1.00  0.61           C  
ATOM    212  CD2 LEU A  25      12.056  -5.142   3.193  1.00  0.48           C  
ATOM    213  H   LEU A  25       9.090  -4.357  -0.659  1.00  0.48           H  
ATOM    214  N   LEU A  26       7.369  -3.569   1.816  1.00  0.39           N  
ATOM    215  CA  LEU A  26       6.381  -2.852   2.614  1.00  0.40           C  
ATOM    216  C   LEU A  26       5.024  -3.541   2.551  1.00  0.44           C  
ATOM    217  O   LEU A  26       4.373  -3.744   3.577  1.00  0.45           O  
ATOM    218  CB  LEU A  26       6.253  -1.406   2.127  1.00  0.43           C  
ATOM    219  CG  LEU A  26       7.329  -0.431   2.607  1.00  0.42           C  
ATOM    220  CD1 LEU A  26       7.192   0.904   1.893  1.00  0.49           C  
ATOM    221  CD2 LEU A  26       7.242  -0.244   4.113  1.00  0.39           C  
ATOM    222  H   LEU A  26       7.815  -3.098   1.077  1.00  0.40           H  
ATOM    223  N   LEU A  27       4.607  -3.905   1.341  1.00  0.49           N  
ATOM    224  CA  LEU A  27       3.329  -4.579   1.145  1.00  0.56           C  
ATOM    225  C   LEU A  27       3.284  -5.905   1.896  1.00  0.57           C  
ATOM    226  O   LEU A  27       2.246  -6.278   2.446  1.00  0.61           O  
ATOM    227  CB  LEU A  27       3.037  -4.795  -0.345  1.00  0.63           C  
ATOM    228  CG  LEU A  27       2.122  -3.767  -1.025  1.00  0.67           C  
ATOM    229  CD1 LEU A  27       0.754  -3.731  -0.356  1.00  0.71           C  
ATOM    230  CD2 LEU A  27       2.761  -2.387  -1.028  1.00  0.64           C  
ATOM    231  H   LEU A  27       5.172  -3.708   0.561  1.00  0.50           H  
ATOM    232  N   GLN A  28       4.415  -6.606   1.931  1.00  0.56           N  
ATOM    233  CA  GLN A  28       4.493  -7.886   2.626  1.00  0.59           C  
ATOM    234  C   GLN A  28       4.235  -7.707   4.115  1.00  0.56           C  
ATOM    235  O   GLN A  28       3.349  -8.347   4.677  1.00  0.60           O  
ATOM    236  CB  GLN A  28       5.857  -8.557   2.419  1.00  0.64           C  
ATOM    237  CG  GLN A  28       5.988  -9.892   3.143  1.00  0.99           C  
ATOM    238  CD  GLN A  28       7.366 -10.136   3.730  1.00  1.17           C  
ATOM    239  OE1 GLN A  28       7.504 -10.751   4.786  1.00  1.46           O  
ATOM    240  NE2 GLN A  28       8.395  -9.663   3.052  1.00  1.53           N  
ATOM    241  H   GLN A  28       5.212  -6.253   1.485  1.00  0.55           H  
ATOM    242 HE21 GLN A  28       8.221  -9.183   2.217  1.00  1.80           H  
ATOM    243 HE22 GLN A  28       9.296  -9.829   3.404  1.00  1.74           H  
ATOM    244  N   GLY A  29       4.998  -6.815   4.736  1.00  0.54           N  
ATOM    245  CA  GLY A  29       4.865  -6.565   6.161  1.00  0.54           C  
ATOM    246  C   GLY A  29       3.456  -6.195   6.576  1.00  0.51           C  
ATOM    247  O   GLY A  29       2.925  -6.741   7.544  1.00  0.53           O  
ATOM    248  H   GLY A  29       5.662  -6.311   4.216  1.00  0.56           H  
ATOM    249  N   PHE A  30       2.846  -5.282   5.832  1.00  0.50           N  
ATOM    250  CA  PHE A  30       1.491  -4.828   6.126  1.00  0.51           C  
ATOM    251  C   PHE A  30       0.480  -5.972   6.029  1.00  0.51           C  
ATOM    252  O   PHE A  30      -0.403  -6.109   6.880  1.00  0.55           O  
ATOM    253  CB  PHE A  30       1.099  -3.681   5.190  1.00  0.54           C  
ATOM    254  CG  PHE A  30      -0.079  -2.877   5.666  1.00  0.54           C  
ATOM    255  CD1 PHE A  30      -0.178  -2.484   6.993  1.00  0.85           C  
ATOM    256  CD2 PHE A  30      -1.085  -2.511   4.788  1.00  0.83           C  
ATOM    257  CE1 PHE A  30      -1.257  -1.745   7.432  1.00  0.85           C  
ATOM    258  CE2 PHE A  30      -2.168  -1.770   5.223  1.00  0.90           C  
ATOM    259  CZ  PHE A  30      -2.253  -1.386   6.547  1.00  0.65           C  
ATOM    260  H   PHE A  30       3.324  -4.893   5.067  1.00  0.51           H  
ATOM    261  N   ILE A  31       0.623  -6.803   5.005  1.00  0.50           N  
ATOM    262  CA  ILE A  31      -0.285  -7.927   4.807  1.00  0.52           C  
ATOM    263  C   ILE A  31      -0.051  -9.030   5.842  1.00  0.53           C  
ATOM    264  O   ILE A  31      -0.997  -9.507   6.466  1.00  0.56           O  
ATOM    265  CB  ILE A  31      -0.187  -8.505   3.377  1.00  0.54           C  
ATOM    266  CG1 ILE A  31      -0.671  -7.469   2.356  1.00  0.54           C  
ATOM    267  CG2 ILE A  31      -0.997  -9.790   3.255  1.00  0.58           C  
ATOM    268  CD1 ILE A  31      -0.448  -7.871   0.911  1.00  0.57           C  
ATOM    269  H   ILE A  31       1.358  -6.661   4.369  1.00  0.49           H  
ATOM    270  N   GLN A  32       1.211  -9.407   6.038  1.00  0.53           N  
ATOM    271  CA  GLN A  32       1.566 -10.463   6.991  1.00  0.55           C  
ATOM    272  C   GLN A  32       1.077 -10.135   8.403  1.00  0.54           C  
ATOM    273  O   GLN A  32       0.533 -10.993   9.098  1.00  0.57           O  
ATOM    274  CB  GLN A  32       3.084 -10.683   7.015  1.00  0.57           C  
ATOM    275  CG  GLN A  32       3.681 -11.218   5.721  1.00  0.68           C  
ATOM    276  CD  GLN A  32       3.330 -12.668   5.449  1.00  0.90           C  
ATOM    277  OE1 GLN A  32       3.057 -13.438   6.370  1.00  1.07           O  
ATOM    278  NE2 GLN A  32       3.353 -13.057   4.182  1.00  1.12           N  
ATOM    279  H   GLN A  32       1.927  -8.963   5.527  1.00  0.52           H  
ATOM    280 HE21 GLN A  32       3.597 -12.396   3.495  1.00  1.19           H  
ATOM    281 HE22 GLN A  32       3.132 -13.990   3.982  1.00  1.31           H  
ATOM    282  N   ASP A  33       1.257  -8.883   8.805  1.00  0.53           N  
ATOM    283  CA  ASP A  33       0.860  -8.430  10.139  1.00  0.55           C  
ATOM    284  C   ASP A  33      -0.642  -8.561  10.372  1.00  0.58           C  
ATOM    285  O   ASP A  33      -1.085  -8.994  11.440  1.00  0.65           O  
ATOM    286  CB  ASP A  33       1.291  -6.980  10.356  1.00  0.57           C  
ATOM    287  CG  ASP A  33       0.945  -6.476  11.739  1.00  0.61           C  
ATOM    288  OD1 ASP A  33       1.697  -6.772  12.690  1.00  0.73           O  
ATOM    289  OD2 ASP A  33      -0.083  -5.779  11.887  1.00  0.74           O  
ATOM    290  H   ASP A  33       1.670  -8.238   8.187  1.00  0.53           H  
ATOM    291  N   ARG A  34      -1.426  -8.189   9.370  1.00  0.58           N  
ATOM    292  CA  ARG A  34      -2.878  -8.247   9.476  1.00  0.63           C  
ATOM    293  C   ARG A  34      -3.423  -9.649   9.208  1.00  0.62           C  
ATOM    294  O   ARG A  34      -4.501 -10.008   9.687  1.00  0.67           O  
ATOM    295  CB  ARG A  34      -3.531  -7.211   8.559  1.00  0.67           C  
ATOM    296  CG  ARG A  34      -4.224  -6.079   9.305  1.00  0.74           C  
ATOM    297  CD  ARG A  34      -3.293  -5.408  10.308  1.00  0.73           C  
ATOM    298  NE  ARG A  34      -4.034  -4.820  11.427  1.00  0.75           N  
ATOM    299  CZ  ARG A  34      -3.658  -4.915  12.705  1.00  0.74           C  
ATOM    300  NH1 ARG A  34      -2.500  -5.478  13.027  1.00  0.77           N  
ATOM    301  NH2 ARG A  34      -4.429  -4.409  13.661  1.00  0.85           N  
ATOM    302  H   ARG A  34      -1.019  -7.866   8.537  1.00  0.56           H  
ATOM    303  HE  ARG A  34      -4.870  -4.349  11.214  1.00  0.86           H  
ATOM    304 HH11 ARG A  34      -1.884  -5.828  12.306  1.00  0.74           H  
ATOM    305 HH12 ARG A  34      -2.230  -5.564  13.986  1.00  0.90           H  
ATOM    306 HH21 ARG A  34      -5.294  -3.949  13.430  1.00  0.91           H  
ATOM    307 HH22 ARG A  34      -4.160  -4.488  14.625  1.00  0.93           H  
ATOM    308  N   ALA A  35      -2.674 -10.443   8.454  1.00  0.61           N  
ATOM    309  CA  ALA A  35      -3.086 -11.809   8.132  1.00  0.64           C  
ATOM    310  C   ALA A  35      -3.042 -12.699   9.366  1.00  0.66           C  
ATOM    311  O   ALA A  35      -3.742 -13.713   9.440  1.00  0.68           O  
ATOM    312  CB  ALA A  35      -2.213 -12.390   7.029  1.00  0.65           C  
ATOM    313  H   ALA A  35      -1.826 -10.102   8.094  1.00  0.61           H  
ATOM    314  N   GLY A  36      -2.227 -12.305  10.340  1.00  0.69           N  
ATOM    315  CA  GLY A  36      -2.095 -13.068  11.569  1.00  0.76           C  
ATOM    316  C   GLY A  36      -3.389 -13.136  12.363  1.00  0.78           C  
ATOM    317  O   GLY A  36      -3.544 -13.990  13.235  1.00  0.89           O  
ATOM    318  H   GLY A  36      -1.698 -11.487  10.216  1.00  0.70           H  
ATOM    319  N   ARG A  37      -4.325 -12.244  12.048  1.00  0.75           N  
ATOM    320  CA  ARG A  37      -5.613 -12.206  12.733  1.00  0.81           C  
ATOM    321  C   ARG A  37      -6.525 -13.335  12.251  1.00  0.79           C  
ATOM    322  O   ARG A  37      -7.620 -13.531  12.778  1.00  0.88           O  
ATOM    323  CB  ARG A  37      -6.295 -10.847  12.527  1.00  0.86           C  
ATOM    324  CG  ARG A  37      -7.373 -10.527  13.554  1.00  1.17           C  
ATOM    325  CD  ARG A  37      -7.905  -9.112  13.390  1.00  1.23           C  
ATOM    326  NE  ARG A  37      -9.117  -9.060  12.570  1.00  1.18           N  
ATOM    327  CZ  ARG A  37      -9.714  -7.925  12.197  1.00  1.28           C  
ATOM    328  NH1 ARG A  37      -9.215  -6.752  12.566  1.00  1.35           N  
ATOM    329  NH2 ARG A  37     -10.821  -7.966  11.464  1.00  1.73           N  
ATOM    330  H   ARG A  37      -4.141 -11.590  11.339  1.00  0.71           H  
ATOM    331  HE  ARG A  37      -9.511  -9.917  12.294  1.00  1.43           H  
ATOM    332 HH11 ARG A  37      -8.386  -6.708  13.128  1.00  1.52           H  
ATOM    333 HH12 ARG A  37      -9.672  -5.900  12.295  1.00  1.52           H  
ATOM    334 HH21 ARG A  37     -11.212  -8.849  11.193  1.00  2.07           H  
ATOM    335 HH22 ARG A  37     -11.271  -7.114  11.176  1.00  1.89           H  
ATOM    336  N   MET A  38      -6.069 -14.079  11.248  1.00  0.74           N  
ATOM    337  CA  MET A  38      -6.846 -15.187  10.704  1.00  0.75           C  
ATOM    338  C   MET A  38      -6.381 -16.515  11.295  1.00  0.77           C  
ATOM    339  O   MET A  38      -7.067 -17.533  11.185  1.00  1.03           O  
ATOM    340  CB  MET A  38      -6.731 -15.229   9.176  1.00  0.76           C  
ATOM    341  CG  MET A  38      -7.085 -13.922   8.480  1.00  0.86           C  
ATOM    342  SD  MET A  38      -8.735 -13.324   8.896  1.00  1.19           S  
ATOM    343  CE  MET A  38      -8.830 -11.855   7.873  1.00  1.48           C  
ATOM    344  H   MET A  38      -5.189 -13.876  10.861  1.00  0.74           H  
ATOM    345  N   GLY A  39      -5.215 -16.494  11.926  1.00  0.76           N  
ATOM    346  CA  GLY A  39      -4.667 -17.697  12.520  1.00  0.78           C  
ATOM    347  C   GLY A  39      -3.551 -18.284  11.679  1.00  0.80           C  
ATOM    348  O   GLY A  39      -2.432 -17.765  11.671  1.00  1.17           O  
ATOM    349  H   GLY A  39      -4.722 -15.649  11.995  1.00  0.92           H  
ATOM    350  N   GLY A  40      -3.851 -19.354  10.959  1.00  0.84           N  
ATOM    351  CA  GLY A  40      -2.851 -19.984  10.125  1.00  0.88           C  
ATOM    352  C   GLY A  40      -3.256 -21.373   9.685  1.00  0.88           C  
ATOM    353  O   GLY A  40      -4.432 -21.632   9.429  1.00  1.11           O  
ATOM    354  H   GLY A  40      -4.763 -19.721  10.993  1.00  1.11           H  
ATOM    355  N   GLU A  41      -2.282 -22.270   9.603  1.00  0.82           N  
ATOM    356  CA  GLU A  41      -2.530 -23.644   9.184  1.00  0.87           C  
ATOM    357  C   GLU A  41      -1.533 -24.591   9.837  1.00  0.90           C  
ATOM    358  O   GLU A  41      -1.060 -25.539   9.211  1.00  1.06           O  
ATOM    359  CB  GLU A  41      -2.452 -23.759   7.660  1.00  0.98           C  
ATOM    360  CG  GLU A  41      -1.242 -23.073   7.047  1.00  1.31           C  
ATOM    361  CD  GLU A  41      -1.240 -23.141   5.535  1.00  1.55           C  
ATOM    362  OE1 GLU A  41      -2.231 -22.701   4.910  1.00  2.17           O  
ATOM    363  OE2 GLU A  41      -0.249 -23.629   4.959  1.00  1.89           O  
ATOM    364  H   GLU A  41      -1.367 -22.003   9.838  1.00  0.89           H  
ATOM    365  N   ALA A  42      -1.233 -24.322  11.105  1.00  0.89           N  
ATOM    366  CA  ALA A  42      -0.289 -25.129  11.881  1.00  0.98           C  
ATOM    367  C   ALA A  42       1.129 -25.033  11.318  1.00  0.90           C  
ATOM    368  O   ALA A  42       1.527 -25.818  10.455  1.00  0.99           O  
ATOM    369  CB  ALA A  42      -0.748 -26.580  11.984  1.00  1.21           C  
ATOM    370  H   ALA A  42      -1.665 -23.557  11.538  1.00  0.92           H  
ATOM    371  N   PRO A  43       1.906 -24.052  11.796  1.00  0.86           N  
ATOM    372  CA  PRO A  43       3.279 -23.847  11.347  1.00  0.89           C  
ATOM    373  C   PRO A  43       4.239 -24.858  11.969  1.00  0.93           C  
ATOM    374  O   PRO A  43       4.789 -24.636  13.050  1.00  1.08           O  
ATOM    375  CB  PRO A  43       3.599 -22.428  11.814  1.00  1.03           C  
ATOM    376  CG  PRO A  43       2.735 -22.220  13.012  1.00  1.11           C  
ATOM    377  CD  PRO A  43       1.505 -23.067  12.815  1.00  0.96           C  
ATOM    378  N   GLU A  44       4.415 -25.975  11.287  1.00  0.91           N  
ATOM    379  CA  GLU A  44       5.310 -27.020  11.746  1.00  0.98           C  
ATOM    380  C   GLU A  44       6.744 -26.645  11.396  1.00  0.98           C  
ATOM    381  O   GLU A  44       7.674 -26.910  12.158  1.00  1.13           O  
ATOM    382  CB  GLU A  44       4.936 -28.344  11.083  1.00  1.06           C  
ATOM    383  CG  GLU A  44       5.592 -29.558  11.711  1.00  1.34           C  
ATOM    384  CD  GLU A  44       6.006 -30.585  10.682  1.00  1.59           C  
ATOM    385  OE1 GLU A  44       5.141 -31.043   9.910  1.00  1.91           O  
ATOM    386  OE2 GLU A  44       7.201 -30.934  10.636  1.00  2.13           O  
ATOM    387  H   GLU A  44       3.918 -26.104  10.450  1.00  0.91           H  
ATOM    388  N   LEU A  45       6.904 -26.016  10.239  1.00  0.93           N  
ATOM    389  CA  LEU A  45       8.209 -25.583   9.771  1.00  0.99           C  
ATOM    390  C   LEU A  45       8.278 -24.059   9.767  1.00  0.93           C  
ATOM    391  O   LEU A  45       8.725 -23.453  10.743  1.00  0.96           O  
ATOM    392  CB  LEU A  45       8.490 -26.138   8.370  1.00  1.11           C  
ATOM    393  CG  LEU A  45       8.463 -27.662   8.226  1.00  1.39           C  
ATOM    394  CD1 LEU A  45       8.506 -28.059   6.761  1.00  1.65           C  
ATOM    395  CD2 LEU A  45       9.615 -28.296   8.990  1.00  1.60           C  
ATOM    396  H   LEU A  45       6.116 -25.829   9.688  1.00  0.92           H  
ATOM    397  N   ALA A  46       7.814 -23.456   8.669  1.00  0.93           N  
ATOM    398  CA  ALA A  46       7.792 -22.001   8.504  1.00  0.95           C  
ATOM    399  C   ALA A  46       9.193 -21.400   8.388  1.00  0.89           C  
ATOM    400  O   ALA A  46      10.172 -21.957   8.886  1.00  1.04           O  
ATOM    401  CB  ALA A  46       6.987 -21.324   9.609  1.00  1.03           C  
ATOM    402  H   ALA A  46       7.485 -24.011   7.931  1.00  0.98           H  
ATOM    403  N   LEU A  47       9.281 -20.265   7.720  1.00  0.83           N  
ATOM    404  CA  LEU A  47      10.552 -19.585   7.538  1.00  0.78           C  
ATOM    405  C   LEU A  47      10.546 -18.249   8.268  1.00  0.69           C  
ATOM    406  O   LEU A  47       9.902 -17.294   7.831  1.00  0.75           O  
ATOM    407  CB  LEU A  47      10.848 -19.384   6.046  1.00  0.89           C  
ATOM    408  CG  LEU A  47      12.120 -18.604   5.703  1.00  0.92           C  
ATOM    409  CD1 LEU A  47      13.353 -19.347   6.189  1.00  1.06           C  
ATOM    410  CD2 LEU A  47      12.205 -18.343   4.207  1.00  1.09           C  
ATOM    411  H   LEU A  47       8.470 -19.865   7.340  1.00  0.92           H  
ATOM    412  N   ASP A  48      11.248 -18.186   9.391  1.00  0.69           N  
ATOM    413  CA  ASP A  48      11.318 -16.960  10.174  1.00  0.67           C  
ATOM    414  C   ASP A  48      12.761 -16.500  10.321  1.00  0.61           C  
ATOM    415  O   ASP A  48      13.455 -16.894  11.258  1.00  0.63           O  
ATOM    416  CB  ASP A  48      10.690 -17.162  11.555  1.00  0.79           C  
ATOM    417  CG  ASP A  48      10.348 -15.857  12.253  1.00  1.00           C  
ATOM    418  OD1 ASP A  48      10.857 -14.788  11.842  1.00  1.31           O  
ATOM    419  OD2 ASP A  48       9.554 -15.895  13.216  1.00  1.64           O  
ATOM    420  H   ASP A  48      11.730 -18.981   9.704  1.00  0.81           H  
ATOM    421  N   PRO A  49      13.242 -15.679   9.379  1.00  0.64           N  
ATOM    422  CA  PRO A  49      14.602 -15.160   9.406  1.00  0.66           C  
ATOM    423  C   PRO A  49      14.709 -13.904  10.268  1.00  0.58           C  
ATOM    424  O   PRO A  49      15.804 -13.379  10.464  1.00  0.63           O  
ATOM    425  CB  PRO A  49      14.885 -14.818   7.931  1.00  0.80           C  
ATOM    426  CG  PRO A  49      13.617 -15.091   7.181  1.00  0.93           C  
ATOM    427  CD  PRO A  49      12.518 -15.202   8.199  1.00  0.76           C  
ATOM    428  N   VAL A  50      13.567 -13.453  10.797  1.00  0.56           N  
ATOM    429  CA  VAL A  50      13.502 -12.254  11.635  1.00  0.58           C  
ATOM    430  C   VAL A  50      13.829 -10.989  10.834  1.00  0.57           C  
ATOM    431  O   VAL A  50      14.949 -10.817  10.359  1.00  0.62           O  
ATOM    432  CB  VAL A  50      14.412 -12.352  12.882  1.00  0.64           C  
ATOM    433  CG1 VAL A  50      14.336 -11.081  13.717  1.00  0.75           C  
ATOM    434  CG2 VAL A  50      14.037 -13.566  13.720  1.00  0.75           C  
ATOM    435  H   VAL A  50      12.742 -13.956  10.633  1.00  0.60           H  
ATOM    436  N   PRO A  51      12.839 -10.096  10.660  1.00  0.60           N  
ATOM    437  CA  PRO A  51      13.021  -8.841   9.917  1.00  0.65           C  
ATOM    438  C   PRO A  51      14.214  -8.036  10.437  1.00  0.66           C  
ATOM    439  O   PRO A  51      14.172  -7.475  11.538  1.00  0.73           O  
ATOM    440  CB  PRO A  51      11.712  -8.086  10.169  1.00  0.77           C  
ATOM    441  CG  PRO A  51      10.715  -9.158  10.445  1.00  0.92           C  
ATOM    442  CD  PRO A  51      11.464 -10.242  11.166  1.00  0.72           C  
ATOM    443  N   GLN A  52      15.278  -7.996   9.637  1.00  0.71           N  
ATOM    444  CA  GLN A  52      16.496  -7.283  10.000  1.00  0.81           C  
ATOM    445  C   GLN A  52      16.316  -5.781   9.824  1.00  0.77           C  
ATOM    446  O   GLN A  52      16.768  -4.990  10.652  1.00  0.91           O  
ATOM    447  CB  GLN A  52      17.660  -7.754   9.122  1.00  0.97           C  
ATOM    448  CG  GLN A  52      17.962  -9.243   9.198  1.00  1.18           C  
ATOM    449  CD  GLN A  52      18.406  -9.684  10.579  1.00  1.30           C  
ATOM    450  OE1 GLN A  52      19.565  -9.515  10.952  1.00  1.40           O  
ATOM    451  NE2 GLN A  52      17.496 -10.273  11.336  1.00  1.51           N  
ATOM    452  H   GLN A  52      15.239  -8.460   8.771  1.00  0.75           H  
ATOM    453 HE21 GLN A  52      16.589 -10.395  10.968  1.00  1.58           H  
ATOM    454 HE22 GLN A  52      17.761 -10.567  12.233  1.00  1.68           H  
ATOM    455  N   ASP A  53      15.648  -5.402   8.741  1.00  0.67           N  
ATOM    456  CA  ASP A  53      15.413  -3.994   8.437  1.00  0.64           C  
ATOM    457  C   ASP A  53      14.422  -3.362   9.409  1.00  0.62           C  
ATOM    458  O   ASP A  53      13.380  -3.944   9.723  1.00  0.63           O  
ATOM    459  CB  ASP A  53      14.932  -3.810   6.996  1.00  0.64           C  
ATOM    460  CG  ASP A  53      14.589  -2.367   6.683  1.00  0.60           C  
ATOM    461  OD1 ASP A  53      15.519  -1.533   6.597  1.00  0.78           O  
ATOM    462  OD2 ASP A  53      13.394  -2.054   6.535  1.00  0.69           O  
ATOM    463  H   ASP A  53      15.299  -6.088   8.132  1.00  0.69           H  
ATOM    464  N   ALA A  54      14.762  -2.171   9.887  1.00  0.63           N  
ATOM    465  CA  ALA A  54      13.909  -1.449  10.820  1.00  0.64           C  
ATOM    466  C   ALA A  54      13.088  -0.381  10.103  1.00  0.60           C  
ATOM    467  O   ALA A  54      12.081   0.094  10.627  1.00  0.60           O  
ATOM    468  CB  ALA A  54      14.747  -0.821  11.923  1.00  0.71           C  
ATOM    469  H   ALA A  54      15.613  -1.770   9.612  1.00  0.67           H  
ATOM    470  N   SER A  55      13.518  -0.023   8.898  1.00  0.58           N  
ATOM    471  CA  SER A  55      12.835   0.993   8.101  1.00  0.57           C  
ATOM    472  C   SER A  55      11.409   0.562   7.768  1.00  0.52           C  
ATOM    473  O   SER A  55      10.445   1.260   8.092  1.00  0.51           O  
ATOM    474  CB  SER A  55      13.618   1.260   6.816  1.00  0.59           C  
ATOM    475  OG  SER A  55      15.009   1.059   7.019  1.00  0.67           O  
ATOM    476  H   SER A  55      14.317  -0.455   8.529  1.00  0.60           H  
ATOM    477  HG  SER A  55      15.230   0.135   6.813  1.00  0.67           H  
ATOM    478  N   THR A  56      11.283  -0.595   7.134  1.00  0.51           N  
ATOM    479  CA  THR A  56       9.983  -1.128   6.761  1.00  0.49           C  
ATOM    480  C   THR A  56       9.178  -1.471   8.009  1.00  0.48           C  
ATOM    481  O   THR A  56       7.958  -1.328   8.034  1.00  0.47           O  
ATOM    482  CB  THR A  56      10.124  -2.379   5.869  1.00  0.50           C  
ATOM    483  OG1 THR A  56      11.101  -3.269   6.432  1.00  0.57           O  
ATOM    484  CG2 THR A  56      10.557  -1.986   4.464  1.00  0.63           C  
ATOM    485  H   THR A  56      12.100  -1.114   6.909  1.00  0.52           H  
ATOM    486  HG1 THR A  56      11.986  -2.868   6.368  1.00  0.55           H  
ATOM    487  N   LYS A  57       9.887  -1.901   9.046  1.00  0.50           N  
ATOM    488  CA  LYS A  57       9.266  -2.259  10.313  1.00  0.52           C  
ATOM    489  C   LYS A  57       8.546  -1.051  10.914  1.00  0.52           C  
ATOM    490  O   LYS A  57       7.378  -1.141  11.296  1.00  0.53           O  
ATOM    491  CB  LYS A  57      10.328  -2.787  11.282  1.00  0.56           C  
ATOM    492  CG  LYS A  57       9.771  -3.453  12.531  1.00  1.01           C  
ATOM    493  CD  LYS A  57      10.883  -4.068  13.370  1.00  1.09           C  
ATOM    494  CE  LYS A  57      11.519  -5.259  12.668  1.00  1.30           C  
ATOM    495  NZ  LYS A  57      12.508  -5.956  13.535  1.00  1.59           N  
ATOM    496  H   LYS A  57      10.858  -1.986   8.951  1.00  0.52           H  
ATOM    497  HZ1 LYS A  57      12.043  -6.311  14.397  1.00  1.92           H  
ATOM    498  HZ2 LYS A  57      13.271  -5.308  13.807  1.00  1.99           H  
ATOM    499  HZ3 LYS A  57      12.922  -6.764  13.024  1.00  1.99           H  
ATOM    500  N   LYS A  58       9.248   0.078  10.971  1.00  0.54           N  
ATOM    501  CA  LYS A  58       8.684   1.310  11.512  1.00  0.56           C  
ATOM    502  C   LYS A  58       7.526   1.805  10.650  1.00  0.54           C  
ATOM    503  O   LYS A  58       6.491   2.218  11.167  1.00  0.55           O  
ATOM    504  CB  LYS A  58       9.762   2.390  11.617  1.00  0.60           C  
ATOM    505  CG  LYS A  58       9.332   3.624  12.394  1.00  0.70           C  
ATOM    506  CD  LYS A  58      10.332   4.758  12.234  1.00  0.76           C  
ATOM    507  CE  LYS A  58       9.943   5.950  13.095  1.00  1.16           C  
ATOM    508  NZ  LYS A  58      10.757   7.156  12.791  1.00  1.32           N  
ATOM    509  H   LYS A  58      10.174   0.081  10.646  1.00  0.54           H  
ATOM    510  HZ1 LYS A  58      10.644   7.865  13.545  1.00  1.74           H  
ATOM    511  HZ2 LYS A  58      10.452   7.575  11.890  1.00  1.67           H  
ATOM    512  HZ3 LYS A  58      11.762   6.902  12.715  1.00  1.54           H  
ATOM    513  N   LEU A  59       7.706   1.753   9.332  1.00  0.52           N  
ATOM    514  CA  LEU A  59       6.670   2.195   8.404  1.00  0.51           C  
ATOM    515  C   LEU A  59       5.403   1.362   8.545  1.00  0.50           C  
ATOM    516  O   LEU A  59       4.295   1.901   8.569  1.00  0.51           O  
ATOM    517  CB  LEU A  59       7.181   2.161   6.962  1.00  0.50           C  
ATOM    518  CG  LEU A  59       8.172   3.260   6.581  1.00  0.56           C  
ATOM    519  CD1 LEU A  59       8.746   3.007   5.196  1.00  0.55           C  
ATOM    520  CD2 LEU A  59       7.505   4.625   6.648  1.00  0.72           C  
ATOM    521  H   LEU A  59       8.560   1.418   8.978  1.00  0.52           H  
ATOM    522  N   SER A  60       5.572   0.050   8.651  1.00  0.50           N  
ATOM    523  CA  SER A  60       4.440  -0.850   8.799  1.00  0.50           C  
ATOM    524  C   SER A  60       3.733  -0.607  10.128  1.00  0.51           C  
ATOM    525  O   SER A  60       2.523  -0.777  10.233  1.00  0.53           O  
ATOM    526  CB  SER A  60       4.893  -2.304   8.687  1.00  0.50           C  
ATOM    527  OG  SER A  60       5.625  -2.513   7.492  1.00  0.50           O  
ATOM    528  H   SER A  60       6.483  -0.323   8.622  1.00  0.51           H  
ATOM    529  HG  SER A  60       6.525  -2.181   7.604  1.00  0.49           H  
ATOM    530  N   GLU A  61       4.500  -0.189  11.134  1.00  0.52           N  
ATOM    531  CA  GLU A  61       3.953   0.092  12.458  1.00  0.55           C  
ATOM    532  C   GLU A  61       2.907   1.202  12.386  1.00  0.55           C  
ATOM    533  O   GLU A  61       1.751   1.006  12.770  1.00  0.57           O  
ATOM    534  CB  GLU A  61       5.076   0.498  13.419  1.00  0.60           C  
ATOM    535  CG  GLU A  61       4.898   0.006  14.849  1.00  0.81           C  
ATOM    536  CD  GLU A  61       3.670   0.572  15.533  1.00  1.12           C  
ATOM    537  OE1 GLU A  61       3.605   1.805  15.739  1.00  1.35           O  
ATOM    538  OE2 GLU A  61       2.766  -0.217  15.875  1.00  1.50           O  
ATOM    539  H   GLU A  61       5.466  -0.072  10.983  1.00  0.52           H  
ATOM    540  N   CYS A  62       3.314   2.359  11.870  1.00  0.55           N  
ATOM    541  CA  CYS A  62       2.414   3.498  11.750  1.00  0.57           C  
ATOM    542  C   CYS A  62       1.231   3.190  10.837  1.00  0.56           C  
ATOM    543  O   CYS A  62       0.091   3.540  11.147  1.00  0.60           O  
ATOM    544  CB  CYS A  62       3.159   4.759  11.296  1.00  0.60           C  
ATOM    545  SG  CYS A  62       4.512   4.467  10.131  1.00  0.59           S  
ATOM    546  H   CYS A  62       4.244   2.448  11.564  1.00  0.55           H  
ATOM    547  HG  CYS A  62       4.184   3.426   9.377  1.00  0.98           H  
ATOM    548  N   LEU A  63       1.498   2.502   9.731  1.00  0.52           N  
ATOM    549  CA  LEU A  63       0.448   2.144   8.784  1.00  0.53           C  
ATOM    550  C   LEU A  63      -0.572   1.209   9.427  1.00  0.52           C  
ATOM    551  O   LEU A  63      -1.779   1.384   9.269  1.00  0.53           O  
ATOM    552  CB  LEU A  63       1.041   1.497   7.528  1.00  0.53           C  
ATOM    553  CG  LEU A  63       1.827   2.424   6.597  1.00  0.55           C  
ATOM    554  CD1 LEU A  63       2.435   1.636   5.446  1.00  0.57           C  
ATOM    555  CD2 LEU A  63       0.936   3.540   6.073  1.00  0.62           C  
ATOM    556  H   LEU A  63       2.422   2.224   9.550  1.00  0.50           H  
ATOM    557  N   LYS A  64      -0.072   0.230  10.168  1.00  0.52           N  
ATOM    558  CA  LYS A  64      -0.921  -0.741  10.839  1.00  0.54           C  
ATOM    559  C   LYS A  64      -1.820  -0.082  11.880  1.00  0.54           C  
ATOM    560  O   LYS A  64      -3.028  -0.317  11.898  1.00  0.54           O  
ATOM    561  CB  LYS A  64      -0.066  -1.844  11.477  1.00  0.59           C  
ATOM    562  CG  LYS A  64      -0.719  -2.562  12.649  1.00  0.71           C  
ATOM    563  CD  LYS A  64       0.063  -2.343  13.937  1.00  0.88           C  
ATOM    564  CE  LYS A  64       1.372  -3.116  13.930  1.00  0.86           C  
ATOM    565  NZ  LYS A  64       1.152  -4.573  14.104  1.00  0.78           N  
ATOM    566  H   LYS A  64       0.904   0.154  10.265  1.00  0.52           H  
ATOM    567  HZ1 LYS A  64       0.520  -4.939  13.354  1.00  0.95           H  
ATOM    568  HZ2 LYS A  64       0.719  -4.764  15.029  1.00  1.03           H  
ATOM    569  HZ3 LYS A  64       2.054  -5.082  14.047  1.00  0.96           H  
ATOM    570  N   ARG A  65      -1.238   0.749  12.733  1.00  0.57           N  
ATOM    571  CA  ARG A  65      -2.005   1.415  13.776  1.00  0.59           C  
ATOM    572  C   ARG A  65      -3.036   2.383  13.199  1.00  0.57           C  
ATOM    573  O   ARG A  65      -4.180   2.409  13.649  1.00  0.60           O  
ATOM    574  CB  ARG A  65      -1.101   2.079  14.823  1.00  0.66           C  
ATOM    575  CG  ARG A  65      -0.266   3.244  14.319  1.00  0.66           C  
ATOM    576  CD  ARG A  65       0.807   3.623  15.327  1.00  0.75           C  
ATOM    577  NE  ARG A  65       0.258   3.817  16.670  1.00  0.86           N  
ATOM    578  CZ  ARG A  65       0.652   3.124  17.742  1.00  1.00           C  
ATOM    579  NH1 ARG A  65       1.634   2.234  17.640  1.00  1.05           N  
ATOM    580  NH2 ARG A  65       0.078   3.335  18.920  1.00  1.19           N  
ATOM    581  H   ARG A  65      -0.272   0.918  12.656  1.00  0.58           H  
ATOM    582  HE  ARG A  65      -0.452   4.489  16.771  1.00  0.91           H  
ATOM    583 HH11 ARG A  65       2.091   2.076  16.752  1.00  0.95           H  
ATOM    584 HH12 ARG A  65       1.915   1.701  18.440  1.00  1.24           H  
ATOM    585 HH21 ARG A  65      -0.654   4.016  19.013  1.00  1.21           H  
ATOM    586 HH22 ARG A  65       0.363   2.804  19.723  1.00  1.36           H  
ATOM    587  N   ILE A  66      -2.641   3.154  12.188  1.00  0.53           N  
ATOM    588  CA  ILE A  66      -3.550   4.104  11.554  1.00  0.52           C  
ATOM    589  C   ILE A  66      -4.675   3.361  10.837  1.00  0.48           C  
ATOM    590  O   ILE A  66      -5.849   3.713  10.976  1.00  0.48           O  
ATOM    591  CB  ILE A  66      -2.821   5.047  10.572  1.00  0.54           C  
ATOM    592  CG1 ILE A  66      -1.855   5.961  11.335  1.00  0.59           C  
ATOM    593  CG2 ILE A  66      -3.818   5.879   9.773  1.00  0.55           C  
ATOM    594  CD1 ILE A  66      -0.955   6.792  10.445  1.00  0.62           C  
ATOM    595  H   ILE A  66      -1.716   3.089  11.865  1.00  0.54           H  
ATOM    596  N   GLY A  67      -4.315   2.322  10.093  1.00  0.47           N  
ATOM    597  CA  GLY A  67      -5.309   1.543   9.377  1.00  0.45           C  
ATOM    598  C   GLY A  67      -6.285   0.878  10.325  1.00  0.45           C  
ATOM    599  O   GLY A  67      -7.481   0.791  10.043  1.00  0.44           O  
ATOM    600  H   GLY A  67      -3.362   2.080  10.025  1.00  0.49           H  
ATOM    601  N   ASP A  68      -5.771   0.430  11.463  1.00  0.50           N  
ATOM    602  CA  ASP A  68      -6.591  -0.217  12.478  1.00  0.55           C  
ATOM    603  C   ASP A  68      -7.533   0.796  13.120  1.00  0.54           C  
ATOM    604  O   ASP A  68      -8.691   0.488  13.417  1.00  0.55           O  
ATOM    605  CB  ASP A  68      -5.701  -0.867  13.544  1.00  0.65           C  
ATOM    606  CG  ASP A  68      -6.490  -1.650  14.573  1.00  0.76           C  
ATOM    607  OD1 ASP A  68      -6.903  -1.058  15.588  1.00  1.13           O  
ATOM    608  OD2 ASP A  68      -6.696  -2.868  14.375  1.00  0.95           O  
ATOM    609  H   ASP A  68      -4.807   0.538  11.624  1.00  0.53           H  
ATOM    610  N   GLU A  69      -7.031   2.013  13.317  1.00  0.55           N  
ATOM    611  CA  GLU A  69      -7.818   3.087  13.910  1.00  0.58           C  
ATOM    612  C   GLU A  69      -8.901   3.575  12.950  1.00  0.53           C  
ATOM    613  O   GLU A  69      -9.953   4.053  13.374  1.00  0.58           O  
ATOM    614  CB  GLU A  69      -6.920   4.252  14.334  1.00  0.63           C  
ATOM    615  CG  GLU A  69      -6.135   4.002  15.609  1.00  0.89           C  
ATOM    616  CD  GLU A  69      -5.557   5.274  16.190  1.00  1.22           C  
ATOM    617  OE1 GLU A  69      -6.340   6.176  16.557  1.00  1.90           O  
ATOM    618  OE2 GLU A  69      -4.317   5.376  16.293  1.00  1.81           O  
ATOM    619  H   GLU A  69      -6.097   2.190  13.064  1.00  0.56           H  
ATOM    620  N   LEU A  70      -8.646   3.431  11.655  1.00  0.48           N  
ATOM    621  CA  LEU A  70      -9.597   3.851  10.630  1.00  0.46           C  
ATOM    622  C   LEU A  70     -10.749   2.858  10.490  1.00  0.41           C  
ATOM    623  O   LEU A  70     -11.575   2.970   9.584  1.00  0.38           O  
ATOM    624  CB  LEU A  70      -8.891   4.038   9.285  1.00  0.45           C  
ATOM    625  CG  LEU A  70      -7.988   5.266   9.156  1.00  0.51           C  
ATOM    626  CD1 LEU A  70      -7.277   5.267   7.811  1.00  0.51           C  
ATOM    627  CD2 LEU A  70      -8.792   6.543   9.341  1.00  0.59           C  
ATOM    628  H   LEU A  70      -7.786   3.045  11.379  1.00  0.48           H  
ATOM    629  N   ASP A  71     -10.788   1.873  11.377  1.00  0.43           N  
ATOM    630  CA  ASP A  71     -11.850   0.876  11.364  1.00  0.41           C  
ATOM    631  C   ASP A  71     -12.803   1.120  12.526  1.00  0.43           C  
ATOM    632  O   ASP A  71     -13.819   0.443  12.668  1.00  0.48           O  
ATOM    633  CB  ASP A  71     -11.272  -0.542  11.438  1.00  0.46           C  
ATOM    634  CG  ASP A  71     -12.072  -1.552  10.632  1.00  0.54           C  
ATOM    635  OD1 ASP A  71     -13.131  -1.186  10.075  1.00  0.61           O  
ATOM    636  OD2 ASP A  71     -11.626  -2.715  10.520  1.00  1.07           O  
ATOM    637  H   ASP A  71     -10.081   1.811  12.055  1.00  0.48           H  
ATOM    638  N   SER A  72     -12.463   2.101  13.362  1.00  0.46           N  
ATOM    639  CA  SER A  72     -13.285   2.447  14.516  1.00  0.50           C  
ATOM    640  C   SER A  72     -14.599   3.079  14.065  1.00  0.47           C  
ATOM    641  O   SER A  72     -15.649   2.869  14.674  1.00  0.54           O  
ATOM    642  CB  SER A  72     -12.530   3.416  15.430  1.00  0.58           C  
ATOM    643  OG  SER A  72     -11.159   3.063  15.527  1.00  0.65           O  
ATOM    644  H   SER A  72     -11.633   2.597  13.202  1.00  0.49           H  
ATOM    645  HG  SER A  72     -10.659   3.539  14.851  1.00  1.14           H  
ATOM    646  N   ASN A  73     -14.522   3.855  12.994  1.00  0.47           N  
ATOM    647  CA  ASN A  73     -15.691   4.522  12.438  1.00  0.47           C  
ATOM    648  C   ASN A  73     -16.570   3.526  11.697  1.00  0.45           C  
ATOM    649  O   ASN A  73     -16.301   3.176  10.545  1.00  0.45           O  
ATOM    650  CB  ASN A  73     -15.280   5.664  11.501  1.00  0.49           C  
ATOM    651  CG  ASN A  73     -13.946   5.428  10.815  1.00  0.49           C  
ATOM    652  OD1 ASN A  73     -12.940   6.042  11.168  1.00  0.70           O  
ATOM    653  ND2 ASN A  73     -13.922   4.529   9.845  1.00  0.62           N  
ATOM    654  H   ASN A  73     -13.655   3.977  12.557  1.00  0.53           H  
ATOM    655 HD21 ASN A  73     -14.759   4.066   9.620  1.00  0.86           H  
ATOM    656 HD22 ASN A  73     -13.064   4.349   9.400  1.00  0.63           H  
ATOM    657  N   MET A  74     -17.618   3.073  12.369  1.00  0.48           N  
ATOM    658  CA  MET A  74     -18.545   2.110  11.792  1.00  0.49           C  
ATOM    659  C   MET A  74     -19.279   2.691  10.590  1.00  0.47           C  
ATOM    660  O   MET A  74     -19.767   1.947   9.738  1.00  0.46           O  
ATOM    661  CB  MET A  74     -19.524   1.577  12.841  1.00  0.57           C  
ATOM    662  CG  MET A  74     -20.533   2.592  13.354  1.00  0.78           C  
ATOM    663  SD  MET A  74     -21.474   1.975  14.767  1.00  0.95           S  
ATOM    664  CE  MET A  74     -22.037   0.392  14.140  1.00  1.32           C  
ATOM    665  H   MET A  74     -17.772   3.394  13.283  1.00  0.53           H  
ATOM    666  N   GLU A  75     -19.347   4.020  10.521  1.00  0.49           N  
ATOM    667  CA  GLU A  75     -20.001   4.696   9.407  1.00  0.52           C  
ATOM    668  C   GLU A  75     -19.300   4.336   8.103  1.00  0.48           C  
ATOM    669  O   GLU A  75     -19.896   3.745   7.203  1.00  0.51           O  
ATOM    670  CB  GLU A  75     -19.982   6.220   9.590  1.00  0.61           C  
ATOM    671  CG  GLU A  75     -20.224   6.704  11.009  1.00  0.72           C  
ATOM    672  CD  GLU A  75     -18.957   6.726  11.840  1.00  1.09           C  
ATOM    673  OE1 GLU A  75     -18.143   7.655  11.668  1.00  1.63           O  
ATOM    674  OE2 GLU A  75     -18.766   5.806  12.662  1.00  1.49           O  
ATOM    675  H   GLU A  75     -18.954   4.558  11.248  1.00  0.51           H  
ATOM    676  N   LEU A  76     -18.018   4.686   8.021  1.00  0.45           N  
ATOM    677  CA  LEU A  76     -17.209   4.398   6.843  1.00  0.44           C  
ATOM    678  C   LEU A  76     -17.034   2.890   6.663  1.00  0.40           C  
ATOM    679  O   LEU A  76     -16.940   2.395   5.540  1.00  0.39           O  
ATOM    680  CB  LEU A  76     -15.841   5.077   6.960  1.00  0.48           C  
ATOM    681  CG  LEU A  76     -14.903   4.941   5.755  1.00  0.49           C  
ATOM    682  CD1 LEU A  76     -15.432   5.730   4.565  1.00  0.53           C  
ATOM    683  CD2 LEU A  76     -13.497   5.392   6.118  1.00  0.53           C  
ATOM    684  H   LEU A  76     -17.607   5.164   8.772  1.00  0.48           H  
ATOM    685  N   GLN A  77     -17.006   2.167   7.775  1.00  0.39           N  
ATOM    686  CA  GLN A  77     -16.845   0.718   7.748  1.00  0.38           C  
ATOM    687  C   GLN A  77     -17.988   0.060   6.977  1.00  0.37           C  
ATOM    688  O   GLN A  77     -17.759  -0.783   6.107  1.00  0.38           O  
ATOM    689  CB  GLN A  77     -16.776   0.159   9.169  1.00  0.40           C  
ATOM    690  CG  GLN A  77     -16.587  -1.345   9.238  1.00  0.41           C  
ATOM    691  CD  GLN A  77     -16.664  -1.871  10.655  1.00  0.47           C  
ATOM    692  OE1 GLN A  77     -17.738  -2.229  11.141  1.00  0.54           O  
ATOM    693  NE2 GLN A  77     -15.529  -1.917  11.331  1.00  0.54           N  
ATOM    694  H   GLN A  77     -17.096   2.619   8.641  1.00  0.41           H  
ATOM    695 HE21 GLN A  77     -14.701  -1.613  10.880  1.00  0.57           H  
ATOM    696 HE22 GLN A  77     -15.552  -2.253  12.249  1.00  0.61           H  
ATOM    697  N   ARG A  78     -19.215   0.461   7.294  1.00  0.40           N  
ATOM    698  CA  ARG A  78     -20.389  -0.086   6.628  1.00  0.42           C  
ATOM    699  C   ARG A  78     -20.428   0.349   5.168  1.00  0.40           C  
ATOM    700  O   ARG A  78     -20.956  -0.361   4.314  1.00  0.42           O  
ATOM    701  CB  ARG A  78     -21.675   0.336   7.341  1.00  0.49           C  
ATOM    702  CG  ARG A  78     -22.655  -0.807   7.557  1.00  0.97           C  
ATOM    703  CD  ARG A  78     -24.087  -0.305   7.636  1.00  1.17           C  
ATOM    704  NE  ARG A  78     -24.511   0.321   6.386  1.00  1.41           N  
ATOM    705  CZ  ARG A  78     -25.609  -0.018   5.715  1.00  1.68           C  
ATOM    706  NH1 ARG A  78     -26.399  -0.982   6.171  1.00  1.85           N  
ATOM    707  NH2 ARG A  78     -25.912   0.601   4.580  1.00  2.19           N  
ATOM    708  H   ARG A  78     -19.334   1.140   7.997  1.00  0.41           H  
ATOM    709  HE  ARG A  78     -23.939   1.037   6.025  1.00  1.72           H  
ATOM    710 HH11 ARG A  78     -26.172  -1.461   7.023  1.00  1.82           H  
ATOM    711 HH12 ARG A  78     -27.226  -1.237   5.664  1.00  2.25           H  
ATOM    712 HH21 ARG A  78     -25.311   1.324   4.223  1.00  2.44           H  
ATOM    713 HH22 ARG A  78     -26.740   0.351   4.074  1.00  2.49           H  
ATOM    714  N   MET A  79     -19.859   1.518   4.891  1.00  0.41           N  
ATOM    715  CA  MET A  79     -19.812   2.049   3.532  1.00  0.43           C  
ATOM    716  C   MET A  79     -18.962   1.148   2.645  1.00  0.40           C  
ATOM    717  O   MET A  79     -19.289   0.915   1.480  1.00  0.41           O  
ATOM    718  CB  MET A  79     -19.252   3.472   3.523  1.00  0.50           C  
ATOM    719  CG  MET A  79     -20.210   4.521   4.065  1.00  0.67           C  
ATOM    720  SD  MET A  79     -19.391   6.079   4.468  1.00  0.96           S  
ATOM    721  CE  MET A  79     -18.768   6.563   2.858  1.00  1.28           C  
ATOM    722  H   MET A  79     -19.461   2.038   5.622  1.00  0.42           H  
ATOM    723  N   ILE A  80     -17.872   0.635   3.208  1.00  0.39           N  
ATOM    724  CA  ILE A  80     -16.982  -0.258   2.481  1.00  0.40           C  
ATOM    725  C   ILE A  80     -17.679  -1.595   2.247  1.00  0.39           C  
ATOM    726  O   ILE A  80     -17.514  -2.227   1.203  1.00  0.44           O  
ATOM    727  CB  ILE A  80     -15.665  -0.497   3.251  1.00  0.43           C  
ATOM    728  CG1 ILE A  80     -14.961   0.831   3.563  1.00  0.46           C  
ATOM    729  CG2 ILE A  80     -14.742  -1.422   2.472  1.00  0.47           C  
ATOM    730  CD1 ILE A  80     -14.594   1.643   2.338  1.00  0.49           C  
ATOM    731  H   ILE A  80     -17.660   0.870   4.138  1.00  0.40           H  
ATOM    732  N   ALA A  81     -18.488  -2.003   3.218  1.00  0.39           N  
ATOM    733  CA  ALA A  81     -19.228  -3.257   3.134  1.00  0.44           C  
ATOM    734  C   ALA A  81     -20.374  -3.149   2.128  1.00  0.46           C  
ATOM    735  O   ALA A  81     -21.069  -4.128   1.850  1.00  0.56           O  
ATOM    736  CB  ALA A  81     -19.755  -3.657   4.503  1.00  0.48           C  
ATOM    737  H   ALA A  81     -18.591  -1.442   4.017  1.00  0.40           H  
ATOM    738  N   ALA A  82     -20.573  -1.951   1.596  1.00  0.43           N  
ATOM    739  CA  ALA A  82     -21.619  -1.708   0.615  1.00  0.48           C  
ATOM    740  C   ALA A  82     -21.013  -1.515  -0.771  1.00  0.45           C  
ATOM    741  O   ALA A  82     -21.632  -0.924  -1.662  1.00  0.49           O  
ATOM    742  CB  ALA A  82     -22.440  -0.491   1.012  1.00  0.55           C  
ATOM    743  H   ALA A  82     -20.000  -1.205   1.876  1.00  0.44           H  
ATOM    744  N   VAL A  83     -19.789  -1.999  -0.944  1.00  0.43           N  
ATOM    745  CA  VAL A  83     -19.095  -1.890  -2.220  1.00  0.44           C  
ATOM    746  C   VAL A  83     -19.517  -3.029  -3.148  1.00  0.42           C  
ATOM    747  O   VAL A  83     -20.082  -4.029  -2.698  1.00  0.52           O  
ATOM    748  CB  VAL A  83     -17.556  -1.888  -2.034  1.00  0.51           C  
ATOM    749  CG1 VAL A  83     -17.007  -3.295  -1.834  1.00  0.54           C  
ATOM    750  CG2 VAL A  83     -16.857  -1.177  -3.184  1.00  0.58           C  
ATOM    751  H   VAL A  83     -19.339  -2.442  -0.191  1.00  0.45           H  
ATOM    752  N   ASP A  84     -19.263  -2.874  -4.437  1.00  0.49           N  
ATOM    753  CA  ASP A  84     -19.626  -3.897  -5.405  1.00  0.54           C  
ATOM    754  C   ASP A  84     -18.399  -4.658  -5.872  1.00  0.45           C  
ATOM    755  O   ASP A  84     -17.646  -4.183  -6.721  1.00  0.49           O  
ATOM    756  CB  ASP A  84     -20.367  -3.287  -6.596  1.00  0.73           C  
ATOM    757  CG  ASP A  84     -21.764  -2.837  -6.229  1.00  0.86           C  
ATOM    758  OD1 ASP A  84     -22.646  -3.704  -6.059  1.00  1.14           O  
ATOM    759  OD2 ASP A  84     -21.985  -1.616  -6.086  1.00  0.91           O  
ATOM    760  H   ASP A  84     -18.817  -2.059  -4.747  1.00  0.60           H  
ATOM    761  N   THR A  85     -18.198  -5.843  -5.306  1.00  0.46           N  
ATOM    762  CA  THR A  85     -17.053  -6.674  -5.656  1.00  0.48           C  
ATOM    763  C   THR A  85     -17.324  -7.484  -6.923  1.00  0.48           C  
ATOM    764  O   THR A  85     -17.252  -8.714  -6.925  1.00  0.73           O  
ATOM    765  CB  THR A  85     -16.672  -7.614  -4.498  1.00  0.64           C  
ATOM    766  OG1 THR A  85     -16.943  -6.953  -3.253  1.00  0.66           O  
ATOM    767  CG2 THR A  85     -15.189  -7.961  -4.561  1.00  0.77           C  
ATOM    768  H   THR A  85     -18.842  -6.173  -4.643  1.00  0.53           H  
ATOM    769  HG1 THR A  85     -17.261  -6.062  -3.430  1.00  0.70           H  
ATOM    770  N   ASP A  86     -17.649  -6.780  -7.994  1.00  0.40           N  
ATOM    771  CA  ASP A  86     -17.923  -7.419  -9.272  1.00  0.44           C  
ATOM    772  C   ASP A  86     -16.675  -7.386 -10.141  1.00  0.41           C  
ATOM    773  O   ASP A  86     -16.226  -8.416 -10.648  1.00  0.57           O  
ATOM    774  CB  ASP A  86     -19.076  -6.707  -9.981  1.00  0.56           C  
ATOM    775  CG  ASP A  86     -19.535  -7.432 -11.230  1.00  0.67           C  
ATOM    776  OD1 ASP A  86     -18.841  -7.352 -12.264  1.00  0.86           O  
ATOM    777  OD2 ASP A  86     -20.604  -8.074 -11.189  1.00  0.90           O  
ATOM    778  H   ASP A  86     -17.708  -5.804  -7.923  1.00  0.49           H  
ATOM    779  N   SER A  87     -16.111  -6.195 -10.288  1.00  0.38           N  
ATOM    780  CA  SER A  87     -14.910  -5.999 -11.086  1.00  0.45           C  
ATOM    781  C   SER A  87     -13.766  -5.474 -10.220  1.00  0.36           C  
ATOM    782  O   SER A  87     -13.628  -4.267 -10.032  1.00  0.44           O  
ATOM    783  CB  SER A  87     -15.203  -5.015 -12.215  1.00  0.69           C  
ATOM    784  OG  SER A  87     -15.853  -5.656 -13.300  1.00  1.31           O  
ATOM    785  H   SER A  87     -16.516  -5.422  -9.850  1.00  0.45           H  
ATOM    786  HG  SER A  87     -15.368  -5.453 -14.120  1.00  1.60           H  
ATOM    787  N   PRO A  88     -12.925  -6.376  -9.687  1.00  0.46           N  
ATOM    788  CA  PRO A  88     -11.800  -6.005  -8.818  1.00  0.52           C  
ATOM    789  C   PRO A  88     -10.822  -5.026  -9.468  1.00  0.42           C  
ATOM    790  O   PRO A  88     -10.459  -4.012  -8.867  1.00  0.37           O  
ATOM    791  CB  PRO A  88     -11.108  -7.345  -8.529  1.00  0.74           C  
ATOM    792  CG  PRO A  88     -12.162  -8.369  -8.766  1.00  0.89           C  
ATOM    793  CD  PRO A  88     -13.006  -7.835  -9.886  1.00  0.72           C  
ATOM    794  N   ARG A  89     -10.408  -5.317 -10.698  1.00  0.44           N  
ATOM    795  CA  ARG A  89      -9.460  -4.458 -11.404  1.00  0.41           C  
ATOM    796  C   ARG A  89     -10.067  -3.095 -11.719  1.00  0.37           C  
ATOM    797  O   ARG A  89      -9.415  -2.067 -11.543  1.00  0.36           O  
ATOM    798  CB  ARG A  89      -8.941  -5.135 -12.679  1.00  0.55           C  
ATOM    799  CG  ARG A  89      -7.908  -4.325 -13.463  1.00  0.64           C  
ATOM    800  CD  ARG A  89      -6.692  -3.975 -12.614  1.00  0.91           C  
ATOM    801  NE  ARG A  89      -5.451  -4.012 -13.390  1.00  1.11           N  
ATOM    802  CZ  ARG A  89      -4.363  -3.283 -13.116  1.00  1.40           C  
ATOM    803  NH1 ARG A  89      -4.362  -2.427 -12.101  1.00  1.83           N  
ATOM    804  NH2 ARG A  89      -3.270  -3.417 -13.860  1.00  1.64           N  
ATOM    805  H   ARG A  89     -10.752  -6.124 -11.141  1.00  0.53           H  
ATOM    806  HE  ARG A  89      -5.423  -4.632 -14.157  1.00  1.35           H  
ATOM    807 HH11 ARG A  89      -5.178  -2.319 -11.535  1.00  1.95           H  
ATOM    808 HH12 ARG A  89      -3.539  -1.891 -11.898  1.00  2.22           H  
ATOM    809 HH21 ARG A  89      -3.257  -4.063 -14.626  1.00  1.80           H  
ATOM    810 HH22 ARG A  89      -2.441  -2.867 -13.657  1.00  1.87           H  
ATOM    811  N   GLU A  90     -11.316  -3.093 -12.170  1.00  0.38           N  
ATOM    812  CA  GLU A  90     -12.010  -1.853 -12.510  1.00  0.38           C  
ATOM    813  C   GLU A  90     -12.183  -0.951 -11.289  1.00  0.36           C  
ATOM    814  O   GLU A  90     -11.963   0.259 -11.368  1.00  0.38           O  
ATOM    815  CB  GLU A  90     -13.362  -2.132 -13.180  1.00  0.41           C  
ATOM    816  CG  GLU A  90     -13.262  -2.639 -14.615  1.00  0.55           C  
ATOM    817  CD  GLU A  90     -12.990  -4.128 -14.706  1.00  0.76           C  
ATOM    818  OE1 GLU A  90     -11.830  -4.543 -14.507  1.00  1.10           O  
ATOM    819  OE2 GLU A  90     -13.936  -4.895 -14.972  1.00  1.46           O  
ATOM    820  H   GLU A  90     -11.777  -3.948 -12.294  1.00  0.42           H  
ATOM    821  N   VAL A  91     -12.564  -1.540 -10.158  1.00  0.34           N  
ATOM    822  CA  VAL A  91     -12.745  -0.775  -8.927  1.00  0.36           C  
ATOM    823  C   VAL A  91     -11.429  -0.116  -8.525  1.00  0.32           C  
ATOM    824  O   VAL A  91     -11.383   1.083  -8.228  1.00  0.34           O  
ATOM    825  CB  VAL A  91     -13.257  -1.658  -7.764  1.00  0.38           C  
ATOM    826  CG1 VAL A  91     -13.262  -0.884  -6.453  1.00  0.44           C  
ATOM    827  CG2 VAL A  91     -14.653  -2.179  -8.066  1.00  0.45           C  
ATOM    828  H   VAL A  91     -12.733  -2.508 -10.151  1.00  0.34           H  
ATOM    829  N   PHE A  92     -10.360  -0.907  -8.549  1.00  0.30           N  
ATOM    830  CA  PHE A  92      -9.035  -0.424  -8.189  1.00  0.30           C  
ATOM    831  C   PHE A  92      -8.548   0.636  -9.174  1.00  0.29           C  
ATOM    832  O   PHE A  92      -7.989   1.656  -8.772  1.00  0.29           O  
ATOM    833  CB  PHE A  92      -8.042  -1.589  -8.128  1.00  0.33           C  
ATOM    834  CG  PHE A  92      -6.722  -1.235  -7.503  1.00  0.37           C  
ATOM    835  CD1 PHE A  92      -6.584  -1.190  -6.125  1.00  0.45           C  
ATOM    836  CD2 PHE A  92      -5.618  -0.948  -8.291  1.00  0.46           C  
ATOM    837  CE1 PHE A  92      -5.375  -0.865  -5.541  1.00  0.53           C  
ATOM    838  CE2 PHE A  92      -4.406  -0.622  -7.716  1.00  0.54           C  
ATOM    839  CZ  PHE A  92      -4.284  -0.581  -6.339  1.00  0.55           C  
ATOM    840  H   PHE A  92     -10.471  -1.847  -8.814  1.00  0.30           H  
ATOM    841  N   PHE A  93      -8.774   0.397 -10.462  1.00  0.31           N  
ATOM    842  CA  PHE A  93      -8.354   1.334 -11.499  1.00  0.34           C  
ATOM    843  C   PHE A  93      -9.085   2.664 -11.363  1.00  0.34           C  
ATOM    844  O   PHE A  93      -8.490   3.729 -11.531  1.00  0.35           O  
ATOM    845  CB  PHE A  93      -8.579   0.745 -12.895  1.00  0.42           C  
ATOM    846  CG  PHE A  93      -7.388   0.873 -13.803  1.00  0.60           C  
ATOM    847  CD1 PHE A  93      -7.036   2.100 -14.337  1.00  0.78           C  
ATOM    848  CD2 PHE A  93      -6.616  -0.235 -14.115  1.00  0.82           C  
ATOM    849  CE1 PHE A  93      -5.938   2.223 -15.169  1.00  1.02           C  
ATOM    850  CE2 PHE A  93      -5.516  -0.121 -14.947  1.00  1.06           C  
ATOM    851  CZ  PHE A  93      -5.176   1.111 -15.474  1.00  1.12           C  
ATOM    852  H   PHE A  93      -9.233  -0.434 -10.723  1.00  0.32           H  
ATOM    853  N   ARG A  94     -10.375   2.593 -11.047  1.00  0.35           N  
ATOM    854  CA  ARG A  94     -11.190   3.786 -10.884  1.00  0.37           C  
ATOM    855  C   ARG A  94     -10.653   4.670  -9.770  1.00  0.33           C  
ATOM    856  O   ARG A  94     -10.353   5.836  -9.996  1.00  0.34           O  
ATOM    857  CB  ARG A  94     -12.645   3.420 -10.602  1.00  0.43           C  
ATOM    858  CG  ARG A  94     -13.588   3.630 -11.778  1.00  0.55           C  
ATOM    859  CD  ARG A  94     -13.733   5.105 -12.145  1.00  0.75           C  
ATOM    860  NE  ARG A  94     -14.012   5.959 -10.984  1.00  0.81           N  
ATOM    861  CZ  ARG A  94     -15.169   5.981 -10.316  1.00  1.17           C  
ATOM    862  NH1 ARG A  94     -16.189   5.224 -10.705  1.00  1.43           N  
ATOM    863  NH2 ARG A  94     -15.302   6.777  -9.266  1.00  1.33           N  
ATOM    864  H   ARG A  94     -10.788   1.709 -10.922  1.00  0.36           H  
ATOM    865  HE  ARG A  94     -13.283   6.564 -10.682  1.00  0.69           H  
ATOM    866 HH11 ARG A  94     -16.098   4.628 -11.506  1.00  1.33           H  
ATOM    867 HH12 ARG A  94     -17.056   5.247 -10.201  1.00  1.75           H  
ATOM    868 HH21 ARG A  94     -14.530   7.370  -8.972  1.00  1.16           H  
ATOM    869 HH22 ARG A  94     -16.158   6.795  -8.754  1.00  1.66           H  
ATOM    870  N   VAL A  95     -10.504   4.107  -8.573  1.00  0.31           N  
ATOM    871  CA  VAL A  95     -10.006   4.874  -7.432  1.00  0.30           C  
ATOM    872  C   VAL A  95      -8.565   5.339  -7.639  1.00  0.28           C  
ATOM    873  O   VAL A  95      -8.126   6.327  -7.047  1.00  0.30           O  
ATOM    874  CB  VAL A  95     -10.144   4.116  -6.093  1.00  0.31           C  
ATOM    875  CG1 VAL A  95     -11.607   3.834  -5.793  1.00  0.37           C  
ATOM    876  CG2 VAL A  95      -9.337   2.827  -6.099  1.00  0.29           C  
ATOM    877  H   VAL A  95     -10.730   3.159  -8.456  1.00  0.32           H  
ATOM    878  N   ALA A  96      -7.830   4.623  -8.480  1.00  0.27           N  
ATOM    879  CA  ALA A  96      -6.453   4.978  -8.777  1.00  0.29           C  
ATOM    880  C   ALA A  96      -6.411   6.231  -9.643  1.00  0.30           C  
ATOM    881  O   ALA A  96      -5.629   7.148  -9.387  1.00  0.32           O  
ATOM    882  CB  ALA A  96      -5.743   3.827  -9.473  1.00  0.33           C  
ATOM    883  H   ALA A  96      -8.223   3.832  -8.906  1.00  0.28           H  
ATOM    884  N   ALA A  97      -7.270   6.268 -10.652  1.00  0.31           N  
ATOM    885  CA  ALA A  97      -7.340   7.404 -11.561  1.00  0.34           C  
ATOM    886  C   ALA A  97      -8.130   8.558 -10.951  1.00  0.34           C  
ATOM    887  O   ALA A  97      -7.816   9.721 -11.189  1.00  0.38           O  
ATOM    888  CB  ALA A  97      -7.943   6.986 -12.895  1.00  0.38           C  
ATOM    889  H   ALA A  97      -7.871   5.505 -10.795  1.00  0.30           H  
ATOM    890  N   ASP A  98      -9.141   8.224 -10.153  1.00  0.33           N  
ATOM    891  CA  ASP A  98      -9.992   9.221  -9.497  1.00  0.37           C  
ATOM    892  C   ASP A  98      -9.167  10.259  -8.749  1.00  0.35           C  
ATOM    893  O   ASP A  98      -9.311  11.465  -8.971  1.00  0.37           O  
ATOM    894  CB  ASP A  98     -10.965   8.546  -8.523  1.00  0.45           C  
ATOM    895  CG  ASP A  98     -12.337   8.298  -9.119  1.00  0.57           C  
ATOM    896  OD1 ASP A  98     -12.437   8.106 -10.349  1.00  0.82           O  
ATOM    897  OD2 ASP A  98     -13.326   8.281  -8.359  1.00  1.16           O  
ATOM    898  H   ASP A  98      -9.339   7.271 -10.014  1.00  0.32           H  
ATOM    899  N   MET A  99      -8.281   9.784  -7.883  1.00  0.35           N  
ATOM    900  CA  MET A  99      -7.431  10.668  -7.088  1.00  0.38           C  
ATOM    901  C   MET A  99      -6.196  11.115  -7.875  1.00  0.39           C  
ATOM    902  O   MET A  99      -5.232  11.624  -7.303  1.00  0.48           O  
ATOM    903  CB  MET A  99      -6.988   9.974  -5.797  1.00  0.39           C  
ATOM    904  CG  MET A  99      -8.108   9.328  -5.002  1.00  0.38           C  
ATOM    905  SD  MET A  99      -7.487   8.185  -3.753  1.00  0.40           S  
ATOM    906  CE  MET A  99      -9.024   7.511  -3.123  1.00  0.42           C  
ATOM    907  H   MET A  99      -8.200   8.811  -7.774  1.00  0.37           H  
ATOM    908  N   PHE A 100      -6.226  10.918  -9.186  1.00  0.36           N  
ATOM    909  CA  PHE A 100      -5.110  11.296 -10.047  1.00  0.41           C  
ATOM    910  C   PHE A 100      -5.526  12.386 -11.036  1.00  0.44           C  
ATOM    911  O   PHE A 100      -4.692  13.166 -11.493  1.00  0.54           O  
ATOM    912  CB  PHE A 100      -4.582  10.064 -10.797  1.00  0.46           C  
ATOM    913  CG  PHE A 100      -3.215  10.239 -11.401  1.00  0.62           C  
ATOM    914  CD1 PHE A 100      -2.082  10.188 -10.606  1.00  0.81           C  
ATOM    915  CD2 PHE A 100      -3.065  10.450 -12.763  1.00  0.80           C  
ATOM    916  CE1 PHE A 100      -0.822  10.345 -11.156  1.00  0.99           C  
ATOM    917  CE2 PHE A 100      -1.808  10.608 -13.320  1.00  1.00           C  
ATOM    918  CZ  PHE A 100      -0.685  10.555 -12.516  1.00  1.03           C  
ATOM    919  H   PHE A 100      -7.020  10.504  -9.587  1.00  0.35           H  
ATOM    920  N   SER A 101      -6.821  12.438 -11.349  1.00  0.53           N  
ATOM    921  CA  SER A 101      -7.367  13.419 -12.286  1.00  0.58           C  
ATOM    922  C   SER A 101      -6.967  14.851 -11.933  1.00  0.42           C  
ATOM    923  O   SER A 101      -6.560  15.624 -12.801  1.00  0.48           O  
ATOM    924  CB  SER A 101      -8.891  13.297 -12.322  1.00  0.80           C  
ATOM    925  OG  SER A 101      -9.294  11.981 -11.973  1.00  1.20           O  
ATOM    926  H   SER A 101      -7.431  11.777 -10.954  1.00  0.65           H  
ATOM    927  HG  SER A 101      -9.904  12.018 -11.229  1.00  1.33           H  
ATOM    928  N   ASP A 102      -7.071  15.193 -10.656  1.00  0.45           N  
ATOM    929  CA  ASP A 102      -6.730  16.536 -10.193  1.00  0.53           C  
ATOM    930  C   ASP A 102      -5.218  16.749 -10.135  1.00  0.45           C  
ATOM    931  O   ASP A 102      -4.735  17.876 -10.241  1.00  0.63           O  
ATOM    932  CB  ASP A 102      -7.352  16.796  -8.818  1.00  0.78           C  
ATOM    933  CG  ASP A 102      -7.150  18.219  -8.339  1.00  1.07           C  
ATOM    934  OD1 ASP A 102      -7.781  19.134  -8.905  1.00  1.62           O  
ATOM    935  OD2 ASP A 102      -6.384  18.427  -7.377  1.00  1.64           O  
ATOM    936  H   ASP A 102      -7.389  14.529 -10.009  1.00  0.56           H  
ATOM    937  N   GLY A 103      -4.476  15.658  -9.985  1.00  0.40           N  
ATOM    938  CA  GLY A 103      -3.029  15.746  -9.906  1.00  0.53           C  
ATOM    939  C   GLY A 103      -2.569  16.337  -8.587  1.00  0.53           C  
ATOM    940  O   GLY A 103      -1.483  16.911  -8.498  1.00  0.70           O  
ATOM    941  H   GLY A 103      -4.912  14.781  -9.951  1.00  0.46           H  
ATOM    942  N   ASN A 104      -3.403  16.197  -7.566  1.00  0.44           N  
ATOM    943  CA  ASN A 104      -3.099  16.721  -6.240  1.00  0.47           C  
ATOM    944  C   ASN A 104      -2.093  15.836  -5.512  1.00  0.43           C  
ATOM    945  O   ASN A 104      -2.412  14.720  -5.099  1.00  0.45           O  
ATOM    946  CB  ASN A 104      -4.381  16.855  -5.412  1.00  0.55           C  
ATOM    947  CG  ASN A 104      -4.230  17.764  -4.204  1.00  0.61           C  
ATOM    948  OD1 ASN A 104      -3.153  17.878  -3.621  1.00  0.69           O  
ATOM    949  ND2 ASN A 104      -5.315  18.423  -3.822  1.00  0.91           N  
ATOM    950  H   ASN A 104      -4.251  15.732  -7.710  1.00  0.48           H  
ATOM    951 HD21 ASN A 104      -6.145  18.289  -4.332  1.00  1.15           H  
ATOM    952 HD22 ASN A 104      -5.248  19.012  -3.042  1.00  0.98           H  
ATOM    953  N   PHE A 105      -0.883  16.344  -5.356  1.00  0.45           N  
ATOM    954  CA  PHE A 105       0.175  15.616  -4.673  1.00  0.48           C  
ATOM    955  C   PHE A 105       0.115  15.893  -3.173  1.00  0.50           C  
ATOM    956  O   PHE A 105       1.086  16.336  -2.564  1.00  0.60           O  
ATOM    957  CB  PHE A 105       1.540  16.012  -5.238  1.00  0.60           C  
ATOM    958  CG  PHE A 105       1.732  15.625  -6.675  1.00  0.66           C  
ATOM    959  CD1 PHE A 105       1.818  14.294  -7.040  1.00  0.66           C  
ATOM    960  CD2 PHE A 105       1.826  16.593  -7.663  1.00  0.81           C  
ATOM    961  CE1 PHE A 105       1.994  13.931  -8.362  1.00  0.75           C  
ATOM    962  CE2 PHE A 105       2.001  16.238  -8.986  1.00  0.91           C  
ATOM    963  CZ  PHE A 105       2.086  14.905  -9.337  1.00  0.86           C  
ATOM    964  H   PHE A 105      -0.697  17.242  -5.704  1.00  0.50           H  
ATOM    965  N   ASN A 106      -1.044  15.614  -2.591  1.00  0.45           N  
ATOM    966  CA  ASN A 106      -1.279  15.840  -1.168  1.00  0.48           C  
ATOM    967  C   ASN A 106      -0.768  14.692  -0.304  1.00  0.49           C  
ATOM    968  O   ASN A 106      -0.877  14.744   0.922  1.00  0.52           O  
ATOM    969  CB  ASN A 106      -2.773  16.071  -0.899  1.00  0.48           C  
ATOM    970  CG  ASN A 106      -3.668  14.954  -1.422  1.00  0.43           C  
ATOM    971  OD1 ASN A 106      -3.269  13.791  -1.496  1.00  0.44           O  
ATOM    972  ND2 ASN A 106      -4.888  15.300  -1.794  1.00  0.55           N  
ATOM    973  H   ASN A 106      -1.774  15.253  -3.142  1.00  0.42           H  
ATOM    974 HD21 ASN A 106      -5.148  16.244  -1.712  1.00  0.69           H  
ATOM    975 HD22 ASN A 106      -5.480  14.602  -2.134  1.00  0.55           H  
ATOM    976  N   TRP A 107      -0.236  13.650  -0.952  1.00  0.46           N  
ATOM    977  CA  TRP A 107       0.294  12.462  -0.265  1.00  0.48           C  
ATOM    978  C   TRP A 107      -0.813  11.580   0.324  1.00  0.45           C  
ATOM    979  O   TRP A 107      -0.725  10.349   0.287  1.00  0.45           O  
ATOM    980  CB  TRP A 107       1.341  12.820   0.799  1.00  0.54           C  
ATOM    981  CG  TRP A 107       2.710  12.280   0.514  1.00  0.72           C  
ATOM    982  CD1 TRP A 107       3.846  13.005   0.279  1.00  1.02           C  
ATOM    983  CD2 TRP A 107       3.093  10.899   0.436  1.00  0.84           C  
ATOM    984  NE1 TRP A 107       4.906  12.161   0.056  1.00  1.24           N  
ATOM    985  CE2 TRP A 107       4.471  10.866   0.146  1.00  1.15           C  
ATOM    986  CE3 TRP A 107       2.404   9.690   0.581  1.00  0.91           C  
ATOM    987  CZ2 TRP A 107       5.172   9.673   0.001  1.00  1.42           C  
ATOM    988  CZ3 TRP A 107       3.103   8.508   0.435  1.00  1.24           C  
ATOM    989  CH2 TRP A 107       4.473   8.508   0.149  1.00  1.46           C  
ATOM    990  H   TRP A 107      -0.190  13.687  -1.930  1.00  0.45           H  
ATOM    991  HE1 TRP A 107       5.831  12.441  -0.136  1.00  1.49           H  
ATOM    992  N   GLY A 108      -1.854  12.216   0.851  1.00  0.46           N  
ATOM    993  CA  GLY A 108      -2.971  11.496   1.444  1.00  0.45           C  
ATOM    994  C   GLY A 108      -3.632  10.530   0.479  1.00  0.41           C  
ATOM    995  O   GLY A 108      -4.163   9.499   0.893  1.00  0.41           O  
ATOM    996  H   GLY A 108      -1.861  13.199   0.847  1.00  0.47           H  
ATOM    997  N   ARG A 109      -3.586  10.849  -0.812  1.00  0.39           N  
ATOM    998  CA  ARG A 109      -4.181   9.994  -1.835  1.00  0.36           C  
ATOM    999  C   ARG A 109      -3.488   8.631  -1.895  1.00  0.35           C  
ATOM   1000  O   ARG A 109      -4.018   7.680  -2.469  1.00  0.35           O  
ATOM   1001  CB  ARG A 109      -4.149  10.676  -3.209  1.00  0.36           C  
ATOM   1002  CG  ARG A 109      -2.838  10.518  -3.967  1.00  0.37           C  
ATOM   1003  CD  ARG A 109      -3.050   9.812  -5.301  1.00  0.36           C  
ATOM   1004  NE  ARG A 109      -3.827   8.578  -5.160  1.00  0.36           N  
ATOM   1005  CZ  ARG A 109      -4.367   7.911  -6.183  1.00  0.36           C  
ATOM   1006  NH1 ARG A 109      -4.187   8.342  -7.427  1.00  0.35           N  
ATOM   1007  NH2 ARG A 109      -5.090   6.822  -5.954  1.00  0.40           N  
ATOM   1008  H   ARG A 109      -3.153  11.688  -1.081  1.00  0.39           H  
ATOM   1009  HE  ARG A 109      -3.969   8.235  -4.243  1.00  0.38           H  
ATOM   1010 HH11 ARG A 109      -3.644   9.164  -7.603  1.00  0.35           H  
ATOM   1011 HH12 ARG A 109      -4.606   7.847  -8.201  1.00  0.35           H  
ATOM   1012 HH21 ARG A 109      -5.231   6.497  -5.015  1.00  0.43           H  
ATOM   1013 HH22 ARG A 109      -5.506   6.324  -6.717  1.00  0.42           H  
ATOM   1014  N   VAL A 110      -2.298   8.545  -1.312  1.00  0.37           N  
ATOM   1015  CA  VAL A 110      -1.544   7.303  -1.299  1.00  0.38           C  
ATOM   1016  C   VAL A 110      -1.902   6.471  -0.071  1.00  0.38           C  
ATOM   1017  O   VAL A 110      -2.208   5.284  -0.185  1.00  0.37           O  
ATOM   1018  CB  VAL A 110      -0.021   7.554  -1.334  1.00  0.44           C  
ATOM   1019  CG1 VAL A 110       0.740   6.240  -1.437  1.00  0.47           C  
ATOM   1020  CG2 VAL A 110       0.345   8.476  -2.487  1.00  0.46           C  
ATOM   1021  H   VAL A 110      -1.921   9.338  -0.869  1.00  0.38           H  
ATOM   1022  N   VAL A 111      -1.883   7.103   1.100  1.00  0.40           N  
ATOM   1023  CA  VAL A 111      -2.213   6.410   2.343  1.00  0.41           C  
ATOM   1024  C   VAL A 111      -3.670   5.939   2.336  1.00  0.39           C  
ATOM   1025  O   VAL A 111      -3.994   4.875   2.868  1.00  0.39           O  
ATOM   1026  CB  VAL A 111      -1.899   7.257   3.604  1.00  0.46           C  
ATOM   1027  CG1 VAL A 111      -2.765   8.507   3.681  1.00  0.45           C  
ATOM   1028  CG2 VAL A 111      -2.022   6.426   4.874  1.00  0.50           C  
ATOM   1029  H   VAL A 111      -1.638   8.052   1.128  1.00  0.41           H  
ATOM   1030  N   ALA A 112      -4.542   6.723   1.706  1.00  0.37           N  
ATOM   1031  CA  ALA A 112      -5.952   6.372   1.608  1.00  0.36           C  
ATOM   1032  C   ALA A 112      -6.114   5.138   0.732  1.00  0.34           C  
ATOM   1033  O   ALA A 112      -6.940   4.265   1.004  1.00  0.34           O  
ATOM   1034  CB  ALA A 112      -6.752   7.534   1.040  1.00  0.36           C  
ATOM   1035  H   ALA A 112      -4.231   7.563   1.303  1.00  0.37           H  
ATOM   1036  N   LEU A 113      -5.300   5.065  -0.319  1.00  0.34           N  
ATOM   1037  CA  LEU A 113      -5.333   3.938  -1.235  1.00  0.33           C  
ATOM   1038  C   LEU A 113      -4.872   2.671  -0.524  1.00  0.33           C  
ATOM   1039  O   LEU A 113      -5.384   1.583  -0.780  1.00  0.33           O  
ATOM   1040  CB  LEU A 113      -4.445   4.217  -2.450  1.00  0.34           C  
ATOM   1041  CG  LEU A 113      -4.491   3.185  -3.579  1.00  0.35           C  
ATOM   1042  CD1 LEU A 113      -5.859   3.173  -4.243  1.00  0.35           C  
ATOM   1043  CD2 LEU A 113      -3.399   3.462  -4.601  1.00  0.36           C  
ATOM   1044  H   LEU A 113      -4.662   5.790  -0.478  1.00  0.35           H  
ATOM   1045  N   PHE A 114      -3.912   2.827   0.383  1.00  0.34           N  
ATOM   1046  CA  PHE A 114      -3.390   1.701   1.146  1.00  0.36           C  
ATOM   1047  C   PHE A 114      -4.475   1.082   2.021  1.00  0.35           C  
ATOM   1048  O   PHE A 114      -4.568  -0.144   2.134  1.00  0.36           O  
ATOM   1049  CB  PHE A 114      -2.201   2.128   2.006  1.00  0.38           C  
ATOM   1050  CG  PHE A 114      -0.866   1.769   1.420  1.00  0.42           C  
ATOM   1051  CD1 PHE A 114      -0.216   2.636   0.557  1.00  0.71           C  
ATOM   1052  CD2 PHE A 114      -0.261   0.566   1.735  1.00  0.75           C  
ATOM   1053  CE1 PHE A 114       1.014   2.307   0.021  1.00  0.89           C  
ATOM   1054  CE2 PHE A 114       0.968   0.230   1.203  1.00  0.98           C  
ATOM   1055  CZ  PHE A 114       1.608   1.102   0.345  1.00  0.93           C  
ATOM   1056  H   PHE A 114      -3.539   3.723   0.537  1.00  0.35           H  
ATOM   1057  N   TYR A 115      -5.297   1.931   2.632  1.00  0.34           N  
ATOM   1058  CA  TYR A 115      -6.383   1.464   3.489  1.00  0.34           C  
ATOM   1059  C   TYR A 115      -7.437   0.741   2.658  1.00  0.33           C  
ATOM   1060  O   TYR A 115      -8.002  -0.267   3.082  1.00  0.33           O  
ATOM   1061  CB  TYR A 115      -7.016   2.630   4.256  1.00  0.35           C  
ATOM   1062  CG  TYR A 115      -8.181   2.223   5.134  1.00  0.35           C  
ATOM   1063  CD1 TYR A 115      -7.973   1.538   6.323  1.00  0.37           C  
ATOM   1064  CD2 TYR A 115      -9.492   2.517   4.770  1.00  0.35           C  
ATOM   1065  CE1 TYR A 115      -9.033   1.158   7.125  1.00  0.39           C  
ATOM   1066  CE2 TYR A 115     -10.557   2.142   5.567  1.00  0.37           C  
ATOM   1067  CZ  TYR A 115     -10.321   1.463   6.743  1.00  0.39           C  
ATOM   1068  OH  TYR A 115     -11.383   1.079   7.536  1.00  0.42           O  
ATOM   1069  H   TYR A 115      -5.166   2.897   2.509  1.00  0.34           H  
ATOM   1070  HH  TYR A 115     -11.436   1.664   8.309  1.00  0.43           H  
ATOM   1071  N   PHE A 116      -7.697   1.264   1.469  1.00  0.32           N  
ATOM   1072  CA  PHE A 116      -8.673   0.667   0.570  1.00  0.32           C  
ATOM   1073  C   PHE A 116      -8.174  -0.686   0.067  1.00  0.31           C  
ATOM   1074  O   PHE A 116      -8.923  -1.664   0.026  1.00  0.31           O  
ATOM   1075  CB  PHE A 116      -8.956   1.604  -0.609  1.00  0.32           C  
ATOM   1076  CG  PHE A 116     -10.116   1.181  -1.462  1.00  0.34           C  
ATOM   1077  CD1 PHE A 116     -11.407   1.205  -0.960  1.00  0.38           C  
ATOM   1078  CD2 PHE A 116      -9.919   0.761  -2.767  1.00  0.34           C  
ATOM   1079  CE1 PHE A 116     -12.479   0.818  -1.741  1.00  0.41           C  
ATOM   1080  CE2 PHE A 116     -10.983   0.372  -3.554  1.00  0.37           C  
ATOM   1081  CZ  PHE A 116     -12.267   0.400  -3.041  1.00  0.40           C  
ATOM   1082  H   PHE A 116      -7.223   2.078   1.193  1.00  0.33           H  
ATOM   1083  N   ALA A 117      -6.898  -0.734  -0.297  1.00  0.32           N  
ATOM   1084  CA  ALA A 117      -6.284  -1.954  -0.797  1.00  0.32           C  
ATOM   1085  C   ALA A 117      -6.275  -3.051   0.266  1.00  0.33           C  
ATOM   1086  O   ALA A 117      -6.650  -4.190  -0.008  1.00  0.33           O  
ATOM   1087  CB  ALA A 117      -4.876  -1.677  -1.301  1.00  0.34           C  
ATOM   1088  H   ALA A 117      -6.353   0.082  -0.236  1.00  0.32           H  
ATOM   1089  N   SER A 118      -5.866  -2.698   1.483  1.00  0.34           N  
ATOM   1090  CA  SER A 118      -5.808  -3.660   2.577  1.00  0.35           C  
ATOM   1091  C   SER A 118      -7.189  -4.220   2.899  1.00  0.35           C  
ATOM   1092  O   SER A 118      -7.325  -5.400   3.225  1.00  0.35           O  
ATOM   1093  CB  SER A 118      -5.157  -3.047   3.819  1.00  0.37           C  
ATOM   1094  OG  SER A 118      -5.618  -1.726   4.038  1.00  0.38           O  
ATOM   1095  H   SER A 118      -5.598  -1.767   1.650  1.00  0.34           H  
ATOM   1096  HG  SER A 118      -5.111  -1.112   3.490  1.00  0.38           H  
ATOM   1097  N   LYS A 119      -8.210  -3.372   2.791  1.00  0.34           N  
ATOM   1098  CA  LYS A 119      -9.581  -3.790   3.055  1.00  0.35           C  
ATOM   1099  C   LYS A 119      -9.999  -4.859   2.049  1.00  0.34           C  
ATOM   1100  O   LYS A 119     -10.660  -5.837   2.403  1.00  0.35           O  
ATOM   1101  CB  LYS A 119     -10.537  -2.594   2.983  1.00  0.37           C  
ATOM   1102  CG  LYS A 119     -11.700  -2.660   3.963  1.00  0.40           C  
ATOM   1103  CD  LYS A 119     -11.278  -2.233   5.361  1.00  0.45           C  
ATOM   1104  CE  LYS A 119     -12.472  -2.151   6.306  1.00  0.62           C  
ATOM   1105  NZ  LYS A 119     -12.101  -1.564   7.622  1.00  0.44           N  
ATOM   1106  H   LYS A 119      -8.033  -2.441   2.532  1.00  0.35           H  
ATOM   1107  HZ1 LYS A 119     -12.920  -1.563   8.269  1.00  0.62           H  
ATOM   1108  HZ2 LYS A 119     -11.774  -0.579   7.500  1.00  0.46           H  
ATOM   1109  HZ3 LYS A 119     -11.338  -2.116   8.060  1.00  0.59           H  
ATOM   1110  N   LEU A 120      -9.592  -4.668   0.797  1.00  0.32           N  
ATOM   1111  CA  LEU A 120      -9.901  -5.617  -0.265  1.00  0.32           C  
ATOM   1112  C   LEU A 120      -9.131  -6.915  -0.045  1.00  0.32           C  
ATOM   1113  O   LEU A 120      -9.672  -8.008  -0.221  1.00  0.33           O  
ATOM   1114  CB  LEU A 120      -9.547  -5.026  -1.632  1.00  0.32           C  
ATOM   1115  CG  LEU A 120     -10.305  -3.760  -2.039  1.00  0.32           C  
ATOM   1116  CD1 LEU A 120      -9.777  -3.225  -3.362  1.00  0.34           C  
ATOM   1117  CD2 LEU A 120     -11.801  -4.026  -2.125  1.00  0.33           C  
ATOM   1118  H   LEU A 120      -9.066  -3.865   0.582  1.00  0.32           H  
ATOM   1119  N   VAL A 121      -7.868  -6.784   0.349  1.00  0.33           N  
ATOM   1120  CA  VAL A 121      -7.018  -7.940   0.609  1.00  0.34           C  
ATOM   1121  C   VAL A 121      -7.597  -8.772   1.747  1.00  0.36           C  
ATOM   1122  O   VAL A 121      -7.694  -9.992   1.649  1.00  0.37           O  
ATOM   1123  CB  VAL A 121      -5.568  -7.519   0.952  1.00  0.36           C  
ATOM   1124  CG1 VAL A 121      -4.735  -8.718   1.386  1.00  0.36           C  
ATOM   1125  CG2 VAL A 121      -4.920  -6.832  -0.240  1.00  0.37           C  
ATOM   1126  H   VAL A 121      -7.497  -5.882   0.465  1.00  0.33           H  
ATOM   1127  N   LEU A 122      -8.004  -8.097   2.817  1.00  0.37           N  
ATOM   1128  CA  LEU A 122      -8.589  -8.773   3.968  1.00  0.40           C  
ATOM   1129  C   LEU A 122      -9.878  -9.485   3.572  1.00  0.39           C  
ATOM   1130  O   LEU A 122     -10.134 -10.612   3.999  1.00  0.40           O  
ATOM   1131  CB  LEU A 122      -8.856  -7.783   5.104  1.00  0.44           C  
ATOM   1132  CG  LEU A 122      -7.896  -7.847   6.296  1.00  0.85           C  
ATOM   1133  CD1 LEU A 122      -6.470  -7.537   5.866  1.00  1.31           C  
ATOM   1134  CD2 LEU A 122      -8.347  -6.903   7.399  1.00  0.88           C  
ATOM   1135  H   LEU A 122      -7.904  -7.118   2.833  1.00  0.37           H  
ATOM   1136  N   LYS A 123     -10.676  -8.824   2.743  1.00  0.37           N  
ATOM   1137  CA  LYS A 123     -11.934  -9.384   2.266  1.00  0.38           C  
ATOM   1138  C   LYS A 123     -11.679 -10.667   1.476  1.00  0.38           C  
ATOM   1139  O   LYS A 123     -12.306 -11.700   1.721  1.00  0.40           O  
ATOM   1140  CB  LYS A 123     -12.660  -8.363   1.384  1.00  0.40           C  
ATOM   1141  CG  LYS A 123     -14.041  -8.795   0.922  1.00  0.53           C  
ATOM   1142  CD  LYS A 123     -14.581  -7.852  -0.142  1.00  0.61           C  
ATOM   1143  CE  LYS A 123     -16.014  -8.192  -0.521  1.00  0.89           C  
ATOM   1144  NZ  LYS A 123     -16.154  -9.600  -0.981  1.00  1.13           N  
ATOM   1145  H   LYS A 123     -10.411  -7.925   2.447  1.00  0.38           H  
ATOM   1146  HZ1 LYS A 123     -16.327 -10.222  -0.168  1.00  1.50           H  
ATOM   1147  HZ2 LYS A 123     -15.287  -9.912  -1.461  1.00  1.50           H  
ATOM   1148  HZ3 LYS A 123     -16.952  -9.687  -1.644  1.00  1.55           H  
ATOM   1149  N   ALA A 124     -10.741 -10.592   0.537  1.00  0.37           N  
ATOM   1150  CA  ALA A 124     -10.384 -11.737  -0.289  1.00  0.39           C  
ATOM   1151  C   ALA A 124      -9.791 -12.853   0.564  1.00  0.40           C  
ATOM   1152  O   ALA A 124     -10.005 -14.037   0.295  1.00  0.42           O  
ATOM   1153  CB  ALA A 124      -9.413 -11.322  -1.381  1.00  0.40           C  
ATOM   1154  H   ALA A 124     -10.280  -9.734   0.391  1.00  0.36           H  
ATOM   1155  N   LEU A 125      -9.050 -12.469   1.597  1.00  0.40           N  
ATOM   1156  CA  LEU A 125      -8.438 -13.432   2.504  1.00  0.42           C  
ATOM   1157  C   LEU A 125      -9.522 -14.208   3.247  1.00  0.44           C  
ATOM   1158  O   LEU A 125      -9.379 -15.401   3.512  1.00  0.47           O  
ATOM   1159  CB  LEU A 125      -7.507 -12.721   3.491  1.00  0.43           C  
ATOM   1160  CG  LEU A 125      -6.544 -13.609   4.284  1.00  0.47           C  
ATOM   1161  CD1 LEU A 125      -5.635 -14.392   3.344  1.00  0.51           C  
ATOM   1162  CD2 LEU A 125      -5.719 -12.772   5.250  1.00  0.50           C  
ATOM   1163  H   LEU A 125      -8.898 -11.508   1.746  1.00  0.39           H  
ATOM   1164  N   CYS A 126     -10.623 -13.530   3.547  1.00  0.44           N  
ATOM   1165  CA  CYS A 126     -11.743 -14.149   4.243  1.00  0.47           C  
ATOM   1166  C   CYS A 126     -12.504 -15.094   3.315  1.00  0.49           C  
ATOM   1167  O   CYS A 126     -13.361 -15.855   3.756  1.00  0.57           O  
ATOM   1168  CB  CYS A 126     -12.687 -13.081   4.796  1.00  0.49           C  
ATOM   1169  SG  CYS A 126     -11.914 -11.924   5.947  1.00  0.53           S  
ATOM   1170  H   CYS A 126     -10.682 -12.580   3.299  1.00  0.44           H  
ATOM   1171  HG  CYS A 126     -11.104 -11.139   5.245  1.00  0.48           H  
ATOM   1172  N   THR A 127     -12.183 -15.034   2.027  1.00  0.46           N  
ATOM   1173  CA  THR A 127     -12.822 -15.884   1.033  1.00  0.48           C  
ATOM   1174  C   THR A 127     -11.938 -17.098   0.745  1.00  0.49           C  
ATOM   1175  O   THR A 127     -12.298 -17.982  -0.038  1.00  0.55           O  
ATOM   1176  CB  THR A 127     -13.070 -15.101  -0.275  1.00  0.49           C  
ATOM   1177  OG1 THR A 127     -13.352 -13.730   0.045  1.00  0.53           O  
ATOM   1178  CG2 THR A 127     -14.254 -15.682  -1.035  1.00  0.56           C  
ATOM   1179  H   THR A 127     -11.488 -14.403   1.738  1.00  0.45           H  
ATOM   1180  HG1 THR A 127     -13.133 -13.565   0.970  1.00  0.87           H  
ATOM   1181  N   LYS A 128     -10.779 -17.127   1.406  1.00  0.47           N  
ATOM   1182  CA  LYS A 128      -9.812 -18.209   1.256  1.00  0.50           C  
ATOM   1183  C   LYS A 128      -9.311 -18.336  -0.181  1.00  0.46           C  
ATOM   1184  O   LYS A 128      -9.354 -19.415  -0.772  1.00  0.54           O  
ATOM   1185  CB  LYS A 128     -10.384 -19.541   1.759  1.00  0.60           C  
ATOM   1186  CG  LYS A 128     -10.706 -19.557   3.245  1.00  0.67           C  
ATOM   1187  CD  LYS A 128     -11.473 -20.811   3.635  1.00  0.98           C  
ATOM   1188  CE  LYS A 128     -12.884 -20.794   3.069  1.00  1.15           C  
ATOM   1189  NZ  LYS A 128     -13.641 -22.023   3.420  1.00  1.40           N  
ATOM   1190  H   LYS A 128     -10.572 -16.393   2.025  1.00  0.46           H  
ATOM   1191  HZ1 LYS A 128     -13.204 -22.853   2.974  1.00  1.68           H  
ATOM   1192  HZ2 LYS A 128     -14.626 -21.946   3.094  1.00  1.63           H  
ATOM   1193  HZ3 LYS A 128     -13.638 -22.158   4.452  1.00  1.70           H  
ATOM   1194  N   VAL A 129      -8.851 -17.225  -0.746  1.00  0.42           N  
ATOM   1195  CA  VAL A 129      -8.323 -17.224  -2.106  1.00  0.39           C  
ATOM   1196  C   VAL A 129      -6.978 -16.488  -2.176  1.00  0.35           C  
ATOM   1197  O   VAL A 129      -6.916 -15.279  -2.414  1.00  0.34           O  
ATOM   1198  CB  VAL A 129      -9.340 -16.684  -3.144  1.00  0.40           C  
ATOM   1199  CG1 VAL A 129      -9.869 -15.308  -2.760  1.00  0.39           C  
ATOM   1200  CG2 VAL A 129      -8.752 -16.681  -4.552  1.00  0.40           C  
ATOM   1201  H   VAL A 129      -8.868 -16.385  -0.241  1.00  0.46           H  
ATOM   1202  N   PRO A 130      -5.878 -17.222  -1.945  1.00  0.37           N  
ATOM   1203  CA  PRO A 130      -4.517 -16.669  -1.961  1.00  0.37           C  
ATOM   1204  C   PRO A 130      -4.132 -16.113  -3.329  1.00  0.33           C  
ATOM   1205  O   PRO A 130      -3.342 -15.169  -3.426  1.00  0.32           O  
ATOM   1206  CB  PRO A 130      -3.629 -17.870  -1.616  1.00  0.43           C  
ATOM   1207  CG  PRO A 130      -4.545 -18.851  -0.971  1.00  0.47           C  
ATOM   1208  CD  PRO A 130      -5.874 -18.662  -1.636  1.00  0.43           C  
ATOM   1209  N   GLU A 131      -4.695 -16.705  -4.379  1.00  0.34           N  
ATOM   1210  CA  GLU A 131      -4.425 -16.280  -5.747  1.00  0.36           C  
ATOM   1211  C   GLU A 131      -4.727 -14.795  -5.925  1.00  0.32           C  
ATOM   1212  O   GLU A 131      -3.854 -14.018  -6.322  1.00  0.34           O  
ATOM   1213  CB  GLU A 131      -5.256 -17.111  -6.729  1.00  0.43           C  
ATOM   1214  CG  GLU A 131      -4.558 -17.424  -8.045  1.00  0.75           C  
ATOM   1215  CD  GLU A 131      -4.408 -16.209  -8.937  1.00  1.18           C  
ATOM   1216  OE1 GLU A 131      -5.408 -15.492  -9.143  1.00  1.55           O  
ATOM   1217  OE2 GLU A 131      -3.287 -15.964  -9.433  1.00  1.54           O  
ATOM   1218  H   GLU A 131      -5.303 -17.460  -4.225  1.00  0.37           H  
ATOM   1219  N   LEU A 132      -5.954 -14.403  -5.589  1.00  0.32           N  
ATOM   1220  CA  LEU A 132      -6.386 -13.013  -5.716  1.00  0.32           C  
ATOM   1221  C   LEU A 132      -5.537 -12.079  -4.856  1.00  0.31           C  
ATOM   1222  O   LEU A 132      -5.292 -10.930  -5.229  1.00  0.34           O  
ATOM   1223  CB  LEU A 132      -7.868 -12.868  -5.363  1.00  0.33           C  
ATOM   1224  CG  LEU A 132      -8.501 -11.505  -5.655  1.00  0.34           C  
ATOM   1225  CD1 LEU A 132      -8.455 -11.199  -7.145  1.00  0.36           C  
ATOM   1226  CD2 LEU A 132      -9.930 -11.453  -5.138  1.00  0.36           C  
ATOM   1227  H   LEU A 132      -6.586 -15.067  -5.246  1.00  0.34           H  
ATOM   1228  N   ILE A 133      -5.078 -12.581  -3.714  1.00  0.31           N  
ATOM   1229  CA  ILE A 133      -4.243 -11.792  -2.809  1.00  0.33           C  
ATOM   1230  C   ILE A 133      -2.973 -11.346  -3.526  1.00  0.34           C  
ATOM   1231  O   ILE A 133      -2.495 -10.223  -3.342  1.00  0.38           O  
ATOM   1232  CB  ILE A 133      -3.853 -12.598  -1.547  1.00  0.34           C  
ATOM   1233  CG1 ILE A 133      -5.099 -13.099  -0.815  1.00  0.36           C  
ATOM   1234  CG2 ILE A 133      -2.978 -11.768  -0.613  1.00  0.38           C  
ATOM   1235  CD1 ILE A 133      -6.017 -11.995  -0.338  1.00  0.39           C  
ATOM   1236  H   ILE A 133      -5.304 -13.505  -3.474  1.00  0.31           H  
ATOM   1237  N   ARG A 134      -2.441 -12.225  -4.363  1.00  0.32           N  
ATOM   1238  CA  ARG A 134      -1.231 -11.933  -5.114  1.00  0.35           C  
ATOM   1239  C   ARG A 134      -1.536 -10.991  -6.274  1.00  0.37           C  
ATOM   1240  O   ARG A 134      -0.694 -10.187  -6.676  1.00  0.40           O  
ATOM   1241  CB  ARG A 134      -0.572 -13.221  -5.626  1.00  0.37           C  
ATOM   1242  CG  ARG A 134      -0.435 -14.329  -4.586  1.00  0.67           C  
ATOM   1243  CD  ARG A 134       0.185 -13.828  -3.287  1.00  1.16           C  
ATOM   1244  NE  ARG A 134       1.563 -13.370  -3.462  1.00  1.04           N  
ATOM   1245  CZ  ARG A 134       2.001 -12.160  -3.117  1.00  1.20           C  
ATOM   1246  NH1 ARG A 134       1.168 -11.271  -2.586  1.00  1.47           N  
ATOM   1247  NH2 ARG A 134       3.276 -11.844  -3.306  1.00  1.35           N  
ATOM   1248  H   ARG A 134      -2.884 -13.096  -4.482  1.00  0.32           H  
ATOM   1249  HE  ARG A 134       2.207 -14.010  -3.858  1.00  1.07           H  
ATOM   1250 HH11 ARG A 134       0.206 -11.505  -2.444  1.00  1.53           H  
ATOM   1251 HH12 ARG A 134       1.502 -10.360  -2.324  1.00  1.73           H  
ATOM   1252 HH21 ARG A 134       3.904 -12.523  -3.710  1.00  1.37           H  
ATOM   1253 HH22 ARG A 134       3.620 -10.938  -3.048  1.00  1.59           H  
ATOM   1254  N   THR A 135      -2.748 -11.091  -6.805  1.00  0.38           N  
ATOM   1255  CA  THR A 135      -3.165 -10.249  -7.917  1.00  0.42           C  
ATOM   1256  C   THR A 135      -3.311  -8.795  -7.475  1.00  0.43           C  
ATOM   1257  O   THR A 135      -2.815  -7.887  -8.139  1.00  0.47           O  
ATOM   1258  CB  THR A 135      -4.488 -10.743  -8.523  1.00  0.45           C  
ATOM   1259  OG1 THR A 135      -4.569 -12.166  -8.357  1.00  0.51           O  
ATOM   1260  CG2 THR A 135      -4.546 -10.412 -10.006  1.00  0.52           C  
ATOM   1261  H   THR A 135      -3.384 -11.748  -6.440  1.00  0.38           H  
ATOM   1262  HG1 THR A 135      -4.737 -12.582  -9.214  1.00  0.83           H  
ATOM   1263  N   ILE A 136      -3.975  -8.584  -6.338  1.00  0.42           N  
ATOM   1264  CA  ILE A 136      -4.175  -7.234  -5.804  1.00  0.45           C  
ATOM   1265  C   ILE A 136      -2.829  -6.558  -5.551  1.00  0.46           C  
ATOM   1266  O   ILE A 136      -2.642  -5.377  -5.861  1.00  0.49           O  
ATOM   1267  CB  ILE A 136      -5.003  -7.251  -4.497  1.00  0.45           C  
ATOM   1268  CG1 ILE A 136      -6.347  -7.950  -4.732  1.00  0.44           C  
ATOM   1269  CG2 ILE A 136      -5.224  -5.834  -3.977  1.00  0.49           C  
ATOM   1270  CD1 ILE A 136      -7.147  -8.196  -3.469  1.00  0.46           C  
ATOM   1271  H   ILE A 136      -4.351  -9.355  -5.855  1.00  0.40           H  
ATOM   1272  N   MET A 137      -1.886  -7.324  -5.003  1.00  0.45           N  
ATOM   1273  CA  MET A 137      -0.549  -6.813  -4.724  1.00  0.47           C  
ATOM   1274  C   MET A 137       0.130  -6.381  -6.016  1.00  0.48           C  
ATOM   1275  O   MET A 137       0.795  -5.346  -6.064  1.00  0.49           O  
ATOM   1276  CB  MET A 137       0.298  -7.873  -4.016  1.00  0.48           C  
ATOM   1277  CG  MET A 137       1.622  -7.356  -3.475  1.00  0.46           C  
ATOM   1278  SD  MET A 137       2.580  -8.649  -2.658  1.00  0.49           S  
ATOM   1279  CE  MET A 137       3.932  -7.693  -1.975  1.00  0.57           C  
ATOM   1280  H   MET A 137      -2.102  -8.254  -4.775  1.00  0.44           H  
ATOM   1281  N   GLY A 138      -0.060  -7.176  -7.066  1.00  0.49           N  
ATOM   1282  CA  GLY A 138       0.523  -6.862  -8.355  1.00  0.51           C  
ATOM   1283  C   GLY A 138      -0.045  -5.573  -8.918  1.00  0.52           C  
ATOM   1284  O   GLY A 138       0.668  -4.800  -9.551  1.00  0.53           O  
ATOM   1285  H   GLY A 138      -0.611  -7.982  -6.964  1.00  0.50           H  
ATOM   1286  N   TRP A 139      -1.336  -5.347  -8.676  1.00  0.53           N  
ATOM   1287  CA  TRP A 139      -2.014  -4.139  -9.142  1.00  0.57           C  
ATOM   1288  C   TRP A 139      -1.521  -2.917  -8.382  1.00  0.53           C  
ATOM   1289  O   TRP A 139      -1.359  -1.836  -8.954  1.00  0.54           O  
ATOM   1290  CB  TRP A 139      -3.529  -4.260  -8.956  1.00  0.65           C  
ATOM   1291  CG  TRP A 139      -4.178  -5.303  -9.810  1.00  0.69           C  
ATOM   1292  CD1 TRP A 139      -3.719  -5.799 -10.992  1.00  0.72           C  
ATOM   1293  CD2 TRP A 139      -5.415  -5.970  -9.548  1.00  0.78           C  
ATOM   1294  NE1 TRP A 139      -4.595  -6.732 -11.485  1.00  0.81           N  
ATOM   1295  CE2 TRP A 139      -5.646  -6.857 -10.616  1.00  0.84           C  
ATOM   1296  CE3 TRP A 139      -6.353  -5.903  -8.512  1.00  0.84           C  
ATOM   1297  CZ2 TRP A 139      -6.774  -7.670 -10.678  1.00  0.95           C  
ATOM   1298  CZ3 TRP A 139      -7.472  -6.713  -8.574  1.00  0.95           C  
ATOM   1299  CH2 TRP A 139      -7.674  -7.584  -9.650  1.00  1.00           C  
ATOM   1300  H   TRP A 139      -1.851  -6.023  -8.185  1.00  0.55           H  
ATOM   1301  HE1 TRP A 139      -4.482  -7.230 -12.324  1.00  0.86           H  
ATOM   1302  N   THR A 140      -1.293  -3.100  -7.088  1.00  0.51           N  
ATOM   1303  CA  THR A 140      -0.818  -2.024  -6.234  1.00  0.51           C  
ATOM   1304  C   THR A 140       0.554  -1.549  -6.703  1.00  0.47           C  
ATOM   1305  O   THR A 140       0.813  -0.349  -6.805  1.00  0.53           O  
ATOM   1306  CB  THR A 140      -0.727  -2.485  -4.767  1.00  0.53           C  
ATOM   1307  OG1 THR A 140      -1.949  -3.135  -4.385  1.00  0.55           O  
ATOM   1308  CG2 THR A 140      -0.483  -1.298  -3.847  1.00  0.54           C  
ATOM   1309  H   THR A 140      -1.452  -3.984  -6.698  1.00  0.52           H  
ATOM   1310  HG1 THR A 140      -2.230  -3.743  -5.078  1.00  0.67           H  
ATOM   1311  N   LEU A 141       1.425  -2.502  -7.004  1.00  0.41           N  
ATOM   1312  CA  LEU A 141       2.760  -2.182  -7.472  1.00  0.42           C  
ATOM   1313  C   LEU A 141       2.717  -1.704  -8.920  1.00  0.42           C  
ATOM   1314  O   LEU A 141       3.544  -0.890  -9.333  1.00  0.41           O  
ATOM   1315  CB  LEU A 141       3.685  -3.390  -7.321  1.00  0.44           C  
ATOM   1316  CG  LEU A 141       3.959  -3.849  -5.884  1.00  0.48           C  
ATOM   1317  CD1 LEU A 141       4.743  -5.148  -5.876  1.00  0.55           C  
ATOM   1318  CD2 LEU A 141       4.702  -2.773  -5.101  1.00  0.53           C  
ATOM   1319  H   LEU A 141       1.163  -3.443  -6.906  1.00  0.40           H  
ATOM   1320  N   ASP A 142       1.744  -2.214  -9.679  1.00  0.51           N  
ATOM   1321  CA  ASP A 142       1.567  -1.845 -11.086  1.00  0.54           C  
ATOM   1322  C   ASP A 142       1.445  -0.334 -11.234  1.00  0.51           C  
ATOM   1323  O   ASP A 142       2.213   0.290 -11.963  1.00  0.53           O  
ATOM   1324  CB  ASP A 142       0.330  -2.546 -11.667  1.00  0.62           C  
ATOM   1325  CG  ASP A 142       0.040  -2.198 -13.116  1.00  0.82           C  
ATOM   1326  OD1 ASP A 142       0.961  -2.279 -13.962  1.00  0.96           O  
ATOM   1327  OD2 ASP A 142      -1.126  -1.858 -13.424  1.00  1.12           O  
ATOM   1328  H   ASP A 142       1.131  -2.870  -9.284  1.00  0.59           H  
ATOM   1329  N   PHE A 143       0.504   0.249 -10.499  1.00  0.52           N  
ATOM   1330  CA  PHE A 143       0.279   1.692 -10.536  1.00  0.54           C  
ATOM   1331  C   PHE A 143       1.493   2.442  -9.987  1.00  0.48           C  
ATOM   1332  O   PHE A 143       1.784   3.573 -10.397  1.00  0.50           O  
ATOM   1333  CB  PHE A 143      -0.979   2.052  -9.739  1.00  0.64           C  
ATOM   1334  CG  PHE A 143      -1.427   3.482  -9.897  1.00  0.66           C  
ATOM   1335  CD1 PHE A 143      -1.460   4.081 -11.148  1.00  0.70           C  
ATOM   1336  CD2 PHE A 143      -1.816   4.226  -8.795  1.00  0.77           C  
ATOM   1337  CE1 PHE A 143      -1.870   5.393 -11.294  1.00  0.81           C  
ATOM   1338  CE2 PHE A 143      -2.227   5.538  -8.935  1.00  0.86           C  
ATOM   1339  CZ  PHE A 143      -2.255   6.123 -10.186  1.00  0.86           C  
ATOM   1340  H   PHE A 143      -0.055  -0.308  -9.916  1.00  0.56           H  
ATOM   1341  N   LEU A 144       2.207   1.798  -9.070  1.00  0.43           N  
ATOM   1342  CA  LEU A 144       3.394   2.387  -8.467  1.00  0.41           C  
ATOM   1343  C   LEU A 144       4.492   2.551  -9.517  1.00  0.41           C  
ATOM   1344  O   LEU A 144       5.077   3.623  -9.648  1.00  0.43           O  
ATOM   1345  CB  LEU A 144       3.888   1.530  -7.295  1.00  0.41           C  
ATOM   1346  CG  LEU A 144       4.352   2.282  -6.041  1.00  0.72           C  
ATOM   1347  CD1 LEU A 144       4.470   1.327  -4.864  1.00  1.07           C  
ATOM   1348  CD2 LEU A 144       5.677   2.994  -6.287  1.00  1.34           C  
ATOM   1349  H   LEU A 144       1.927   0.899  -8.794  1.00  0.43           H  
ATOM   1350  N   ARG A 145       4.748   1.493 -10.281  1.00  0.42           N  
ATOM   1351  CA  ARG A 145       5.766   1.538 -11.323  1.00  0.46           C  
ATOM   1352  C   ARG A 145       5.303   2.428 -12.471  1.00  0.46           C  
ATOM   1353  O   ARG A 145       6.116   3.077 -13.134  1.00  0.55           O  
ATOM   1354  CB  ARG A 145       6.080   0.129 -11.838  1.00  0.54           C  
ATOM   1355  CG  ARG A 145       7.273   0.051 -12.780  1.00  0.66           C  
ATOM   1356  CD  ARG A 145       8.507   0.685 -12.161  1.00  1.01           C  
ATOM   1357  NE  ARG A 145       9.726   0.396 -12.914  1.00  1.10           N  
ATOM   1358  CZ  ARG A 145      10.801  -0.183 -12.380  1.00  1.24           C  
ATOM   1359  NH1 ARG A 145      10.775  -0.570 -11.119  1.00  1.40           N  
ATOM   1360  NH2 ARG A 145      11.890  -0.384 -13.104  1.00  1.43           N  
ATOM   1361  H   ARG A 145       4.239   0.662 -10.141  1.00  0.42           H  
ATOM   1362  HE  ARG A 145       9.750   0.663 -13.863  1.00  1.24           H  
ATOM   1363 HH11 ARG A 145       9.955  -0.427 -10.560  1.00  1.42           H  
ATOM   1364 HH12 ARG A 145      11.590  -1.020 -10.709  1.00  1.63           H  
ATOM   1365 HH21 ARG A 145      11.916  -0.103 -14.066  1.00  1.54           H  
ATOM   1366 HH22 ARG A 145      12.704  -0.815 -12.686  1.00  1.57           H  
ATOM   1367  N   GLU A 146       3.991   2.451 -12.691  1.00  0.50           N  
ATOM   1368  CA  GLU A 146       3.395   3.257 -13.747  1.00  0.55           C  
ATOM   1369  C   GLU A 146       3.764   4.731 -13.617  1.00  0.56           C  
ATOM   1370  O   GLU A 146       4.423   5.285 -14.497  1.00  0.74           O  
ATOM   1371  CB  GLU A 146       1.871   3.096 -13.772  1.00  0.62           C  
ATOM   1372  CG  GLU A 146       1.384   1.850 -14.495  1.00  0.89           C  
ATOM   1373  CD  GLU A 146       1.042   2.104 -15.949  1.00  1.31           C  
ATOM   1374  OE1 GLU A 146       1.560   3.080 -16.531  1.00  1.61           O  
ATOM   1375  OE2 GLU A 146       0.246   1.327 -16.518  1.00  1.82           O  
ATOM   1376  H   GLU A 146       3.408   1.889 -12.135  1.00  0.58           H  
ATOM   1377  N   ARG A 147       3.372   5.363 -12.509  1.00  0.51           N  
ATOM   1378  CA  ARG A 147       3.654   6.785 -12.324  1.00  0.57           C  
ATOM   1379  C   ARG A 147       4.202   7.141 -10.940  1.00  0.51           C  
ATOM   1380  O   ARG A 147       5.054   8.022 -10.820  1.00  0.53           O  
ATOM   1381  CB  ARG A 147       2.403   7.625 -12.611  1.00  0.73           C  
ATOM   1382  CG  ARG A 147       1.964   7.653 -14.070  1.00  0.88           C  
ATOM   1383  CD  ARG A 147       2.889   8.510 -14.920  1.00  1.01           C  
ATOM   1384  NE  ARG A 147       4.176   7.860 -15.155  1.00  1.03           N  
ATOM   1385  CZ  ARG A 147       5.323   8.511 -15.322  1.00  1.32           C  
ATOM   1386  NH1 ARG A 147       5.350   9.836 -15.281  1.00  1.56           N  
ATOM   1387  NH2 ARG A 147       6.445   7.831 -15.519  1.00  1.59           N  
ATOM   1388  H   ARG A 147       2.889   4.866 -11.813  1.00  0.55           H  
ATOM   1389  HE  ARG A 147       4.183   6.871 -15.188  1.00  1.04           H  
ATOM   1390 HH11 ARG A 147       4.505  10.351 -15.124  1.00  1.52           H  
ATOM   1391 HH12 ARG A 147       6.212  10.330 -15.416  1.00  1.88           H  
ATOM   1392 HH21 ARG A 147       6.431   6.827 -15.540  1.00  1.57           H  
ATOM   1393 HH22 ARG A 147       7.313   8.316 -15.654  1.00  1.91           H  
ATOM   1394  N   LEU A 148       3.722   6.449  -9.908  1.00  0.48           N  
ATOM   1395  CA  LEU A 148       4.126   6.725  -8.525  1.00  0.47           C  
ATOM   1396  C   LEU A 148       5.641   6.783  -8.309  1.00  0.41           C  
ATOM   1397  O   LEU A 148       6.128   7.660  -7.593  1.00  0.44           O  
ATOM   1398  CB  LEU A 148       3.480   5.739  -7.548  1.00  0.50           C  
ATOM   1399  CG  LEU A 148       2.223   6.224  -6.818  1.00  0.59           C  
ATOM   1400  CD1 LEU A 148       2.519   7.480  -6.012  1.00  0.81           C  
ATOM   1401  CD2 LEU A 148       1.083   6.462  -7.793  1.00  0.74           C  
ATOM   1402  H   LEU A 148       3.082   5.729 -10.079  1.00  0.51           H  
ATOM   1403  N   LEU A 149       6.373   5.859  -8.925  1.00  0.37           N  
ATOM   1404  CA  LEU A 149       7.830   5.804  -8.792  1.00  0.35           C  
ATOM   1405  C   LEU A 149       8.494   7.138  -9.136  1.00  0.38           C  
ATOM   1406  O   LEU A 149       9.466   7.540  -8.494  1.00  0.39           O  
ATOM   1407  CB  LEU A 149       8.415   4.681  -9.658  1.00  0.39           C  
ATOM   1408  CG  LEU A 149       9.894   4.352  -9.426  1.00  0.46           C  
ATOM   1409  CD1 LEU A 149      10.101   3.756  -8.043  1.00  0.52           C  
ATOM   1410  CD2 LEU A 149      10.419   3.413 -10.503  1.00  0.57           C  
ATOM   1411  H   LEU A 149       5.918   5.178  -9.468  1.00  0.37           H  
ATOM   1412  N   GLY A 150       7.946   7.831 -10.127  1.00  0.41           N  
ATOM   1413  CA  GLY A 150       8.500   9.105 -10.546  1.00  0.46           C  
ATOM   1414  C   GLY A 150       8.376  10.179  -9.480  1.00  0.46           C  
ATOM   1415  O   GLY A 150       9.223  11.065  -9.377  1.00  0.52           O  
ATOM   1416  H   GLY A 150       7.146   7.478 -10.570  1.00  0.43           H  
ATOM   1417  N   TRP A 151       7.326  10.099  -8.676  1.00  0.43           N  
ATOM   1418  CA  TRP A 151       7.106  11.076  -7.620  1.00  0.45           C  
ATOM   1419  C   TRP A 151       7.906  10.720  -6.371  1.00  0.42           C  
ATOM   1420  O   TRP A 151       8.395  11.603  -5.660  1.00  0.44           O  
ATOM   1421  CB  TRP A 151       5.615  11.192  -7.293  1.00  0.50           C  
ATOM   1422  CG  TRP A 151       5.287  12.313  -6.349  1.00  0.52           C  
ATOM   1423  CD1 TRP A 151       5.774  13.589  -6.387  1.00  0.61           C  
ATOM   1424  CD2 TRP A 151       4.400  12.256  -5.227  1.00  0.52           C  
ATOM   1425  NE1 TRP A 151       5.250  14.327  -5.357  1.00  0.63           N  
ATOM   1426  CE2 TRP A 151       4.399  13.533  -4.631  1.00  0.57           C  
ATOM   1427  CE3 TRP A 151       3.603  11.250  -4.672  1.00  0.59           C  
ATOM   1428  CZ2 TRP A 151       3.637  13.826  -3.504  1.00  0.63           C  
ATOM   1429  CZ3 TRP A 151       2.846  11.546  -3.555  1.00  0.70           C  
ATOM   1430  CH2 TRP A 151       2.868  12.824  -2.984  1.00  0.70           C  
ATOM   1431  H   TRP A 151       6.684   9.369  -8.795  1.00  0.43           H  
ATOM   1432  HE1 TRP A 151       5.449  15.273  -5.172  1.00  0.71           H  
ATOM   1433  N   ILE A 152       8.053   9.428  -6.110  1.00  0.40           N  
ATOM   1434  CA  ILE A 152       8.798   8.972  -4.942  1.00  0.40           C  
ATOM   1435  C   ILE A 152      10.292   9.245  -5.105  1.00  0.40           C  
ATOM   1436  O   ILE A 152      10.972   9.609  -4.147  1.00  0.45           O  
ATOM   1437  CB  ILE A 152       8.565   7.475  -4.644  1.00  0.40           C  
ATOM   1438  CG1 ILE A 152       7.067   7.152  -4.632  1.00  0.46           C  
ATOM   1439  CG2 ILE A 152       9.204   7.082  -3.317  1.00  0.42           C  
ATOM   1440  CD1 ILE A 152       6.267   7.929  -3.604  1.00  0.51           C  
ATOM   1441  H   ILE A 152       7.644   8.766  -6.711  1.00  0.41           H  
ATOM   1442  N   GLN A 153      10.797   9.078  -6.321  1.00  0.41           N  
ATOM   1443  CA  GLN A 153      12.208   9.317  -6.591  1.00  0.46           C  
ATOM   1444  C   GLN A 153      12.542  10.797  -6.422  1.00  0.50           C  
ATOM   1445  O   GLN A 153      13.566  11.150  -5.838  1.00  0.56           O  
ATOM   1446  CB  GLN A 153      12.574   8.843  -8.002  1.00  0.52           C  
ATOM   1447  CG  GLN A 153      14.068   8.669  -8.244  1.00  0.73           C  
ATOM   1448  CD  GLN A 153      14.703   9.858  -8.948  1.00  0.99           C  
ATOM   1449  OE1 GLN A 153      14.760   9.909 -10.177  1.00  1.17           O  
ATOM   1450  NE2 GLN A 153      15.185  10.821  -8.181  1.00  1.42           N  
ATOM   1451  H   GLN A 153      10.209   8.782  -7.053  1.00  0.41           H  
ATOM   1452 HE21 GLN A 153      15.108  10.727  -7.204  1.00  1.53           H  
ATOM   1453 HE22 GLN A 153      15.597  11.596  -8.617  1.00  1.74           H  
ATOM   1454  N   ASP A 154      11.649  11.652  -6.909  1.00  0.52           N  
ATOM   1455  CA  ASP A 154      11.842  13.101  -6.840  1.00  0.61           C  
ATOM   1456  C   ASP A 154      11.979  13.602  -5.403  1.00  0.59           C  
ATOM   1457  O   ASP A 154      12.830  14.440  -5.107  1.00  0.65           O  
ATOM   1458  CB  ASP A 154      10.697  13.829  -7.551  1.00  0.72           C  
ATOM   1459  CG  ASP A 154      10.649  15.310  -7.225  1.00  0.79           C  
ATOM   1460  OD1 ASP A 154      11.584  16.042  -7.611  1.00  1.00           O  
ATOM   1461  OD2 ASP A 154       9.666  15.748  -6.588  1.00  1.08           O  
ATOM   1462  H   ASP A 154      10.834  11.302  -7.323  1.00  0.52           H  
ATOM   1463  N   GLN A 155      11.159  13.068  -4.507  1.00  0.54           N  
ATOM   1464  CA  GLN A 155      11.179  13.488  -3.107  1.00  0.56           C  
ATOM   1465  C   GLN A 155      12.311  12.841  -2.305  1.00  0.54           C  
ATOM   1466  O   GLN A 155      12.377  12.986  -1.082  1.00  0.65           O  
ATOM   1467  CB  GLN A 155       9.827  13.250  -2.438  1.00  0.58           C  
ATOM   1468  CG  GLN A 155       9.386  11.800  -2.415  1.00  0.52           C  
ATOM   1469  CD  GLN A 155       7.936  11.649  -2.015  1.00  0.58           C  
ATOM   1470  OE1 GLN A 155       7.615  11.533  -0.833  1.00  0.70           O  
ATOM   1471  NE2 GLN A 155       7.050  11.663  -2.999  1.00  0.56           N  
ATOM   1472  H   GLN A 155      10.524  12.377  -4.791  1.00  0.52           H  
ATOM   1473 HE21 GLN A 155       7.382  11.774  -3.920  1.00  0.53           H  
ATOM   1474 HE22 GLN A 155       6.104  11.556  -2.773  1.00  0.63           H  
ATOM   1475  N   GLY A 156      13.197  12.135  -2.990  1.00  0.51           N  
ATOM   1476  CA  GLY A 156      14.319  11.504  -2.322  1.00  0.53           C  
ATOM   1477  C   GLY A 156      13.942  10.238  -1.579  1.00  0.51           C  
ATOM   1478  O   GLY A 156      14.363  10.028  -0.439  1.00  0.67           O  
ATOM   1479  H   GLY A 156      13.091  12.041  -3.959  1.00  0.56           H  
ATOM   1480  N   GLY A 157      13.137   9.402  -2.214  1.00  0.51           N  
ATOM   1481  CA  GLY A 157      12.730   8.156  -1.597  1.00  0.53           C  
ATOM   1482  C   GLY A 157      11.513   8.327  -0.714  1.00  0.47           C  
ATOM   1483  O   GLY A 157      10.672   9.187  -0.967  1.00  0.49           O  
ATOM   1484  H   GLY A 157      12.792   9.644  -3.100  1.00  0.62           H  
ATOM   1485  N   TRP A 158      11.434   7.532   0.342  1.00  0.48           N  
ATOM   1486  CA  TRP A 158      10.305   7.590   1.261  1.00  0.45           C  
ATOM   1487  C   TRP A 158      10.505   8.670   2.322  1.00  0.51           C  
ATOM   1488  O   TRP A 158       9.819   8.685   3.349  1.00  0.53           O  
ATOM   1489  CB  TRP A 158      10.071   6.223   1.909  1.00  0.48           C  
ATOM   1490  CG  TRP A 158       9.822   5.129   0.911  1.00  0.48           C  
ATOM   1491  CD1 TRP A 158      10.698   4.154   0.525  1.00  0.53           C  
ATOM   1492  CD2 TRP A 158       8.619   4.905   0.162  1.00  0.49           C  
ATOM   1493  NE1 TRP A 158      10.116   3.338  -0.415  1.00  0.57           N  
ATOM   1494  CE2 TRP A 158       8.840   3.777  -0.655  1.00  0.54           C  
ATOM   1495  CE3 TRP A 158       7.379   5.548   0.101  1.00  0.51           C  
ATOM   1496  CZ2 TRP A 158       7.865   3.278  -1.518  1.00  0.60           C  
ATOM   1497  CZ3 TRP A 158       6.414   5.052  -0.756  1.00  0.56           C  
ATOM   1498  CH2 TRP A 158       6.662   3.929  -1.554  1.00  0.60           C  
ATOM   1499  H   TRP A 158      12.153   6.887   0.511  1.00  0.54           H  
ATOM   1500  HE1 TRP A 158      10.544   2.566  -0.843  1.00  0.64           H  
ATOM   1501  N   ASP A 159      11.435   9.583   2.058  1.00  0.57           N  
ATOM   1502  CA  ASP A 159      11.719  10.677   2.977  1.00  0.65           C  
ATOM   1503  C   ASP A 159      10.490  11.563   3.133  1.00  0.59           C  
ATOM   1504  O   ASP A 159      10.202  12.062   4.220  1.00  0.61           O  
ATOM   1505  CB  ASP A 159      12.910  11.506   2.489  1.00  0.77           C  
ATOM   1506  CG  ASP A 159      13.188  12.705   3.377  1.00  0.97           C  
ATOM   1507  OD1 ASP A 159      13.773  12.524   4.466  1.00  1.17           O  
ATOM   1508  OD2 ASP A 159      12.815  13.830   2.991  1.00  1.15           O  
ATOM   1509  H   ASP A 159      11.940   9.519   1.219  1.00  0.59           H  
ATOM   1510  N   GLY A 160       9.757  11.732   2.037  1.00  0.55           N  
ATOM   1511  CA  GLY A 160       8.555  12.540   2.065  1.00  0.52           C  
ATOM   1512  C   GLY A 160       7.509  11.936   2.976  1.00  0.47           C  
ATOM   1513  O   GLY A 160       6.853  12.646   3.736  1.00  0.49           O  
ATOM   1514  H   GLY A 160      10.036  11.303   1.200  1.00  0.55           H  
ATOM   1515  N   LEU A 161       7.378  10.615   2.920  1.00  0.46           N  
ATOM   1516  CA  LEU A 161       6.417   9.900   3.752  1.00  0.47           C  
ATOM   1517  C   LEU A 161       6.807  10.010   5.223  1.00  0.52           C  
ATOM   1518  O   LEU A 161       5.959  10.234   6.088  1.00  0.55           O  
ATOM   1519  CB  LEU A 161       6.343   8.428   3.331  1.00  0.51           C  
ATOM   1520  CG  LEU A 161       5.387   7.538   4.129  1.00  0.60           C  
ATOM   1521  CD1 LEU A 161       3.952   8.027   3.996  1.00  0.62           C  
ATOM   1522  CD2 LEU A 161       5.505   6.091   3.679  1.00  0.67           C  
ATOM   1523  H   LEU A 161       7.943  10.108   2.304  1.00  0.47           H  
ATOM   1524  N   LEU A 162       8.102   9.884   5.493  1.00  0.56           N  
ATOM   1525  CA  LEU A 162       8.619   9.974   6.854  1.00  0.64           C  
ATOM   1526  C   LEU A 162       8.430  11.380   7.424  1.00  0.64           C  
ATOM   1527  O   LEU A 162       8.384  11.568   8.639  1.00  0.72           O  
ATOM   1528  CB  LEU A 162      10.099   9.581   6.895  1.00  0.71           C  
ATOM   1529  CG  LEU A 162      10.414   8.099   6.677  1.00  0.81           C  
ATOM   1530  CD1 LEU A 162      11.903   7.897   6.449  1.00  0.90           C  
ATOM   1531  CD2 LEU A 162       9.939   7.267   7.860  1.00  0.87           C  
ATOM   1532  H   LEU A 162       8.728   9.718   4.754  1.00  0.56           H  
ATOM   1533  N   SER A 163       8.324  12.361   6.541  1.00  0.59           N  
ATOM   1534  CA  SER A 163       8.141  13.746   6.954  1.00  0.62           C  
ATOM   1535  C   SER A 163       6.661  14.119   6.981  1.00  0.60           C  
ATOM   1536  O   SER A 163       6.267  15.099   7.611  1.00  0.67           O  
ATOM   1537  CB  SER A 163       8.912  14.672   6.017  1.00  0.65           C  
ATOM   1538  OG  SER A 163      10.231  14.191   5.815  1.00  0.69           O  
ATOM   1539  H   SER A 163       8.376  12.151   5.585  1.00  0.58           H  
ATOM   1540  HG  SER A 163      10.229  13.547   5.091  1.00  0.78           H  
ATOM   1541  N   TYR A 164       5.846  13.327   6.297  1.00  0.57           N  
ATOM   1542  CA  TYR A 164       4.409  13.566   6.240  1.00  0.57           C  
ATOM   1543  C   TYR A 164       3.744  13.110   7.534  1.00  0.56           C  
ATOM   1544  O   TYR A 164       2.661  13.577   7.890  1.00  0.58           O  
ATOM   1545  CB  TYR A 164       3.796  12.834   5.042  1.00  0.57           C  
ATOM   1546  CG  TYR A 164       2.398  13.287   4.687  1.00  0.65           C  
ATOM   1547  CD1 TYR A 164       2.167  14.567   4.203  1.00  0.72           C  
ATOM   1548  CD2 TYR A 164       1.307  12.436   4.836  1.00  0.73           C  
ATOM   1549  CE1 TYR A 164       0.892  14.990   3.878  1.00  0.84           C  
ATOM   1550  CE2 TYR A 164       0.030  12.851   4.512  1.00  0.83           C  
ATOM   1551  CZ  TYR A 164      -0.173  14.129   4.033  1.00  0.86           C  
ATOM   1552  OH  TYR A 164      -1.443  14.549   3.703  1.00  0.99           O  
ATOM   1553  H   TYR A 164       6.222  12.563   5.808  1.00  0.59           H  
ATOM   1554  HH  TYR A 164      -1.442  14.878   2.795  1.00  0.96           H  
ATOM   1555  N   PHE A 165       4.401  12.193   8.229  1.00  0.56           N  
ATOM   1556  CA  PHE A 165       3.889  11.673   9.486  1.00  0.58           C  
ATOM   1557  C   PHE A 165       3.961  12.748  10.567  1.00  0.61           C  
ATOM   1558  O   PHE A 165       5.019  12.986  11.156  1.00  0.69           O  
ATOM   1559  CB  PHE A 165       4.672  10.427   9.916  1.00  0.63           C  
ATOM   1560  CG  PHE A 165       4.199   9.813  11.209  1.00  0.63           C  
ATOM   1561  CD1 PHE A 165       2.927   9.275  11.316  1.00  0.62           C  
ATOM   1562  CD2 PHE A 165       5.030   9.777  12.320  1.00  0.72           C  
ATOM   1563  CE1 PHE A 165       2.494   8.713  12.503  1.00  0.65           C  
ATOM   1564  CE2 PHE A 165       4.603   9.217  13.509  1.00  0.74           C  
ATOM   1565  CZ  PHE A 165       3.333   8.685  13.601  1.00  0.67           C  
ATOM   1566  H   PHE A 165       5.258  11.864   7.891  1.00  0.59           H  
ATOM   1567  N   GLY A 166       2.841  13.412  10.800  1.00  0.63           N  
ATOM   1568  CA  GLY A 166       2.790  14.451  11.802  1.00  0.70           C  
ATOM   1569  C   GLY A 166       2.102  13.989  13.068  1.00  0.73           C  
ATOM   1570  O   GLY A 166       2.018  12.790  13.337  1.00  1.05           O  
ATOM   1571  H   GLY A 166       2.041  13.198  10.278  1.00  0.67           H  
ATOM   1572  N   THR A 167       1.612  14.937  13.850  1.00  0.65           N  
ATOM   1573  CA  THR A 167       0.929  14.626  15.101  1.00  0.67           C  
ATOM   1574  C   THR A 167      -0.108  15.699  15.466  1.00  0.66           C  
ATOM   1575  O   THR A 167      -1.280  15.379  15.662  1.00  0.68           O  
ATOM   1576  CB  THR A 167       1.923  14.404  16.268  1.00  0.74           C  
ATOM   1577  OG1 THR A 167       2.935  13.469  15.859  1.00  0.89           O  
ATOM   1578  CG2 THR A 167       1.204  13.858  17.495  1.00  0.86           C  
ATOM   1579  H   THR A 167       1.705  15.874  13.579  1.00  0.77           H  
ATOM   1580  HG1 THR A 167       2.641  13.021  15.050  1.00  1.05           H  
ATOM   1581  N   PRO A 168       0.294  16.987  15.565  1.00  0.68           N  
ATOM   1582  CA  PRO A 168      -0.639  18.073  15.900  1.00  0.71           C  
ATOM   1583  C   PRO A 168      -1.763  18.205  14.876  1.00  0.67           C  
ATOM   1584  O   PRO A 168      -1.520  18.184  13.670  1.00  0.70           O  
ATOM   1585  CB  PRO A 168       0.237  19.327  15.878  1.00  0.77           C  
ATOM   1586  CG  PRO A 168       1.621  18.822  16.081  1.00  0.81           C  
ATOM   1587  CD  PRO A 168       1.669  17.494  15.391  1.00  0.70           C  
ATOM   1588  N   THR A 169      -2.989  18.335  15.374  1.00  0.68           N  
ATOM   1589  CA  THR A 169      -4.173  18.479  14.526  1.00  0.71           C  
ATOM   1590  C   THR A 169      -4.377  17.254  13.628  1.00  0.61           C  
ATOM   1591  O   THR A 169      -4.877  17.361  12.507  1.00  0.62           O  
ATOM   1592  CB  THR A 169      -4.124  19.767  13.674  1.00  0.85           C  
ATOM   1593  OG1 THR A 169      -3.332  20.761  14.345  1.00  1.01           O  
ATOM   1594  CG2 THR A 169      -5.528  20.315  13.478  1.00  1.02           C  
ATOM   1595  H   THR A 169      -3.105  18.322  16.348  1.00  0.72           H  
ATOM   1596  HG1 THR A 169      -2.952  20.374  15.141  1.00  1.43           H  
ATOM   1597  N   TRP A 170      -3.998  16.086  14.142  1.00  0.58           N  
ATOM   1598  CA  TRP A 170      -4.128  14.835  13.396  1.00  0.54           C  
ATOM   1599  C   TRP A 170      -5.596  14.503  13.123  1.00  0.52           C  
ATOM   1600  O   TRP A 170      -5.912  13.744  12.204  1.00  0.49           O  
ATOM   1601  CB  TRP A 170      -3.442  13.684  14.145  1.00  0.59           C  
ATOM   1602  CG  TRP A 170      -4.301  13.018  15.181  1.00  0.72           C  
ATOM   1603  CD1 TRP A 170      -4.839  11.765  15.111  1.00  0.94           C  
ATOM   1604  CD2 TRP A 170      -4.730  13.569  16.432  1.00  0.83           C  
ATOM   1605  NE1 TRP A 170      -5.575  11.502  16.239  1.00  1.08           N  
ATOM   1606  CE2 TRP A 170      -5.524  12.593  17.066  1.00  1.03           C  
ATOM   1607  CE3 TRP A 170      -4.521  14.791  17.078  1.00  0.95           C  
ATOM   1608  CZ2 TRP A 170      -6.106  12.800  18.312  1.00  1.25           C  
ATOM   1609  CZ3 TRP A 170      -5.099  14.995  18.316  1.00  1.22           C  
ATOM   1610  CH2 TRP A 170      -5.883  14.007  18.919  1.00  1.33           C  
ATOM   1611  H   TRP A 170      -3.604  16.067  15.040  1.00  0.63           H  
ATOM   1612  HE1 TRP A 170      -6.060  10.665  16.422  1.00  1.27           H  
ATOM   1613  N   GLN A 171      -6.484  15.084  13.922  1.00  0.55           N  
ATOM   1614  CA  GLN A 171      -7.916  14.857  13.780  1.00  0.58           C  
ATOM   1615  C   GLN A 171      -8.392  15.306  12.404  1.00  0.54           C  
ATOM   1616  O   GLN A 171      -9.144  14.598  11.736  1.00  0.51           O  
ATOM   1617  CB  GLN A 171      -8.677  15.595  14.880  1.00  0.65           C  
ATOM   1618  CG  GLN A 171     -10.117  15.145  15.059  1.00  0.82           C  
ATOM   1619  CD  GLN A 171     -10.689  15.597  16.386  1.00  1.09           C  
ATOM   1620  OE1 GLN A 171     -11.218  16.704  16.506  1.00  1.33           O  
ATOM   1621  NE2 GLN A 171     -10.583  14.746  17.394  1.00  1.37           N  
ATOM   1622  H   GLN A 171      -6.165  15.686  14.627  1.00  0.59           H  
ATOM   1623 HE21 GLN A 171     -10.154  13.881  17.226  1.00  1.45           H  
ATOM   1624 HE22 GLN A 171     -10.930  15.018  18.270  1.00  1.64           H  
ATOM   1625  N   THR A 172      -7.930  16.475  11.975  1.00  0.56           N  
ATOM   1626  CA  THR A 172      -8.291  17.007  10.673  1.00  0.56           C  
ATOM   1627  C   THR A 172      -7.750  16.104   9.571  1.00  0.52           C  
ATOM   1628  O   THR A 172      -8.394  15.905   8.543  1.00  0.52           O  
ATOM   1629  CB  THR A 172      -7.742  18.430  10.489  1.00  0.62           C  
ATOM   1630  OG1 THR A 172      -7.886  19.144  11.722  1.00  0.72           O  
ATOM   1631  CG2 THR A 172      -8.506  19.162   9.394  1.00  0.75           C  
ATOM   1632  H   THR A 172      -7.336  16.999  12.553  1.00  0.59           H  
ATOM   1633  HG1 THR A 172      -7.976  20.084  11.535  1.00  1.20           H  
ATOM   1634  N   VAL A 173      -6.570  15.543   9.810  1.00  0.53           N  
ATOM   1635  CA  VAL A 173      -5.944  14.639   8.856  1.00  0.52           C  
ATOM   1636  C   VAL A 173      -6.795  13.380   8.707  1.00  0.49           C  
ATOM   1637  O   VAL A 173      -6.937  12.834   7.613  1.00  0.47           O  
ATOM   1638  CB  VAL A 173      -4.518  14.249   9.301  1.00  0.56           C  
ATOM   1639  CG1 VAL A 173      -3.831  13.407   8.236  1.00  0.57           C  
ATOM   1640  CG2 VAL A 173      -3.700  15.495   9.610  1.00  0.60           C  
ATOM   1641  H   VAL A 173      -6.109  15.743  10.653  1.00  0.57           H  
ATOM   1642  N   THR A 174      -7.379  12.941   9.816  1.00  0.49           N  
ATOM   1643  CA  THR A 174      -8.232  11.764   9.817  1.00  0.48           C  
ATOM   1644  C   THR A 174      -9.471  12.031   8.962  1.00  0.47           C  
ATOM   1645  O   THR A 174      -9.886  11.188   8.162  1.00  0.47           O  
ATOM   1646  CB  THR A 174      -8.664  11.399  11.252  1.00  0.50           C  
ATOM   1647  OG1 THR A 174      -7.519  11.439  12.121  1.00  0.58           O  
ATOM   1648  CG2 THR A 174      -9.273  10.005  11.293  1.00  0.54           C  
ATOM   1649  H   THR A 174      -7.232  13.427  10.654  1.00  0.52           H  
ATOM   1650  HG1 THR A 174      -6.879  12.078  11.788  1.00  1.09           H  
ATOM   1651  N   ILE A 175     -10.041  13.222   9.129  1.00  0.48           N  
ATOM   1652  CA  ILE A 175     -11.220  13.629   8.368  1.00  0.49           C  
ATOM   1653  C   ILE A 175     -10.859  13.768   6.892  1.00  0.46           C  
ATOM   1654  O   ILE A 175     -11.658  13.459   6.008  1.00  0.45           O  
ATOM   1655  CB  ILE A 175     -11.787  14.968   8.890  1.00  0.54           C  
ATOM   1656  CG1 ILE A 175     -12.054  14.881  10.393  1.00  0.57           C  
ATOM   1657  CG2 ILE A 175     -13.062  15.345   8.149  1.00  0.59           C  
ATOM   1658  CD1 ILE A 175     -12.297  16.224  11.051  1.00  0.64           C  
ATOM   1659  H   ILE A 175      -9.658  13.844   9.785  1.00  0.49           H  
ATOM   1660  N   PHE A 176      -9.640  14.227   6.641  1.00  0.45           N  
ATOM   1661  CA  PHE A 176      -9.141  14.398   5.285  1.00  0.43           C  
ATOM   1662  C   PHE A 176      -9.108  13.058   4.557  1.00  0.40           C  
ATOM   1663  O   PHE A 176      -9.648  12.927   3.459  1.00  0.40           O  
ATOM   1664  CB  PHE A 176      -7.742  15.023   5.323  1.00  0.45           C  
ATOM   1665  CG  PHE A 176      -7.104  15.205   3.975  1.00  0.49           C  
ATOM   1666  CD1 PHE A 176      -7.545  16.193   3.113  1.00  0.54           C  
ATOM   1667  CD2 PHE A 176      -6.058  14.388   3.574  1.00  0.53           C  
ATOM   1668  CE1 PHE A 176      -6.959  16.365   1.874  1.00  0.62           C  
ATOM   1669  CE2 PHE A 176      -5.466  14.554   2.337  1.00  0.60           C  
ATOM   1670  CZ  PHE A 176      -5.918  15.545   1.485  1.00  0.64           C  
ATOM   1671  H   PHE A 176      -9.061  14.469   7.395  1.00  0.46           H  
ATOM   1672  N   VAL A 177      -8.490  12.061   5.188  1.00  0.40           N  
ATOM   1673  CA  VAL A 177      -8.389  10.726   4.608  1.00  0.38           C  
ATOM   1674  C   VAL A 177      -9.778  10.132   4.373  1.00  0.38           C  
ATOM   1675  O   VAL A 177     -10.057   9.573   3.308  1.00  0.38           O  
ATOM   1676  CB  VAL A 177      -7.564   9.776   5.507  1.00  0.40           C  
ATOM   1677  CG1 VAL A 177      -7.493   8.379   4.905  1.00  0.41           C  
ATOM   1678  CG2 VAL A 177      -6.163  10.330   5.727  1.00  0.42           C  
ATOM   1679  H   VAL A 177      -8.086  12.233   6.067  1.00  0.41           H  
ATOM   1680  N   ALA A 178     -10.649  10.275   5.368  1.00  0.40           N  
ATOM   1681  CA  ALA A 178     -12.009   9.761   5.273  1.00  0.41           C  
ATOM   1682  C   ALA A 178     -12.764  10.430   4.125  1.00  0.40           C  
ATOM   1683  O   ALA A 178     -13.462   9.767   3.357  1.00  0.40           O  
ATOM   1684  CB  ALA A 178     -12.750   9.963   6.587  1.00  0.44           C  
ATOM   1685  H   ALA A 178     -10.366  10.736   6.189  1.00  0.41           H  
ATOM   1686  N   GLY A 179     -12.610  11.744   4.017  1.00  0.41           N  
ATOM   1687  CA  GLY A 179     -13.270  12.502   2.969  1.00  0.42           C  
ATOM   1688  C   GLY A 179     -12.855  12.060   1.581  1.00  0.39           C  
ATOM   1689  O   GLY A 179     -13.701  11.874   0.709  1.00  0.39           O  
ATOM   1690  H   GLY A 179     -12.047  12.214   4.674  1.00  0.42           H  
ATOM   1691  N   VAL A 180     -11.552  11.883   1.381  1.00  0.37           N  
ATOM   1692  CA  VAL A 180     -11.027  11.452   0.088  1.00  0.35           C  
ATOM   1693  C   VAL A 180     -11.624  10.104  -0.316  1.00  0.33           C  
ATOM   1694  O   VAL A 180     -12.078   9.931  -1.448  1.00  0.33           O  
ATOM   1695  CB  VAL A 180      -9.485  11.359   0.102  1.00  0.36           C  
ATOM   1696  CG1 VAL A 180      -8.959  10.819  -1.222  1.00  0.36           C  
ATOM   1697  CG2 VAL A 180      -8.876  12.724   0.399  1.00  0.39           C  
ATOM   1698  H   VAL A 180     -10.925  12.052   2.120  1.00  0.38           H  
ATOM   1699  N   LEU A 181     -11.634   9.161   0.619  1.00  0.33           N  
ATOM   1700  CA  LEU A 181     -12.187   7.837   0.360  1.00  0.33           C  
ATOM   1701  C   LEU A 181     -13.680   7.929   0.067  1.00  0.34           C  
ATOM   1702  O   LEU A 181     -14.194   7.271  -0.841  1.00  0.33           O  
ATOM   1703  CB  LEU A 181     -11.940   6.904   1.546  1.00  0.36           C  
ATOM   1704  CG  LEU A 181     -10.496   6.451   1.755  1.00  0.37           C  
ATOM   1705  CD1 LEU A 181     -10.338   5.767   3.104  1.00  0.39           C  
ATOM   1706  CD2 LEU A 181     -10.066   5.525   0.630  1.00  0.40           C  
ATOM   1707  H   LEU A 181     -11.254   9.360   1.506  1.00  0.34           H  
ATOM   1708  N   THR A 182     -14.367   8.764   0.835  1.00  0.37           N  
ATOM   1709  CA  THR A 182     -15.798   8.961   0.664  1.00  0.39           C  
ATOM   1710  C   THR A 182     -16.107   9.533  -0.720  1.00  0.38           C  
ATOM   1711  O   THR A 182     -17.042   9.089  -1.388  1.00  0.38           O  
ATOM   1712  CB  THR A 182     -16.356   9.904   1.751  1.00  0.45           C  
ATOM   1713  OG1 THR A 182     -16.085   9.353   3.046  1.00  0.45           O  
ATOM   1714  CG2 THR A 182     -17.857  10.087   1.590  1.00  0.53           C  
ATOM   1715  H   THR A 182     -13.898   9.261   1.539  1.00  0.39           H  
ATOM   1716  HG1 THR A 182     -15.149   9.475   3.257  1.00  0.43           H  
ATOM   1717  N   ALA A 183     -15.301  10.500  -1.147  1.00  0.39           N  
ATOM   1718  CA  ALA A 183     -15.476  11.147  -2.443  1.00  0.40           C  
ATOM   1719  C   ALA A 183     -15.492  10.133  -3.587  1.00  0.36           C  
ATOM   1720  O   ALA A 183     -16.457  10.067  -4.350  1.00  0.36           O  
ATOM   1721  CB  ALA A 183     -14.389  12.187  -2.670  1.00  0.45           C  
ATOM   1722  H   ALA A 183     -14.562  10.793  -0.565  1.00  0.40           H  
ATOM   1723  N   SER A 184     -14.436   9.335  -3.690  1.00  0.35           N  
ATOM   1724  CA  SER A 184     -14.338   8.332  -4.743  1.00  0.34           C  
ATOM   1725  C   SER A 184     -15.492   7.330  -4.667  1.00  0.32           C  
ATOM   1726  O   SER A 184     -16.036   6.915  -5.693  1.00  0.33           O  
ATOM   1727  CB  SER A 184     -12.990   7.614  -4.671  1.00  0.37           C  
ATOM   1728  OG  SER A 184     -11.926   8.552  -4.670  1.00  0.40           O  
ATOM   1729  H   SER A 184     -13.698   9.421  -3.042  1.00  0.38           H  
ATOM   1730  HG  SER A 184     -11.993   9.108  -5.451  1.00  0.76           H  
ATOM   1731  N   LEU A 185     -15.875   6.960  -3.447  1.00  0.33           N  
ATOM   1732  CA  LEU A 185     -16.966   6.014  -3.244  1.00  0.35           C  
ATOM   1733  C   LEU A 185     -18.299   6.607  -3.698  1.00  0.36           C  
ATOM   1734  O   LEU A 185     -19.167   5.893  -4.201  1.00  0.37           O  
ATOM   1735  CB  LEU A 185     -17.040   5.582  -1.778  1.00  0.40           C  
ATOM   1736  CG  LEU A 185     -17.920   4.367  -1.476  1.00  0.66           C  
ATOM   1737  CD1 LEU A 185     -17.441   3.150  -2.251  1.00  1.01           C  
ATOM   1738  CD2 LEU A 185     -17.941   4.078   0.017  1.00  0.77           C  
ATOM   1739  H   LEU A 185     -15.407   7.329  -2.665  1.00  0.34           H  
ATOM   1740  N   THR A 186     -18.442   7.920  -3.537  1.00  0.38           N  
ATOM   1741  CA  THR A 186     -19.658   8.625  -3.933  1.00  0.41           C  
ATOM   1742  C   THR A 186     -19.826   8.593  -5.452  1.00  0.38           C  
ATOM   1743  O   THR A 186     -20.943   8.542  -5.968  1.00  0.43           O  
ATOM   1744  CB  THR A 186     -19.629  10.092  -3.451  1.00  0.47           C  
ATOM   1745  OG1 THR A 186     -19.354  10.126  -2.043  1.00  0.50           O  
ATOM   1746  CG2 THR A 186     -20.958  10.780  -3.715  1.00  0.54           C  
ATOM   1747  H   THR A 186     -17.706   8.433  -3.137  1.00  0.38           H  
ATOM   1748  HG1 THR A 186     -18.430   9.879  -1.888  1.00  0.49           H  
ATOM   1749  N   ILE A 187     -18.706   8.623  -6.164  1.00  0.35           N  
ATOM   1750  CA  ILE A 187     -18.727   8.588  -7.618  1.00  0.36           C  
ATOM   1751  C   ILE A 187     -18.881   7.149  -8.104  1.00  0.35           C  
ATOM   1752  O   ILE A 187     -19.336   6.897  -9.217  1.00  0.45           O  
ATOM   1753  CB  ILE A 187     -17.439   9.194  -8.217  1.00  0.38           C  
ATOM   1754  CG1 ILE A 187     -17.102  10.523  -7.534  1.00  0.38           C  
ATOM   1755  CG2 ILE A 187     -17.588   9.396  -9.720  1.00  0.41           C  
ATOM   1756  CD1 ILE A 187     -15.733  11.066  -7.890  1.00  0.43           C  
ATOM   1757  H   ILE A 187     -17.842   8.674  -5.696  1.00  0.36           H  
ATOM   1758  N   TRP A 188     -18.494   6.203  -7.257  1.00  0.35           N  
ATOM   1759  CA  TRP A 188     -18.590   4.793  -7.598  1.00  0.37           C  
ATOM   1760  C   TRP A 188     -20.013   4.275  -7.423  1.00  0.38           C  
ATOM   1761  O   TRP A 188     -20.615   3.759  -8.365  1.00  0.40           O  
ATOM   1762  CB  TRP A 188     -17.619   3.959  -6.761  1.00  0.40           C  
ATOM   1763  CG  TRP A 188     -16.699   3.118  -7.590  1.00  0.41           C  
ATOM   1764  CD1 TRP A 188     -15.343   3.237  -7.686  1.00  0.51           C  
ATOM   1765  CD2 TRP A 188     -17.070   2.031  -8.445  1.00  0.41           C  
ATOM   1766  NE1 TRP A 188     -14.846   2.292  -8.549  1.00  0.55           N  
ATOM   1767  CE2 TRP A 188     -15.887   1.539  -9.029  1.00  0.48           C  
ATOM   1768  CE3 TRP A 188     -18.288   1.423  -8.773  1.00  0.47           C  
ATOM   1769  CZ2 TRP A 188     -15.885   0.474  -9.924  1.00  0.54           C  
ATOM   1770  CZ3 TRP A 188     -18.285   0.365  -9.660  1.00  0.56           C  
ATOM   1771  CH2 TRP A 188     -17.090  -0.099 -10.226  1.00  0.57           C  
ATOM   1772  H   TRP A 188     -18.134   6.463  -6.381  1.00  0.41           H  
ATOM   1773  HE1 TRP A 188     -13.900   2.176  -8.786  1.00  0.65           H  
ATOM   1774  N   LYS A 189     -20.556   4.430  -6.223  1.00  0.39           N  
ATOM   1775  CA  LYS A 189     -21.907   3.959  -5.933  1.00  0.43           C  
ATOM   1776  C   LYS A 189     -22.964   4.955  -6.406  1.00  0.46           C  
ATOM   1777  O   LYS A 189     -23.691   5.541  -5.600  1.00  0.55           O  
ATOM   1778  CB  LYS A 189     -22.076   3.660  -4.442  1.00  0.49           C  
ATOM   1779  CG  LYS A 189     -22.284   2.186  -4.111  1.00  0.71           C  
ATOM   1780  CD  LYS A 189     -23.527   1.631  -4.791  1.00  1.05           C  
ATOM   1781  CE  LYS A 189     -24.139   0.485  -3.998  1.00  0.83           C  
ATOM   1782  NZ  LYS A 189     -23.267  -0.723  -3.959  1.00  0.84           N  
ATOM   1783  H   LYS A 189     -20.040   4.876  -5.513  1.00  0.40           H  
ATOM   1784  HZ1 LYS A 189     -23.835  -1.565  -3.736  1.00  1.14           H  
ATOM   1785  HZ2 LYS A 189     -22.531  -0.616  -3.232  1.00  1.13           H  
ATOM   1786  HZ3 LYS A 189     -22.806  -0.870  -4.888  1.00  1.03           H  
ATOM   1787  N   LYS A 190     -23.039   5.140  -7.715  1.00  0.49           N  
ATOM   1788  CA  LYS A 190     -24.005   6.054  -8.317  1.00  0.57           C  
ATOM   1789  C   LYS A 190     -25.370   5.381  -8.457  1.00  0.55           C  
ATOM   1790  O   LYS A 190     -25.813   5.073  -9.565  1.00  0.61           O  
ATOM   1791  CB  LYS A 190     -23.500   6.567  -9.675  1.00  0.67           C  
ATOM   1792  CG  LYS A 190     -22.535   5.632 -10.398  1.00  0.65           C  
ATOM   1793  CD  LYS A 190     -23.265   4.554 -11.187  1.00  0.69           C  
ATOM   1794  CE  LYS A 190     -22.302   3.497 -11.707  1.00  0.75           C  
ATOM   1795  NZ  LYS A 190     -21.744   2.661 -10.611  1.00  0.73           N  
ATOM   1796  H   LYS A 190     -22.420   4.646  -8.297  1.00  0.52           H  
ATOM   1797  HZ1 LYS A 190     -21.223   1.853 -11.004  1.00  0.85           H  
ATOM   1798  HZ2 LYS A 190     -22.519   2.297 -10.007  1.00  0.77           H  
ATOM   1799  HZ3 LYS A 190     -21.096   3.223 -10.019  1.00  0.86           H  
ATOM   1800  N   MET A 191     -26.006   5.133  -7.308  1.00  0.57           N  
ATOM   1801  CA  MET A 191     -27.319   4.477  -7.232  1.00  0.61           C  
ATOM   1802  C   MET A 191     -27.204   2.965  -7.442  1.00  0.67           C  
ATOM   1803  O   MET A 191     -28.091   2.201  -7.054  1.00  1.20           O  
ATOM   1804  CB  MET A 191     -28.344   5.097  -8.192  1.00  0.70           C  
ATOM   1805  CG  MET A 191     -29.790   4.765  -7.859  1.00  0.89           C  
ATOM   1806  SD  MET A 191     -30.943   5.285  -9.145  1.00  1.20           S  
ATOM   1807  CE  MET A 191     -30.552   4.108 -10.439  1.00  1.44           C  
ATOM   1808  H   MET A 191     -25.573   5.405  -6.470  1.00  0.63           H  
ATOM   1809  N   GLY A 192     -26.102   2.544  -8.044  1.00  0.54           N  
ATOM   1810  CA  GLY A 192     -25.863   1.143  -8.296  1.00  0.64           C  
ATOM   1811  C   GLY A 192     -24.593   0.955  -9.096  1.00  0.70           C  
ATOM   1812  O   GLY A 192     -23.734   1.863  -9.062  1.00  0.80           O  
ATOM   1813  OXT GLY A 192     -24.448  -0.089  -9.765  1.00  1.09           O  
ATOM   1814  H   GLY A 192     -25.433   3.201  -8.332  1.00  0.80           H  
ATOM   1816  N   GLU B 145      -0.346  -1.200 -16.019  1.00  5.01           N  
ATOM   1817  CA  GLU B 145      -0.221  -2.017 -17.248  1.00  4.54           C  
ATOM   1818  C   GLU B 145      -0.587  -3.470 -16.943  1.00  3.87           C  
ATOM   1819  O   GLU B 145      -1.245  -3.749 -15.944  1.00  3.91           O  
ATOM   1820  CB  GLU B 145       1.202  -1.920 -17.808  1.00  4.66           C  
ATOM   1821  CG  GLU B 145       1.275  -1.855 -19.328  1.00  5.21           C  
ATOM   1822  CD  GLU B 145       1.983  -3.050 -19.935  1.00  5.46           C  
ATOM   1823  OE1 GLU B 145       1.432  -4.166 -19.866  1.00  5.59           O  
ATOM   1824  OE2 GLU B 145       3.090  -2.882 -20.475  1.00  5.83           O  
ATOM   1825  H1  GLU B 145       0.288  -1.573 -15.273  1.00  4.99           H  
ATOM   1826  H2  GLU B 145      -1.320  -1.234 -15.665  1.00  5.07           H  
ATOM   1827  H3  GLU B 145      -0.087  -0.205 -16.212  1.00  5.51           H  
ATOM   1828  N   ILE B 146      -0.185  -4.385 -17.814  1.00  3.36           N  
ATOM   1829  CA  ILE B 146      -0.459  -5.801 -17.626  1.00  2.81           C  
ATOM   1830  C   ILE B 146       0.853  -6.546 -17.413  1.00  2.31           C  
ATOM   1831  O   ILE B 146       1.009  -7.297 -16.452  1.00  2.12           O  
ATOM   1832  CB  ILE B 146      -1.188  -6.400 -18.849  1.00  2.51           C  
ATOM   1833  CG1 ILE B 146      -2.445  -5.583 -19.175  1.00  3.14           C  
ATOM   1834  CG2 ILE B 146      -1.546  -7.860 -18.603  1.00  2.36           C  
ATOM   1835  CD1 ILE B 146      -3.099  -5.959 -20.489  1.00  3.05           C  
ATOM   1836  H   ILE B 146       0.316  -4.102 -18.618  1.00  3.46           H  
ATOM   1837  N   TRP B 147       1.804  -6.302 -18.305  1.00  2.29           N  
ATOM   1838  CA  TRP B 147       3.112  -6.942 -18.237  1.00  2.19           C  
ATOM   1839  C   TRP B 147       3.870  -6.465 -17.005  1.00  2.49           C  
ATOM   1840  O   TRP B 147       4.488  -7.260 -16.293  1.00  2.25           O  
ATOM   1841  CB  TRP B 147       3.919  -6.637 -19.506  1.00  2.58           C  
ATOM   1842  CG  TRP B 147       5.164  -7.462 -19.654  1.00  2.84           C  
ATOM   1843  CD1 TRP B 147       5.286  -8.646 -20.322  1.00  2.81           C  
ATOM   1844  CD2 TRP B 147       6.463  -7.163 -19.125  1.00  3.46           C  
ATOM   1845  NE1 TRP B 147       6.577  -9.104 -20.237  1.00  3.38           N  
ATOM   1846  CE2 TRP B 147       7.321  -8.212 -19.512  1.00  3.73           C  
ATOM   1847  CE3 TRP B 147       6.988  -6.112 -18.367  1.00  3.97           C  
ATOM   1848  CZ2 TRP B 147       8.669  -8.243 -19.161  1.00  4.39           C  
ATOM   1849  CZ3 TRP B 147       8.325  -6.144 -18.021  1.00  4.60           C  
ATOM   1850  CH2 TRP B 147       9.151  -7.201 -18.419  1.00  4.76           C  
ATOM   1851  H   TRP B 147       1.623  -5.659 -19.034  1.00  2.51           H  
ATOM   1852  HE1 TRP B 147       6.918  -9.934 -20.636  1.00  3.63           H  
ATOM   1853  N   ILE B 148       3.801  -5.159 -16.757  1.00  3.10           N  
ATOM   1854  CA  ILE B 148       4.476  -4.553 -15.614  1.00  3.51           C  
ATOM   1855  C   ILE B 148       3.970  -5.159 -14.305  1.00  3.20           C  
ATOM   1856  O   ILE B 148       4.761  -5.521 -13.429  1.00  3.08           O  
ATOM   1857  CB  ILE B 148       4.290  -3.020 -15.589  1.00  4.34           C  
ATOM   1858  CG1 ILE B 148       4.699  -2.415 -16.936  1.00  4.68           C  
ATOM   1859  CG2 ILE B 148       5.110  -2.401 -14.466  1.00  4.81           C  
ATOM   1860  CD1 ILE B 148       4.577  -0.905 -16.997  1.00  5.45           C  
ATOM   1861  H   ILE B 148       3.284  -4.589 -17.363  1.00  3.34           H  
ATOM   1862  N   ALA B 149       2.653  -5.292 -14.195  1.00  3.18           N  
ATOM   1863  CA  ALA B 149       2.029  -5.861 -13.005  1.00  3.15           C  
ATOM   1864  C   ALA B 149       2.523  -7.283 -12.737  1.00  2.43           C  
ATOM   1865  O   ALA B 149       2.630  -7.698 -11.585  1.00  2.45           O  
ATOM   1866  CB  ALA B 149       0.515  -5.838 -13.135  1.00  3.53           C  
ATOM   1867  H   ALA B 149       2.081  -4.982 -14.926  1.00  3.30           H  
ATOM   1868  N   GLN B 150       2.829  -8.020 -13.803  1.00  1.86           N  
ATOM   1869  CA  GLN B 150       3.316  -9.390 -13.675  1.00  1.28           C  
ATOM   1870  C   GLN B 150       4.696  -9.415 -13.029  1.00  1.15           C  
ATOM   1871  O   GLN B 150       4.941 -10.177 -12.090  1.00  0.98           O  
ATOM   1872  CB  GLN B 150       3.357 -10.090 -15.036  1.00  1.05           C  
ATOM   1873  CG  GLN B 150       4.058 -11.440 -15.014  1.00  1.34           C  
ATOM   1874  CD  GLN B 150       4.070 -12.123 -16.366  1.00  1.76           C  
ATOM   1875  OE1 GLN B 150       3.146 -11.968 -17.158  1.00  1.81           O  
ATOM   1876  NE2 GLN B 150       5.118 -12.883 -16.637  1.00  2.39           N  
ATOM   1877  H   GLN B 150       2.730  -7.630 -14.697  1.00  1.92           H  
ATOM   1878 HE21 GLN B 150       5.823 -12.964 -15.956  1.00  2.51           H  
ATOM   1879 HE22 GLN B 150       5.148 -13.339 -17.505  1.00  2.81           H  
ATOM   1880  N   GLU B 151       5.596  -8.577 -13.533  1.00  1.59           N  
ATOM   1881  CA  GLU B 151       6.944  -8.497 -12.987  1.00  1.93           C  
ATOM   1882  C   GLU B 151       6.894  -8.024 -11.539  1.00  2.05           C  
ATOM   1883  O   GLU B 151       7.567  -8.575 -10.671  1.00  1.93           O  
ATOM   1884  CB  GLU B 151       7.834  -7.583 -13.844  1.00  2.71           C  
ATOM   1885  CG  GLU B 151       9.098  -7.068 -13.156  1.00  3.38           C  
ATOM   1886  CD  GLU B 151      10.077  -8.163 -12.756  1.00  3.37           C  
ATOM   1887  OE1 GLU B 151       9.801  -9.355 -13.005  1.00  3.26           O  
ATOM   1888  OE2 GLU B 151      11.137  -7.833 -12.179  1.00  3.77           O  
ATOM   1889  H   GLU B 151       5.343  -7.998 -14.285  1.00  1.84           H  
ATOM   1890  N   LEU B 152       6.067  -7.019 -11.281  1.00  2.45           N  
ATOM   1891  CA  LEU B 152       5.916  -6.478  -9.941  1.00  2.86           C  
ATOM   1892  C   LEU B 152       5.315  -7.518  -9.006  1.00  2.48           C  
ATOM   1893  O   LEU B 152       5.674  -7.593  -7.830  1.00  2.62           O  
ATOM   1894  CB  LEU B 152       5.070  -5.216  -9.977  1.00  3.54           C  
ATOM   1895  CG  LEU B 152       5.732  -4.024 -10.660  1.00  4.02           C  
ATOM   1896  CD1 LEU B 152       4.689  -3.079 -11.213  1.00  4.62           C  
ATOM   1897  CD2 LEU B 152       6.654  -3.303  -9.693  1.00  4.35           C  
ATOM   1898  H   LEU B 152       5.546  -6.627 -12.016  1.00  2.58           H  
ATOM   1899  N   ARG B 153       4.410  -8.326  -9.542  1.00  2.13           N  
ATOM   1900  CA  ARG B 153       3.784  -9.394  -8.776  1.00  2.11           C  
ATOM   1901  C   ARG B 153       4.872 -10.362  -8.333  1.00  1.51           C  
ATOM   1902  O   ARG B 153       4.863 -10.865  -7.207  1.00  1.66           O  
ATOM   1903  CB  ARG B 153       2.773 -10.126  -9.660  1.00  2.28           C  
ATOM   1904  CG  ARG B 153       1.639 -10.805  -8.911  1.00  2.79           C  
ATOM   1905  CD  ARG B 153       0.593 -11.308  -9.891  1.00  3.22           C  
ATOM   1906  NE  ARG B 153      -0.548 -11.939  -9.228  1.00  3.39           N  
ATOM   1907  CZ  ARG B 153      -1.083 -13.100  -9.618  1.00  3.88           C  
ATOM   1908  NH1 ARG B 153      -0.558 -13.759 -10.645  1.00  4.32           N  
ATOM   1909  NH2 ARG B 153      -2.141 -13.600  -8.983  1.00  4.17           N  
ATOM   1910  H   ARG B 153       4.148  -8.194 -10.481  1.00  2.05           H  
ATOM   1911  HE  ARG B 153      -0.939 -11.466  -8.463  1.00  3.35           H  
ATOM   1912 HH11 ARG B 153       0.246 -13.392 -11.123  1.00  4.33           H  
ATOM   1913 HH12 ARG B 153      -0.967 -14.622 -10.956  1.00  4.80           H  
ATOM   1914 HH21 ARG B 153      -2.548 -13.110  -8.208  1.00  4.15           H  
ATOM   1915 HH22 ARG B 153      -2.539 -14.484  -9.275  1.00  4.58           H  
ATOM   1916  N   ARG B 154       5.826 -10.591  -9.232  1.00  1.01           N  
ATOM   1917  CA  ARG B 154       6.950 -11.471  -8.962  1.00  0.90           C  
ATOM   1918  C   ARG B 154       7.860 -10.842  -7.909  1.00  1.04           C  
ATOM   1919  O   ARG B 154       8.364 -11.534  -7.028  1.00  1.02           O  
ATOM   1920  CB  ARG B 154       7.738 -11.743 -10.247  1.00  1.34           C  
ATOM   1921  CG  ARG B 154       8.863 -12.752 -10.082  1.00  2.01           C  
ATOM   1922  CD  ARG B 154       9.957 -12.545 -11.117  1.00  2.84           C  
ATOM   1923  NE  ARG B 154      10.518 -11.192 -11.070  1.00  3.10           N  
ATOM   1924  CZ  ARG B 154      11.413 -10.777 -10.165  1.00  3.57           C  
ATOM   1925  NH1 ARG B 154      11.829 -11.593  -9.200  1.00  3.71           N  
ATOM   1926  NH2 ARG B 154      11.892  -9.542 -10.225  1.00  4.07           N  
ATOM   1927  H   ARG B 154       5.768 -10.146 -10.106  1.00  1.06           H  
ATOM   1928  HE  ARG B 154      10.215 -10.554 -11.768  1.00  3.07           H  
ATOM   1929 HH11 ARG B 154      11.474 -12.529  -9.141  1.00  3.54           H  
ATOM   1930 HH12 ARG B 154      12.501 -11.269  -8.514  1.00  4.08           H  
ATOM   1931 HH21 ARG B 154      11.581  -8.912 -10.955  1.00  4.11           H  
ATOM   1932 HH22 ARG B 154      12.563  -9.227  -9.548  1.00  4.49           H  
ATOM   1933  N   ILE B 155       8.054  -9.525  -8.004  1.00  1.56           N  
ATOM   1934  CA  ILE B 155       8.890  -8.791  -7.049  1.00  2.08           C  
ATOM   1935  C   ILE B 155       8.262  -8.846  -5.662  1.00  2.01           C  
ATOM   1936  O   ILE B 155       8.953  -9.007  -4.656  1.00  2.10           O  
ATOM   1937  CB  ILE B 155       9.083  -7.309  -7.455  1.00  2.96           C  
ATOM   1938  CG1 ILE B 155       9.631  -7.206  -8.878  1.00  3.16           C  
ATOM   1939  CG2 ILE B 155      10.020  -6.601  -6.481  1.00  3.62           C  
ATOM   1940  CD1 ILE B 155       9.627  -5.797  -9.436  1.00  3.96           C  
ATOM   1941  H   ILE B 155       7.629  -9.034  -8.745  1.00  1.71           H  
ATOM   1942  N   GLY B 156       6.941  -8.710  -5.625  1.00  2.07           N  
ATOM   1943  CA  GLY B 156       6.219  -8.765  -4.371  1.00  2.48           C  
ATOM   1944  C   GLY B 156       6.389 -10.110  -3.697  1.00  2.14           C  
ATOM   1945  O   GLY B 156       6.458 -10.201  -2.473  1.00  2.57           O  
ATOM   1946  H   GLY B 156       6.452  -8.557  -6.466  1.00  2.00           H  
ATOM   1947  N   ASP B 157       6.456 -11.160  -4.506  1.00  1.53           N  
ATOM   1948  CA  ASP B 157       6.641 -12.515  -3.999  1.00  1.56           C  
ATOM   1949  C   ASP B 157       8.111 -12.731  -3.668  1.00  1.01           C  
ATOM   1950  O   ASP B 157       8.455 -13.473  -2.745  1.00  1.21           O  
ATOM   1951  CB  ASP B 157       6.182 -13.534  -5.043  1.00  1.82           C  
ATOM   1952  CG  ASP B 157       5.295 -14.609  -4.453  1.00  2.23           C  
ATOM   1953  OD1 ASP B 157       4.105 -14.326  -4.204  1.00  2.73           O  
ATOM   1954  OD2 ASP B 157       5.778 -15.742  -4.238  1.00  2.40           O  
ATOM   1955  H   ASP B 157       6.370 -11.023  -5.475  1.00  1.27           H  
ATOM   1956  N   GLU B 158       8.964 -12.065  -4.440  1.00  0.71           N  
ATOM   1957  CA  GLU B 158      10.411 -12.128  -4.275  1.00  1.05           C  
ATOM   1958  C   GLU B 158      10.800 -11.696  -2.866  1.00  1.29           C  
ATOM   1959  O   GLU B 158      11.573 -12.373  -2.189  1.00  1.29           O  
ATOM   1960  CB  GLU B 158      11.065 -11.209  -5.318  1.00  1.84           C  
ATOM   1961  CG  GLU B 158      12.581 -11.107  -5.275  1.00  2.74           C  
ATOM   1962  CD  GLU B 158      13.098 -10.049  -6.231  1.00  3.59           C  
ATOM   1963  OE1 GLU B 158      13.361 -10.378  -7.410  1.00  3.85           O  
ATOM   1964  OE2 GLU B 158      13.232  -8.879  -5.819  1.00  4.27           O  
ATOM   1965  H   GLU B 158       8.600 -11.507  -5.164  1.00  0.77           H  
ATOM   1966  N   PHE B 159      10.237 -10.582  -2.421  1.00  1.81           N  
ATOM   1967  CA  PHE B 159      10.524 -10.067  -1.093  1.00  2.48           C  
ATOM   1968  C   PHE B 159       9.683 -10.754  -0.025  1.00  2.47           C  
ATOM   1969  O   PHE B 159      10.100 -10.847   1.129  1.00  2.90           O  
ATOM   1970  CB  PHE B 159      10.348  -8.552  -1.035  1.00  3.29           C  
ATOM   1971  CG  PHE B 159      11.620  -7.800  -1.292  1.00  3.63           C  
ATOM   1972  CD1 PHE B 159      11.994  -7.466  -2.582  1.00  3.87           C  
ATOM   1973  CD2 PHE B 159      12.448  -7.439  -0.243  1.00  4.07           C  
ATOM   1974  CE1 PHE B 159      13.171  -6.785  -2.818  1.00  4.37           C  
ATOM   1975  CE2 PHE B 159      13.626  -6.755  -0.471  1.00  4.53           C  
ATOM   1976  CZ  PHE B 159      13.987  -6.428  -1.763  1.00  4.61           C  
ATOM   1977  H   PHE B 159       9.620 -10.090  -3.005  1.00  1.86           H  
ATOM   1978  N   ASN B 160       8.508 -11.243  -0.410  1.00  2.24           N  
ATOM   1979  CA  ASN B 160       7.618 -11.925   0.528  1.00  2.65           C  
ATOM   1980  C   ASN B 160       8.283 -13.174   1.096  1.00  2.24           C  
ATOM   1981  O   ASN B 160       8.381 -13.346   2.309  1.00  2.59           O  
ATOM   1982  CB  ASN B 160       6.298 -12.310  -0.154  1.00  2.97           C  
ATOM   1983  CG  ASN B 160       5.260 -12.853   0.817  1.00  3.76           C  
ATOM   1984  OD1 ASN B 160       4.483 -12.096   1.399  1.00  4.03           O  
ATOM   1985  ND2 ASN B 160       5.236 -14.168   0.997  1.00  4.32           N  
ATOM   1986  H   ASN B 160       8.231 -11.142  -1.347  1.00  1.99           H  
ATOM   1987 HD21 ASN B 160       5.879 -14.720   0.506  1.00  4.25           H  
ATOM   1988 HD22 ASN B 160       4.569 -14.536   1.617  1.00  4.87           H  
ATOM   1989  N   ALA B 161       8.773 -14.026   0.205  1.00  1.59           N  
ATOM   1990  CA  ALA B 161       9.426 -15.268   0.605  1.00  1.42           C  
ATOM   1991  C   ALA B 161      10.829 -15.019   1.146  1.00  1.04           C  
ATOM   1992  O   ALA B 161      11.537 -15.952   1.522  1.00  1.12           O  
ATOM   1993  CB  ALA B 161       9.479 -16.235  -0.566  1.00  1.66           C  
ATOM   1994  H   ALA B 161       8.695 -13.813  -0.749  1.00  1.37           H  
ATOM   1995  N   TYR B 162      11.225 -13.757   1.179  1.00  1.36           N  
ATOM   1996  CA  TYR B 162      12.535 -13.380   1.672  1.00  1.82           C  
ATOM   1997  C   TYR B 162      12.484 -13.178   3.184  1.00  2.42           C  
ATOM   1998  O   TYR B 162      13.504 -13.258   3.869  1.00  2.52           O  
ATOM   1999  CB  TYR B 162      12.994 -12.095   0.969  1.00  2.45           C  
ATOM   2000  CG  TYR B 162      14.388 -11.630   1.319  1.00  3.23           C  
ATOM   2001  CD1 TYR B 162      15.505 -12.389   0.990  1.00  3.36           C  
ATOM   2002  CD2 TYR B 162      14.588 -10.422   1.974  1.00  4.05           C  
ATOM   2003  CE1 TYR B 162      16.781 -11.955   1.303  1.00  4.18           C  
ATOM   2004  CE2 TYR B 162      15.858  -9.981   2.292  1.00  4.79           C  
ATOM   2005  CZ  TYR B 162      16.950 -10.751   1.955  1.00  4.82           C  
ATOM   2006  OH  TYR B 162      18.217 -10.310   2.270  1.00  5.64           O  
ATOM   2007  H   TYR B 162      10.612 -13.057   0.870  1.00  1.62           H  
ATOM   2008  HH  TYR B 162      18.201  -9.908   3.147  1.00  5.90           H  
ATOM   2009  N   TYR B 163      11.283 -12.939   3.703  1.00  3.05           N  
ATOM   2010  CA  TYR B 163      11.103 -12.714   5.131  1.00  3.89           C  
ATOM   2011  C   TYR B 163      10.043 -13.636   5.735  1.00  4.14           C  
ATOM   2012  O   TYR B 163       9.781 -13.585   6.939  1.00  4.36           O  
ATOM   2013  CB  TYR B 163      10.745 -11.247   5.404  1.00  4.80           C  
ATOM   2014  CG  TYR B 163      11.929 -10.373   5.763  1.00  5.20           C  
ATOM   2015  CD1 TYR B 163      13.119 -10.928   6.212  1.00  5.67           C  
ATOM   2016  CD2 TYR B 163      11.852  -8.990   5.657  1.00  5.29           C  
ATOM   2017  CE1 TYR B 163      14.199 -10.132   6.545  1.00  6.11           C  
ATOM   2018  CE2 TYR B 163      12.925  -8.186   5.988  1.00  5.82           C  
ATOM   2019  CZ  TYR B 163      14.096  -8.762   6.431  1.00  6.18           C  
ATOM   2020  OH  TYR B 163      15.166  -7.966   6.766  1.00  6.75           O  
ATOM   2021  H   TYR B 163      10.499 -12.920   3.111  1.00  3.03           H  
ATOM   2022  HH  TYR B 163      15.894  -8.136   6.154  1.00  7.02           H  
ATOM   2023  N   ALA B 164       9.444 -14.478   4.905  1.00  4.36           N  
ATOM   2024  CA  ALA B 164       8.414 -15.397   5.362  1.00  4.99           C  
ATOM   2025  C   ALA B 164       8.428 -16.666   4.526  1.00  5.11           C  
ATOM   2026  O   ALA B 164       8.157 -17.753   5.077  1.00  5.31           O  
ATOM   2027  CB  ALA B 164       7.045 -14.735   5.295  1.00  5.92           C  
ATOM   2028  OXT ALA B 164       8.712 -16.571   3.314  1.00  5.35           O  
ATOM   2029  H   ALA B 164       9.702 -14.491   3.962  1.00  4.24           H  
