# Supplementary material for: Characterizing the consensus residue specificity and surface of BCL-2 binding to BH3 ligands using the Knob-Socket model
Source: PLoS One. 2023 Feb 16;18(2):e0281463. doi: 10.1371/journal.pone.0281463 (PMC9934389; doi:10.1371/journal.pone.0281463)
Supplement: S1 File — (TGZ) [file pone.0281463.s008.tgz › BCL3_Bax_KS_files/3kj0/f3kj0.pdb]

ATOM      1  N   GLY A 170      -1.834  23.031   3.803  1.00 33.79           N  
ATOM      2  CA  GLY A 170      -2.221  22.370   5.036  1.00 53.12           C  
ATOM      3  C   GLY A 170      -3.171  21.203   4.833  1.00 53.72           C  
ATOM      4  O   GLY A 170      -4.381  21.333   5.028  1.00 57.72           O  
ATOM      5  N   SER A 171      -2.622  20.057   4.442  1.00 43.58           N  
ATOM      6  CA  SER A 171      -3.411  18.838   4.301  1.00 35.43           C  
ATOM      7  C   SER A 171      -3.099  17.866   5.439  1.00 33.90           C  
ATOM      8  O   SER A 171      -2.075  17.996   6.104  1.00 29.45           O  
ATOM      9  CB  SER A 171      -3.143  18.178   2.950  1.00 43.75           C  
ATOM     10  OG  SER A 171      -1.768  17.879   2.792  1.00 49.22           O  
ATOM     11  N   ASP A 172      -3.981  16.893   5.652  1.00 27.90           N  
ATOM     12  CA  ASP A 172      -3.843  15.943   6.757  1.00 18.65           C  
ATOM     13  C   ASP A 172      -2.978  14.757   6.348  1.00 16.41           C  
ATOM     14  O   ASP A 172      -3.468  13.798   5.760  1.00 19.10           O  
ATOM     15  CB  ASP A 172      -5.228  15.459   7.196  1.00 18.38           C  
ATOM     16  CG  ASP A 172      -5.201  14.690   8.508  1.00 17.39           C  
ATOM     17  OD1 ASP A 172      -4.139  14.150   8.880  1.00 19.06           O  
ATOM     18  OD2 ASP A 172      -6.259  14.620   9.165  1.00 22.83           O  
ATOM     19  N   GLU A 173      -1.689  14.819   6.664  1.00 13.29           N  
ATOM     20  CA  GLU A 173      -0.762  13.791   6.209  1.00 18.50           C  
ATOM     21  C   GLU A 173      -0.995  12.437   6.893  1.00 14.95           C  
ATOM     22  O   GLU A 173      -0.811  11.381   6.274  1.00 13.43           O  
ATOM     23  CB  GLU A 173       0.688  14.255   6.380  1.00 21.45           C  
ATOM     24  CG  GLU A 173       1.708  13.294   5.805  1.00 30.72           C  
ATOM     25  CD  GLU A 173       1.465  12.982   4.338  1.00 49.35           C  
ATOM     26  OE1 GLU A 173       1.033  13.891   3.592  1.00 36.71           O  
ATOM     27  OE2 GLU A 173       1.710  11.824   3.934  1.00 42.93           O  
ATOM     28  N   LEU A 174      -1.407  12.464   8.157  1.00 12.12           N  
ATOM     29  CA  LEU A 174      -1.669  11.221   8.877  1.00 14.02           C  
ATOM     30  C   LEU A 174      -2.886  10.520   8.289  1.00 13.03           C  
ATOM     31  O   LEU A 174      -2.893   9.301   8.129  1.00 12.95           O  
ATOM     32  CB  LEU A 174      -1.870  11.463  10.373  1.00 14.53           C  
ATOM     33  CG  LEU A 174      -2.130  10.195  11.196  1.00 13.31           C  
ATOM     34  CD1 LEU A 174      -1.010   9.179  11.006  1.00 15.83           C  
ATOM     35  CD2 LEU A 174      -2.308  10.523  12.674  1.00 15.57           C  
ATOM     36  N   TYR A 175      -3.918  11.293   7.971  1.00 11.55           N  
ATOM     37  CA  TYR A 175      -5.094  10.725   7.313  1.00 12.21           C  
ATOM     38  C   TYR A 175      -4.720  10.129   5.956  1.00 12.69           C  
ATOM     39  O   TYR A 175      -5.125   9.012   5.626  1.00 12.80           O  
ATOM     40  CB  TYR A 175      -6.191  11.775   7.145  1.00 15.18           C  
ATOM     41  CG  TYR A 175      -7.434  11.229   6.473  1.00 11.12           C  
ATOM     42  CD1 TYR A 175      -8.430  10.613   7.213  1.00 23.87           C  
ATOM     43  CD2 TYR A 175      -7.597  11.321   5.099  1.00 18.83           C  
ATOM     44  CE1 TYR A 175      -9.562  10.107   6.601  1.00 25.26           C  
ATOM     45  CE2 TYR A 175      -8.724  10.818   4.480  1.00 24.44           C  
ATOM     46  CZ  TYR A 175      -9.700  10.211   5.237  1.00 23.25           C  
ATOM     47  OH  TYR A 175     -10.829   9.712   4.622  1.00 36.12           O  
ATOM     48  N   ARG A 176      -3.940  10.867   5.171  1.00 12.90           N  
ATOM     49  CA  ARG A 176      -3.553  10.394   3.845  1.00 12.73           C  
ATOM     50  C   ARG A 176      -2.812   9.059   3.924  1.00 13.36           C  
ATOM     51  O   ARG A 176      -3.137   8.109   3.206  1.00 15.96           O  
ATOM     52  CB  ARG A 176      -2.684  11.434   3.133  1.00 16.42           C  
ATOM     53  CG  ARG A 176      -2.396  11.098   1.682  1.00 23.46           C  
ATOM     54  CD  ARG A 176      -1.033  11.622   1.245  1.00 28.77           C  
ATOM     55  NE  ARG A 176       0.047  11.021   2.022  1.00 37.81           N  
ATOM     56  CZ  ARG A 176       0.460   9.764   1.879  1.00 34.07           C  
ATOM     57  NH1 ARG A 176       1.449   9.300   2.630  1.00 31.54           N  
ATOM     58  NH2 ARG A 176      -0.121   8.968   0.991  1.00 38.61           N  
ATOM     59  N   GLN A 177      -1.813   8.994   4.797  1.00 11.27           N  
ATOM     60  CA  GLN A 177      -1.018   7.782   4.957  1.00 12.20           C  
ATOM     61  C   GLN A 177      -1.871   6.612   5.427  1.00 13.43           C  
ATOM     62  O   GLN A 177      -1.747   5.498   4.922  1.00 13.88           O  
ATOM     63  CB  GLN A 177       0.115   8.010   5.952  1.00 12.70           C  
ATOM     64  CG  GLN A 177       0.985   6.786   6.150  1.00 14.73           C  
ATOM     65  CD  GLN A 177       2.072   7.008   7.174  1.00 23.77           C  
ATOM     66  OE1 GLN A 177       1.836   7.605   8.219  1.00 17.10           O  
ATOM     67  NE2 GLN A 177       3.271   6.518   6.883  1.00 27.06           N  
ATOM     68  N   SER A 178      -2.723   6.873   6.411  1.00 10.99           N  
ATOM     69  CA  SER A 178      -3.601   5.849   6.966  1.00  9.14           C  
ATOM     70  C   SER A 178      -4.562   5.319   5.914  1.00 10.89           C  
ATOM     71  O   SER A 178      -4.781   4.109   5.804  1.00 11.08           O  
ATOM     72  CB  SER A 178      -4.398   6.415   8.140  1.00  9.93           C  
ATOM     73  OG  SER A 178      -3.534   6.860   9.166  1.00 11.53           O  
ATOM     74  N   LEU A 179      -5.145   6.233   5.150  1.00 10.43           N  
ATOM     75  CA  LEU A 179      -6.084   5.855   4.101  1.00 12.43           C  
ATOM     76  C   LEU A 179      -5.405   5.013   3.027  1.00 12.31           C  
ATOM     77  O   LEU A 179      -5.987   4.055   2.530  1.00 14.70           O  
ATOM     78  CB  LEU A 179      -6.718   7.096   3.477  1.00 14.26           C  
ATOM     79  CG  LEU A 179      -7.713   6.812   2.352  1.00 16.15           C  
ATOM     80  CD1 LEU A 179      -8.857   5.952   2.869  1.00 15.14           C  
ATOM     81  CD2 LEU A 179      -8.223   8.113   1.759  1.00 19.06           C  
ATOM     82  N   GLU A 180      -4.174   5.359   2.668  1.00 12.35           N  
ATOM     83  CA  GLU A 180      -3.459   4.574   1.670  1.00 13.40           C  
ATOM     84  C   GLU A 180      -3.278   3.129   2.139  1.00 12.00           C  
ATOM     85  O   GLU A 180      -3.521   2.187   1.390  1.00 15.77           O  
ATOM     86  CB  GLU A 180      -2.107   5.203   1.333  1.00 17.07           C  
ATOM     87  CG  GLU A 180      -1.389   4.479   0.211  1.00 22.17           C  
ATOM     88  CD  GLU A 180      -0.165   5.218  -0.288  1.00 42.53           C  
ATOM     89  OE1 GLU A 180       0.361   6.081   0.444  1.00 37.05           O  
ATOM     90  OE2 GLU A 180       0.271   4.928  -1.420  1.00 48.07           O  
ATOM     91  N   ILE A 181      -2.858   2.961   3.388  1.00  9.69           N  
ATOM     92  CA  ILE A 181      -2.629   1.636   3.940  1.00  9.33           C  
ATOM     93  C   ILE A 181      -3.930   0.843   4.000  1.00 11.91           C  
ATOM     94  O   ILE A 181      -4.011  -0.290   3.525  1.00 11.91           O  
ATOM     95  CB  ILE A 181      -2.023   1.738   5.353  1.00  9.20           C  
ATOM     96  CG1 ILE A 181      -0.608   2.324   5.274  1.00 10.31           C  
ATOM     97  CG2 ILE A 181      -2.013   0.378   6.042  1.00 10.64           C  
ATOM     98  CD1 ILE A 181      -0.094   2.877   6.596  1.00 12.67           C  
ATOM     99  N   ILE A 182      -4.953   1.457   4.578  1.00  9.68           N  
ATOM    100  CA  ILE A 182      -6.221   0.771   4.808  1.00  8.22           C  
ATOM    101  C   ILE A 182      -6.988   0.515   3.508  1.00 11.07           C  
ATOM    102  O   ILE A 182      -7.534  -0.574   3.308  1.00 12.30           O  
ATOM    103  CB  ILE A 182      -7.076   1.536   5.828  1.00 10.00           C  
ATOM    104  CG1 ILE A 182      -6.370   1.529   7.192  1.00 11.31           C  
ATOM    105  CG2 ILE A 182      -8.456   0.918   5.935  1.00 13.93           C  
ATOM    106  CD1 ILE A 182      -6.965   2.474   8.209  1.00 10.51           C  
ATOM    107  N   SER A 183      -7.021   1.508   2.621  1.00  9.97           N  
ATOM    108  CA  SER A 183      -7.666   1.333   1.315  1.00 14.27           C  
ATOM    109  C   SER A 183      -7.017   0.209   0.515  1.00 12.90           C  
ATOM    110  O   SER A 183      -7.703  -0.641  -0.058  1.00 13.81           O  
ATOM    111  CB  SER A 183      -7.617   2.625   0.495  1.00 20.01           C  
ATOM    112  OG  SER A 183      -8.425   3.629   1.076  1.00 35.96           O  
ATOM    113  N   ARG A 184      -5.691   0.203   0.460  1.00 13.71           N  
ATOM    114  CA  ARG A 184      -5.005  -0.851  -0.281  1.00 10.72           C  
ATOM    115  C   ARG A 184      -5.297  -2.237   0.285  1.00 15.40           C  
ATOM    116  O   ARG A 184      -5.565  -3.177  -0.466  1.00 14.27           O  
ATOM    117  CB  ARG A 184      -3.501  -0.604  -0.334  1.00 15.17           C  
ATOM    118  CG  ARG A 184      -3.127   0.545  -1.230  1.00 15.44           C  
ATOM    119  CD  ARG A 184      -1.683   0.427  -1.657  1.00 17.91           C  
ATOM    120  NE  ARG A 184      -1.197   1.666  -2.252  1.00 21.25           N  
ATOM    121  CZ  ARG A 184      -0.232   1.718  -3.162  1.00 22.80           C  
ATOM    122  NH1 ARG A 184       0.338   0.598  -3.579  1.00 21.78           N  
ATOM    123  NH2 ARG A 184       0.157   2.885  -3.655  1.00 22.28           N  
ATOM    124  N   TYR A 185      -5.259  -2.363   1.607  1.00 10.72           N  
ATOM    125  CA  TYR A 185      -5.503  -3.655   2.233  1.00 11.81           C  
ATOM    126  C   TYR A 185      -6.917  -4.155   1.940  1.00 14.55           C  
ATOM    127  O   TYR A 185      -7.111  -5.303   1.541  1.00 13.29           O  
ATOM    128  CB  TYR A 185      -5.256  -3.605   3.745  1.00 13.77           C  
ATOM    129  CG  TYR A 185      -5.412  -4.959   4.399  1.00 11.73           C  
ATOM    130  CD1 TYR A 185      -4.561  -6.007   4.069  1.00 13.26           C  
ATOM    131  CD2 TYR A 185      -6.419  -5.198   5.323  1.00 14.53           C  
ATOM    132  CE1 TYR A 185      -4.707  -7.258   4.645  1.00 14.71           C  
ATOM    133  CE2 TYR A 185      -6.566  -6.444   5.911  1.00 13.40           C  
ATOM    134  CZ  TYR A 185      -5.707  -7.467   5.568  1.00 14.52           C  
ATOM    135  OH  TYR A 185      -5.854  -8.709   6.145  1.00 19.18           O  
ATOM    136  N   LEU A 186      -7.907  -3.295   2.138  1.00 11.60           N  
ATOM    137  CA  LEU A 186      -9.287  -3.696   1.884  1.00  8.91           C  
ATOM    138  C   LEU A 186      -9.492  -4.095   0.428  1.00 14.67           C  
ATOM    139  O   LEU A 186     -10.147  -5.092   0.134  1.00 13.91           O  
ATOM    140  CB  LEU A 186     -10.255  -2.578   2.268  1.00 11.56           C  
ATOM    141  CG  LEU A 186     -10.866  -2.668   3.670  1.00 14.22           C  
ATOM    142  CD1 LEU A 186      -9.792  -2.807   4.731  1.00 13.14           C  
ATOM    143  CD2 LEU A 186     -11.734  -1.447   3.939  1.00 13.16           C  
ATOM    144  N   ARG A 187      -8.921  -3.314  -0.480  0.50 14.80           N  
ATOM    145  N   ARG A 187      -8.927  -3.312  -0.485  0.50 14.81           N  
ATOM    146  CA  ARG A 187      -9.091  -3.565  -1.905  0.50 16.81           C  
ATOM    147  CA  ARG A 187      -9.100  -3.569  -1.911  0.50 16.80           C  
ATOM    148  C   ARG A 187      -8.396  -4.848  -2.346  0.50 17.17           C  
ATOM    149  C   ARG A 187      -8.399  -4.854  -2.344  0.50 17.18           C  
ATOM    150  O   ARG A 187      -8.936  -5.612  -3.152  0.50 16.23           O  
ATOM    151  O   ARG A 187      -8.939  -5.626  -3.142  0.50 16.22           O  
ATOM    152  CB  ARG A 187      -8.578  -2.377  -2.713  0.50 18.78           C  
ATOM    153  CB  ARG A 187      -8.596  -2.386  -2.739  0.50 18.79           C  
ATOM    154  CG  ARG A 187      -8.775  -2.514  -4.203  0.50 28.28           C  
ATOM    155  CG  ARG A 187      -8.887  -2.500  -4.226  0.50 28.24           C  
ATOM    156  CD  ARG A 187      -8.553  -1.185  -4.894  0.50 29.84           C  
ATOM    157  CD  ARG A 187     -10.366  -2.321  -4.529  0.50 27.18           C  
ATOM    158  NE  ARG A 187      -9.570  -0.209  -4.518  0.50 34.11           N  
ATOM    159  NE  ARG A 187     -10.840  -0.989  -4.164  0.50 25.34           N  
ATOM    160  CZ  ARG A 187      -9.405   0.732  -3.595  0.50 29.36           C  
ATOM    161  CZ  ARG A 187     -12.013  -0.484  -4.532  0.50 29.25           C  
ATOM    162  NH1 ARG A 187      -8.253   0.835  -2.946  0.50 29.39           N  
ATOM    163  NH1 ARG A 187     -12.838  -1.197  -5.286  0.50 22.22           N  
ATOM    164  NH2 ARG A 187     -10.394   1.571  -3.323  0.50 31.61           N  
ATOM    165  NH2 ARG A 187     -12.358   0.739  -4.152  0.50 27.64           N  
ATOM    166  N   GLU A 188      -7.200  -5.086  -1.818  1.00 15.27           N  
ATOM    167  CA  GLU A 188      -6.455  -6.293  -2.161  1.00 15.78           C  
ATOM    168  C   GLU A 188      -7.088  -7.536  -1.541  1.00 15.45           C  
ATOM    169  O   GLU A 188      -7.098  -8.599  -2.150  1.00 17.56           O  
ATOM    170  CB  GLU A 188      -4.960  -6.168  -1.819  1.00 22.68           C  
ATOM    171  CG  GLU A 188      -4.619  -6.105  -0.351  1.00 32.09           C  
ATOM    172  CD  GLU A 188      -3.124  -5.941  -0.115  1.00 32.04           C  
ATOM    173  OE1 GLU A 188      -2.395  -5.593  -1.072  1.00 32.27           O  
ATOM    174  OE2 GLU A 188      -2.680  -6.158   1.030  1.00 34.73           O  
ATOM    175  N   GLN A 189      -7.639  -7.402  -0.339  1.00 14.98           N  
ATOM    176  CA  GLN A 189      -8.338  -8.522   0.278  1.00 12.49           C  
ATOM    177  C   GLN A 189      -9.579  -8.904  -0.529  1.00 15.40           C  
ATOM    178  O   GLN A 189      -9.869 -10.083  -0.714  1.00 17.12           O  
ATOM    179  CB  GLN A 189      -8.715  -8.193   1.725  1.00 15.43           C  
ATOM    180  CG  GLN A 189      -7.551  -8.291   2.695  1.00 15.16           C  
ATOM    181  CD  GLN A 189      -7.067  -9.718   2.867  1.00 22.29           C  
ATOM    182  OE1 GLN A 189      -5.968 -10.070   2.437  1.00 27.99           O  
ATOM    183  NE2 GLN A 189      -7.892 -10.551   3.490  1.00 18.10           N  
ATOM    184  N   ALA A 190     -10.304  -7.906  -1.020  1.00 15.01           N  
ATOM    185  CA  ALA A 190     -11.545  -8.174  -1.743  1.00 14.57           C  
ATOM    186  C   ALA A 190     -11.296  -8.759  -3.130  1.00 18.10           C  
ATOM    187  O   ALA A 190     -12.132  -9.492  -3.660  1.00 18.44           O  
ATOM    188  CB  ALA A 190     -12.396  -6.911  -1.844  1.00 16.49           C  
ATOM    189  N   THR A 191     -10.145  -8.444  -3.713  1.00 14.74           N  
ATOM    190  CA  THR A 191      -9.888  -8.796  -5.111  1.00 17.56           C  
ATOM    191  C   THR A 191      -8.760  -9.805  -5.318  1.00 20.05           C  
ATOM    192  O   THR A 191      -8.728 -10.507  -6.334  1.00 20.47           O  
ATOM    193  CB  THR A 191      -9.572  -7.540  -5.944  1.00 19.43           C  
ATOM    194  OG1 THR A 191      -8.351  -6.956  -5.476  1.00 16.67           O  
ATOM    195  CG2 THR A 191     -10.694  -6.526  -5.823  1.00 17.70           C  
ATOM    196  N   GLY A 192      -7.830  -9.870  -4.368  1.00 13.33           N  
ATOM    197  CA  GLY A 192      -6.666 -10.725  -4.499  1.00 15.88           C  
ATOM    198  C   GLY A 192      -5.567 -10.084  -5.329  1.00 15.69           C  
ATOM    199  O   GLY A 192      -4.522 -10.687  -5.564  1.00 19.98           O  
ATOM    200  N   ALA A 193      -5.803  -8.856  -5.778  1.00 14.39           N  
ATOM    201  CA  ALA A 193      -4.812  -8.148  -6.584  1.00 15.03           C  
ATOM    202  C   ALA A 193      -3.922  -7.271  -5.711  1.00 19.24           C  
ATOM    203  O   ALA A 193      -4.393  -6.645  -4.759  1.00 22.06           O  
ATOM    204  CB  ALA A 193      -5.495  -7.313  -7.658  1.00 20.33           C  
ATOM    205  N   LYS A 194      -2.635  -7.228  -6.042  1.00 15.81           N  
ATOM    206  CA  LYS A 194      -1.693  -6.376  -5.326  1.00 15.05           C  
ATOM    207  C   LYS A 194      -1.383  -5.131  -6.149  1.00 24.87           C  
ATOM    208  O   LYS A 194      -0.703  -5.206  -7.171  1.00 25.37           O  
ATOM    209  CB  LYS A 194      -0.402  -7.128  -5.007  1.00 23.25           C  
ATOM    210  CG  LYS A 194      -0.469  -8.001  -3.766  1.00 37.28           C  
ATOM    211  CD  LYS A 194       0.917  -8.524  -3.401  1.00 36.42           C  
ATOM    212  CE  LYS A 194       0.864  -9.481  -2.220  1.00 40.17           C  
ATOM    213  NZ  LYS A 194       2.208 -10.047  -1.900  1.00 41.72           N  
ATOM    214  N   ASP A 195      -1.895  -3.994  -5.689  1.00 25.84           N  
ATOM    215  CA  ASP A 195      -1.757  -2.722  -6.391  1.00 25.02           C  
ATOM    216  C   ASP A 195      -0.302  -2.450  -6.740  1.00 30.39           C  
ATOM    217  O   ASP A 195       0.589  -2.595  -5.901  1.00 24.90           O  
ATOM    218  CB  ASP A 195      -2.316  -1.592  -5.520  1.00 21.73           C  
ATOM    219  CG  ASP A 195      -2.519  -0.292  -6.286  1.00 36.04           C  
ATOM    220  OD1 ASP A 195      -1.980  -0.149  -7.401  1.00 25.56           O  
ATOM    221  OD2 ASP A 195      -3.226   0.594  -5.756  1.00 31.15           O  
ATOM    222  N   THR A 196      -0.061  -2.057  -7.987  1.00 30.57           N  
ATOM    223  CA  THR A 196       1.293  -1.744  -8.423  1.00 26.15           C  
ATOM    224  C   THR A 196       1.591  -0.249  -8.283  1.00 27.90           C  
ATOM    225  O   THR A 196       2.707   0.196  -8.535  1.00 34.39           O  
ATOM    226  CB  THR A 196       1.549  -2.210  -9.873  1.00 33.74           C  
ATOM    227  OG1 THR A 196       0.673  -1.514 -10.769  1.00 31.66           O  
ATOM    228  CG2 THR A 196       1.307  -3.709 -10.000  1.00 23.83           C  
ATOM    229  N   LYS A 197       0.588   0.522  -7.874  1.00 30.59           N  
ATOM    230  CA  LYS A 197       0.772   1.953  -7.651  1.00 29.79           C  
ATOM    231  C   LYS A 197       1.827   2.215  -6.575  1.00 38.90           C  
ATOM    232  O   LYS A 197       1.892   1.504  -5.570  1.00 29.32           O  
ATOM    233  CB  LYS A 197      -0.557   2.610  -7.262  1.00 31.09           C  
ATOM    234  CG  LYS A 197      -0.476   4.120  -7.066  1.00 34.36           C  
ATOM    235  CD  LYS A 197      -1.825   4.705  -6.676  1.00 35.64           C  
ATOM    236  CE  LYS A 197      -2.329   4.106  -5.373  1.00 44.28           C  
ATOM    237  NZ  LYS A 197      -3.619   4.706  -4.936  1.00 49.89           N  
ATOM    238  N   PRO A 198       2.672   3.235  -6.790  1.00 41.35           N  
ATOM    239  CA  PRO A 198       3.699   3.623  -5.815  1.00 36.14           C  
ATOM    240  C   PRO A 198       3.086   4.171  -4.526  1.00 23.14           C  
ATOM    241  O   PRO A 198       2.035   4.809  -4.586  1.00 35.82           O  
ATOM    242  CB  PRO A 198       4.470   4.734  -6.541  1.00 48.95           C  
ATOM    243  CG  PRO A 198       4.184   4.520  -7.996  1.00 46.45           C  
ATOM    244  CD  PRO A 198       2.780   3.998  -8.045  1.00 39.79           C  
ATOM    245  N   MET A 199       3.733   3.929  -3.387  1.00 38.20           N  
ATOM    246  CA  MET A 199       3.218   4.392  -2.096  1.00 34.46           C  
ATOM    247  C   MET A 199       3.273   5.915  -1.951  1.00 41.32           C  
ATOM    248  O   MET A 199       2.279   6.549  -1.600  1.00 44.92           O  
ATOM    249  CB  MET A 199       3.968   3.737  -0.931  1.00 43.65           C  
ATOM    250  CG  MET A 199       3.835   2.220  -0.840  1.00 37.09           C  
ATOM    251  SD  MET A 199       2.144   1.614  -0.653  1.00 50.38           S  
ATOM    252  CE  MET A 199       1.588   2.502   0.792  1.00 34.79           C  
ATOM    253  N   GLY A 200       4.436   6.499  -2.209  1.00 43.37           N  
ATOM    254  CA  GLY A 200       4.591   7.939  -2.089  1.00 57.56           C  
ATOM    255  C   GLY A 200       5.209   8.374  -0.772  1.00 54.51           C  
ATOM    256  O   GLY A 200       6.001   7.641  -0.180  1.00 55.00           O  
ATOM    257  N   ARG A 201       4.847   9.571  -0.314  1.00 54.58           N  
ATOM    258  CA  ARG A 201       5.420  10.132   0.907  1.00 48.53           C  
ATOM    259  C   ARG A 201       5.224   9.199   2.098  1.00 48.87           C  
ATOM    260  O   ARG A 201       4.137   8.657   2.299  1.00 49.81           O  
ATOM    261  CB  ARG A 201       4.823  11.509   1.212  1.00 43.66           C  
ATOM    262  CG  ARG A 201       5.488  12.211   2.390  1.00 49.78           C  
ATOM    263  CD  ARG A 201       4.802  13.525   2.745  1.00 45.56           C  
ATOM    264  NE  ARG A 201       4.877  14.507   1.666  1.00 51.79           N  
ATOM    265  CZ  ARG A 201       3.875  14.786   0.838  1.00 58.25           C  
ATOM    266  NH1 ARG A 201       2.712  14.160   0.964  1.00 51.56           N  
ATOM    267  NH2 ARG A 201       4.035  15.694  -0.115  1.00 51.22           N  
ATOM    268  N   SER A 202       6.282   9.022   2.886  1.00 48.15           N  
ATOM    269  CA  SER A 202       6.274   8.075   3.999  1.00 51.40           C  
ATOM    270  C   SER A 202       6.008   6.661   3.493  1.00 46.87           C  
ATOM    271  O   SER A 202       5.526   5.800   4.234  1.00 28.75           O  
ATOM    272  CB  SER A 202       5.234   8.473   5.049  1.00 45.69           C  
ATOM    273  OG  SER A 202       5.531   9.745   5.598  1.00 57.11           O  
ATOM    274  N   GLY A 203       6.335   6.436   2.224  1.00 42.96           N  
ATOM    275  CA  GLY A 203       6.117   5.157   1.578  1.00 34.57           C  
ATOM    276  C   GLY A 203       6.776   3.998   2.296  1.00 27.62           C  
ATOM    277  O   GLY A 203       6.236   2.895   2.305  1.00 22.83           O  
ATOM    278  N   ALA A 204       7.944   4.247   2.888  1.00 31.40           N  
ATOM    279  CA  ALA A 204       8.682   3.222   3.630  1.00 35.07           C  
ATOM    280  C   ALA A 204       7.886   2.670   4.813  1.00 25.56           C  
ATOM    281  O   ALA A 204       7.729   1.455   4.964  1.00 20.93           O  
ATOM    282  CB  ALA A 204      10.005   3.781   4.114  1.00 34.34           C  
ATOM    283  N   THR A 205       7.401   3.567   5.663  1.00 23.33           N  
ATOM    284  CA  THR A 205       6.577   3.163   6.794  1.00 17.46           C  
ATOM    285  C   THR A 205       5.313   2.489   6.279  1.00 18.68           C  
ATOM    286  O   THR A 205       4.916   1.429   6.768  1.00 13.79           O  
ATOM    287  CB  THR A 205       6.185   4.366   7.671  1.00 21.90           C  
ATOM    288  OG1 THR A 205       7.365   4.963   8.222  1.00 24.71           O  
ATOM    289  CG2 THR A 205       5.277   3.924   8.807  1.00 15.95           C  
ATOM    290  N   SER A 206       4.691   3.109   5.281  1.00 16.21           N  
ATOM    291  CA  SER A 206       3.445   2.600   4.721  1.00 15.77           C  
ATOM    292  C   SER A 206       3.602   1.195   4.153  1.00 15.34           C  
ATOM    293  O   SER A 206       2.734   0.343   4.341  1.00 15.63           O  
ATOM    294  CB  SER A 206       2.913   3.552   3.646  1.00 20.76           C  
ATOM    295  OG  SER A 206       2.635   4.828   4.195  1.00 25.38           O  
ATOM    296  N   ARG A 207       4.706   0.949   3.452  1.00 13.96           N  
ATOM    297  CA  ARG A 207       4.962  -0.383   2.918  1.00 14.35           C  
ATOM    298  C   ARG A 207       5.065  -1.420   4.038  1.00 14.11           C  
ATOM    299  O   ARG A 207       4.439  -2.474   3.972  1.00 14.31           O  
ATOM    300  CB  ARG A 207       6.231  -0.408   2.064  1.00 18.49           C  
ATOM    301  CG  ARG A 207       6.643  -1.811   1.650  1.00 27.96           C  
ATOM    302  CD  ARG A 207       7.895  -1.803   0.796  1.00 30.94           C  
ATOM    303  NE  ARG A 207       8.959  -1.014   1.406  1.00 39.35           N  
ATOM    304  CZ  ARG A 207       9.784  -1.468   2.342  1.00 38.30           C  
ATOM    305  NH1 ARG A 207       9.669  -2.713   2.787  1.00 36.67           N  
ATOM    306  NH2 ARG A 207      10.722  -0.674   2.836  1.00 41.59           N  
ATOM    307  N   LYS A 208       5.855  -1.126   5.065  1.00 12.98           N  
ATOM    308  CA  LYS A 208       5.987  -2.070   6.174  1.00 11.62           C  
ATOM    309  C   LYS A 208       4.670  -2.262   6.921  1.00 13.01           C  
ATOM    310  O   LYS A 208       4.369  -3.360   7.385  1.00 12.81           O  
ATOM    311  CB  LYS A 208       7.102  -1.646   7.134  1.00 14.03           C  
ATOM    312  CG  LYS A 208       8.488  -1.726   6.515  1.00 20.17           C  
ATOM    313  CD  LYS A 208       9.571  -1.465   7.544  1.00 23.42           C  
ATOM    314  CE  LYS A 208      10.951  -1.705   6.958  1.00 38.78           C  
ATOM    315  NZ  LYS A 208      12.029  -1.450   7.955  1.00 52.40           N  
ATOM    316  N   ALA A 209       3.881  -1.198   7.029  1.00 11.65           N  
ATOM    317  CA  ALA A 209       2.583  -1.294   7.693  1.00 13.50           C  
ATOM    318  C   ALA A 209       1.642  -2.206   6.910  1.00 16.63           C  
ATOM    319  O   ALA A 209       0.960  -3.058   7.483  1.00 11.06           O  
ATOM    320  CB  ALA A 209       1.969   0.085   7.869  1.00 12.75           C  
ATOM    321  N   LEU A 210       1.604  -2.027   5.595  1.00 13.31           N  
ATOM    322  CA  LEU A 210       0.750  -2.858   4.765  1.00 11.17           C  
ATOM    323  C   LEU A 210       1.191  -4.316   4.846  1.00 12.78           C  
ATOM    324  O   LEU A 210       0.363  -5.210   4.992  1.00 14.98           O  
ATOM    325  CB  LEU A 210       0.750  -2.365   3.316  1.00 13.90           C  
ATOM    326  CG  LEU A 210      -0.213  -3.098   2.382  1.00 14.52           C  
ATOM    327  CD1 LEU A 210      -1.606  -3.135   2.989  1.00 14.04           C  
ATOM    328  CD2 LEU A 210      -0.227  -2.437   1.009  1.00 18.50           C  
ATOM    329  N   GLU A 211       2.498  -4.551   4.774  1.00 14.72           N  
ATOM    330  CA  GLU A 211       3.020  -5.909   4.887  1.00 14.66           C  
ATOM    331  C   GLU A 211       2.640  -6.533   6.232  1.00 13.73           C  
ATOM    332  O   GLU A 211       2.203  -7.682   6.290  1.00 15.02           O  
ATOM    333  CB  GLU A 211       4.528  -5.929   4.629  1.00 17.71           C  
ATOM    334  CG  GLU A 211       4.889  -5.388   3.246  1.00 25.22           C  
ATOM    335  CD  GLU A 211       6.379  -5.369   2.969  1.00 44.56           C  
ATOM    336  OE1 GLU A 211       7.172  -5.014   3.878  1.00 56.40           O  
ATOM    337  OE2 GLU A 211       6.772  -5.690   1.821  1.00 39.09           O  
ATOM    338  N   THR A 212       2.740  -5.750   7.298  1.00 11.65           N  
ATOM    339  CA  THR A 212       2.343  -6.221   8.623  1.00 13.68           C  
ATOM    340  C   THR A 212       0.852  -6.560   8.661  1.00 15.13           C  
ATOM    341  O   THR A 212       0.443  -7.599   9.188  1.00 13.49           O  
ATOM    342  CB  THR A 212       2.659  -5.177   9.696  1.00 10.89           C  
ATOM    343  OG1 THR A 212       4.067  -4.918   9.707  1.00 16.13           O  
ATOM    344  CG2 THR A 212       2.205  -5.646  11.069  1.00 15.74           C  
ATOM    345  N   LEU A 213       0.047  -5.667   8.098  1.00 14.05           N  
ATOM    346  CA  LEU A 213      -1.393  -5.857   8.030  1.00 15.88           C  
ATOM    347  C   LEU A 213      -1.726  -7.125   7.248  1.00 17.33           C  
ATOM    348  O   LEU A 213      -2.660  -7.852   7.597  1.00 18.66           O  
ATOM    349  CB  LEU A 213      -2.043  -4.625   7.397  1.00 14.72           C  
ATOM    350  CG  LEU A 213      -3.537  -4.371   7.562  1.00 27.53           C  
ATOM    351  CD1 LEU A 213      -3.956  -4.480   9.024  1.00 15.09           C  
ATOM    352  CD2 LEU A 213      -3.868  -2.996   7.000  1.00 19.47           C  
ATOM    353  N   ARG A 214      -0.948  -7.402   6.203  1.00 15.15           N  
ATOM    354  CA  ARG A 214      -1.130  -8.626   5.429  1.00 19.25           C  
ATOM    355  C   ARG A 214      -0.936  -9.873   6.288  1.00 20.66           C  
ATOM    356  O   ARG A 214      -1.742 -10.801   6.236  1.00 24.95           O  
ATOM    357  CB  ARG A 214      -0.185  -8.662   4.224  1.00 20.50           C  
ATOM    358  CG  ARG A 214      -0.619  -7.770   3.072  1.00 19.00           C  
ATOM    359  CD  ARG A 214       0.393  -7.779   1.938  1.00 20.25           C  
ATOM    360  NE  ARG A 214       0.031  -6.829   0.889  1.00 27.07           N  
ATOM    361  CZ  ARG A 214       0.904  -6.091   0.212  1.00 23.98           C  
ATOM    362  NH1 ARG A 214       2.201  -6.187   0.474  1.00 27.92           N  
ATOM    363  NH2 ARG A 214       0.478  -5.252  -0.722  1.00 21.80           N  
ATOM    364  N   ARG A 215       0.130  -9.893   7.082  1.00 18.53           N  
ATOM    365  CA  ARG A 215       0.408 -11.051   7.923  1.00 18.40           C  
ATOM    366  C   ARG A 215      -0.624 -11.226   9.032  1.00 20.93           C  
ATOM    367  O   ARG A 215      -1.232 -12.288   9.166  1.00 23.98           O  
ATOM    368  CB  ARG A 215       1.813 -10.977   8.532  1.00 20.60           C  
ATOM    369  CG  ARG A 215       2.066 -12.080   9.559  1.00 37.94           C  
ATOM    370  CD  ARG A 215       3.503 -12.117  10.071  1.00 40.28           C  
ATOM    371  NE  ARG A 215       3.831 -10.994  10.947  1.00 30.80           N  
ATOM    372  CZ  ARG A 215       4.418  -9.878  10.529  1.00 41.09           C  
ATOM    373  NH1 ARG A 215       4.734  -9.744   9.248  1.00 38.72           N  
ATOM    374  NH2 ARG A 215       4.692  -8.899  11.385  1.00 27.00           N  
ATOM    375  N   VAL A 216      -0.823 -10.183   9.828  1.00 15.41           N  
ATOM    376  CA  VAL A 216      -1.669 -10.300  11.011  1.00 16.58           C  
ATOM    377  C   VAL A 216      -3.160 -10.289  10.686  1.00 16.92           C  
ATOM    378  O   VAL A 216      -3.933 -11.015  11.304  1.00 21.55           O  
ATOM    379  CB  VAL A 216      -1.350  -9.208  12.060  1.00 19.81           C  
ATOM    380  CG1 VAL A 216       0.092  -9.330  12.521  1.00 20.08           C  
ATOM    381  CG2 VAL A 216      -1.616  -7.823  11.497  1.00 21.75           C  
ATOM    382  N   GLY A 217      -3.560  -9.465   9.720  1.00 14.30           N  
ATOM    383  CA  GLY A 217      -4.963  -9.355   9.349  1.00 18.05           C  
ATOM    384  C   GLY A 217      -5.521 -10.651   8.796  1.00 19.35           C  
ATOM    385  O   GLY A 217      -6.672 -11.022   9.047  1.00 15.07           O  
ATOM    386  N   ASP A 218      -4.705 -11.362   8.035  1.00 17.33           N  
ATOM    387  CA  ASP A 218      -5.169 -12.616   7.473  1.00 19.56           C  
ATOM    388  C   ASP A 218      -5.421 -13.639   8.584  1.00 18.71           C  
ATOM    389  O   ASP A 218      -6.341 -14.450   8.499  1.00 19.87           O  
ATOM    390  CB  ASP A 218      -4.200 -13.115   6.399  1.00 24.92           C  
ATOM    391  CG  ASP A 218      -4.241 -12.253   5.136  1.00 37.95           C  
ATOM    392  OD1 ASP A 218      -4.177 -11.007   5.254  1.00 30.60           O  
ATOM    393  OD2 ASP A 218      -4.347 -12.816   4.023  1.00 39.93           O  
ATOM    394  N   GLY A 219      -4.625 -13.567   9.645  1.00 18.82           N  
ATOM    395  CA  GLY A 219      -4.812 -14.428  10.798  1.00 23.63           C  
ATOM    396  C   GLY A 219      -6.088 -14.107  11.555  1.00 16.94           C  
ATOM    397  O   GLY A 219      -6.819 -15.009  11.966  1.00 16.71           O  
ATOM    398  N   VAL A 220      -6.360 -12.820  11.739  1.00 13.82           N  
ATOM    399  CA  VAL A 220      -7.559 -12.400  12.459  1.00 11.81           C  
ATOM    400  C   VAL A 220      -8.812 -12.886  11.739  1.00 12.21           C  
ATOM    401  O   VAL A 220      -9.725 -13.433  12.363  1.00 14.20           O  
ATOM    402  CB  VAL A 220      -7.624 -10.871  12.624  1.00 13.23           C  
ATOM    403  CG1 VAL A 220      -8.967 -10.451  13.214  1.00 14.68           C  
ATOM    404  CG2 VAL A 220      -6.477 -10.389  13.499  1.00 19.27           C  
ATOM    405  N   GLN A 221      -8.850 -12.689  10.425  1.00 13.25           N  
ATOM    406  CA  GLN A 221      -9.999 -13.111   9.636  1.00 13.42           C  
ATOM    407  C   GLN A 221     -10.213 -14.619   9.691  1.00 15.85           C  
ATOM    408  O   GLN A 221     -11.344 -15.081   9.812  1.00 18.61           O  
ATOM    409  CB  GLN A 221      -9.864 -12.648   8.186  1.00 15.71           C  
ATOM    410  CG  GLN A 221      -9.840 -11.143   8.035  1.00 16.47           C  
ATOM    411  CD  GLN A 221      -9.702 -10.712   6.592  1.00 17.92           C  
ATOM    412  OE1 GLN A 221      -8.689 -10.137   6.198  1.00 22.60           O  
ATOM    413  NE2 GLN A 221     -10.719 -10.999   5.790  1.00 17.14           N  
ATOM    414  N   ARG A 222      -9.124 -15.378   9.597  0.50 16.36           N  
ATOM    416  CA  ARG A 222      -9.197 -16.837   9.662  0.50 14.80           C  
ATOM    418  C   ARG A 222      -9.583 -17.314  11.060  0.50 17.30           C  
ATOM    420  O   ARG A 222     -10.494 -18.126  11.220  0.50 20.38           O  
ATOM    422  CB  ARG A 222      -7.862 -17.471   9.251  0.50 18.56           C  
ATOM    424  CG  ARG A 222      -7.416 -17.149   7.830  0.50 24.05           C  
ATOM    426  CD  ARG A 222      -6.223 -18.002   7.397  0.50 22.72           C  
ATOM    428  NE  ARG A 222      -5.045 -17.802   8.239  0.50 16.77           N  
ATOM    430  CZ  ARG A 222      -4.064 -16.948   7.966  0.50 19.00           C  
ATOM    432  NH1 ARG A 222      -4.113 -16.202   6.871  0.50 16.52           N  
ATOM    434  NH2 ARG A 222      -3.031 -16.836   8.788  0.50 17.64           N  
ATOM    436  N   ASN A 223      -8.884 -16.803  12.067  1.00 17.06           N  
ATOM    437  CA  ASN A 223      -9.113 -17.201  13.455  1.00 15.07           C  
ATOM    438  C   ASN A 223     -10.554 -16.947  13.888  1.00 18.91           C  
ATOM    439  O   ASN A 223     -11.097 -17.666  14.722  1.00 19.97           O  
ATOM    440  CB  ASN A 223      -8.170 -16.451  14.406  1.00 17.07           C  
ATOM    441  CG  ASN A 223      -6.721 -16.917  14.307  1.00 22.26           C  
ATOM    442  OD1 ASN A 223      -6.395 -17.838  13.561  1.00 22.56           O  
ATOM    443  ND2 ASN A 223      -5.845 -16.275  15.075  1.00 27.02           N  
ATOM    444  N   HIS A 224     -11.171 -15.919  13.312  1.00 13.48           N  
ATOM    445  CA  HIS A 224     -12.494 -15.486  13.747  1.00 13.52           C  
ATOM    446  C   HIS A 224     -13.501 -15.436  12.601  1.00 15.39           C  
ATOM    447  O   HIS A 224     -14.410 -14.599  12.580  1.00 14.03           O  
ATOM    448  CB  HIS A 224     -12.386 -14.132  14.448  1.00 12.49           C  
ATOM    449  CG  HIS A 224     -11.542 -14.170  15.683  1.00 16.46           C  
ATOM    450  ND1 HIS A 224     -10.198 -13.861  15.679  1.00 19.03           N  
ATOM    451  CD2 HIS A 224     -11.849 -14.494  16.961  1.00 15.00           C  
ATOM    452  CE1 HIS A 224      -9.717 -13.985  16.903  1.00 17.12           C  
ATOM    453  NE2 HIS A 224     -10.696 -14.370  17.700  1.00 21.43           N  
ATOM    454  N   GLU A 225     -13.347 -16.355  11.657  1.00 15.93           N  
ATOM    455  CA  GLU A 225     -14.193 -16.387  10.474  1.00 15.65           C  
ATOM    456  C   GLU A 225     -15.673 -16.539  10.828  1.00 15.61           C  
ATOM    457  O   GLU A 225     -16.531 -15.867  10.253  1.00 19.02           O  
ATOM    458  CB  GLU A 225     -13.766 -17.522   9.541  1.00 20.65           C  
ATOM    459  CG  GLU A 225     -14.505 -17.514   8.212  1.00 28.55           C  
ATOM    460  CD  GLU A 225     -14.238 -18.752   7.383  1.00 47.21           C  
ATOM    461  OE1 GLU A 225     -13.424 -19.595   7.816  1.00 45.08           O  
ATOM    462  OE2 GLU A 225     -14.844 -18.882   6.299  1.00 51.11           O  
ATOM    463  N   THR A 226     -15.968 -17.429  11.770  1.00 21.46           N  
ATOM    464  CA  THR A 226     -17.351 -17.694  12.157  1.00 20.57           C  
ATOM    465  C   THR A 226     -17.994 -16.469  12.797  1.00 19.54           C  
ATOM    466  O   THR A 226     -19.137 -16.123  12.489  1.00 18.32           O  
ATOM    467  CB  THR A 226     -17.446 -18.889  13.120  1.00 25.71           C  
ATOM    468  OG1 THR A 226     -17.051 -20.084  12.434  1.00 27.69           O  
ATOM    469  CG2 THR A 226     -18.871 -19.053  13.633  1.00 30.68           C  
ATOM    470  N   ALA A 227     -17.256 -15.815  13.689  1.00 14.72           N  
ATOM    471  CA  ALA A 227     -17.731 -14.590  14.318  1.00 19.61           C  
ATOM    472  C   ALA A 227     -18.012 -13.525  13.257  1.00 17.61           C  
ATOM    473  O   ALA A 227     -19.085 -12.923  13.229  1.00 14.29           O  
ATOM    474  CB  ALA A 227     -16.714 -14.083  15.330  1.00 17.27           C  
ATOM    475  N   PHE A 228     -17.043 -13.306  12.376  1.00 14.04           N  
ATOM    476  CA  PHE A 228     -17.186 -12.310  11.317  1.00 10.99           C  
ATOM    477  C   PHE A 228     -18.350 -12.621  10.378  1.00 14.11           C  
ATOM    478  O   PHE A 228     -19.093 -11.723   9.983  1.00 12.66           O  
ATOM    479  CB  PHE A 228     -15.883 -12.186  10.523  1.00 11.07           C  
ATOM    480  CG  PHE A 228     -14.814 -11.390  11.221  1.00 13.78           C  
ATOM    481  CD1 PHE A 228     -14.960 -10.998  12.541  1.00 14.13           C  
ATOM    482  CD2 PHE A 228     -13.658 -11.030  10.550  1.00 12.52           C  
ATOM    483  CE1 PHE A 228     -13.975 -10.255  13.176  1.00 14.86           C  
ATOM    484  CE2 PHE A 228     -12.671 -10.292  11.179  1.00 15.42           C  
ATOM    485  CZ  PHE A 228     -12.830  -9.903  12.492  1.00 16.21           C  
ATOM    486  N   GLN A 229     -18.509 -13.894  10.028  1.00 11.62           N  
ATOM    487  CA  GLN A 229     -19.602 -14.311   9.155  1.00 14.59           C  
ATOM    488  C   GLN A 229     -20.957 -14.040   9.802  1.00 15.21           C  
ATOM    489  O   GLN A 229     -21.877 -13.542   9.152  1.00 17.33           O  
ATOM    490  CB  GLN A 229     -19.484 -15.796   8.813  1.00 19.77           C  
ATOM    491  CG  GLN A 229     -20.586 -16.295   7.902  1.00 22.76           C  
ATOM    492  CD  GLN A 229     -20.532 -15.654   6.533  1.00 25.88           C  
ATOM    493  OE1 GLN A 229     -19.452 -15.385   6.005  1.00 25.21           O  
ATOM    494  NE2 GLN A 229     -21.698 -15.405   5.946  1.00 27.30           N  
ATOM    495  N   GLY A 230     -21.078 -14.385  11.081  1.00 14.03           N  
ATOM    496  CA  GLY A 230     -22.309 -14.163  11.816  1.00 16.69           C  
ATOM    497  C   GLY A 230     -22.677 -12.695  11.851  1.00 17.48           C  
ATOM    498  O   GLY A 230     -23.838 -12.331  11.657  1.00 16.06           O  
ATOM    499  N   MET A 231     -21.685 -11.846  12.101  1.00 14.53           N  
ATOM    500  CA  MET A 231     -21.907 -10.406  12.109  1.00 14.38           C  
ATOM    501  C   MET A 231     -22.357  -9.911  10.739  1.00 18.97           C  
ATOM    502  O   MET A 231     -23.385  -9.246  10.611  1.00 21.03           O  
ATOM    503  CB  MET A 231     -20.644  -9.666  12.556  1.00 11.85           C  
ATOM    504  CG  MET A 231     -20.323  -9.865  14.022  1.00 19.41           C  
ATOM    505  SD  MET A 231     -19.030  -8.765  14.621  1.00 33.20           S  
ATOM    506  CE  MET A 231     -17.581  -9.598  14.003  1.00 31.59           C  
ATOM    507  N   LEU A 232     -21.588 -10.255   9.712  1.00 16.18           N  
ATOM    508  CA  LEU A 232     -21.888  -9.823   8.351  1.00 18.17           C  
ATOM    509  C   LEU A 232     -23.301 -10.214   7.946  1.00 18.80           C  
ATOM    510  O   LEU A 232     -24.050  -9.411   7.383  1.00 19.78           O  
ATOM    511  CB  LEU A 232     -20.890 -10.447   7.376  1.00 23.08           C  
ATOM    512  CG  LEU A 232     -21.075 -10.087   5.906  1.00 25.57           C  
ATOM    513  CD1 LEU A 232     -20.822  -8.601   5.706  1.00 19.78           C  
ATOM    514  CD2 LEU A 232     -20.152 -10.926   5.029  1.00 25.96           C  
ATOM    515  N   ARG A 233     -23.651 -11.461   8.243  1.00 17.06           N  
ATOM    516  CA  ARG A 233     -24.936 -12.037   7.872  1.00 16.65           C  
ATOM    517  C   ARG A 233     -26.118 -11.183   8.322  1.00 18.89           C  
ATOM    518  O   ARG A 233     -27.042 -10.930   7.548  1.00 18.79           O  
ATOM    519  CB  ARG A 233     -25.050 -13.445   8.460  1.00 16.97           C  
ATOM    520  CG  ARG A 233     -26.391 -14.122   8.264  1.00 25.54           C  
ATOM    521  CD  ARG A 233     -26.499 -15.377   9.124  1.00 24.22           C  
ATOM    522  NE  ARG A 233     -27.818 -15.991   9.010  1.00 28.85           N  
ATOM    523  CZ  ARG A 233     -28.358 -16.793   9.920  1.00 31.54           C  
ATOM    524  NH1 ARG A 233     -27.695 -17.086  11.031  1.00 27.92           N  
ATOM    525  NH2 ARG A 233     -29.568 -17.299   9.719  1.00 40.61           N  
ATOM    526  N   LYS A 234     -26.083 -10.734   9.570  1.00 19.79           N  
ATOM    527  CA  LYS A 234     -27.219 -10.017  10.142  1.00 17.15           C  
ATOM    528  C   LYS A 234     -27.158  -8.508   9.911  1.00 23.46           C  
ATOM    529  O   LYS A 234     -28.186  -7.832   9.934  1.00 17.20           O  
ATOM    530  CB  LYS A 234     -27.379 -10.342  11.631  1.00 17.58           C  
ATOM    531  CG  LYS A 234     -27.865 -11.764  11.899  1.00 17.91           C  
ATOM    532  CD  LYS A 234     -29.052 -12.111  11.012  1.00 26.02           C  
ATOM    533  CE  LYS A 234     -29.576 -13.512  11.289  1.00 38.10           C  
ATOM    534  NZ  LYS A 234     -30.344 -13.579  12.561  1.00 31.31           N  
ATOM    535  N   LEU A 235     -25.961  -7.983   9.673  1.00 19.05           N  
ATOM    536  CA  LEU A 235     -25.810  -6.569   9.352  1.00 18.21           C  
ATOM    537  C   LEU A 235     -26.442  -6.255   8.000  1.00 25.38           C  
ATOM    538  O   LEU A 235     -26.799  -5.110   7.724  1.00 25.58           O  
ATOM    539  CB  LEU A 235     -24.335  -6.163   9.357  1.00 21.47           C  
ATOM    540  CG  LEU A 235     -23.707  -6.012  10.742  1.00 22.03           C  
ATOM    541  CD1 LEU A 235     -22.191  -5.903  10.649  1.00 22.40           C  
ATOM    542  CD2 LEU A 235     -24.303  -4.809  11.460  1.00 26.28           C  
ATOM    543  N   ASP A 236     -26.576  -7.286   7.170  1.00 22.48           N  
ATOM    544  CA  ASP A 236     -27.220  -7.181   5.859  1.00 24.31           C  
ATOM    545  C   ASP A 236     -26.793  -5.936   5.083  1.00 32.11           C  
ATOM    546  O   ASP A 236     -27.614  -5.078   4.756  1.00 33.25           O  
ATOM    547  CB  ASP A 236     -28.742  -7.215   6.003  1.00 36.57           C  
ATOM    548  CG  ASP A 236     -29.446  -7.388   4.673  1.00 41.11           C  
ATOM    549  OD1 ASP A 236     -29.070  -8.312   3.921  1.00 46.48           O  
ATOM    550  OD2 ASP A 236     -30.373  -6.603   4.380  1.00 49.44           O  
ATOM    551  N   ILE A 237     -25.502  -5.851   4.785  1.00 21.39           N  
ATOM    552  CA  ILE A 237     -24.951  -4.709   4.071  1.00 23.57           C  
ATOM    553  C   ILE A 237     -25.225  -4.856   2.579  1.00 27.22           C  
ATOM    554  O   ILE A 237     -24.832  -5.847   1.967  1.00 25.96           O  
ATOM    555  CB  ILE A 237     -23.440  -4.603   4.316  1.00 23.63           C  
ATOM    556  CG1 ILE A 237     -23.157  -4.602   5.823  1.00 24.52           C  
ATOM    557  CG2 ILE A 237     -22.877  -3.360   3.645  1.00 25.36           C  
ATOM    558  CD1 ILE A 237     -21.700  -4.808   6.183  1.00 28.54           C  
ATOM    559  N   LYS A 238     -25.910  -3.877   1.995  1.00 20.78           N  
ATOM    560  CA  LYS A 238     -26.294  -3.973   0.590  1.00 20.71           C  
ATOM    561  C   LYS A 238     -25.777  -2.830  -0.280  1.00 29.93           C  
ATOM    562  O   LYS A 238     -25.596  -3.000  -1.487  1.00 23.05           O  
ATOM    563  CB  LYS A 238     -27.812  -4.122   0.452  1.00 23.83           C  
ATOM    564  CG  LYS A 238     -28.302  -5.490   0.878  1.00 25.47           C  
ATOM    565  CD  LYS A 238     -29.811  -5.613   0.850  1.00 39.93           C  
ATOM    566  CE  LYS A 238     -30.216  -7.027   1.240  1.00 44.64           C  
ATOM    567  NZ  LYS A 238     -31.687  -7.217   1.316  1.00 59.83           N  
ATOM    568  N   ASN A 239     -25.538  -1.674   0.328  1.00 21.71           N  
ATOM    569  CA  ASN A 239     -25.037  -0.522  -0.414  1.00 26.47           C  
ATOM    570  C   ASN A 239     -24.302   0.492   0.461  1.00 21.89           C  
ATOM    571  O   ASN A 239     -24.044   0.242   1.640  1.00 19.47           O  
ATOM    572  CB  ASN A 239     -26.171   0.157  -1.183  1.00 35.60           C  
ATOM    573  CG  ASN A 239     -27.265   0.670  -0.274  1.00 27.98           C  
ATOM    574  OD1 ASN A 239     -27.025   0.999   0.885  1.00 29.83           O  
ATOM    575  ND2 ASN A 239     -28.480   0.747  -0.802  1.00 32.81           N  
ATOM    576  N   GLU A 240     -23.970   1.639  -0.120  1.00 21.95           N  
ATOM    577  CA  GLU A 240     -23.128   2.612   0.567  1.00 17.51           C  
ATOM    578  C   GLU A 240     -23.789   3.171   1.827  1.00 21.46           C  
ATOM    579  O   GLU A 240     -23.107   3.549   2.781  1.00 22.72           O  
ATOM    580  CB  GLU A 240     -22.706   3.734  -0.389  1.00 22.04           C  
ATOM    581  CG  GLU A 240     -21.662   4.679   0.193  1.00 35.39           C  
ATOM    582  CD  GLU A 240     -21.131   5.673  -0.828  1.00 44.06           C  
ATOM    583  OE1 GLU A 240     -21.122   5.343  -2.033  1.00 35.10           O  
ATOM    584  OE2 GLU A 240     -20.717   6.782  -0.423  1.00 37.69           O  
ATOM    585  N   ASP A 241     -25.119   3.206   1.832  1.00 20.00           N  
ATOM    586  CA  ASP A 241     -25.867   3.671   2.993  1.00 25.36           C  
ATOM    587  C   ASP A 241     -25.589   2.791   4.205  1.00 23.21           C  
ATOM    588  O   ASP A 241     -25.557   3.265   5.339  1.00 31.16           O  
ATOM    589  CB  ASP A 241     -27.369   3.663   2.695  1.00 26.13           C  
ATOM    590  CG  ASP A 241     -27.763   4.678   1.640  1.00 37.68           C  
ATOM    591  OD1 ASP A 241     -27.274   5.826   1.701  1.00 36.78           O  
ATOM    592  OD2 ASP A 241     -28.575   4.328   0.756  1.00 44.01           O  
ATOM    593  N   ASP A 242     -25.394   1.501   3.960  1.00 19.75           N  
ATOM    594  CA  ASP A 242     -25.160   0.555   5.039  1.00 25.25           C  
ATOM    595  C   ASP A 242     -23.737   0.685   5.555  1.00 29.52           C  
ATOM    596  O   ASP A 242     -23.482   0.554   6.751  1.00 24.53           O  
ATOM    597  CB  ASP A 242     -25.431  -0.868   4.564  1.00 28.00           C  
ATOM    598  CG  ASP A 242     -26.851  -1.050   4.077  1.00 32.84           C  
ATOM    599  OD1 ASP A 242     -27.761  -0.425   4.660  1.00 32.14           O  
ATOM    600  OD2 ASP A 242     -27.059  -1.808   3.110  1.00 28.32           O  
ATOM    601  N   VAL A 243     -22.812   0.940   4.640  1.00 31.06           N  
ATOM    602  CA  VAL A 243     -21.424   1.171   5.003  1.00 29.69           C  
ATOM    603  C   VAL A 243     -21.345   2.356   5.952  1.00 27.96           C  
ATOM    604  O   VAL A 243     -20.734   2.275   7.016  1.00 31.63           O  
ATOM    605  CB  VAL A 243     -20.571   1.449   3.759  1.00 27.49           C  
ATOM    606  CG1 VAL A 243     -19.172   1.874   4.162  1.00 31.70           C  
ATOM    607  CG2 VAL A 243     -20.532   0.219   2.870  1.00 27.62           C  
ATOM    608  N   LYS A 244     -21.979   3.456   5.561  1.00 35.00           N  
ATOM    609  CA  LYS A 244     -22.066   4.640   6.408  1.00 34.48           C  
ATOM    610  C   LYS A 244     -22.532   4.285   7.813  1.00 38.10           C  
ATOM    611  O   LYS A 244     -22.057   4.852   8.797  1.00 45.19           O  
ATOM    612  CB  LYS A 244     -23.021   5.665   5.794  1.00 45.10           C  
ATOM    613  CG  LYS A 244     -22.414   6.482   4.668  1.00 51.18           C  
ATOM    614  CD  LYS A 244     -21.272   7.360   5.168  1.00 63.86           C  
ATOM    615  CE  LYS A 244     -21.764   8.473   6.093  1.00 65.57           C  
ATOM    616  NZ  LYS A 244     -22.192   7.980   7.434  1.00 60.93           N  
ATOM    617  N   SER A 245     -23.466   3.345   7.899  1.00 34.60           N  
ATOM    618  CA  SER A 245     -24.036   2.942   9.180  1.00 30.23           C  
ATOM    619  C   SER A 245     -23.046   2.166  10.045  1.00 30.83           C  
ATOM    620  O   SER A 245     -23.180   2.130  11.266  1.00 33.08           O  
ATOM    621  CB  SER A 245     -25.300   2.108   8.959  1.00 36.93           C  
ATOM    622  OG  SER A 245     -26.255   2.827   8.199  1.00 40.61           O  
ATOM    623  N   LEU A 246     -22.058   1.540   9.412  1.00 28.48           N  
ATOM    624  CA  LEU A 246     -21.069   0.748  10.141  1.00 27.91           C  
ATOM    625  C   LEU A 246     -20.168   1.605  11.025  1.00 19.18           C  
ATOM    626  O   LEU A 246     -19.520   1.096  11.940  1.00 21.71           O  
ATOM    627  CB  LEU A 246     -20.205  -0.067   9.181  1.00 22.52           C  
ATOM    628  CG  LEU A 246     -20.889  -1.215   8.441  1.00 32.95           C  
ATOM    629  CD1 LEU A 246     -19.977  -1.764   7.356  1.00 32.63           C  
ATOM    630  CD2 LEU A 246     -21.293  -2.308   9.419  1.00 36.21           C  
ATOM    631  N   SER A 247     -20.116   2.903  10.746  1.00 17.07           N  
ATOM    632  CA  SER A 247     -19.288   3.797  11.543  1.00 20.22           C  
ATOM    633  C   SER A 247     -19.760   3.784  12.990  1.00 19.08           C  
ATOM    634  O   SER A 247     -18.964   3.952  13.911  1.00 21.60           O  
ATOM    635  CB  SER A 247     -19.311   5.220  10.978  1.00 27.29           C  
ATOM    636  OG  SER A 247     -20.609   5.782  11.060  1.00 40.99           O  
ATOM    637  N   ARG A 248     -21.057   3.567  13.184  1.00 16.35           N  
ATOM    638  CA  ARG A 248     -21.621   3.501  14.530  1.00 25.10           C  
ATOM    639  C   ARG A 248     -21.015   2.361  15.338  1.00 23.15           C  
ATOM    640  O   ARG A 248     -20.667   2.533  16.507  1.00 20.55           O  
ATOM    641  CB  ARG A 248     -23.143   3.354  14.477  1.00 24.93           C  
ATOM    642  CG  ARG A 248     -23.870   4.629  14.088  1.00 43.43           C  
ATOM    643  CD  ARG A 248     -23.731   5.694  15.167  1.00 49.31           C  
ATOM    644  NE  ARG A 248     -24.530   5.391  16.352  1.00 46.01           N  
ATOM    645  CZ  ARG A 248     -24.474   6.083  17.486  1.00 48.83           C  
ATOM    646  NH1 ARG A 248     -23.651   7.116  17.592  1.00 47.68           N  
ATOM    647  NH2 ARG A 248     -25.235   5.742  18.516  1.00 40.32           N  
ATOM    648  N   VAL A 249     -20.885   1.195  14.715  1.00 13.87           N  
ATOM    649  CA  VAL A 249     -20.272   0.061  15.392  1.00 17.00           C  
ATOM    650  C   VAL A 249     -18.818   0.390  15.722  1.00 17.35           C  
ATOM    651  O   VAL A 249     -18.341   0.137  16.834  1.00 17.00           O  
ATOM    652  CB  VAL A 249     -20.340  -1.216  14.532  1.00 16.79           C  
ATOM    653  CG1 VAL A 249     -19.531  -2.333  15.175  1.00 17.94           C  
ATOM    654  CG2 VAL A 249     -21.794  -1.646  14.338  1.00 17.06           C  
ATOM    655  N   MET A 250     -18.124   0.973  14.753  1.00 15.29           N  
ATOM    656  CA  MET A 250     -16.719   1.315  14.917  1.00 18.66           C  
ATOM    657  C   MET A 250     -16.503   2.284  16.077  1.00 24.41           C  
ATOM    658  O   MET A 250     -15.574   2.116  16.859  1.00 20.09           O  
ATOM    659  CB  MET A 250     -16.152   1.869  13.610  1.00 20.78           C  
ATOM    660  CG  MET A 250     -16.411   0.945  12.433  1.00 25.71           C  
ATOM    661  SD  MET A 250     -15.477   1.339  10.944  1.00 41.84           S  
ATOM    662  CE  MET A 250     -16.212   2.884  10.463  1.00 16.78           C  
ATOM    663  N   ILE A 251     -17.371   3.284  16.200  1.00 20.47           N  
ATOM    664  CA  ILE A 251     -17.275   4.225  17.311  1.00 19.16           C  
ATOM    665  C   ILE A 251     -17.360   3.499  18.648  1.00 22.94           C  
ATOM    666  O   ILE A 251     -16.579   3.769  19.561  1.00 21.91           O  
ATOM    667  CB  ILE A 251     -18.377   5.305  17.252  1.00 21.66           C  
ATOM    668  CG1 ILE A 251     -18.269   6.107  15.954  1.00 26.74           C  
ATOM    669  CG2 ILE A 251     -18.283   6.231  18.454  1.00 31.61           C  
ATOM    670  CD1 ILE A 251     -16.927   6.761  15.750  1.00 46.34           C  
ATOM    671  N   HIS A 252     -18.300   2.564  18.750  1.00 16.19           N  
ATOM    672  CA  HIS A 252     -18.556   1.859  20.005  1.00 16.15           C  
ATOM    673  C   HIS A 252     -17.466   0.862  20.402  1.00 14.69           C  
ATOM    674  O   HIS A 252     -17.380   0.467  21.561  1.00 18.91           O  
ATOM    675  CB  HIS A 252     -19.910   1.149  19.957  1.00 15.23           C  
ATOM    676  CG  HIS A 252     -21.079   2.072  20.092  1.00 24.92           C  
ATOM    677  ND1 HIS A 252     -21.504   2.559  21.310  1.00 29.31           N  
ATOM    678  CD2 HIS A 252     -21.917   2.593  19.165  1.00 24.41           C  
ATOM    679  CE1 HIS A 252     -22.552   3.341  21.127  1.00 28.29           C  
ATOM    680  NE2 HIS A 252     -22.823   3.379  19.835  1.00 27.18           N  
ATOM    681  N   VAL A 253     -16.646   0.450  19.446  1.00 14.15           N  
ATOM    682  CA  VAL A 253     -15.533  -0.441  19.763  1.00 16.40           C  
ATOM    683  C   VAL A 253     -14.546   0.264  20.691  1.00 23.87           C  
ATOM    684  O   VAL A 253     -13.831  -0.379  21.463  1.00 25.57           O  
ATOM    685  CB  VAL A 253     -14.809  -0.918  18.494  1.00 19.34           C  
ATOM    686  CG1 VAL A 253     -13.499  -1.612  18.850  1.00 22.77           C  
ATOM    687  CG2 VAL A 253     -15.714  -1.846  17.697  1.00 16.62           C  
ATOM    688  N   PHE A 254     -14.529   1.592  20.625  1.00 15.65           N  
ATOM    689  CA  PHE A 254     -13.583   2.381  21.407  1.00 15.71           C  
ATOM    690  C   PHE A 254     -14.271   3.228  22.473  1.00 16.57           C  
ATOM    691  O   PHE A 254     -13.634   4.069  23.109  1.00 18.66           O  
ATOM    692  CB  PHE A 254     -12.775   3.299  20.488  1.00 17.71           C  
ATOM    693  CG  PHE A 254     -11.986   2.568  19.440  1.00 16.08           C  
ATOM    694  CD1 PHE A 254     -10.808   1.921  19.769  1.00 16.76           C  
ATOM    695  CD2 PHE A 254     -12.415   2.542  18.122  1.00 20.09           C  
ATOM    696  CE1 PHE A 254     -10.072   1.250  18.805  1.00 19.01           C  
ATOM    697  CE2 PHE A 254     -11.688   1.873  17.153  1.00 19.94           C  
ATOM    698  CZ  PHE A 254     -10.514   1.226  17.496  1.00 14.57           C  
ATOM    699  N   SER A 255     -15.564   3.004  22.675  1.00 14.21           N  
ATOM    700  CA  SER A 255     -16.363   3.879  23.526  1.00 15.46           C  
ATOM    701  C   SER A 255     -16.043   3.693  25.002  1.00 23.50           C  
ATOM    702  O   SER A 255     -16.440   4.504  25.838  1.00 19.98           O  
ATOM    703  CB  SER A 255     -17.857   3.641  23.294  1.00 23.39           C  
ATOM    704  OG  SER A 255     -18.300   2.531  24.053  1.00 22.05           O  
ATOM    705  N   ASP A 256     -15.327   2.620  25.320  1.00 19.10           N  
ATOM    706  CA  ASP A 256     -14.961   2.331  26.699  1.00 31.42           C  
ATOM    707  C   ASP A 256     -13.747   3.142  27.132  1.00 25.13           C  
ATOM    708  O   ASP A 256     -13.394   3.154  28.307  1.00 40.07           O  
ATOM    709  CB  ASP A 256     -14.667   0.842  26.876  1.00 26.70           C  
ATOM    710  CG  ASP A 256     -13.406   0.411  26.156  1.00 37.54           C  
ATOM    711  OD1 ASP A 256     -12.996   1.104  25.201  1.00 32.81           O  
ATOM    712  OD2 ASP A 256     -12.824  -0.622  26.548  1.00 40.79           O  
ATOM    713  N   GLY A 257     -13.107   3.813  26.180  1.00 23.73           N  
ATOM    714  CA  GLY A 257     -11.934   4.615  26.465  1.00 30.31           C  
ATOM    715  C   GLY A 257     -10.636   3.946  26.045  1.00 24.78           C  
ATOM    716  O   GLY A 257      -9.602   4.600  25.935  1.00 33.82           O  
ATOM    717  N   VAL A 258     -10.699   2.640  25.803  1.00 27.04           N  
ATOM    718  CA  VAL A 258      -9.514   1.865  25.442  1.00 28.75           C  
ATOM    719  C   VAL A 258      -9.172   1.984  23.962  1.00 26.14           C  
ATOM    720  O   VAL A 258     -10.044   1.885  23.103  1.00 19.25           O  
ATOM    721  CB  VAL A 258      -9.707   0.369  25.754  1.00 32.38           C  
ATOM    722  CG1 VAL A 258      -8.541  -0.452  25.206  1.00 30.53           C  
ATOM    723  CG2 VAL A 258      -9.862   0.149  27.243  1.00 36.01           C  
ATOM    724  N   THR A 259      -7.894   2.195  23.674  1.00 24.39           N  
ATOM    725  CA  THR A 259      -7.384   2.053  22.319  1.00 15.35           C  
ATOM    726  C   THR A 259      -6.172   1.137  22.383  1.00 15.76           C  
ATOM    727  O   THR A 259      -5.327   1.278  23.270  1.00 14.36           O  
ATOM    728  CB  THR A 259      -6.947   3.402  21.716  1.00 25.55           C  
ATOM    729  OG1 THR A 259      -7.988   4.370  21.880  1.00 27.93           O  
ATOM    730  CG2 THR A 259      -6.638   3.247  20.244  1.00 17.58           C  
ATOM    731  N   ASN A 260      -6.097   0.186  21.463  1.00 14.14           N  
ATOM    732  CA  ASN A 260      -4.892  -0.622  21.317  1.00 12.16           C  
ATOM    733  C   ASN A 260      -4.784  -1.158  19.899  1.00 11.47           C  
ATOM    734  O   ASN A 260      -5.737  -1.072  19.131  1.00  9.10           O  
ATOM    735  CB  ASN A 260      -4.803  -1.736  22.376  1.00 12.99           C  
ATOM    736  CG  ASN A 260      -5.941  -2.741  22.287  1.00 11.90           C  
ATOM    737  OD1 ASN A 260      -6.309  -3.190  21.208  1.00 11.84           O  
ATOM    738  ND2 ASN A 260      -6.491  -3.112  23.438  1.00 13.21           N  
ATOM    739  N   TRP A 261      -3.621  -1.683  19.535  1.00 10.11           N  
ATOM    740  CA  TRP A 261      -3.413  -2.089  18.152  1.00 11.85           C  
ATOM    741  C   TRP A 261      -4.255  -3.308  17.791  1.00 10.34           C  
ATOM    742  O   TRP A 261      -4.665  -3.472  16.643  1.00 12.90           O  
ATOM    743  CB  TRP A 261      -1.932  -2.355  17.869  1.00 11.28           C  
ATOM    744  CG  TRP A 261      -1.093  -1.107  17.745  1.00  9.00           C  
ATOM    745  CD1 TRP A 261      -0.027  -0.759  18.527  1.00 15.55           C  
ATOM    746  CD2 TRP A 261      -1.248  -0.048  16.786  1.00 11.58           C  
ATOM    747  NE1 TRP A 261       0.494   0.443  18.112  1.00 11.88           N  
ATOM    748  CE2 TRP A 261      -0.235   0.900  17.046  1.00 10.27           C  
ATOM    749  CE3 TRP A 261      -2.138   0.189  15.733  1.00 10.09           C  
ATOM    750  CZ2 TRP A 261      -0.091   2.067  16.293  1.00  9.78           C  
ATOM    751  CZ3 TRP A 261      -1.994   1.356  14.985  1.00  9.95           C  
ATOM    752  CH2 TRP A 261      -0.977   2.277  15.271  1.00  9.11           C  
ATOM    753  N   GLY A 262      -4.521  -4.157  18.776  1.00  8.67           N  
ATOM    754  CA  GLY A 262      -5.355  -5.320  18.554  1.00  9.14           C  
ATOM    755  C   GLY A 262      -6.734  -4.925  18.057  1.00  8.52           C  
ATOM    756  O   GLY A 262      -7.241  -5.496  17.092  1.00 12.83           O  
ATOM    757  N   ARG A 263      -7.343  -3.948  18.722  1.00  9.79           N  
ATOM    758  CA  ARG A 263      -8.662  -3.465  18.319  1.00 10.90           C  
ATOM    759  C   ARG A 263      -8.611  -2.830  16.938  1.00 10.91           C  
ATOM    760  O   ARG A 263      -9.512  -3.020  16.121  1.00 10.42           O  
ATOM    761  CB  ARG A 263      -9.208  -2.461  19.331  1.00 11.23           C  
ATOM    762  CG  ARG A 263      -9.567  -3.069  20.673  1.00 14.08           C  
ATOM    763  CD  ARG A 263     -10.222  -2.031  21.559  1.00 19.18           C  
ATOM    764  NE  ARG A 263     -10.452  -2.528  22.912  1.00 21.81           N  
ATOM    765  CZ  ARG A 263     -11.177  -1.890  23.823  1.00 31.70           C  
ATOM    766  NH1 ARG A 263     -11.745  -0.731  23.520  1.00 31.58           N  
ATOM    767  NH2 ARG A 263     -11.336  -2.408  25.033  1.00 25.57           N  
ATOM    768  N   ILE A 264      -7.553  -2.071  16.681  1.00 10.43           N  
ATOM    769  CA  ILE A 264      -7.382  -1.430  15.383  1.00  8.91           C  
ATOM    770  C   ILE A 264      -7.244  -2.454  14.254  1.00 10.94           C  
ATOM    771  O   ILE A 264      -7.912  -2.347  13.229  1.00 11.82           O  
ATOM    772  CB  ILE A 264      -6.213  -0.429  15.408  1.00 10.23           C  
ATOM    773  CG1 ILE A 264      -6.594   0.762  16.296  1.00 13.25           C  
ATOM    774  CG2 ILE A 264      -5.845   0.006  13.995  1.00 10.50           C  
ATOM    775  CD1 ILE A 264      -5.457   1.727  16.597  1.00 10.95           C  
ATOM    776  N   VAL A 265      -6.409  -3.465  14.448  1.00  9.69           N  
ATOM    777  CA  VAL A 265      -6.260  -4.502  13.430  1.00 12.05           C  
ATOM    778  C   VAL A 265      -7.552  -5.283  13.240  1.00 14.62           C  
ATOM    779  O   VAL A 265      -7.916  -5.639  12.120  1.00 12.90           O  
ATOM    780  CB  VAL A 265      -5.128  -5.480  13.771  1.00 16.06           C  
ATOM    781  CG1 VAL A 265      -5.175  -6.682  12.837  1.00 23.41           C  
ATOM    782  CG2 VAL A 265      -3.799  -4.783  13.667  1.00 17.18           C  
ATOM    783  N   THR A 266      -8.246  -5.549  14.340  1.00 13.01           N  
ATOM    784  CA  THR A 266      -9.504  -6.282  14.277  1.00  9.54           C  
ATOM    785  C   THR A 266     -10.546  -5.512  13.473  1.00 11.28           C  
ATOM    786  O   THR A 266     -11.259  -6.088  12.650  1.00 13.52           O  
ATOM    787  CB  THR A 266     -10.026  -6.616  15.691  1.00 11.49           C  
ATOM    788  OG1 THR A 266      -9.118  -7.526  16.320  1.00 14.19           O  
ATOM    789  CG2 THR A 266     -11.406  -7.256  15.624  1.00 12.08           C  
ATOM    790  N   LEU A 267     -10.626  -4.205  13.702  1.00 10.57           N  
ATOM    791  CA  LEU A 267     -11.564  -3.369  12.966  1.00 11.82           C  
ATOM    792  C   LEU A 267     -11.222  -3.350  11.480  1.00 12.31           C  
ATOM    793  O   LEU A 267     -12.100  -3.470  10.624  1.00 12.85           O  
ATOM    794  CB  LEU A 267     -11.556  -1.948  13.522  1.00 13.16           C  
ATOM    795  CG  LEU A 267     -12.358  -0.915  12.736  1.00 21.32           C  
ATOM    796  CD1 LEU A 267     -13.813  -1.347  12.605  1.00 26.95           C  
ATOM    797  CD2 LEU A 267     -12.256   0.449  13.406  1.00 23.66           C  
ATOM    798  N   ILE A 268      -9.941  -3.194  11.169  1.00 10.06           N  
ATOM    799  CA  ILE A 268      -9.521  -3.176   9.775  1.00  9.85           C  
ATOM    800  C   ILE A 268      -9.785  -4.530   9.122  1.00 12.18           C  
ATOM    801  O   ILE A 268     -10.212  -4.603   7.967  1.00 12.74           O  
ATOM    802  CB  ILE A 268      -8.038  -2.814   9.649  1.00  9.97           C  
ATOM    803  CG1 ILE A 268      -7.822  -1.364  10.086  1.00 12.74           C  
ATOM    804  CG2 ILE A 268      -7.558  -3.020   8.218  1.00 15.94           C  
ATOM    805  CD1 ILE A 268      -6.346  -0.989  10.273  1.00 12.70           C  
ATOM    806  N   SER A 269      -9.542  -5.597   9.878  1.00 15.13           N  
ATOM    807  CA  SER A 269      -9.734  -6.958   9.388  1.00 13.09           C  
ATOM    808  C   SER A 269     -11.202  -7.259   9.111  1.00 14.10           C  
ATOM    809  O   SER A 269     -11.528  -7.937   8.134  1.00 14.66           O  
ATOM    810  CB  SER A 269      -9.170  -7.979  10.379  1.00 13.25           C  
ATOM    811  OG  SER A 269      -7.772  -7.831  10.517  1.00 18.49           O  
ATOM    812  N   PHE A 270     -12.094  -6.762   9.965  1.00 13.41           N  
ATOM    813  CA  PHE A 270     -13.514  -6.926   9.703  1.00 11.47           C  
ATOM    814  C   PHE A 270     -13.895  -6.111   8.472  1.00 13.71           C  
ATOM    815  O   PHE A 270     -14.747  -6.520   7.687  1.00 12.78           O  
ATOM    816  CB  PHE A 270     -14.370  -6.524  10.905  1.00 13.03           C  
ATOM    817  CG  PHE A 270     -15.832  -6.779  10.707  1.00 14.59           C  
ATOM    818  CD1 PHE A 270     -16.313  -8.075  10.591  1.00 15.29           C  
ATOM    819  CD2 PHE A 270     -16.727  -5.729  10.617  1.00 12.81           C  
ATOM    820  CE1 PHE A 270     -17.659  -8.316  10.399  1.00 19.82           C  
ATOM    821  CE2 PHE A 270     -18.074  -5.962  10.430  1.00 15.23           C  
ATOM    822  CZ  PHE A 270     -18.542  -7.256  10.316  1.00 18.22           C  
ATOM    823  N   GLY A 271     -13.242  -4.965   8.300  1.00 15.07           N  
ATOM    824  CA  GLY A 271     -13.446  -4.148   7.117  1.00 12.04           C  
ATOM    825  C   GLY A 271     -13.091  -4.908   5.850  1.00 13.46           C  
ATOM    826  O   GLY A 271     -13.820  -4.855   4.860  1.00 14.07           O  
ATOM    827  N   ALA A 272     -11.965  -5.615   5.879  1.00 12.32           N  
ATOM    828  CA  ALA A 272     -11.543  -6.442   4.751  1.00 10.11           C  
ATOM    829  C   ALA A 272     -12.568  -7.546   4.473  1.00 13.76           C  
ATOM    830  O   ALA A 272     -12.885  -7.847   3.320  1.00 14.62           O  
ATOM    831  CB  ALA A 272     -10.175  -7.050   5.025  1.00 12.25           C  
ATOM    832  N   PHE A 273     -13.083  -8.143   5.542  1.00 12.79           N  
ATOM    833  CA  PHE A 273     -14.089  -9.198   5.445  1.00 15.80           C  
ATOM    834  C   PHE A 273     -15.348  -8.666   4.756  1.00 13.73           C  
ATOM    835  O   PHE A 273     -15.910  -9.315   3.862  1.00 17.61           O  
ATOM    836  CB  PHE A 273     -14.401  -9.724   6.850  1.00 14.91           C  
ATOM    837  CG  PHE A 273     -15.175 -11.013   6.872  1.00 16.35           C  
ATOM    838  CD1 PHE A 273     -14.519 -12.234   6.791  1.00 18.76           C  
ATOM    839  CD2 PHE A 273     -16.554 -11.005   7.005  1.00 14.65           C  
ATOM    840  CE1 PHE A 273     -15.232 -13.427   6.823  1.00 19.35           C  
ATOM    841  CE2 PHE A 273     -17.271 -12.192   7.035  1.00 14.61           C  
ATOM    842  CZ  PHE A 273     -16.609 -13.403   6.945  1.00 21.59           C  
ATOM    843  N   VAL A 274     -15.774  -7.472   5.158  1.00 12.32           N  
ATOM    844  CA  VAL A 274     -16.897  -6.786   4.521  1.00 14.88           C  
ATOM    845  C   VAL A 274     -16.592  -6.401   3.071  1.00 16.84           C  
ATOM    846  O   VAL A 274     -17.449  -6.534   2.195  1.00 13.96           O  
ATOM    847  CB  VAL A 274     -17.313  -5.525   5.307  1.00 12.33           C  
ATOM    848  CG1 VAL A 274     -18.385  -4.753   4.548  1.00 17.02           C  
ATOM    849  CG2 VAL A 274     -17.811  -5.911   6.694  1.00 12.87           C  
ATOM    850  N   ALA A 275     -15.376  -5.921   2.819  1.00 13.44           N  
ATOM    851  CA  ALA A 275     -14.960  -5.606   1.455  1.00 13.02           C  
ATOM    852  C   ALA A 275     -15.109  -6.814   0.530  1.00 18.16           C  
ATOM    853  O   ALA A 275     -15.616  -6.688  -0.583  1.00 18.16           O  
ATOM    854  CB  ALA A 275     -13.517  -5.084   1.429  1.00 13.26           C  
ATOM    855  N   LYS A 276     -14.652  -7.979   0.984  1.00 13.57           N  
ATOM    856  CA  LYS A 276     -14.839  -9.217   0.226  1.00 15.32           C  
ATOM    857  C   LYS A 276     -16.308  -9.412  -0.136  1.00 17.72           C  
ATOM    858  O   LYS A 276     -16.641  -9.733  -1.280  1.00 17.73           O  
ATOM    859  CB  LYS A 276     -14.327 -10.426   1.019  1.00 12.77           C  
ATOM    860  CG  LYS A 276     -12.807 -10.522   1.121  1.00 15.82           C  
ATOM    861  CD  LYS A 276     -12.383 -11.640   2.071  1.00 26.29           C  
ATOM    862  CE  LYS A 276     -10.870 -11.693   2.236  1.00 24.78           C  
ATOM    863  NZ  LYS A 276     -10.438 -12.657   3.292  1.00 27.64           N  
ATOM    864  N   HIS A 277     -17.184  -9.221   0.846  1.00 17.05           N  
ATOM    865  CA  HIS A 277     -18.623  -9.350   0.630  1.00 16.72           C  
ATOM    866  C   HIS A 277     -19.134  -8.331  -0.381  1.00 16.59           C  
ATOM    867  O   HIS A 277     -19.940  -8.656  -1.251  1.00 18.09           O  
ATOM    868  CB  HIS A 277     -19.380  -9.194   1.951  1.00 13.33           C  
ATOM    869  CG  HIS A 277     -20.842  -8.915   1.784  1.00 19.07           C  
ATOM    870  ND1 HIS A 277     -21.756  -9.893   1.451  1.00 23.48           N  
ATOM    871  CD2 HIS A 277     -21.552  -7.769   1.915  1.00 19.08           C  
ATOM    872  CE1 HIS A 277     -22.962  -9.359   1.377  1.00 19.98           C  
ATOM    873  NE2 HIS A 277     -22.867  -8.073   1.657  1.00 19.51           N  
ATOM    874  N   LEU A 278     -18.663  -7.095  -0.266  1.00 13.11           N  
ATOM    875  CA  LEU A 278     -19.096  -6.037  -1.176  1.00 13.58           C  
ATOM    876  C   LEU A 278     -18.742  -6.385  -2.614  1.00 15.77           C  
ATOM    877  O   LEU A 278     -19.519  -6.120  -3.530  1.00 17.09           O  
ATOM    878  CB  LEU A 278     -18.490  -4.690  -0.779  1.00 15.80           C  
ATOM    879  CG  LEU A 278     -19.098  -4.072   0.484  1.00 17.17           C  
ATOM    880  CD1 LEU A 278     -18.264  -2.906   0.979  1.00 13.70           C  
ATOM    881  CD2 LEU A 278     -20.536  -3.636   0.228  1.00 16.04           C  
ATOM    882  N   LYS A 279     -17.567  -6.980  -2.802  1.00 13.73           N  
ATOM    883  CA  LYS A 279     -17.127  -7.416  -4.122  1.00 16.89           C  
ATOM    884  C   LYS A 279     -18.101  -8.440  -4.701  1.00 20.42           C  
ATOM    885  O   LYS A 279     -18.488  -8.347  -5.864  1.00 22.55           O  
ATOM    886  CB  LYS A 279     -15.714  -8.006  -4.044  1.00 20.31           C  
ATOM    887  CG  LYS A 279     -15.241  -8.711  -5.310  1.00 30.16           C  
ATOM    888  CD  LYS A 279     -14.952  -7.726  -6.427  1.00 43.36           C  
ATOM    889  CE  LYS A 279     -14.431  -8.438  -7.667  1.00 43.13           C  
ATOM    890  NZ  LYS A 279     -14.155  -7.489  -8.781  1.00 47.00           N  
ATOM    891  N   THR A 280     -18.509  -9.405  -3.881  1.00 16.57           N  
ATOM    892  CA  THR A 280     -19.375 -10.486  -4.352  1.00 16.97           C  
ATOM    893  C   THR A 280     -20.764 -10.012  -4.773  1.00 23.40           C  
ATOM    894  O   THR A 280     -21.382 -10.614  -5.648  1.00 25.93           O  
ATOM    895  CB  THR A 280     -19.521 -11.618  -3.307  1.00 21.76           C  
ATOM    896  OG1 THR A 280     -20.241 -11.138  -2.166  1.00 30.23           O  
ATOM    897  CG2 THR A 280     -18.153 -12.123  -2.869  1.00 17.12           C  
ATOM    898  N   ILE A 281     -21.256  -8.938  -4.162  1.00 17.47           N  
ATOM    899  CA  ILE A 281     -22.593  -8.446  -4.491  1.00 15.39           C  
ATOM    900  C   ILE A 281     -22.591  -7.270  -5.472  1.00 14.42           C  
ATOM    901  O   ILE A 281     -23.567  -6.523  -5.556  1.00 17.10           O  
ATOM    902  CB  ILE A 281     -23.411  -8.078  -3.232  1.00 16.04           C  
ATOM    903  CG1 ILE A 281     -22.799  -6.872  -2.514  1.00 18.67           C  
ATOM    904  CG2 ILE A 281     -23.510  -9.273  -2.298  1.00 23.02           C  
ATOM    905  CD1 ILE A 281     -23.729  -6.242  -1.497  1.00 18.98           C  
ATOM    906  N   ASN A 282     -21.496  -7.130  -6.217  1.00 13.88           N  
ATOM    907  CA  ASN A 282     -21.345  -6.069  -7.213  1.00 15.56           C  
ATOM    908  C   ASN A 282     -21.369  -4.662  -6.619  1.00 16.67           C  
ATOM    909  O   ASN A 282     -21.850  -3.720  -7.245  1.00 19.33           O  
ATOM    910  CB  ASN A 282     -22.393  -6.188  -8.330  1.00 14.00           C  
ATOM    911  CG  ASN A 282     -21.975  -5.454  -9.596  1.00 14.27           C  
ATOM    912  OD1 ASN A 282     -20.786  -5.289  -9.861  1.00 15.10           O  
ATOM    913  ND2 ASN A 282     -22.950  -5.014 -10.381  1.00 16.38           N  
ATOM    914  N   GLN A 283     -20.842  -4.524  -5.409  1.00 14.92           N  
ATOM    915  CA  GLN A 283     -20.798  -3.229  -4.745  1.00 15.26           C  
ATOM    916  C   GLN A 283     -19.360  -2.788  -4.487  1.00 20.77           C  
ATOM    917  O   GLN A 283     -19.053  -2.236  -3.434  1.00 15.46           O  
ATOM    918  CB  GLN A 283     -21.578  -3.280  -3.426  1.00 13.64           C  
ATOM    919  CG  GLN A 283     -23.094  -3.289  -3.605  1.00 17.86           C  
ATOM    920  CD  GLN A 283     -23.593  -2.038  -4.298  1.00 22.24           C  
ATOM    921  OE1 GLN A 283     -22.992  -0.971  -4.179  1.00 29.73           O  
ATOM    922  NE2 GLN A 283     -24.691  -2.162  -5.034  1.00 28.08           N  
ATOM    923  N   GLU A 284     -18.480  -3.030  -5.452  1.00 14.18           N  
ATOM    924  CA  GLU A 284     -17.084  -2.638  -5.305  1.00 18.61           C  
ATOM    925  C   GLU A 284     -16.931  -1.137  -5.081  1.00 20.29           C  
ATOM    926  O   GLU A 284     -15.946  -0.692  -4.495  1.00 19.99           O  
ATOM    927  CB  GLU A 284     -16.271  -3.070  -6.524  1.00 21.92           C  
ATOM    928  CG  GLU A 284     -16.179  -4.565  -6.691  1.00 20.18           C  
ATOM    929  CD  GLU A 284     -17.072  -5.085  -7.803  1.00 48.34           C  
ATOM    930  OE1 GLU A 284     -18.228  -4.615  -7.927  1.00 31.57           O  
ATOM    931  OE2 GLU A 284     -16.609  -5.970  -8.555  1.00 40.68           O  
ATOM    932  N   SER A 285     -17.906  -0.363  -5.549  1.00 19.05           N  
ATOM    933  CA  SER A 285     -17.878   1.091  -5.393  1.00 17.54           C  
ATOM    934  C   SER A 285     -18.008   1.514  -3.930  1.00 20.98           C  
ATOM    935  O   SER A 285     -17.799   2.680  -3.595  1.00 22.42           O  
ATOM    936  CB  SER A 285     -18.996   1.743  -6.210  1.00 22.94           C  
ATOM    937  OG  SER A 285     -20.273   1.406  -5.693  1.00 23.88           O  
ATOM    938  N   CYS A 286     -18.359   0.567  -3.066  1.00 16.99           N  
ATOM    939  CA  CYS A 286     -18.542   0.852  -1.644  1.00 16.89           C  
ATOM    940  C   CYS A 286     -17.272   0.623  -0.833  1.00 18.67           C  
ATOM    941  O   CYS A 286     -17.187   1.023   0.328  1.00 16.28           O  
ATOM    942  CB  CYS A 286     -19.662  -0.013  -1.063  1.00 18.08           C  
ATOM    943  SG  CYS A 286     -21.317   0.454  -1.599  1.00 24.18           S  
ATOM    944  N   ILE A 287     -16.295  -0.040  -1.439  1.00 14.32           N  
ATOM    945  CA  ILE A 287     -15.069  -0.392  -0.732  1.00 13.12           C  
ATOM    946  C   ILE A 287     -14.265   0.844  -0.312  1.00 18.09           C  
ATOM    947  O   ILE A 287     -13.746   0.905   0.806  1.00 15.74           O  
ATOM    948  CB  ILE A 287     -14.203  -1.356  -1.565  1.00 16.90           C  
ATOM    949  CG1 ILE A 287     -14.952  -2.677  -1.762  1.00 17.42           C  
ATOM    950  CG2 ILE A 287     -12.853  -1.592  -0.898  1.00 17.19           C  
ATOM    951  CD1 ILE A 287     -14.255  -3.656  -2.678  1.00 16.69           C  
ATOM    952  N   GLU A 288     -14.171   1.832  -1.197  1.00 15.00           N  
ATOM    953  CA  GLU A 288     -13.436   3.052  -0.866  1.00 17.83           C  
ATOM    954  C   GLU A 288     -14.131   3.873   0.227  1.00 17.68           C  
ATOM    955  O   GLU A 288     -13.477   4.362   1.147  1.00 16.23           O  
ATOM    956  CB  GLU A 288     -13.158   3.899  -2.115  1.00 17.79           C  
ATOM    957  CG  GLU A 288     -12.250   5.097  -1.865  1.00 24.91           C  
ATOM    958  CD  GLU A 288     -10.837   4.701  -1.461  1.00 33.20           C  
ATOM    959  OE1 GLU A 288     -10.473   3.518  -1.623  1.00 32.80           O  
ATOM    960  OE2 GLU A 288     -10.084   5.577  -0.984  1.00 29.70           O  
ATOM    961  N   PRO A 289     -15.461   4.030   0.135  1.00 17.55           N  
ATOM    962  CA  PRO A 289     -16.184   4.685   1.232  1.00 18.18           C  
ATOM    963  C   PRO A 289     -16.039   3.941   2.565  1.00 14.95           C  
ATOM    964  O   PRO A 289     -16.000   4.574   3.623  1.00 13.56           O  
ATOM    965  CB  PRO A 289     -17.637   4.656   0.753  1.00 23.84           C  
ATOM    966  CG  PRO A 289     -17.536   4.647  -0.725  1.00 25.26           C  
ATOM    967  CD  PRO A 289     -16.318   3.829  -1.046  1.00 18.32           C  
ATOM    968  N   LEU A 290     -15.965   2.615   2.516  1.00 12.06           N  
ATOM    969  CA  LEU A 290     -15.744   1.825   3.724  1.00 11.78           C  
ATOM    970  C   LEU A 290     -14.365   2.119   4.314  1.00 11.98           C  
ATOM    971  O   LEU A 290     -14.230   2.367   5.509  1.00 14.13           O  
ATOM    972  CB  LEU A 290     -15.873   0.329   3.429  1.00 11.87           C  
ATOM    973  CG  LEU A 290     -15.546  -0.618   4.586  1.00 16.12           C  
ATOM    974  CD1 LEU A 290     -16.517  -0.419   5.740  1.00 15.31           C  
ATOM    975  CD2 LEU A 290     -15.572  -2.061   4.109  1.00 16.81           C  
ATOM    976  N   ALA A 291     -13.341   2.090   3.468  1.00  9.94           N  
ATOM    977  CA  ALA A 291     -11.985   2.420   3.905  1.00 12.90           C  
ATOM    978  C   ALA A 291     -11.912   3.832   4.475  1.00 14.27           C  
ATOM    979  O   ALA A 291     -11.240   4.076   5.475  1.00 13.58           O  
ATOM    980  CB  ALA A 291     -11.010   2.274   2.752  1.00 10.94           C  
ATOM    981  N   GLU A 292     -12.588   4.769   3.823  1.00 14.97           N  
ATOM    982  CA  GLU A 292     -12.575   6.155   4.279  1.00 16.35           C  
ATOM    983  C   GLU A 292     -13.221   6.283   5.653  1.00 16.56           C  
ATOM    984  O   GLU A 292     -12.737   7.020   6.515  1.00 16.73           O  
ATOM    985  CB  GLU A 292     -13.281   7.060   3.268  1.00 17.57           C  
ATOM    986  CG  GLU A 292     -12.538   7.196   1.951  1.00 24.09           C  
ATOM    987  CD  GLU A 292     -13.323   7.975   0.910  1.00 39.16           C  
ATOM    988  OE1 GLU A 292     -14.571   7.929   0.942  1.00 37.03           O  
ATOM    989  OE2 GLU A 292     -12.690   8.630   0.056  1.00 30.78           O  
ATOM    990  N   SER A 293     -14.312   5.550   5.850  1.00 14.39           N  
ATOM    991  CA  SER A 293     -15.040   5.568   7.111  1.00 16.70           C  
ATOM    992  C   SER A 293     -14.187   5.026   8.252  1.00 15.94           C  
ATOM    993  O   SER A 293     -14.150   5.601   9.341  1.00 15.39           O  
ATOM    994  CB  SER A 293     -16.333   4.759   6.989  1.00 23.24           C  
ATOM    995  OG  SER A 293     -17.072   4.803   8.193  1.00 33.78           O  
ATOM    996  N   ILE A 294     -13.506   3.912   7.999  1.00 11.27           N  
ATOM    997  CA  ILE A 294     -12.624   3.323   8.995  1.00 10.97           C  
ATOM    998  C   ILE A 294     -11.485   4.281   9.327  1.00 11.10           C  
ATOM    999  O   ILE A 294     -11.161   4.496  10.494  1.00 13.49           O  
ATOM   1000  CB  ILE A 294     -12.043   1.977   8.513  1.00 12.18           C  
ATOM   1001  CG1 ILE A 294     -13.161   0.943   8.357  1.00 11.70           C  
ATOM   1002  CG2 ILE A 294     -10.978   1.475   9.479  1.00 14.15           C  
ATOM   1003  CD1 ILE A 294     -12.708  -0.362   7.723  1.00 14.74           C  
ATOM   1004  N   THR A 295     -10.889   4.861   8.292  1.00 12.63           N  
ATOM   1005  CA  THR A 295      -9.760   5.764   8.470  1.00 13.32           C  
ATOM   1006  C   THR A 295     -10.210   7.014   9.209  1.00 14.20           C  
ATOM   1007  O   THR A 295      -9.515   7.519  10.087  1.00 15.24           O  
ATOM   1008  CB  THR A 295      -9.142   6.158   7.112  1.00 12.26           C  
ATOM   1009  OG1 THR A 295      -8.753   4.976   6.401  1.00 13.71           O  
ATOM   1010  CG2 THR A 295      -7.918   7.046   7.312  1.00 12.93           C  
ATOM   1011  N   ASP A 296     -11.389   7.504   8.852  1.00 16.13           N  
ATOM   1012  CA  ASP A 296     -11.969   8.669   9.503  1.00 18.47           C  
ATOM   1013  C   ASP A 296     -12.051   8.469  11.015  1.00 20.63           C  
ATOM   1014  O   ASP A 296     -11.513   9.268  11.785  1.00 21.54           O  
ATOM   1015  CB  ASP A 296     -13.361   8.940   8.931  1.00 25.37           C  
ATOM   1016  CG  ASP A 296     -13.744  10.404   8.994  1.00 40.78           C  
ATOM   1017  OD1 ASP A 296     -12.853  11.252   9.214  1.00 39.55           O  
ATOM   1018  OD2 ASP A 296     -14.941  10.705   8.812  1.00 50.70           O  
ATOM   1019  N   VAL A 297     -12.726   7.402  11.438  1.00 17.37           N  
ATOM   1020  CA  VAL A 297     -12.865   7.100  12.860  1.00 18.35           C  
ATOM   1021  C   VAL A 297     -11.513   7.006  13.562  1.00 20.12           C  
ATOM   1022  O   VAL A 297     -11.308   7.602  14.620  1.00 19.15           O  
ATOM   1023  CB  VAL A 297     -13.640   5.786  13.092  1.00 26.52           C  
ATOM   1024  CG1 VAL A 297     -13.664   5.434  14.573  1.00 30.55           C  
ATOM   1025  CG2 VAL A 297     -15.054   5.902  12.547  1.00 29.66           C  
ATOM   1026  N   LEU A 298     -10.586   6.261  12.971  1.00 14.89           N  
ATOM   1027  CA  LEU A 298      -9.292   6.039  13.610  1.00 13.68           C  
ATOM   1028  C   LEU A 298      -8.457   7.310  13.711  1.00 17.22           C  
ATOM   1029  O   LEU A 298      -7.993   7.679  14.791  1.00 15.87           O  
ATOM   1030  CB  LEU A 298      -8.501   4.958  12.869  1.00 22.11           C  
ATOM   1031  CG  LEU A 298      -9.053   3.534  12.953  1.00 23.17           C  
ATOM   1032  CD1 LEU A 298      -8.162   2.575  12.180  1.00 20.04           C  
ATOM   1033  CD2 LEU A 298      -9.172   3.096  14.400  1.00 23.68           C  
ATOM   1034  N   VAL A 299      -8.266   7.980  12.582  1.00 15.35           N  
ATOM   1035  CA  VAL A 299      -7.377   9.130  12.543  1.00 15.43           C  
ATOM   1036  C   VAL A 299      -7.982  10.347  13.231  1.00 18.18           C  
ATOM   1037  O   VAL A 299      -7.329  11.001  14.040  1.00 20.15           O  
ATOM   1038  CB  VAL A 299      -6.980   9.486  11.105  1.00 15.79           C  
ATOM   1039  CG1 VAL A 299      -6.246  10.819  11.070  1.00 16.30           C  
ATOM   1040  CG2 VAL A 299      -6.118   8.378  10.512  1.00 13.12           C  
ATOM   1041  N   ARG A 300      -9.237  10.641  12.923  1.00 14.49           N  
ATOM   1042  CA  ARG A 300      -9.866  11.832  13.469  1.00 20.47           C  
ATOM   1043  C   ARG A 300     -10.113  11.739  14.981  1.00 25.01           C  
ATOM   1044  O   ARG A 300      -9.912  12.718  15.701  1.00 23.55           O  
ATOM   1045  CB  ARG A 300     -11.156  12.144  12.709  1.00 20.04           C  
ATOM   1046  CG  ARG A 300     -11.639  13.574  12.860  1.00 35.37           C  
ATOM   1047  CD  ARG A 300     -12.740  13.884  11.862  1.00 31.19           C  
ATOM   1048  NE  ARG A 300     -13.699  12.789  11.781  1.00 33.12           N  
ATOM   1049  CZ  ARG A 300     -14.637  12.550  12.692  1.00 33.13           C  
ATOM   1050  NH1 ARG A 300     -14.743  13.333  13.758  1.00 35.48           N  
ATOM   1051  NH2 ARG A 300     -15.464  11.526  12.539  1.00 39.96           N  
ATOM   1052  N   THR A 301     -10.521  10.570  15.471  1.00 14.40           N  
ATOM   1053  CA  THR A 301     -10.894  10.454  16.884  1.00 12.23           C  
ATOM   1054  C   THR A 301      -9.853   9.777  17.783  1.00 14.12           C  
ATOM   1055  O   THR A 301      -9.978   9.820  19.005  1.00 15.52           O  
ATOM   1056  CB  THR A 301     -12.278   9.769  17.078  1.00 16.74           C  
ATOM   1057  OG1 THR A 301     -12.160   8.354  16.897  1.00 16.11           O  
ATOM   1058  CG2 THR A 301     -13.292  10.328  16.098  1.00 17.15           C  
ATOM   1059  N   LYS A 302      -8.838   9.156  17.186  1.00 11.18           N  
ATOM   1060  CA  LYS A 302      -7.788   8.503  17.965  1.00 13.59           C  
ATOM   1061  C   LYS A 302      -6.412   9.088  17.660  1.00 12.85           C  
ATOM   1062  O   LYS A 302      -5.395   8.475  17.969  1.00 11.84           O  
ATOM   1063  CB  LYS A 302      -7.773   6.992  17.709  1.00 15.77           C  
ATOM   1064  CG  LYS A 302      -9.092   6.302  18.018  1.00 13.77           C  
ATOM   1065  CD  LYS A 302      -9.441   6.459  19.487  1.00 23.13           C  
ATOM   1066  CE  LYS A 302     -10.892   6.097  19.753  1.00 28.84           C  
ATOM   1067  NZ  LYS A 302     -11.295   6.443  21.145  1.00 47.03           N  
ATOM   1068  N   ARG A 303      -6.387  10.278  17.062  1.00 14.70           N  
ATOM   1069  CA  ARG A 303      -5.134  10.880  16.606  1.00 13.24           C  
ATOM   1070  C   ARG A 303      -4.086  11.007  17.715  1.00 15.86           C  
ATOM   1071  O   ARG A 303      -2.899  10.770  17.484  1.00 15.06           O  
ATOM   1072  CB  ARG A 303      -5.389  12.256  15.974  1.00 15.38           C  
ATOM   1073  CG  ARG A 303      -4.156  12.882  15.337  1.00 17.94           C  
ATOM   1074  CD  ARG A 303      -4.417  14.312  14.889  1.00 18.63           C  
ATOM   1075  NE  ARG A 303      -5.576  14.412  14.003  1.00 19.25           N  
ATOM   1076  CZ  ARG A 303      -5.518  14.290  12.681  1.00 15.87           C  
ATOM   1077  NH1 ARG A 303      -4.359  14.057  12.083  1.00 16.66           N  
ATOM   1078  NH2 ARG A 303      -6.624  14.399  11.956  1.00 19.09           N  
ATOM   1079  N   ASP A 304      -4.514  11.392  18.912  1.00 15.00           N  
ATOM   1080  CA  ASP A 304      -3.559  11.570  20.006  1.00 17.87           C  
ATOM   1081  C   ASP A 304      -2.918  10.246  20.422  1.00 17.44           C  
ATOM   1082  O   ASP A 304      -1.717  10.185  20.685  1.00 14.24           O  
ATOM   1083  CB  ASP A 304      -4.190  12.282  21.206  1.00 21.48           C  
ATOM   1084  CG  ASP A 304      -5.455  11.607  21.689  1.00 32.42           C  
ATOM   1085  OD1 ASP A 304      -6.156  10.983  20.861  1.00 35.12           O  
ATOM   1086  OD2 ASP A 304      -5.754  11.711  22.898  1.00 43.01           O  
ATOM   1087  N   TRP A 305      -3.712   9.181  20.466  1.00 16.53           N  
ATOM   1088  CA  TRP A 305      -3.162   7.873  20.798  1.00 12.76           C  
ATOM   1089  C   TRP A 305      -2.196   7.412  19.714  1.00 10.82           C  
ATOM   1090  O   TRP A 305      -1.108   6.921  20.004  1.00 14.45           O  
ATOM   1091  CB  TRP A 305      -4.270   6.834  20.993  1.00 13.61           C  
ATOM   1092  CG  TRP A 305      -3.752   5.501  21.462  1.00 10.80           C  
ATOM   1093  CD1 TRP A 305      -3.562   5.103  22.750  1.00 13.02           C  
ATOM   1094  CD2 TRP A 305      -3.356   4.394  20.638  1.00 13.29           C  
ATOM   1095  NE1 TRP A 305      -3.077   3.817  22.784  1.00 15.16           N  
ATOM   1096  CE2 TRP A 305      -2.939   3.360  21.500  1.00 14.41           C  
ATOM   1097  CE3 TRP A 305      -3.309   4.181  19.257  1.00 11.31           C  
ATOM   1098  CZ2 TRP A 305      -2.484   2.129  21.027  1.00 11.00           C  
ATOM   1099  CZ3 TRP A 305      -2.864   2.956  18.787  1.00 10.90           C  
ATOM   1100  CH2 TRP A 305      -2.457   1.945  19.671  1.00 12.30           C  
ATOM   1101  N   LEU A 306      -2.603   7.576  18.462  1.00  9.76           N  
ATOM   1102  CA  LEU A 306      -1.774   7.171  17.338  1.00 13.73           C  
ATOM   1103  C   LEU A 306      -0.417   7.859  17.375  1.00 11.80           C  
ATOM   1104  O   LEU A 306       0.608   7.218  17.190  1.00 10.42           O  
ATOM   1105  CB  LEU A 306      -2.481   7.463  16.018  1.00 12.18           C  
ATOM   1106  CG  LEU A 306      -3.699   6.588  15.736  1.00 11.61           C  
ATOM   1107  CD1 LEU A 306      -4.489   7.151  14.564  1.00 11.25           C  
ATOM   1108  CD2 LEU A 306      -3.275   5.145  15.473  1.00 15.64           C  
ATOM   1109  N   VAL A 307      -0.417   9.166  17.617  1.00  9.84           N  
ATOM   1110  CA  VAL A 307       0.827   9.927  17.655  1.00 11.94           C  
ATOM   1111  C   VAL A 307       1.722   9.455  18.800  1.00 12.48           C  
ATOM   1112  O   VAL A 307       2.943   9.430  18.671  1.00 13.63           O  
ATOM   1113  CB  VAL A 307       0.559  11.436  17.800  1.00 11.91           C  
ATOM   1114  CG1 VAL A 307       1.859  12.185  18.058  1.00 11.68           C  
ATOM   1115  CG2 VAL A 307      -0.143  11.975  16.553  1.00 13.76           C  
ATOM   1116  N   LYS A 308       1.107   9.075  19.916  1.00 11.92           N  
ATOM   1117  CA  LYS A 308       1.852   8.578  21.071  1.00 13.62           C  
ATOM   1118  C   LYS A 308       2.542   7.236  20.804  1.00 17.44           C  
ATOM   1119  O   LYS A 308       3.438   6.836  21.551  1.00 14.78           O  
ATOM   1120  CB  LYS A 308       0.948   8.491  22.304  1.00 18.83           C  
ATOM   1121  CG  LYS A 308       0.492   9.851  22.819  1.00 24.79           C  
ATOM   1122  CD  LYS A 308      -0.573   9.720  23.898  1.00 25.18           C  
ATOM   1123  CE  LYS A 308       0.022   9.225  25.203  1.00 29.80           C  
ATOM   1124  NZ  LYS A 308      -0.971   9.267  26.316  1.00 36.26           N  
ATOM   1125  N   GLN A 309       2.138   6.551  19.735  1.00 12.15           N  
ATOM   1126  CA  GLN A 309       2.787   5.298  19.342  1.00 12.54           C  
ATOM   1127  C   GLN A 309       3.754   5.507  18.185  1.00 17.30           C  
ATOM   1128  O   GLN A 309       4.315   4.548  17.661  1.00 16.36           O  
ATOM   1129  CB  GLN A 309       1.754   4.244  18.919  1.00 13.82           C  
ATOM   1130  CG  GLN A 309       0.491   4.229  19.744  1.00 10.91           C  
ATOM   1131  CD  GLN A 309       0.762   4.188  21.227  1.00 14.13           C  
ATOM   1132  OE1 GLN A 309       1.680   3.505  21.688  1.00 14.24           O  
ATOM   1133  NE2 GLN A 309      -0.040   4.920  21.988  1.00 15.16           N  
ATOM   1134  N   ARG A 310       3.942   6.759  17.785  1.00 14.33           N  
ATOM   1135  CA  ARG A 310       4.695   7.072  16.576  1.00 11.39           C  
ATOM   1136  C   ARG A 310       3.975   6.542  15.338  1.00 14.12           C  
ATOM   1137  O   ARG A 310       4.593   6.031  14.401  1.00 13.78           O  
ATOM   1138  CB  ARG A 310       6.137   6.559  16.668  1.00 15.57           C  
ATOM   1139  CG  ARG A 310       6.993   7.403  17.602  1.00 24.35           C  
ATOM   1140  CD  ARG A 310       8.386   6.832  17.777  1.00 32.69           C  
ATOM   1141  NE  ARG A 310       8.365   5.626  18.594  1.00 39.51           N  
ATOM   1142  CZ  ARG A 310       8.430   4.393  18.105  1.00 41.48           C  
ATOM   1143  NH1 ARG A 310       8.537   4.203  16.797  1.00 38.06           N  
ATOM   1144  NH2 ARG A 310       8.400   3.353  18.926  1.00 51.43           N  
ATOM   1145  N   GLY A 311       2.652   6.674  15.356  1.00 13.49           N  
ATOM   1146  CA  GLY A 311       1.823   6.329  14.217  1.00 13.96           C  
ATOM   1147  C   GLY A 311       2.015   4.908  13.730  1.00 11.09           C  
ATOM   1148  O   GLY A 311       2.061   3.963  14.518  1.00 10.55           O  
ATOM   1149  N   TRP A 312       2.130   4.757  12.417  1.00 11.05           N  
ATOM   1150  CA  TRP A 312       2.226   3.437  11.815  1.00 10.94           C  
ATOM   1151  C   TRP A 312       3.571   2.771  12.078  1.00 12.06           C  
ATOM   1152  O   TRP A 312       3.707   1.561  11.929  1.00 14.24           O  
ATOM   1153  CB  TRP A 312       1.906   3.502  10.321  1.00 11.13           C  
ATOM   1154  CG  TRP A 312       0.450   3.796  10.079  1.00 10.95           C  
ATOM   1155  CD1 TRP A 312      -0.109   5.006   9.788  1.00 12.74           C  
ATOM   1156  CD2 TRP A 312      -0.631   2.859  10.145  1.00 11.26           C  
ATOM   1157  NE1 TRP A 312      -1.475   4.878   9.656  1.00 12.30           N  
ATOM   1158  CE2 TRP A 312      -1.818   3.568   9.871  1.00 13.42           C  
ATOM   1159  CE3 TRP A 312      -0.710   1.488  10.406  1.00 12.19           C  
ATOM   1160  CZ2 TRP A 312      -3.064   2.950   9.843  1.00 15.80           C  
ATOM   1161  CZ3 TRP A 312      -1.947   0.876  10.380  1.00 13.85           C  
ATOM   1162  CH2 TRP A 312      -3.109   1.608  10.102  1.00 16.27           C  
ATOM   1163  N   ASP A 313       4.560   3.558  12.483  1.00 12.05           N  
ATOM   1164  CA  ASP A 313       5.822   2.987  12.939  1.00 14.16           C  
ATOM   1165  C   ASP A 313       5.598   2.153  14.196  1.00 15.06           C  
ATOM   1166  O   ASP A 313       6.157   1.068  14.335  1.00 13.23           O  
ATOM   1167  CB  ASP A 313       6.856   4.086  13.203  1.00 13.51           C  
ATOM   1168  CG  ASP A 313       7.386   4.698  11.926  1.00 23.84           C  
ATOM   1169  OD1 ASP A 313       7.645   3.937  10.972  1.00 22.80           O  
ATOM   1170  OD2 ASP A 313       7.542   5.937  11.875  1.00 33.63           O  
ATOM   1171  N   GLY A 314       4.778   2.666  15.108  1.00 11.76           N  
ATOM   1172  CA  GLY A 314       4.420   1.937  16.312  1.00 12.69           C  
ATOM   1173  C   GLY A 314       3.672   0.656  16.000  1.00 12.13           C  
ATOM   1174  O   GLY A 314       3.849  -0.362  16.675  1.00 10.58           O  
ATOM   1175  N   PHE A 315       2.832   0.720  14.971  1.00 11.51           N  
ATOM   1176  CA  PHE A 315       2.059  -0.426  14.501  1.00 11.46           C  
ATOM   1177  C   PHE A 315       2.993  -1.531  14.028  1.00 11.32           C  
ATOM   1178  O   PHE A 315       2.857  -2.692  14.415  1.00 12.59           O  
ATOM   1179  CB  PHE A 315       1.137   0.025  13.365  1.00 10.74           C  
ATOM   1180  CG  PHE A 315       0.398  -1.094  12.681  1.00  9.74           C  
ATOM   1181  CD1 PHE A 315      -0.715  -1.670  13.263  1.00 11.99           C  
ATOM   1182  CD2 PHE A 315       0.799  -1.542  11.436  1.00 12.10           C  
ATOM   1183  CE1 PHE A 315      -1.405  -2.691  12.622  1.00 10.91           C  
ATOM   1184  CE2 PHE A 315       0.112  -2.560  10.788  1.00 10.53           C  
ATOM   1185  CZ  PHE A 315      -0.989  -3.133  11.383  1.00 13.46           C  
ATOM   1186  N   VAL A 316       3.957  -1.160  13.196  1.00  9.47           N  
ATOM   1187  CA  VAL A 316       4.934  -2.119  12.693  1.00  8.16           C  
ATOM   1188  C   VAL A 316       5.733  -2.739  13.838  1.00 11.96           C  
ATOM   1189  O   VAL A 316       5.948  -3.950  13.880  1.00 14.91           O  
ATOM   1190  CB  VAL A 316       5.891  -1.454  11.683  1.00 10.88           C  
ATOM   1191  CG1 VAL A 316       6.993  -2.422  11.272  1.00 13.98           C  
ATOM   1192  CG2 VAL A 316       5.118  -0.965  10.465  1.00 12.95           C  
ATOM   1193  N   GLU A 317       6.163  -1.904  14.772  1.00 11.20           N  
ATOM   1194  CA  GLU A 317       6.970  -2.374  15.893  1.00 11.33           C  
ATOM   1195  C   GLU A 317       6.188  -3.279  16.838  1.00 12.40           C  
ATOM   1196  O   GLU A 317       6.715  -4.278  17.334  1.00 12.15           O  
ATOM   1197  CB  GLU A 317       7.555  -1.183  16.648  1.00 11.60           C  
ATOM   1198  CG  GLU A 317       8.497  -0.342  15.795  1.00 17.37           C  
ATOM   1199  CD  GLU A 317       9.053   0.849  16.540  1.00 33.75           C  
ATOM   1200  OE1 GLU A 317       8.647   1.061  17.701  1.00 37.05           O  
ATOM   1201  OE2 GLU A 317       9.896   1.571  15.966  1.00 32.93           O  
ATOM   1202  N   PHE A 318       4.926  -2.937  17.078  1.00 10.93           N  
ATOM   1203  CA  PHE A 318       4.089  -3.716  17.992  1.00 11.14           C  
ATOM   1204  C   PHE A 318       3.963  -5.169  17.542  1.00 13.54           C  
ATOM   1205  O   PHE A 318       3.994  -6.093  18.364  1.00 14.37           O  
ATOM   1206  CB  PHE A 318       2.699  -3.081  18.125  1.00 12.27           C  
ATOM   1207  CG  PHE A 318       1.799  -3.782  19.109  1.00 11.94           C  
ATOM   1208  CD1 PHE A 318       1.890  -3.517  20.468  1.00 16.02           C  
ATOM   1209  CD2 PHE A 318       0.863  -4.705  18.675  1.00 13.68           C  
ATOM   1210  CE1 PHE A 318       1.063  -4.163  21.372  1.00 11.89           C  
ATOM   1211  CE2 PHE A 318       0.031  -5.351  19.574  1.00 10.88           C  
ATOM   1212  CZ  PHE A 318       0.129  -5.080  20.922  1.00 14.25           C  
ATOM   1213  N   PHE A 319       3.814  -5.371  16.236  1.00  9.31           N  
ATOM   1214  CA  PHE A 319       3.605  -6.713  15.705  1.00 11.86           C  
ATOM   1215  C   PHE A 319       4.896  -7.361  15.213  1.00 10.89           C  
ATOM   1216  O   PHE A 319       4.872  -8.451  14.644  1.00 13.94           O  
ATOM   1217  CB  PHE A 319       2.549  -6.686  14.592  1.00  9.77           C  
ATOM   1218  CG  PHE A 319       1.164  -6.385  15.094  1.00  9.02           C  
ATOM   1219  CD1 PHE A 319       0.482  -7.308  15.871  1.00 11.73           C  
ATOM   1220  CD2 PHE A 319       0.547  -5.183  14.789  1.00 11.06           C  
ATOM   1221  CE1 PHE A 319      -0.791  -7.037  16.342  1.00 11.93           C  
ATOM   1222  CE2 PHE A 319      -0.724  -4.904  15.252  1.00 12.29           C  
ATOM   1223  CZ  PHE A 319      -1.395  -5.834  16.033  1.00 12.90           C  
ATOM   1224  N   HIS A 320       6.022  -6.693  15.439  1.00 11.14           N  
ATOM   1225  CA  HIS A 320       7.297  -7.220  14.970  1.00 12.15           C  
ATOM   1226  C   HIS A 320       7.711  -8.445  15.777  1.00 14.28           C  
ATOM   1227  O   HIS A 320       7.718  -8.418  17.008  1.00 16.64           O  
ATOM   1228  CB  HIS A 320       8.396  -6.157  15.035  1.00 13.86           C  
ATOM   1229  CG  HIS A 320       9.720  -6.642  14.533  1.00 14.54           C  
ATOM   1230  ND1 HIS A 320      10.016  -6.739  13.190  1.00 20.67           N  
ATOM   1231  CD2 HIS A 320      10.822  -7.071  15.192  1.00 14.83           C  
ATOM   1232  CE1 HIS A 320      11.243  -7.206  13.044  1.00 17.45           C  
ATOM   1233  NE2 HIS A 320      11.756  -7.411  14.243  1.00 14.80           N  
ATOM   1234  N   VAL A 321       8.053  -9.518  15.072  1.00 12.29           N  
ATOM   1235  CA  VAL A 321       8.525 -10.741  15.709  1.00 12.06           C  
ATOM   1236  C   VAL A 321       9.988 -10.963  15.349  1.00 16.17           C  
ATOM   1237  O   VAL A 321      10.315 -11.271  14.204  1.00 18.68           O  
ATOM   1238  CB  VAL A 321       7.701 -11.962  15.266  1.00 17.49           C  
ATOM   1239  CG1 VAL A 321       8.293 -13.240  15.851  1.00 21.27           C  
ATOM   1240  CG2 VAL A 321       6.250 -11.794  15.682  1.00 19.78           C  
ATOM   1241  N   GLU A 322      10.861 -10.796  16.335  1.00 17.07           N  
ATOM   1242  CA  GLU A 322      12.301 -10.887  16.113  1.00 19.44           C  
ATOM   1243  C   GLU A 322      12.764 -12.333  15.986  1.00 20.04           C  
ATOM   1244  O   GLU A 322      12.084 -13.255  16.430  1.00 20.70           O  
ATOM   1245  CB  GLU A 322      13.067 -10.177  17.233  1.00 22.41           C  
ATOM   1246  CG  GLU A 322      12.971 -10.836  18.605  1.00 29.59           C  
ATOM   1247  CD  GLU A 322      11.756 -10.388  19.406  1.00 33.69           C  
ATOM   1248  OE1 GLU A 322      10.682 -10.147  18.810  1.00 28.88           O  
ATOM   1249  OE2 GLU A 322      11.877 -10.282  20.644  1.00 34.45           O  
ATOM   1250  N   ASP A 323      13.922 -12.523  15.362  1.00 20.31           N  
ATOM   1251  CA  ASP A 323      14.518 -13.845  15.232  1.00 25.45           C  
ATOM   1252  C   ASP A 323      15.926 -13.794  15.802  1.00 28.49           C  
ATOM   1253  O   ASP A 323      16.897 -14.132  15.127  1.00 39.69           O  
ATOM   1254  CB  ASP A 323      14.553 -14.279  13.766  1.00 30.11           C  
ATOM   1255  CG  ASP A 323      14.892 -15.746  13.599  1.00 40.58           C  
ATOM   1256  OD1 ASP A 323      14.845 -16.491  14.602  1.00 39.85           O  
ATOM   1257  OD2 ASP A 323      15.197 -16.158  12.461  1.00 39.27           O  
ATOM   1258  N   LEU A 324      16.025 -13.363  17.053  1.00 23.06           N  
ATOM   1259  CA  LEU A 324      17.314 -13.180  17.707  1.00 27.46           C  
ATOM   1260  C   LEU A 324      17.581 -14.303  18.701  1.00 34.42           C  
ATOM   1261  O   LEU A 324      16.730 -14.621  19.529  1.00 30.39           O  
ATOM   1262  CB  LEU A 324      17.345 -11.831  18.426  1.00 26.76           C  
ATOM   1263  CG  LEU A 324      16.884 -10.633  17.592  1.00 26.38           C  
ATOM   1264  CD1 LEU A 324      16.726  -9.394  18.458  1.00 26.35           C  
ATOM   1265  CD2 LEU A 324      17.859 -10.377  16.457  1.00 31.29           C  
ATOM   1266  N   GLU A 325      18.764 -14.903  18.611  1.00 47.33           N  
ATOM   1267  CA  GLU A 325      19.180 -15.909  19.579  1.00 52.95           C  
ATOM   1268  C   GLU A 325      19.582 -15.220  20.876  1.00 60.71           C  
ATOM   1269  O   GLU A 325      20.704 -15.388  21.357  1.00 64.45           O  
ATOM   1270  CB  GLU A 325      20.349 -16.730  19.035  1.00 45.57           C  
ATOM   1271  N   GLY A 326      18.658 -14.439  21.431  1.00 49.76           N  
ATOM   1272  CA  GLY A 326      18.918 -13.644  22.618  1.00 44.97           C  
ATOM   1273  C   GLY A 326      19.367 -14.464  23.810  1.00 58.14           C  
ATOM   1274  O   GLY A 326      20.536 -14.423  24.193  1.00 54.72           O  
ATOM   1276  N   GLY B   0     -28.314  -2.961  25.043  1.00 58.04           N  
ATOM   1277  CA  GLY B   0     -28.938  -1.772  24.491  1.00 41.53           C  
ATOM   1278  C   GLY B   0     -29.157  -1.882  22.995  1.00 37.23           C  
ATOM   1279  O   GLY B   0     -29.698  -2.874  22.512  1.00 36.42           O  
ATOM   1280  N   ARG B   1     -28.734  -0.858  22.260  1.00 30.30           N  
ATOM   1281  CA  ARG B   1     -28.864  -0.854  20.808  1.00 32.80           C  
ATOM   1282  C   ARG B   1     -27.956  -1.910  20.187  1.00 22.84           C  
ATOM   1283  O   ARG B   1     -26.864  -2.160  20.689  1.00 22.16           O  
ATOM   1284  CB  ARG B   1     -28.524   0.526  20.250  1.00 33.48           C  
ATOM   1285  CG  ARG B   1     -29.338   1.653  20.862  1.00 41.80           C  
ATOM   1286  CD  ARG B   1     -28.959   2.990  20.254  1.00 38.02           C  
ATOM   1287  NE  ARG B   1     -29.007   2.943  18.796  1.00 38.11           N  
ATOM   1288  CZ  ARG B   1     -28.828   3.996  18.007  1.00 39.35           C  
ATOM   1289  NH1 ARG B   1     -28.590   5.190  18.533  1.00 39.37           N  
ATOM   1290  NH2 ARG B   1     -28.890   3.855  16.691  1.00 42.03           N  
ATOM   1291  N   PRO B   2     -28.411  -2.537  19.091  1.00 20.52           N  
ATOM   1292  CA  PRO B   2     -27.660  -3.612  18.429  1.00 20.37           C  
ATOM   1293  C   PRO B   2     -26.194  -3.258  18.164  1.00 22.33           C  
ATOM   1294  O   PRO B   2     -25.322  -4.108  18.358  1.00 23.61           O  
ATOM   1295  CB  PRO B   2     -28.410  -3.794  17.108  1.00 21.83           C  
ATOM   1296  CG  PRO B   2     -29.807  -3.396  17.428  1.00 20.50           C  
ATOM   1297  CD  PRO B   2     -29.704  -2.280  18.431  1.00 20.33           C  
ATOM   1298  N   GLU B   3     -25.929  -2.027  17.735  1.00 17.27           N  
ATOM   1299  CA  GLU B   3     -24.567  -1.613  17.398  1.00 16.96           C  
ATOM   1300  C   GLU B   3     -23.597  -1.886  18.544  1.00 18.19           C  
ATOM   1301  O   GLU B   3     -22.420  -2.176  18.320  1.00 19.56           O  
ATOM   1302  CB  GLU B   3     -24.530  -0.133  17.013  1.00 20.71           C  
ATOM   1303  CG  GLU B   3     -24.992   0.809  18.111  1.00 30.60           C  
ATOM   1304  CD  GLU B   3     -25.515   2.127  17.567  1.00 35.07           C  
ATOM   1305  OE1 GLU B   3     -25.947   2.161  16.396  1.00 40.02           O  
ATOM   1306  OE2 GLU B   3     -25.500   3.127  18.314  1.00 40.85           O  
ATOM   1307  N   ILE B   4     -24.096  -1.802  19.772  1.00 18.13           N  
ATOM   1308  CA  ILE B   4     -23.256  -2.035  20.939  1.00 19.28           C  
ATOM   1309  C   ILE B   4     -22.867  -3.504  21.049  1.00 20.55           C  
ATOM   1310  O   ILE B   4     -21.745  -3.824  21.444  1.00 20.74           O  
ATOM   1311  CB  ILE B   4     -23.948  -1.582  22.233  1.00 23.67           C  
ATOM   1312  CG1 ILE B   4     -24.398  -0.126  22.109  1.00 31.44           C  
ATOM   1313  CG2 ILE B   4     -23.010  -1.745  23.418  1.00 32.07           C  
ATOM   1314  CD1 ILE B   4     -25.211   0.358  23.293  1.00 34.35           C  
ATOM   1315  N   TRP B   5     -23.792  -4.395  20.696  1.00 16.79           N  
ATOM   1316  CA  TRP B   5     -23.516  -5.828  20.722  1.00 18.54           C  
ATOM   1317  C   TRP B   5     -22.415  -6.189  19.733  1.00 15.89           C  
ATOM   1318  O   TRP B   5     -21.512  -6.970  20.048  1.00 14.42           O  
ATOM   1319  CB  TRP B   5     -24.768  -6.637  20.383  1.00 21.96           C  
ATOM   1320  CG  TRP B   5     -25.967  -6.304  21.204  1.00 32.27           C  
ATOM   1321  CD1 TRP B   5     -25.983  -5.815  22.477  1.00 36.57           C  
ATOM   1322  CD2 TRP B   5     -27.337  -6.456  20.812  1.00 37.06           C  
ATOM   1323  NE1 TRP B   5     -27.282  -5.642  22.900  1.00 44.17           N  
ATOM   1324  CE2 TRP B   5     -28.131  -6.030  21.897  1.00 43.47           C  
ATOM   1325  CE3 TRP B   5     -27.970  -6.909  19.649  1.00 35.53           C  
ATOM   1326  CZ2 TRP B   5     -29.526  -6.043  21.851  1.00 49.83           C  
ATOM   1327  CZ3 TRP B   5     -29.354  -6.920  19.605  1.00 38.93           C  
ATOM   1328  CH2 TRP B   5     -30.116  -6.490  20.700  1.00 30.69           C  
ATOM   1329  N   TYR B   6     -22.501  -5.631  18.531  1.00 11.86           N  
ATOM   1330  CA  TYR B   6     -21.497  -5.883  17.500  1.00 14.87           C  
ATOM   1331  C   TYR B   6     -20.142  -5.320  17.904  1.00 14.24           C  
ATOM   1332  O   TYR B   6     -19.113  -5.974  17.730  1.00 14.25           O  
ATOM   1333  CB  TYR B   6     -21.930  -5.289  16.159  1.00 13.05           C  
ATOM   1334  CG  TYR B   6     -23.049  -6.055  15.496  1.00 17.42           C  
ATOM   1335  CD1 TYR B   6     -24.373  -5.813  15.827  1.00 16.55           C  
ATOM   1336  CD2 TYR B   6     -22.779  -7.020  14.537  1.00 24.00           C  
ATOM   1337  CE1 TYR B   6     -25.401  -6.517  15.224  1.00 16.96           C  
ATOM   1338  CE2 TYR B   6     -23.801  -7.727  13.924  1.00 19.44           C  
ATOM   1339  CZ  TYR B   6     -25.108  -7.470  14.272  1.00 18.61           C  
ATOM   1340  OH  TYR B   6     -26.122  -8.176  13.670  1.00 21.74           O  
ATOM   1341  N   ALA B   7     -20.147  -4.106  18.446  1.00 12.95           N  
ATOM   1342  CA  ALA B   7     -18.913  -3.477  18.892  1.00 13.52           C  
ATOM   1343  C   ALA B   7     -18.259  -4.310  19.985  1.00 14.73           C  
ATOM   1344  O   ALA B   7     -17.036  -4.439  20.031  1.00 15.63           O  
ATOM   1345  CB  ALA B   7     -19.184  -2.064  19.392  1.00 14.22           C  
ATOM   1346  N   GLN B   8     -19.080  -4.872  20.867  1.00 13.53           N  
ATOM   1347  CA  GLN B   8     -18.573  -5.688  21.961  1.00 16.69           C  
ATOM   1348  C   GLN B   8     -17.813  -6.901  21.441  1.00 19.05           C  
ATOM   1349  O   GLN B   8     -16.741  -7.238  21.946  1.00 16.00           O  
ATOM   1350  CB  GLN B   8     -19.712  -6.130  22.883  1.00 21.99           C  
ATOM   1351  CG  GLN B   8     -19.273  -7.098  23.962  1.00 27.47           C  
ATOM   1352  CD  GLN B   8     -18.100  -6.572  24.764  1.00 40.28           C  
ATOM   1353  OE1 GLN B   8     -17.995  -5.371  25.020  1.00 39.83           O  
ATOM   1354  NE2 GLN B   8     -17.209  -7.472  25.164  1.00 41.77           N  
ATOM   1355  N   GLU B   9     -18.374  -7.555  20.431  1.00 15.51           N  
ATOM   1356  CA  GLU B   9     -17.733  -8.708  19.818  1.00 16.13           C  
ATOM   1357  C   GLU B   9     -16.370  -8.324  19.233  1.00 15.74           C  
ATOM   1358  O   GLU B   9     -15.382  -9.033  19.418  1.00 13.94           O  
ATOM   1359  CB  GLU B   9     -18.637  -9.297  18.734  1.00 19.15           C  
ATOM   1360  CG  GLU B   9     -18.106 -10.566  18.088  1.00 34.44           C  
ATOM   1361  CD  GLU B   9     -18.277 -11.788  18.969  1.00 41.87           C  
ATOM   1362  OE1 GLU B   9     -18.834 -11.651  20.079  1.00 50.30           O  
ATOM   1363  OE2 GLU B   9     -17.858 -12.888  18.549  1.00 50.70           O  
ATOM   1364  N   LEU B  10     -16.310  -7.190  18.543  1.00 13.40           N  
ATOM   1365  CA  LEU B  10     -15.049  -6.747  17.952  1.00 13.30           C  
ATOM   1366  C   LEU B  10     -14.043  -6.330  19.016  1.00 13.23           C  
ATOM   1367  O   LEU B  10     -12.841  -6.558  18.868  1.00 11.14           O  
ATOM   1368  CB  LEU B  10     -15.278  -5.602  16.966  1.00 14.36           C  
ATOM   1369  CG  LEU B  10     -16.095  -5.965  15.726  1.00 14.40           C  
ATOM   1370  CD1 LEU B  10     -16.542  -4.714  14.987  1.00 19.32           C  
ATOM   1371  CD2 LEU B  10     -15.312  -6.885  14.804  1.00 14.13           C  
ATOM   1372  N   ARG B  11     -14.536  -5.712  20.085  1.00 12.67           N  
ATOM   1373  CA  ARG B  11     -13.672  -5.322  21.193  1.00 11.13           C  
ATOM   1374  C   ARG B  11     -13.047  -6.545  21.856  1.00 12.07           C  
ATOM   1375  O   ARG B  11     -11.861  -6.549  22.194  1.00 14.47           O  
ATOM   1376  CB  ARG B  11     -14.453  -4.515  22.234  1.00 14.75           C  
ATOM   1377  CG  ARG B  11     -13.562  -3.931  23.315  1.00 18.72           C  
ATOM   1378  CD  ARG B  11     -14.367  -3.265  24.417  1.00 20.79           C  
ATOM   1379  NE  ARG B  11     -15.114  -2.101  23.944  1.00 26.02           N  
ATOM   1380  CZ  ARG B  11     -15.920  -1.381  24.717  1.00 36.64           C  
ATOM   1381  NH1 ARG B  11     -16.083  -1.717  25.990  1.00 32.74           N  
ATOM   1382  NH2 ARG B  11     -16.565  -0.334  24.221  1.00 31.07           N  
ATOM   1383  N   ARG B  12     -13.855  -7.581  22.050  1.00 11.97           N  
ATOM   1384  CA  ARG B  12     -13.385  -8.804  22.686  1.00 10.96           C  
ATOM   1385  C   ARG B  12     -12.300  -9.454  21.840  1.00 13.55           C  
ATOM   1386  O   ARG B  12     -11.232  -9.816  22.343  1.00 18.28           O  
ATOM   1387  CB  ARG B  12     -14.546  -9.782  22.886  1.00 17.12           C  
ATOM   1388  CG  ARG B  12     -14.138 -11.083  23.565  1.00 25.10           C  
ATOM   1389  CD  ARG B  12     -15.270 -12.101  23.559  1.00 33.59           C  
ATOM   1390  NE  ARG B  12     -15.691 -12.455  22.206  1.00 39.58           N  
ATOM   1391  CZ  ARG B  12     -15.098 -13.378  21.456  1.00 40.45           C  
ATOM   1392  NH1 ARG B  12     -14.049 -14.042  21.923  1.00 42.42           N  
ATOM   1393  NH2 ARG B  12     -15.551 -13.635  20.235  1.00 49.25           N  
ATOM   1394  N   ILE B  13     -12.585  -9.601  20.550  1.00 14.45           N  
ATOM   1395  CA  ILE B  13     -11.627 -10.175  19.616  1.00 10.86           C  
ATOM   1396  C   ILE B  13     -10.342  -9.354  19.589  1.00 13.22           C  
ATOM   1397  O   ILE B  13      -9.240  -9.906  19.632  1.00 12.60           O  
ATOM   1398  CB  ILE B  13     -12.216 -10.273  18.199  1.00 11.84           C  
ATOM   1399  CG1 ILE B  13     -13.350 -11.303  18.174  1.00 11.90           C  
ATOM   1400  CG2 ILE B  13     -11.138 -10.651  17.199  1.00 10.08           C  
ATOM   1401  CD1 ILE B  13     -14.141 -11.315  16.877  1.00 20.52           C  
ATOM   1402  N   GLY B  14     -10.489  -8.035  19.533  1.00 10.74           N  
ATOM   1403  CA  GLY B  14      -9.342  -7.145  19.479  1.00  9.71           C  
ATOM   1404  C   GLY B  14      -8.478  -7.208  20.725  1.00 13.78           C  
ATOM   1405  O   GLY B  14      -7.251  -7.230  20.640  1.00 11.65           O  
ATOM   1406  N   ASP B  15      -9.113  -7.238  21.892  1.00 10.08           N  
ATOM   1407  CA  ASP B  15      -8.371  -7.286  23.147  1.00 10.69           C  
ATOM   1408  C   ASP B  15      -7.648  -8.621  23.327  1.00 15.64           C  
ATOM   1409  O   ASP B  15      -6.531  -8.676  23.846  1.00 13.16           O  
ATOM   1410  CB  ASP B  15      -9.300  -7.016  24.329  1.00 12.27           C  
ATOM   1411  CG  ASP B  15      -9.685  -5.557  24.443  1.00 16.32           C  
ATOM   1412  OD1 ASP B  15      -9.011  -4.703  23.825  1.00 13.73           O  
ATOM   1413  OD2 ASP B  15     -10.664  -5.262  25.153  1.00 20.75           O  
ATOM   1414  N   GLU B  16      -8.296  -9.694  22.897  1.00 16.42           N  
ATOM   1415  CA  GLU B  16      -7.701 -11.020  22.940  1.00 16.87           C  
ATOM   1416  C   GLU B  16      -6.487 -11.075  22.015  1.00 19.95           C  
ATOM   1417  O   GLU B  16      -5.436 -11.615  22.370  1.00 16.53           O  
ATOM   1418  CB  GLU B  16      -8.747 -12.058  22.533  1.00 20.21           C  
ATOM   1419  CG  GLU B  16      -8.182 -13.377  22.050  1.00 40.04           C  
ATOM   1420  CD  GLU B  16      -9.257 -14.281  21.471  1.00 41.14           C  
ATOM   1421  OE1 GLU B  16     -10.400 -14.250  21.977  1.00 41.73           O  
ATOM   1422  OE2 GLU B  16      -8.959 -15.020  20.510  1.00 37.02           O  
ATOM   1423  N   PHE B  17      -6.630 -10.496  20.828  1.00 15.47           N  
ATOM   1424  CA  PHE B  17      -5.534 -10.460  19.875  1.00 12.50           C  
ATOM   1425  C   PHE B  17      -4.397  -9.582  20.395  1.00 15.39           C  
ATOM   1426  O   PHE B  17      -3.224  -9.930  20.270  1.00 14.71           O  
ATOM   1427  CB  PHE B  17      -6.021  -9.962  18.515  1.00 18.36           C  
ATOM   1428  CG  PHE B  17      -5.055 -10.219  17.402  1.00 16.11           C  
ATOM   1429  CD1 PHE B  17      -4.927 -11.488  16.865  1.00 20.26           C  
ATOM   1430  CD2 PHE B  17      -4.278  -9.198  16.893  1.00 19.93           C  
ATOM   1431  CE1 PHE B  17      -4.042 -11.734  15.843  1.00 23.76           C  
ATOM   1432  CE2 PHE B  17      -3.385  -9.437  15.872  1.00 20.23           C  
ATOM   1433  CZ  PHE B  17      -3.267 -10.709  15.347  1.00 20.97           C  
ATOM   1434  N   ASN B  18      -4.746  -8.440  20.981  1.00 13.40           N  
ATOM   1435  CA  ASN B  18      -3.736  -7.537  21.525  1.00  9.49           C  
ATOM   1436  C   ASN B  18      -2.843  -8.244  22.537  1.00 14.06           C  
ATOM   1437  O   ASN B  18      -1.632  -8.018  22.588  1.00 14.21           O  
ATOM   1438  CB  ASN B  18      -4.393  -6.329  22.186  1.00 12.39           C  
ATOM   1439  CG  ASN B  18      -3.443  -5.160  22.323  1.00 13.96           C  
ATOM   1440  OD1 ASN B  18      -3.140  -4.489  21.345  1.00 12.73           O  
ATOM   1441  ND2 ASN B  18      -2.961  -4.916  23.541  1.00 14.77           N  
ATOM   1442  N   ALA B  19      -3.453  -9.104  23.343  1.00 13.27           N  
ATOM   1443  CA  ALA B  19      -2.730  -9.799  24.398  1.00 14.31           C  
ATOM   1444  C   ALA B  19      -1.706 -10.804  23.858  1.00 13.65           C  
ATOM   1445  O   ALA B  19      -0.768 -11.171  24.558  1.00 15.92           O  
ATOM   1446  CB  ALA B  19      -3.705 -10.473  25.352  1.00 13.79           C  
ATOM   1447  N   TYR B  20      -1.875 -11.250  22.617  1.00 12.84           N  
ATOM   1448  CA  TYR B  20      -0.865 -12.112  22.006  1.00 13.98           C  
ATOM   1449  C   TYR B  20       0.459 -11.381  21.797  1.00 17.01           C  
ATOM   1450  O   TYR B  20       1.525 -11.993  21.814  1.00 15.14           O  
ATOM   1451  CB  TYR B  20      -1.329 -12.636  20.647  1.00 13.10           C  
ATOM   1452  CG  TYR B  20      -2.266 -13.821  20.684  1.00 12.75           C  
ATOM   1453  CD1 TYR B  20      -3.504 -13.763  20.058  1.00 13.47           C  
ATOM   1454  CD2 TYR B  20      -1.901 -15.007  21.304  1.00 15.84           C  
ATOM   1455  CE1 TYR B  20      -4.361 -14.846  20.071  1.00 16.94           C  
ATOM   1456  CE2 TYR B  20      -2.756 -16.098  21.325  1.00 18.08           C  
ATOM   1457  CZ  TYR B  20      -3.980 -16.011  20.705  1.00 23.65           C  
ATOM   1458  OH  TYR B  20      -4.829 -17.091  20.721  1.00 22.39           O  
ATOM   1459  N   TYR B  21       0.390 -10.070  21.588  1.00 13.69           N  
ATOM   1460  CA  TYR B  21       1.561  -9.312  21.159  1.00 13.66           C  
ATOM   1461  C   TYR B  21       2.060  -8.301  22.183  1.00 15.08           C  
ATOM   1462  O   TYR B  21       3.228  -7.920  22.160  1.00 21.24           O  
ATOM   1463  CB  TYR B  21       1.269  -8.586  19.843  1.00 13.44           C  
ATOM   1464  CG  TYR B  21       1.316  -9.461  18.617  1.00 13.32           C  
ATOM   1465  CD1 TYR B  21       0.158 -10.026  18.096  1.00 15.57           C  
ATOM   1466  CD2 TYR B  21       2.516  -9.705  17.963  1.00 12.89           C  
ATOM   1467  CE1 TYR B  21       0.201 -10.817  16.964  1.00 13.84           C  
ATOM   1468  CE2 TYR B  21       2.565 -10.492  16.833  1.00 12.26           C  
ATOM   1469  CZ  TYR B  21       1.409 -11.049  16.340  1.00 12.36           C  
ATOM   1470  OH  TYR B  21       1.470 -11.835  15.212  1.00 16.11           O  
ATOM   1471  N   ALA B  22       1.176  -7.864  23.071  1.00 14.78           N  
ATOM   1472  CA  ALA B  22       1.512  -6.816  24.028  1.00 15.62           C  
ATOM   1473  C   ALA B  22       2.584  -7.292  25.000  1.00 24.55           C  
ATOM   1474  O   ALA B  22       2.483  -8.381  25.561  1.00 19.25           O  
ATOM   1475  CB  ALA B  22       0.272  -6.373  24.782  1.00 17.60           C  
ATOM   1476  N   ARG B  23       3.606  -6.469  25.201  1.00 24.19           N  
ATOM   1477  CA  ARG B  23       4.695  -6.829  26.100  1.00 33.62           C  
ATOM   1478  C   ARG B  23       5.583  -5.637  26.437  1.00 44.22           C  
ATOM   1479  O   ARG B  23       6.581  -5.779  27.146  1.00 42.46           O  
ATOM   1480  CB  ARG B  23       5.532  -7.954  25.494  1.00 26.17           C  
ATOM   1481  CG  ARG B  23       6.148  -7.623  24.144  1.00 31.66           C  
ATOM   1482  CD  ARG B  23       6.855  -8.842  23.589  1.00 40.80           C  
ATOM   1483  NE  ARG B  23       7.598  -8.571  22.363  1.00 42.08           N  
ATOM   1484  CZ  ARG B  23       7.080  -8.652  21.142  1.00 46.01           C  
ATOM   1485  NH1 ARG B  23       5.806  -8.980  20.983  1.00 44.99           N  
ATOM   1486  NH2 ARG B  23       7.835  -8.404  20.079  1.00 33.48           N  
ATOM   1487  OXT ARG B  23       5.326  -4.511  26.009  1.00 41.12           O  
