# Supplementary material for: Characterizing the consensus residue specificity and surface of BCL-2 binding to BH3 ligands using the Knob-Socket model
Source: PLoS One. 2023 Feb 16;18(2):e0281463. doi: 10.1371/journal.pone.0281463 (PMC9934389; doi:10.1371/journal.pone.0281463)
Supplement: S1 File — (TGZ) [file pone.0281463.s008.tgz › BCL3_Bax_KS_files/3kj0/f3kj0.nomc.newann]

5 H5E0T0C0D0 lhnnhnnnnn 2:1+1+1 7.51 I T S A W 0.00 27.62 0.02 0.00 9.89 H2 H4 H4 H4 H15 A A A A A 181 205 206 209 312
5 H5E0T0C0D0 hnnnnnnnhn :2+:2+1 1.98 I A L W F 0.00 0.00 0.00 9.89 0.00 H2 H4 H4 H15 H15 A A A A A 181 209 213 312 315
4 H4E0T0C0D0 nnnhhl 2:1+1 2.81 S I I W 1.12 0.00 0.24 9.89 H2 H2 H2 H15 A A A A 178 181 182 312
4 H4E0T0C0D0 nnnhhl 2:1+1 7.30 Q S I W 18.19 1.12 0.00 9.89 H2 H2 H2 H15 A A A A 177 178 181 312
4 H4E0T0C0D0 lnnnnn 2+1+1 2.53 I I L W 0.00 0.24 0.00 9.89 H2 H2 H4 H15 A A A A 181 182 213 312
5 H5E0T0C0D0 hnnnnnnnnl 2+:2+1 11.14 Q I T S W 18.19 0.00 27.62 0.02 9.89 H2 H2 H4 H4 H15 A A A A A 177 181 205 206 312
5 H5E0T0C0D0 hnnnnnnnhn :2+:2+1 10.84 L S V L W 34.64 1.12 1.46 7.07 9.89 H2 H2 H13 H13 H15 A A A A A 174 178 299 306 312
4 H4E0T0C0D0 nnnhhl 2:1+1 15.96 L Q S W 34.64 18.19 1.12 9.89 H2 H2 H2 H15 A A A A 174 177 178 312
4 H4E0T0C0D0 lnnnnn 2+1+1 15.57 L L G W 34.64 7.07 10.70 9.89 H2 H13 H15 H15 A A A A 174 306 311 312
4 H4E0T0C0D0 nnnnnh :2+1+1 6.36 W I L W 7.57 0.91 7.07 9.89 H11 H11 H13 H15 A A A A 261 264 306 312
4 H4E0T0C0D0 hnnnnh :2+:2 4.59 W I W F 7.57 0.91 9.89 0.00 H11 H11 H15 H15 A A A A 261 264 312 315
4 H4E0T0C0D0 lnnnnn 2+1+1 8.81 W L G W 7.57 7.07 10.70 9.89 H11 H13 H15 H15 A A A A 261 306 311 312
4 H4E0T0C0D0 nnnhhl 2:1+1 7.04 W G W F 7.57 10.70 9.89 0.00 H11 H15 H15 H15 A A A A 261 311 312 315
4 H4E0T0C0D0 nnnnnh :2+1+1 3.75 I I L W 0.91 0.00 4.20 9.89 H11 H11 H13 H15 A A A A 264 268 298 312
4 H4E0T0C0D0 hnnnnh :2+:2 2.70 I I W F 0.91 0.00 9.89 0.00 H11 H11 H15 H15 A A A A 264 268 312 315
4 H4E0T0C0D0 nnnnnh :2+1+1 5.52 I L L W 0.91 4.20 7.07 9.89 H11 H13 H13 H15 A A A A 264 298 306 312
4 H4E0T0C0D0 nnnnnn 1+1+1+1 2.53 I L I W 0.24 0.00 0.00 9.89 H2 H4 H11 H15 A A A A 182 213 268 312
4 H4E0T0C0D0 nnnnnh :2+1+1 2.47 L I W F 0.00 0.00 9.89 0.00 H4 H11 H15 H15 A A A A 213 268 312 315
4 H4E0T0C0D0 nnnnnn 1+1+1+1 3.58 I I L W 0.24 0.00 4.20 9.89 H2 H11 H13 H15 A A A A 182 268 298 312
4 H4E0T0C0D0 nnnhhl 2:1+1 5.66 L V L W 4.20 1.46 7.07 9.89 H13 H13 H13 H15 A A A A 298 299 306 312
4 H4E0T0C0D0 nnnhhl 2:1+1 31.56 T W D V 27.62 9.89 61.25 27.47 H4 H15 H15 H15 A A A A 205 312 313 316
4 H4E0T0C0D0 hnnnnh :2+:2 16.25 T A W V 27.62 0.00 9.89 27.47 H4 H4 H15 H15 A A A A 205 209 312 316
4 H4E0T0C0D0 nnnhhl 2:1+1 9.34 A W F V 0.00 9.89 0.00 27.47 H4 H15 H15 H15 A A A A 209 312 315 316
3 H1E0T0C2D0 lll 3 74.37 S D E 104.61 59.97 58.54 C1 C1 H2 A A A 171 172 173
2 H0E0T0C2D0 l 2 121.75 G S 138.90 104.61 C1 C1 A A 170 171
4 H3E0T0C1D0 lnnlnn 3+1 39.02 D L Y V 59.97 34.64 60.03 1.46 C1 H2 H2 H13 A A A A 172 174 175 299
4 H3E0T0C1D0 lnnnnh 2+:2 46.26 D L V R 59.97 34.64 1.46 88.98 C1 H2 H13 H13 A A A A 172 174 299 303
3 H2E0T0C1D0 lll 3 51.05 D E L 59.97 58.54 34.64 C1 H2 H2 A A A 172 173 174
3 H2E0T0C1D0 nnl 2+1 64.86 D Y R 59.97 60.03 74.59 C1 H2 H2 A A A 172 175 176
3 H2E0T0C1D0 nhl 2:1 64.37 D E R 59.97 58.54 74.59 C1 H2 H2 A A A 172 173 176
5 H3E0T0C2D0 lnnnnnnlhh 2:1+2 72.66 E R Q R S 58.54 74.59 18.19 161.61 50.39 H2 H2 H2 C3 C3 A A A A A 173 176 177 201 202
3 H3E0T0C0D0 hhl 2:1 37.12 E L Q 58.54 34.64 18.19 H2 H2 H2 A A A 173 174 177
4 H4E0T0C0D0 nnnhhl 2:1+1 23.60 Y S L T 60.03 1.12 33.24 0.00 H2 H2 H2 H13 A A A A 175 178 179 295
4 H4E0T0C0D0 hnnnnh :2+:2 15.65 Y S T V 60.03 1.12 0.00 1.46 H2 H2 H13 H13 A A A A 175 178 295 299
4 H4E0T0C0D0 hnnnnh :2+:2 40.80 Y L E T 60.03 33.24 69.93 0.00 H2 H2 H13 H13 A A A A 175 179 292 295
4 H4E0T0C0D0 nnnhhl 2:1+1 45.58 Y E T D 60.03 69.93 0.00 52.37 H2 H13 H13 H13 A A A A 175 292 295 296
4 H4E0T0C0D0 nnnhhl 2:1+1 28.46 Y T D V 60.03 0.00 52.37 1.46 H2 H13 H13 H13 A A A A 175 295 296 299
3 H3E0T0C0D0 hhl 2:1 55.95 Y R L 60.03 74.59 33.24 H2 H2 H2 A A A 175 176 179
4 H4E0T0C0D0 nnnhhl 2:1+1 24.31 L Y S V 34.64 60.03 1.12 1.46 H2 H2 H2 H13 A A A A 174 175 178 299
4 H4E0T0C0D0 nnnhhl 2:1+1 65.13 Y D V R 60.03 52.37 1.46 146.67 H2 H13 H13 H13 A A A A 175 296 299 300
5 H4E0T0C1D0 lhnnhnnnnn 2:1+1+1 55.29 R Q E R S 74.59 18.19 22.04 161.61 0.02 H2 H2 H2 C3 H4 A A A A A 176 177 180 201 206
4 H3E0T0C1D0 nnnnnh :2+1+1 33.26 R E M S 74.59 22.04 36.40 0.02 H2 H2 C3 H4 A A A A 176 180 199 206
3 H3E0T0C0D0 hhl 2:1 43.29 R L E 74.59 33.24 22.04 H2 H2 H2 A A A 176 179 180
3 H1E0T0C2D0 nnl 2+1 54.50 R M G 74.59 36.40 52.51 H2 C3 C3 A A A 176 199 200
3 H1E0T0C2D0 nnl 2+1 96.24 R G R 74.59 52.51 161.61 H2 C3 C3 A A A 176 200 201
5 H3E0T0C2D0 lnnnnnnlnn 2+2+1 60.96 R Q R S S 74.59 18.19 161.61 50.39 0.02 H2 H2 C3 C3 H4 A A A A A 176 177 201 202 206
4 H4E0T0C0D0 nnnhhl 2:1+1 10.49 L I S A 33.24 0.24 8.38 0.10 H2 H2 H2 H13 A A A A 179 182 183 291
4 H4E0T0C0D0 hnnnnh :2+:2 8.40 L I A T 33.24 0.24 0.10 0.00 H2 H2 H13 H13 A A A A 179 182 291 295
4 H4E0T0C0D0 hnnnnh :2+:2 23.26 L S E A 33.24 8.38 51.31 0.10 H2 H2 H13 H13 A A A A 179 183 288 291
4 H4E0T0C0D0 nnnhhl 2:1+1 38.65 L E A E 33.24 51.31 0.10 69.93 H2 H13 H13 H13 A A A A 179 288 291 292
4 H4E0T0C0D0 nnnhhl 2:1+1 25.82 L A E T 33.24 0.10 69.93 0.00 H2 H13 H13 H13 A A A A 179 291 292 295
3 H3E0T0C0D0 hhl 2:1 21.22 L E S 33.24 22.04 8.38 H2 H2 H2 A A A 179 180 183
4 H4E0T0C0D0 nnnhhl 2:1+1 8.65 S L I T 1.12 33.24 0.24 0.00 H2 H2 H2 H13 A A A A 178 179 182 295
5 H4E0T0C1D0 lhnnhnnnnn 2:1+1+1 16.18 E I R M L 22.04 0.00 16.13 36.40 6.31 H2 H2 H2 C3 H4 A A A A A 180 181 184 199 210
5 H2E0T0C3D0 llnnlnnnnh 3+:2 60.20 E R K P M 22.04 16.13 116.18 110.27 36.40 H2 H2 C3 C3 C3 A A A A A 180 184 197 198 199
4 H3E0T0C1D0 nnnnnh :2+1+1 18.07 E M G S 22.04 36.40 13.83 0.02 H2 C3 H4 H4 A A A A 180 199 203 206
5 H4E0T0C1D0 hnnnnnnnnl 2+:2+1 12.95 E I M S L 22.04 0.00 36.40 0.02 6.31 H2 H2 C3 H4 H4 A A A A A 180 181 199 206 210
3 H3E0T0C0D0 hhl 2:1 15.52 E S R 22.04 8.38 16.13 H2 H2 H2 A A A 180 183 184
4 H4E0T0C0D0 nnnhhl 2:1+1 10.06 Q E I S 18.19 22.04 0.00 0.02 H2 H2 H2 H4 A A A A 177 180 181 206
4 H4E0T0C0D0 nnnhhl 2:1+1 27.76 S L R I 8.38 0.00 102.42 0.23 H2 H2 H2 H13 A A A A 183 186 187 287
4 H4E0T0C0D0 hnnnnh :2+:2 2.18 S L I A 8.38 0.00 0.23 0.10 H2 H2 H13 H13 A A A A 183 186 287 291
4 H4E0T0C0D0 nnnhhl 2:1+1 2.18 I S L A 0.24 8.38 0.00 0.10 H2 H2 H2 H13 A A A A 182 183 186 291
3 H3E0T0C0D0 hhl 2:1 42.31 S R R 8.38 16.13 102.42 H2 H2 H2 A A A 183 184 187
4 H4E0T0C0D0 lnnnnh 2+:2 40.59 S R I E 8.38 102.42 0.23 51.31 H2 H2 H13 H13 A A A A 183 187 287 288
4 H4E0T0C0D0 nnnhhl 2:1+1 15.01 S I E A 8.38 0.23 51.31 0.10 H2 H13 H13 H13 A A A A 183 287 288 291
4 H3E0T0C1D0 nnnhhl 2:1+1 50.78 R R E D 16.13 102.42 16.42 68.16 H2 H2 H2 C3 A A A A 184 187 188 195
3 H1E0T0C2D0 nnl 2+1 66.82 R D K 16.13 68.16 116.18 H2 C3 C3 A A A 184 195 197
4 H4E0T0C0D0 nnnhhl 2:1+1 5.61 I R Y L 0.00 16.13 0.00 6.31 H2 H2 H2 H4 A A A A 181 184 185 210
4 H4E0T0C0D0 nnnhhl 2:1+1 9.71 R Y E L 16.13 0.00 16.42 6.31 H2 H2 H2 H4 A A A A 184 185 188 210
5 H5E0T0C0D0 lhhnhhnlnn 2:2+1 21.89 Y L R G D 0.00 0.00 67.03 0.00 42.41 H2 H4 H4 H4 H4 A A A A A 185 213 214 217 218
4 H4E0T0C0D0 nnnhhl 2:1+1 18.34 Y L L R 0.00 6.31 0.00 67.03 H2 H4 H4 H4 A A A A 185 210 213 214
4 H4E0T0C0D0 hnnnnh :2+:2 1.58 I Y L L 0.00 0.00 6.31 0.00 H2 H2 H4 H4 A A A A 181 185 210 213
4 H4E0T0C0D0 nnnhhl 2:1+1 0.06 I I Y L 0.00 0.24 0.00 0.00 H2 H2 H2 H4 A A A A 181 182 185 213
4 H4E0T0C0D0 nnnnnh :2+1+1 0.06 I Y L I 0.24 0.00 0.00 0.00 H2 H2 H4 H11 A A A A 182 185 213 268
4 H4E0T0C0D0 lnnnnn 2+1+1 0.00 Y L I S 0.00 0.00 0.00 0.00 H2 H4 H11 H11 A A A A 185 213 268 269
4 H4E0T0C0D0 nnnnnh :2+1+1 0.00 Y L G S 0.00 0.00 0.00 0.00 H2 H4 H4 H11 A A A A 185 213 217 269
4 H4E0T0C0D0 nnnhhl 2:1+1 0.06 I Y L I 0.24 0.00 0.00 0.00 H2 H2 H2 H11 A A A A 182 185 186 268
4 H4E0T0C0D0 lnnnnh 2+:2 0.00 Y L I A 0.00 0.00 0.00 0.00 H2 H2 H11 H11 A A A A 185 186 268 272
4 H4E0T0C0D0 nnnhhl 2:1+1 8.40 Y L Q A 0.00 0.00 33.61 0.00 H2 H2 H2 H11 A A A A 185 186 189 272
4 H4E0T0C0D0 hnnnnh :2+:2 22.44 Y E L R 0.00 16.42 6.31 67.03 H2 H2 H4 H4 A A A A 185 188 210 214
4 H4E0T0C0D0 nnnhhl 2:1+1 29.27 Y E Q R 0.00 16.42 33.61 67.03 H2 H2 H2 H4 A A A A 185 188 189 214
4 H4E0T0C0D0 hnnnnh :2+:2 35.76 Y Q R D 0.00 33.61 67.03 42.41 H2 H2 H4 H4 A A A A 185 189 214 218
4 H4E0T0C0D0 hnnnnh :2+:2 21.23 Y Q D Q 0.00 33.61 42.41 8.90 H2 H2 H4 H4 A A A A 185 189 218 221
4 H4E0T0C0D0 nnnnnh :2+1+1 10.63 Y Q Q A 0.00 33.61 8.90 0.00 H2 H2 H4 H11 A A A A 185 189 221 272
4 H4E0T0C0D0 nnnhhl 2:1+1 12.83 Y G D Q 0.00 0.00 42.41 8.90 H2 H4 H4 H4 A A A A 185 217 218 221
4 H4E0T0C0D0 nnnnnh :2+1+1 2.23 Y G Q S 0.00 0.00 8.90 0.00 H2 H4 H4 H11 A A A A 185 217 221 269
4 H4E0T0C0D0 nnnnnh :2+1+1 2.23 Y Q S A 0.00 8.90 0.00 0.00 H2 H4 H11 H11 A A A A 185 221 269 272
4 H4E0T0C0D0 nnnhhl 2:1+1 0.00 Y I S A 0.00 0.00 0.00 0.00 H2 H11 H11 H11 A A A A 185 268 269 272
4 H4E0T0C0D0 nnnhhl 2:1+1 11.87 L Q A A 0.00 33.61 13.87 0.00 H2 H2 H2 H11 A A A A 186 189 190 275
4 H4E0T0C0D0 hnnnnh :2+:2 8.40 L Q A A 0.00 33.61 0.00 0.00 H2 H2 H11 H11 A A A A 186 189 272 275
4 H4E0T0C0D0 nnnhhl 2:1+1 0.70 L G A A 0.00 2.78 0.00 0.00 H2 H11 H11 H11 A A A A 186 271 272 275
4 H4E0T0C0D0 nnnnnh :2+1+1 1.42 L G A L 0.00 2.78 0.00 2.90 H2 H11 H11 H13 A A A A 186 271 275 290
4 H4E0T0C0D0 nnnnnh :2+1+1 3.52 L A A I 0.00 13.87 0.00 0.23 H2 H2 H11 H13 A A A A 186 190 275 287
4 H4E0T0C0D0 nnnnnh :2+1+1 0.78 L A I L 0.00 0.00 0.23 2.90 H2 H11 H13 H13 A A A A 186 275 287 290
4 H4E0T0C0D0 nnnhhl 2:1+1 29.13 L R A I 0.00 102.42 13.87 0.23 H2 H2 H2 H13 A A A A 186 187 190 287
4 H4E0T0C0D0 nnnhhl 2:1+1 0.70 L I G A 0.00 0.00 2.78 0.00 H2 H11 H11 H11 A A A A 186 268 271 272
4 H4E0T0C0D0 nnnnnh :2+1+1 0.93 L I G I 0.00 0.00 2.78 0.95 H2 H11 H11 H13 A A A A 186 268 271 294
4 H4E0T0C0D0 nnnnnh :2+1+1 0.30 I L I I 0.24 0.00 0.00 0.95 H2 H2 H11 H13 A A A A 182 186 268 294
4 H4E0T0C0D0 hnnnnh :2+:2 0.32 I L A I 0.24 0.00 0.10 0.95 H2 H2 H13 H13 A A A A 182 186 291 294
4 H4E0T0C0D0 nnnhhl 2:1+1 0.81 L I L A 0.00 0.23 2.90 0.10 H2 H13 H13 H13 A A A A 186 287 290 291
4 H4E0T0C0D0 nnnhhl 2:1+1 0.99 L L A I 0.00 2.90 0.10 0.95 H2 H13 H13 H13 A A A A 186 290 291 294
4 H4E0T0C0D0 nnnnnh :2+1+1 1.66 L G L I 0.00 2.78 2.90 0.95 H2 H11 H13 H13 A A A A 186 271 290 294
4 H4E0T0C0D0 hnnnnh :2+:2 53.45 R T E I 102.42 61.38 49.77 0.23 H2 H2 H13 H13 A A A A 187 191 284 287
4 H4E0T0C0D0 nnnhhl 2:1+1 44.48 R A T I 102.42 13.87 61.38 0.23 H2 H2 H2 H13 A A A A 187 190 191 287
3 H3E0T0C0D0 hhl 2:1 60.07 R E T 102.42 16.42 61.38 H2 H2 H2 A A A 187 188 191
3 H3E0T0C0D0 nnl 2+1 79.71 R E S 102.42 49.77 86.95 H2 H13 H13 A A A 187 284 285
4 H2E0T0C2D0 llnlnh 3:1 52.29 E T G A 16.42 61.38 69.25 62.12 H2 H2 C3 C3 A A A A 188 191 192 193
4 H1E0T0C3D0 llnlnn 3+1 71.46 E G A K 16.42 69.25 62.12 138.05 H2 C3 C3 C3 A A A A 188 192 193 194
3 H2E0T0C1D0 nnl 2+1 39.76 E Q G 16.42 33.61 69.25 H2 H2 C3 A A A 188 189 192
4 H1E0T0C3D0 llnlnn 3+1 71.19 E A K D 16.42 62.12 138.05 68.16 H2 C3 C3 C3 A A A A 188 193 194 195
4 H2E0T0C2D0 lnnnnn 2+1+1 72.42 E K D R 16.42 138.05 68.16 67.03 H2 C3 C3 H4 A A A A 188 194 195 214
4 H4E0T0C0D0 nnnnnh :2+1+1 29.09 Q Q A K 33.61 8.90 0.00 73.83 H2 H4 H11 H11 A A A A 189 221 272 276
4 H4E0T0C0D0 nnnhhl 2:1+1 26.86 Q A A K 33.61 0.00 0.00 73.83 H2 H11 H11 H11 A A A A 189 272 275 276
4 H4E0T0C0D0 lnnnnl 2+2 30.33 Q A A K 33.61 13.87 0.00 73.83 H2 H2 H11 H11 A A A A 189 190 275 276
4 H4E0T0C0D0 nnnhhl 2:1+1 41.92 A A K K 13.87 0.00 73.83 79.99 H2 H11 H11 H11 A A A A 190 275 276 279
4 H4E0T0C0D0 nnnnnh :2+1+1 23.52 A A K I 13.87 0.00 79.99 0.23 H2 H11 H11 H13 A A A A 190 275 279 287
4 H4E0T0C0D0 lnnnnn 2+1+1 38.87 A T K I 13.87 61.38 79.99 0.23 H2 H2 H11 H13 A A A A 190 191 279 287
4 H4E0T0C0D0 nnnnnh :2+1+1 47.84 T K E I 61.38 79.99 49.77 0.23 H2 H11 H13 H13 A A A A 191 279 284 287
3 H0E0T0C3D0 lll 3 113.80 K D T 138.05 68.16 135.18 C3 C3 C3 A A A 194 195 196
3 H0E0T0C3D0 lll 3 106.51 D T K 68.16 135.18 116.18 C3 C3 C3 A A A 195 196 197
3 H0E0T0C3D0 lll 3 66.39 P M G 110.27 36.40 52.51 C3 C3 C3 A A A 198 199 200
4 H3E0T0C1D0 nnnhhl 2:1+1 40.43 M G S R 36.40 13.83 0.02 111.46 C3 H4 H4 H4 A A A A 199 203 206 207
4 H3E0T0C1D0 nnnhhl 2:1+1 38.55 M S R L 36.40 0.02 111.46 6.31 C3 H4 H4 H4 A A A A 199 206 207 210
3 H1E0T0C2D0 nnl 2+1 34.25 M G G 36.40 52.51 13.83 C3 C3 H4 A A A 199 200 203
4 H3E0T0C1D0 lnnnnn 2+1+1 24.05 Q S T S 18.19 50.39 27.62 0.02 H2 C3 H4 H4 A A A A 177 202 205 206
3 H2E0T0C1D0 lnl 3 48.36 S A T 50.39 67.06 27.62 C3 H4 H4 A A A 202 204 205
3 H2E0T0C1D0 lll 3 43.76 S G A 50.39 13.83 67.06 C3 H4 H4 A A A 202 203 204
3 H2E0T0C1D0 nhl 2:1 21.41 S G S 50.39 13.83 0.02 C3 H4 H4 A A A 202 203 206
3 H3E0T0C0D0 hhl 2:1 64.12 G A R 13.83 67.06 111.46 H4 H4 H4 A A A 203 204 207
3 H3E0T0C0D0 hhl 2:1 93.62 A R K 67.06 111.46 102.35 H4 H4 H4 A A A 204 207 208
3 H3E0T0C0D0 hhl 2:1 65.68 A T K 67.06 27.62 102.35 H4 H4 H4 A A A 204 205 208
4 H4E0T0C0D0 hhhlhh 2:1:1 64.89 R L E R 111.46 6.31 74.77 67.03 H4 H4 H4 H4 A A A A 207 210 211 214
3 H3E0T0C0D0 hhl 2:1 96.19 R K E 111.46 102.35 74.77 H4 H4 H4 A A A 207 208 211
4 H4E0T0C0D0 nnnhhl 2:1+1 34.19 K A T V 102.35 0.00 6.95 27.47 H4 H4 H4 H15 A A A A 208 209 212 316
4 H4E0T0C0D0 nnnhhl 2:1+1 39.36 T K A V 27.62 102.35 0.00 27.47 H4 H4 H4 H15 A A A A 205 208 209 316
3 H3E0T0C0D0 hhl 2:1 61.36 K E T 102.35 74.77 6.95 H4 H4 H4 A A A 208 211 212
4 H4E0T0C0D0 nnnhhl 2:1+1 1.58 I S A L 0.00 0.02 0.00 6.31 H2 H4 H4 H4 A A A A 181 206 209 210
4 H4E0T0C0D0 nnnhhl 2:1+1 1.58 I A L L 0.00 0.00 6.31 0.00 H2 H4 H4 H4 A A A A 181 209 210 213
3 H3E0T0C0D0 hhl 2:1 89.34 E R R 74.77 67.03 126.22 H4 H4 H4 A A A 211 214 215
3 H3E0T0C0D0 hhl 2:1 69.31 E T R 74.77 6.95 126.22 H4 H4 H4 A A A 211 212 215
4 H4E0T0C0D0 nnnhhl 2:1+1 2.95 T L V F 6.95 0.00 4.83 0.00 H4 H4 H4 H15 A A A A 212 213 216 315
4 H4E0T0C0D0 nnnhhl 2:1+1 1.74 A T L F 0.00 6.95 0.00 0.00 H4 H4 H4 H15 A A A A 209 212 213 315
4 H4E0T0C0D0 lnnnnh 2+:2 8.61 A T F V 0.00 6.95 0.00 27.47 H4 H4 H15 H15 A A A A 209 212 315 316
4 H3E0T0C1D0 lnnnnn 2+1+1 8.61 T F V F 6.95 0.00 27.47 0.00 H4 H15 H15 C16 A A A A 212 315 316 319
4 H3E0T0C1D0 nnnnnh :2+1+1 2.95 T V F F 6.95 4.83 0.00 0.00 H4 H4 H15 C16 A A A A 212 216 315 319
4 H3E0T0C1D0 nnnnnh :2+1+1 40.16 T R V F 6.95 126.22 27.47 0.00 H4 H4 H15 C16 A A A A 212 215 316 319
4 H3E0T0C1D0 nnnhhl 2:1+1 34.50 T R V F 6.95 126.22 4.83 0.00 H4 H4 H4 C16 A A A A 212 215 216 319
4 H4E0T0C0D0 hhhlhh 2:1:1 99.54 R R D R 67.03 126.22 42.41 162.50 H4 H4 H4 H4 A A A A 214 215 218 222
4 H3E0T0C1D0 lnnnnn 2+1+1 43.10 R V F Y 126.22 4.83 0.00 41.34 H4 H4 C16 H18 A A A B 215 216 319 21
4 H2E0T0C2D0 lnnnnn 2+1+1 66.72 R F V Y 126.22 0.00 99.33 41.34 H4 C16 C16 H18 A A A B 215 319 321 21
4 H4E0T0C0D0 hhhlhh 2:1:1 85.80 R D G R 126.22 42.41 12.05 162.50 H4 H4 H4 H4 A A A A 215 218 219 222
3 H3E0T0C0D0 hhl 2:1 47.70 R V G 126.22 4.83 12.05 H4 H4 H4 A A A 215 216 219
4 H2E0T0C2D0 lnnnnn 2+1+1 91.82 R H V Y 126.22 100.38 99.33 41.34 H4 C16 C16 H18 A A A B 215 320 321 21
3 H2E0T0C1D0 nnn 1+1+1 84.69 R V H 126.22 27.47 100.38 H4 H15 C16 A A A 215 316 320
4 H4E0T0C0D0 nnnhhl 2:1+1 1.21 V G V V 4.83 0.00 0.00 0.00 H4 H4 H4 H11 A A A A 216 217 220 265
4 H4E0T0C0D0 nnnhhl 2:1+1 1.21 L V G V 0.00 4.83 0.00 0.00 H4 H4 H4 H11 A A A A 213 216 217 265
4 H4E0T0C0D0 nnnnnh :2+1+1 1.21 L V V F 0.00 4.83 0.00 0.00 H4 H4 H11 H15 A A A A 213 216 265 315
4 H3E0T0C1D0 nnnnnn 1+1+1+1 1.21 V V F F 4.83 0.00 0.00 0.00 H4 H11 H15 C16 A A A A 216 265 315 319
4 H3E0T0C1D0 nnnnnn 1+1+1+1 4.33 V V F F 4.83 0.00 0.00 12.51 H4 H11 C16 H18 A A A B 216 265 319 17
4 H4E0T0C0D0 nnnnnh :2+1+1 4.33 V V V F 4.83 0.00 0.00 12.51 H4 H4 H11 H18 A A A B 216 220 265 17
4 H4E0T0C0D0 lhhlhl 4 4.22 V G G V 4.83 0.00 12.05 0.00 H4 H4 H4 H4 A A A A 216 217 219 220
4 H4E0T0C0D0 nnnhhl 2:1+1 7.35 V G V F 4.83 12.05 0.00 12.51 H4 H4 H4 H18 A A A B 216 219 220 17
4 H3E0T0C1D0 nnnnnh :2+1+1 14.67 V F F Y 4.83 0.00 12.51 41.34 H4 C16 H18 H18 A A B B 216 319 17 21
4 H4E0T0C0D0 nnnhhl 2:1+1 2.23 G V Q S 0.00 0.00 8.90 0.00 H4 H4 H4 H11 A A A A 217 220 221 269
4 H4E0T0C0D0 hnnnnh :2+:2 0.00 G V V S 0.00 0.00 0.00 0.00 H4 H4 H11 H11 A A A A 217 220 265 269
3 H3E0T0C0D0 lll 3 18.15 G D G 0.00 42.41 12.05 H4 H4 H4 A A A 217 218 219
4 H4E0T0C0D0 hnnnnh :2+:2 0.00 L G V S 0.00 0.00 0.00 0.00 H4 H4 H11 H11 A A A A 213 217 265 269
3 H3E0T0C0D0 hhl 2:1 71.27 D Q R 42.41 8.90 162.50 H4 H4 H4 A A A 218 221 222
4 H4E0T0C0D0 nnnhhl 2:1+1 30.69 G V N F 12.05 0.00 98.20 12.51 H4 H4 H4 H18 A A A B 219 220 223 17
3 H3E0T0C0D0 hhl 2:1 90.92 G R N 12.05 162.50 98.20 H4 H4 H4 A A A 219 222 223
4 H4E0T0C0D0 nnnnnh :2+1+1 0.10 V F T S 0.00 0.00 0.38 0.00 H4 H6 H11 H11 A A A A 220 228 266 269
4 H4E0T0C0D0 nnnnnn 1+1+1+1 0.10 V F T I 0.00 0.00 0.38 0.03 H4 H6 H11 H18 A A A B 220 228 266 13
4 H4E0T0C0D0 lnnnnn 2+1+1 2.23 V Q F S 0.00 8.90 0.00 0.00 H4 H4 H6 H11 A A A A 220 221 228 269
4 H3E0T0C1D0 nnnnnn 1+1+1+1 6.06 V H F I 0.00 24.20 0.00 0.03 H4 C5 H6 H18 A A A B 220 224 228 13
4 H3E0T0C1D0 nnnlnh 2:1+1 33.73 V N H F 0.00 98.20 24.20 12.51 H4 H4 C5 H18 A A A B 220 223 224 17
4 H4E0T0C0D0 nnnhhl 2:1+1 0.10 V V T S 0.00 0.00 0.38 0.00 H4 H11 H11 H11 A A A A 220 265 266 269
4 H4E0T0C0D0 lnnnnn 2+1+1 3.22 V V T F 0.00 0.00 0.38 12.51 H4 H11 H11 H18 A A A B 220 265 266 17
4 H4E0T0C0D0 nnnnnh :2+1+1 3.23 V T I F 0.00 0.38 0.03 12.51 H4 H11 H18 H18 A A B B 220 266 13 17
4 H3E0T0C1D0 nnnnnh :2+1+1 9.19 V H I F 0.00 24.20 0.03 12.51 H4 C5 H18 H18 A A B B 220 224 13 17
4 H4E0T0C0D0 nnnnnh :2+1+1 34.57 Q E F F 8.90 105.60 0.00 23.77 H4 H6 H6 H11 A A A A 221 225 228 273
4 H4E0T0C0D0 nnnnnh :2+1+1 8.17 Q F S F 8.90 0.00 0.00 23.77 H4 H6 H11 H11 A A A A 221 228 269 273
4 H4E0T0C0D0 nnnhhl 2:1+1 8.17 Q S A F 8.90 0.00 0.00 23.77 H4 H11 H11 H11 A A A A 221 269 272 273
4 H4E0T0C0D0 nnnhhl 2:1+1 26.62 Q A F K 8.90 0.00 23.77 73.83 H4 H11 H11 H11 A A A A 221 272 273 276
3 H3E0T0C0D0 nnl 2+1 92.33 Q R E 8.90 162.50 105.60 H4 H4 H6 A A A 221 222 225
3 H3E0T0C0D0 nhn :2+1 87.89 N F Y 98.20 12.51 152.95 H4 H18 H18 A B B 223 17 20
4 H3E0T0C1D0 lnnnnn 2+1+1 38.95 H A R I 24.20 24.85 106.70 0.03 C5 H6 H18 H18 A A B B 224 227 12 13
4 H3E0T0C1D0 nnnhhl 2:1+1 50.16 H R I E 24.20 106.70 0.03 69.69 C5 H18 H18 H18 A B B B 224 12 13 16
4 H3E0T0C1D0 lnnnnn 2+1+1 12.27 H A F I 24.20 24.85 0.00 0.03 C5 H6 H6 H18 A A A B 224 227 228 13
4 H3E0T0C1D0 nnnhhl 2:1+1 26.61 H I E F 24.20 0.03 69.69 12.51 C5 H18 H18 H18 A B B B 224 13 16 17
4 H4E0T0C0D0 nnnhhl 2:1+1 55.49 E F Q F 105.60 0.00 92.58 23.77 H6 H6 H6 H11 A A A A 225 228 229 273
3 H3E0T0C0D0 hhl 2:1 105.28 E T Q 105.60 117.67 92.58 H6 H6 H6 A A A 225 226 229
3 H3E0T0C0D0 hhl 2:1 81.71 T Q G 117.67 92.58 34.87 H6 H6 H6 A A A 226 229 230
3 H3E0T0C0D0 hhl 2:1 59.13 T A G 117.67 24.85 34.87 H6 H6 H6 A A A 226 227 230
4 H4E0T0C0D0 nnnhhl 2:1+1 9.25 A F M I 24.85 0.00 12.13 0.03 H6 H6 H6 H18 A A A B 227 228 231 13
4 H4E0T0C0D0 hnnnnh :2+:2 21.79 A M E I 24.85 12.13 50.15 0.03 H6 H6 H18 H18 A A B B 227 231 9 13
3 H3E0T0C0D0 hhl 2:1 23.95 A G M 24.85 34.87 12.13 H6 H6 H6 A A A 227 230 231
4 H4E0T0C0D0 nnnhhl 2:1+1 45.43 A E R I 24.85 50.15 106.70 0.03 H6 H18 H18 H18 A B B B 227 9 12 13
4 H4E0T0C0D0 nnnhhl 2:1+1 10.09 F M L F 0.00 12.13 17.41 10.82 H6 H6 H6 H11 A A A A 228 231 232 270
4 H4E0T0C0D0 nnnnnh :2+1+1 6.33 F M F L 0.00 12.13 10.82 2.37 H6 H6 H11 H18 A A A B 228 231 270 10
4 H4E0T0C0D0 nnnhhl 2:1+1 2.80 F T S F 0.00 0.38 0.00 10.82 H6 H11 H11 H11 A A A A 228 266 269 270
4 H4E0T0C0D0 nnnnnh :2+1+1 3.39 F T F L 0.00 0.38 10.82 2.37 H6 H11 H11 H18 A A A B 228 266 270 10
4 H4E0T0C0D0 nnnhhl 2:1+1 8.65 F S F F 0.00 0.00 10.82 23.77 H6 H11 H11 H11 A A A A 228 269 270 273
4 H4E0T0C0D0 hnnnnh :2+:2 13.00 F L F F 0.00 17.41 10.82 23.77 H6 H6 H11 H11 A A A A 228 232 270 273
4 H4E0T0C0D0 nnnhhl 2:1+1 33.44 F Q L F 0.00 92.58 17.41 23.77 H6 H6 H6 H11 A A A A 228 229 232 273
4 H4E0T0C0D0 hnnnnh :2+:2 3.63 F M L I 0.00 12.13 2.37 0.03 H6 H6 H18 H18 A A B B 228 231 10 13
4 H4E0T0C0D0 nnnnnh :2+1+1 0.69 F T L I 0.00 0.38 2.37 0.03 H6 H11 H18 H18 A A B B 228 266 10 13
3 H3E0T0C0D0 hhl 2:1 92.60 Q L R 92.58 17.41 167.82 H6 H6 H6 A A A 229 232 233
3 H3E0T0C0D0 hhl 2:1 98.42 Q G R 92.58 34.87 167.82 H6 H6 H6 A A A 229 230 233
4 H4E0T0C0D0 nnnhhl 2:1+1 53.05 G M K Y 34.87 12.13 126.88 38.34 H6 H6 H6 H18 A A A B 230 231 234 6
3 H3E0T0C0D0 hhl 2:1 109.86 G R K 34.87 167.82 126.88 H6 H6 H6 A A A 230 233 234
4 H4E0T0C0D0 nnnhhl 2:1+1 55.67 M K L Y 12.13 126.88 45.33 38.34 H6 H6 H6 H18 A A A B 231 234 235 6
4 H4E0T0C0D0 nnnhhl 2:1+1 21.42 M L L F 12.13 17.41 45.33 10.82 H6 H6 H6 H11 A A A A 231 232 235 270
4 H4E0T0C0D0 nnnhhl 2:1+1 25.75 M Y E L 12.13 38.34 50.15 2.37 H6 H18 H18 H18 A B B B 231 6 9 10
4 H4E0T0C0D0 nnnhhl 2:1+1 16.17 M E L I 12.13 50.15 2.37 0.03 H6 H18 H18 H18 A B B B 231 9 10 13
4 H3E0T0C1D0 nnnlnh 2:1+1 19.31 L L I F 17.41 45.33 3.69 10.82 H6 H6 C7 H11 A A A A 232 235 237 270
4 H3E0T0C1D0 nnnnnh :2+1+1 8.14 L I F V 17.41 3.69 10.82 0.66 H6 C7 H11 H11 A A A A 232 237 270 274
4 H3E0T0C1D0 nnnnnh :2+1+1 16.11 L I V H 17.41 3.69 0.66 42.68 H6 C7 H11 H11 A A A A 232 237 274 277
4 H4E0T0C0D0 nnnhhl 2:1+1 13.16 L F F V 17.41 10.82 23.77 0.66 H6 H11 H11 H11 A A A A 232 270 273 274
4 H4E0T0C0D0 nnnhhl 2:1+1 21.13 L F V H 17.41 23.77 0.66 42.68 H6 H11 H11 H11 A A A A 232 273 274 277
3 H2E0T0C1D0 lnl 3 123.89 R K D 167.82 126.88 76.98 H6 H6 C7 A A A 233 234 236
3 H2E0T0C1D0 lll 3 83.06 K L D 126.88 45.33 76.98 H6 H6 C7 A A A 234 235 236
4 H2E0T0C2D0 llnlnn 3+1 41.40 L D I D 45.33 76.98 3.69 39.60 H6 C7 C7 H8 A A A A 235 236 237 242
4 H3E0T0C1D0 lnnnnh 2+:2 25.28 L I D L 45.33 3.69 39.60 12.50 H6 C7 H8 H8 A A A A 235 237 242 246
4 H3E0T0C1D0 lnnnnn 2+1+1 18.09 L I L F 45.33 3.69 12.50 10.82 H6 C7 H8 H11 A A A A 235 237 246 270
3 H3E0T0C0D0 nhn :2+1 22.82 L L V 45.33 12.50 10.62 H6 H8 H8 A A A 235 246 249
3 H3E0T0C0D0 nnn 1+1+1 31.43 L V Y 45.33 10.62 38.34 H6 H8 H18 A A B 235 249 6
4 H1E0T0C3D0 llnlnn 3+1 60.96 D I K D 76.98 3.69 123.58 39.60 C7 C7 C7 H8 A A A A 236 237 238 242
4 H2E0T0C2D0 lnnnnn 2+1+1 16.81 I N V L 3.69 62.83 0.74 0.00 C7 C7 H8 H11 A A A A 237 239 243 278
4 H1E0T0C3D0 llnlnn 3+1 47.52 I K N L 3.69 123.58 62.83 0.00 C7 C7 C7 H11 A A A A 237 238 239 278
4 H3E0T0C1D0 nnnnnh :2+1+1 1.27 I V V L 3.69 0.74 0.66 0.00 C7 H8 H11 H11 A A A A 237 243 274 278
4 H3E0T0C1D0 nnnhhl 2:1+1 11.76 I V H L 3.69 0.66 42.68 0.00 C7 H11 H11 H11 A A A A 237 274 277 278
4 H2E0T0C2D0 lnnnnn 2+1+1 27.88 I H L I 3.69 42.68 0.00 65.17 C7 H11 H11 C12 A A A A 237 277 278 281
4 H1E0T0C3D0 lnnnnn 2+1+1 48.11 I K L I 3.69 123.58 0.00 65.17 C7 C7 H11 C12 A A A A 237 238 278 281
4 H2E0T0C2D0 lnnnnl 2+2 26.71 I N D V 3.69 62.83 39.60 0.74 C7 C7 H8 H8 A A A A 237 239 242 243
4 H1E0T0C3D0 llnlnn 3+1 57.42 I K N D 3.69 123.58 62.83 39.60 C7 C7 C7 H8 A A A A 237 238 239 242
4 H3E0T0C1D0 nnnhhl 2:1+1 14.13 I D V L 3.69 39.60 0.74 12.50 C7 H8 H8 H8 A A A A 237 242 243 246
4 H3E0T0C1D0 nnnnnh :2+1+1 6.92 I L F V 3.69 12.50 10.82 0.66 C7 H8 H11 H11 A A A A 237 246 270 274
4 H3E0T0C1D0 nnnnnh :2+1+1 4.40 I V L V 3.69 0.74 12.50 0.66 C7 H8 H8 H11 A A A A 237 243 246 274
4 H1E0T0C3D0 lnnnnn 2+1+1 59.62 K L I Q 123.58 0.00 65.17 49.72 C7 H11 C12 C12 A A A A 238 278 281 283
4 H1E0T0C3D0 lnnnnn 2+1+1 59.03 K N L Q 123.58 62.83 0.00 49.72 C7 C7 H11 C12 A A A A 238 239 278 283
4 H3E0T0C1D0 nnnlnh 2:1+1 37.23 N E V C 62.83 83.49 0.74 1.86 C7 H8 H8 H13 A A A A 239 240 243 286
4 H2E0T0C2D0 lnnnnn 2+1+1 49.48 N E Q C 62.83 83.49 49.72 1.86 C7 H8 C12 H13 A A A A 239 240 283 286
3 H2E0T0C1D0 lll 3 83.02 N E D 62.83 83.49 102.74 C7 H8 H8 A A A 239 240 241
3 H2E0T0C1D0 lnl 3 68.39 N D D 62.83 102.74 39.60 C7 H8 H8 A A A 239 241 242
4 H2E0T0C2D0 nnnnnn 1+1+1+1 28.60 N L Q C 62.83 0.00 49.72 1.86 C7 H11 C12 H13 A A A A 239 278 283 286
4 H3E0T0C1D0 nnnnnn 1+1+1+1 16.36 N V L C 62.83 0.74 0.00 1.86 C7 H8 H11 H13 A A A A 239 243 278 286
4 H4E0T0C0D0 hnnnnh :2+:2 28.29 E V C P 83.49 0.74 1.86 27.09 H8 H8 H13 H13 A A A A 240 243 286 289
3 H3E0T0C0D0 hhl 2:1 68.79 E V K 83.49 0.74 122.15 H8 H8 H8 A A A 240 243 244
3 H3E0T0C0D0 hhl 2:1 102.79 E D K 83.49 102.74 122.15 H8 H8 H8 A A A 240 241 244
3 H3E0T0C0D0 hhl 2:1 97.69 D K S 102.74 122.15 68.19 H8 H8 H8 A A A 241 244 245
3 H3E0T0C0D0 hhl 2:1 70.18 D D S 102.74 39.60 68.19 H8 H8 H8 A A A 241 242 245
3 H3E0T0C0D0 hhl 2:1 40.10 D S L 39.60 68.19 12.50 H8 H8 H8 A A A 242 245 246
5 H5E0T0C0D0 hnnnnnnhhh :3+:2 7.49 V L M L S 0.74 12.50 6.44 2.90 14.85 H8 H8 H8 H13 H13 A A A A A 243 246 250 290 293
4 H4E0T0C0D0 nnnnnh :2+1+1 4.20 V L V L 0.74 12.50 0.66 2.90 H8 H8 H11 H13 A A A A 243 246 274 290
4 H4E0T0C0D0 nnnnnh :2+1+1 1.07 V V L L 0.74 0.66 0.00 2.90 H8 H11 H11 H13 A A A A 243 274 278 290
4 H4E0T0C0D0 nnnnnh :2+1+1 1.38 V L C L 0.74 0.00 1.86 2.90 H8 H11 H13 H13 A A A A 243 278 286 290
4 H4E0T0C0D0 nnnhhl 2:1+1 8.15 V C P L 0.74 1.86 27.09 2.90 H8 H13 H13 H13 A A A A 243 286 289 290
4 H4E0T0C0D0 nnnhhl 2:1+1 11.39 V P L S 0.74 27.09 2.90 14.85 H8 H13 H13 H13 A A A A 243 289 290 293
5 H5E0T0C0D0 hhhnlhnhnn 2:1:1+1 12.36 V L S M S 0.74 12.50 27.25 6.44 14.85 H8 H8 H8 H8 H13 A A A A A 243 246 247 250 293
4 H4E0T0C0D0 nnnhhl 2:1+1 41.25 V K S S 0.74 122.15 27.25 14.85 H8 H8 H8 H13 A A A A 243 244 247 293
4 H4E0T0C0D0 lhhlhl 4 79.73 K S S R 122.15 68.19 27.25 101.35 H8 H8 H8 H8 A A A A 244 245 247 248
4 H4E0T0C0D0 nnnhhl 2:1+1 50.07 S R V E 68.19 101.35 10.62 20.12 H8 H8 H8 H18 A A A B 245 248 249 3
3 H3E0T0C0D0 lll 3 35.98 S L S 68.19 12.50 27.25 H8 H8 H8 A A A 245 246 247
3 H3E0T0C0D0 hhl 2:1 30.44 S L V 68.19 12.50 10.62 H8 H8 H8 A A A 245 246 249
3 H3E0T0C0D0 hhl 2:1 9.85 L V M 12.50 10.62 6.44 H8 H8 H8 A A A 246 249 250
4 H4E0T0C0D0 hnnnnh :2+:2 13.43 S M S V 27.25 6.44 14.85 5.16 H8 H8 H13 H13 A A A A 247 250 293 297
4 H4E0T0C0D0 nnnhhl 2:1+1 27.00 S M I V 27.25 6.44 69.14 5.16 H8 H8 H8 H13 A A A A 247 250 251 297
3 H3E0T0C0D0 hhl 2:1 65.91 S R I 27.25 101.35 69.14 H8 H8 H8 A A A 247 248 251
4 H4E0T0C0D0 nnnhhl 2:1+1 40.77 R V H E 101.35 10.62 31.01 20.12 H8 H8 H8 H18 A A A B 248 249 252 3
3 H3E0T0C0D0 hhl 2:1 67.17 R I H 101.35 69.14 31.01 H8 H8 H8 A A A 248 251 252
3 H2E0T0C1D0 nnl 2+1 87.39 R R E 101.35 140.69 20.12 H8 C17 H18 A B B 248 1 3
4 H4E0T0C0D0 nnnhhl 2:1+1 10.73 V H V A 10.62 31.01 0.80 0.49 H8 H8 H8 H18 A A A B 249 252 253 7
4 H4E0T0C0D0 hnnnnh :2+:2 15.56 V H E A 10.62 31.01 20.12 0.49 H8 H8 H18 H18 A A B B 249 252 3 7
4 H4E0T0C0D0 nnnhhl 2:1+1 17.39 V E Y A 10.62 20.12 38.34 0.49 H8 H18 H18 H18 A B B B 249 3 6 7
4 H4E0T0C0D0 nnnhhl 2:1+1 12.96 V Y A L 10.62 38.34 0.49 2.37 H8 H18 H18 H18 A B B B 249 6 7 10
4 H4E0T0C0D0 hnnnnh :2+:2 3.57 V V A L 10.62 0.80 0.49 2.37 H8 H8 H18 H18 A A B B 249 253 7 10
4 H4E0T0C0D0 nnnhhl 2:1+1 5.06 V M V L 10.62 6.44 0.80 2.37 H8 H8 H8 H18 A A A B 249 250 253 10
4 H3E0T1C0D0 nnnlnh 2:1+1 4.58 M V F L 6.44 0.80 7.08 3.99 H8 H8 T9 H11 A A A A 250 253 254 267
4 H4E0T0C0D0 nnnnnh :2+1+1 3.40 M V L L 6.44 0.80 3.99 2.37 H8 H8 H11 H18 A A A B 250 253 267 10
4 H4E0T0C0D0 nnnnnh :2+1+1 4.13 M L I V 6.44 3.99 0.95 5.16 H8 H11 H13 H13 A A A A 250 267 294 297
4 H3E0T1C0D0 nnnnnn 1+1+1+1 5.67 M F L V 6.44 7.08 3.99 5.16 H8 T9 H11 H13 A A A A 250 254 267 297
4 H3E0T1C0D0 lnnnnn 2+1+1 21.95 M I F V 6.44 69.14 7.08 5.16 H8 H8 T9 H13 A A A A 250 251 254 297
4 H4E0T0C0D0 nnnhhl 2:1+1 6.28 M L S I 6.44 2.90 14.85 0.95 H8 H13 H13 H13 A A A A 250 290 293 294
4 H4E0T0C0D0 nnnhhl 2:1+1 6.85 M S I V 6.44 14.85 0.95 5.16 H8 H13 H13 H13 A A A A 250 293 294 297
4 H4E0T0C0D0 nnnhhl 2:1+1 69.67 I V R T 69.14 5.16 146.67 57.70 H8 H13 H13 H13 A A A A 251 297 300 301
3 H2E0T1C0D0 nnl 2+1 57.46 I H S 69.14 31.01 72.24 H8 H8 T9 A A A 251 252 255
4 H4E0T0C0D0 lnnnnh 2+:2 18.81 H V A R 31.01 0.80 0.49 42.93 H8 H8 H18 H18 A A B B 252 253 7 11
4 H4E0T0C0D0 nnnhhl 2:1+1 31.01 H E I A 31.01 20.12 72.43 0.49 H8 H18 H18 H18 A B B B 252 3 4 7
3 H2E0T1C0D0 nnn 1+1+1 48.73 H S R 31.01 72.24 42.93 H8 T9 H18 A A B 252 255 11
5 H3E0T2C0D0 nnnnnnnlnl 3+1+1 23.20 V F D R R 0.80 7.08 60.39 4.81 42.93 H8 T9 T9 H11 H18 A A A A B 253 254 256 263 11
4 H3E0T1C0D0 lnnnnh 2+:2 4.17 V F R L 0.80 7.08 4.81 3.99 H8 T9 H11 H11 A A A A 253 254 263 267
4 H4E0T0C0D0 nnnnnh :2+1+1 2.99 V R L L 0.80 4.81 3.99 2.37 H8 H11 H11 H18 A A A B 253 263 267 10
4 H4E0T0C0D0 lnnnnn 2+1+1 12.73 V R L R 0.80 4.81 2.37 42.93 H8 H11 H18 H18 A A B B 253 263 10 11
4 H4E0T0C0D0 nnnhhl 2:1+1 11.65 V A L R 0.80 0.49 2.37 42.93 H8 H18 H18 H18 A B B B 253 7 10 11
5 H1E0T1C3D0 nnnnllnlnn 3+1+1 22.47 F V T N R 7.08 60.18 20.02 20.27 4.81 T9 C10 C10 C10 H11 A A A A A 254 258 259 260 263
4 H1E0T2C1D0 lnnlnn 3+1 33.12 F D V R 7.08 60.39 60.18 4.81 T9 T9 C10 H11 A A A A 254 256 258 263
5 H2E0T1C2D0 lnnnnnnlnn 2+2+1 10.62 F T N R I 7.08 20.02 20.27 4.81 0.91 T9 C10 C10 H11 H11 A A A A A 254 259 260 263 264
4 H3E0T1C0D0 nnnhhl 2:1+1 4.20 F R I L 7.08 4.81 0.91 3.99 T9 H11 H11 H11 A A A A 254 263 264 267
5 H1E0T2C2D0 nnnnllnlnn 3+1+1 36.91 F G V T K 7.08 64.30 60.18 20.02 32.96 T9 T9 C10 C10 H13 A A A A A 254 257 258 259 302
4 H0E0T3C1D0 llnlnl 4 47.99 F D G V 7.08 60.39 64.30 60.18 T9 T9 T9 C10 A A A A 254 256 257 258
4 H3E0T1C0D0 lnnnnn 2+1+1 5.11 F L V L 7.08 3.99 5.16 4.20 T9 H11 H13 H13 A A A A 254 267 297 298
4 H3E0T1C0D0 nnnhhl 2:1+1 12.35 F V L K 7.08 5.16 4.20 32.96 T9 H13 H13 H13 A A A A 254 297 298 302
4 H3E0T1C0D0 nnnnnh :2+1+1 4.04 F I L L 7.08 0.91 3.99 4.20 T9 H11 H11 H13 A A A A 254 264 267 298
4 H3E0T1C0D0 nnnnnh :2+1+1 11.29 F I L K 7.08 0.91 4.20 32.96 T9 H11 H13 H13 A A A A 254 264 298 302
4 H2E0T1C1D0 nnnnnn 1+1+1+1 15.24 F T I K 7.08 20.02 0.91 32.96 T9 C10 H11 H13 A A A A 254 259 264 302
3 H1E0T2C0D0 nnl 2+1 58.52 S D R 72.24 60.39 42.93 T9 T9 H18 A A B 255 256 11
4 H2E0T0C2D0 lnnnnn 2+1+1 32.89 V N R D 60.18 20.27 4.81 46.30 C10 C10 H11 H18 A A A B 258 260 263 15
4 H2E0T0C2D0 lnnnnn 2+1+1 22.54 T N I W 20.02 20.27 0.91 48.97 C10 C10 H11 H13 A A A A 259 260 264 305
4 H3E0T0C1D0 nnnnnh :2+1+1 25.71 T I K W 20.02 0.91 32.96 48.97 C10 H11 H13 H13 A A A A 259 264 302 305
4 H3E0T0C1D0 llnlnn 3+1 11.66 N W G N 20.27 7.57 0.00 18.81 C10 H11 H11 H18 A A A B 260 261 262 18
4 H3E0T0C1D0 nnnlnh 2:1+1 19.43 N W I W 20.27 7.57 0.91 48.97 C10 H11 H11 H13 A A A A 260 261 264 305
4 H3E0T0C1D0 lnnlnn 3+1 6.27 N G R G 20.27 0.00 4.81 0.00 C10 H11 H11 H18 A A A B 260 262 263 14
4 H3E0T0C1D0 lnnnnn 2+1+1 17.84 N R G D 20.27 4.81 0.00 46.30 C10 H11 H18 H18 A A B B 260 263 14 15
4 H3E0T0C1D0 nnnhhl 2:1+1 21.34 N G D N 20.27 0.00 46.30 18.81 C10 H18 H18 H18 A B B B 260 14 15 18
4 H3E0T0C1D0 lnnnnh 2+:2 9.77 N G G N 20.27 0.00 0.00 18.81 C10 H11 H18 H18 A A B B 260 262 14 18
5 H4E0T0C1D0 lnnnnnnlnn 2+2+1 15.45 G F F F N 0.00 45.95 0.00 12.51 18.81 H11 H15 C16 H18 H18 A A A B B 262 318 319 17 18
4 H3E0T0C1D0 nnnnnh :2+1+1 3.13 G V F F 0.00 0.00 0.00 12.51 H11 H11 C16 H18 A A A B 262 265 319 17
4 H4E0T0C0D0 nnnhhl 2:1+1 3.22 G V T F 0.00 0.00 0.38 12.51 H11 H11 H11 H18 A A A B 262 265 266 17
4 H4E0T0C0D0 hnnnnh :2+:2 3.22 G T G F 0.00 0.38 0.00 12.51 H11 H11 H18 H18 A A B B 262 266 14 17
4 H4E0T0C0D0 nnnhhl 2:1+1 7.83 G G F N 0.00 0.00 12.51 18.81 H11 H18 H18 H18 A B B B 262 14 17 18
4 H4E0T0C0D0 nnnhhl 2:1+1 1.30 G R T G 0.00 4.81 0.38 0.00 H11 H11 H11 H18 A A A B 262 263 266 14
5 H4E0T0C1D0 lnnnnnnlnn 2+2+1 14.47 W G F F N 7.57 0.00 45.95 0.00 18.81 H11 H11 H15 C16 H18 A A A A B 261 262 318 319 18
4 H3E0T0C1D0 nnnhhl 2:1+1 1.89 W G V F 7.57 0.00 0.00 0.00 H11 H11 H11 C16 A A A A 261 262 265 319
4 H4E0T0C0D0 nnnhhl 2:1+1 2.89 R T L L 4.81 0.38 3.99 2.37 H11 H11 H11 H18 A A A B 263 266 267 10
4 H4E0T0C0D0 hnnnnh :2+:2 1.89 R T L G 4.81 0.38 2.37 0.00 H11 H11 H18 H18 A A B B 263 266 10 14
4 H4E0T0C0D0 nnnhhl 2:1+1 12.53 R L R G 4.81 2.37 42.93 0.00 H11 H18 H18 H18 A B B B 263 10 11 14
4 H4E0T0C0D0 nnnhhl 2:1+1 23.51 R R G D 4.81 42.93 0.00 46.30 H11 H18 H18 H18 A B B B 263 11 14 15
4 H4E0T0C0D0 nnnhhl 2:1+1 2.12 W I V F 7.57 0.91 0.00 0.00 H11 H11 H11 H15 A A A A 261 264 265 315
4 H3E0T0C1D0 nnnnnh :2+1+1 1.89 W V F F 7.57 0.00 0.00 0.00 H11 H11 H15 C16 A A A A 261 265 315 319
4 H4E0T0C0D0 nnnhhl 2:1+1 0.23 I V I F 0.91 0.00 0.00 0.00 H11 H11 H11 H15 A A A A 264 265 268 315
4 H4E0T0C0D0 nnnnnh :2+1+1 0.00 L V I F 0.00 0.00 0.00 0.00 H4 H11 H11 H15 A A A A 213 265 268 315
4 H4E0T0C0D0 nnnhhl 2:1+1 0.00 L V I S 0.00 0.00 0.00 0.00 H4 H11 H11 H11 A A A A 213 265 268 269
4 H4E0T0C0D0 nnnhhl 2:1+1 0.69 T L I G 0.38 2.37 0.03 0.00 H11 H18 H18 H18 A B B B 266 10 13 14
4 H4E0T0C0D0 nnnhhl 2:1+1 4.39 T L F L 0.38 3.99 10.82 2.37 H11 H11 H11 H18 A A A B 266 267 270 10
4 H4E0T0C0D0 nnnhhl 2:1+1 3.23 T I G F 0.38 0.03 0.00 12.51 H11 H18 H18 H18 A B B B 266 13 14 17
4 H4E0T0C0D0 nnnhhl 2:1+1 1.93 L I G I 3.99 0.00 2.78 0.95 H11 H11 H11 H13 A A A A 267 268 271 294
4 H4E0T0C0D0 lnnnnh 2+:2 2.29 L I I L 3.99 0.00 0.95 4.20 H11 H11 H13 H13 A A A A 267 268 294 298
4 H4E0T0C0D0 nnnhhl 2:1+1 2.28 I L I L 0.91 3.99 0.00 4.20 H11 H11 H11 H13 A A A A 264 267 268 298
3 H3E0T0C0D0 hhl 2:1 5.86 L F G 3.99 10.82 2.78 H11 H11 H11 A A A 267 270 271
4 H4E0T0C0D0 nnnhhl 2:1+1 3.58 L I V L 3.99 0.95 5.16 4.20 H11 H13 H13 H13 A A A A 267 294 297 298
3 H3E0T0C0D0 hhl 2:1 4.75 F G V 10.82 2.78 0.66 H11 H11 H11 A A A 270 271 274
4 H4E0T0C0D0 nnnhhl 2:1+1 1.58 G V A L 2.78 0.66 0.00 2.90 H11 H11 H11 H13 A A A A 271 274 275 290
3 H3E0T0C0D0 hhl 2:1 46.76 F K H 23.77 73.83 42.68 H11 H11 H11 A A A 273 276 277
4 H4E0T0C0D0 nnnhhl 2:1+1 0.89 V A L L 0.66 0.00 0.00 2.90 H11 H11 H11 H13 A A A A 274 275 278 290
4 H4E0T0C0D0 nnnhhl 2:1+1 20.05 A L K I 0.00 0.00 79.99 0.23 H11 H11 H11 H13 A A A A 275 278 279 287
4 H4E0T0C0D0 hnnnnh :2+:2 0.78 A L I L 0.00 0.00 0.23 2.90 H11 H11 H13 H13 A A A A 275 278 287 290
3 H3E0T0C0D0 hhl 2:1 87.29 K K T 73.83 79.99 108.06 H11 H11 H11 A A A 276 279 280
3 H3E0T0C0D0 hhl 2:1 74.86 K H T 73.83 42.68 108.06 H11 H11 H11 A A A 276 277 280
3 H2E0T0C1D0 nhl 2:1 71.97 H T I 42.68 108.06 65.17 H11 H11 C12 A A A 277 280 281
4 H3E0T0C1D0 nnnlnh 2:1+1 24.93 L Q E I 0.00 49.72 49.77 0.23 H11 C12 H13 H13 A A A A 278 283 284 287
4 H3E0T0C1D0 lnnnnn 2+1+1 12.95 L Q C I 0.00 49.72 1.86 0.23 H11 C12 H13 H13 A A A A 278 283 286 287
4 H4E0T0C0D0 lnnnnh 2+:2 32.50 L K E I 0.00 79.99 49.77 0.23 H11 H11 H13 H13 A A A A 278 279 284 287
4 H4E0T0C0D0 nnnhhl 2:1+1 1.25 L C I L 0.00 1.86 0.23 2.90 H11 H13 H13 H13 A A A A 278 286 287 290
3 H2E0T0C1D0 nnl 2+1 84.21 K N E 79.99 122.88 49.77 H11 C12 H13 A A A 279 282 284
3 H0E0T0C3D0 lll 3 79.26 I N Q 65.17 122.88 49.72 C12 C12 C12 A A A 281 282 283
4 H2E0T0C2D0 llnlll 4 77.33 N Q E S 122.88 49.72 49.77 86.95 C12 C12 H13 H13 A A A A 282 283 284 285
3 H2E0T0C1D0 lnl 3 46.18 Q S C 49.72 86.95 1.86 C12 H13 H13 A A A 283 285 286
3 H3E0T0C0D0 hhl 2:1 38.63 S C P 86.95 1.86 27.09 H13 H13 H13 A A A 285 286 289
4 H4E0T0C0D0 lhhlhl 4 8.02 C I P L 1.86 0.23 27.09 2.90 H13 H13 H13 H13 A A A A 286 287 289 290
3 H3E0T0C0D0 lll 3 26.21 I E P 0.23 51.31 27.09 H13 H13 H13 A A A 287 288 289
3 H3E0T0C0D0 hhl 2:1 49.44 E P E 51.31 27.09 69.93 H13 H13 H13 A A A 288 289 292
3 H3E0T0C0D0 hhl 2:1 37.29 P E S 27.09 69.93 14.85 H13 H13 H13 A A A 289 292 293
4 H4E0T0C0D0 nnnhhl 2:1+1 0.32 I A I T 0.24 0.10 0.95 0.00 H2 H13 H13 H13 A A A A 182 291 294 295
3 H3E0T0C0D0 hhl 2:1 45.72 E S D 69.93 14.85 52.37 H13 H13 H13 A A A 292 293 296
3 H3E0T0C0D0 hhl 2:1 24.13 S D V 14.85 52.37 5.16 H13 H13 H13 A A A 293 296 297
4 H4E0T0C0D0 nnnhhl 2:1+1 1.35 I I T L 0.24 0.95 0.00 4.20 H2 H13 H13 H13 A A A A 182 294 295 298
4 H4E0T0C0D0 nnnnnh :2+1+1 1.35 I I I L 0.24 0.00 0.95 4.20 H2 H11 H13 H13 A A A A 182 268 294 298
3 H3E0T0C0D0 hhl 2:1 1.89 T L V 0.00 4.20 1.46 H13 H13 H13 A A A 295 298 299
4 H4E0T0C0D0 lhhhhl 2:2 65.47 D V R T 52.37 5.16 146.67 57.70 H13 H13 H13 H13 A A A A 296 297 300 301
3 H3E0T0C0D0 hhl 2:1 31.94 V T K 5.16 57.70 32.96 H13 H13 H13 A A A 297 301 302
3 H3E0T0C0D0 hhl 2:1 79.04 V R R 1.46 146.67 88.98 H13 H13 H13 A A A 299 300 303
4 H4E0T0C0D0 nnnhhl 2:1+1 22.48 I K W L 0.91 32.96 48.97 7.07 H11 H13 H13 H13 A A A A 264 302 305 306
4 H4E0T0C0D0 nnnhhh :3+1 11.29 I L K L 0.91 4.20 32.96 7.07 H11 H13 H13 H13 A A A A 264 298 302 306
3 H3E0T0C0D0 lhl 3 61.25 K D W 32.96 101.82 48.97 H13 H13 H13 A A A 302 304 305
4 H4E0T0C0D0 nnnhhh :3+1 33.04 L V R L 34.64 1.46 88.98 7.07 H2 H13 H13 H13 A A A A 174 299 303 306
4 H4E0T0C0D0 nnnhhl 2:1+1 56.15 L R L V 34.64 88.98 7.07 93.90 H2 H13 H13 H13 A A A A 174 303 306 307
3 H3E0T0C0D0 hhl 2:1 94.90 R D V 88.98 101.82 93.90 H13 H13 H13 A A A 303 304 307
3 H3E0T0C0D0 hhl 2:1 117.44 D V K 101.82 93.90 156.60 H13 H13 H13 A A A 304 307 308
3 H3E0T0C0D0 hhl 2:1 102.46 D W K 101.82 48.97 156.60 H13 H13 H13 A A A 304 305 308
4 H4E0T0C0D0 lnnnnh 2+:2 16.13 W I W L 7.57 0.91 48.97 7.07 H11 H11 H13 H13 A A A A 261 264 305 306
4 H3E0T0C1D0 lnnnnn 2+1+1 26.83 W W L Q 7.57 48.97 7.07 43.70 H11 H13 H13 C14 A A A A 261 305 306 309
3 H2E0T0C1D0 nhl 2:1 83.09 W K Q 48.97 156.60 43.70 H13 H13 C14 A A A 305 308 309
4 H4E0T0C0D0 lnnnnn 2+1+1 36.58 L L V G 34.64 7.07 93.90 10.70 H2 H13 H13 H15 A A A A 174 306 307 311
4 H3E0T0C1D0 lnnnnn 2+1+1 17.26 W L Q G 7.57 7.07 43.70 10.70 H11 H13 C14 H15 A A A A 261 306 309 311
4 H3E0T0C1D0 nnnlnh 2:1+1 16.87 W Q G G 7.57 43.70 10.70 5.51 H11 C14 H15 H15 A A A A 261 309 311 314
4 H2E0T0C2D0 llnlnh 3:1 50.22 Q R G G 43.70 140.99 10.70 5.51 C14 C14 H15 H15 A A A A 309 310 311 314
3 H2E0T0C1D0 nnl 2+1 69.25 R D G 140.99 61.25 5.51 C14 H15 H15 A A A 310 313 314
4 H4E0T0C0D0 nnnhhl 2:1+1 5.95 W G G F 7.57 10.70 5.51 0.00 H11 H15 H15 H15 A A A A 261 311 314 315
4 H4E0T0C0D0 nnnhhl 2:1+1 14.76 W G F F 7.57 5.51 0.00 45.95 H11 H15 H15 H15 A A A A 261 314 315 318
3 H3E0T0C0D0 hhl 2:1 51.71 D G E 61.25 5.51 88.37 H15 H15 H15 A A A 313 314 317
3 H3E0T0C0D0 hhl 2:1 46.61 G E F 5.51 88.37 45.95 H15 H15 H15 A A A 314 317 318
3 H3E0T0C0D0 hhl 2:1 59.03 D V E 61.25 27.47 88.37 H15 H15 H15 A A A 313 316 317
3 H2E0T0C1D0 nnl 2+1 72.07 V E H 27.47 88.37 100.38 H15 H15 C16 A A A 316 317 320
3 H2E0T0C1D0 nnl 2+1 114.76 E F R 88.37 45.95 209.97 H15 H15 C19 A A B 317 318 23
3 H1E0T0C2D0 nnn 1+1+1 132.91 E H R 88.37 100.38 209.97 H15 C16 C19 A A B 317 320 23
5 H4E0T0C1D0 lnnnnnnlhh 2:1+2 23.72 F F F N Y 45.95 0.00 12.51 18.81 41.34 H15 C16 H18 H18 H18 A A B B B 318 319 17 18 21
4 H3E0T0C1D0 nnnlnh 2:1+1 13.38 W F F F 7.57 0.00 45.95 0.00 H11 H15 H15 C16 A A A A 261 315 318 319
4 H3E0T0C1D0 nnnlnh 2:1+1 38.54 F N Y A 45.95 18.81 41.34 48.06 H15 H18 H18 C19 A B B B 318 18 21 22
4 H2E0T0C2D0 llnlnn 3+1 86.33 F Y A R 45.95 41.34 48.06 209.97 H15 H18 C19 C19 A B B B 318 21 22 23
4 H1E0T0C3D0 lnnnnl 2+2 112.75 H V Y R 100.38 99.33 41.34 209.97 C16 C16 H18 C19 A A B B 320 321 21 23
4 H0E0T0C4D0 llnlnn 3+1 124.05 H V E R 100.38 99.33 86.53 209.97 C16 C16 C16 C19 A A A B 320 321 322 23
3 H0E0T0C3D0 lnl 3 109.99 H E D 100.38 86.53 143.06 C16 C16 C16 A A A 320 322 323
3 H0E0T0C3D0 lll 3 123.71 E D L 86.53 143.06 141.55 C16 C16 C16 A A A 322 323 324
3 H0E0T0C3D0 lll 3 133.68 D L E 143.06 141.55 116.44 C16 C16 C16 A A A 323 324 325
3 H0E0T0C3D0 lll 3 123.64 L E G 141.55 116.44 112.94 C16 C16 C16 A A A 324 325 326
3 H1E0T0C2D0 nnl 2+1 99.10 G R I 84.18 140.69 72.43 C17 C17 H18 B B B 0 1 4
3 H2E0T0C1D0 lll 3 78.78 R P E 140.69 75.54 20.12 C17 H18 H18 B B B 1 2 3
3 H2E0T0C1D0 nhl 2:1 122.21 R P W 140.69 75.54 150.39 C17 H18 H18 B B B 1 2 5
3 H2E0T0C1D0 lnl 3 77.75 R E I 140.69 20.12 72.43 C17 H18 H18 B B B 1 3 4
3 H2E0T0C1D0 nnl 2+1 121.17 R I W 140.69 72.43 150.39 C17 H18 H18 B B B 1 4 5
3 H3E0T0C0D0 hhl 2:1 88.09 P W Y 75.54 150.39 38.34 H18 H18 H18 B B B 2 5 6
3 H3E0T0C0D0 hhl 2:1 44.67 P E Y 75.54 20.12 38.34 H18 H18 H18 B B B 2 3 6
3 H3E0T0C0D0 hhl 2:1 53.77 I A Q 72.43 0.49 88.40 H18 H18 H18 B B B 4 7 8
3 H3E0T0C0D0 hhl 2:1 103.74 I W Q 72.43 150.39 88.40 H18 H18 H18 B B B 4 5 8
3 H3E0T0C0D0 hhl 2:1 96.31 W Q E 150.39 88.40 50.15 H18 H18 H18 B B B 5 8 9
3 H3E0T0C0D0 hhl 2:1 79.63 W Y E 150.39 38.34 50.15 H18 H18 H18 B B B 5 6 9
3 H3E0T0C0D0 hhl 2:1 43.94 A Q R 0.49 88.40 42.93 H18 H18 H18 B B B 7 8 11
3 H3E0T0C0D0 hhl 2:1 79.34 Q R R 88.40 42.93 106.70 H18 H18 H18 B B B 8 11 12
3 H3E0T0C0D0 hhl 2:1 81.75 Q E R 88.40 50.15 106.70 H18 H18 H18 B B B 8 9 12
3 H3E0T0C0D0 hhl 2:1 65.31 R R D 42.93 106.70 46.30 H18 H18 H18 B B B 11 12 15
3 H3E0T0C0D0 hhl 2:1 74.23 R D E 106.70 46.30 69.69 H18 H18 H18 B B B 12 15 16
3 H3E0T0C0D0 hhl 2:1 46.21 D N A 46.30 18.81 73.53 H18 H18 H18 B B B 15 18 19
3 H3E0T0C0D0 hhl 2:1 63.17 D E A 46.30 69.69 73.53 H18 H18 H18 B B B 15 16 19
3 H3E0T0C0D0 hhl 2:1 98.72 E A Y 69.69 73.53 152.95 H18 H18 H18 B B B 16 19 20
3 H3E0T0C0D0 hhl 2:1 78.38 E F Y 69.69 12.51 152.95 H18 H18 H18 B B B 16 17 20
3 H3E0T0C0D0 hhl 2:1 68.93 F Y Y 12.51 152.95 41.34 H18 H18 H18 B B B 17 20 21
3 H2E0T0C1D0 nnl 2+1 46.80 N A A 18.81 73.53 48.06 H18 H18 C19 B B B 18 19 22
3 H2E0T0C1D0 lnl 3 134.75 Y Y R 152.95 41.34 209.97 H18 H18 C19 B B B 20 21 23
