# Supplementary material for: Characterizing the consensus residue specificity and surface of BCL-2 binding to BH3 ligands using the Knob-Socket model
Source: PLoS One. 2023 Feb 16;18(2):e0281463. doi: 10.1371/journal.pone.0281463 (PMC9934389; doi:10.1371/journal.pone.0281463)
Supplement: S1 File — (TGZ) [file pone.0281463.s008.tgz › BCL3_Bax_KS_files/3kj0/f3kj0.index]

1 170 A G C 1
2 171 A S C 1
3 172 A D C 1
4 173 A E H 2
5 174 A L H 2
6 175 A Y H 2
7 176 A R H 2
8 177 A Q H 2
9 178 A S H 2
10 179 A L H 2
11 180 A E H 2
12 181 A I H 2
13 182 A I H 2
14 183 A S H 2
15 184 A R H 2
16 185 A Y H 2
17 186 A L H 2
18 187 A R H 2
19 188 A E H 2
20 189 A Q H 2
21 190 A A H 2
22 191 A T H 2
23 192 A G C 3
24 193 A A C 3
25 194 A K C 3
26 195 A D C 3
27 196 A T C 3
28 197 A K C 3
29 198 A P C 3
30 199 A M C 3
31 200 A G C 3
32 201 A R C 3
33 202 A S C 3
34 203 A G H 4
35 204 A A H 4
36 205 A T H 4
37 206 A S H 4
38 207 A R H 4
39 208 A K H 4
40 209 A A H 4
41 210 A L H 4
42 211 A E H 4
43 212 A T H 4
44 213 A L H 4
45 214 A R H 4
46 215 A R H 4
47 216 A V H 4
48 217 A G H 4
49 218 A D H 4
50 219 A G H 4
51 220 A V H 4
52 221 A Q H 4
53 222 A R H 4
54 223 A N H 4
55 224 A H C 5
56 225 A E H 6
57 226 A T H 6
58 227 A A H 6
59 228 A F H 6
60 229 A Q H 6
61 230 A G H 6
62 231 A M H 6
63 232 A L H 6
64 233 A R H 6
65 234 A K H 6
66 235 A L H 6
67 236 A D C 7
68 237 A I C 7
69 238 A K C 7
70 239 A N C 7
71 240 A E H 8
72 241 A D H 8
73 242 A D H 8
74 243 A V H 8
75 244 A K H 8
76 245 A S H 8
77 246 A L H 8
78 247 A S H 8
79 248 A R H 8
80 249 A V H 8
81 250 A M H 8
82 251 A I H 8
83 252 A H H 8
84 253 A V H 8
85 254 A F T 9
86 255 A S T 9
87 256 A D T 9
88 257 A G T 9
89 258 A V C 10
90 259 A T C 10
91 260 A N C 10
92 261 A W H 11
93 262 A G H 11
94 263 A R H 11
95 264 A I H 11
96 265 A V H 11
97 266 A T H 11
98 267 A L H 11
99 268 A I H 11
100 269 A S H 11
101 270 A F H 11
102 271 A G H 11
103 272 A A H 11
104 273 A F H 11
105 274 A V H 11
106 275 A A H 11
107 276 A K H 11
108 277 A H H 11
109 278 A L H 11
110 279 A K H 11
111 280 A T H 11
112 281 A I C 12
113 282 A N C 12
114 283 A Q C 12
115 284 A E H 13
116 285 A S H 13
117 286 A C H 13
118 287 A I H 13
119 288 A E H 13
120 289 A P H 13
121 290 A L H 13
122 291 A A H 13
123 292 A E H 13
124 293 A S H 13
125 294 A I H 13
126 295 A T H 13
127 296 A D H 13
128 297 A V H 13
129 298 A L H 13
130 299 A V H 13
131 300 A R H 13
132 301 A T H 13
133 302 A K H 13
134 303 A R H 13
135 304 A D H 13
136 305 A W H 13
137 306 A L H 13
138 307 A V H 13
139 308 A K H 13
140 309 A Q C 14
141 310 A R C 14
142 311 A G H 15
143 312 A W H 15
144 313 A D H 15
145 314 A G H 15
146 315 A F H 15
147 316 A V H 15
148 317 A E H 15
149 318 A F H 15
150 319 A F C 16
151 320 A H C 16
152 321 A V C 16
153 322 A E C 16
154 323 A D C 16
155 324 A L C 16
156 325 A E C 16
157 326 A G C 16
158 0 B G C 17
159 1 B R C 17
160 2 B P H 18
161 3 B E H 18
162 4 B I H 18
163 5 B W H 18
164 6 B Y H 18
165 7 B A H 18
166 8 B Q H 18
167 9 B E H 18
168 10 B L H 18
169 11 B R H 18
170 12 B R H 18
171 13 B I H 18
172 14 B G H 18
173 15 B D H 18
174 16 B E H 18
175 17 B F H 18
176 18 B N H 18
177 19 B A H 18
178 20 B Y H 18
179 21 B Y H 18
180 22 B A C 19
181 23 B R C 19
