# Supplementary material for: Characterizing the consensus residue specificity and surface of BCL-2 binding to BH3 ligands using the Knob-Socket model
Source: PLoS One. 2023 Feb 16;18(2):e0281463. doi: 10.1371/journal.pone.0281463 (PMC9934389; doi:10.1371/journal.pone.0281463)
Supplement: S1 File — (TGZ) [file pone.0281463.s008.tgz › BCL3_Bax_KS_files/1bxl/f1bxl.pdb]

ATOM     58  N   MET A   1       0.656  14.387  11.292  1.00  0.96           N  
ATOM     59  CA  MET A   1       1.224  13.024  11.470  1.00  0.97           C  
ATOM     60  C   MET A   1       0.092  11.995  11.433  1.00  0.93           C  
ATOM     61  O   MET A   1       0.265  10.883  10.976  1.00  0.95           O  
ATOM     62  CB  MET A   1       1.950  12.942  12.814  1.00  1.16           C  
ATOM     63  CG  MET A   1       3.461  13.006  12.583  1.00  1.24           C  
ATOM     64  SD  MET A   1       4.197  11.396  12.962  1.00  1.48           S  
ATOM     65  CE  MET A   1       4.468  10.862  11.254  1.00  1.37           C  
ATOM     66  H   MET A   1       0.539  14.977  12.065  1.00  1.07           H  
ATOM     67  HA  MET A   1       1.919  12.823  10.669  1.00  0.96           H  
ATOM     68  HB2 MET A   1       1.645  13.770  13.438  1.00  1.22           H  
ATOM     69  HB3 MET A   1       1.701  12.012  13.302  1.00  1.25           H  
ATOM     70  HG2 MET A   1       3.657  13.257  11.551  1.00  1.22           H  
ATOM     71  HG3 MET A   1       3.892  13.759  13.225  1.00  1.46           H  
ATOM     72  HE1 MET A   1       3.786  11.382  10.601  1.00  1.62           H  
ATOM     73  HE2 MET A   1       5.485  11.087  10.964  1.00  1.65           H  
ATOM     74  HE3 MET A   1       4.293   9.797  11.179  1.00  2.01           H  
ATOM     75  N   SER A   2      -1.067  12.359  11.909  1.00  0.93           N  
ATOM     76  CA  SER A   2      -2.211  11.404  11.900  1.00  0.95           C  
ATOM     77  C   SER A   2      -3.066  11.656  10.657  1.00  0.87           C  
ATOM     78  O   SER A   2      -3.620  10.744  10.077  1.00  0.89           O  
ATOM     79  CB  SER A   2      -3.061  11.613  13.154  1.00  1.07           C  
ATOM     80  OG  SER A   2      -3.057  10.420  13.928  1.00  1.80           O  
ATOM     81  H   SER A   2      -1.186  13.262  12.272  1.00  0.96           H  
ATOM     82  HA  SER A   2      -1.836  10.392  11.882  1.00  0.99           H  
ATOM     83  HB2 SER A   2      -2.649  12.417  13.741  1.00  1.25           H  
ATOM     84  HB3 SER A   2      -4.073  11.863  12.864  1.00  1.63           H  
ATOM     85  HG  SER A   2      -3.754  10.491  14.585  1.00  2.07           H  
ATOM     86  N   GLN A   3      -3.174  12.889  10.244  1.00  0.83           N  
ATOM     87  CA  GLN A   3      -3.991  13.205   9.039  1.00  0.82           C  
ATOM     88  C   GLN A   3      -3.247  12.738   7.785  1.00  0.71           C  
ATOM     89  O   GLN A   3      -3.848  12.368   6.797  1.00  0.73           O  
ATOM     90  CB  GLN A   3      -4.220  14.716   8.962  1.00  0.88           C  
ATOM     91  CG  GLN A   3      -5.430  15.005   8.071  1.00  1.29           C  
ATOM     92  CD  GLN A   3      -6.126  16.280   8.552  1.00  1.54           C  
ATOM     93  OE1 GLN A   3      -5.477  17.243   8.908  1.00  2.06           O  
ATOM     94  NE2 GLN A   3      -7.430  16.326   8.577  1.00  2.09           N  
ATOM     95  H   GLN A   3      -2.717  13.609  10.728  1.00  0.86           H  
ATOM     96  HA  GLN A   3      -4.942  12.698   9.104  1.00  0.89           H  
ATOM     97  HB2 GLN A   3      -4.402  15.103   9.955  1.00  1.20           H  
ATOM     98  HB3 GLN A   3      -3.346  15.192   8.545  1.00  0.86           H  
ATOM     99  HG2 GLN A   3      -5.101  15.137   7.051  1.00  1.89           H  
ATOM    100  HG3 GLN A   3      -6.121  14.178   8.123  1.00  1.75           H  
ATOM    101 HE21 GLN A   3      -7.954  15.549   8.290  1.00  2.37           H  
ATOM    102 HE22 GLN A   3      -7.886  17.138   8.884  1.00  2.57           H  
ATOM    103  N   SER A   4      -1.943  12.754   7.819  1.00  0.66           N  
ATOM    104  CA  SER A   4      -1.161  12.311   6.630  1.00  0.59           C  
ATOM    105  C   SER A   4      -1.454  10.838   6.343  1.00  0.54           C  
ATOM    106  O   SER A   4      -1.378  10.396   5.220  1.00  0.50           O  
ATOM    107  CB  SER A   4       0.332  12.486   6.908  1.00  0.66           C  
ATOM    108  OG  SER A   4       1.079  11.873   5.865  1.00  0.74           O  
ATOM    109  H   SER A   4      -1.478  13.056   8.626  1.00  0.70           H  
ATOM    110  HA  SER A   4      -1.439  12.907   5.771  1.00  0.57           H  
ATOM    111  HB2 SER A   4       0.573  13.535   6.946  1.00  0.64           H  
ATOM    112  HB3 SER A   4       0.577  12.028   7.858  1.00  0.70           H  
ATOM    113  HG  SER A   4       1.963  11.699   6.197  1.00  1.14           H  
ATOM    114  N   ASN A   5      -1.789  10.073   7.348  1.00  0.56           N  
ATOM    115  CA  ASN A   5      -2.085   8.627   7.118  1.00  0.53           C  
ATOM    116  C   ASN A   5      -3.217   8.493   6.096  1.00  0.50           C  
ATOM    117  O   ASN A   5      -3.070   7.860   5.067  1.00  0.46           O  
ATOM    118  CB  ASN A   5      -2.510   7.977   8.437  1.00  0.57           C  
ATOM    119  CG  ASN A   5      -1.270   7.667   9.277  1.00  1.08           C  
ATOM    120  OD1 ASN A   5      -0.401   8.502   9.430  1.00  1.87           O  
ATOM    121  ND2 ASN A   5      -1.151   6.492   9.831  1.00  1.66           N  
ATOM    122  H   ASN A   5      -1.845  10.447   8.252  1.00  0.61           H  
ATOM    123  HA  ASN A   5      -1.200   8.133   6.742  1.00  0.50           H  
ATOM    124  HB2 ASN A   5      -3.154   8.654   8.980  1.00  0.70           H  
ATOM    125  HB3 ASN A   5      -3.041   7.060   8.232  1.00  1.03           H  
ATOM    126 HD21 ASN A   5      -1.852   5.819   9.708  1.00  2.08           H  
ATOM    127 HD22 ASN A   5      -0.361   6.283  10.373  1.00  2.12           H  
ATOM    128  N   ARG A   6      -4.346   9.087   6.370  1.00  0.54           N  
ATOM    129  CA  ARG A   6      -5.487   9.000   5.416  1.00  0.53           C  
ATOM    130  C   ARG A   6      -5.092   9.625   4.071  1.00  0.49           C  
ATOM    131  O   ARG A   6      -5.712   9.376   3.058  1.00  0.47           O  
ATOM    132  CB  ARG A   6      -6.687   9.753   5.993  1.00  0.61           C  
ATOM    133  CG  ARG A   6      -7.649  10.123   4.863  1.00  0.68           C  
ATOM    134  CD  ARG A   6      -9.044  10.363   5.440  1.00  0.81           C  
ATOM    135  NE  ARG A   6      -8.970  11.406   6.502  1.00  1.84           N  
ATOM    136  CZ  ARG A   6      -9.973  12.220   6.688  1.00  2.51           C  
ATOM    137  NH1 ARG A   6     -11.172  11.745   6.887  1.00  3.18           N  
ATOM    138  NH2 ARG A   6      -9.776  13.510   6.676  1.00  3.08           N  
ATOM    139  H   ARG A   6      -4.442   9.594   7.204  1.00  0.58           H  
ATOM    140  HA  ARG A   6      -5.752   7.964   5.267  1.00  0.51           H  
ATOM    141  HB2 ARG A   6      -7.196   9.124   6.710  1.00  0.67           H  
ATOM    142  HB3 ARG A   6      -6.345  10.653   6.482  1.00  0.79           H  
ATOM    143  HG2 ARG A   6      -7.300  11.022   4.374  1.00  0.99           H  
ATOM    144  HG3 ARG A   6      -7.691   9.317   4.148  1.00  0.91           H  
ATOM    145  HD2 ARG A   6      -9.705  10.696   4.654  1.00  1.27           H  
ATOM    146  HD3 ARG A   6      -9.421   9.444   5.863  1.00  1.21           H  
ATOM    147  HE  ARG A   6      -8.168  11.480   7.061  1.00  2.42           H  
ATOM    148 HH11 ARG A   6     -11.323  10.757   6.896  1.00  3.35           H  
ATOM    149 HH12 ARG A   6     -11.940  12.370   7.030  1.00  3.83           H  
ATOM    150 HH21 ARG A   6      -8.857  13.875   6.524  1.00  3.14           H  
ATOM    151 HH22 ARG A   6     -10.544  14.135   6.819  1.00  3.79           H  
ATOM    152  N   GLU A   7      -4.069  10.439   4.053  1.00  0.50           N  
ATOM    153  CA  GLU A   7      -3.639  11.079   2.778  1.00  0.50           C  
ATOM    154  C   GLU A   7      -2.848  10.075   1.932  1.00  0.44           C  
ATOM    155  O   GLU A   7      -2.889  10.104   0.718  1.00  0.43           O  
ATOM    156  CB  GLU A   7      -2.754  12.282   3.107  1.00  0.54           C  
ATOM    157  CG  GLU A   7      -2.193  12.881   1.819  1.00  0.80           C  
ATOM    158  CD  GLU A   7      -3.329  13.103   0.819  1.00  0.70           C  
ATOM    159  OE1 GLU A   7      -4.135  13.988   1.056  1.00  1.58           O  
ATOM    160  OE2 GLU A   7      -3.374  12.386  -0.166  1.00  1.08           O  
ATOM    161  H   GLU A   7      -3.582  10.634   4.878  1.00  0.53           H  
ATOM    162  HA  GLU A   7      -4.509  11.409   2.227  1.00  0.52           H  
ATOM    163  HB2 GLU A   7      -3.339  13.025   3.625  1.00  0.76           H  
ATOM    164  HB3 GLU A   7      -1.938  11.966   3.737  1.00  0.66           H  
ATOM    165  HG2 GLU A   7      -1.717  13.826   2.042  1.00  1.35           H  
ATOM    166  HG3 GLU A   7      -1.468  12.204   1.394  1.00  1.39           H  
ATOM    167  N   LEU A   8      -2.128   9.186   2.563  1.00  0.42           N  
ATOM    168  CA  LEU A   8      -1.337   8.181   1.794  1.00  0.38           C  
ATOM    169  C   LEU A   8      -2.282   7.132   1.210  1.00  0.37           C  
ATOM    170  O   LEU A   8      -2.133   6.704   0.084  1.00  0.38           O  
ATOM    171  CB  LEU A   8      -0.339   7.477   2.721  1.00  0.39           C  
ATOM    172  CG  LEU A   8       0.528   8.504   3.451  1.00  0.43           C  
ATOM    173  CD1 LEU A   8       1.786   7.820   3.979  1.00  0.44           C  
ATOM    174  CD2 LEU A   8       0.939   9.617   2.492  1.00  0.63           C  
ATOM    175  H   LEU A   8      -2.110   9.179   3.539  1.00  0.45           H  
ATOM    176  HA  LEU A   8      -0.804   8.673   0.994  1.00  0.39           H  
ATOM    177  HB2 LEU A   8      -0.882   6.888   3.446  1.00  0.52           H  
ATOM    178  HB3 LEU A   8       0.294   6.827   2.136  1.00  0.37           H  
ATOM    179  HG  LEU A   8      -0.026   8.920   4.277  1.00  0.72           H  
ATOM    180 HD11 LEU A   8       1.751   6.767   3.738  1.00  1.18           H  
ATOM    181 HD12 LEU A   8       2.657   8.265   3.521  1.00  1.05           H  
ATOM    182 HD13 LEU A   8       1.839   7.944   5.049  1.00  1.16           H  
ATOM    183 HD21 LEU A   8       1.146   9.195   1.521  1.00  1.12           H  
ATOM    184 HD22 LEU A   8       0.139  10.336   2.413  1.00  1.23           H  
ATOM    185 HD23 LEU A   8       1.827  10.104   2.870  1.00  1.32           H  
ATOM    186  N   VAL A   9      -3.251   6.712   1.975  1.00  0.37           N  
ATOM    187  CA  VAL A   9      -4.208   5.685   1.475  1.00  0.37           C  
ATOM    188  C   VAL A   9      -5.082   6.279   0.368  1.00  0.38           C  
ATOM    189  O   VAL A   9      -5.334   5.652  -0.642  1.00  0.45           O  
ATOM    190  CB  VAL A   9      -5.096   5.227   2.634  1.00  0.42           C  
ATOM    191  CG1 VAL A   9      -6.389   4.622   2.085  1.00  0.42           C  
ATOM    192  CG2 VAL A   9      -4.351   4.176   3.461  1.00  0.45           C  
ATOM    193  H   VAL A   9      -3.347   7.070   2.884  1.00  0.38           H  
ATOM    194  HA  VAL A   9      -3.659   4.839   1.087  1.00  0.36           H  
ATOM    195  HB  VAL A   9      -5.334   6.075   3.259  1.00  0.48           H  
ATOM    196 HG11 VAL A   9      -6.153   3.915   1.304  1.00  1.07           H  
ATOM    197 HG12 VAL A   9      -6.915   4.118   2.881  1.00  1.16           H  
ATOM    198 HG13 VAL A   9      -7.012   5.408   1.684  1.00  0.99           H  
ATOM    199 HG21 VAL A   9      -3.418   4.591   3.814  1.00  1.19           H  
ATOM    200 HG22 VAL A   9      -4.958   3.887   4.306  1.00  1.16           H  
ATOM    201 HG23 VAL A   9      -4.151   3.310   2.848  1.00  0.92           H  
ATOM    202  N   VAL A  10      -5.552   7.480   0.555  1.00  0.40           N  
ATOM    203  CA  VAL A  10      -6.416   8.117  -0.479  1.00  0.41           C  
ATOM    204  C   VAL A  10      -5.616   8.365  -1.762  1.00  0.40           C  
ATOM    205  O   VAL A  10      -6.134   8.256  -2.855  1.00  0.44           O  
ATOM    206  CB  VAL A  10      -6.943   9.449   0.058  1.00  0.45           C  
ATOM    207  CG1 VAL A  10      -7.749  10.156  -1.031  1.00  0.47           C  
ATOM    208  CG2 VAL A  10      -7.843   9.190   1.269  1.00  0.53           C  
ATOM    209  H   VAL A  10      -5.339   7.964   1.378  1.00  0.45           H  
ATOM    210  HA  VAL A  10      -7.250   7.466  -0.698  1.00  0.43           H  
ATOM    211  HB  VAL A  10      -6.111  10.072   0.352  1.00  0.46           H  
ATOM    212 HG11 VAL A  10      -7.922   9.476  -1.851  1.00  1.16           H  
ATOM    213 HG12 VAL A  10      -8.697  10.478  -0.624  1.00  1.00           H  
ATOM    214 HG13 VAL A  10      -7.199  11.015  -1.384  1.00  1.09           H  
ATOM    215 HG21 VAL A  10      -7.407   8.416   1.883  1.00  1.00           H  
ATOM    216 HG22 VAL A  10      -7.939  10.097   1.847  1.00  1.19           H  
ATOM    217 HG23 VAL A  10      -8.819   8.873   0.931  1.00  1.17           H  
ATOM    218  N   ASP A  11      -4.361   8.701  -1.641  1.00  0.43           N  
ATOM    219  CA  ASP A  11      -3.540   8.959  -2.861  1.00  0.43           C  
ATOM    220  C   ASP A  11      -3.218   7.637  -3.565  1.00  0.38           C  
ATOM    221  O   ASP A  11      -3.070   7.585  -4.771  1.00  0.39           O  
ATOM    222  CB  ASP A  11      -2.236   9.653  -2.459  1.00  0.49           C  
ATOM    223  CG  ASP A  11      -1.835  10.653  -3.545  1.00  0.72           C  
ATOM    224  OD1 ASP A  11      -2.678  11.443  -3.936  1.00  1.37           O  
ATOM    225  OD2 ASP A  11      -0.691  10.611  -3.968  1.00  1.38           O  
ATOM    226  H   ASP A  11      -3.959   8.788  -0.752  1.00  0.50           H  
ATOM    227  HA  ASP A  11      -4.091   9.597  -3.535  1.00  0.46           H  
ATOM    228  HB2 ASP A  11      -2.379  10.175  -1.524  1.00  0.62           H  
ATOM    229  HB3 ASP A  11      -1.455   8.916  -2.345  1.00  0.66           H  
ATOM    230  N   PHE A  12      -3.105   6.568  -2.825  1.00  0.37           N  
ATOM    231  CA  PHE A  12      -2.790   5.254  -3.457  1.00  0.36           C  
ATOM    232  C   PHE A  12      -3.983   4.787  -4.294  1.00  0.33           C  
ATOM    233  O   PHE A  12      -3.823   4.237  -5.366  1.00  0.44           O  
ATOM    234  CB  PHE A  12      -2.496   4.221  -2.367  1.00  0.41           C  
ATOM    235  CG  PHE A  12      -1.534   3.185  -2.901  1.00  0.38           C  
ATOM    236  CD1 PHE A  12      -1.977   2.225  -3.817  1.00  1.36           C  
ATOM    237  CD2 PHE A  12      -0.199   3.186  -2.479  1.00  1.18           C  
ATOM    238  CE1 PHE A  12      -1.086   1.265  -4.312  1.00  1.42           C  
ATOM    239  CE2 PHE A  12       0.693   2.227  -2.974  1.00  1.18           C  
ATOM    240  CZ  PHE A  12       0.249   1.266  -3.890  1.00  0.57           C  
ATOM    241  H   PHE A  12      -3.226   6.628  -1.856  1.00  0.40           H  
ATOM    242  HA  PHE A  12      -1.925   5.361  -4.094  1.00  0.37           H  
ATOM    243  HB2 PHE A  12      -2.056   4.714  -1.513  1.00  0.47           H  
ATOM    244  HB3 PHE A  12      -3.415   3.738  -2.071  1.00  0.51           H  
ATOM    245  HD1 PHE A  12      -3.007   2.223  -4.142  1.00  2.26           H  
ATOM    246  HD2 PHE A  12       0.144   3.928  -1.772  1.00  2.09           H  
ATOM    247  HE1 PHE A  12      -1.428   0.524  -5.019  1.00  2.35           H  
ATOM    248  HE2 PHE A  12       1.722   2.227  -2.648  1.00  2.07           H  
ATOM    249  HZ  PHE A  12       0.936   0.526  -4.272  1.00  0.68           H  
ATOM    250  N   LEU A  13      -5.178   4.997  -3.815  1.00  0.32           N  
ATOM    251  CA  LEU A  13      -6.376   4.560  -4.587  1.00  0.34           C  
ATOM    252  C   LEU A  13      -6.657   5.551  -5.719  1.00  0.34           C  
ATOM    253  O   LEU A  13      -7.237   5.203  -6.728  1.00  0.39           O  
ATOM    254  CB  LEU A  13      -7.588   4.493  -3.656  1.00  0.39           C  
ATOM    255  CG  LEU A  13      -7.248   3.637  -2.434  1.00  0.53           C  
ATOM    256  CD1 LEU A  13      -8.524   3.337  -1.647  1.00  0.63           C  
ATOM    257  CD2 LEU A  13      -6.617   2.323  -2.896  1.00  0.99           C  
ATOM    258  H   LEU A  13      -5.288   5.441  -2.947  1.00  0.39           H  
ATOM    259  HA  LEU A  13      -6.193   3.583  -5.007  1.00  0.37           H  
ATOM    260  HB2 LEU A  13      -7.853   5.491  -3.336  1.00  0.70           H  
ATOM    261  HB3 LEU A  13      -8.420   4.050  -4.182  1.00  0.59           H  
ATOM    262  HG  LEU A  13      -6.553   4.171  -1.803  1.00  0.92           H  
ATOM    263 HD11 LEU A  13      -9.300   3.017  -2.328  1.00  1.07           H  
ATOM    264 HD12 LEU A  13      -8.329   2.553  -0.931  1.00  1.29           H  
ATOM    265 HD13 LEU A  13      -8.845   4.227  -1.128  1.00  1.30           H  
ATOM    266 HD21 LEU A  13      -6.941   2.104  -3.902  1.00  1.46           H  
ATOM    267 HD22 LEU A  13      -5.541   2.413  -2.875  1.00  1.46           H  
ATOM    268 HD23 LEU A  13      -6.924   1.525  -2.237  1.00  1.60           H  
ATOM    269  N   SER A  14      -6.253   6.783  -5.568  1.00  0.34           N  
ATOM    270  CA  SER A  14      -6.505   7.781  -6.645  1.00  0.40           C  
ATOM    271  C   SER A  14      -5.692   7.406  -7.886  1.00  0.42           C  
ATOM    272  O   SER A  14      -6.195   7.406  -8.993  1.00  0.52           O  
ATOM    273  CB  SER A  14      -6.088   9.171  -6.162  1.00  0.42           C  
ATOM    274  OG  SER A  14      -6.888  10.152  -6.810  1.00  1.17           O  
ATOM    275  H   SER A  14      -5.787   7.051  -4.749  1.00  0.35           H  
ATOM    276  HA  SER A  14      -7.557   7.786  -6.892  1.00  0.44           H  
ATOM    277  HB2 SER A  14      -6.232   9.243  -5.097  1.00  0.97           H  
ATOM    278  HB3 SER A  14      -5.043   9.332  -6.394  1.00  0.89           H  
ATOM    279  HG  SER A  14      -6.820  10.968  -6.309  1.00  1.44           H  
ATOM    280  N   TYR A  15      -4.438   7.088  -7.712  1.00  0.43           N  
ATOM    281  CA  TYR A  15      -3.595   6.715  -8.883  1.00  0.49           C  
ATOM    282  C   TYR A  15      -3.909   5.278  -9.310  1.00  0.47           C  
ATOM    283  O   TYR A  15      -3.775   4.922 -10.464  1.00  0.51           O  
ATOM    284  CB  TYR A  15      -2.117   6.820  -8.501  1.00  0.54           C  
ATOM    285  CG  TYR A  15      -1.355   5.671  -9.115  1.00  0.58           C  
ATOM    286  CD1 TYR A  15      -0.856   5.779 -10.419  1.00  1.04           C  
ATOM    287  CD2 TYR A  15      -1.146   4.497  -8.381  1.00  1.37           C  
ATOM    288  CE1 TYR A  15      -0.149   4.713 -10.989  1.00  1.18           C  
ATOM    289  CE2 TYR A  15      -0.438   3.431  -8.951  1.00  1.61           C  
ATOM    290  CZ  TYR A  15       0.060   3.539 -10.255  1.00  1.17           C  
ATOM    291  OH  TYR A  15       0.757   2.489 -10.816  1.00  1.53           O  
ATOM    292  H   TYR A  15      -4.051   7.095  -6.811  1.00  0.47           H  
ATOM    293  HA  TYR A  15      -3.802   7.386  -9.703  1.00  0.54           H  
ATOM    294  HB2 TYR A  15      -1.717   7.754  -8.866  1.00  0.69           H  
ATOM    295  HB3 TYR A  15      -2.019   6.782  -7.426  1.00  0.66           H  
ATOM    296  HD1 TYR A  15      -1.018   6.684 -10.986  1.00  1.71           H  
ATOM    297  HD2 TYR A  15      -1.530   4.414  -7.375  1.00  2.01           H  
ATOM    298  HE1 TYR A  15       0.235   4.796 -11.995  1.00  1.78           H  
ATOM    299  HE2 TYR A  15      -0.277   2.526  -8.385  1.00  2.37           H  
ATOM    300  HH  TYR A  15       1.487   2.854 -11.322  1.00  1.87           H  
ATOM    301  N   LYS A  16      -4.325   4.450  -8.392  1.00  0.44           N  
ATOM    302  CA  LYS A  16      -4.644   3.039  -8.751  1.00  0.44           C  
ATOM    303  C   LYS A  16      -5.776   3.015  -9.781  1.00  0.45           C  
ATOM    304  O   LYS A  16      -5.609   2.546 -10.889  1.00  0.58           O  
ATOM    305  CB  LYS A  16      -5.078   2.278  -7.497  1.00  0.43           C  
ATOM    306  CG  LYS A  16      -3.905   1.449  -6.971  1.00  0.73           C  
ATOM    307  CD  LYS A  16      -3.922   0.067  -7.626  1.00  1.11           C  
ATOM    308  CE  LYS A  16      -2.631  -0.138  -8.420  1.00  1.09           C  
ATOM    309  NZ  LYS A  16      -2.372  -1.597  -8.577  1.00  1.78           N  
ATOM    310  H   LYS A  16      -4.426   4.754  -7.466  1.00  0.43           H  
ATOM    311  HA  LYS A  16      -3.767   2.568  -9.171  1.00  0.47           H  
ATOM    312  HB2 LYS A  16      -5.391   2.982  -6.740  1.00  0.58           H  
ATOM    313  HB3 LYS A  16      -5.900   1.621  -7.740  1.00  0.58           H  
ATOM    314  HG2 LYS A  16      -2.977   1.949  -7.208  1.00  1.38           H  
ATOM    315  HG3 LYS A  16      -3.993   1.339  -5.901  1.00  1.43           H  
ATOM    316  HD2 LYS A  16      -4.001  -0.693  -6.862  1.00  1.77           H  
ATOM    317  HD3 LYS A  16      -4.768  -0.005  -8.294  1.00  1.73           H  
ATOM    318  HE2 LYS A  16      -2.731   0.317  -9.394  1.00  1.13           H  
ATOM    319  HE3 LYS A  16      -1.807   0.319  -7.891  1.00  1.25           H  
ATOM    320  HZ1 LYS A  16      -3.268  -2.118  -8.499  1.00  2.33           H  
ATOM    321  HZ2 LYS A  16      -1.950  -1.776  -9.509  1.00  2.10           H  
ATOM    322  HZ3 LYS A  16      -1.719  -1.915  -7.831  1.00  2.16           H  
ATOM    323  N   LEU A  17      -6.927   3.516  -9.424  1.00  0.44           N  
ATOM    324  CA  LEU A  17      -8.067   3.521 -10.384  1.00  0.49           C  
ATOM    325  C   LEU A  17      -7.704   4.372 -11.602  1.00  0.51           C  
ATOM    326  O   LEU A  17      -8.014   4.029 -12.725  1.00  0.50           O  
ATOM    327  CB  LEU A  17      -9.306   4.108  -9.703  1.00  0.54           C  
ATOM    328  CG  LEU A  17      -9.954   3.045  -8.813  1.00  0.60           C  
ATOM    329  CD1 LEU A  17     -10.467   3.698  -7.529  1.00  0.72           C  
ATOM    330  CD2 LEU A  17     -11.126   2.403  -9.558  1.00  0.48           C  
ATOM    331  H   LEU A  17      -7.041   3.889  -8.526  1.00  0.49           H  
ATOM    332  HA  LEU A  17      -8.276   2.510 -10.700  1.00  0.52           H  
ATOM    333  HB2 LEU A  17      -9.016   4.956  -9.099  1.00  0.56           H  
ATOM    334  HB3 LEU A  17     -10.013   4.426 -10.454  1.00  0.57           H  
ATOM    335  HG  LEU A  17      -9.224   2.289  -8.565  1.00  0.78           H  
ATOM    336 HD11 LEU A  17     -11.090   4.544  -7.779  1.00  1.39           H  
ATOM    337 HD12 LEU A  17     -11.044   2.980  -6.966  1.00  1.21           H  
ATOM    338 HD13 LEU A  17      -9.629   4.032  -6.935  1.00  1.19           H  
ATOM    339 HD21 LEU A  17     -10.819   2.148 -10.562  1.00  1.11           H  
ATOM    340 HD22 LEU A  17     -11.437   1.509  -9.038  1.00  1.05           H  
ATOM    341 HD23 LEU A  17     -11.951   3.099  -9.600  1.00  1.18           H  
ATOM    342  N   SER A  18      -7.047   5.481 -11.389  1.00  0.60           N  
ATOM    343  CA  SER A  18      -6.665   6.351 -12.537  1.00  0.65           C  
ATOM    344  C   SER A  18      -5.873   5.531 -13.558  1.00  0.60           C  
ATOM    345  O   SER A  18      -5.911   5.794 -14.743  1.00  0.60           O  
ATOM    346  CB  SER A  18      -5.802   7.509 -12.033  1.00  0.83           C  
ATOM    347  OG  SER A  18      -5.628   8.455 -13.079  1.00  1.30           O  
ATOM    348  H   SER A  18      -6.805   5.740 -10.475  1.00  0.66           H  
ATOM    349  HA  SER A  18      -7.556   6.744 -13.004  1.00  0.66           H  
ATOM    350  HB2 SER A  18      -6.289   7.987 -11.200  1.00  1.33           H  
ATOM    351  HB3 SER A  18      -4.841   7.127 -11.714  1.00  1.17           H  
ATOM    352  HG  SER A  18      -5.030   9.137 -12.766  1.00  1.65           H  
ATOM    353  N   GLN A  19      -5.157   4.538 -13.107  1.00  0.65           N  
ATOM    354  CA  GLN A  19      -4.364   3.701 -14.051  1.00  0.73           C  
ATOM    355  C   GLN A  19      -5.299   3.079 -15.090  1.00  0.68           C  
ATOM    356  O   GLN A  19      -5.207   3.358 -16.269  1.00  0.81           O  
ATOM    357  CB  GLN A  19      -3.655   2.590 -13.274  1.00  0.81           C  
ATOM    358  CG  GLN A  19      -2.187   2.523 -13.701  1.00  0.82           C  
ATOM    359  CD  GLN A  19      -1.590   1.183 -13.269  1.00  0.90           C  
ATOM    360  OE1 GLN A  19      -2.283   0.340 -12.735  1.00  1.52           O  
ATOM    361  NE2 GLN A  19      -0.324   0.949 -13.478  1.00  1.37           N  
ATOM    362  H   GLN A  19      -5.141   4.342 -12.147  1.00  0.68           H  
ATOM    363  HA  GLN A  19      -3.630   4.317 -14.549  1.00  0.84           H  
ATOM    364  HB2 GLN A  19      -3.714   2.798 -12.215  1.00  0.93           H  
ATOM    365  HB3 GLN A  19      -4.131   1.644 -13.482  1.00  0.91           H  
ATOM    366  HG2 GLN A  19      -2.121   2.619 -14.775  1.00  0.91           H  
ATOM    367  HG3 GLN A  19      -1.639   3.327 -13.233  1.00  0.96           H  
ATOM    368 HE21 GLN A  19       0.236   1.629 -13.908  1.00  2.00           H  
ATOM    369 HE22 GLN A  19       0.068   0.093 -13.204  1.00  1.49           H  
ATOM    370  N   LYS A  20      -6.199   2.236 -14.662  1.00  0.62           N  
ATOM    371  CA  LYS A  20      -7.139   1.597 -15.626  1.00  0.63           C  
ATOM    372  C   LYS A  20      -7.879   2.680 -16.414  1.00  1.03           C  
ATOM    373  O   LYS A  20      -7.582   2.935 -17.564  1.00  1.52           O  
ATOM    374  CB  LYS A  20      -8.152   0.743 -14.859  1.00  0.79           C  
ATOM    375  CG  LYS A  20      -7.496  -0.573 -14.439  1.00  0.79           C  
ATOM    376  CD  LYS A  20      -8.220  -1.741 -15.110  1.00  1.20           C  
ATOM    377  CE  LYS A  20      -7.844  -3.047 -14.408  1.00  1.33           C  
ATOM    378  NZ  LYS A  20      -7.439  -4.059 -15.424  1.00  2.18           N  
ATOM    379  H   LYS A  20      -6.257   2.024 -13.707  1.00  0.66           H  
ATOM    380  HA  LYS A  20      -6.584   0.970 -16.308  1.00  0.85           H  
ATOM    381  HB2 LYS A  20      -8.481   1.279 -13.980  1.00  1.24           H  
ATOM    382  HB3 LYS A  20      -9.000   0.534 -15.493  1.00  1.07           H  
ATOM    383  HG2 LYS A  20      -6.458  -0.570 -14.741  1.00  1.25           H  
ATOM    384  HG3 LYS A  20      -7.558  -0.681 -13.367  1.00  1.54           H  
ATOM    385  HD2 LYS A  20      -9.288  -1.589 -15.042  1.00  1.99           H  
ATOM    386  HD3 LYS A  20      -7.930  -1.797 -16.148  1.00  1.73           H  
ATOM    387  HE2 LYS A  20      -7.022  -2.868 -13.731  1.00  1.65           H  
ATOM    388  HE3 LYS A  20      -8.694  -3.415 -13.852  1.00  1.47           H  
ATOM    389  HZ1 LYS A  20      -7.976  -3.901 -16.302  1.00  2.63           H  
ATOM    390  HZ2 LYS A  20      -6.422  -3.968 -15.618  1.00  2.47           H  
ATOM    391  HZ3 LYS A  20      -7.637  -5.013 -15.062  1.00  2.68           H  
ATOM    392  N   GLY A  21      -8.840   3.318 -15.805  1.00  1.19           N  
ATOM    393  CA  GLY A  21      -9.598   4.383 -16.520  1.00  1.81           C  
ATOM    394  C   GLY A  21     -10.855   4.738 -15.724  1.00  1.36           C  
ATOM    395  O   GLY A  21     -11.929   4.885 -16.274  1.00  1.68           O  
ATOM    396  H   GLY A  21      -9.064   3.096 -14.877  1.00  1.09           H  
ATOM    397  HA2 GLY A  21      -8.975   5.260 -16.623  1.00  2.32           H  
ATOM    398  HA3 GLY A  21      -9.884   4.027 -17.498  1.00  2.29           H  
ATOM    399  N   TYR A  22     -10.731   4.877 -14.432  1.00  0.79           N  
ATOM    400  CA  TYR A  22     -11.920   5.223 -13.602  1.00  0.70           C  
ATOM    401  C   TYR A  22     -11.563   6.367 -12.652  1.00  0.70           C  
ATOM    402  O   TYR A  22     -10.417   6.556 -12.294  1.00  0.80           O  
ATOM    403  CB  TYR A  22     -12.348   4.000 -12.788  1.00  0.86           C  
ATOM    404  CG  TYR A  22     -12.532   2.819 -13.711  1.00  0.83           C  
ATOM    405  CD1 TYR A  22     -13.704   2.699 -14.469  1.00  1.51           C  
ATOM    406  CD2 TYR A  22     -11.533   1.844 -13.808  1.00  1.31           C  
ATOM    407  CE1 TYR A  22     -13.875   1.604 -15.324  1.00  1.58           C  
ATOM    408  CE2 TYR A  22     -11.704   0.748 -14.663  1.00  1.27           C  
ATOM    409  CZ  TYR A  22     -12.875   0.628 -15.421  1.00  0.89           C  
ATOM    410  OH  TYR A  22     -13.044  -0.451 -16.264  1.00  0.98           O  
ATOM    411  H   TYR A  22      -9.856   4.754 -14.008  1.00  0.75           H  
ATOM    412  HA  TYR A  22     -12.731   5.529 -14.246  1.00  0.95           H  
ATOM    413  HB2 TYR A  22     -11.587   3.770 -12.057  1.00  1.02           H  
ATOM    414  HB3 TYR A  22     -13.279   4.211 -12.284  1.00  1.15           H  
ATOM    415  HD1 TYR A  22     -14.475   3.451 -14.394  1.00  2.28           H  
ATOM    416  HD2 TYR A  22     -10.630   1.936 -13.223  1.00  2.10           H  
ATOM    417  HE1 TYR A  22     -14.778   1.511 -15.908  1.00  2.40           H  
ATOM    418  HE2 TYR A  22     -10.933  -0.004 -14.738  1.00  2.01           H  
ATOM    419  HH  TYR A  22     -13.194  -1.230 -15.722  1.00  1.38           H  
ATOM    420  N   SER A  23     -12.536   7.133 -12.239  1.00  0.82           N  
ATOM    421  CA  SER A  23     -12.252   8.263 -11.311  1.00  0.88           C  
ATOM    422  C   SER A  23     -12.326   7.767  -9.866  1.00  0.82           C  
ATOM    423  O   SER A  23     -12.915   6.744  -9.581  1.00  0.86           O  
ATOM    424  CB  SER A  23     -13.286   9.369 -11.524  1.00  1.08           C  
ATOM    425  OG  SER A  23     -13.109   9.936 -12.815  1.00  1.91           O  
ATOM    426  H   SER A  23     -13.454   6.963 -12.539  1.00  0.98           H  
ATOM    427  HA  SER A  23     -11.264   8.652 -11.509  1.00  0.89           H  
ATOM    428  HB2 SER A  23     -14.278   8.955 -11.452  1.00  1.20           H  
ATOM    429  HB3 SER A  23     -13.160  10.129 -10.764  1.00  1.03           H  
ATOM    430  HG  SER A  23     -12.813  10.842 -12.702  1.00  2.06           H  
ATOM    431  N   TRP A  24     -11.732   8.483  -8.951  1.00  0.82           N  
ATOM    432  CA  TRP A  24     -11.770   8.049  -7.526  1.00  0.79           C  
ATOM    433  C   TRP A  24     -12.792   8.893  -6.763  1.00  0.70           C  
ATOM    434  O   TRP A  24     -13.677   8.375  -6.115  1.00  0.63           O  
ATOM    435  CB  TRP A  24     -10.387   8.235  -6.899  1.00  0.93           C  
ATOM    436  CG  TRP A  24     -10.517   8.266  -5.410  1.00  0.85           C  
ATOM    437  CD1 TRP A  24     -10.587   9.388  -4.658  1.00  0.97           C  
ATOM    438  CD2 TRP A  24     -10.595   7.146  -4.481  1.00  0.72           C  
ATOM    439  NE1 TRP A  24     -10.700   9.029  -3.328  1.00  0.93           N  
ATOM    440  CE2 TRP A  24     -10.710   7.658  -3.167  1.00  0.77           C  
ATOM    441  CE3 TRP A  24     -10.577   5.750  -4.649  1.00  0.63           C  
ATOM    442  CZ2 TRP A  24     -10.804   6.815  -2.059  1.00  0.74           C  
ATOM    443  CZ3 TRP A  24     -10.671   4.898  -3.537  1.00  0.60           C  
ATOM    444  CH2 TRP A  24     -10.784   5.430  -2.245  1.00  0.64           C  
ATOM    445  H   TRP A  24     -11.261   9.305  -9.201  1.00  0.92           H  
ATOM    446  HA  TRP A  24     -12.051   7.008  -7.474  1.00  0.76           H  
ATOM    447  HB2 TRP A  24      -9.747   7.415  -7.189  1.00  0.98           H  
ATOM    448  HB3 TRP A  24      -9.958   9.165  -7.241  1.00  1.10           H  
ATOM    449  HD1 TRP A  24     -10.559  10.399  -5.036  1.00  1.11           H  
ATOM    450  HE1 TRP A  24     -10.767   9.655  -2.577  1.00  1.04           H  
ATOM    451  HE3 TRP A  24     -10.490   5.330  -5.640  1.00  0.68           H  
ATOM    452  HZ2 TRP A  24     -10.891   7.229  -1.066  1.00  0.85           H  
ATOM    453  HZ3 TRP A  24     -10.656   3.827  -3.677  1.00  0.62           H  
ATOM    454  HH2 TRP A  24     -10.856   4.769  -1.393  1.00  0.68           H  
ATOM    455  N   SER A  25     -12.676  10.191  -6.835  1.00  0.79           N  
ATOM    456  CA  SER A  25     -13.640  11.071  -6.113  1.00  0.78           C  
ATOM    457  C   SER A  25     -15.076  10.775  -6.565  1.00  0.65           C  
ATOM    458  O   SER A  25     -16.025  11.090  -5.874  1.00  0.67           O  
ATOM    459  CB  SER A  25     -13.308  12.534  -6.411  1.00  0.92           C  
ATOM    460  OG  SER A  25     -14.316  13.367  -5.853  1.00  1.74           O  
ATOM    461  H   SER A  25     -11.953  10.588  -7.365  1.00  0.91           H  
ATOM    462  HA  SER A  25     -13.556  10.896  -5.050  1.00  0.81           H  
ATOM    463  HB2 SER A  25     -12.357  12.787  -5.973  1.00  1.40           H  
ATOM    464  HB3 SER A  25     -13.259  12.679  -7.482  1.00  1.19           H  
ATOM    465  HG  SER A  25     -14.220  14.244  -6.232  1.00  2.12           H  
ATOM    466  N   GLN A  26     -15.247  10.180  -7.718  1.00  0.61           N  
ATOM    467  CA  GLN A  26     -16.622   9.872  -8.211  1.00  0.59           C  
ATOM    468  C   GLN A  26     -17.417   9.117  -7.140  1.00  0.56           C  
ATOM    469  O   GLN A  26     -18.599   9.339  -6.964  1.00  0.67           O  
ATOM    470  CB  GLN A  26     -16.526   9.009  -9.470  1.00  0.65           C  
ATOM    471  CG  GLN A  26     -16.725   9.887 -10.707  1.00  0.80           C  
ATOM    472  CD  GLN A  26     -17.101   9.008 -11.900  1.00  0.97           C  
ATOM    473  OE1 GLN A  26     -17.132   7.798 -11.792  1.00  1.44           O  
ATOM    474  NE2 GLN A  26     -17.389   9.568 -13.043  1.00  1.35           N  
ATOM    475  H   GLN A  26     -14.472   9.938  -8.265  1.00  0.66           H  
ATOM    476  HA  GLN A  26     -17.131  10.795  -8.450  1.00  0.64           H  
ATOM    477  HB2 GLN A  26     -15.552   8.543  -9.512  1.00  0.66           H  
ATOM    478  HB3 GLN A  26     -17.290   8.247  -9.444  1.00  0.70           H  
ATOM    479  HG2 GLN A  26     -17.517  10.598 -10.519  1.00  0.86           H  
ATOM    480  HG3 GLN A  26     -15.810  10.416 -10.925  1.00  0.85           H  
ATOM    481 HE21 GLN A  26     -17.364  10.544 -13.130  1.00  1.86           H  
ATOM    482 HE22 GLN A  26     -17.630   9.013 -13.814  1.00  1.45           H  
ATOM    483  N   PHE A  27     -16.786   8.226  -6.425  1.00  0.54           N  
ATOM    484  CA  PHE A  27     -17.523   7.465  -5.374  1.00  0.59           C  
ATOM    485  C   PHE A  27     -16.706   7.432  -4.080  1.00  0.72           C  
ATOM    486  O   PHE A  27     -16.814   6.514  -3.292  1.00  1.39           O  
ATOM    487  CB  PHE A  27     -17.761   6.034  -5.861  1.00  0.54           C  
ATOM    488  CG  PHE A  27     -16.847   5.740  -7.026  1.00  0.49           C  
ATOM    489  CD1 PHE A  27     -15.481   5.525  -6.807  1.00  1.23           C  
ATOM    490  CD2 PHE A  27     -17.365   5.684  -8.325  1.00  1.14           C  
ATOM    491  CE1 PHE A  27     -14.633   5.254  -7.887  1.00  1.31           C  
ATOM    492  CE2 PHE A  27     -16.517   5.413  -9.405  1.00  1.14           C  
ATOM    493  CZ  PHE A  27     -15.151   5.198  -9.187  1.00  0.66           C  
ATOM    494  H   PHE A  27     -15.835   8.055  -6.579  1.00  0.56           H  
ATOM    495  HA  PHE A  27     -18.474   7.942  -5.185  1.00  0.68           H  
ATOM    496  HB2 PHE A  27     -17.556   5.341  -5.058  1.00  0.58           H  
ATOM    497  HB3 PHE A  27     -18.789   5.927  -6.175  1.00  0.65           H  
ATOM    498  HD1 PHE A  27     -15.081   5.569  -5.804  1.00  2.00           H  
ATOM    499  HD2 PHE A  27     -18.419   5.850  -8.494  1.00  1.93           H  
ATOM    500  HE1 PHE A  27     -13.579   5.088  -7.718  1.00  2.11           H  
ATOM    501  HE2 PHE A  27     -16.917   5.370 -10.408  1.00  1.90           H  
ATOM    502  HZ  PHE A  27     -14.497   4.989 -10.020  1.00  0.78           H  
ATOM    503  N   SER A  28     -15.892   8.425  -3.851  1.00  0.70           N  
ATOM    504  CA  SER A  28     -15.076   8.442  -2.603  1.00  0.75           C  
ATOM    505  C   SER A  28     -14.970   9.877  -2.087  1.00  0.85           C  
ATOM    506  O   SER A  28     -14.525  10.767  -2.784  1.00  0.90           O  
ATOM    507  CB  SER A  28     -13.677   7.901  -2.893  1.00  0.90           C  
ATOM    508  OG  SER A  28     -13.573   6.576  -2.390  1.00  2.03           O  
ATOM    509  H   SER A  28     -15.818   9.159  -4.496  1.00  1.15           H  
ATOM    510  HA  SER A  28     -15.552   7.826  -1.855  1.00  0.87           H  
ATOM    511  HB2 SER A  28     -13.504   7.892  -3.955  1.00  1.11           H  
ATOM    512  HB3 SER A  28     -12.941   8.536  -2.417  1.00  1.08           H  
ATOM    513  HG  SER A  28     -13.238   6.625  -1.491  1.00  2.53           H  
ATOM    514  N   ASP A  29     -15.378  10.110  -0.869  1.00  1.21           N  
ATOM    515  CA  ASP A  29     -15.302  11.489  -0.310  1.00  1.49           C  
ATOM    516  C   ASP A  29     -16.036  12.458  -1.241  1.00  1.26           C  
ATOM    517  O   ASP A  29     -15.713  13.626  -1.315  1.00  1.40           O  
ATOM    518  CB  ASP A  29     -13.836  11.910  -0.190  1.00  1.75           C  
ATOM    519  CG  ASP A  29     -13.575  12.459   1.214  1.00  2.36           C  
ATOM    520  OD1 ASP A  29     -14.310  13.339   1.630  1.00  2.86           O  
ATOM    521  OD2 ASP A  29     -12.644  11.991   1.848  1.00  2.89           O  
ATOM    522  H   ASP A  29     -15.735   9.379  -0.323  1.00  1.43           H  
ATOM    523  HA  ASP A  29     -15.763  11.508   0.666  1.00  1.87           H  
ATOM    524  HB2 ASP A  29     -13.200  11.053  -0.366  1.00  1.86           H  
ATOM    525  HB3 ASP A  29     -13.619  12.675  -0.920  1.00  1.99           H  
ATOM    526  N   VAL A  30     -17.023  11.982  -1.952  1.00  1.19           N  
ATOM    527  CA  VAL A  30     -17.775  12.877  -2.875  1.00  1.28           C  
ATOM    528  C   VAL A  30     -18.316  14.076  -2.095  1.00  1.59           C  
ATOM    529  O   VAL A  30     -18.469  15.157  -2.628  1.00  1.83           O  
ATOM    530  CB  VAL A  30     -18.938  12.104  -3.500  1.00  1.35           C  
ATOM    531  CG1 VAL A  30     -18.403  10.858  -4.208  1.00  1.60           C  
ATOM    532  CG2 VAL A  30     -19.917  11.681  -2.403  1.00  1.76           C  
ATOM    533  H   VAL A  30     -17.269  11.036  -1.879  1.00  1.30           H  
ATOM    534  HA  VAL A  30     -17.114  13.224  -3.656  1.00  1.30           H  
ATOM    535  HB  VAL A  30     -19.446  12.734  -4.216  1.00  1.72           H  
ATOM    536 HG11 VAL A  30     -17.335  10.789  -4.058  1.00  1.98           H  
ATOM    537 HG12 VAL A  30     -18.881   9.980  -3.802  1.00  2.06           H  
ATOM    538 HG13 VAL A  30     -18.614  10.926  -5.265  1.00  2.04           H  
ATOM    539 HG21 VAL A  30     -19.370  11.247  -1.580  1.00  2.20           H  
ATOM    540 HG22 VAL A  30     -20.464  12.545  -2.056  1.00  2.24           H  
ATOM    541 HG23 VAL A  30     -20.609  10.953  -2.799  1.00  2.06           H  
ATOM    542  N   GLU A  31     -18.606  13.896  -0.835  1.00  1.74           N  
ATOM    543  CA  GLU A  31     -19.135  15.028  -0.023  1.00  2.13           C  
ATOM    544  C   GLU A  31     -18.158  16.203  -0.095  1.00  2.46           C  
ATOM    545  O   GLU A  31     -17.000  16.083   0.252  1.00  2.65           O  
ATOM    546  CB  GLU A  31     -19.294  14.582   1.432  1.00  2.31           C  
ATOM    547  CG  GLU A  31     -20.717  14.064   1.656  1.00  2.51           C  
ATOM    548  CD  GLU A  31     -21.031  14.064   3.153  1.00  2.87           C  
ATOM    549  OE1 GLU A  31     -20.518  14.928   3.846  1.00  3.27           O  
ATOM    550  OE2 GLU A  31     -21.778  13.201   3.582  1.00  3.19           O  
ATOM    551  H   GLU A  31     -18.474  13.016  -0.423  1.00  1.69           H  
ATOM    552  HA  GLU A  31     -20.095  15.333  -0.414  1.00  2.32           H  
ATOM    553  HB2 GLU A  31     -18.586  13.795   1.647  1.00  2.21           H  
ATOM    554  HB3 GLU A  31     -19.112  15.420   2.087  1.00  2.69           H  
ATOM    555  HG2 GLU A  31     -21.418  14.704   1.140  1.00  2.78           H  
ATOM    556  HG3 GLU A  31     -20.798  13.058   1.273  1.00  2.57           H  
ATOM    557  N   GLU A  32     -18.616  17.339  -0.544  1.00  2.94           N  
ATOM    558  CA  GLU A  32     -17.721  18.522  -0.642  1.00  3.50           C  
ATOM    559  C   GLU A  32     -17.221  18.910   0.753  1.00  3.16           C  
ATOM    560  O   GLU A  32     -17.240  18.114   1.671  1.00  3.54           O  
ATOM    561  CB  GLU A  32     -18.502  19.685  -1.252  1.00  4.46           C  
ATOM    562  CG  GLU A  32     -17.608  20.439  -2.237  1.00  5.07           C  
ATOM    563  CD  GLU A  32     -17.593  21.926  -1.881  1.00  5.94           C  
ATOM    564  OE1 GLU A  32     -18.664  22.495  -1.749  1.00  6.47           O  
ATOM    565  OE2 GLU A  32     -16.510  22.472  -1.747  1.00  6.29           O  
ATOM    566  H   GLU A  32     -19.552  17.416  -0.820  1.00  3.15           H  
ATOM    567  HA  GLU A  32     -16.878  18.285  -1.273  1.00  3.78           H  
ATOM    568  HB2 GLU A  32     -19.369  19.302  -1.772  1.00  4.89           H  
ATOM    569  HB3 GLU A  32     -18.820  20.355  -0.469  1.00  4.51           H  
ATOM    570  HG2 GLU A  32     -16.604  20.044  -2.183  1.00  4.67           H  
ATOM    571  HG3 GLU A  32     -17.992  20.313  -3.238  1.00  5.54           H  
ATOM    572  N   ASN A  33     -16.773  20.127   0.919  1.00  2.82           N  
ATOM    573  CA  ASN A  33     -16.271  20.567   2.252  1.00  2.78           C  
ATOM    574  C   ASN A  33     -14.991  19.800   2.592  1.00  2.63           C  
ATOM    575  O   ASN A  33     -15.002  18.871   3.375  1.00  3.00           O  
ATOM    576  CB  ASN A  33     -17.333  20.292   3.320  1.00  3.06           C  
ATOM    577  CG  ASN A  33     -17.186  21.302   4.459  1.00  3.63           C  
ATOM    578  OD1 ASN A  33     -17.781  22.361   4.429  1.00  4.10           O  
ATOM    579  ND2 ASN A  33     -16.412  21.018   5.471  1.00  4.11           N  
ATOM    580  H   ASN A  33     -16.765  20.753   0.164  1.00  2.89           H  
ATOM    581  HA  ASN A  33     -16.057  21.626   2.223  1.00  3.03           H  
ATOM    582  HB2 ASN A  33     -18.316  20.384   2.881  1.00  3.22           H  
ATOM    583  HB3 ASN A  33     -17.204  19.293   3.708  1.00  3.20           H  
ATOM    584 HD21 ASN A  33     -15.932  20.164   5.496  1.00  4.14           H  
ATOM    585 HD22 ASN A  33     -16.311  21.659   6.206  1.00  4.71           H  
ATOM    586  N   ARG A  34     -13.888  20.183   2.008  1.00  2.46           N  
ATOM    587  CA  ARG A  34     -12.607  19.477   2.297  1.00  2.54           C  
ATOM    588  C   ARG A  34     -11.708  20.379   3.145  1.00  2.43           C  
ATOM    589  O   ARG A  34     -12.084  21.472   3.518  1.00  2.62           O  
ATOM    590  CB  ARG A  34     -11.900  19.146   0.980  1.00  2.93           C  
ATOM    591  CG  ARG A  34     -11.214  17.783   1.098  1.00  3.58           C  
ATOM    592  CD  ARG A  34     -11.130  17.132  -0.284  1.00  4.20           C  
ATOM    593  NE  ARG A  34      -9.727  17.199  -0.779  1.00  4.76           N  
ATOM    594  CZ  ARG A  34      -9.418  18.002  -1.759  1.00  5.34           C  
ATOM    595  NH1 ARG A  34      -9.495  17.585  -2.993  1.00  5.65           N  
ATOM    596  NH2 ARG A  34      -9.033  19.223  -1.506  1.00  5.97           N  
ATOM    597  H   ARG A  34     -13.902  20.934   1.380  1.00  2.57           H  
ATOM    598  HA  ARG A  34     -12.813  18.563   2.835  1.00  2.94           H  
ATOM    599  HB2 ARG A  34     -12.626  19.117   0.180  1.00  3.21           H  
ATOM    600  HB3 ARG A  34     -11.160  19.903   0.769  1.00  2.90           H  
ATOM    601  HG2 ARG A  34     -10.217  17.915   1.495  1.00  3.64           H  
ATOM    602  HG3 ARG A  34     -11.784  17.148   1.759  1.00  3.95           H  
ATOM    603  HD2 ARG A  34     -11.440  16.100  -0.215  1.00  4.42           H  
ATOM    604  HD3 ARG A  34     -11.779  17.658  -0.968  1.00  4.44           H  
ATOM    605  HE  ARG A  34      -9.035  16.639  -0.368  1.00  4.93           H  
ATOM    606 HH11 ARG A  34      -9.790  16.649  -3.187  1.00  5.46           H  
ATOM    607 HH12 ARG A  34      -9.258  18.200  -3.745  1.00  6.28           H  
ATOM    608 HH21 ARG A  34      -8.975  19.543  -0.560  1.00  6.06           H  
ATOM    609 HH22 ARG A  34      -8.797  19.839  -2.257  1.00  6.55           H  
ATOM    610  N   THR A  35     -10.521  19.930   3.452  1.00  2.60           N  
ATOM    611  CA  THR A  35      -9.599  20.763   4.275  1.00  2.79           C  
ATOM    612  C   THR A  35      -8.515  21.375   3.382  1.00  2.62           C  
ATOM    613  O   THR A  35      -7.984  22.423   3.687  1.00  3.27           O  
ATOM    614  CB  THR A  35      -8.943  19.891   5.349  1.00  3.47           C  
ATOM    615  OG1 THR A  35      -9.918  19.027   5.916  1.00  3.79           O  
ATOM    616  CG2 THR A  35      -8.351  20.782   6.442  1.00  4.48           C  
ATOM    617  H   THR A  35     -10.236  19.045   3.141  1.00  2.88           H  
ATOM    618  HA  THR A  35     -10.160  21.554   4.751  1.00  3.14           H  
ATOM    619  HB  THR A  35      -8.155  19.303   4.904  1.00  3.56           H  
ATOM    620  HG1 THR A  35     -10.079  18.313   5.294  1.00  4.25           H  
ATOM    621 HG21 THR A  35      -7.852  21.626   5.987  1.00  4.87           H  
ATOM    622 HG22 THR A  35      -9.142  21.136   7.086  1.00  4.90           H  
ATOM    623 HG23 THR A  35      -7.639  20.215   7.023  1.00  4.79           H  
ATOM    624  N   GLU A  36      -8.189  20.719   2.287  1.00  2.34           N  
ATOM    625  CA  GLU A  36      -7.143  21.220   1.333  1.00  2.77           C  
ATOM    626  C   GLU A  36      -5.721  20.888   1.821  1.00  2.44           C  
ATOM    627  O   GLU A  36      -4.845  20.624   1.021  1.00  2.86           O  
ATOM    628  CB  GLU A  36      -7.273  22.731   1.116  1.00  3.60           C  
ATOM    629  CG  GLU A  36      -8.740  23.103   0.877  1.00  4.49           C  
ATOM    630  CD  GLU A  36      -9.183  24.133   1.917  1.00  5.39           C  
ATOM    631  OE1 GLU A  36      -8.466  25.102   2.105  1.00  5.69           O  
ATOM    632  OE2 GLU A  36     -10.231  23.935   2.509  1.00  6.03           O  
ATOM    633  H   GLU A  36      -8.642  19.880   2.084  1.00  2.35           H  
ATOM    634  HA  GLU A  36      -7.294  20.727   0.383  1.00  3.16           H  
ATOM    635  HB2 GLU A  36      -6.899  23.259   1.979  1.00  3.75           H  
ATOM    636  HB3 GLU A  36      -6.695  23.008   0.253  1.00  3.72           H  
ATOM    637  HG2 GLU A  36      -8.845  23.524  -0.113  1.00  4.65           H  
ATOM    638  HG3 GLU A  36      -9.358  22.222   0.959  1.00  4.60           H  
ATOM    639  N   ALA A  37      -5.470  20.899   3.107  1.00  2.14           N  
ATOM    640  CA  ALA A  37      -4.099  20.583   3.605  1.00  2.00           C  
ATOM    641  C   ALA A  37      -3.136  21.693   3.178  1.00  1.87           C  
ATOM    642  O   ALA A  37      -3.437  22.467   2.291  1.00  2.10           O  
ATOM    643  CB  ALA A  37      -3.632  19.245   3.026  1.00  2.11           C  
ATOM    644  H   ALA A  37      -6.172  21.114   3.745  1.00  2.38           H  
ATOM    645  HA  ALA A  37      -4.118  20.521   4.684  1.00  2.40           H  
ATOM    646  HB1 ALA A  37      -4.398  18.845   2.379  1.00  2.73           H  
ATOM    647  HB2 ALA A  37      -2.724  19.395   2.460  1.00  2.19           H  
ATOM    648  HB3 ALA A  37      -3.443  18.551   3.832  1.00  2.30           H  
ATOM    649  N   PRO A  38      -2.005  21.735   3.829  1.00  1.91           N  
ATOM    650  CA  PRO A  38      -0.961  22.730   3.560  1.00  2.13           C  
ATOM    651  C   PRO A  38      -0.281  22.438   2.219  1.00  2.08           C  
ATOM    652  O   PRO A  38      -0.149  23.306   1.379  1.00  2.67           O  
ATOM    653  CB  PRO A  38       0.038  22.601   4.705  1.00  2.28           C  
ATOM    654  CG  PRO A  38      -0.175  21.146   5.189  1.00  2.32           C  
ATOM    655  CD  PRO A  38      -1.654  20.785   4.906  1.00  2.17           C  
ATOM    656  HA  PRO A  38      -1.384  23.722   3.555  1.00  2.62           H  
ATOM    657  HB2 PRO A  38       1.049  22.749   4.347  1.00  2.27           H  
ATOM    658  HB3 PRO A  38      -0.197  23.292   5.498  1.00  2.76           H  
ATOM    659  HG2 PRO A  38       0.481  20.478   4.647  1.00  2.42           H  
ATOM    660  HG3 PRO A  38       0.018  21.076   6.248  1.00  2.78           H  
ATOM    661  HD2 PRO A  38      -1.740  19.762   4.566  1.00  2.18           H  
ATOM    662  HD3 PRO A  38      -2.268  20.959   5.776  1.00  2.59           H  
ATOM    663  N   GLU A  39       0.151  21.224   2.010  1.00  1.80           N  
ATOM    664  CA  GLU A  39       0.821  20.886   0.722  1.00  2.35           C  
ATOM    665  C   GLU A  39       1.165  19.395   0.697  1.00  1.97           C  
ATOM    666  O   GLU A  39       1.051  18.739  -0.319  1.00  2.60           O  
ATOM    667  CB  GLU A  39       2.106  21.705   0.585  1.00  3.09           C  
ATOM    668  CG  GLU A  39       3.016  21.431   1.784  1.00  3.39           C  
ATOM    669  CD  GLU A  39       3.921  22.641   2.026  1.00  4.33           C  
ATOM    670  OE1 GLU A  39       3.967  23.503   1.164  1.00  4.95           O  
ATOM    671  OE2 GLU A  39       4.552  22.684   3.069  1.00  4.73           O  
ATOM    672  H   GLU A  39       0.036  20.537   2.699  1.00  1.60           H  
ATOM    673  HA  GLU A  39       0.159  21.116  -0.099  1.00  2.89           H  
ATOM    674  HB2 GLU A  39       2.615  21.425  -0.326  1.00  3.39           H  
ATOM    675  HB3 GLU A  39       1.863  22.756   0.553  1.00  3.52           H  
ATOM    676  HG2 GLU A  39       2.411  21.252   2.661  1.00  3.40           H  
ATOM    677  HG3 GLU A  39       3.625  20.563   1.583  1.00  3.35           H  
ATOM    678  N   GLY A  40       1.588  18.854   1.807  1.00  1.48           N  
ATOM    679  CA  GLY A  40       1.941  17.407   1.843  1.00  1.43           C  
ATOM    680  C   GLY A  40       3.430  17.244   1.535  1.00  1.24           C  
ATOM    681  O   GLY A  40       3.854  17.349   0.401  1.00  1.46           O  
ATOM    682  H   GLY A  40       1.675  19.399   2.616  1.00  1.73           H  
ATOM    683  HA2 GLY A  40       1.728  17.008   2.825  1.00  1.64           H  
ATOM    684  HA3 GLY A  40       1.363  16.875   1.103  1.00  1.64           H  
ATOM    685  N   THR A  41       4.228  16.990   2.535  1.00  1.03           N  
ATOM    686  CA  THR A  41       5.690  16.824   2.296  1.00  0.94           C  
ATOM    687  C   THR A  41       6.092  15.372   2.564  1.00  0.81           C  
ATOM    688  O   THR A  41       7.011  14.853   1.964  1.00  0.78           O  
ATOM    689  CB  THR A  41       6.469  17.748   3.236  1.00  0.95           C  
ATOM    690  OG1 THR A  41       7.131  16.968   4.222  1.00  1.27           O  
ATOM    691  CG2 THR A  41       5.506  18.722   3.916  1.00  0.94           C  
ATOM    692  H   THR A  41       3.866  16.910   3.442  1.00  1.10           H  
ATOM    693  HA  THR A  41       5.918  17.078   1.272  1.00  1.10           H  
ATOM    694  HB  THR A  41       7.198  18.307   2.669  1.00  1.21           H  
ATOM    695  HG1 THR A  41       7.226  17.506   5.011  1.00  1.51           H  
ATOM    696 HG21 THR A  41       4.887  19.197   3.169  1.00  1.28           H  
ATOM    697 HG22 THR A  41       4.881  18.183   4.612  1.00  1.50           H  
ATOM    698 HG23 THR A  41       6.070  19.475   4.446  1.00  1.39           H  
ATOM    699  N   GLU A  42       5.411  14.714   3.461  1.00  0.78           N  
ATOM    700  CA  GLU A  42       5.758  13.297   3.765  1.00  0.68           C  
ATOM    701  C   GLU A  42       5.449  12.420   2.551  1.00  0.61           C  
ATOM    702  O   GLU A  42       6.169  11.493   2.248  1.00  0.54           O  
ATOM    703  CB  GLU A  42       4.935  12.815   4.962  1.00  0.72           C  
ATOM    704  CG  GLU A  42       5.669  13.161   6.259  1.00  0.79           C  
ATOM    705  CD  GLU A  42       5.029  14.398   6.895  1.00  1.41           C  
ATOM    706  OE1 GLU A  42       4.454  15.186   6.164  1.00  2.18           O  
ATOM    707  OE2 GLU A  42       5.126  14.535   8.103  1.00  1.87           O  
ATOM    708  H   GLU A  42       4.673  15.150   3.935  1.00  0.85           H  
ATOM    709  HA  GLU A  42       6.810  13.226   4.000  1.00  0.66           H  
ATOM    710  HB2 GLU A  42       3.969  13.298   4.953  1.00  0.78           H  
ATOM    711  HB3 GLU A  42       4.803  11.745   4.901  1.00  0.70           H  
ATOM    712  HG2 GLU A  42       5.601  12.328   6.943  1.00  1.03           H  
ATOM    713  HG3 GLU A  42       6.706  13.366   6.042  1.00  0.95           H  
ATOM    714  N   SER A  43       4.383  12.704   1.854  1.00  0.66           N  
ATOM    715  CA  SER A  43       4.033  11.880   0.660  1.00  0.63           C  
ATOM    716  C   SER A  43       5.108  12.025  -0.427  1.00  0.61           C  
ATOM    717  O   SER A  43       5.155  11.255  -1.364  1.00  0.61           O  
ATOM    718  CB  SER A  43       2.683  12.335   0.105  1.00  0.75           C  
ATOM    719  OG  SER A  43       2.633  13.756   0.096  1.00  0.93           O  
ATOM    720  H   SER A  43       3.813  13.458   2.115  1.00  0.73           H  
ATOM    721  HA  SER A  43       3.964  10.843   0.954  1.00  0.58           H  
ATOM    722  HB2 SER A  43       2.563  11.969  -0.901  1.00  0.86           H  
ATOM    723  HB3 SER A  43       1.889  11.939   0.725  1.00  0.88           H  
ATOM    724  HG  SER A  43       1.763  14.020  -0.213  1.00  1.30           H  
ATOM    725  N   GLU A  44       5.974  12.997  -0.325  1.00  0.62           N  
ATOM    726  CA  GLU A  44       7.024  13.153  -1.369  1.00  0.62           C  
ATOM    727  C   GLU A  44       7.839  11.860  -1.471  1.00  0.56           C  
ATOM    728  O   GLU A  44       7.652  11.063  -2.371  1.00  0.56           O  
ATOM    729  CB  GLU A  44       7.951  14.313  -0.995  1.00  0.65           C  
ATOM    730  CG  GLU A  44       7.202  15.637  -1.154  1.00  0.73           C  
ATOM    731  CD  GLU A  44       7.577  16.279  -2.491  1.00  1.10           C  
ATOM    732  OE1 GLU A  44       7.784  15.543  -3.442  1.00  1.78           O  
ATOM    733  OE2 GLU A  44       7.651  17.496  -2.542  1.00  1.66           O  
ATOM    734  H   GLU A  44       5.937  13.620   0.429  1.00  0.65           H  
ATOM    735  HA  GLU A  44       6.556  13.359  -2.321  1.00  0.65           H  
ATOM    736  HB2 GLU A  44       8.272  14.201   0.031  1.00  0.63           H  
ATOM    737  HB3 GLU A  44       8.813  14.309  -1.645  1.00  0.65           H  
ATOM    738  HG2 GLU A  44       6.137  15.454  -1.127  1.00  0.96           H  
ATOM    739  HG3 GLU A  44       7.473  16.303  -0.349  1.00  1.00           H  
ATOM    740  N   ALA A  85       8.744  11.648  -0.555  1.00  0.52           N  
ATOM    741  CA  ALA A  85       9.577  10.412  -0.596  1.00  0.48           C  
ATOM    742  C   ALA A  85       8.741   9.195  -0.193  1.00  0.43           C  
ATOM    743  O   ALA A  85       8.991   8.092  -0.635  1.00  0.42           O  
ATOM    744  CB  ALA A  85      10.751  10.563   0.373  1.00  0.49           C  
ATOM    745  H   ALA A  85       8.880  12.304   0.160  1.00  0.54           H  
ATOM    746  HA  ALA A  85       9.956  10.269  -1.598  1.00  0.50           H  
ATOM    747  HB1 ALA A  85      11.246  11.506   0.195  1.00  1.16           H  
ATOM    748  HB2 ALA A  85      10.385  10.534   1.389  1.00  1.17           H  
ATOM    749  HB3 ALA A  85      11.451   9.754   0.219  1.00  1.06           H  
ATOM    750  N   VAL A  86       7.755   9.376   0.642  1.00  0.42           N  
ATOM    751  CA  VAL A  86       6.919   8.213   1.059  1.00  0.39           C  
ATOM    752  C   VAL A  86       6.143   7.685  -0.147  1.00  0.38           C  
ATOM    753  O   VAL A  86       6.381   6.589  -0.613  1.00  0.37           O  
ATOM    754  CB  VAL A  86       5.932   8.645   2.143  1.00  0.40           C  
ATOM    755  CG1 VAL A  86       5.002   7.478   2.478  1.00  0.38           C  
ATOM    756  CG2 VAL A  86       6.698   9.058   3.399  1.00  0.41           C  
ATOM    757  H   VAL A  86       7.565  10.271   0.993  1.00  0.45           H  
ATOM    758  HA  VAL A  86       7.559   7.432   1.446  1.00  0.37           H  
ATOM    759  HB  VAL A  86       5.347   9.477   1.783  1.00  0.44           H  
ATOM    760 HG11 VAL A  86       5.533   6.546   2.352  1.00  1.07           H  
ATOM    761 HG12 VAL A  86       4.668   7.566   3.501  1.00  1.09           H  
ATOM    762 HG13 VAL A  86       4.147   7.497   1.818  1.00  1.07           H  
ATOM    763 HG21 VAL A  86       7.386   9.854   3.156  1.00  1.07           H  
ATOM    764 HG22 VAL A  86       6.001   9.400   4.150  1.00  1.07           H  
ATOM    765 HG23 VAL A  86       7.248   8.210   3.779  1.00  1.02           H  
ATOM    766  N   LYS A  87       5.216   8.458  -0.650  1.00  0.40           N  
ATOM    767  CA  LYS A  87       4.415   8.012  -1.826  1.00  0.40           C  
ATOM    768  C   LYS A  87       5.348   7.532  -2.939  1.00  0.38           C  
ATOM    769  O   LYS A  87       5.041   6.603  -3.656  1.00  0.37           O  
ATOM    770  CB  LYS A  87       3.570   9.179  -2.338  1.00  0.43           C  
ATOM    771  CG  LYS A  87       2.218   8.655  -2.826  1.00  1.03           C  
ATOM    772  CD  LYS A  87       1.144   8.957  -1.777  1.00  0.60           C  
ATOM    773  CE  LYS A  87       0.459   7.657  -1.352  1.00  0.83           C  
ATOM    774  NZ  LYS A  87       0.104   6.859  -2.561  1.00  1.33           N  
ATOM    775  H   LYS A  87       5.044   9.335  -0.250  1.00  0.41           H  
ATOM    776  HA  LYS A  87       3.764   7.202  -1.530  1.00  0.40           H  
ATOM    777  HB2 LYS A  87       3.414   9.888  -1.539  1.00  0.76           H  
ATOM    778  HB3 LYS A  87       4.082   9.664  -3.156  1.00  0.81           H  
ATOM    779  HG2 LYS A  87       1.960   9.138  -3.757  1.00  1.75           H  
ATOM    780  HG3 LYS A  87       2.282   7.588  -2.978  1.00  1.86           H  
ATOM    781  HD2 LYS A  87       1.602   9.419  -0.915  1.00  0.83           H  
ATOM    782  HD3 LYS A  87       0.412   9.627  -2.197  1.00  0.86           H  
ATOM    783  HE2 LYS A  87       1.130   7.087  -0.728  1.00  1.24           H  
ATOM    784  HE3 LYS A  87      -0.439   7.889  -0.799  1.00  1.32           H  
ATOM    785  HZ1 LYS A  87       0.004   7.494  -3.379  1.00  1.84           H  
ATOM    786  HZ2 LYS A  87       0.854   6.164  -2.750  1.00  1.74           H  
ATOM    787  HZ3 LYS A  87      -0.793   6.361  -2.396  1.00  1.89           H  
ATOM    788  N   GLN A  88       6.486   8.154  -3.091  1.00  0.40           N  
ATOM    789  CA  GLN A  88       7.430   7.720  -4.160  1.00  0.39           C  
ATOM    790  C   GLN A  88       7.761   6.236  -3.975  1.00  0.38           C  
ATOM    791  O   GLN A  88       7.585   5.427  -4.869  1.00  0.38           O  
ATOM    792  CB  GLN A  88       8.720   8.540  -4.062  1.00  0.41           C  
ATOM    793  CG  GLN A  88       9.681   8.113  -5.173  1.00  0.43           C  
ATOM    794  CD  GLN A  88      10.292   9.354  -5.825  1.00  0.66           C  
ATOM    795  OE1 GLN A  88      11.391   9.751  -5.491  1.00  1.38           O  
ATOM    796  NE2 GLN A  88       9.622   9.989  -6.748  1.00  1.24           N  
ATOM    797  H   GLN A  88       6.720   8.904  -2.502  1.00  0.42           H  
ATOM    798  HA  GLN A  88       6.977   7.873  -5.129  1.00  0.40           H  
ATOM    799  HB2 GLN A  88       8.490   9.590  -4.165  1.00  0.43           H  
ATOM    800  HB3 GLN A  88       9.183   8.366  -3.103  1.00  0.40           H  
ATOM    801  HG2 GLN A  88      10.467   7.502  -4.753  1.00  0.51           H  
ATOM    802  HG3 GLN A  88       9.142   7.546  -5.917  1.00  0.39           H  
ATOM    803 HE21 GLN A  88       8.735   9.669  -7.017  1.00  1.92           H  
ATOM    804 HE22 GLN A  88      10.005  10.785  -7.172  1.00  1.38           H  
ATOM    805  N   ALA A  89       8.240   5.876  -2.816  1.00  0.37           N  
ATOM    806  CA  ALA A  89       8.590   4.452  -2.554  1.00  0.37           C  
ATOM    807  C   ALA A  89       7.328   3.582  -2.581  1.00  0.35           C  
ATOM    808  O   ALA A  89       7.402   2.382  -2.742  1.00  0.35           O  
ATOM    809  CB  ALA A  89       9.253   4.341  -1.180  1.00  0.37           C  
ATOM    810  H   ALA A  89       8.373   6.546  -2.115  1.00  0.38           H  
ATOM    811  HA  ALA A  89       9.278   4.108  -3.312  1.00  0.38           H  
ATOM    812  HB1 ALA A  89       8.736   4.978  -0.478  1.00  1.00           H  
ATOM    813  HB2 ALA A  89       9.206   3.317  -0.839  1.00  1.16           H  
ATOM    814  HB3 ALA A  89      10.286   4.649  -1.253  1.00  1.03           H  
ATOM    815  N   LEU A  90       6.169   4.168  -2.425  1.00  0.36           N  
ATOM    816  CA  LEU A  90       4.920   3.355  -2.444  1.00  0.36           C  
ATOM    817  C   LEU A  90       4.507   3.073  -3.893  1.00  0.36           C  
ATOM    818  O   LEU A  90       3.801   2.123  -4.170  1.00  0.37           O  
ATOM    819  CB  LEU A  90       3.798   4.120  -1.734  1.00  0.37           C  
ATOM    820  CG  LEU A  90       3.592   3.550  -0.327  1.00  0.39           C  
ATOM    821  CD1 LEU A  90       4.139   4.531   0.710  1.00  0.59           C  
ATOM    822  CD2 LEU A  90       2.097   3.336  -0.080  1.00  0.50           C  
ATOM    823  H   LEU A  90       6.119   5.137  -2.294  1.00  0.37           H  
ATOM    824  HA  LEU A  90       5.095   2.419  -1.935  1.00  0.36           H  
ATOM    825  HB2 LEU A  90       4.065   5.164  -1.663  1.00  0.42           H  
ATOM    826  HB3 LEU A  90       2.883   4.020  -2.297  1.00  0.43           H  
ATOM    827  HG  LEU A  90       4.111   2.607  -0.238  1.00  0.50           H  
ATOM    828 HD11 LEU A  90       4.900   5.148   0.256  1.00  1.17           H  
ATOM    829 HD12 LEU A  90       3.337   5.157   1.072  1.00  1.23           H  
ATOM    830 HD13 LEU A  90       4.566   3.981   1.535  1.00  1.17           H  
ATOM    831 HD21 LEU A  90       1.554   4.224  -0.369  1.00  0.97           H  
ATOM    832 HD22 LEU A  90       1.752   2.496  -0.664  1.00  1.16           H  
ATOM    833 HD23 LEU A  90       1.931   3.138   0.969  1.00  1.19           H  
ATOM    834  N   ARG A  91       4.938   3.885  -4.822  1.00  0.37           N  
ATOM    835  CA  ARG A  91       4.565   3.653  -6.244  1.00  0.39           C  
ATOM    836  C   ARG A  91       5.491   2.595  -6.842  1.00  0.37           C  
ATOM    837  O   ARG A  91       5.053   1.676  -7.505  1.00  0.37           O  
ATOM    838  CB  ARG A  91       4.705   4.957  -7.031  1.00  0.42           C  
ATOM    839  CG  ARG A  91       3.467   5.159  -7.908  1.00  0.89           C  
ATOM    840  CD  ARG A  91       2.528   6.166  -7.240  1.00  1.19           C  
ATOM    841  NE  ARG A  91       3.188   7.501  -7.190  1.00  1.27           N  
ATOM    842  CZ  ARG A  91       2.841   8.432  -8.035  1.00  1.76           C  
ATOM    843  NH1 ARG A  91       1.719   9.079  -7.869  1.00  2.39           N  
ATOM    844  NH2 ARG A  91       3.615   8.717  -9.046  1.00  2.34           N  
ATOM    845  H   ARG A  91       5.506   4.645  -4.586  1.00  0.38           H  
ATOM    846  HA  ARG A  91       3.543   3.308  -6.297  1.00  0.39           H  
ATOM    847  HB2 ARG A  91       4.799   5.784  -6.343  1.00  0.58           H  
ATOM    848  HB3 ARG A  91       5.583   4.907  -7.658  1.00  0.69           H  
ATOM    849  HG2 ARG A  91       3.769   5.533  -8.875  1.00  1.52           H  
ATOM    850  HG3 ARG A  91       2.954   4.217  -8.029  1.00  1.60           H  
ATOM    851  HD2 ARG A  91       1.614   6.237  -7.810  1.00  1.74           H  
ATOM    852  HD3 ARG A  91       2.303   5.837  -6.237  1.00  1.79           H  
ATOM    853  HE  ARG A  91       3.882   7.679  -6.522  1.00  1.58           H  
ATOM    854 HH11 ARG A  91       1.126   8.860  -7.094  1.00  2.74           H  
ATOM    855 HH12 ARG A  91       1.453   9.793  -8.517  1.00  2.87           H  
ATOM    856 HH21 ARG A  91       4.474   8.221  -9.174  1.00  2.60           H  
ATOM    857 HH22 ARG A  91       3.349   9.431  -9.694  1.00  2.90           H  
ATOM    858  N   GLU A  92       6.771   2.714  -6.613  1.00  0.38           N  
ATOM    859  CA  GLU A  92       7.718   1.707  -7.172  1.00  0.37           C  
ATOM    860  C   GLU A  92       7.594   0.402  -6.381  1.00  0.35           C  
ATOM    861  O   GLU A  92       7.770  -0.678  -6.911  1.00  0.35           O  
ATOM    862  CB  GLU A  92       9.150   2.236  -7.062  1.00  0.39           C  
ATOM    863  CG  GLU A  92       9.281   3.530  -7.869  1.00  1.00           C  
ATOM    864  CD  GLU A  92      10.311   3.336  -8.982  1.00  1.70           C  
ATOM    865  OE1 GLU A  92      10.358   2.250  -9.536  1.00  2.10           O  
ATOM    866  OE2 GLU A  92      11.036   4.276  -9.262  1.00  2.45           O  
ATOM    867  H   GLU A  92       7.108   3.462  -6.074  1.00  0.39           H  
ATOM    868  HA  GLU A  92       7.479   1.525  -8.209  1.00  0.39           H  
ATOM    869  HB2 GLU A  92       9.383   2.432  -6.025  1.00  0.84           H  
ATOM    870  HB3 GLU A  92       9.837   1.500  -7.453  1.00  0.69           H  
ATOM    871  HG2 GLU A  92       8.324   3.781  -8.302  1.00  1.36           H  
ATOM    872  HG3 GLU A  92       9.603   4.329  -7.218  1.00  1.54           H  
ATOM    873  N   ALA A  93       7.291   0.497  -5.116  1.00  0.36           N  
ATOM    874  CA  ALA A  93       7.154  -0.732  -4.282  1.00  0.36           C  
ATOM    875  C   ALA A  93       5.794  -1.386  -4.540  1.00  0.37           C  
ATOM    876  O   ALA A  93       5.632  -2.579  -4.381  1.00  0.37           O  
ATOM    877  CB  ALA A  93       7.261  -0.356  -2.803  1.00  0.40           C  
ATOM    878  H   ALA A  93       7.153   1.378  -4.713  1.00  0.38           H  
ATOM    879  HA  ALA A  93       7.941  -1.427  -4.534  1.00  0.36           H  
ATOM    880  HB1 ALA A  93       8.210   0.126  -2.622  1.00  1.12           H  
ATOM    881  HB2 ALA A  93       6.459   0.319  -2.544  1.00  1.10           H  
ATOM    882  HB3 ALA A  93       7.189  -1.248  -2.199  1.00  1.01           H  
ATOM    883  N   GLY A  94       4.814  -0.619  -4.934  1.00  0.40           N  
ATOM    884  CA  GLY A  94       3.470  -1.206  -5.197  1.00  0.43           C  
ATOM    885  C   GLY A  94       3.461  -1.877  -6.572  1.00  0.41           C  
ATOM    886  O   GLY A  94       2.802  -2.876  -6.781  1.00  0.43           O  
ATOM    887  H   GLY A  94       4.960   0.343  -5.056  1.00  0.41           H  
ATOM    888  HA2 GLY A  94       3.244  -1.940  -4.436  1.00  0.45           H  
ATOM    889  HA3 GLY A  94       2.725  -0.426  -5.176  1.00  0.46           H  
ATOM    890  N   ASP A  95       4.186  -1.336  -7.512  1.00  0.39           N  
ATOM    891  CA  ASP A  95       4.216  -1.944  -8.872  1.00  0.39           C  
ATOM    892  C   ASP A  95       5.151  -3.156  -8.869  1.00  0.37           C  
ATOM    893  O   ASP A  95       4.965  -4.094  -9.618  1.00  0.37           O  
ATOM    894  CB  ASP A  95       4.721  -0.913  -9.883  1.00  0.41           C  
ATOM    895  CG  ASP A  95       3.975  -1.088 -11.207  1.00  1.05           C  
ATOM    896  OD1 ASP A  95       2.781  -1.336 -11.163  1.00  1.61           O  
ATOM    897  OD2 ASP A  95       4.611  -0.973 -12.242  1.00  1.89           O  
ATOM    898  H   ASP A  95       4.710  -0.530  -7.324  1.00  0.39           H  
ATOM    899  HA  ASP A  95       3.220  -2.260  -9.147  1.00  0.41           H  
ATOM    900  HB2 ASP A  95       4.546   0.082  -9.499  1.00  0.90           H  
ATOM    901  HB3 ASP A  95       5.779  -1.055 -10.046  1.00  0.81           H  
ATOM    902  N   GLU A  96       6.154  -3.146  -8.034  1.00  0.37           N  
ATOM    903  CA  GLU A  96       7.094  -4.301  -7.989  1.00  0.36           C  
ATOM    904  C   GLU A  96       6.472  -5.431  -7.164  1.00  0.33           C  
ATOM    905  O   GLU A  96       6.686  -6.596  -7.431  1.00  0.32           O  
ATOM    906  CB  GLU A  96       8.412  -3.860  -7.347  1.00  0.39           C  
ATOM    907  CG  GLU A  96       9.585  -4.464  -8.121  1.00  0.82           C  
ATOM    908  CD  GLU A  96      10.742  -3.463  -8.158  1.00  1.34           C  
ATOM    909  OE1 GLU A  96      11.277  -3.167  -7.103  1.00  2.02           O  
ATOM    910  OE2 GLU A  96      11.072  -3.010  -9.241  1.00  1.97           O  
ATOM    911  H   GLU A  96       6.288  -2.379  -7.437  1.00  0.38           H  
ATOM    912  HA  GLU A  96       7.282  -4.652  -8.995  1.00  0.37           H  
ATOM    913  HB2 GLU A  96       8.480  -2.782  -7.372  1.00  0.62           H  
ATOM    914  HB3 GLU A  96       8.445  -4.200  -6.323  1.00  0.60           H  
ATOM    915  HG2 GLU A  96       9.909  -5.372  -7.632  1.00  1.46           H  
ATOM    916  HG3 GLU A  96       9.274  -4.689  -9.130  1.00  1.27           H  
ATOM    917  N   PHE A  97       5.700  -5.096  -6.165  1.00  0.35           N  
ATOM    918  CA  PHE A  97       5.063  -6.154  -5.329  1.00  0.33           C  
ATOM    919  C   PHE A  97       3.956  -6.824  -6.140  1.00  0.32           C  
ATOM    920  O   PHE A  97       3.757  -8.021  -6.075  1.00  0.33           O  
ATOM    921  CB  PHE A  97       4.458  -5.524  -4.072  1.00  0.35           C  
ATOM    922  CG  PHE A  97       3.133  -6.184  -3.766  1.00  0.33           C  
ATOM    923  CD1 PHE A  97       3.091  -7.345  -2.983  1.00  1.19           C  
ATOM    924  CD2 PHE A  97       1.944  -5.636  -4.266  1.00  1.28           C  
ATOM    925  CE1 PHE A  97       1.863  -7.956  -2.701  1.00  1.18           C  
ATOM    926  CE2 PHE A  97       0.717  -6.249  -3.983  1.00  1.31           C  
ATOM    927  CZ  PHE A  97       0.677  -7.409  -3.200  1.00  0.40           C  
ATOM    928  H   PHE A  97       5.537  -4.151  -5.967  1.00  0.38           H  
ATOM    929  HA  PHE A  97       5.803  -6.889  -5.047  1.00  0.33           H  
ATOM    930  HB2 PHE A  97       5.132  -5.664  -3.239  1.00  0.40           H  
ATOM    931  HB3 PHE A  97       4.303  -4.469  -4.237  1.00  0.38           H  
ATOM    932  HD1 PHE A  97       4.007  -7.768  -2.597  1.00  2.09           H  
ATOM    933  HD2 PHE A  97       1.975  -4.741  -4.869  1.00  2.16           H  
ATOM    934  HE1 PHE A  97       1.831  -8.850  -2.097  1.00  2.06           H  
ATOM    935  HE2 PHE A  97      -0.199  -5.826  -4.369  1.00  2.21           H  
ATOM    936  HZ  PHE A  97      -0.270  -7.881  -2.982  1.00  0.46           H  
ATOM    937  N   GLU A  98       3.235  -6.054  -6.907  1.00  0.34           N  
ATOM    938  CA  GLU A  98       2.138  -6.629  -7.731  1.00  0.34           C  
ATOM    939  C   GLU A  98       2.735  -7.505  -8.830  1.00  0.34           C  
ATOM    940  O   GLU A  98       2.296  -8.613  -9.065  1.00  0.33           O  
ATOM    941  CB  GLU A  98       1.350  -5.491  -8.375  1.00  0.37           C  
ATOM    942  CG  GLU A  98       0.001  -5.337  -7.672  1.00  0.40           C  
ATOM    943  CD  GLU A  98      -1.062  -4.926  -8.692  1.00  0.48           C  
ATOM    944  OE1 GLU A  98      -1.000  -5.409  -9.810  1.00  1.24           O  
ATOM    945  OE2 GLU A  98      -1.921  -4.136  -8.337  1.00  1.02           O  
ATOM    946  H   GLU A  98       3.418  -5.092  -6.940  1.00  0.36           H  
ATOM    947  HA  GLU A  98       1.482  -7.218  -7.109  1.00  0.33           H  
ATOM    948  HB2 GLU A  98       1.914  -4.574  -8.285  1.00  0.37           H  
ATOM    949  HB3 GLU A  98       1.189  -5.713  -9.418  1.00  0.38           H  
ATOM    950  HG2 GLU A  98      -0.278  -6.278  -7.219  1.00  0.41           H  
ATOM    951  HG3 GLU A  98       0.077  -4.578  -6.908  1.00  0.42           H  
ATOM    952  N   LEU A  99       3.736  -7.013  -9.505  1.00  0.38           N  
ATOM    953  CA  LEU A  99       4.366  -7.811 -10.590  1.00  0.40           C  
ATOM    954  C   LEU A  99       4.900  -9.116 -10.009  1.00  0.39           C  
ATOM    955  O   LEU A  99       4.886 -10.140 -10.654  1.00  0.44           O  
ATOM    956  CB  LEU A  99       5.529  -7.016 -11.202  1.00  0.42           C  
ATOM    957  CG  LEU A  99       6.537  -7.973 -11.856  1.00  0.45           C  
ATOM    958  CD1 LEU A  99       7.170  -7.301 -13.072  1.00  0.50           C  
ATOM    959  CD2 LEU A  99       7.640  -8.325 -10.852  1.00  0.42           C  
ATOM    960  H   LEU A  99       4.072  -6.117  -9.298  1.00  0.41           H  
ATOM    961  HA  LEU A  99       3.634  -8.026 -11.354  1.00  0.42           H  
ATOM    962  HB2 LEU A  99       5.144  -6.335 -11.948  1.00  0.45           H  
ATOM    963  HB3 LEU A  99       6.025  -6.452 -10.426  1.00  0.40           H  
ATOM    964  HG  LEU A  99       6.032  -8.874 -12.172  1.00  0.46           H  
ATOM    965 HD11 LEU A  99       6.937  -6.248 -13.063  1.00  1.13           H  
ATOM    966 HD12 LEU A  99       8.242  -7.434 -13.037  1.00  1.19           H  
ATOM    967 HD13 LEU A  99       6.782  -7.750 -13.973  1.00  1.02           H  
ATOM    968 HD21 LEU A  99       7.300  -8.101  -9.851  1.00  1.11           H  
ATOM    969 HD22 LEU A  99       7.872  -9.377 -10.926  1.00  1.11           H  
ATOM    970 HD23 LEU A  99       8.524  -7.744 -11.071  1.00  1.08           H  
ATOM    971  N   ARG A 100       5.382  -9.088  -8.802  1.00  0.35           N  
ATOM    972  CA  ARG A 100       5.927 -10.337  -8.198  1.00  0.36           C  
ATOM    973  C   ARG A 100       4.794 -11.214  -7.654  1.00  0.39           C  
ATOM    974  O   ARG A 100       4.961 -12.403  -7.470  1.00  0.55           O  
ATOM    975  CB  ARG A 100       6.882  -9.978  -7.057  1.00  0.38           C  
ATOM    976  CG  ARG A 100       8.328 -10.140  -7.530  1.00  0.46           C  
ATOM    977  CD  ARG A 100       8.953 -11.361  -6.852  1.00  0.87           C  
ATOM    978  NE  ARG A 100      10.430 -11.338  -7.050  1.00  1.21           N  
ATOM    979  CZ  ARG A 100      10.929 -11.449  -8.251  1.00  0.94           C  
ATOM    980  NH1 ARG A 100      10.481 -12.368  -9.062  1.00  1.35           N  
ATOM    981  NH2 ARG A 100      11.876 -10.640  -8.640  1.00  1.53           N  
ATOM    982  H   ARG A 100       5.391  -8.246  -8.296  1.00  0.34           H  
ATOM    983  HA  ARG A 100       6.471 -10.887  -8.958  1.00  0.38           H  
ATOM    984  HB2 ARG A 100       6.713  -8.954  -6.756  1.00  0.43           H  
ATOM    985  HB3 ARG A 100       6.703 -10.634  -6.219  1.00  0.39           H  
ATOM    986  HG2 ARG A 100       8.343 -10.275  -8.602  1.00  0.78           H  
ATOM    987  HG3 ARG A 100       8.893  -9.258  -7.269  1.00  0.71           H  
ATOM    988  HD2 ARG A 100       8.731 -11.339  -5.795  1.00  1.26           H  
ATOM    989  HD3 ARG A 100       8.545 -12.262  -7.286  1.00  1.17           H  
ATOM    990  HE  ARG A 100      11.026 -11.241  -6.279  1.00  1.98           H  
ATOM    991 HH11 ARG A 100       9.755 -12.987  -8.764  1.00  1.94           H  
ATOM    992 HH12 ARG A 100      10.864 -12.452  -9.982  1.00  1.60           H  
ATOM    993 HH21 ARG A 100      12.220  -9.936  -8.019  1.00  2.11           H  
ATOM    994 HH22 ARG A 100      12.259 -10.725  -9.560  1.00  1.82           H  
ATOM    995  N   TYR A 101       3.647 -10.650  -7.389  1.00  0.31           N  
ATOM    996  CA  TYR A 101       2.529 -11.477  -6.854  1.00  0.34           C  
ATOM    997  C   TYR A 101       1.961 -12.362  -7.967  1.00  0.37           C  
ATOM    998  O   TYR A 101       1.745 -13.541  -7.779  1.00  0.47           O  
ATOM    999  CB  TYR A 101       1.425 -10.575  -6.305  1.00  0.38           C  
ATOM   1000  CG  TYR A 101       0.427 -11.428  -5.563  1.00  0.30           C  
ATOM   1001  CD1 TYR A 101       0.722 -11.892  -4.275  1.00  1.26           C  
ATOM   1002  CD2 TYR A 101      -0.789 -11.765  -6.167  1.00  1.23           C  
ATOM   1003  CE1 TYR A 101      -0.201 -12.691  -3.591  1.00  1.25           C  
ATOM   1004  CE2 TYR A 101      -1.711 -12.566  -5.483  1.00  1.27           C  
ATOM   1005  CZ  TYR A 101      -1.418 -13.028  -4.195  1.00  0.41           C  
ATOM   1006  OH  TYR A 101      -2.326 -13.818  -3.521  1.00  0.53           O  
ATOM   1007  H   TYR A 101       3.521  -9.691  -7.537  1.00  0.32           H  
ATOM   1008  HA  TYR A 101       2.903 -12.106  -6.059  1.00  0.35           H  
ATOM   1009  HB2 TYR A 101       1.854  -9.848  -5.631  1.00  0.46           H  
ATOM   1010  HB3 TYR A 101       0.931 -10.068  -7.120  1.00  0.45           H  
ATOM   1011  HD1 TYR A 101       1.661 -11.631  -3.810  1.00  2.18           H  
ATOM   1012  HD2 TYR A 101      -1.015 -11.406  -7.159  1.00  2.13           H  
ATOM   1013  HE1 TYR A 101       0.026 -13.048  -2.598  1.00  2.15           H  
ATOM   1014  HE2 TYR A 101      -2.650 -12.826  -5.950  1.00  2.20           H  
ATOM   1015  HH  TYR A 101      -2.167 -14.732  -3.769  1.00  0.99           H  
ATOM   1016  N   ARG A 102       1.721 -11.807  -9.123  1.00  0.39           N  
ATOM   1017  CA  ARG A 102       1.172 -12.628 -10.241  1.00  0.42           C  
ATOM   1018  C   ARG A 102       2.311 -13.441 -10.856  1.00  0.43           C  
ATOM   1019  O   ARG A 102       2.135 -14.564 -11.285  1.00  0.53           O  
ATOM   1020  CB  ARG A 102       0.569 -11.709 -11.306  1.00  0.44           C  
ATOM   1021  CG  ARG A 102      -0.732 -11.099 -10.782  1.00  0.54           C  
ATOM   1022  CD  ARG A 102      -1.288 -10.118 -11.816  1.00  0.70           C  
ATOM   1023  NE  ARG A 102      -0.209  -9.183 -12.245  1.00  1.13           N  
ATOM   1024  CZ  ARG A 102      -0.161  -8.763 -13.480  1.00  1.35           C  
ATOM   1025  NH1 ARG A 102       0.498  -9.446 -14.376  1.00  1.95           N  
ATOM   1026  NH2 ARG A 102      -0.771  -7.660 -13.819  1.00  1.93           N  
ATOM   1027  H   ARG A 102       1.904 -10.854  -9.259  1.00  0.46           H  
ATOM   1028  HA  ARG A 102       0.413 -13.296  -9.863  1.00  0.45           H  
ATOM   1029  HB2 ARG A 102       1.270 -10.920 -11.538  1.00  0.46           H  
ATOM   1030  HB3 ARG A 102       0.363 -12.280 -12.199  1.00  0.52           H  
ATOM   1031  HG2 ARG A 102      -1.452 -11.885 -10.605  1.00  0.53           H  
ATOM   1032  HG3 ARG A 102      -0.538 -10.574  -9.859  1.00  0.63           H  
ATOM   1033  HD2 ARG A 102      -1.651 -10.666 -12.673  1.00  0.70           H  
ATOM   1034  HD3 ARG A 102      -2.100  -9.555 -11.379  1.00  0.87           H  
ATOM   1035  HE  ARG A 102       0.464  -8.884 -11.599  1.00  1.58           H  
ATOM   1036 HH11 ARG A 102       0.966 -10.290 -14.116  1.00  2.44           H  
ATOM   1037 HH12 ARG A 102       0.535  -9.124 -15.322  1.00  2.31           H  
ATOM   1038 HH21 ARG A 102      -1.276  -7.137 -13.133  1.00  2.41           H  
ATOM   1039 HH22 ARG A 102      -0.734  -7.339 -14.765  1.00  2.29           H  
ATOM   1040  N   ARG A 103       3.481 -12.870 -10.894  1.00  0.37           N  
ATOM   1041  CA  ARG A 103       4.657 -13.577 -11.470  1.00  0.40           C  
ATOM   1042  C   ARG A 103       5.101 -14.720 -10.545  1.00  0.43           C  
ATOM   1043  O   ARG A 103       5.888 -15.563 -10.928  1.00  0.82           O  
ATOM   1044  CB  ARG A 103       5.790 -12.570 -11.620  1.00  0.41           C  
ATOM   1045  CG  ARG A 103       6.901 -13.161 -12.474  1.00  0.44           C  
ATOM   1046  CD  ARG A 103       7.826 -12.027 -12.907  1.00  0.49           C  
ATOM   1047  NE  ARG A 103       8.407 -12.337 -14.244  1.00  0.54           N  
ATOM   1048  CZ  ARG A 103       9.699 -12.297 -14.419  1.00  0.98           C  
ATOM   1049  NH1 ARG A 103      10.302 -11.149 -14.571  1.00  1.62           N  
ATOM   1050  NH2 ARG A 103      10.390 -13.404 -14.441  1.00  1.86           N  
ATOM   1051  H   ARG A 103       3.588 -11.964 -10.537  1.00  0.37           H  
ATOM   1052  HA  ARG A 103       4.409 -13.974 -12.441  1.00  0.41           H  
ATOM   1053  HB2 ARG A 103       5.412 -11.682 -12.102  1.00  0.42           H  
ATOM   1054  HB3 ARG A 103       6.180 -12.316 -10.646  1.00  0.41           H  
ATOM   1055  HG2 ARG A 103       7.450 -13.889 -11.899  1.00  0.46           H  
ATOM   1056  HG3 ARG A 103       6.477 -13.632 -13.348  1.00  0.45           H  
ATOM   1057  HD2 ARG A 103       7.255 -11.112 -12.962  1.00  0.48           H  
ATOM   1058  HD3 ARG A 103       8.620 -11.907 -12.185  1.00  0.50           H  
ATOM   1059  HE  ARG A 103       7.818 -12.573 -14.991  1.00  0.93           H  
ATOM   1060 HH11 ARG A 103       9.773 -10.301 -14.554  1.00  2.03           H  
ATOM   1061 HH12 ARG A 103      11.292 -11.118 -14.706  1.00  2.16           H  
ATOM   1062 HH21 ARG A 103       9.928 -14.284 -14.324  1.00  2.32           H  
ATOM   1063 HH22 ARG A 103      11.380 -13.374 -14.576  1.00  2.39           H  
ATOM   1064  N   ALA A 104       4.612 -14.761  -9.330  1.00  0.48           N  
ATOM   1065  CA  ALA A 104       5.021 -15.854  -8.401  1.00  0.43           C  
ATOM   1066  C   ALA A 104       3.821 -16.752  -8.066  1.00  0.50           C  
ATOM   1067  O   ALA A 104       3.985 -17.854  -7.581  1.00  0.66           O  
ATOM   1068  CB  ALA A 104       5.570 -15.240  -7.110  1.00  0.50           C  
ATOM   1069  H   ALA A 104       3.981 -14.077  -9.027  1.00  0.81           H  
ATOM   1070  HA  ALA A 104       5.793 -16.448  -8.868  1.00  0.40           H  
ATOM   1071  HB1 ALA A 104       4.815 -14.611  -6.661  1.00  1.19           H  
ATOM   1072  HB2 ALA A 104       5.837 -16.028  -6.422  1.00  1.24           H  
ATOM   1073  HB3 ALA A 104       6.444 -14.647  -7.336  1.00  0.97           H  
ATOM   1074  N   PHE A 105       2.617 -16.302  -8.315  1.00  0.47           N  
ATOM   1075  CA  PHE A 105       1.431 -17.151  -7.999  1.00  0.56           C  
ATOM   1076  C   PHE A 105       0.271 -16.798  -8.937  1.00  0.55           C  
ATOM   1077  O   PHE A 105      -0.058 -17.544  -9.837  1.00  0.57           O  
ATOM   1078  CB  PHE A 105       1.001 -16.915  -6.549  1.00  0.69           C  
ATOM   1079  CG  PHE A 105       2.124 -17.293  -5.613  1.00  0.48           C  
ATOM   1080  CD1 PHE A 105       2.461 -18.639  -5.427  1.00  1.43           C  
ATOM   1081  CD2 PHE A 105       2.823 -16.294  -4.924  1.00  1.24           C  
ATOM   1082  CE1 PHE A 105       3.499 -18.986  -4.553  1.00  1.69           C  
ATOM   1083  CE2 PHE A 105       3.859 -16.641  -4.050  1.00  1.50           C  
ATOM   1084  CZ  PHE A 105       4.198 -17.987  -3.864  1.00  1.33           C  
ATOM   1085  H   PHE A 105       2.493 -15.415  -8.705  1.00  0.48           H  
ATOM   1086  HA  PHE A 105       1.692 -18.191  -8.130  1.00  0.59           H  
ATOM   1087  HB2 PHE A 105       0.757 -15.873  -6.410  1.00  1.05           H  
ATOM   1088  HB3 PHE A 105       0.134 -17.520  -6.329  1.00  0.98           H  
ATOM   1089  HD1 PHE A 105       1.923 -19.409  -5.959  1.00  2.27           H  
ATOM   1090  HD2 PHE A 105       2.562 -15.256  -5.067  1.00  2.06           H  
ATOM   1091  HE1 PHE A 105       3.760 -20.024  -4.410  1.00  2.57           H  
ATOM   1092  HE2 PHE A 105       4.398 -15.871  -3.518  1.00  2.34           H  
ATOM   1093  HZ  PHE A 105       4.997 -18.254  -3.188  1.00  1.74           H  
ATOM   1094  N   SER A 106      -0.355 -15.667  -8.734  1.00  0.55           N  
ATOM   1095  CA  SER A 106      -1.493 -15.278  -9.615  1.00  0.58           C  
ATOM   1096  C   SER A 106      -2.018 -13.900  -9.201  1.00  0.50           C  
ATOM   1097  O   SER A 106      -1.357 -13.158  -8.503  1.00  0.49           O  
ATOM   1098  CB  SER A 106      -2.613 -16.310  -9.482  1.00  0.63           C  
ATOM   1099  OG  SER A 106      -3.021 -16.730 -10.777  1.00  1.10           O  
ATOM   1100  H   SER A 106      -0.078 -15.077  -8.003  1.00  0.56           H  
ATOM   1101  HA  SER A 106      -1.157 -15.242 -10.641  1.00  0.66           H  
ATOM   1102  HB2 SER A 106      -2.254 -17.163  -8.930  1.00  0.71           H  
ATOM   1103  HB3 SER A 106      -3.448 -15.867  -8.955  1.00  0.67           H  
ATOM   1104  HG  SER A 106      -3.557 -17.520 -10.677  1.00  1.47           H  
ATOM   1105  N   ASP A 107      -3.202 -13.552  -9.628  1.00  0.54           N  
ATOM   1106  CA  ASP A 107      -3.770 -12.221  -9.262  1.00  0.50           C  
ATOM   1107  C   ASP A 107      -4.336 -12.270  -7.840  1.00  0.43           C  
ATOM   1108  O   ASP A 107      -4.435 -13.320  -7.236  1.00  0.44           O  
ATOM   1109  CB  ASP A 107      -4.887 -11.857 -10.242  1.00  0.56           C  
ATOM   1110  CG  ASP A 107      -4.278 -11.254 -11.509  1.00  0.94           C  
ATOM   1111  OD1 ASP A 107      -3.605 -11.980 -12.222  1.00  1.59           O  
ATOM   1112  OD2 ASP A 107      -4.496 -10.077 -11.745  1.00  1.57           O  
ATOM   1113  H   ASP A 107      -3.719 -14.165 -10.192  1.00  0.62           H  
ATOM   1114  HA  ASP A 107      -2.992 -11.474  -9.312  1.00  0.55           H  
ATOM   1115  HB2 ASP A 107      -5.446 -12.746 -10.497  1.00  0.77           H  
ATOM   1116  HB3 ASP A 107      -5.547 -11.136  -9.784  1.00  0.71           H  
ATOM   1117  N   LEU A 108      -4.708 -11.139  -7.302  1.00  0.37           N  
ATOM   1118  CA  LEU A 108      -5.268 -11.116  -5.919  1.00  0.34           C  
ATOM   1119  C   LEU A 108      -6.792 -11.028  -5.984  1.00  0.33           C  
ATOM   1120  O   LEU A 108      -7.494 -11.926  -5.565  1.00  0.40           O  
ATOM   1121  CB  LEU A 108      -4.732  -9.896  -5.159  1.00  0.35           C  
ATOM   1122  CG  LEU A 108      -3.323  -9.554  -5.645  1.00  0.43           C  
ATOM   1123  CD1 LEU A 108      -3.399  -8.440  -6.691  1.00  0.53           C  
ATOM   1124  CD2 LEU A 108      -2.480  -9.080  -4.459  1.00  0.44           C  
ATOM   1125  H   LEU A 108      -4.619 -10.304  -7.807  1.00  0.39           H  
ATOM   1126  HA  LEU A 108      -4.983 -12.019  -5.399  1.00  0.38           H  
ATOM   1127  HB2 LEU A 108      -5.385  -9.053  -5.331  1.00  0.36           H  
ATOM   1128  HB3 LEU A 108      -4.703 -10.116  -4.103  1.00  0.38           H  
ATOM   1129  HG  LEU A 108      -2.869 -10.428  -6.083  1.00  0.52           H  
ATOM   1130 HD11 LEU A 108      -4.382  -8.433  -7.137  1.00  1.16           H  
ATOM   1131 HD12 LEU A 108      -3.212  -7.488  -6.217  1.00  1.28           H  
ATOM   1132 HD13 LEU A 108      -2.657  -8.614  -7.456  1.00  0.98           H  
ATOM   1133 HD21 LEU A 108      -3.088  -9.066  -3.567  1.00  1.07           H  
ATOM   1134 HD22 LEU A 108      -1.647  -9.753  -4.317  1.00  1.05           H  
ATOM   1135 HD23 LEU A 108      -2.108  -8.085  -4.656  1.00  1.05           H  
ATOM   1136  N   THR A 109      -7.309  -9.949  -6.504  1.00  0.30           N  
ATOM   1137  CA  THR A 109      -8.787  -9.801  -6.594  1.00  0.33           C  
ATOM   1138  C   THR A 109      -9.353 -10.878  -7.519  1.00  0.44           C  
ATOM   1139  O   THR A 109     -10.472 -11.322  -7.354  1.00  0.50           O  
ATOM   1140  CB  THR A 109      -9.126  -8.416  -7.143  1.00  0.35           C  
ATOM   1141  OG1 THR A 109      -8.798  -8.361  -8.525  1.00  0.46           O  
ATOM   1142  CG2 THR A 109      -8.323  -7.361  -6.381  1.00  0.31           C  
ATOM   1143  H   THR A 109      -6.724  -9.235  -6.834  1.00  0.31           H  
ATOM   1144  HA  THR A 109      -9.218  -9.911  -5.609  1.00  0.35           H  
ATOM   1145  HB  THR A 109     -10.179  -8.225  -7.013  1.00  0.39           H  
ATOM   1146  HG1 THR A 109      -7.985  -7.860  -8.618  1.00  0.77           H  
ATOM   1147 HG21 THR A 109      -8.279  -7.630  -5.336  1.00  1.02           H  
ATOM   1148 HG22 THR A 109      -7.322  -7.311  -6.783  1.00  1.02           H  
ATOM   1149 HG23 THR A 109      -8.803  -6.400  -6.486  1.00  0.98           H  
ATOM   1150  N   SER A 110      -8.589 -11.307  -8.488  1.00  0.50           N  
ATOM   1151  CA  SER A 110      -9.090 -12.361  -9.415  1.00  0.63           C  
ATOM   1152  C   SER A 110      -9.525 -13.569  -8.588  1.00  0.69           C  
ATOM   1153  O   SER A 110     -10.467 -14.261  -8.919  1.00  0.81           O  
ATOM   1154  CB  SER A 110      -7.973 -12.772 -10.374  1.00  0.71           C  
ATOM   1155  OG  SER A 110      -8.537 -13.447 -11.491  1.00  0.94           O  
ATOM   1156  H   SER A 110      -7.688 -10.940  -8.602  1.00  0.47           H  
ATOM   1157  HA  SER A 110      -9.931 -11.982  -9.975  1.00  0.67           H  
ATOM   1158  HB2 SER A 110      -7.450 -11.895 -10.718  1.00  0.70           H  
ATOM   1159  HB3 SER A 110      -7.279 -13.423  -9.859  1.00  0.68           H  
ATOM   1160  HG  SER A 110      -9.229 -14.029 -11.167  1.00  1.49           H  
ATOM   1161  N   GLN A 111      -8.842 -13.820  -7.506  1.00  0.64           N  
ATOM   1162  CA  GLN A 111      -9.202 -14.972  -6.638  1.00  0.75           C  
ATOM   1163  C   GLN A 111     -10.333 -14.557  -5.692  1.00  0.80           C  
ATOM   1164  O   GLN A 111     -11.135 -15.369  -5.273  1.00  1.24           O  
ATOM   1165  CB  GLN A 111      -7.976 -15.389  -5.821  1.00  0.75           C  
ATOM   1166  CG  GLN A 111      -8.125 -16.847  -5.383  1.00  0.94           C  
ATOM   1167  CD  GLN A 111      -7.114 -17.713  -6.138  1.00  1.66           C  
ATOM   1168  OE1 GLN A 111      -6.684 -17.362  -7.219  1.00  2.39           O  
ATOM   1169  NE2 GLN A 111      -6.714 -18.837  -5.611  1.00  2.15           N  
ATOM   1170  H   GLN A 111      -8.090 -13.243  -7.261  1.00  0.56           H  
ATOM   1171  HA  GLN A 111      -9.527 -15.800  -7.251  1.00  0.84           H  
ATOM   1172  HB2 GLN A 111      -7.088 -15.283  -6.426  1.00  0.72           H  
ATOM   1173  HB3 GLN A 111      -7.893 -14.759  -4.948  1.00  0.71           H  
ATOM   1174  HG2 GLN A 111      -7.944 -16.924  -4.320  1.00  1.08           H  
ATOM   1175  HG3 GLN A 111      -9.125 -17.190  -5.604  1.00  1.06           H  
ATOM   1176 HE21 GLN A 111      -7.061 -19.121  -4.739  1.00  2.36           H  
ATOM   1177 HE22 GLN A 111      -6.067 -19.398  -6.086  1.00  2.69           H  
ATOM   1178  N   LEU A 112     -10.405 -13.296  -5.352  1.00  0.65           N  
ATOM   1179  CA  LEU A 112     -11.483 -12.829  -4.434  1.00  0.66           C  
ATOM   1180  C   LEU A 112     -12.792 -12.684  -5.213  1.00  0.72           C  
ATOM   1181  O   LEU A 112     -12.832 -12.835  -6.418  1.00  0.82           O  
ATOM   1182  CB  LEU A 112     -11.103 -11.468  -3.843  1.00  0.61           C  
ATOM   1183  CG  LEU A 112      -9.697 -11.534  -3.247  1.00  0.71           C  
ATOM   1184  CD1 LEU A 112      -9.194 -10.115  -2.974  1.00  0.66           C  
ATOM   1185  CD2 LEU A 112      -9.735 -12.322  -1.936  1.00  1.17           C  
ATOM   1186  H   LEU A 112      -9.749 -12.657  -5.700  1.00  0.83           H  
ATOM   1187  HA  LEU A 112     -11.613 -13.545  -3.636  1.00  0.75           H  
ATOM   1188  HB2 LEU A 112     -11.129 -10.720  -4.621  1.00  0.88           H  
ATOM   1189  HB3 LEU A 112     -11.808 -11.205  -3.068  1.00  0.88           H  
ATOM   1190  HG  LEU A 112      -9.033 -12.022  -3.945  1.00  1.02           H  
ATOM   1191 HD11 LEU A 112      -9.894  -9.400  -3.382  1.00  1.18           H  
ATOM   1192 HD12 LEU A 112      -9.105  -9.962  -1.909  1.00  1.27           H  
ATOM   1193 HD13 LEU A 112      -8.229  -9.978  -3.439  1.00  1.14           H  
ATOM   1194 HD21 LEU A 112     -10.707 -12.213  -1.478  1.00  1.80           H  
ATOM   1195 HD22 LEU A 112      -9.546 -13.366  -2.138  1.00  1.67           H  
ATOM   1196 HD23 LEU A 112      -8.977 -11.942  -1.266  1.00  1.52           H  
ATOM   1197  N   HIS A 113     -13.864 -12.386  -4.530  1.00  0.78           N  
ATOM   1198  CA  HIS A 113     -15.174 -12.224  -5.222  1.00  0.87           C  
ATOM   1199  C   HIS A 113     -15.620 -10.764  -5.111  1.00  0.85           C  
ATOM   1200  O   HIS A 113     -16.209 -10.212  -6.019  1.00  1.58           O  
ATOM   1201  CB  HIS A 113     -16.216 -13.128  -4.561  1.00  1.05           C  
ATOM   1202  CG  HIS A 113     -15.996 -14.551  -4.997  1.00  1.52           C  
ATOM   1203  ND1 HIS A 113     -16.767 -15.598  -4.518  1.00  2.24           N  
ATOM   1204  CD2 HIS A 113     -15.096 -15.115  -5.867  1.00  2.30           C  
ATOM   1205  CE1 HIS A 113     -16.320 -16.728  -5.097  1.00  2.92           C  
ATOM   1206  NE2 HIS A 113     -15.303 -16.490  -5.929  1.00  2.98           N  
ATOM   1207  H   HIS A 113     -13.806 -12.266  -3.559  1.00  0.84           H  
ATOM   1208  HA  HIS A 113     -15.070 -12.492  -6.263  1.00  0.93           H  
ATOM   1209  HB2 HIS A 113     -16.119 -13.062  -3.487  1.00  1.47           H  
ATOM   1210  HB3 HIS A 113     -17.205 -12.811  -4.853  1.00  1.32           H  
ATOM   1211  HD1 HIS A 113     -17.502 -15.529  -3.874  1.00  2.64           H  
ATOM   1212  HD2 HIS A 113     -14.342 -14.573  -6.419  1.00  2.79           H  
ATOM   1213  HE1 HIS A 113     -16.735 -17.708  -4.913  1.00  3.68           H  
ATOM   1214  N   ILE A 114     -15.338 -10.139  -4.000  1.00  0.65           N  
ATOM   1215  CA  ILE A 114     -15.732  -8.714  -3.805  1.00  0.53           C  
ATOM   1216  C   ILE A 114     -17.249  -8.580  -3.784  1.00  0.60           C  
ATOM   1217  O   ILE A 114     -17.953  -9.146  -4.595  1.00  1.15           O  
ATOM   1218  CB  ILE A 114     -15.168  -7.854  -4.932  1.00  0.45           C  
ATOM   1219  CG1 ILE A 114     -13.691  -8.180  -5.120  1.00  0.52           C  
ATOM   1220  CG2 ILE A 114     -15.319  -6.376  -4.569  1.00  0.59           C  
ATOM   1221  CD1 ILE A 114     -13.005  -8.250  -3.755  1.00  0.56           C  
ATOM   1222  H   ILE A 114     -14.862 -10.611  -3.286  1.00  1.18           H  
ATOM   1223  HA  ILE A 114     -15.335  -8.365  -2.863  1.00  0.59           H  
ATOM   1224  HB  ILE A 114     -15.705  -8.056  -5.847  1.00  0.51           H  
ATOM   1225 HG12 ILE A 114     -13.599  -9.132  -5.619  1.00  0.61           H  
ATOM   1226 HG13 ILE A 114     -13.229  -7.410  -5.714  1.00  0.70           H  
ATOM   1227 HG21 ILE A 114     -16.102  -6.263  -3.834  1.00  1.21           H  
ATOM   1228 HG22 ILE A 114     -14.388  -6.008  -4.162  1.00  1.17           H  
ATOM   1229 HG23 ILE A 114     -15.573  -5.812  -5.455  1.00  1.17           H  
ATOM   1230 HD11 ILE A 114     -13.292  -7.393  -3.164  1.00  1.14           H  
ATOM   1231 HD12 ILE A 114     -13.305  -9.155  -3.247  1.00  1.13           H  
ATOM   1232 HD13 ILE A 114     -11.933  -8.252  -3.891  1.00  1.02           H  
ATOM   1233  N   THR A 115     -17.745  -7.821  -2.852  1.00  0.65           N  
ATOM   1234  CA  THR A 115     -19.218  -7.607  -2.734  1.00  0.65           C  
ATOM   1235  C   THR A 115     -19.495  -6.797  -1.459  1.00  0.50           C  
ATOM   1236  O   THR A 115     -18.774  -6.924  -0.489  1.00  0.49           O  
ATOM   1237  CB  THR A 115     -19.952  -8.952  -2.643  1.00  0.82           C  
ATOM   1238  OG1 THR A 115     -19.035  -9.983  -2.303  1.00  1.09           O  
ATOM   1239  CG2 THR A 115     -20.610  -9.271  -3.986  1.00  1.30           C  
ATOM   1240  H   THR A 115     -17.136  -7.380  -2.224  1.00  1.08           H  
ATOM   1241  HA  THR A 115     -19.563  -7.062  -3.600  1.00  0.73           H  
ATOM   1242  HB  THR A 115     -20.716  -8.891  -1.883  1.00  1.19           H  
ATOM   1243  HG1 THR A 115     -19.538 -10.729  -1.968  1.00  1.55           H  
ATOM   1244 HG21 THR A 115     -20.170  -8.657  -4.758  1.00  1.69           H  
ATOM   1245 HG22 THR A 115     -20.456 -10.313  -4.224  1.00  1.74           H  
ATOM   1246 HG23 THR A 115     -21.669  -9.068  -3.926  1.00  1.91           H  
ATOM   1247  N   PRO A 116     -20.527  -5.989  -1.491  1.00  0.51           N  
ATOM   1248  CA  PRO A 116     -20.912  -5.152  -0.349  1.00  0.48           C  
ATOM   1249  C   PRO A 116     -21.556  -6.015   0.740  1.00  0.51           C  
ATOM   1250  O   PRO A 116     -22.763  -6.119   0.830  1.00  0.56           O  
ATOM   1251  CB  PRO A 116     -21.916  -4.144  -0.895  1.00  0.56           C  
ATOM   1252  CG  PRO A 116     -22.513  -4.881  -2.119  1.00  0.64           C  
ATOM   1253  CD  PRO A 116     -21.414  -5.826  -2.664  1.00  0.66           C  
ATOM   1254  HA  PRO A 116     -20.050  -4.635   0.044  1.00  0.51           H  
ATOM   1255  HB2 PRO A 116     -22.679  -3.929  -0.157  1.00  0.57           H  
ATOM   1256  HB3 PRO A 116     -21.420  -3.241  -1.213  1.00  0.66           H  
ATOM   1257  HG2 PRO A 116     -23.380  -5.453  -1.816  1.00  0.62           H  
ATOM   1258  HG3 PRO A 116     -22.789  -4.168  -2.880  1.00  0.76           H  
ATOM   1259  HD2 PRO A 116     -21.839  -6.775  -2.965  1.00  0.76           H  
ATOM   1260  HD3 PRO A 116     -20.879  -5.365  -3.479  1.00  0.77           H  
ATOM   1261  N   GLY A 117     -20.757  -6.634   1.566  1.00  0.56           N  
ATOM   1262  CA  GLY A 117     -21.318  -7.490   2.648  1.00  0.72           C  
ATOM   1263  C   GLY A 117     -20.241  -8.458   3.140  1.00  0.74           C  
ATOM   1264  O   GLY A 117     -20.112  -8.711   4.322  1.00  0.96           O  
ATOM   1265  H   GLY A 117     -19.786  -6.535   1.474  1.00  0.54           H  
ATOM   1266  HA2 GLY A 117     -21.646  -6.865   3.468  1.00  0.81           H  
ATOM   1267  HA3 GLY A 117     -22.156  -8.053   2.266  1.00  0.79           H  
ATOM   1268  N   THR A 118     -19.464  -9.002   2.243  1.00  0.62           N  
ATOM   1269  CA  THR A 118     -18.395  -9.953   2.659  1.00  0.65           C  
ATOM   1270  C   THR A 118     -17.060  -9.527   2.042  1.00  0.57           C  
ATOM   1271  O   THR A 118     -16.190 -10.341   1.801  1.00  0.61           O  
ATOM   1272  CB  THR A 118     -18.752 -11.362   2.181  1.00  0.78           C  
ATOM   1273  OG1 THR A 118     -19.790 -11.283   1.214  1.00  1.00           O  
ATOM   1274  CG2 THR A 118     -19.221 -12.201   3.370  1.00  1.00           C  
ATOM   1275  H   THR A 118     -19.584  -8.784   1.295  1.00  0.60           H  
ATOM   1276  HA  THR A 118     -18.309  -9.950   3.736  1.00  0.68           H  
ATOM   1277  HB  THR A 118     -17.882 -11.824   1.741  1.00  0.90           H  
ATOM   1278  HG1 THR A 118     -19.596 -11.916   0.519  1.00  1.36           H  
ATOM   1279 HG21 THR A 118     -18.441 -12.236   4.116  1.00  1.60           H  
ATOM   1280 HG22 THR A 118     -20.108 -11.756   3.797  1.00  1.45           H  
ATOM   1281 HG23 THR A 118     -19.446 -13.204   3.037  1.00  1.37           H  
ATOM   1282  N   ALA A 119     -16.890  -8.259   1.785  1.00  0.48           N  
ATOM   1283  CA  ALA A 119     -15.610  -7.785   1.186  1.00  0.42           C  
ATOM   1284  C   ALA A 119     -14.611  -7.483   2.303  1.00  0.35           C  
ATOM   1285  O   ALA A 119     -13.475  -7.915   2.269  1.00  0.34           O  
ATOM   1286  CB  ALA A 119     -15.868  -6.515   0.374  1.00  0.43           C  
ATOM   1287  H   ALA A 119     -17.602  -7.617   1.987  1.00  0.48           H  
ATOM   1288  HA  ALA A 119     -15.209  -8.552   0.539  1.00  0.46           H  
ATOM   1289  HB1 ALA A 119     -16.799  -6.068   0.691  1.00  1.06           H  
ATOM   1290  HB2 ALA A 119     -15.061  -5.816   0.532  1.00  1.06           H  
ATOM   1291  HB3 ALA A 119     -15.928  -6.764  -0.676  1.00  1.09           H  
ATOM   1292  N   TYR A 120     -15.026  -6.744   3.295  1.00  0.36           N  
ATOM   1293  CA  TYR A 120     -14.103  -6.415   4.416  1.00  0.36           C  
ATOM   1294  C   TYR A 120     -13.557  -7.711   5.015  1.00  0.35           C  
ATOM   1295  O   TYR A 120     -12.443  -7.763   5.494  1.00  0.35           O  
ATOM   1296  CB  TYR A 120     -14.863  -5.634   5.490  1.00  0.43           C  
ATOM   1297  CG  TYR A 120     -14.962  -6.468   6.745  1.00  0.69           C  
ATOM   1298  CD1 TYR A 120     -16.015  -7.378   6.900  1.00  1.80           C  
ATOM   1299  CD2 TYR A 120     -14.002  -6.330   7.754  1.00  1.05           C  
ATOM   1300  CE1 TYR A 120     -16.107  -8.150   8.064  1.00  2.18           C  
ATOM   1301  CE2 TYR A 120     -14.094  -7.102   8.919  1.00  1.17           C  
ATOM   1302  CZ  TYR A 120     -15.147  -8.012   9.074  1.00  1.49           C  
ATOM   1303  OH  TYR A 120     -15.238  -8.773  10.221  1.00  1.91           O  
ATOM   1304  H   TYR A 120     -15.946  -6.407   3.303  1.00  0.42           H  
ATOM   1305  HA  TYR A 120     -13.284  -5.816   4.045  1.00  0.34           H  
ATOM   1306  HB2 TYR A 120     -14.336  -4.717   5.707  1.00  0.59           H  
ATOM   1307  HB3 TYR A 120     -15.856  -5.404   5.133  1.00  0.50           H  
ATOM   1308  HD1 TYR A 120     -16.756  -7.484   6.122  1.00  2.54           H  
ATOM   1309  HD2 TYR A 120     -13.189  -5.628   7.635  1.00  1.86           H  
ATOM   1310  HE1 TYR A 120     -16.919  -8.852   8.184  1.00  3.15           H  
ATOM   1311  HE2 TYR A 120     -13.353  -6.996   9.697  1.00  1.76           H  
ATOM   1312  HH  TYR A 120     -15.539  -8.203  10.932  1.00  2.19           H  
ATOM   1313  N   GLN A 121     -14.334  -8.759   4.991  1.00  0.36           N  
ATOM   1314  CA  GLN A 121     -13.860 -10.052   5.559  1.00  0.38           C  
ATOM   1315  C   GLN A 121     -12.705 -10.587   4.710  1.00  0.34           C  
ATOM   1316  O   GLN A 121     -11.729 -11.096   5.225  1.00  0.37           O  
ATOM   1317  CB  GLN A 121     -15.011 -11.061   5.553  1.00  0.42           C  
ATOM   1318  CG  GLN A 121     -15.033 -11.821   6.880  1.00  0.93           C  
ATOM   1319  CD  GLN A 121     -14.165 -13.076   6.766  1.00  1.49           C  
ATOM   1320  OE1 GLN A 121     -13.948 -13.582   5.683  1.00  2.16           O  
ATOM   1321  NE2 GLN A 121     -13.656 -13.602   7.846  1.00  2.21           N  
ATOM   1322  H   GLN A 121     -15.230  -8.695   4.599  1.00  0.37           H  
ATOM   1323  HA  GLN A 121     -13.520  -9.898   6.574  1.00  0.40           H  
ATOM   1324  HB2 GLN A 121     -15.947 -10.537   5.422  1.00  0.70           H  
ATOM   1325  HB3 GLN A 121     -14.874 -11.760   4.742  1.00  0.66           H  
ATOM   1326  HG2 GLN A 121     -14.647 -11.186   7.665  1.00  1.51           H  
ATOM   1327  HG3 GLN A 121     -16.047 -12.108   7.114  1.00  1.60           H  
ATOM   1328 HE21 GLN A 121     -13.831 -13.194   8.719  1.00  2.44           H  
ATOM   1329 HE22 GLN A 121     -13.099 -14.406   7.784  1.00  2.87           H  
ATOM   1330  N   SER A 122     -12.804 -10.476   3.413  1.00  0.32           N  
ATOM   1331  CA  SER A 122     -11.708 -10.978   2.537  1.00  0.31           C  
ATOM   1332  C   SER A 122     -10.409 -10.250   2.889  1.00  0.29           C  
ATOM   1333  O   SER A 122      -9.403 -10.862   3.195  1.00  0.29           O  
ATOM   1334  CB  SER A 122     -12.061 -10.712   1.073  1.00  0.33           C  
ATOM   1335  OG  SER A 122     -12.316 -11.948   0.420  1.00  1.13           O  
ATOM   1336  H   SER A 122     -13.599 -10.061   3.016  1.00  0.33           H  
ATOM   1337  HA  SER A 122     -11.580 -12.039   2.691  1.00  0.34           H  
ATOM   1338  HB2 SER A 122     -12.942 -10.094   1.019  1.00  0.76           H  
ATOM   1339  HB3 SER A 122     -11.236 -10.202   0.592  1.00  0.84           H  
ATOM   1340  HG  SER A 122     -12.833 -11.766  -0.369  1.00  1.59           H  
ATOM   1341  N   PHE A 123     -10.424  -8.946   2.852  1.00  0.30           N  
ATOM   1342  CA  PHE A 123      -9.192  -8.178   3.189  1.00  0.31           C  
ATOM   1343  C   PHE A 123      -8.790  -8.463   4.641  1.00  0.29           C  
ATOM   1344  O   PHE A 123      -7.649  -8.291   5.022  1.00  0.31           O  
ATOM   1345  CB  PHE A 123      -9.462  -6.682   3.007  1.00  0.36           C  
ATOM   1346  CG  PHE A 123      -9.200  -5.952   4.303  1.00  0.38           C  
ATOM   1347  CD1 PHE A 123      -7.898  -5.565   4.639  1.00  1.42           C  
ATOM   1348  CD2 PHE A 123     -10.262  -5.658   5.167  1.00  1.14           C  
ATOM   1349  CE1 PHE A 123      -7.657  -4.884   5.838  1.00  1.57           C  
ATOM   1350  CE2 PHE A 123     -10.021  -4.977   6.366  1.00  1.21           C  
ATOM   1351  CZ  PHE A 123      -8.719  -4.590   6.702  1.00  0.89           C  
ATOM   1352  H   PHE A 123     -11.246  -8.471   2.605  1.00  0.33           H  
ATOM   1353  HA  PHE A 123      -8.391  -8.480   2.530  1.00  0.32           H  
ATOM   1354  HB2 PHE A 123      -8.812  -6.291   2.238  1.00  0.48           H  
ATOM   1355  HB3 PHE A 123     -10.492  -6.536   2.716  1.00  0.49           H  
ATOM   1356  HD1 PHE A 123      -7.078  -5.792   3.973  1.00  2.27           H  
ATOM   1357  HD2 PHE A 123     -11.267  -5.955   4.908  1.00  2.02           H  
ATOM   1358  HE1 PHE A 123      -6.652  -4.584   6.097  1.00  2.49           H  
ATOM   1359  HE2 PHE A 123     -10.841  -4.750   7.032  1.00  2.05           H  
ATOM   1360  HZ  PHE A 123      -8.533  -4.064   7.627  1.00  1.12           H  
ATOM   1361  N   GLU A 124      -9.716  -8.900   5.457  1.00  0.30           N  
ATOM   1362  CA  GLU A 124      -9.381  -9.196   6.878  1.00  0.32           C  
ATOM   1363  C   GLU A 124      -8.550 -10.479   6.948  1.00  0.31           C  
ATOM   1364  O   GLU A 124      -7.689 -10.629   7.793  1.00  0.33           O  
ATOM   1365  CB  GLU A 124     -10.676  -9.386   7.673  1.00  0.37           C  
ATOM   1366  CG  GLU A 124     -10.563  -8.667   9.018  1.00  0.82           C  
ATOM   1367  CD  GLU A 124      -9.227  -9.017   9.675  1.00  1.01           C  
ATOM   1368  OE1 GLU A 124      -8.981 -10.194   9.882  1.00  1.93           O  
ATOM   1369  OE2 GLU A 124      -8.471  -8.102   9.959  1.00  1.41           O  
ATOM   1370  H   GLU A 124     -10.631  -9.035   5.135  1.00  0.33           H  
ATOM   1371  HA  GLU A 124      -8.817  -8.375   7.296  1.00  0.34           H  
ATOM   1372  HB2 GLU A 124     -11.504  -8.976   7.115  1.00  0.56           H  
ATOM   1373  HB3 GLU A 124     -10.843 -10.439   7.843  1.00  0.66           H  
ATOM   1374  HG2 GLU A 124     -10.620  -7.600   8.860  1.00  1.63           H  
ATOM   1375  HG3 GLU A 124     -11.371  -8.980   9.661  1.00  1.43           H  
ATOM   1376  N   GLN A 125      -8.803 -11.408   6.066  1.00  0.30           N  
ATOM   1377  CA  GLN A 125      -8.031 -12.682   6.081  1.00  0.30           C  
ATOM   1378  C   GLN A 125      -6.618 -12.428   5.554  1.00  0.30           C  
ATOM   1379  O   GLN A 125      -5.648 -12.932   6.085  1.00  0.35           O  
ATOM   1380  CB  GLN A 125      -8.729 -13.713   5.192  1.00  0.32           C  
ATOM   1381  CG  GLN A 125      -9.627 -14.605   6.052  1.00  0.68           C  
ATOM   1382  CD  GLN A 125      -9.640 -16.023   5.477  1.00  1.23           C  
ATOM   1383  OE1 GLN A 125      -8.606 -16.564   5.141  1.00  1.96           O  
ATOM   1384  NE2 GLN A 125     -10.777 -16.651   5.350  1.00  1.95           N  
ATOM   1385  H   GLN A 125      -9.501 -11.267   5.394  1.00  0.31           H  
ATOM   1386  HA  GLN A 125      -7.976 -13.057   7.092  1.00  0.32           H  
ATOM   1387  HB2 GLN A 125      -9.329 -13.202   4.452  1.00  0.55           H  
ATOM   1388  HB3 GLN A 125      -7.988 -14.322   4.696  1.00  0.59           H  
ATOM   1389  HG2 GLN A 125      -9.247 -14.629   7.063  1.00  1.34           H  
ATOM   1390  HG3 GLN A 125     -10.632 -14.210   6.054  1.00  1.29           H  
ATOM   1391 HE21 GLN A 125     -11.612 -16.215   5.621  1.00  2.27           H  
ATOM   1392 HE22 GLN A 125     -10.796 -17.560   4.983  1.00  2.55           H  
ATOM   1393  N   VAL A 126      -6.492 -11.650   4.515  1.00  0.27           N  
ATOM   1394  CA  VAL A 126      -5.137 -11.369   3.960  1.00  0.28           C  
ATOM   1395  C   VAL A 126      -4.341 -10.535   4.967  1.00  0.29           C  
ATOM   1396  O   VAL A 126      -3.131 -10.628   5.049  1.00  0.31           O  
ATOM   1397  CB  VAL A 126      -5.268 -10.593   2.648  1.00  0.28           C  
ATOM   1398  CG1 VAL A 126      -3.939 -10.644   1.891  1.00  0.34           C  
ATOM   1399  CG2 VAL A 126      -6.365 -11.225   1.788  1.00  0.31           C  
ATOM   1400  H   VAL A 126      -7.287 -11.252   4.100  1.00  0.26           H  
ATOM   1401  HA  VAL A 126      -4.622 -12.301   3.779  1.00  0.29           H  
ATOM   1402  HB  VAL A 126      -5.521  -9.565   2.862  1.00  0.27           H  
ATOM   1403 HG11 VAL A 126      -3.162 -10.205   2.498  1.00  1.04           H  
ATOM   1404 HG12 VAL A 126      -3.688 -11.671   1.672  1.00  1.05           H  
ATOM   1405 HG13 VAL A 126      -4.030 -10.091   0.968  1.00  1.09           H  
ATOM   1406 HG21 VAL A 126      -6.309 -12.301   1.866  1.00  1.05           H  
ATOM   1407 HG22 VAL A 126      -7.331 -10.888   2.135  1.00  1.12           H  
ATOM   1408 HG23 VAL A 126      -6.229 -10.930   0.759  1.00  0.88           H  
ATOM   1409  N   VAL A 127      -5.011  -9.719   5.734  1.00  0.33           N  
ATOM   1410  CA  VAL A 127      -4.297  -8.878   6.735  1.00  0.37           C  
ATOM   1411  C   VAL A 127      -3.672  -9.775   7.804  1.00  0.35           C  
ATOM   1412  O   VAL A 127      -2.484  -9.734   8.040  1.00  0.40           O  
ATOM   1413  CB  VAL A 127      -5.287  -7.916   7.391  1.00  0.46           C  
ATOM   1414  CG1 VAL A 127      -4.899  -7.701   8.855  1.00  0.77           C  
ATOM   1415  CG2 VAL A 127      -5.256  -6.576   6.654  1.00  0.66           C  
ATOM   1416  H   VAL A 127      -5.986  -9.659   5.652  1.00  0.35           H  
ATOM   1417  HA  VAL A 127      -3.520  -8.313   6.241  1.00  0.40           H  
ATOM   1418  HB  VAL A 127      -6.282  -8.334   7.341  1.00  0.69           H  
ATOM   1419 HG11 VAL A 127      -3.832  -7.547   8.926  1.00  1.47           H  
ATOM   1420 HG12 VAL A 127      -5.414  -6.834   9.241  1.00  1.30           H  
ATOM   1421 HG13 VAL A 127      -5.176  -8.570   9.433  1.00  1.10           H  
ATOM   1422 HG21 VAL A 127      -4.241  -6.349   6.363  1.00  1.30           H  
ATOM   1423 HG22 VAL A 127      -5.878  -6.636   5.774  1.00  1.31           H  
ATOM   1424 HG23 VAL A 127      -5.626  -5.798   7.306  1.00  1.17           H  
ATOM   1425  N   ASN A 128      -4.463 -10.584   8.452  1.00  0.37           N  
ATOM   1426  CA  ASN A 128      -3.913 -11.482   9.506  1.00  0.40           C  
ATOM   1427  C   ASN A 128      -2.792 -12.338   8.913  1.00  0.36           C  
ATOM   1428  O   ASN A 128      -1.809 -12.629   9.565  1.00  0.41           O  
ATOM   1429  CB  ASN A 128      -5.026 -12.392  10.031  1.00  0.47           C  
ATOM   1430  CG  ASN A 128      -4.711 -12.808  11.469  1.00  1.01           C  
ATOM   1431  OD1 ASN A 128      -3.846 -12.237  12.103  1.00  1.78           O  
ATOM   1432  ND2 ASN A 128      -5.380 -13.787  12.013  1.00  1.48           N  
ATOM   1433  H   ASN A 128      -5.418 -10.600   8.246  1.00  0.42           H  
ATOM   1434  HA  ASN A 128      -3.521 -10.888  10.318  1.00  0.44           H  
ATOM   1435  HB2 ASN A 128      -5.966 -11.860  10.007  1.00  0.66           H  
ATOM   1436  HB3 ASN A 128      -5.094 -13.273   9.410  1.00  0.47           H  
ATOM   1437 HD21 ASN A 128      -6.078 -14.247  11.501  1.00  1.98           H  
ATOM   1438 HD22 ASN A 128      -5.186 -14.061  12.933  1.00  1.78           H  
ATOM   1439  N   GLU A 129      -2.934 -12.742   7.680  1.00  0.30           N  
ATOM   1440  CA  GLU A 129      -1.879 -13.578   7.038  1.00  0.31           C  
ATOM   1441  C   GLU A 129      -0.527 -12.871   7.155  1.00  0.29           C  
ATOM   1442  O   GLU A 129       0.403 -13.375   7.754  1.00  0.34           O  
ATOM   1443  CB  GLU A 129      -2.205 -13.756   5.555  1.00  0.38           C  
ATOM   1444  CG  GLU A 129      -2.667 -15.189   5.275  1.00  0.53           C  
ATOM   1445  CD  GLU A 129      -3.728 -15.597   6.299  1.00  0.56           C  
ATOM   1446  OE1 GLU A 129      -4.890 -15.310   6.064  1.00  1.20           O  
ATOM   1447  OE2 GLU A 129      -3.361 -16.190   7.300  1.00  1.05           O  
ATOM   1448  H   GLU A 129      -3.735 -12.494   7.174  1.00  0.30           H  
ATOM   1449  HA  GLU A 129      -1.830 -14.543   7.520  1.00  0.36           H  
ATOM   1450  HB2 GLU A 129      -2.986 -13.066   5.271  1.00  0.36           H  
ATOM   1451  HB3 GLU A 129      -1.321 -13.549   4.974  1.00  0.50           H  
ATOM   1452  HG2 GLU A 129      -3.087 -15.241   4.279  1.00  0.62           H  
ATOM   1453  HG3 GLU A 129      -1.824 -15.859   5.343  1.00  0.66           H  
ATOM   1454  N   LEU A 130      -0.418 -11.707   6.576  1.00  0.27           N  
ATOM   1455  CA  LEU A 130       0.864 -10.949   6.631  1.00  0.28           C  
ATOM   1456  C   LEU A 130       1.341 -10.821   8.080  1.00  0.29           C  
ATOM   1457  O   LEU A 130       2.464 -11.152   8.404  1.00  0.37           O  
ATOM   1458  CB  LEU A 130       0.647  -9.551   6.044  1.00  0.30           C  
ATOM   1459  CG  LEU A 130       0.834  -9.592   4.524  1.00  0.26           C  
ATOM   1460  CD1 LEU A 130       0.035 -10.756   3.934  1.00  0.28           C  
ATOM   1461  CD2 LEU A 130       0.335  -8.278   3.918  1.00  0.29           C  
ATOM   1462  H   LEU A 130      -1.186 -11.330   6.096  1.00  0.29           H  
ATOM   1463  HA  LEU A 130       1.613 -11.467   6.052  1.00  0.29           H  
ATOM   1464  HB2 LEU A 130      -0.354  -9.217   6.274  1.00  0.36           H  
ATOM   1465  HB3 LEU A 130       1.363  -8.866   6.473  1.00  0.38           H  
ATOM   1466  HG  LEU A 130       1.882  -9.721   4.293  1.00  0.29           H  
ATOM   1467 HD11 LEU A 130      -0.999 -10.670   4.233  1.00  0.97           H  
ATOM   1468 HD12 LEU A 130       0.101 -10.727   2.857  1.00  0.96           H  
ATOM   1469 HD13 LEU A 130       0.438 -11.691   4.294  1.00  1.09           H  
ATOM   1470 HD21 LEU A 130       0.358  -7.503   4.669  1.00  0.96           H  
ATOM   1471 HD22 LEU A 130       0.971  -7.998   3.091  1.00  1.05           H  
ATOM   1472 HD23 LEU A 130      -0.678  -8.407   3.564  1.00  1.07           H  
ATOM   1473  N   PHE A 131       0.500 -10.340   8.953  1.00  0.33           N  
ATOM   1474  CA  PHE A 131       0.912 -10.189  10.376  1.00  0.37           C  
ATOM   1475  C   PHE A 131       1.222 -11.562  10.973  1.00  0.39           C  
ATOM   1476  O   PHE A 131       0.340 -12.275  11.410  1.00  0.43           O  
ATOM   1477  CB  PHE A 131      -0.218  -9.526  11.166  1.00  0.41           C  
ATOM   1478  CG  PHE A 131      -0.044  -8.027  11.125  1.00  0.44           C  
ATOM   1479  CD1 PHE A 131       0.511  -7.418   9.992  1.00  1.32           C  
ATOM   1480  CD2 PHE A 131      -0.435  -7.246  12.219  1.00  1.22           C  
ATOM   1481  CE1 PHE A 131       0.675  -6.028   9.954  1.00  1.34           C  
ATOM   1482  CE2 PHE A 131      -0.271  -5.856  12.180  1.00  1.22           C  
ATOM   1483  CZ  PHE A 131       0.284  -5.247  11.048  1.00  0.51           C  
ATOM   1484  H   PHE A 131      -0.401 -10.076   8.673  1.00  0.39           H  
ATOM   1485  HA  PHE A 131       1.795  -9.569  10.429  1.00  0.39           H  
ATOM   1486  HB2 PHE A 131      -1.168  -9.792  10.727  1.00  0.42           H  
ATOM   1487  HB3 PHE A 131      -0.187  -9.863  12.191  1.00  0.45           H  
ATOM   1488  HD1 PHE A 131       0.813  -8.020   9.148  1.00  2.19           H  
ATOM   1489  HD2 PHE A 131      -0.863  -7.715  13.092  1.00  2.11           H  
ATOM   1490  HE1 PHE A 131       1.103  -5.558   9.081  1.00  2.23           H  
ATOM   1491  HE2 PHE A 131      -0.573  -5.253  13.024  1.00  2.10           H  
ATOM   1492  HZ  PHE A 131       0.411  -4.175  11.018  1.00  0.55           H  
ATOM   1493  N   ARG A 132       2.472 -11.937  10.997  1.00  0.42           N  
ATOM   1494  CA  ARG A 132       2.842 -13.263  11.567  1.00  0.48           C  
ATOM   1495  C   ARG A 132       2.940 -13.156  13.092  1.00  0.58           C  
ATOM   1496  O   ARG A 132       2.743 -14.120  13.804  1.00  0.68           O  
ATOM   1497  CB  ARG A 132       4.193 -13.704  10.999  1.00  0.49           C  
ATOM   1498  CG  ARG A 132       3.967 -14.668   9.832  1.00  1.13           C  
ATOM   1499  CD  ARG A 132       4.550 -16.038  10.181  1.00  1.62           C  
ATOM   1500  NE  ARG A 132       4.749 -16.826   8.931  1.00  2.32           N  
ATOM   1501  CZ  ARG A 132       4.508 -18.108   8.923  1.00  2.85           C  
ATOM   1502  NH1 ARG A 132       4.914 -18.855   9.914  1.00  3.36           N  
ATOM   1503  NH2 ARG A 132       3.862 -18.645   7.924  1.00  3.39           N  
ATOM   1504  H   ARG A 132       3.168 -11.345  10.640  1.00  0.44           H  
ATOM   1505  HA  ARG A 132       2.087 -13.991  11.305  1.00  0.52           H  
ATOM   1506  HB2 ARG A 132       4.737 -12.837  10.651  1.00  0.87           H  
ATOM   1507  HB3 ARG A 132       4.763 -14.201  11.769  1.00  0.86           H  
ATOM   1508  HG2 ARG A 132       2.907 -14.764   9.645  1.00  1.55           H  
ATOM   1509  HG3 ARG A 132       4.456 -14.285   8.949  1.00  1.40           H  
ATOM   1510  HD2 ARG A 132       5.500 -15.909  10.679  1.00  2.04           H  
ATOM   1511  HD3 ARG A 132       3.869 -16.564  10.834  1.00  1.65           H  
ATOM   1512  HE  ARG A 132       5.059 -16.380   8.116  1.00  2.71           H  
ATOM   1513 HH11 ARG A 132       5.409 -18.444  10.679  1.00  3.48           H  
ATOM   1514 HH12 ARG A 132       4.729 -19.837   9.907  1.00  3.90           H  
ATOM   1515 HH21 ARG A 132       3.551 -18.073   7.165  1.00  3.50           H  
ATOM   1516 HH22 ARG A 132       3.678 -19.628   7.918  1.00  3.97           H  
ATOM   1517  N   ASP A 133       3.243 -11.991  13.599  1.00  0.60           N  
ATOM   1518  CA  ASP A 133       3.352 -11.828  15.077  1.00  0.75           C  
ATOM   1519  C   ASP A 133       3.219 -10.346  15.436  1.00  0.92           C  
ATOM   1520  O   ASP A 133       2.526  -9.983  16.365  1.00  1.64           O  
ATOM   1521  CB  ASP A 133       4.711 -12.347  15.549  1.00  0.77           C  
ATOM   1522  CG  ASP A 133       4.724 -12.428  17.076  1.00  1.43           C  
ATOM   1523  OD1 ASP A 133       4.661 -11.385  17.706  1.00  2.10           O  
ATOM   1524  OD2 ASP A 133       4.795 -13.532  17.591  1.00  2.13           O  
ATOM   1525  H   ASP A 133       3.399 -11.223  13.010  1.00  0.53           H  
ATOM   1526  HA  ASP A 133       2.565 -12.387  15.560  1.00  0.81           H  
ATOM   1527  HB2 ASP A 133       4.885 -13.330  15.134  1.00  1.27           H  
ATOM   1528  HB3 ASP A 133       5.489 -11.674  15.220  1.00  1.10           H  
ATOM   1529  N   GLY A 134       3.879  -9.489  14.706  1.00  0.66           N  
ATOM   1530  CA  GLY A 134       3.790  -8.032  15.004  1.00  0.73           C  
ATOM   1531  C   GLY A 134       3.632  -7.254  13.697  1.00  0.69           C  
ATOM   1532  O   GLY A 134       2.689  -7.452  12.958  1.00  0.94           O  
ATOM   1533  H   GLY A 134       4.432  -9.803  13.961  1.00  0.98           H  
ATOM   1534  HA2 GLY A 134       2.937  -7.847  15.642  1.00  0.85           H  
ATOM   1535  HA3 GLY A 134       4.691  -7.711  15.504  1.00  0.76           H  
ATOM   1536  N   VAL A 135       4.547  -6.370  13.406  1.00  0.72           N  
ATOM   1537  CA  VAL A 135       4.443  -5.583  12.145  1.00  0.65           C  
ATOM   1538  C   VAL A 135       5.824  -5.458  11.503  1.00  0.59           C  
ATOM   1539  O   VAL A 135       6.635  -4.653  11.909  1.00  0.81           O  
ATOM   1540  CB  VAL A 135       3.905  -4.187  12.464  1.00  0.78           C  
ATOM   1541  CG1 VAL A 135       3.955  -3.319  11.206  1.00  0.85           C  
ATOM   1542  CG2 VAL A 135       2.459  -4.299  12.949  1.00  0.74           C  
ATOM   1543  H   VAL A 135       5.300  -6.224  14.016  1.00  0.99           H  
ATOM   1544  HA  VAL A 135       3.772  -6.081  11.462  1.00  0.58           H  
ATOM   1545  HB  VAL A 135       4.512  -3.736  13.236  1.00  0.96           H  
ATOM   1546 HG11 VAL A 135       3.461  -3.833  10.395  1.00  1.37           H  
ATOM   1547 HG12 VAL A 135       3.456  -2.381  11.396  1.00  1.22           H  
ATOM   1548 HG13 VAL A 135       4.985  -3.131  10.939  1.00  1.36           H  
ATOM   1549 HG21 VAL A 135       2.095  -5.298  12.764  1.00  1.17           H  
ATOM   1550 HG22 VAL A 135       2.418  -4.092  14.008  1.00  1.11           H  
ATOM   1551 HG23 VAL A 135       1.846  -3.587  12.418  1.00  1.28           H  
ATOM   1552  N   ASN A 136       6.100  -6.246  10.501  1.00  0.38           N  
ATOM   1553  CA  ASN A 136       7.433  -6.163   9.839  1.00  0.36           C  
ATOM   1554  C   ASN A 136       7.297  -5.415   8.511  1.00  0.32           C  
ATOM   1555  O   ASN A 136       6.313  -5.549   7.811  1.00  0.37           O  
ATOM   1556  CB  ASN A 136       7.961  -7.575   9.577  1.00  0.40           C  
ATOM   1557  CG  ASN A 136       9.301  -7.760  10.290  1.00  0.81           C  
ATOM   1558  OD1 ASN A 136      10.312  -7.250   9.849  1.00  1.66           O  
ATOM   1559  ND2 ASN A 136       9.353  -8.473  11.381  1.00  1.31           N  
ATOM   1560  H   ASN A 136       5.433  -6.891  10.185  1.00  0.39           H  
ATOM   1561  HA  ASN A 136       8.122  -5.635  10.481  1.00  0.40           H  
ATOM   1562  HB2 ASN A 136       7.251  -8.299   9.951  1.00  0.64           H  
ATOM   1563  HB3 ASN A 136       8.097  -7.718   8.516  1.00  0.62           H  
ATOM   1564 HD21 ASN A 136       8.538  -8.884  11.737  1.00  1.88           H  
ATOM   1565 HD22 ASN A 136      10.207  -8.599  11.845  1.00  1.60           H  
ATOM   1566  N   TRP A 137       8.279  -4.628   8.158  1.00  0.32           N  
ATOM   1567  CA  TRP A 137       8.207  -3.873   6.875  1.00  0.34           C  
ATOM   1568  C   TRP A 137       7.950  -4.852   5.727  1.00  0.38           C  
ATOM   1569  O   TRP A 137       8.150  -6.043   5.859  1.00  0.67           O  
ATOM   1570  CB  TRP A 137       9.533  -3.145   6.636  1.00  0.37           C  
ATOM   1571  CG  TRP A 137       9.798  -2.200   7.765  1.00  0.37           C  
ATOM   1572  CD1 TRP A 137      10.915  -2.195   8.530  1.00  0.38           C  
ATOM   1573  CD2 TRP A 137       8.953  -1.125   8.269  1.00  0.42           C  
ATOM   1574  NE1 TRP A 137      10.809  -1.185   9.470  1.00  0.42           N  
ATOM   1575  CE2 TRP A 137       9.619  -0.498   9.350  1.00  0.46           C  
ATOM   1576  CE3 TRP A 137       7.686  -0.636   7.897  1.00  0.49           C  
ATOM   1577  CZ2 TRP A 137       9.049   0.573  10.036  1.00  0.55           C  
ATOM   1578  CZ3 TRP A 137       7.110   0.443   8.588  1.00  0.59           C  
ATOM   1579  CH2 TRP A 137       7.791   1.044   9.655  1.00  0.63           C  
ATOM   1580  H   TRP A 137       9.064  -4.535   8.738  1.00  0.37           H  
ATOM   1581  HA  TRP A 137       7.401  -3.153   6.922  1.00  0.36           H  
ATOM   1582  HB2 TRP A 137      10.333  -3.867   6.577  1.00  0.35           H  
ATOM   1583  HB3 TRP A 137       9.478  -2.593   5.710  1.00  0.44           H  
ATOM   1584  HD1 TRP A 137      11.752  -2.869   8.423  1.00  0.40           H  
ATOM   1585  HE1 TRP A 137      11.485  -0.967  10.148  1.00  0.44           H  
ATOM   1586  HE3 TRP A 137       7.154  -1.094   7.076  1.00  0.48           H  
ATOM   1587  HZ2 TRP A 137       9.577   1.035  10.857  1.00  0.59           H  
ATOM   1588  HZ3 TRP A 137       6.137   0.812   8.297  1.00  0.67           H  
ATOM   1589  HH2 TRP A 137       7.343   1.870  10.182  1.00  0.72           H  
ATOM   1590  N   GLY A 138       7.507  -4.362   4.602  1.00  0.44           N  
ATOM   1591  CA  GLY A 138       7.239  -5.269   3.450  1.00  0.49           C  
ATOM   1592  C   GLY A 138       5.739  -5.561   3.370  1.00  0.50           C  
ATOM   1593  O   GLY A 138       5.112  -5.360   2.350  1.00  0.80           O  
ATOM   1594  H   GLY A 138       7.351  -3.398   4.514  1.00  0.67           H  
ATOM   1595  HA2 GLY A 138       7.564  -4.794   2.535  1.00  0.48           H  
ATOM   1596  HA3 GLY A 138       7.775  -6.195   3.587  1.00  0.57           H  
ATOM   1597  N   ARG A 139       5.159  -6.032   4.440  1.00  0.42           N  
ATOM   1598  CA  ARG A 139       3.699  -6.333   4.425  1.00  0.41           C  
ATOM   1599  C   ARG A 139       2.905  -5.031   4.295  1.00  0.34           C  
ATOM   1600  O   ARG A 139       1.785  -5.022   3.824  1.00  0.38           O  
ATOM   1601  CB  ARG A 139       3.306  -7.033   5.728  1.00  0.53           C  
ATOM   1602  CG  ARG A 139       4.055  -8.361   5.844  1.00  0.40           C  
ATOM   1603  CD  ARG A 139       4.345  -8.652   7.317  1.00  0.78           C  
ATOM   1604  NE  ARG A 139       5.730  -9.180   7.458  1.00  1.60           N  
ATOM   1605  CZ  ARG A 139       6.120 -10.195   6.735  1.00  2.24           C  
ATOM   1606  NH1 ARG A 139       5.936 -11.412   7.167  1.00  2.91           N  
ATOM   1607  NH2 ARG A 139       6.693  -9.992   5.580  1.00  2.78           N  
ATOM   1608  H   ARG A 139       5.682  -6.186   5.254  1.00  0.59           H  
ATOM   1609  HA  ARG A 139       3.473  -6.978   3.588  1.00  0.43           H  
ATOM   1610  HB2 ARG A 139       3.562  -6.401   6.566  1.00  0.92           H  
ATOM   1611  HB3 ARG A 139       2.243  -7.221   5.729  1.00  1.00           H  
ATOM   1612  HG2 ARG A 139       3.448  -9.154   5.430  1.00  0.74           H  
ATOM   1613  HG3 ARG A 139       4.985  -8.298   5.301  1.00  0.62           H  
ATOM   1614  HD2 ARG A 139       4.247  -7.741   7.890  1.00  1.29           H  
ATOM   1615  HD3 ARG A 139       3.641  -9.385   7.684  1.00  0.88           H  
ATOM   1616  HE  ARG A 139       6.349  -8.765   8.094  1.00  2.01           H  
ATOM   1617 HH11 ARG A 139       5.497 -11.568   8.052  1.00  3.12           H  
ATOM   1618 HH12 ARG A 139       6.235 -12.190   6.614  1.00  3.50           H  
ATOM   1619 HH21 ARG A 139       6.834  -9.059   5.249  1.00  2.97           H  
ATOM   1620 HH22 ARG A 139       6.992 -10.770   5.028  1.00  3.34           H  
ATOM   1621  N   ILE A 140       3.471  -3.930   4.711  1.00  0.29           N  
ATOM   1622  CA  ILE A 140       2.745  -2.633   4.613  1.00  0.27           C  
ATOM   1623  C   ILE A 140       2.599  -2.232   3.142  1.00  0.24           C  
ATOM   1624  O   ILE A 140       1.550  -1.797   2.710  1.00  0.26           O  
ATOM   1625  CB  ILE A 140       3.532  -1.558   5.363  1.00  0.30           C  
ATOM   1626  CG1 ILE A 140       3.832  -2.045   6.783  1.00  0.35           C  
ATOM   1627  CG2 ILE A 140       2.707  -0.272   5.432  1.00  0.36           C  
ATOM   1628  CD1 ILE A 140       4.351  -0.879   7.625  1.00  0.48           C  
ATOM   1629  H   ILE A 140       4.373  -3.955   5.092  1.00  0.29           H  
ATOM   1630  HA  ILE A 140       1.766  -2.736   5.057  1.00  0.31           H  
ATOM   1631  HB  ILE A 140       4.460  -1.363   4.844  1.00  0.31           H  
ATOM   1632 HG12 ILE A 140       2.928  -2.437   7.226  1.00  0.57           H  
ATOM   1633 HG13 ILE A 140       4.581  -2.822   6.746  1.00  0.54           H  
ATOM   1634 HG21 ILE A 140       2.182  -0.132   4.499  1.00  1.11           H  
ATOM   1635 HG22 ILE A 140       1.994  -0.346   6.240  1.00  1.13           H  
ATOM   1636 HG23 ILE A 140       3.364   0.567   5.606  1.00  0.94           H  
ATOM   1637 HD11 ILE A 140       4.691  -0.088   6.973  1.00  0.88           H  
ATOM   1638 HD12 ILE A 140       3.556  -0.509   8.255  1.00  1.17           H  
ATOM   1639 HD13 ILE A 140       5.171  -1.216   8.241  1.00  1.04           H  
ATOM   1640  N   VAL A 141       3.641  -2.374   2.369  1.00  0.25           N  
ATOM   1641  CA  VAL A 141       3.554  -1.998   0.929  1.00  0.26           C  
ATOM   1642  C   VAL A 141       2.626  -2.972   0.202  1.00  0.25           C  
ATOM   1643  O   VAL A 141       1.784  -2.576  -0.579  1.00  0.26           O  
ATOM   1644  CB  VAL A 141       4.946  -2.053   0.298  1.00  0.33           C  
ATOM   1645  CG1 VAL A 141       4.869  -1.560  -1.148  1.00  0.39           C  
ATOM   1646  CG2 VAL A 141       5.898  -1.154   1.090  1.00  0.37           C  
ATOM   1647  H   VAL A 141       4.479  -2.727   2.735  1.00  0.28           H  
ATOM   1648  HA  VAL A 141       3.160  -0.996   0.843  1.00  0.26           H  
ATOM   1649  HB  VAL A 141       5.309  -3.070   0.314  1.00  0.36           H  
ATOM   1650 HG11 VAL A 141       3.841  -1.574  -1.479  1.00  1.13           H  
ATOM   1651 HG12 VAL A 141       5.252  -0.551  -1.206  1.00  1.07           H  
ATOM   1652 HG13 VAL A 141       5.460  -2.206  -1.781  1.00  1.02           H  
ATOM   1653 HG21 VAL A 141       5.749  -1.314   2.148  1.00  0.95           H  
ATOM   1654 HG22 VAL A 141       6.918  -1.393   0.831  1.00  1.05           H  
ATOM   1655 HG23 VAL A 141       5.698  -0.120   0.851  1.00  1.14           H  
ATOM   1656  N   ALA A 142       2.769  -4.244   0.453  1.00  0.27           N  
ATOM   1657  CA  ALA A 142       1.890  -5.239  -0.223  1.00  0.31           C  
ATOM   1658  C   ALA A 142       0.433  -4.958   0.152  1.00  0.29           C  
ATOM   1659  O   ALA A 142      -0.476  -5.222  -0.609  1.00  0.31           O  
ATOM   1660  CB  ALA A 142       2.273  -6.649   0.231  1.00  0.36           C  
ATOM   1661  H   ALA A 142       3.452  -4.544   1.087  1.00  0.29           H  
ATOM   1662  HA  ALA A 142       2.010  -5.158  -1.293  1.00  0.35           H  
ATOM   1663  HB1 ALA A 142       3.313  -6.831   0.003  1.00  1.10           H  
ATOM   1664  HB2 ALA A 142       2.117  -6.739   1.296  1.00  1.11           H  
ATOM   1665  HB3 ALA A 142       1.659  -7.371  -0.285  1.00  1.05           H  
ATOM   1666  N   PHE A 143       0.207  -4.420   1.320  1.00  0.28           N  
ATOM   1667  CA  PHE A 143      -1.187  -4.117   1.748  1.00  0.30           C  
ATOM   1668  C   PHE A 143      -1.678  -2.861   1.022  1.00  0.28           C  
ATOM   1669  O   PHE A 143      -2.854  -2.697   0.774  1.00  0.29           O  
ATOM   1670  CB  PHE A 143      -1.212  -3.879   3.260  1.00  0.34           C  
ATOM   1671  CG  PHE A 143      -2.509  -3.210   3.647  1.00  0.28           C  
ATOM   1672  CD1 PHE A 143      -3.669  -3.976   3.816  1.00  1.30           C  
ATOM   1673  CD2 PHE A 143      -2.551  -1.824   3.840  1.00  1.22           C  
ATOM   1674  CE1 PHE A 143      -4.871  -3.356   4.178  1.00  1.42           C  
ATOM   1675  CE2 PHE A 143      -3.753  -1.204   4.202  1.00  1.24           C  
ATOM   1676  CZ  PHE A 143      -4.913  -1.970   4.370  1.00  0.68           C  
ATOM   1677  H   PHE A 143       0.955  -4.213   1.917  1.00  0.29           H  
ATOM   1678  HA  PHE A 143      -1.830  -4.950   1.503  1.00  0.34           H  
ATOM   1679  HB2 PHE A 143      -1.128  -4.825   3.774  1.00  0.44           H  
ATOM   1680  HB3 PHE A 143      -0.385  -3.244   3.537  1.00  0.54           H  
ATOM   1681  HD1 PHE A 143      -3.636  -5.045   3.667  1.00  2.18           H  
ATOM   1682  HD2 PHE A 143      -1.657  -1.234   3.710  1.00  2.14           H  
ATOM   1683  HE1 PHE A 143      -5.766  -3.947   4.308  1.00  2.35           H  
ATOM   1684  HE2 PHE A 143      -3.786  -0.135   4.351  1.00  2.12           H  
ATOM   1685  HZ  PHE A 143      -5.840  -1.492   4.650  1.00  0.88           H  
ATOM   1686  N   PHE A 144      -0.783  -1.974   0.680  1.00  0.27           N  
ATOM   1687  CA  PHE A 144      -1.196  -0.730  -0.031  1.00  0.29           C  
ATOM   1688  C   PHE A 144      -1.702  -1.084  -1.433  1.00  0.28           C  
ATOM   1689  O   PHE A 144      -2.814  -0.763  -1.804  1.00  0.34           O  
ATOM   1690  CB  PHE A 144       0.009   0.207  -0.155  1.00  0.32           C  
ATOM   1691  CG  PHE A 144      -0.096   1.313   0.867  1.00  0.27           C  
ATOM   1692  CD1 PHE A 144      -0.919   2.418   0.622  1.00  1.18           C  
ATOM   1693  CD2 PHE A 144       0.637   1.236   2.058  1.00  1.18           C  
ATOM   1694  CE1 PHE A 144      -1.011   3.446   1.569  1.00  1.14           C  
ATOM   1695  CE2 PHE A 144       0.545   2.264   3.005  1.00  1.23           C  
ATOM   1696  CZ  PHE A 144      -0.279   3.369   2.760  1.00  0.31           C  
ATOM   1697  H   PHE A 144       0.162  -2.125   0.890  1.00  0.28           H  
ATOM   1698  HA  PHE A 144      -1.981  -0.238   0.525  1.00  0.30           H  
ATOM   1699  HB2 PHE A 144       0.917  -0.353   0.014  1.00  0.36           H  
ATOM   1700  HB3 PHE A 144       0.030   0.635  -1.146  1.00  0.36           H  
ATOM   1701  HD1 PHE A 144      -1.485   2.478  -0.296  1.00  2.07           H  
ATOM   1702  HD2 PHE A 144       1.272   0.384   2.247  1.00  2.04           H  
ATOM   1703  HE1 PHE A 144      -1.646   4.299   1.380  1.00  1.99           H  
ATOM   1704  HE2 PHE A 144       1.110   2.204   3.923  1.00  2.12           H  
ATOM   1705  HZ  PHE A 144      -0.349   4.162   3.489  1.00  0.37           H  
ATOM   1706  N   SER A 145      -0.888  -1.740  -2.216  1.00  0.29           N  
ATOM   1707  CA  SER A 145      -1.311  -2.113  -3.597  1.00  0.33           C  
ATOM   1708  C   SER A 145      -2.415  -3.172  -3.545  1.00  0.33           C  
ATOM   1709  O   SER A 145      -3.219  -3.284  -4.450  1.00  0.36           O  
ATOM   1710  CB  SER A 145      -0.109  -2.673  -4.360  1.00  0.38           C  
ATOM   1711  OG  SER A 145      -0.134  -2.189  -5.696  1.00  0.61           O  
ATOM   1712  H   SER A 145       0.005  -1.985  -1.896  1.00  0.32           H  
ATOM   1713  HA  SER A 145      -1.680  -1.236  -4.108  1.00  0.36           H  
ATOM   1714  HB2 SER A 145       0.803  -2.353  -3.884  1.00  0.35           H  
ATOM   1715  HB3 SER A 145      -0.154  -3.754  -4.356  1.00  0.41           H  
ATOM   1716  HG  SER A 145       0.469  -2.725  -6.217  1.00  1.20           H  
ATOM   1717  N   PHE A 146      -2.463  -3.953  -2.501  1.00  0.36           N  
ATOM   1718  CA  PHE A 146      -3.518  -5.002  -2.408  1.00  0.39           C  
ATOM   1719  C   PHE A 146      -4.896  -4.341  -2.331  1.00  0.39           C  
ATOM   1720  O   PHE A 146      -5.769  -4.606  -3.134  1.00  0.42           O  
ATOM   1721  CB  PHE A 146      -3.290  -5.849  -1.154  1.00  0.41           C  
ATOM   1722  CG  PHE A 146      -4.377  -6.892  -1.050  1.00  0.35           C  
ATOM   1723  CD1 PHE A 146      -4.742  -7.637  -2.178  1.00  1.26           C  
ATOM   1724  CD2 PHE A 146      -5.022  -7.112   0.173  1.00  1.24           C  
ATOM   1725  CE1 PHE A 146      -5.751  -8.602  -2.083  1.00  1.27           C  
ATOM   1726  CE2 PHE A 146      -6.032  -8.078   0.268  1.00  1.25           C  
ATOM   1727  CZ  PHE A 146      -6.396  -8.822  -0.860  1.00  0.38           C  
ATOM   1728  H   PHE A 146      -1.806  -3.852  -1.782  1.00  0.40           H  
ATOM   1729  HA  PHE A 146      -3.472  -5.635  -3.281  1.00  0.42           H  
ATOM   1730  HB2 PHE A 146      -2.328  -6.335  -1.218  1.00  0.44           H  
ATOM   1731  HB3 PHE A 146      -3.317  -5.214  -0.281  1.00  0.48           H  
ATOM   1732  HD1 PHE A 146      -4.244  -7.468  -3.121  1.00  2.18           H  
ATOM   1733  HD2 PHE A 146      -4.741  -6.537   1.043  1.00  2.16           H  
ATOM   1734  HE1 PHE A 146      -6.033  -9.176  -2.952  1.00  2.18           H  
ATOM   1735  HE2 PHE A 146      -6.529  -8.248   1.211  1.00  2.17           H  
ATOM   1736  HZ  PHE A 146      -7.175  -9.566  -0.788  1.00  0.44           H  
ATOM   1737  N   GLY A 147      -5.099  -3.483  -1.371  1.00  0.44           N  
ATOM   1738  CA  GLY A 147      -6.419  -2.805  -1.241  1.00  0.48           C  
ATOM   1739  C   GLY A 147      -6.726  -2.032  -2.523  1.00  0.45           C  
ATOM   1740  O   GLY A 147      -7.846  -2.015  -2.995  1.00  0.48           O  
ATOM   1741  H   GLY A 147      -4.383  -3.284  -0.734  1.00  0.50           H  
ATOM   1742  HA2 GLY A 147      -7.188  -3.546  -1.072  1.00  0.51           H  
ATOM   1743  HA3 GLY A 147      -6.391  -2.119  -0.408  1.00  0.53           H  
ATOM   1744  N   GLY A 148      -5.743  -1.390  -3.092  1.00  0.44           N  
ATOM   1745  CA  GLY A 148      -5.985  -0.618  -4.344  1.00  0.45           C  
ATOM   1746  C   GLY A 148      -6.502  -1.559  -5.434  1.00  0.38           C  
ATOM   1747  O   GLY A 148      -7.290  -1.175  -6.275  1.00  0.40           O  
ATOM   1748  H   GLY A 148      -4.846  -1.415  -2.696  1.00  0.46           H  
ATOM   1749  HA2 GLY A 148      -6.719   0.150  -4.154  1.00  0.50           H  
ATOM   1750  HA3 GLY A 148      -5.063  -0.163  -4.672  1.00  0.50           H  
ATOM   1751  N   ALA A 149      -6.066  -2.789  -5.425  1.00  0.36           N  
ATOM   1752  CA  ALA A 149      -6.536  -3.751  -6.461  1.00  0.35           C  
ATOM   1753  C   ALA A 149      -8.021  -4.047  -6.241  1.00  0.28           C  
ATOM   1754  O   ALA A 149      -8.814  -4.017  -7.161  1.00  0.33           O  
ATOM   1755  CB  ALA A 149      -5.734  -5.050  -6.352  1.00  0.40           C  
ATOM   1756  H   ALA A 149      -5.432  -3.079  -4.738  1.00  0.40           H  
ATOM   1757  HA  ALA A 149      -6.396  -3.322  -7.443  1.00  0.41           H  
ATOM   1758  HB1 ALA A 149      -4.684  -4.838  -6.490  1.00  1.12           H  
ATOM   1759  HB2 ALA A 149      -5.888  -5.487  -5.376  1.00  1.03           H  
ATOM   1760  HB3 ALA A 149      -6.065  -5.742  -7.112  1.00  0.98           H  
ATOM   1761  N   LEU A 150      -8.402  -4.333  -5.025  1.00  0.27           N  
ATOM   1762  CA  LEU A 150      -9.835  -4.630  -4.744  1.00  0.29           C  
ATOM   1763  C   LEU A 150     -10.695  -3.428  -5.143  1.00  0.27           C  
ATOM   1764  O   LEU A 150     -11.841  -3.570  -5.521  1.00  0.31           O  
ATOM   1765  CB  LEU A 150     -10.012  -4.910  -3.250  1.00  0.38           C  
ATOM   1766  CG  LEU A 150      -9.679  -6.374  -2.964  1.00  0.41           C  
ATOM   1767  CD1 LEU A 150      -8.328  -6.462  -2.252  1.00  0.99           C  
ATOM   1768  CD2 LEU A 150     -10.765  -6.976  -2.071  1.00  0.89           C  
ATOM   1769  H   LEU A 150      -7.746  -4.351  -4.297  1.00  0.32           H  
ATOM   1770  HA  LEU A 150     -10.141  -5.498  -5.310  1.00  0.32           H  
ATOM   1771  HB2 LEU A 150      -9.350  -4.271  -2.683  1.00  0.39           H  
ATOM   1772  HB3 LEU A 150     -11.035  -4.713  -2.965  1.00  0.52           H  
ATOM   1773  HG  LEU A 150      -9.631  -6.921  -3.895  1.00  1.06           H  
ATOM   1774 HD11 LEU A 150      -7.609  -5.841  -2.765  1.00  1.60           H  
ATOM   1775 HD12 LEU A 150      -8.435  -6.122  -1.232  1.00  1.61           H  
ATOM   1776 HD13 LEU A 150      -7.986  -7.487  -2.255  1.00  1.50           H  
ATOM   1777 HD21 LEU A 150     -11.715  -6.520  -2.305  1.00  1.61           H  
ATOM   1778 HD22 LEU A 150     -10.823  -8.041  -2.244  1.00  1.44           H  
ATOM   1779 HD23 LEU A 150     -10.522  -6.792  -1.035  1.00  1.41           H  
ATOM   1780  N   CYS A 151     -10.150  -2.245  -5.062  1.00  0.29           N  
ATOM   1781  CA  CYS A 151     -10.934  -1.033  -5.436  1.00  0.33           C  
ATOM   1782  C   CYS A 151     -11.127  -0.997  -6.954  1.00  0.36           C  
ATOM   1783  O   CYS A 151     -12.176  -0.631  -7.447  1.00  0.39           O  
ATOM   1784  CB  CYS A 151     -10.179   0.221  -4.991  1.00  0.42           C  
ATOM   1785  SG  CYS A 151      -9.681   0.043  -3.260  1.00  1.16           S  
ATOM   1786  H   CYS A 151      -9.225  -2.153  -4.754  1.00  0.32           H  
ATOM   1787  HA  CYS A 151     -11.899  -1.064  -4.951  1.00  0.32           H  
ATOM   1788  HB2 CYS A 151      -9.301   0.350  -5.607  1.00  0.50           H  
ATOM   1789  HB3 CYS A 151     -10.821   1.084  -5.094  1.00  0.67           H  
ATOM   1790  HG  CYS A 151     -10.446   0.231  -2.710  1.00  1.52           H  
ATOM   1791  N   VAL A 152     -10.123  -1.372  -7.698  1.00  0.39           N  
ATOM   1792  CA  VAL A 152     -10.250  -1.358  -9.182  1.00  0.45           C  
ATOM   1793  C   VAL A 152     -11.328  -2.355  -9.611  1.00  0.45           C  
ATOM   1794  O   VAL A 152     -12.357  -1.983 -10.141  1.00  0.54           O  
ATOM   1795  CB  VAL A 152      -8.914  -1.754  -9.812  1.00  0.48           C  
ATOM   1796  CG1 VAL A 152      -9.162  -2.387 -11.182  1.00  0.64           C  
ATOM   1797  CG2 VAL A 152      -8.040  -0.508  -9.978  1.00  0.63           C  
ATOM   1798  H   VAL A 152      -9.286  -1.663  -7.280  1.00  0.39           H  
ATOM   1799  HA  VAL A 152     -10.524  -0.367  -9.512  1.00  0.50           H  
ATOM   1800  HB  VAL A 152      -8.412  -2.466  -9.173  1.00  0.39           H  
ATOM   1801 HG11 VAL A 152      -9.980  -1.878 -11.670  1.00  1.31           H  
ATOM   1802 HG12 VAL A 152      -8.272  -2.299 -11.786  1.00  1.04           H  
ATOM   1803 HG13 VAL A 152      -9.411  -3.431 -11.057  1.00  1.29           H  
ATOM   1804 HG21 VAL A 152      -8.596   0.253 -10.506  1.00  1.16           H  
ATOM   1805 HG22 VAL A 152      -7.755  -0.137  -9.005  1.00  1.25           H  
ATOM   1806 HG23 VAL A 152      -7.154  -0.762 -10.541  1.00  1.06           H  
ATOM   1807  N   GLU A 153     -11.101  -3.620  -9.385  1.00  0.43           N  
ATOM   1808  CA  GLU A 153     -12.112  -4.641  -9.778  1.00  0.47           C  
ATOM   1809  C   GLU A 153     -13.459  -4.314  -9.128  1.00  0.45           C  
ATOM   1810  O   GLU A 153     -14.503  -4.680  -9.629  1.00  0.52           O  
ATOM   1811  CB  GLU A 153     -11.645  -6.023  -9.314  1.00  0.47           C  
ATOM   1812  CG  GLU A 153     -11.828  -7.032 -10.450  1.00  0.62           C  
ATOM   1813  CD  GLU A 153     -12.495  -8.296  -9.906  1.00  1.49           C  
ATOM   1814  OE1 GLU A 153     -11.998  -8.831  -8.928  1.00  2.28           O  
ATOM   1815  OE2 GLU A 153     -13.491  -8.709 -10.477  1.00  2.21           O  
ATOM   1816  H   GLU A 153     -10.265  -3.898  -8.955  1.00  0.44           H  
ATOM   1817  HA  GLU A 153     -12.222  -4.642 -10.852  1.00  0.53           H  
ATOM   1818  HB2 GLU A 153     -10.602  -5.976  -9.038  1.00  0.46           H  
ATOM   1819  HB3 GLU A 153     -12.230  -6.333  -8.462  1.00  0.48           H  
ATOM   1820  HG2 GLU A 153     -12.450  -6.598 -11.219  1.00  1.15           H  
ATOM   1821  HG3 GLU A 153     -10.864  -7.285 -10.865  1.00  1.30           H  
ATOM   1822  N   SER A 154     -13.448  -3.631  -8.015  1.00  0.41           N  
ATOM   1823  CA  SER A 154     -14.731  -3.287  -7.339  1.00  0.42           C  
ATOM   1824  C   SER A 154     -15.573  -2.397  -8.257  1.00  0.44           C  
ATOM   1825  O   SER A 154     -16.731  -2.667  -8.506  1.00  0.54           O  
ATOM   1826  CB  SER A 154     -14.437  -2.542  -6.037  1.00  0.41           C  
ATOM   1827  OG  SER A 154     -14.303  -3.481  -4.979  1.00  1.08           O  
ATOM   1828  H   SER A 154     -12.597  -3.345  -7.622  1.00  0.39           H  
ATOM   1829  HA  SER A 154     -15.275  -4.193  -7.119  1.00  0.45           H  
ATOM   1830  HB2 SER A 154     -13.519  -1.987  -6.137  1.00  0.95           H  
ATOM   1831  HB3 SER A 154     -15.247  -1.857  -5.825  1.00  0.87           H  
ATOM   1832  HG  SER A 154     -14.660  -3.083  -4.182  1.00  1.45           H  
ATOM   1833  N   VAL A 155     -15.002  -1.337  -8.761  1.00  0.40           N  
ATOM   1834  CA  VAL A 155     -15.773  -0.432  -9.661  1.00  0.45           C  
ATOM   1835  C   VAL A 155     -16.186  -1.195 -10.921  1.00  0.48           C  
ATOM   1836  O   VAL A 155     -17.275  -1.026 -11.431  1.00  0.52           O  
ATOM   1837  CB  VAL A 155     -14.901   0.763 -10.049  1.00  0.47           C  
ATOM   1838  CG1 VAL A 155     -15.534   1.495 -11.233  1.00  0.56           C  
ATOM   1839  CG2 VAL A 155     -14.791   1.719  -8.859  1.00  0.45           C  
ATOM   1840  H   VAL A 155     -14.067  -1.136  -8.547  1.00  0.38           H  
ATOM   1841  HA  VAL A 155     -16.656  -0.081  -9.147  1.00  0.46           H  
ATOM   1842  HB  VAL A 155     -13.916   0.415 -10.326  1.00  0.46           H  
ATOM   1843 HG11 VAL A 155     -16.598   1.308 -11.244  1.00  1.18           H  
ATOM   1844 HG12 VAL A 155     -15.356   2.556 -11.136  1.00  1.04           H  
ATOM   1845 HG13 VAL A 155     -15.096   1.139 -12.153  1.00  1.27           H  
ATOM   1846 HG21 VAL A 155     -15.658   1.605  -8.225  1.00  0.98           H  
ATOM   1847 HG22 VAL A 155     -13.899   1.491  -8.295  1.00  1.07           H  
ATOM   1848 HG23 VAL A 155     -14.740   2.736  -9.219  1.00  1.13           H  
ATOM   1849  N   ASP A 156     -15.324  -2.033 -11.429  1.00  0.49           N  
ATOM   1850  CA  ASP A 156     -15.670  -2.806 -12.656  1.00  0.53           C  
ATOM   1851  C   ASP A 156     -16.828  -3.765 -12.357  1.00  0.56           C  
ATOM   1852  O   ASP A 156     -17.555  -4.167 -13.243  1.00  0.59           O  
ATOM   1853  CB  ASP A 156     -14.450  -3.608 -13.114  1.00  0.56           C  
ATOM   1854  CG  ASP A 156     -14.760  -4.291 -14.448  1.00  0.88           C  
ATOM   1855  OD1 ASP A 156     -15.326  -5.371 -14.420  1.00  1.63           O  
ATOM   1856  OD2 ASP A 156     -14.425  -3.722 -15.474  1.00  1.30           O  
ATOM   1857  H   ASP A 156     -14.450  -2.156 -11.003  1.00  0.49           H  
ATOM   1858  HA  ASP A 156     -15.964  -2.123 -13.439  1.00  0.55           H  
ATOM   1859  HB2 ASP A 156     -13.607  -2.943 -13.236  1.00  0.72           H  
ATOM   1860  HB3 ASP A 156     -14.213  -4.358 -12.375  1.00  0.71           H  
ATOM   1861  N   LYS A 157     -17.006  -4.136 -11.116  1.00  0.54           N  
ATOM   1862  CA  LYS A 157     -18.117  -5.068 -10.769  1.00  0.58           C  
ATOM   1863  C   LYS A 157     -19.327  -4.270 -10.277  1.00  0.58           C  
ATOM   1864  O   LYS A 157     -20.132  -4.762  -9.510  1.00  0.60           O  
ATOM   1865  CB  LYS A 157     -17.653  -6.014  -9.657  1.00  0.60           C  
ATOM   1866  CG  LYS A 157     -18.147  -7.431  -9.950  1.00  0.86           C  
ATOM   1867  CD  LYS A 157     -18.373  -8.177  -8.634  1.00  1.09           C  
ATOM   1868  CE  LYS A 157     -18.043  -9.658  -8.824  1.00  1.14           C  
ATOM   1869  NZ  LYS A 157     -18.788 -10.467  -7.818  1.00  1.79           N  
ATOM   1870  H   LYS A 157     -16.411  -3.805 -10.413  1.00  0.52           H  
ATOM   1871  HA  LYS A 157     -18.392  -5.644 -11.640  1.00  0.61           H  
ATOM   1872  HB2 LYS A 157     -16.574  -6.010  -9.609  1.00  1.03           H  
ATOM   1873  HB3 LYS A 157     -18.057  -5.683  -8.712  1.00  0.82           H  
ATOM   1874  HG2 LYS A 157     -19.074  -7.383 -10.501  1.00  1.09           H  
ATOM   1875  HG3 LYS A 157     -17.406  -7.955 -10.534  1.00  1.29           H  
ATOM   1876  HD2 LYS A 157     -17.734  -7.759  -7.869  1.00  1.33           H  
ATOM   1877  HD3 LYS A 157     -19.406  -8.076  -8.336  1.00  1.53           H  
ATOM   1878  HE2 LYS A 157     -18.331  -9.966  -9.818  1.00  1.60           H  
ATOM   1879  HE3 LYS A 157     -16.981  -9.810  -8.693  1.00  1.50           H  
ATOM   1880  HZ1 LYS A 157     -19.703 -10.016  -7.620  1.00  2.21           H  
ATOM   1881  HZ2 LYS A 157     -18.949 -11.423  -8.192  1.00  2.22           H  
ATOM   1882  HZ3 LYS A 157     -18.232 -10.525  -6.940  1.00  2.21           H  
ATOM   1883  N   GLU A 158     -19.465  -3.043 -10.707  1.00  0.57           N  
ATOM   1884  CA  GLU A 158     -20.625  -2.223 -10.255  1.00  0.59           C  
ATOM   1885  C   GLU A 158     -20.654  -2.196  -8.726  1.00  0.56           C  
ATOM   1886  O   GLU A 158     -21.659  -2.487  -8.108  1.00  0.64           O  
ATOM   1887  CB  GLU A 158     -21.924  -2.838 -10.781  1.00  0.65           C  
ATOM   1888  CG  GLU A 158     -21.764  -3.180 -12.264  1.00  1.08           C  
ATOM   1889  CD  GLU A 158     -23.143  -3.248 -12.925  1.00  1.08           C  
ATOM   1890  OE1 GLU A 158     -24.081  -2.721 -12.350  1.00  1.54           O  
ATOM   1891  OE2 GLU A 158     -23.237  -3.825 -13.996  1.00  1.52           O  
ATOM   1892  H   GLU A 158     -18.808  -2.661 -11.323  1.00  0.57           H  
ATOM   1893  HA  GLU A 158     -20.524  -1.216 -10.632  1.00  0.59           H  
ATOM   1894  HB2 GLU A 158     -22.147  -3.737 -10.225  1.00  0.77           H  
ATOM   1895  HB3 GLU A 158     -22.730  -2.131 -10.661  1.00  0.78           H  
ATOM   1896  HG2 GLU A 158     -21.169  -2.418 -12.747  1.00  1.40           H  
ATOM   1897  HG3 GLU A 158     -21.274  -4.137 -12.362  1.00  1.39           H  
ATOM   1898  N   MET A 159     -19.556  -1.853  -8.111  1.00  0.50           N  
ATOM   1899  CA  MET A 159     -19.516  -1.812  -6.623  1.00  0.49           C  
ATOM   1900  C   MET A 159     -18.916  -0.476  -6.167  1.00  0.46           C  
ATOM   1901  O   MET A 159     -17.949  -0.427  -5.432  1.00  0.42           O  
ATOM   1902  CB  MET A 159     -18.663  -2.982  -6.112  1.00  0.50           C  
ATOM   1903  CG  MET A 159     -19.537  -3.961  -5.322  1.00  0.85           C  
ATOM   1904  SD  MET A 159     -19.694  -5.508  -6.248  1.00  0.85           S  
ATOM   1905  CE  MET A 159     -18.051  -6.166  -5.872  1.00  0.59           C  
ATOM   1906  H   MET A 159     -18.756  -1.625  -8.628  1.00  0.49           H  
ATOM   1907  HA  MET A 159     -20.520  -1.900  -6.237  1.00  0.52           H  
ATOM   1908  HB2 MET A 159     -18.223  -3.497  -6.953  1.00  0.68           H  
ATOM   1909  HB3 MET A 159     -17.879  -2.611  -5.473  1.00  0.85           H  
ATOM   1910  HG2 MET A 159     -19.077  -4.161  -4.365  1.00  1.55           H  
ATOM   1911  HG3 MET A 159     -20.516  -3.534  -5.167  1.00  1.50           H  
ATOM   1912  HE1 MET A 159     -17.718  -5.777  -4.920  1.00  1.06           H  
ATOM   1913  HE2 MET A 159     -18.097  -7.242  -5.821  1.00  1.14           H  
ATOM   1914  HE3 MET A 159     -17.359  -5.874  -6.649  1.00  1.16           H  
ATOM   1915  N   GLN A 160     -19.486   0.615  -6.601  1.00  0.50           N  
ATOM   1916  CA  GLN A 160     -18.952   1.945  -6.194  1.00  0.50           C  
ATOM   1917  C   GLN A 160     -18.939   2.038  -4.666  1.00  0.49           C  
ATOM   1918  O   GLN A 160     -17.959   2.436  -4.068  1.00  0.49           O  
ATOM   1919  CB  GLN A 160     -19.841   3.050  -6.769  1.00  0.56           C  
ATOM   1920  CG  GLN A 160     -19.805   2.987  -8.297  1.00  0.59           C  
ATOM   1921  CD  GLN A 160     -20.827   3.969  -8.873  1.00  0.69           C  
ATOM   1922  OE1 GLN A 160     -21.756   4.364  -8.197  1.00  1.00           O  
ATOM   1923  NE2 GLN A 160     -20.695   4.382 -10.104  1.00  1.36           N  
ATOM   1924  H   GLN A 160     -20.265   0.558  -7.193  1.00  0.54           H  
ATOM   1925  HA  GLN A 160     -17.946   2.059  -6.570  1.00  0.49           H  
ATOM   1926  HB2 GLN A 160     -20.855   2.911  -6.425  1.00  0.58           H  
ATOM   1927  HB3 GLN A 160     -19.477   4.011  -6.441  1.00  0.59           H  
ATOM   1928  HG2 GLN A 160     -18.816   3.250  -8.645  1.00  0.59           H  
ATOM   1929  HG3 GLN A 160     -20.047   1.986  -8.622  1.00  0.58           H  
ATOM   1930 HE21 GLN A 160     -19.945   4.064 -10.650  1.00  2.01           H  
ATOM   1931 HE22 GLN A 160     -21.344   5.011 -10.482  1.00  1.41           H  
ATOM   1932  N   VAL A 161     -20.019   1.673  -4.029  1.00  0.51           N  
ATOM   1933  CA  VAL A 161     -20.060   1.740  -2.539  1.00  0.52           C  
ATOM   1934  C   VAL A 161     -18.938   0.872  -1.965  1.00  0.48           C  
ATOM   1935  O   VAL A 161     -18.389   1.157  -0.918  1.00  0.49           O  
ATOM   1936  CB  VAL A 161     -21.415   1.234  -2.028  1.00  0.55           C  
ATOM   1937  CG1 VAL A 161     -21.806  -0.057  -2.755  1.00  0.53           C  
ATOM   1938  CG2 VAL A 161     -21.317   0.955  -0.526  1.00  0.56           C  
ATOM   1939  H   VAL A 161     -20.798   1.354  -4.529  1.00  0.52           H  
ATOM   1940  HA  VAL A 161     -19.917   2.764  -2.224  1.00  0.55           H  
ATOM   1941  HB  VAL A 161     -22.169   1.987  -2.205  1.00  0.63           H  
ATOM   1942 HG11 VAL A 161     -21.013  -0.351  -3.423  1.00  1.21           H  
ATOM   1943 HG12 VAL A 161     -21.975  -0.840  -2.031  1.00  1.08           H  
ATOM   1944 HG13 VAL A 161     -22.711   0.110  -3.321  1.00  1.11           H  
ATOM   1945 HG21 VAL A 161     -20.735   1.731  -0.053  1.00  1.23           H  
ATOM   1946 HG22 VAL A 161     -22.309   0.936  -0.098  1.00  1.07           H  
ATOM   1947 HG23 VAL A 161     -20.840  -0.001  -0.368  1.00  1.16           H  
ATOM   1948  N   LEU A 162     -18.592  -0.187  -2.645  1.00  0.44           N  
ATOM   1949  CA  LEU A 162     -17.507  -1.073  -2.144  1.00  0.40           C  
ATOM   1950  C   LEU A 162     -16.187  -0.304  -2.144  1.00  0.37           C  
ATOM   1951  O   LEU A 162     -15.369  -0.459  -1.263  1.00  0.36           O  
ATOM   1952  CB  LEU A 162     -17.383  -2.293  -3.057  1.00  0.40           C  
ATOM   1953  CG  LEU A 162     -16.966  -3.510  -2.233  1.00  0.68           C  
ATOM   1954  CD1 LEU A 162     -15.711  -3.177  -1.430  1.00  1.56           C  
ATOM   1955  CD2 LEU A 162     -18.093  -3.882  -1.272  1.00  0.48           C  
ATOM   1956  H   LEU A 162     -19.045  -0.397  -3.487  1.00  0.44           H  
ATOM   1957  HA  LEU A 162     -17.738  -1.395  -1.140  1.00  0.41           H  
ATOM   1958  HB2 LEU A 162     -18.336  -2.486  -3.529  1.00  0.54           H  
ATOM   1959  HB3 LEU A 162     -16.638  -2.101  -3.815  1.00  0.69           H  
ATOM   1960  HG  LEU A 162     -16.763  -4.340  -2.893  1.00  1.26           H  
ATOM   1961 HD11 LEU A 162     -15.062  -2.548  -2.021  1.00  2.05           H  
ATOM   1962 HD12 LEU A 162     -15.991  -2.659  -0.525  1.00  1.91           H  
ATOM   1963 HD13 LEU A 162     -15.194  -4.091  -1.176  1.00  2.16           H  
ATOM   1964 HD21 LEU A 162     -19.043  -3.790  -1.777  1.00  1.04           H  
ATOM   1965 HD22 LEU A 162     -17.959  -4.899  -0.939  1.00  1.08           H  
ATOM   1966 HD23 LEU A 162     -18.073  -3.219  -0.419  1.00  1.22           H  
ATOM   1967  N   VAL A 163     -15.976   0.526  -3.128  1.00  0.37           N  
ATOM   1968  CA  VAL A 163     -14.708   1.307  -3.187  1.00  0.35           C  
ATOM   1969  C   VAL A 163     -14.541   2.109  -1.895  1.00  0.34           C  
ATOM   1970  O   VAL A 163     -13.570   1.957  -1.180  1.00  0.31           O  
ATOM   1971  CB  VAL A 163     -14.760   2.266  -4.376  1.00  0.36           C  
ATOM   1972  CG1 VAL A 163     -13.397   2.935  -4.554  1.00  0.36           C  
ATOM   1973  CG2 VAL A 163     -15.114   1.482  -5.639  1.00  0.39           C  
ATOM   1974  H   VAL A 163     -16.652   0.634  -3.830  1.00  0.40           H  
ATOM   1975  HA  VAL A 163     -13.873   0.633  -3.304  1.00  0.34           H  
ATOM   1976  HB  VAL A 163     -15.511   3.021  -4.196  1.00  0.39           H  
ATOM   1977 HG11 VAL A 163     -12.633   2.324  -4.098  1.00  1.10           H  
ATOM   1978 HG12 VAL A 163     -13.186   3.048  -5.608  1.00  1.10           H  
ATOM   1979 HG13 VAL A 163     -13.409   3.908  -4.084  1.00  1.03           H  
ATOM   1980 HG21 VAL A 163     -15.307   0.451  -5.381  1.00  1.04           H  
ATOM   1981 HG22 VAL A 163     -15.996   1.910  -6.093  1.00  1.05           H  
ATOM   1982 HG23 VAL A 163     -14.291   1.531  -6.335  1.00  1.09           H  
ATOM   1983  N   SER A 164     -15.481   2.962  -1.591  1.00  0.37           N  
ATOM   1984  CA  SER A 164     -15.377   3.774  -0.347  1.00  0.37           C  
ATOM   1985  C   SER A 164     -15.179   2.847   0.853  1.00  0.36           C  
ATOM   1986  O   SER A 164     -14.526   3.194   1.818  1.00  0.36           O  
ATOM   1987  CB  SER A 164     -16.660   4.583  -0.158  1.00  0.40           C  
ATOM   1988  OG  SER A 164     -16.611   5.256   1.093  1.00  1.00           O  
ATOM   1989  H   SER A 164     -16.255   3.069  -2.183  1.00  0.40           H  
ATOM   1990  HA  SER A 164     -14.535   4.447  -0.425  1.00  0.36           H  
ATOM   1991  HB2 SER A 164     -16.749   5.310  -0.948  1.00  0.70           H  
ATOM   1992  HB3 SER A 164     -17.512   3.916  -0.188  1.00  0.77           H  
ATOM   1993  HG  SER A 164     -17.208   6.007   1.049  1.00  1.50           H  
ATOM   1994  N   ARG A 165     -15.738   1.669   0.803  1.00  0.37           N  
ATOM   1995  CA  ARG A 165     -15.582   0.722   1.941  1.00  0.38           C  
ATOM   1996  C   ARG A 165     -14.098   0.425   2.170  1.00  0.34           C  
ATOM   1997  O   ARG A 165     -13.595   0.533   3.272  1.00  0.37           O  
ATOM   1998  CB  ARG A 165     -16.318  -0.577   1.621  1.00  0.42           C  
ATOM   1999  CG  ARG A 165     -17.447  -0.767   2.630  1.00  0.46           C  
ATOM   2000  CD  ARG A 165     -18.710  -0.084   2.113  1.00  0.66           C  
ATOM   2001  NE  ARG A 165     -18.902   1.213   2.822  1.00  1.71           N  
ATOM   2002  CZ  ARG A 165     -19.920   1.374   3.624  1.00  1.96           C  
ATOM   2003  NH1 ARG A 165     -20.193   0.469   4.523  1.00  2.46           N  
ATOM   2004  NH2 ARG A 165     -20.665   2.442   3.526  1.00  2.44           N  
ATOM   2005  H   ARG A 165     -16.263   1.407   0.016  1.00  0.38           H  
ATOM   2006  HA  ARG A 165     -16.006   1.160   2.833  1.00  0.40           H  
ATOM   2007  HB2 ARG A 165     -16.728  -0.523   0.623  1.00  0.43           H  
ATOM   2008  HB3 ARG A 165     -15.634  -1.408   1.688  1.00  0.44           H  
ATOM   2009  HG2 ARG A 165     -17.635  -1.822   2.767  1.00  0.80           H  
ATOM   2010  HG3 ARG A 165     -17.162  -0.324   3.571  1.00  0.54           H  
ATOM   2011  HD2 ARG A 165     -18.615   0.097   1.052  1.00  0.94           H  
ATOM   2012  HD3 ARG A 165     -19.558  -0.721   2.294  1.00  0.81           H  
ATOM   2013  HE  ARG A 165     -18.265   1.944   2.687  1.00  2.44           H  
ATOM   2014 HH11 ARG A 165     -19.623  -0.349   4.598  1.00  2.82           H  
ATOM   2015 HH12 ARG A 165     -20.973   0.593   5.137  1.00  2.83           H  
ATOM   2016 HH21 ARG A 165     -20.456   3.136   2.838  1.00  2.83           H  
ATOM   2017 HH22 ARG A 165     -21.445   2.565   4.140  1.00  2.79           H  
ATOM   2018  N   ILE A 166     -13.394   0.049   1.139  1.00  0.36           N  
ATOM   2019  CA  ILE A 166     -11.945  -0.257   1.294  1.00  0.35           C  
ATOM   2020  C   ILE A 166     -11.168   1.024   1.614  1.00  0.34           C  
ATOM   2021  O   ILE A 166     -10.069   0.974   2.127  1.00  0.34           O  
ATOM   2022  CB  ILE A 166     -11.413  -0.868  -0.003  1.00  0.37           C  
ATOM   2023  CG1 ILE A 166     -12.068  -2.234  -0.225  1.00  0.45           C  
ATOM   2024  CG2 ILE A 166      -9.896  -1.042   0.096  1.00  0.38           C  
ATOM   2025  CD1 ILE A 166     -11.794  -2.709  -1.653  1.00  0.52           C  
ATOM   2026  H   ILE A 166     -13.818  -0.033   0.261  1.00  0.44           H  
ATOM   2027  HA  ILE A 166     -11.815  -0.964   2.101  1.00  0.34           H  
ATOM   2028  HB  ILE A 166     -11.648  -0.215  -0.832  1.00  0.42           H  
ATOM   2029 HG12 ILE A 166     -11.660  -2.946   0.478  1.00  0.54           H  
ATOM   2030 HG13 ILE A 166     -13.134  -2.150  -0.074  1.00  0.61           H  
ATOM   2031 HG21 ILE A 166      -9.657  -1.626   0.972  1.00  1.00           H  
ATOM   2032 HG22 ILE A 166      -9.534  -1.550  -0.785  1.00  1.14           H  
ATOM   2033 HG23 ILE A 166      -9.427  -0.072   0.171  1.00  1.04           H  
ATOM   2034 HD11 ILE A 166     -12.046  -1.922  -2.348  1.00  1.10           H  
ATOM   2035 HD12 ILE A 166     -10.748  -2.958  -1.754  1.00  1.11           H  
ATOM   2036 HD13 ILE A 166     -12.394  -3.581  -1.863  1.00  1.20           H  
ATOM   2037  N   ALA A 167     -11.720   2.173   1.320  1.00  0.36           N  
ATOM   2038  CA  ALA A 167     -10.993   3.439   1.620  1.00  0.37           C  
ATOM   2039  C   ALA A 167     -10.962   3.656   3.134  1.00  0.37           C  
ATOM   2040  O   ALA A 167      -9.982   4.115   3.685  1.00  0.40           O  
ATOM   2041  CB  ALA A 167     -11.709   4.615   0.950  1.00  0.39           C  
ATOM   2042  H   ALA A 167     -12.607   2.204   0.905  1.00  0.37           H  
ATOM   2043  HA  ALA A 167      -9.982   3.372   1.245  1.00  0.37           H  
ATOM   2044  HB1 ALA A 167     -12.166   4.282   0.030  1.00  1.02           H  
ATOM   2045  HB2 ALA A 167     -12.471   4.998   1.613  1.00  1.08           H  
ATOM   2046  HB3 ALA A 167     -10.994   5.396   0.735  1.00  1.12           H  
ATOM   2047  N   ALA A 168     -12.029   3.328   3.812  1.00  0.35           N  
ATOM   2048  CA  ALA A 168     -12.059   3.514   5.290  1.00  0.36           C  
ATOM   2049  C   ALA A 168     -11.276   2.383   5.962  1.00  0.36           C  
ATOM   2050  O   ALA A 168     -10.706   2.554   7.021  1.00  0.37           O  
ATOM   2051  CB  ALA A 168     -13.508   3.490   5.780  1.00  0.38           C  
ATOM   2052  H   ALA A 168     -12.810   2.958   3.348  1.00  0.36           H  
ATOM   2053  HA  ALA A 168     -11.609   4.463   5.543  1.00  0.38           H  
ATOM   2054  HB1 ALA A 168     -14.093   2.842   5.144  1.00  1.12           H  
ATOM   2055  HB2 ALA A 168     -13.540   3.122   6.795  1.00  1.16           H  
ATOM   2056  HB3 ALA A 168     -13.916   4.490   5.747  1.00  0.94           H  
ATOM   2057  N   TRP A 169     -11.244   1.228   5.355  1.00  0.35           N  
ATOM   2058  CA  TRP A 169     -10.499   0.087   5.959  1.00  0.35           C  
ATOM   2059  C   TRP A 169      -8.993   0.295   5.776  1.00  0.35           C  
ATOM   2060  O   TRP A 169      -8.192  -0.195   6.545  1.00  0.35           O  
ATOM   2061  CB  TRP A 169     -10.916  -1.213   5.270  1.00  0.37           C  
ATOM   2062  CG  TRP A 169     -12.404  -1.331   5.293  1.00  0.37           C  
ATOM   2063  CD1 TRP A 169     -13.222  -0.661   6.136  1.00  0.38           C  
ATOM   2064  CD2 TRP A 169     -13.265  -2.153   4.453  1.00  0.37           C  
ATOM   2065  NE1 TRP A 169     -14.532  -1.019   5.867  1.00  0.41           N  
ATOM   2066  CE2 TRP A 169     -14.609  -1.937   4.837  1.00  0.40           C  
ATOM   2067  CE3 TRP A 169     -13.011  -3.056   3.405  1.00  0.38           C  
ATOM   2068  CZ2 TRP A 169     -15.665  -2.594   4.204  1.00  0.42           C  
ATOM   2069  CZ3 TRP A 169     -14.071  -3.719   2.766  1.00  0.39           C  
ATOM   2070  CH2 TRP A 169     -15.395  -3.488   3.164  1.00  0.41           C  
ATOM   2071  H   TRP A 169     -11.712   1.110   4.501  1.00  0.34           H  
ATOM   2072  HA  TRP A 169     -10.727   0.024   7.013  1.00  0.36           H  
ATOM   2073  HB2 TRP A 169     -10.571  -1.204   4.247  1.00  0.36           H  
ATOM   2074  HB3 TRP A 169     -10.479  -2.052   5.790  1.00  0.40           H  
ATOM   2075  HD1 TRP A 169     -12.903   0.040   6.895  1.00  0.39           H  
ATOM   2076  HE1 TRP A 169     -15.320  -0.676   6.337  1.00  0.43           H  
ATOM   2077  HE3 TRP A 169     -11.995  -3.241   3.090  1.00  0.38           H  
ATOM   2078  HZ2 TRP A 169     -16.684  -2.413   4.514  1.00  0.45           H  
ATOM   2079  HZ3 TRP A 169     -13.864  -4.410   1.962  1.00  0.40           H  
ATOM   2080  HH2 TRP A 169     -16.206  -4.001   2.669  1.00  0.43           H  
ATOM   2081  N   MET A 170      -8.601   1.017   4.761  1.00  0.36           N  
ATOM   2082  CA  MET A 170      -7.149   1.251   4.531  1.00  0.36           C  
ATOM   2083  C   MET A 170      -6.664   2.380   5.442  1.00  0.36           C  
ATOM   2084  O   MET A 170      -5.660   2.256   6.113  1.00  0.36           O  
ATOM   2085  CB  MET A 170      -6.921   1.636   3.068  1.00  0.39           C  
ATOM   2086  CG  MET A 170      -6.782   0.369   2.223  1.00  0.66           C  
ATOM   2087  SD  MET A 170      -5.091   0.248   1.589  1.00  1.17           S  
ATOM   2088  CE  MET A 170      -5.298   1.355   0.173  1.00  0.73           C  
ATOM   2089  H   MET A 170      -9.261   1.403   4.151  1.00  0.36           H  
ATOM   2090  HA  MET A 170      -6.600   0.349   4.755  1.00  0.36           H  
ATOM   2091  HB2 MET A 170      -7.761   2.216   2.714  1.00  0.61           H  
ATOM   2092  HB3 MET A 170      -6.018   2.222   2.986  1.00  0.55           H  
ATOM   2093  HG2 MET A 170      -7.001  -0.496   2.832  1.00  1.21           H  
ATOM   2094  HG3 MET A 170      -7.475   0.411   1.395  1.00  1.21           H  
ATOM   2095  HE1 MET A 170      -6.349   1.436  -0.069  1.00  1.30           H  
ATOM   2096  HE2 MET A 170      -4.912   2.332   0.418  1.00  1.25           H  
ATOM   2097  HE3 MET A 170      -4.758   0.959  -0.675  1.00  1.36           H  
ATOM   2098  N   ALA A 171      -7.367   3.479   5.473  1.00  0.39           N  
ATOM   2099  CA  ALA A 171      -6.941   4.610   6.346  1.00  0.40           C  
ATOM   2100  C   ALA A 171      -7.130   4.229   7.816  1.00  0.40           C  
ATOM   2101  O   ALA A 171      -6.484   4.771   8.689  1.00  0.41           O  
ATOM   2102  CB  ALA A 171      -7.780   5.849   6.025  1.00  0.43           C  
ATOM   2103  H   ALA A 171      -8.176   3.559   4.925  1.00  0.40           H  
ATOM   2104  HA  ALA A 171      -5.898   4.827   6.169  1.00  0.40           H  
ATOM   2105  HB1 ALA A 171      -8.681   5.550   5.510  1.00  1.08           H  
ATOM   2106  HB2 ALA A 171      -8.040   6.354   6.943  1.00  1.11           H  
ATOM   2107  HB3 ALA A 171      -7.210   6.516   5.396  1.00  1.06           H  
ATOM   2108  N   THR A 172      -8.005   3.303   8.101  1.00  0.41           N  
ATOM   2109  CA  THR A 172      -8.217   2.901   9.519  1.00  0.43           C  
ATOM   2110  C   THR A 172      -7.079   1.974   9.950  1.00  0.42           C  
ATOM   2111  O   THR A 172      -6.381   2.234  10.912  1.00  0.45           O  
ATOM   2112  CB  THR A 172      -9.556   2.170   9.653  1.00  0.46           C  
ATOM   2113  OG1 THR A 172     -10.616   3.114   9.596  1.00  0.53           O  
ATOM   2114  CG2 THR A 172      -9.599   1.432  10.992  1.00  0.52           C  
ATOM   2115  H   THR A 172      -8.519   2.872   7.388  1.00  0.41           H  
ATOM   2116  HA  THR A 172      -8.222   3.781  10.145  1.00  0.44           H  
ATOM   2117  HB  THR A 172      -9.664   1.457   8.849  1.00  0.45           H  
ATOM   2118  HG1 THR A 172     -10.371   3.868  10.137  1.00  1.00           H  
ATOM   2119 HG21 THR A 172      -8.964   1.940  11.703  1.00  1.02           H  
ATOM   2120 HG22 THR A 172     -10.613   1.417  11.362  1.00  1.20           H  
ATOM   2121 HG23 THR A 172      -9.249   0.419  10.856  1.00  1.23           H  
ATOM   2122  N   TYR A 173      -6.883   0.894   9.243  1.00  0.42           N  
ATOM   2123  CA  TYR A 173      -5.789  -0.048   9.610  1.00  0.42           C  
ATOM   2124  C   TYR A 173      -4.464   0.716   9.673  1.00  0.40           C  
ATOM   2125  O   TYR A 173      -3.590   0.398  10.452  1.00  0.42           O  
ATOM   2126  CB  TYR A 173      -5.691  -1.153   8.555  1.00  0.44           C  
ATOM   2127  CG  TYR A 173      -4.823  -2.271   9.079  1.00  0.44           C  
ATOM   2128  CD1 TYR A 173      -5.107  -2.857  10.319  1.00  1.25           C  
ATOM   2129  CD2 TYR A 173      -3.735  -2.724   8.323  1.00  1.32           C  
ATOM   2130  CE1 TYR A 173      -4.301  -3.894  10.803  1.00  1.24           C  
ATOM   2131  CE2 TYR A 173      -2.930  -3.761   8.807  1.00  1.35           C  
ATOM   2132  CZ  TYR A 173      -3.213  -4.346  10.047  1.00  0.49           C  
ATOM   2133  OH  TYR A 173      -2.420  -5.369  10.524  1.00  0.54           O  
ATOM   2134  H   TYR A 173      -7.454   0.704   8.470  1.00  0.42           H  
ATOM   2135  HA  TYR A 173      -5.998  -0.486  10.574  1.00  0.44           H  
ATOM   2136  HB2 TYR A 173      -6.679  -1.533   8.340  1.00  0.47           H  
ATOM   2137  HB3 TYR A 173      -5.255  -0.752   7.653  1.00  0.46           H  
ATOM   2138  HD1 TYR A 173      -5.946  -2.508  10.901  1.00  2.16           H  
ATOM   2139  HD2 TYR A 173      -3.517  -2.273   7.367  1.00  2.21           H  
ATOM   2140  HE1 TYR A 173      -4.519  -4.346  11.759  1.00  2.12           H  
ATOM   2141  HE2 TYR A 173      -2.090  -4.111   8.224  1.00  2.26           H  
ATOM   2142  HH  TYR A 173      -2.979  -6.137  10.668  1.00  0.98           H  
ATOM   2143  N   LEU A 174      -4.313   1.724   8.857  1.00  0.39           N  
ATOM   2144  CA  LEU A 174      -3.049   2.512   8.868  1.00  0.38           C  
ATOM   2145  C   LEU A 174      -3.014   3.396  10.115  1.00  0.39           C  
ATOM   2146  O   LEU A 174      -1.980   3.589  10.724  1.00  0.40           O  
ATOM   2147  CB  LEU A 174      -2.994   3.400   7.621  1.00  0.39           C  
ATOM   2148  CG  LEU A 174      -1.621   3.277   6.957  1.00  0.47           C  
ATOM   2149  CD1 LEU A 174      -1.787   3.299   5.435  1.00  0.81           C  
ATOM   2150  CD2 LEU A 174      -0.741   4.453   7.387  1.00  0.74           C  
ATOM   2151  H   LEU A 174      -5.032   1.963   8.238  1.00  0.40           H  
ATOM   2152  HA  LEU A 174      -2.203   1.842   8.873  1.00  0.39           H  
ATOM   2153  HB2 LEU A 174      -3.759   3.091   6.927  1.00  0.53           H  
ATOM   2154  HB3 LEU A 174      -3.162   4.428   7.906  1.00  0.66           H  
ATOM   2155  HG  LEU A 174      -1.158   2.348   7.255  1.00  0.90           H  
ATOM   2156 HD11 LEU A 174      -2.800   3.026   5.178  1.00  1.28           H  
ATOM   2157 HD12 LEU A 174      -1.576   4.292   5.065  1.00  1.39           H  
ATOM   2158 HD13 LEU A 174      -1.100   2.595   4.989  1.00  1.44           H  
ATOM   2159 HD21 LEU A 174      -0.845   4.612   8.450  1.00  1.24           H  
ATOM   2160 HD22 LEU A 174       0.291   4.233   7.155  1.00  1.22           H  
ATOM   2161 HD23 LEU A 174      -1.046   5.344   6.858  1.00  1.42           H  
ATOM   2162  N   ASN A 175      -4.137   3.940  10.496  1.00  0.41           N  
ATOM   2163  CA  ASN A 175      -4.170   4.819  11.700  1.00  0.43           C  
ATOM   2164  C   ASN A 175      -4.522   4.016  12.960  1.00  0.45           C  
ATOM   2165  O   ASN A 175      -4.798   4.585  13.997  1.00  0.49           O  
ATOM   2166  CB  ASN A 175      -5.223   5.908  11.497  1.00  0.46           C  
ATOM   2167  CG  ASN A 175      -4.537   7.272  11.412  1.00  0.49           C  
ATOM   2168  OD1 ASN A 175      -3.407   7.371  10.978  1.00  0.88           O  
ATOM   2169  ND2 ASN A 175      -5.177   8.337  11.812  1.00  1.15           N  
ATOM   2170  H   ASN A 175      -4.959   3.775   9.985  1.00  0.42           H  
ATOM   2171  HA  ASN A 175      -3.204   5.282  11.830  1.00  0.45           H  
ATOM   2172  HB2 ASN A 175      -5.762   5.716  10.582  1.00  0.45           H  
ATOM   2173  HB3 ASN A 175      -5.912   5.903  12.328  1.00  0.49           H  
ATOM   2174 HD21 ASN A 175      -6.089   8.258  12.162  1.00  1.77           H  
ATOM   2175 HD22 ASN A 175      -4.745   9.215  11.763  1.00  1.18           H  
ATOM   2176  N   ASP A 176      -4.522   2.709  12.895  1.00  0.45           N  
ATOM   2177  CA  ASP A 176      -4.866   1.915  14.113  1.00  0.50           C  
ATOM   2178  C   ASP A 176      -3.724   0.959  14.477  1.00  0.49           C  
ATOM   2179  O   ASP A 176      -3.050   1.141  15.470  1.00  0.51           O  
ATOM   2180  CB  ASP A 176      -6.139   1.106  13.852  1.00  0.52           C  
ATOM   2181  CG  ASP A 176      -7.336   1.816  14.486  1.00  0.77           C  
ATOM   2182  OD1 ASP A 176      -7.181   2.337  15.579  1.00  1.44           O  
ATOM   2183  OD2 ASP A 176      -8.388   1.827  13.868  1.00  1.32           O  
ATOM   2184  H   ASP A 176      -4.305   2.254  12.055  1.00  0.44           H  
ATOM   2185  HA  ASP A 176      -5.037   2.588  14.939  1.00  0.54           H  
ATOM   2186  HB2 ASP A 176      -6.295   1.014  12.787  1.00  0.61           H  
ATOM   2187  HB3 ASP A 176      -6.035   0.123  14.287  1.00  0.59           H  
ATOM   2188  N   HIS A 177      -3.508  -0.062  13.694  1.00  0.49           N  
ATOM   2189  CA  HIS A 177      -2.414  -1.028  14.015  1.00  0.51           C  
ATOM   2190  C   HIS A 177      -1.066  -0.489  13.529  1.00  0.48           C  
ATOM   2191  O   HIS A 177      -0.070  -0.572  14.221  1.00  0.51           O  
ATOM   2192  CB  HIS A 177      -2.701  -2.365  13.328  1.00  0.55           C  
ATOM   2193  CG  HIS A 177      -3.881  -3.025  13.985  1.00  0.68           C  
ATOM   2194  ND1 HIS A 177      -3.734  -3.989  14.970  1.00  0.91           N  
ATOM   2195  CD2 HIS A 177      -5.234  -2.871  13.809  1.00  0.76           C  
ATOM   2196  CE1 HIS A 177      -4.967  -4.375  15.346  1.00  1.04           C  
ATOM   2197  NE2 HIS A 177      -5.918  -3.724  14.670  1.00  0.96           N  
ATOM   2198  H   HIS A 177      -4.067  -0.200  12.900  1.00  0.50           H  
ATOM   2199  HA  HIS A 177      -2.374  -1.178  15.083  1.00  0.55           H  
ATOM   2200  HB2 HIS A 177      -2.919  -2.193  12.284  1.00  0.50           H  
ATOM   2201  HB3 HIS A 177      -1.836  -3.006  13.414  1.00  0.62           H  
ATOM   2202  HD1 HIS A 177      -2.887  -4.328  15.327  1.00  1.03           H  
ATOM   2203  HD2 HIS A 177      -5.697  -2.191  13.109  1.00  0.79           H  
ATOM   2204  HE1 HIS A 177      -5.164  -5.120  16.103  1.00  1.25           H  
ATOM   2205  N   LEU A 178      -1.023   0.056  12.348  1.00  0.45           N  
ATOM   2206  CA  LEU A 178       0.264   0.595  11.822  1.00  0.43           C  
ATOM   2207  C   LEU A 178       0.564   1.972  12.439  1.00  0.46           C  
ATOM   2208  O   LEU A 178       1.622   2.532  12.229  1.00  0.67           O  
ATOM   2209  CB  LEU A 178       0.162   0.729  10.302  1.00  0.42           C  
ATOM   2210  CG  LEU A 178      -0.074  -0.648   9.681  1.00  0.52           C  
ATOM   2211  CD1 LEU A 178      -1.131  -0.539   8.582  1.00  0.71           C  
ATOM   2212  CD2 LEU A 178       1.234  -1.165   9.078  1.00  1.11           C  
ATOM   2213  H   LEU A 178      -1.835   0.110  11.804  1.00  0.47           H  
ATOM   2214  HA  LEU A 178       1.064  -0.088  12.066  1.00  0.44           H  
ATOM   2215  HB2 LEU A 178      -0.661   1.382  10.053  1.00  0.58           H  
ATOM   2216  HB3 LEU A 178       1.078   1.142   9.914  1.00  0.50           H  
ATOM   2217  HG  LEU A 178      -0.416  -1.332  10.444  1.00  1.08           H  
ATOM   2218 HD11 LEU A 178      -0.972   0.368   8.019  1.00  1.41           H  
ATOM   2219 HD12 LEU A 178      -1.054  -1.391   7.922  1.00  1.37           H  
ATOM   2220 HD13 LEU A 178      -2.114  -0.518   9.029  1.00  1.12           H  
ATOM   2221 HD21 LEU A 178       1.999  -1.186   9.841  1.00  1.67           H  
ATOM   2222 HD22 LEU A 178       1.084  -2.162   8.691  1.00  1.55           H  
ATOM   2223 HD23 LEU A 178       1.544  -0.510   8.277  1.00  1.75           H  
ATOM   2224  N   GLU A 179      -0.350   2.525  13.194  1.00  0.50           N  
ATOM   2225  CA  GLU A 179      -0.108   3.859  13.811  1.00  0.54           C  
ATOM   2226  C   GLU A 179       0.914   3.777  14.960  1.00  0.57           C  
ATOM   2227  O   GLU A 179       1.893   4.497  14.946  1.00  0.58           O  
ATOM   2228  CB  GLU A 179      -1.429   4.422  14.343  1.00  0.58           C  
ATOM   2229  CG  GLU A 179      -1.570   5.876  13.896  1.00  0.86           C  
ATOM   2230  CD  GLU A 179      -2.861   6.465  14.465  1.00  0.98           C  
ATOM   2231  OE1 GLU A 179      -3.330   5.956  15.470  1.00  1.66           O  
ATOM   2232  OE2 GLU A 179      -3.361   7.416  13.887  1.00  1.61           O  
ATOM   2233  H   GLU A 179      -1.200   2.068  13.354  1.00  0.65           H  
ATOM   2234  HA  GLU A 179       0.273   4.527  13.055  1.00  0.54           H  
ATOM   2235  HB2 GLU A 179      -2.249   3.840  13.952  1.00  0.58           H  
ATOM   2236  HB3 GLU A 179      -1.437   4.379  15.420  1.00  0.76           H  
ATOM   2237  HG2 GLU A 179      -0.724   6.443  14.256  1.00  1.48           H  
ATOM   2238  HG3 GLU A 179      -1.600   5.918  12.818  1.00  1.35           H  
ATOM   2239  N   PRO A 180       0.669   2.922  15.931  1.00  0.61           N  
ATOM   2240  CA  PRO A 180       1.568   2.771  17.085  1.00  0.67           C  
ATOM   2241  C   PRO A 180       2.885   2.080  16.698  1.00  0.65           C  
ATOM   2242  O   PRO A 180       3.782   1.965  17.510  1.00  0.91           O  
ATOM   2243  CB  PRO A 180       0.806   1.929  18.101  1.00  0.75           C  
ATOM   2244  CG  PRO A 180      -0.194   1.143  17.222  1.00  0.72           C  
ATOM   2245  CD  PRO A 180      -0.510   2.023  15.988  1.00  0.65           C  
ATOM   2246  HA  PRO A 180       1.777   3.738  17.512  1.00  0.71           H  
ATOM   2247  HB2 PRO A 180       1.478   1.258  18.620  1.00  0.79           H  
ATOM   2248  HB3 PRO A 180       0.273   2.556  18.797  1.00  0.79           H  
ATOM   2249  HG2 PRO A 180       0.250   0.208  16.907  1.00  0.73           H  
ATOM   2250  HG3 PRO A 180      -1.101   0.953  17.774  1.00  0.77           H  
ATOM   2251  HD2 PRO A 180      -0.581   1.410  15.107  1.00  0.65           H  
ATOM   2252  HD3 PRO A 180      -1.413   2.587  16.142  1.00  0.65           H  
ATOM   2253  N   TRP A 181       3.025   1.621  15.481  1.00  0.50           N  
ATOM   2254  CA  TRP A 181       4.301   0.950  15.096  1.00  0.48           C  
ATOM   2255  C   TRP A 181       5.103   1.852  14.152  1.00  0.50           C  
ATOM   2256  O   TRP A 181       6.312   1.766  14.082  1.00  0.77           O  
ATOM   2257  CB  TRP A 181       4.004  -0.379  14.399  1.00  0.47           C  
ATOM   2258  CG  TRP A 181       5.217  -1.249  14.481  1.00  0.66           C  
ATOM   2259  CD1 TRP A 181       5.625  -1.911  15.588  1.00  1.85           C  
ATOM   2260  CD2 TRP A 181       6.190  -1.557  13.441  1.00  0.51           C  
ATOM   2261  NE1 TRP A 181       6.786  -2.602  15.294  1.00  1.97           N  
ATOM   2262  CE2 TRP A 181       7.173  -2.417  13.983  1.00  0.85           C  
ATOM   2263  CE3 TRP A 181       6.313  -1.177  12.093  1.00  1.66           C  
ATOM   2264  CZ2 TRP A 181       8.242  -2.882  13.216  1.00  0.66           C  
ATOM   2265  CZ3 TRP A 181       7.386  -1.645  11.317  1.00  2.08           C  
ATOM   2266  CH2 TRP A 181       8.348  -2.496  11.878  1.00  1.24           C  
ATOM   2267  H   TRP A 181       2.303   1.715  14.828  1.00  0.59           H  
ATOM   2268  HA  TRP A 181       4.885   0.761  15.985  1.00  0.52           H  
ATOM   2269  HB2 TRP A 181       3.174  -0.867  14.888  1.00  0.71           H  
ATOM   2270  HB3 TRP A 181       3.759  -0.198  13.363  1.00  0.53           H  
ATOM   2271  HD1 TRP A 181       5.126  -1.900  16.546  1.00  2.65           H  
ATOM   2272  HE1 TRP A 181       7.285  -3.161  15.924  1.00  2.80           H  
ATOM   2273  HE3 TRP A 181       5.576  -0.522  11.650  1.00  2.37           H  
ATOM   2274  HZ2 TRP A 181       8.981  -3.538  13.652  1.00  1.20           H  
ATOM   2275  HZ3 TRP A 181       7.469  -1.350  10.283  1.00  3.11           H  
ATOM   2276  HH2 TRP A 181       9.171  -2.852  11.275  1.00  1.57           H  
ATOM   2277  N   ILE A 182       4.446   2.714  13.425  1.00  0.51           N  
ATOM   2278  CA  ILE A 182       5.185   3.611  12.491  1.00  0.50           C  
ATOM   2279  C   ILE A 182       5.814   4.766  13.278  1.00  0.56           C  
ATOM   2280  O   ILE A 182       7.013   4.958  13.260  1.00  0.77           O  
ATOM   2281  CB  ILE A 182       4.216   4.151  11.431  1.00  0.50           C  
ATOM   2282  CG1 ILE A 182       4.355   3.323  10.150  1.00  0.59           C  
ATOM   2283  CG2 ILE A 182       4.534   5.613  11.115  1.00  0.54           C  
ATOM   2284  CD1 ILE A 182       3.009   2.688   9.804  1.00  0.66           C  
ATOM   2285  H   ILE A 182       3.470   2.772  13.492  1.00  0.72           H  
ATOM   2286  HA  ILE A 182       5.968   3.047  12.005  1.00  0.51           H  
ATOM   2287  HB  ILE A 182       3.203   4.076  11.799  1.00  0.58           H  
ATOM   2288 HG12 ILE A 182       4.669   3.965   9.340  1.00  0.67           H  
ATOM   2289 HG13 ILE A 182       5.089   2.546  10.300  1.00  0.91           H  
ATOM   2290 HG21 ILE A 182       5.599   5.734  10.996  1.00  1.08           H  
ATOM   2291 HG22 ILE A 182       4.038   5.897  10.198  1.00  1.13           H  
ATOM   2292 HG23 ILE A 182       4.186   6.242  11.919  1.00  1.18           H  
ATOM   2293 HD11 ILE A 182       2.211   3.295  10.204  1.00  1.20           H  
ATOM   2294 HD12 ILE A 182       2.908   2.620   8.731  1.00  1.28           H  
ATOM   2295 HD13 ILE A 182       2.959   1.698  10.234  1.00  1.16           H  
ATOM   2296  N   GLN A 183       5.021   5.536  13.970  1.00  0.53           N  
ATOM   2297  CA  GLN A 183       5.585   6.674  14.754  1.00  0.59           C  
ATOM   2298  C   GLN A 183       6.629   6.160  15.755  1.00  0.65           C  
ATOM   2299  O   GLN A 183       7.476   6.902  16.210  1.00  0.82           O  
ATOM   2300  CB  GLN A 183       4.457   7.375  15.514  1.00  0.65           C  
ATOM   2301  CG  GLN A 183       3.493   8.023  14.518  1.00  0.86           C  
ATOM   2302  CD  GLN A 183       2.932   9.313  15.118  1.00  1.12           C  
ATOM   2303  OE1 GLN A 183       3.666  10.114  15.662  1.00  1.80           O  
ATOM   2304  NE2 GLN A 183       1.650   9.550  15.042  1.00  1.49           N  
ATOM   2305  H   GLN A 183       4.055   5.367  13.976  1.00  0.59           H  
ATOM   2306  HA  GLN A 183       6.051   7.376  14.079  1.00  0.57           H  
ATOM   2307  HB2 GLN A 183       3.924   6.652  16.113  1.00  0.83           H  
ATOM   2308  HB3 GLN A 183       4.874   8.137  16.155  1.00  0.93           H  
ATOM   2309  HG2 GLN A 183       4.021   8.250  13.603  1.00  1.16           H  
ATOM   2310  HG3 GLN A 183       2.682   7.343  14.308  1.00  1.08           H  
ATOM   2311 HE21 GLN A 183       1.058   8.904  14.603  1.00  2.00           H  
ATOM   2312 HE22 GLN A 183       1.281  10.374  15.423  1.00  1.70           H  
ATOM   2313  N   GLU A 184       6.574   4.903  16.105  1.00  0.64           N  
ATOM   2314  CA  GLU A 184       7.560   4.353  17.079  1.00  0.71           C  
ATOM   2315  C   GLU A 184       8.991   4.651  16.618  1.00  0.63           C  
ATOM   2316  O   GLU A 184       9.813   5.112  17.385  1.00  0.74           O  
ATOM   2317  CB  GLU A 184       7.371   2.839  17.191  1.00  0.80           C  
ATOM   2318  CG  GLU A 184       6.809   2.495  18.572  1.00  0.96           C  
ATOM   2319  CD  GLU A 184       7.296   1.106  18.990  1.00  1.17           C  
ATOM   2320  OE1 GLU A 184       7.859   0.421  18.153  1.00  1.60           O  
ATOM   2321  OE2 GLU A 184       7.096   0.752  20.141  1.00  1.69           O  
ATOM   2322  H   GLU A 184       5.882   4.319  15.733  1.00  0.70           H  
ATOM   2323  HA  GLU A 184       7.396   4.804  18.046  1.00  0.79           H  
ATOM   2324  HB2 GLU A 184       6.682   2.505  16.428  1.00  0.80           H  
ATOM   2325  HB3 GLU A 184       8.322   2.346  17.059  1.00  0.84           H  
ATOM   2326  HG2 GLU A 184       7.148   3.228  19.290  1.00  1.04           H  
ATOM   2327  HG3 GLU A 184       5.730   2.500  18.534  1.00  0.99           H  
ATOM   2328  N   ASN A 185       9.303   4.389  15.377  1.00  0.50           N  
ATOM   2329  CA  ASN A 185      10.688   4.657  14.890  1.00  0.46           C  
ATOM   2330  C   ASN A 185      10.647   5.189  13.454  1.00  0.42           C  
ATOM   2331  O   ASN A 185      11.281   4.646  12.571  1.00  0.41           O  
ATOM   2332  CB  ASN A 185      11.490   3.352  14.920  1.00  0.53           C  
ATOM   2333  CG  ASN A 185      11.033   2.497  16.104  1.00  1.06           C  
ATOM   2334  OD1 ASN A 185      11.337   2.802  17.241  1.00  1.90           O  
ATOM   2335  ND2 ASN A 185      10.311   1.432  15.885  1.00  1.35           N  
ATOM   2336  H   ASN A 185       8.632   4.012  14.770  1.00  0.47           H  
ATOM   2337  HA  ASN A 185      11.162   5.384  15.531  1.00  0.47           H  
ATOM   2338  HB2 ASN A 185      11.327   2.808  13.999  1.00  0.77           H  
ATOM   2339  HB3 ASN A 185      12.541   3.576  15.023  1.00  0.75           H  
ATOM   2340 HD21 ASN A 185      10.066   1.185  14.969  1.00  1.66           H  
ATOM   2341 HD22 ASN A 185      10.013   0.878  16.637  1.00  1.76           H  
ATOM   2342  N   GLY A 186       9.909   6.244  13.214  1.00  0.42           N  
ATOM   2343  CA  GLY A 186       9.830   6.803  11.830  1.00  0.40           C  
ATOM   2344  C   GLY A 186       9.448   5.682  10.868  1.00  0.35           C  
ATOM   2345  O   GLY A 186      10.289   5.085  10.227  1.00  0.44           O  
ATOM   2346  H   GLY A 186       9.406   6.665  13.941  1.00  0.47           H  
ATOM   2347  HA2 GLY A 186       9.081   7.581  11.797  1.00  0.41           H  
ATOM   2348  HA3 GLY A 186      10.786   7.208  11.542  1.00  0.42           H  
ATOM   2349  N   GLY A 187       8.188   5.387  10.771  1.00  0.42           N  
ATOM   2350  CA  GLY A 187       7.751   4.297   9.861  1.00  0.45           C  
ATOM   2351  C   GLY A 187       7.726   4.783   8.412  1.00  0.42           C  
ATOM   2352  O   GLY A 187       7.735   3.992   7.491  1.00  0.46           O  
ATOM   2353  H   GLY A 187       7.529   5.877  11.302  1.00  0.56           H  
ATOM   2354  HA2 GLY A 187       8.441   3.471   9.945  1.00  0.46           H  
ATOM   2355  HA3 GLY A 187       6.762   3.969  10.143  1.00  0.50           H  
ATOM   2356  N   TRP A 188       7.696   6.068   8.189  1.00  0.38           N  
ATOM   2357  CA  TRP A 188       7.672   6.555   6.785  1.00  0.37           C  
ATOM   2358  C   TRP A 188       9.101   6.825   6.323  1.00  0.35           C  
ATOM   2359  O   TRP A 188       9.474   6.506   5.211  1.00  0.39           O  
ATOM   2360  CB  TRP A 188       6.825   7.825   6.685  1.00  0.38           C  
ATOM   2361  CG  TRP A 188       5.374   7.455   6.732  1.00  0.34           C  
ATOM   2362  CD1 TRP A 188       4.450   8.051   7.522  1.00  0.34           C  
ATOM   2363  CD2 TRP A 188       4.662   6.420   5.982  1.00  0.34           C  
ATOM   2364  NE1 TRP A 188       3.222   7.450   7.307  1.00  0.36           N  
ATOM   2365  CE2 TRP A 188       3.302   6.439   6.372  1.00  0.37           C  
ATOM   2366  CE3 TRP A 188       5.056   5.474   5.014  1.00  0.37           C  
ATOM   2367  CZ2 TRP A 188       2.370   5.555   5.826  1.00  0.43           C  
ATOM   2368  CZ3 TRP A 188       4.120   4.585   4.463  1.00  0.42           C  
ATOM   2369  CH2 TRP A 188       2.780   4.625   4.869  1.00  0.45           C  
ATOM   2370  H   TRP A 188       7.692   6.705   8.936  1.00  0.38           H  
ATOM   2371  HA  TRP A 188       7.244   5.790   6.161  1.00  0.38           H  
ATOM   2372  HB2 TRP A 188       7.058   8.479   7.512  1.00  0.41           H  
ATOM   2373  HB3 TRP A 188       7.038   8.329   5.756  1.00  0.42           H  
ATOM   2374  HD1 TRP A 188       4.640   8.864   8.207  1.00  0.37           H  
ATOM   2375  HE1 TRP A 188       2.386   7.698   7.754  1.00  0.40           H  
ATOM   2376  HE3 TRP A 188       6.082   5.435   4.688  1.00  0.38           H  
ATOM   2377  HZ2 TRP A 188       1.338   5.591   6.140  1.00  0.48           H  
ATOM   2378  HZ3 TRP A 188       4.435   3.865   3.723  1.00  0.46           H  
ATOM   2379  HH2 TRP A 188       2.065   3.938   4.441  1.00  0.52           H  
ATOM   2380  N   ASP A 189       9.912   7.395   7.167  1.00  0.34           N  
ATOM   2381  CA  ASP A 189      11.318   7.661   6.765  1.00  0.34           C  
ATOM   2382  C   ASP A 189      12.043   6.318   6.656  1.00  0.35           C  
ATOM   2383  O   ASP A 189      12.928   6.140   5.842  1.00  0.37           O  
ATOM   2384  CB  ASP A 189      12.002   8.533   7.820  1.00  0.35           C  
ATOM   2385  CG  ASP A 189      13.303   9.099   7.248  1.00  0.58           C  
ATOM   2386  OD1 ASP A 189      13.227   9.871   6.306  1.00  1.30           O  
ATOM   2387  OD2 ASP A 189      14.354   8.751   7.761  1.00  1.27           O  
ATOM   2388  H   ASP A 189       9.601   7.636   8.065  1.00  0.37           H  
ATOM   2389  HA  ASP A 189      11.332   8.162   5.807  1.00  0.35           H  
ATOM   2390  HB2 ASP A 189      11.345   9.346   8.096  1.00  0.41           H  
ATOM   2391  HB3 ASP A 189      12.224   7.937   8.692  1.00  0.40           H  
ATOM   2392  N   THR A 190      11.664   5.367   7.472  1.00  0.34           N  
ATOM   2393  CA  THR A 190      12.316   4.030   7.422  1.00  0.36           C  
ATOM   2394  C   THR A 190      11.767   3.251   6.226  1.00  0.38           C  
ATOM   2395  O   THR A 190      12.506   2.651   5.473  1.00  0.42           O  
ATOM   2396  CB  THR A 190      12.014   3.263   8.712  1.00  0.36           C  
ATOM   2397  OG1 THR A 190      12.495   4.004   9.825  1.00  0.39           O  
ATOM   2398  CG2 THR A 190      12.704   1.899   8.667  1.00  0.37           C  
ATOM   2399  H   THR A 190      10.944   5.534   8.116  1.00  0.33           H  
ATOM   2400  HA  THR A 190      13.384   4.152   7.314  1.00  0.39           H  
ATOM   2401  HB  THR A 190      10.946   3.118   8.808  1.00  0.35           H  
ATOM   2402  HG1 THR A 190      13.438   3.844   9.903  1.00  0.86           H  
ATOM   2403 HG21 THR A 190      13.699   2.013   8.261  1.00  1.09           H  
ATOM   2404 HG22 THR A 190      12.767   1.494   9.666  1.00  1.01           H  
ATOM   2405 HG23 THR A 190      12.135   1.228   8.041  1.00  1.12           H  
ATOM   2406  N   PHE A 191      10.473   3.257   6.043  1.00  0.37           N  
ATOM   2407  CA  PHE A 191       9.884   2.518   4.891  1.00  0.41           C  
ATOM   2408  C   PHE A 191      10.512   3.024   3.593  1.00  0.44           C  
ATOM   2409  O   PHE A 191      10.628   2.300   2.626  1.00  0.59           O  
ATOM   2410  CB  PHE A 191       8.374   2.754   4.845  1.00  0.41           C  
ATOM   2411  CG  PHE A 191       7.918   2.769   3.406  1.00  0.49           C  
ATOM   2412  CD1 PHE A 191       7.931   1.588   2.655  1.00  1.42           C  
ATOM   2413  CD2 PHE A 191       7.482   3.965   2.822  1.00  1.19           C  
ATOM   2414  CE1 PHE A 191       7.509   1.603   1.321  1.00  1.57           C  
ATOM   2415  CE2 PHE A 191       7.060   3.979   1.488  1.00  1.17           C  
ATOM   2416  CZ  PHE A 191       7.073   2.798   0.738  1.00  0.80           C  
ATOM   2417  H   PHE A 191       9.891   3.749   6.661  1.00  0.35           H  
ATOM   2418  HA  PHE A 191      10.081   1.461   5.000  1.00  0.43           H  
ATOM   2419  HB2 PHE A 191       7.869   1.961   5.377  1.00  0.41           H  
ATOM   2420  HB3 PHE A 191       8.143   3.703   5.305  1.00  0.43           H  
ATOM   2421  HD1 PHE A 191       8.268   0.666   3.105  1.00  2.25           H  
ATOM   2422  HD2 PHE A 191       7.474   4.876   3.400  1.00  2.07           H  
ATOM   2423  HE1 PHE A 191       7.521   0.693   0.741  1.00  2.48           H  
ATOM   2424  HE2 PHE A 191       6.723   4.901   1.038  1.00  1.97           H  
ATOM   2425  HZ  PHE A 191       6.746   2.807  -0.290  1.00  0.94           H  
ATOM   2426  N   VAL A 192      10.918   4.264   3.563  1.00  0.35           N  
ATOM   2427  CA  VAL A 192      11.538   4.817   2.327  1.00  0.40           C  
ATOM   2428  C   VAL A 192      13.031   4.471   2.307  1.00  0.44           C  
ATOM   2429  O   VAL A 192      13.633   4.336   1.261  1.00  0.51           O  
ATOM   2430  CB  VAL A 192      11.362   6.338   2.310  1.00  0.40           C  
ATOM   2431  CG1 VAL A 192      12.321   6.955   1.293  1.00  0.47           C  
ATOM   2432  CG2 VAL A 192       9.920   6.680   1.923  1.00  0.41           C  
ATOM   2433  H   VAL A 192      10.814   4.834   4.354  1.00  0.30           H  
ATOM   2434  HA  VAL A 192      11.058   4.389   1.460  1.00  0.42           H  
ATOM   2435  HB  VAL A 192      11.576   6.735   3.292  1.00  0.40           H  
ATOM   2436 HG11 VAL A 192      12.278   6.394   0.372  1.00  1.08           H  
ATOM   2437 HG12 VAL A 192      12.034   7.979   1.105  1.00  1.16           H  
ATOM   2438 HG13 VAL A 192      13.326   6.929   1.685  1.00  1.13           H  
ATOM   2439 HG21 VAL A 192       9.571   5.980   1.179  1.00  1.08           H  
ATOM   2440 HG22 VAL A 192       9.288   6.622   2.797  1.00  1.11           H  
ATOM   2441 HG23 VAL A 192       9.884   7.682   1.519  1.00  1.09           H  
ATOM   2442  N   GLU A 193      13.633   4.330   3.458  1.00  0.41           N  
ATOM   2443  CA  GLU A 193      15.086   3.995   3.512  1.00  0.46           C  
ATOM   2444  C   GLU A 193      15.313   2.554   3.040  1.00  0.50           C  
ATOM   2445  O   GLU A 193      16.373   2.212   2.556  1.00  0.56           O  
ATOM   2446  CB  GLU A 193      15.581   4.138   4.953  1.00  0.46           C  
ATOM   2447  CG  GLU A 193      17.025   4.643   4.951  1.00  0.56           C  
ATOM   2448  CD  GLU A 193      17.468   4.928   6.387  1.00  1.34           C  
ATOM   2449  OE1 GLU A 193      16.675   4.705   7.286  1.00  2.06           O  
ATOM   2450  OE2 GLU A 193      18.594   5.363   6.563  1.00  2.04           O  
ATOM   2451  H   GLU A 193      13.129   4.445   4.290  1.00  0.37           H  
ATOM   2452  HA  GLU A 193      15.635   4.672   2.876  1.00  0.50           H  
ATOM   2453  HB2 GLU A 193      14.953   4.840   5.481  1.00  0.41           H  
ATOM   2454  HB3 GLU A 193      15.539   3.178   5.445  1.00  0.46           H  
ATOM   2455  HG2 GLU A 193      17.669   3.892   4.516  1.00  1.00           H  
ATOM   2456  HG3 GLU A 193      17.088   5.551   4.370  1.00  1.04           H  
ATOM   2457  N   LEU A 194      14.331   1.705   3.178  1.00  0.48           N  
ATOM   2458  CA  LEU A 194      14.502   0.289   2.738  1.00  0.52           C  
ATOM   2459  C   LEU A 194      13.766   0.057   1.414  1.00  0.59           C  
ATOM   2460  O   LEU A 194      14.093  -0.842   0.665  1.00  1.03           O  
ATOM   2461  CB  LEU A 194      13.931  -0.646   3.806  1.00  0.48           C  
ATOM   2462  CG  LEU A 194      14.474  -0.246   5.178  1.00  0.46           C  
ATOM   2463  CD1 LEU A 194      14.198  -1.366   6.183  1.00  0.48           C  
ATOM   2464  CD2 LEU A 194      15.982  -0.011   5.079  1.00  0.47           C  
ATOM   2465  H   LEU A 194      13.483   1.995   3.573  1.00  0.46           H  
ATOM   2466  HA  LEU A 194      15.553   0.080   2.606  1.00  0.56           H  
ATOM   2467  HB2 LEU A 194      12.853  -0.574   3.809  1.00  0.49           H  
ATOM   2468  HB3 LEU A 194      14.223  -1.662   3.588  1.00  0.50           H  
ATOM   2469  HG  LEU A 194      13.986   0.660   5.507  1.00  0.47           H  
ATOM   2470 HD11 LEU A 194      13.284  -1.874   5.914  1.00  1.13           H  
ATOM   2471 HD12 LEU A 194      15.018  -2.070   6.171  1.00  1.17           H  
ATOM   2472 HD13 LEU A 194      14.100  -0.946   7.172  1.00  1.09           H  
ATOM   2473 HD21 LEU A 194      16.392  -0.627   4.293  1.00  1.06           H  
ATOM   2474 HD22 LEU A 194      16.171   1.029   4.856  1.00  1.07           H  
ATOM   2475 HD23 LEU A 194      16.449  -0.267   6.019  1.00  1.20           H  
ATOM   2476  N   TYR A 195      12.777   0.855   1.118  1.00  0.48           N  
ATOM   2477  CA  TYR A 195      12.027   0.673  -0.157  1.00  0.51           C  
ATOM   2478  C   TYR A 195      12.062   1.978  -0.954  1.00  0.66           C  
ATOM   2479  O   TYR A 195      11.097   2.357  -1.586  1.00  1.29           O  
ATOM   2480  CB  TYR A 195      10.574   0.304   0.154  1.00  0.48           C  
ATOM   2481  CG  TYR A 195      10.522  -1.074   0.771  1.00  0.37           C  
ATOM   2482  CD1 TYR A 195      10.700  -1.230   2.151  1.00  1.27           C  
ATOM   2483  CD2 TYR A 195      10.295  -2.195  -0.037  1.00  1.20           C  
ATOM   2484  CE1 TYR A 195      10.650  -2.506   2.724  1.00  1.27           C  
ATOM   2485  CE2 TYR A 195      10.245  -3.472   0.536  1.00  1.22           C  
ATOM   2486  CZ  TYR A 195      10.423  -3.627   1.917  1.00  0.41           C  
ATOM   2487  OH  TYR A 195      10.374  -4.885   2.482  1.00  0.52           O  
ATOM   2488  H   TYR A 195      12.526   1.573   1.732  1.00  0.72           H  
ATOM   2489  HA  TYR A 195      12.484  -0.116  -0.735  1.00  0.49           H  
ATOM   2490  HB2 TYR A 195      10.161   1.023   0.847  1.00  0.53           H  
ATOM   2491  HB3 TYR A 195       9.998   0.311  -0.758  1.00  0.54           H  
ATOM   2492  HD1 TYR A 195      10.875  -0.365   2.773  1.00  2.18           H  
ATOM   2493  HD2 TYR A 195      10.158  -2.075  -1.101  1.00  2.10           H  
ATOM   2494  HE1 TYR A 195      10.787  -2.626   3.788  1.00  2.16           H  
ATOM   2495  HE2 TYR A 195      10.070  -4.337  -0.086  1.00  2.12           H  
ATOM   2496  HH  TYR A 195      10.378  -5.530   1.770  1.00  1.04           H  
ATOM   2497  N   GLY A 196      13.169   2.670  -0.925  1.00  0.40           N  
ATOM   2498  CA  GLY A 196      13.270   3.954  -1.678  1.00  0.43           C  
ATOM   2499  C   GLY A 196      13.059   3.700  -3.172  1.00  0.55           C  
ATOM   2500  O   GLY A 196      12.561   2.667  -3.575  1.00  1.34           O  
ATOM   2501  H   GLY A 196      13.934   2.346  -0.406  1.00  0.72           H  
ATOM   2502  HA2 GLY A 196      12.515   4.639  -1.319  1.00  0.56           H  
ATOM   2503  HA3 GLY A 196      14.248   4.384  -1.524  1.00  0.50           H  
ATOM   2504  N   ASN A 197      13.435   4.640  -3.996  1.00  0.67           N  
ATOM   2505  CA  ASN A 197      13.260   4.465  -5.466  1.00  0.66           C  
ATOM   2506  C   ASN A 197      14.041   3.236  -5.937  1.00  0.70           C  
ATOM   2507  O   ASN A 197      15.245   3.161  -5.789  1.00  1.23           O  
ATOM   2508  CB  ASN A 197      13.788   5.706  -6.188  1.00  0.74           C  
ATOM   2509  CG  ASN A 197      12.652   6.371  -6.968  1.00  1.41           C  
ATOM   2510  OD1 ASN A 197      11.505   6.303  -6.573  1.00  2.19           O  
ATOM   2511  ND2 ASN A 197      12.925   7.017  -8.069  1.00  1.84           N  
ATOM   2512  H   ASN A 197      13.833   5.464  -3.647  1.00  1.29           H  
ATOM   2513  HA  ASN A 197      12.212   4.335  -5.692  1.00  0.67           H  
ATOM   2514  HB2 ASN A 197      14.182   6.402  -5.462  1.00  1.03           H  
ATOM   2515  HB3 ASN A 197      14.571   5.417  -6.873  1.00  1.09           H  
ATOM   2516 HD21 ASN A 197      13.850   7.072  -8.389  1.00  1.90           H  
ATOM   2517 HD22 ASN A 197      12.205   7.447  -8.577  1.00  2.47           H  
ATOM   2518  N   ASN A 198      13.365   2.274  -6.507  1.00  0.85           N  
ATOM   2519  CA  ASN A 198      14.064   1.051  -6.991  1.00  0.91           C  
ATOM   2520  C   ASN A 198      14.900   0.451  -5.859  1.00  0.76           C  
ATOM   2521  O   ASN A 198      16.010   0.004  -6.066  1.00  0.87           O  
ATOM   2522  CB  ASN A 198      14.978   1.420  -8.160  1.00  1.13           C  
ATOM   2523  CG  ASN A 198      14.163   2.130  -9.242  1.00  1.61           C  
ATOM   2524  OD1 ASN A 198      13.489   3.104  -8.971  1.00  2.27           O  
ATOM   2525  ND2 ASN A 198      14.197   1.681 -10.467  1.00  1.87           N  
ATOM   2526  H   ASN A 198      12.396   2.358  -6.618  1.00  1.29           H  
ATOM   2527  HA  ASN A 198      13.334   0.327  -7.321  1.00  1.01           H  
ATOM   2528  HB2 ASN A 198      15.763   2.074  -7.810  1.00  1.20           H  
ATOM   2529  HB3 ASN A 198      15.413   0.523  -8.571  1.00  1.13           H  
ATOM   2530 HD21 ASN A 198      14.741   0.895 -10.686  1.00  2.12           H  
ATOM   2531 HD22 ASN A 198      13.679   2.128 -11.168  1.00  2.20           H  
ATOM   2532  N   ALA A 199      14.377   0.437  -4.665  1.00  0.64           N  
ATOM   2533  CA  ALA A 199      15.144  -0.134  -3.524  1.00  0.70           C  
ATOM   2534  C   ALA A 199      15.183  -1.657  -3.650  1.00  0.79           C  
ATOM   2535  O   ALA A 199      16.157  -2.293  -3.302  1.00  0.94           O  
ATOM   2536  CB  ALA A 199      14.468   0.250  -2.209  1.00  0.78           C  
ATOM   2537  H   ALA A 199      13.479   0.803  -4.518  1.00  0.63           H  
ATOM   2538  HA  ALA A 199      16.152   0.254  -3.537  1.00  0.76           H  
ATOM   2539  HB1 ALA A 199      13.427   0.468  -2.392  1.00  1.27           H  
ATOM   2540  HB2 ALA A 199      14.547  -0.570  -1.512  1.00  1.25           H  
ATOM   2541  HB3 ALA A 199      14.953   1.122  -1.797  1.00  1.35           H  
ATOM   2542  N   ALA A 200      14.131  -2.249  -4.145  1.00  0.80           N  
ATOM   2543  CA  ALA A 200      14.112  -3.731  -4.293  1.00  0.97           C  
ATOM   2544  C   ALA A 200      15.319  -4.168  -5.125  1.00  1.01           C  
ATOM   2545  O   ALA A 200      16.066  -5.046  -4.742  1.00  1.16           O  
ATOM   2546  CB  ALA A 200      12.821  -4.157  -4.994  1.00  1.09           C  
ATOM   2547  H   ALA A 200      13.354  -1.719  -4.421  1.00  0.77           H  
ATOM   2548  HA  ALA A 200      14.162  -4.191  -3.317  1.00  1.07           H  
ATOM   2549  HB1 ALA A 200      12.135  -3.324  -5.022  1.00  1.64           H  
ATOM   2550  HB2 ALA A 200      13.045  -4.473  -6.002  1.00  1.54           H  
ATOM   2551  HB3 ALA A 200      12.370  -4.976  -4.452  1.00  1.27           H  
ATOM   2552  N   ALA A 201      15.517  -3.558  -6.262  1.00  0.98           N  
ATOM   2553  CA  ALA A 201      16.678  -3.933  -7.118  1.00  1.10           C  
ATOM   2554  C   ALA A 201      17.968  -3.393  -6.494  1.00  1.11           C  
ATOM   2555  O   ALA A 201      19.039  -3.919  -6.718  1.00  1.29           O  
ATOM   2556  CB  ALA A 201      16.496  -3.332  -8.514  1.00  1.19           C  
ATOM   2557  H   ALA A 201      14.904  -2.850  -6.551  1.00  0.95           H  
ATOM   2558  HA  ALA A 201      16.739  -5.009  -7.194  1.00  1.21           H  
ATOM   2559  HB1 ALA A 201      16.431  -2.256  -8.437  1.00  1.48           H  
ATOM   2560  HB2 ALA A 201      17.341  -3.597  -9.133  1.00  1.56           H  
ATOM   2561  HB3 ALA A 201      15.590  -3.717  -8.957  1.00  1.60           H  
ATOM   2562  N   GLU A 202      17.877  -2.350  -5.710  1.00  1.00           N  
ATOM   2563  CA  GLU A 202      19.102  -1.785  -5.074  1.00  1.12           C  
ATOM   2564  C   GLU A 202      19.565  -2.692  -3.926  1.00  1.25           C  
ATOM   2565  O   GLU A 202      20.681  -2.589  -3.459  1.00  1.43           O  
ATOM   2566  CB  GLU A 202      18.795  -0.389  -4.531  1.00  1.06           C  
ATOM   2567  CG  GLU A 202      19.613   0.651  -5.299  1.00  1.19           C  
ATOM   2568  CD  GLU A 202      21.053   0.651  -4.784  1.00  1.50           C  
ATOM   2569  OE1 GLU A 202      21.246   0.964  -3.620  1.00  1.84           O  
ATOM   2570  OE2 GLU A 202      21.940   0.338  -5.561  1.00  2.07           O  
ATOM   2571  H   GLU A 202      17.005  -1.938  -5.539  1.00  0.88           H  
ATOM   2572  HA  GLU A 202      19.888  -1.719  -5.812  1.00  1.23           H  
ATOM   2573  HB2 GLU A 202      17.742  -0.180  -4.651  1.00  0.92           H  
ATOM   2574  HB3 GLU A 202      19.054  -0.345  -3.483  1.00  1.15           H  
ATOM   2575  HG2 GLU A 202      19.605   0.408  -6.352  1.00  1.24           H  
ATOM   2576  HG3 GLU A 202      19.180   1.629  -5.152  1.00  1.14           H  
ATOM   2577  N   SER A 203      18.728  -3.583  -3.465  1.00  1.23           N  
ATOM   2578  CA  SER A 203      19.146  -4.482  -2.356  1.00  1.43           C  
ATOM   2579  C   SER A 203      20.070  -5.568  -2.919  1.00  1.55           C  
ATOM   2580  O   SER A 203      20.898  -6.117  -2.219  1.00  1.75           O  
ATOM   2581  CB  SER A 203      17.910  -5.130  -1.730  1.00  1.44           C  
ATOM   2582  OG  SER A 203      18.230  -6.452  -1.318  1.00  1.63           O  
ATOM   2583  H   SER A 203      17.831  -3.664  -3.845  1.00  1.12           H  
ATOM   2584  HA  SER A 203      19.675  -3.911  -1.607  1.00  1.53           H  
ATOM   2585  HB2 SER A 203      17.597  -4.557  -0.873  1.00  1.47           H  
ATOM   2586  HB3 SER A 203      17.109  -5.150  -2.457  1.00  1.36           H  
ATOM   2587  HG  SER A 203      18.638  -6.403  -0.450  1.00  1.96           H  
ATOM   2588  N   ARG A 204      19.935  -5.880  -4.183  1.00  1.47           N  
ATOM   2589  CA  ARG A 204      20.800  -6.924  -4.796  1.00  1.61           C  
ATOM   2590  C   ARG A 204      21.967  -6.261  -5.540  1.00  1.70           C  
ATOM   2591  O   ARG A 204      23.009  -6.857  -5.729  1.00  1.86           O  
ATOM   2592  CB  ARG A 204      19.969  -7.752  -5.778  1.00  1.55           C  
ATOM   2593  CG  ARG A 204      20.506  -9.183  -5.814  1.00  1.80           C  
ATOM   2594  CD  ARG A 204      20.783  -9.590  -7.261  1.00  2.01           C  
ATOM   2595  NE  ARG A 204      19.564 -10.218  -7.844  1.00  2.06           N  
ATOM   2596  CZ  ARG A 204      19.055 -11.289  -7.297  1.00  2.31           C  
ATOM   2597  NH1 ARG A 204      19.727 -12.408  -7.303  1.00  2.59           N  
ATOM   2598  NH2 ARG A 204      17.874 -11.240  -6.743  1.00  2.96           N  
ATOM   2599  H   ARG A 204      19.262  -5.426  -4.730  1.00  1.35           H  
ATOM   2600  HA  ARG A 204      21.188  -7.571  -4.024  1.00  1.75           H  
ATOM   2601  HB2 ARG A 204      18.938  -7.762  -5.454  1.00  1.44           H  
ATOM   2602  HB3 ARG A 204      20.033  -7.316  -6.764  1.00  1.53           H  
ATOM   2603  HG2 ARG A 204      21.422  -9.237  -5.243  1.00  2.03           H  
ATOM   2604  HG3 ARG A 204      19.776  -9.852  -5.387  1.00  1.94           H  
ATOM   2605  HD2 ARG A 204      21.047  -8.714  -7.836  1.00  2.54           H  
ATOM   2606  HD3 ARG A 204      21.600 -10.296  -7.286  1.00  2.39           H  
ATOM   2607  HE  ARG A 204      19.144  -9.828  -8.639  1.00  2.42           H  
ATOM   2608 HH11 ARG A 204      20.632 -12.446  -7.727  1.00  2.77           H  
ATOM   2609 HH12 ARG A 204      19.337 -13.228  -6.883  1.00  3.04           H  
ATOM   2610 HH21 ARG A 204      17.359 -10.383  -6.738  1.00  3.25           H  
ATOM   2611 HH22 ARG A 204      17.485 -12.060  -6.324  1.00  3.47           H  
ATOM   2612  N   LYS A 205      21.805  -5.034  -5.964  1.00  1.64           N  
ATOM   2613  CA  LYS A 205      22.909  -4.344  -6.692  1.00  1.79           C  
ATOM   2614  C   LYS A 205      23.613  -3.374  -5.740  1.00  2.00           C  
ATOM   2615  O   LYS A 205      24.813  -3.429  -5.555  1.00  2.19           O  
ATOM   2616  CB  LYS A 205      22.331  -3.569  -7.876  1.00  1.69           C  
ATOM   2617  CG  LYS A 205      22.438  -4.425  -9.138  1.00  1.73           C  
ATOM   2618  CD  LYS A 205      22.642  -3.521 -10.355  1.00  1.81           C  
ATOM   2619  CE  LYS A 205      21.422  -2.614 -10.530  1.00  1.75           C  
ATOM   2620  NZ  LYS A 205      21.639  -1.711 -11.696  1.00  2.26           N  
ATOM   2621  H   LYS A 205      20.960  -4.566  -5.805  1.00  1.54           H  
ATOM   2622  HA  LYS A 205      23.616  -5.076  -7.053  1.00  1.87           H  
ATOM   2623  HB2 LYS A 205      21.293  -3.337  -7.683  1.00  1.59           H  
ATOM   2624  HB3 LYS A 205      22.886  -2.654  -8.014  1.00  1.78           H  
ATOM   2625  HG2 LYS A 205      23.277  -5.098  -9.044  1.00  1.83           H  
ATOM   2626  HG3 LYS A 205      21.532  -4.996  -9.263  1.00  1.66           H  
ATOM   2627  HD2 LYS A 205      23.524  -2.915 -10.208  1.00  1.88           H  
ATOM   2628  HD3 LYS A 205      22.765  -4.129 -11.238  1.00  1.95           H  
ATOM   2629  HE2 LYS A 205      20.545  -3.219 -10.702  1.00  2.01           H  
ATOM   2630  HE3 LYS A 205      21.282  -2.022  -9.638  1.00  1.75           H  
ATOM   2631  HZ1 LYS A 205      22.658  -1.533 -11.812  1.00  2.28           H  
ATOM   2632  HZ2 LYS A 205      21.265  -2.158 -12.556  1.00  2.74           H  
ATOM   2633  HZ3 LYS A 205      21.146  -0.810 -11.534  1.00  2.81           H  
ATOM   2634  N   GLY A 206      22.870  -2.488  -5.134  1.00  2.06           N  
ATOM   2635  CA  GLY A 206      23.482  -1.507  -4.188  1.00  2.34           C  
ATOM   2636  C   GLY A 206      24.256  -2.242  -3.084  1.00  2.60           C  
ATOM   2637  O   GLY A 206      25.126  -1.673  -2.455  1.00  3.07           O  
ATOM   2638  H   GLY A 206      21.906  -2.467  -5.301  1.00  1.99           H  
ATOM   2639  HA2 GLY A 206      24.157  -0.862  -4.731  1.00  2.49           H  
ATOM   2640  HA3 GLY A 206      22.702  -0.911  -3.738  1.00  2.53           H  
ATOM   2641  N   GLN A 207      23.942  -3.495  -2.846  1.00  2.61           N  
ATOM   2642  CA  GLN A 207      24.651  -4.278  -1.786  1.00  3.24           C  
ATOM   2643  C   GLN A 207      26.170  -4.081  -1.912  1.00  4.05           C  
ATOM   2644  O   GLN A 207      26.777  -3.434  -1.089  1.00  4.58           O  
ATOM   2645  CB  GLN A 207      24.295  -5.754  -1.954  1.00  3.71           C  
ATOM   2646  CG  GLN A 207      24.357  -6.447  -0.598  1.00  3.94           C  
ATOM   2647  CD  GLN A 207      23.348  -7.598  -0.564  1.00  4.64           C  
ATOM   2648  OE1 GLN A 207      22.787  -7.958  -1.579  1.00  5.01           O  
ATOM   2649  NE2 GLN A 207      23.093  -8.193   0.569  1.00  5.17           N  
ATOM   2650  H   GLN A 207      23.234  -3.926  -3.365  1.00  2.42           H  
ATOM   2651  HA  GLN A 207      24.328  -3.945  -0.811  1.00  3.15           H  
ATOM   2652  HB2 GLN A 207      23.295  -5.838  -2.357  1.00  3.54           H  
ATOM   2653  HB3 GLN A 207      24.992  -6.220  -2.627  1.00  4.35           H  
ATOM   2654  HG2 GLN A 207      25.350  -6.832  -0.446  1.00  4.28           H  
ATOM   2655  HG3 GLN A 207      24.121  -5.740   0.182  1.00  3.55           H  
ATOM   2656 HE21 GLN A 207      23.545  -7.903   1.388  1.00  5.18           H  
ATOM   2657 HE22 GLN A 207      22.448  -8.931   0.600  1.00  5.75           H  
ATOM   2658  N   GLU A 208      26.771  -4.618  -2.945  1.00  4.52           N  
ATOM   2659  CA  GLU A 208      28.242  -4.463  -3.166  1.00  5.46           C  
ATOM   2660  C   GLU A 208      29.086  -4.989  -1.987  1.00  5.77           C  
ATOM   2661  O   GLU A 208      29.580  -6.097  -2.022  1.00  6.37           O  
ATOM   2662  CB  GLU A 208      28.550  -2.982  -3.404  1.00  6.08           C  
ATOM   2663  CG  GLU A 208      27.871  -2.530  -4.695  1.00  5.96           C  
ATOM   2664  CD  GLU A 208      28.589  -1.296  -5.245  1.00  7.10           C  
ATOM   2665  OE1 GLU A 208      28.938  -0.437  -4.452  1.00  7.49           O  
ATOM   2666  OE2 GLU A 208      28.779  -1.232  -6.448  1.00  7.77           O  
ATOM   2667  H   GLU A 208      26.249  -5.115  -3.596  1.00  4.47           H  
ATOM   2668  HA  GLU A 208      28.515  -5.013  -4.054  1.00  5.81           H  
ATOM   2669  HB2 GLU A 208      28.173  -2.397  -2.577  1.00  6.41           H  
ATOM   2670  HB3 GLU A 208      29.616  -2.843  -3.491  1.00  6.62           H  
ATOM   2671  HG2 GLU A 208      27.912  -3.330  -5.421  1.00  5.63           H  
ATOM   2672  HG3 GLU A 208      26.839  -2.284  -4.491  1.00  5.68           H  
ATOM   2673  N   ARG A 209      29.276  -4.186  -0.971  1.00  5.65           N  
ATOM   2674  CA  ARG A 209      30.109  -4.581   0.213  1.00  6.23           C  
ATOM   2675  C   ARG A 209      29.920  -6.053   0.646  1.00  6.43           C  
ATOM   2676  O   ARG A 209      30.636  -6.926   0.196  1.00  7.20           O  
ATOM   2677  CB  ARG A 209      29.787  -3.645   1.383  1.00  6.33           C  
ATOM   2678  CG  ARG A 209      30.659  -4.016   2.584  1.00  6.92           C  
ATOM   2679  CD  ARG A 209      29.773  -4.471   3.745  1.00  7.07           C  
ATOM   2680  NE  ARG A 209      30.450  -4.156   5.034  1.00  7.80           N  
ATOM   2681  CZ  ARG A 209      30.852  -5.123   5.813  1.00  8.26           C  
ATOM   2682  NH1 ARG A 209      31.983  -5.728   5.572  1.00  8.83           N  
ATOM   2683  NH2 ARG A 209      30.122  -5.486   6.832  1.00  8.43           N  
ATOM   2684  H   ARG A 209      28.887  -3.294  -0.991  1.00  5.39           H  
ATOM   2685  HA  ARG A 209      31.147  -4.442  -0.049  1.00  6.78           H  
ATOM   2686  HB2 ARG A 209      29.992  -2.625   1.090  1.00  6.59           H  
ATOM   2687  HB3 ARG A 209      28.746  -3.738   1.649  1.00  6.05           H  
ATOM   2688  HG2 ARG A 209      31.328  -4.818   2.307  1.00  7.15           H  
ATOM   2689  HG3 ARG A 209      31.235  -3.156   2.889  1.00  7.31           H  
ATOM   2690  HD2 ARG A 209      28.826  -3.954   3.699  1.00  6.83           H  
ATOM   2691  HD3 ARG A 209      29.606  -5.536   3.675  1.00  7.16           H  
ATOM   2692  HE  ARG A 209      30.595  -3.223   5.296  1.00  8.09           H  
ATOM   2693 HH11 ARG A 209      32.542  -5.450   4.790  1.00  8.90           H  
ATOM   2694 HH12 ARG A 209      32.291  -6.469   6.169  1.00  9.33           H  
ATOM   2695 HH21 ARG A 209      29.255  -5.023   7.016  1.00  8.20           H  
ATOM   2696 HH22 ARG A 209      30.430  -6.227   7.429  1.00  8.96           H  
ATOM   2697  N   LEU A 210      28.996  -6.341   1.531  1.00  6.00           N  
ATOM   2698  CA  LEU A 210      28.824  -7.763   1.991  1.00  6.62           C  
ATOM   2699  C   LEU A 210      28.223  -8.666   0.904  1.00  7.01           C  
ATOM   2700  O   LEU A 210      28.108  -9.861   1.092  1.00  7.89           O  
ATOM   2701  CB  LEU A 210      27.948  -7.841   3.258  1.00  6.42           C  
ATOM   2702  CG  LEU A 210      26.808  -6.812   3.239  1.00  5.46           C  
ATOM   2703  CD1 LEU A 210      26.083  -6.857   1.897  1.00  5.55           C  
ATOM   2704  CD2 LEU A 210      25.817  -7.142   4.357  1.00  5.35           C  
ATOM   2705  H   LEU A 210      28.442  -5.634   1.904  1.00  5.45           H  
ATOM   2706  HA  LEU A 210      29.802  -8.149   2.238  1.00  7.22           H  
ATOM   2707  HB2 LEU A 210      27.522  -8.829   3.324  1.00  7.03           H  
ATOM   2708  HB3 LEU A 210      28.568  -7.666   4.125  1.00  6.57           H  
ATOM   2709  HG  LEU A 210      27.210  -5.823   3.399  1.00  5.10           H  
ATOM   2710 HD11 LEU A 210      25.931  -7.886   1.604  1.00  5.43           H  
ATOM   2711 HD12 LEU A 210      25.127  -6.365   1.988  1.00  5.42           H  
ATOM   2712 HD13 LEU A 210      26.677  -6.354   1.149  1.00  6.22           H  
ATOM   2713 HD21 LEU A 210      26.325  -7.112   5.309  1.00  5.50           H  
ATOM   2714 HD22 LEU A 210      25.015  -6.418   4.354  1.00  5.29           H  
ATOM   2715 HD23 LEU A 210      25.410  -8.130   4.197  1.00  5.58           H  
ATOM   2716  N   GLU A 211      27.839  -8.136  -0.219  1.00  6.59           N  
ATOM   2717  CA  GLU A 211      27.255  -9.014  -1.273  1.00  7.27           C  
ATOM   2718  C   GLU A 211      28.354  -9.874  -1.907  1.00  8.23           C  
ATOM   2719  O   GLU A 211      28.286 -11.086  -1.896  1.00  8.53           O  
ATOM   2720  CB  GLU A 211      26.603  -8.157  -2.354  1.00  6.93           C  
ATOM   2721  CG  GLU A 211      26.727  -8.866  -3.703  1.00  7.53           C  
ATOM   2722  CD  GLU A 211      25.746  -8.249  -4.702  1.00  8.25           C  
ATOM   2723  OE1 GLU A 211      24.552  -8.387  -4.492  1.00  8.75           O  
ATOM   2724  OE2 GLU A 211      26.206  -7.651  -5.660  1.00  8.49           O  
ATOM   2725  H   GLU A 211      27.929  -7.176  -0.372  1.00  5.99           H  
ATOM   2726  HA  GLU A 211      26.509  -9.657  -0.829  1.00  7.55           H  
ATOM   2727  HB2 GLU A 211      25.562  -8.016  -2.113  1.00  6.46           H  
ATOM   2728  HB3 GLU A 211      27.096  -7.199  -2.404  1.00  7.00           H  
ATOM   2729  HG2 GLU A 211      27.735  -8.757  -4.073  1.00  7.45           H  
ATOM   2730  HG3 GLU A 211      26.500  -9.915  -3.581  1.00  7.78           H  
ATOM   2731  N   HIS A 212      29.362  -9.253  -2.458  1.00  8.89           N  
ATOM   2732  CA  HIS A 212      30.470 -10.029  -3.097  1.00  9.87           C  
ATOM   2733  C   HIS A 212      31.428  -9.075  -3.822  1.00 10.41           C  
ATOM   2734  O   HIS A 212      32.606  -9.349  -3.907  1.00 10.56           O  
ATOM   2735  CB  HIS A 212      29.895 -11.020  -4.112  1.00 10.42           C  
ATOM   2736  CG  HIS A 212      30.988 -11.464  -5.044  1.00 10.78           C  
ATOM   2737  ND1 HIS A 212      32.231 -11.871  -4.583  1.00 11.05           N  
ATOM   2738  CD2 HIS A 212      31.043 -11.570  -6.412  1.00 11.13           C  
ATOM   2739  CE1 HIS A 212      32.974 -12.198  -5.656  1.00 11.53           C  
ATOM   2740  NE2 HIS A 212      32.298 -12.033  -6.796  1.00 11.59           N  
ATOM   2741  H   HIS A 212      29.391  -8.276  -2.450  1.00  8.83           H  
ATOM   2742  HA  HIS A 212      31.013 -10.570  -2.336  1.00 10.00           H  
ATOM   2743  HB2 HIS A 212      29.494 -11.878  -3.593  1.00 10.36           H  
ATOM   2744  HB3 HIS A 212      29.110 -10.542  -4.679  1.00 10.83           H  
ATOM   2745  HD1 HIS A 212      32.516 -11.912  -3.646  1.00 11.05           H  
ATOM   2746  HD2 HIS A 212      30.236 -11.329  -7.088  1.00 11.19           H  
ATOM   2747  HE1 HIS A 212      33.994 -12.551  -5.601  1.00 11.96           H  
ATOM   2748  N   HIS A 213      30.900  -7.970  -4.334  1.00 10.91           N  
ATOM   2749  CA  HIS A 213      31.694  -6.920  -5.084  1.00 11.64           C  
ATOM   2750  C   HIS A 213      33.171  -7.295  -5.289  1.00 12.45           C  
ATOM   2751  O   HIS A 213      33.960  -7.330  -4.368  1.00 12.73           O  
ATOM   2752  CB  HIS A 213      31.570  -5.567  -4.360  1.00 11.84           C  
ATOM   2753  CG  HIS A 213      32.309  -5.546  -3.038  1.00 12.18           C  
ATOM   2754  ND1 HIS A 213      32.755  -4.356  -2.481  1.00 12.56           N  
ATOM   2755  CD2 HIS A 213      32.667  -6.527  -2.140  1.00 12.42           C  
ATOM   2756  CE1 HIS A 213      33.347  -4.647  -1.309  1.00 12.99           C  
ATOM   2757  NE2 HIS A 213      33.321  -5.955  -1.053  1.00 12.94           N  
ATOM   2758  H   HIS A 213      29.939  -7.824  -4.226  1.00 10.92           H  
ATOM   2759  HA  HIS A 213      31.248  -6.811  -6.062  1.00 11.66           H  
ATOM   2760  HB2 HIS A 213      31.971  -4.794  -4.995  1.00 11.58           H  
ATOM   2761  HB3 HIS A 213      30.523  -5.363  -4.181  1.00 12.21           H  
ATOM   2762  HD1 HIS A 213      32.648  -3.462  -2.866  1.00 12.63           H  
ATOM   2763  HD2 HIS A 213      32.476  -7.577  -2.256  1.00 12.38           H  
ATOM   2764  HE1 HIS A 213      33.789  -3.910  -0.654  1.00 13.46           H  
ATOM   2765  N   HIS A 214      33.542  -7.583  -6.510  1.00 12.99           N  
ATOM   2766  CA  HIS A 214      34.954  -7.968  -6.799  1.00 13.90           C  
ATOM   2767  C   HIS A 214      35.743  -6.770  -7.338  1.00 14.58           C  
ATOM   2768  O   HIS A 214      35.998  -6.669  -8.522  1.00 15.09           O  
ATOM   2769  CB  HIS A 214      34.961  -9.084  -7.846  1.00 14.46           C  
ATOM   2770  CG  HIS A 214      36.204  -9.916  -7.693  1.00 14.66           C  
ATOM   2771  ND1 HIS A 214      37.429  -9.519  -8.207  1.00 14.65           N  
ATOM   2772  CD2 HIS A 214      36.426 -11.130  -7.092  1.00 15.04           C  
ATOM   2773  CE1 HIS A 214      38.324 -10.478  -7.909  1.00 15.01           C  
ATOM   2774  NE2 HIS A 214      37.765 -11.483  -7.229  1.00 15.27           N  
ATOM   2775  H   HIS A 214      32.887  -7.553  -7.238  1.00 12.89           H  
ATOM   2776  HA  HIS A 214      35.421  -8.327  -5.894  1.00 13.84           H  
ATOM   2777  HB2 HIS A 214      34.091  -9.709  -7.711  1.00 14.27           H  
ATOM   2778  HB3 HIS A 214      34.941  -8.648  -8.835  1.00 15.07           H  
ATOM   2779  HD1 HIS A 214      37.610  -8.690  -8.697  1.00 14.52           H  
ATOM   2780  HD2 HIS A 214      35.675 -11.721  -6.589  1.00 15.26           H  
ATOM   2781  HE1 HIS A 214      39.367 -10.440  -8.184  1.00 15.19           H  
ATOM   2782  N   HIS A 215      36.144  -5.868  -6.484  1.00 14.73           N  
ATOM   2783  CA  HIS A 215      36.928  -4.692  -6.962  1.00 15.54           C  
ATOM   2784  C   HIS A 215      37.828  -4.173  -5.835  1.00 15.94           C  
ATOM   2785  O   HIS A 215      38.230  -3.026  -5.828  1.00 15.90           O  
ATOM   2786  CB  HIS A 215      35.982  -3.578  -7.430  1.00 15.63           C  
ATOM   2787  CG  HIS A 215      35.007  -3.219  -6.340  1.00 15.96           C  
ATOM   2788  ND1 HIS A 215      35.406  -2.641  -5.144  1.00 16.39           N  
ATOM   2789  CD2 HIS A 215      33.640  -3.324  -6.267  1.00 16.08           C  
ATOM   2790  CE1 HIS A 215      34.300  -2.420  -4.412  1.00 16.74           C  
ATOM   2791  NE2 HIS A 215      33.197  -2.817  -5.050  1.00 16.59           N  
ATOM   2792  H   HIS A 215      35.938  -5.968  -5.531  1.00 14.40           H  
ATOM   2793  HA  HIS A 215      37.548  -4.999  -7.792  1.00 15.94           H  
ATOM   2794  HB2 HIS A 215      36.562  -2.705  -7.690  1.00 15.51           H  
ATOM   2795  HB3 HIS A 215      35.437  -3.916  -8.300  1.00 15.76           H  
ATOM   2796  HD1 HIS A 215      36.323  -2.429  -4.879  1.00 16.51           H  
ATOM   2797  HD2 HIS A 215      33.006  -3.736  -7.037  1.00 15.93           H  
ATOM   2798  HE1 HIS A 215      34.303  -1.975  -3.428  1.00 17.20           H  
ATOM   2799  N   HIS A 216      38.154  -5.008  -4.882  1.00 16.44           N  
ATOM   2800  CA  HIS A 216      39.029  -4.560  -3.762  1.00 16.98           C  
ATOM   2801  C   HIS A 216      40.341  -3.995  -4.318  1.00 17.48           C  
ATOM   2802  O   HIS A 216      40.993  -3.188  -3.686  1.00 17.78           O  
ATOM   2803  CB  HIS A 216      39.334  -5.750  -2.848  1.00 17.32           C  
ATOM   2804  CG  HIS A 216      40.000  -6.837  -3.647  1.00 17.64           C  
ATOM   2805  ND1 HIS A 216      41.363  -7.080  -3.571  1.00 18.08           N  
ATOM   2806  CD2 HIS A 216      39.506  -7.752  -4.543  1.00 17.73           C  
ATOM   2807  CE1 HIS A 216      41.639  -8.103  -4.400  1.00 18.41           C  
ATOM   2808  NE2 HIS A 216      40.542  -8.551  -5.017  1.00 18.22           N  
ATOM   2809  H   HIS A 216      37.827  -5.931  -4.903  1.00 16.55           H  
ATOM   2810  HA  HIS A 216      38.521  -3.794  -3.195  1.00 16.91           H  
ATOM   2811  HB2 HIS A 216      39.991  -5.434  -2.051  1.00 17.05           H  
ATOM   2812  HB3 HIS A 216      38.413  -6.126  -2.428  1.00 17.74           H  
ATOM   2813  HD1 HIS A 216      42.007  -6.595  -3.014  1.00 18.20           H  
ATOM   2814  HD2 HIS A 216      38.470  -7.840  -4.835  1.00 17.55           H  
ATOM   2815  HE1 HIS A 216      42.628  -8.512  -4.549  1.00 18.86           H  
ATOM   2816  N   HIS A 217      40.736  -4.410  -5.492  1.00 17.71           N  
ATOM   2817  CA  HIS A 217      42.006  -3.892  -6.077  1.00 18.35           C  
ATOM   2818  C   HIS A 217      43.173  -4.243  -5.151  1.00 18.61           C  
ATOM   2819  O   HIS A 217      44.148  -3.510  -5.155  1.00 18.73           O  
ATOM   2820  CB  HIS A 217      41.919  -2.372  -6.232  1.00 18.76           C  
ATOM   2821  CG  HIS A 217      40.634  -2.009  -6.924  1.00 19.04           C  
ATOM   2822  ND1 HIS A 217      39.901  -0.884  -6.580  1.00 19.43           N  
ATOM   2823  CD2 HIS A 217      39.939  -2.611  -7.944  1.00 19.13           C  
ATOM   2824  CE1 HIS A 217      38.819  -0.843  -7.380  1.00 19.72           C  
ATOM   2825  NE2 HIS A 217      38.794  -1.873  -8.230  1.00 19.56           N  
ATOM   2826  OXT HIS A 217      43.070  -5.238  -4.453  1.00 18.79           O  
ATOM   2827  H   HIS A 217      40.200  -5.062  -5.989  1.00 17.56           H  
ATOM   2828  HA  HIS A 217      42.167  -4.344  -7.045  1.00 18.47           H  
ATOM   2829  HB2 HIS A 217      41.947  -1.907  -5.258  1.00 18.83           H  
ATOM   2830  HB3 HIS A 217      42.754  -2.022  -6.821  1.00 18.92           H  
ATOM   2831  HD1 HIS A 217      40.129  -0.236  -5.881  1.00 19.55           H  
ATOM   2832  HD2 HIS A 217      40.237  -3.518  -8.449  1.00 18.98           H  
ATOM   2833  HE1 HIS A 217      38.064  -0.073  -7.338  1.00 20.12           H  
ATOM   2835  N   GLY B 572      -8.925 -19.158   1.840  1.00  1.92           N  
ATOM   2836  CA  GLY B 572      -8.206 -17.906   1.468  1.00  1.45           C  
ATOM   2837  C   GLY B 572      -6.739 -18.228   1.175  1.00  1.26           C  
ATOM   2838  O   GLY B 572      -6.024 -18.733   2.017  1.00  1.57           O  
ATOM   2839  H1  GLY B 572      -8.534 -19.955   1.299  1.00  2.27           H  
ATOM   2840  H2  GLY B 572      -8.805 -19.337   2.857  1.00  2.42           H  
ATOM   2841  H3  GLY B 572      -9.936 -19.054   1.622  1.00  2.28           H  
ATOM   2842  HA2 GLY B 572      -8.662 -17.477   0.588  1.00  1.90           H  
ATOM   2843  HA3 GLY B 572      -8.263 -17.202   2.284  1.00  1.80           H  
ATOM   2844  N   GLN B 573      -6.285 -17.940  -0.015  1.00  1.57           N  
ATOM   2845  CA  GLN B 573      -4.864 -18.229  -0.362  1.00  1.66           C  
ATOM   2846  C   GLN B 573      -4.036 -16.949  -0.234  1.00  1.03           C  
ATOM   2847  O   GLN B 573      -2.910 -16.975   0.222  1.00  0.62           O  
ATOM   2848  CB  GLN B 573      -4.786 -18.745  -1.801  1.00  2.17           C  
ATOM   2849  CG  GLN B 573      -4.371 -20.218  -1.797  1.00  2.81           C  
ATOM   2850  CD  GLN B 573      -5.617 -21.101  -1.884  1.00  3.07           C  
ATOM   2851  OE1 GLN B 573      -6.712 -20.657  -1.602  1.00  3.50           O  
ATOM   2852  NE2 GLN B 573      -5.497 -22.343  -2.267  1.00  3.39           N  
ATOM   2853  H   GLN B 573      -6.878 -17.533  -0.680  1.00  2.13           H  
ATOM   2854  HA  GLN B 573      -4.473 -18.978   0.311  1.00  1.98           H  
ATOM   2855  HB2 GLN B 573      -5.753 -18.644  -2.273  1.00  2.28           H  
ATOM   2856  HB3 GLN B 573      -4.056 -18.170  -2.351  1.00  2.29           H  
ATOM   2857  HG2 GLN B 573      -3.730 -20.414  -2.645  1.00  3.25           H  
ATOM   2858  HG3 GLN B 573      -3.838 -20.441  -0.885  1.00  3.12           H  
ATOM   2859 HE21 GLN B 573      -4.614 -22.702  -2.495  1.00  3.54           H  
ATOM   2860 HE22 GLN B 573      -6.289 -22.917  -2.327  1.00  3.80           H  
ATOM   2861  N   VAL B 574      -4.581 -15.831  -0.634  1.00  1.15           N  
ATOM   2862  CA  VAL B 574      -3.814 -14.553  -0.532  1.00  0.61           C  
ATOM   2863  C   VAL B 574      -3.327 -14.363   0.900  1.00  0.56           C  
ATOM   2864  O   VAL B 574      -3.840 -14.957   1.828  1.00  1.51           O  
ATOM   2865  CB  VAL B 574      -4.696 -13.365  -0.930  1.00  0.58           C  
ATOM   2866  CG1 VAL B 574      -4.793 -13.286  -2.455  1.00  0.67           C  
ATOM   2867  CG2 VAL B 574      -6.098 -13.536  -0.338  1.00  0.52           C  
ATOM   2868  H   VAL B 574      -5.489 -15.833  -1.000  1.00  1.66           H  
ATOM   2869  HA  VAL B 574      -2.959 -14.601  -1.186  1.00  0.71           H  
ATOM   2870  HB  VAL B 574      -4.255 -12.453  -0.554  1.00  0.69           H  
ATOM   2871 HG11 VAL B 574      -4.443 -14.212  -2.886  1.00  1.27           H  
ATOM   2872 HG12 VAL B 574      -5.820 -13.120  -2.743  1.00  1.31           H  
ATOM   2873 HG13 VAL B 574      -4.182 -12.470  -2.811  1.00  1.10           H  
ATOM   2874 HG21 VAL B 574      -6.019 -13.940   0.661  1.00  1.07           H  
ATOM   2875 HG22 VAL B 574      -6.592 -12.577  -0.300  1.00  1.26           H  
ATOM   2876 HG23 VAL B 574      -6.670 -14.211  -0.956  1.00  1.07           H  
ATOM   2877  N   GLY B 575      -2.334 -13.542   1.085  1.00  0.64           N  
ATOM   2878  CA  GLY B 575      -1.806 -13.315   2.451  1.00  0.45           C  
ATOM   2879  C   GLY B 575      -0.675 -14.310   2.713  1.00  0.42           C  
ATOM   2880  O   GLY B 575       0.422 -13.938   3.080  1.00  0.45           O  
ATOM   2881  H   GLY B 575      -1.934 -13.078   0.324  1.00  1.44           H  
ATOM   2882  HA2 GLY B 575      -1.431 -12.304   2.532  1.00  0.38           H  
ATOM   2883  HA3 GLY B 575      -2.594 -13.469   3.166  1.00  0.80           H  
ATOM   2884  N   ARG B 576      -0.934 -15.575   2.521  1.00  0.46           N  
ATOM   2885  CA  ARG B 576       0.123 -16.597   2.751  1.00  0.45           C  
ATOM   2886  C   ARG B 576       1.213 -16.431   1.691  1.00  0.41           C  
ATOM   2887  O   ARG B 576       2.380 -16.659   1.941  1.00  0.44           O  
ATOM   2888  CB  ARG B 576      -0.492 -17.995   2.642  1.00  0.49           C  
ATOM   2889  CG  ARG B 576      -0.784 -18.540   4.042  1.00  0.63           C  
ATOM   2890  CD  ARG B 576       0.527 -18.709   4.812  1.00  0.78           C  
ATOM   2891  NE  ARG B 576       0.502 -19.996   5.562  1.00  1.25           N  
ATOM   2892  CZ  ARG B 576       1.620 -20.607   5.846  1.00  1.84           C  
ATOM   2893  NH1 ARG B 576       2.473 -20.878   4.896  1.00  2.72           N  
ATOM   2894  NH2 ARG B 576       1.885 -20.945   7.078  1.00  2.34           N  
ATOM   2895  H   ARG B 576      -1.824 -15.853   2.221  1.00  0.56           H  
ATOM   2896  HA  ARG B 576       0.549 -16.462   3.734  1.00  0.47           H  
ATOM   2897  HB2 ARG B 576      -1.412 -17.939   2.078  1.00  0.55           H  
ATOM   2898  HB3 ARG B 576       0.198 -18.654   2.138  1.00  0.56           H  
ATOM   2899  HG2 ARG B 576      -1.425 -17.848   4.570  1.00  1.05           H  
ATOM   2900  HG3 ARG B 576      -1.277 -19.497   3.960  1.00  1.01           H  
ATOM   2901  HD2 ARG B 576       1.354 -18.713   4.117  1.00  0.97           H  
ATOM   2902  HD3 ARG B 576       0.645 -17.890   5.506  1.00  1.01           H  
ATOM   2903  HE  ARG B 576      -0.353 -20.383   5.843  1.00  1.59           H  
ATOM   2904 HH11 ARG B 576       2.270 -20.617   3.952  1.00  3.03           H  
ATOM   2905 HH12 ARG B 576       3.330 -21.345   5.113  1.00  3.39           H  
ATOM   2906 HH21 ARG B 576       1.232 -20.737   7.806  1.00  2.45           H  
ATOM   2907 HH22 ARG B 576       2.742 -21.413   7.295  1.00  3.05           H  
ATOM   2908  N   GLN B 577       0.837 -16.030   0.507  1.00  0.40           N  
ATOM   2909  CA  GLN B 577       1.842 -15.841  -0.576  1.00  0.41           C  
ATOM   2910  C   GLN B 577       2.326 -14.390  -0.563  1.00  0.37           C  
ATOM   2911  O   GLN B 577       3.460 -14.098  -0.890  1.00  0.38           O  
ATOM   2912  CB  GLN B 577       1.195 -16.154  -1.928  1.00  0.48           C  
ATOM   2913  CG  GLN B 577       1.295 -17.656  -2.206  1.00  0.60           C  
ATOM   2914  CD  GLN B 577      -0.094 -18.288  -2.096  1.00  0.92           C  
ATOM   2915  OE1 GLN B 577      -1.077 -17.696  -2.493  1.00  1.59           O  
ATOM   2916  NE2 GLN B 577      -0.217 -19.476  -1.570  1.00  1.57           N  
ATOM   2917  H   GLN B 577      -0.110 -15.850   0.331  1.00  0.44           H  
ATOM   2918  HA  GLN B 577       2.680 -16.504  -0.414  1.00  0.43           H  
ATOM   2919  HB2 GLN B 577       0.156 -15.860  -1.905  1.00  0.54           H  
ATOM   2920  HB3 GLN B 577       1.707 -15.611  -2.707  1.00  0.59           H  
ATOM   2921  HG2 GLN B 577       1.685 -17.812  -3.201  1.00  0.85           H  
ATOM   2922  HG3 GLN B 577       1.955 -18.113  -1.484  1.00  1.16           H  
ATOM   2923 HE21 GLN B 577       0.576 -19.955  -1.249  1.00  2.06           H  
ATOM   2924 HE22 GLN B 577      -1.102 -19.890  -1.495  1.00  1.96           H  
ATOM   2925  N   LEU B 578       1.472 -13.477  -0.185  1.00  0.35           N  
ATOM   2926  CA  LEU B 578       1.879 -12.044  -0.146  1.00  0.33           C  
ATOM   2927  C   LEU B 578       3.131 -11.895   0.722  1.00  0.34           C  
ATOM   2928  O   LEU B 578       3.913 -10.982   0.547  1.00  0.37           O  
ATOM   2929  CB  LEU B 578       0.744 -11.206   0.449  1.00  0.34           C  
ATOM   2930  CG  LEU B 578       0.047 -10.413  -0.660  1.00  0.38           C  
ATOM   2931  CD1 LEU B 578      -1.274 -11.092  -1.024  1.00  0.64           C  
ATOM   2932  CD2 LEU B 578      -0.233  -8.991  -0.168  1.00  0.84           C  
ATOM   2933  H   LEU B 578       0.563 -13.735   0.076  1.00  0.36           H  
ATOM   2934  HA  LEU B 578       2.094 -11.704  -1.148  1.00  0.33           H  
ATOM   2935  HB2 LEU B 578       0.028 -11.858   0.929  1.00  0.48           H  
ATOM   2936  HB3 LEU B 578       1.149 -10.520   1.177  1.00  0.45           H  
ATOM   2937  HG  LEU B 578       0.683 -10.375  -1.532  1.00  0.81           H  
ATOM   2938 HD11 LEU B 578      -1.097 -12.137  -1.226  1.00  1.17           H  
ATOM   2939 HD12 LEU B 578      -1.967 -10.996  -0.201  1.00  1.28           H  
ATOM   2940 HD13 LEU B 578      -1.691 -10.621  -1.902  1.00  1.37           H  
ATOM   2941 HD21 LEU B 578       0.484  -8.726   0.595  1.00  1.26           H  
ATOM   2942 HD22 LEU B 578      -0.151  -8.301  -0.994  1.00  1.54           H  
ATOM   2943 HD23 LEU B 578      -1.231  -8.942   0.243  1.00  1.39           H  
ATOM   2944  N   ALA B 579       3.329 -12.784   1.659  1.00  0.33           N  
ATOM   2945  CA  ALA B 579       4.531 -12.689   2.533  1.00  0.36           C  
ATOM   2946  C   ALA B 579       5.713 -13.372   1.842  1.00  0.37           C  
ATOM   2947  O   ALA B 579       6.849 -12.966   1.987  1.00  0.42           O  
ATOM   2948  CB  ALA B 579       4.248 -13.385   3.866  1.00  0.40           C  
ATOM   2949  H   ALA B 579       2.689 -13.514   1.788  1.00  0.34           H  
ATOM   2950  HA  ALA B 579       4.768 -11.651   2.711  1.00  0.36           H  
ATOM   2951  HB1 ALA B 579       3.536 -14.182   3.712  1.00  1.01           H  
ATOM   2952  HB2 ALA B 579       5.166 -13.795   4.261  1.00  0.98           H  
ATOM   2953  HB3 ALA B 579       3.843 -12.670   4.567  1.00  1.12           H  
ATOM   2954  N   ILE B 580       5.453 -14.406   1.089  1.00  0.36           N  
ATOM   2955  CA  ILE B 580       6.561 -15.114   0.387  1.00  0.40           C  
ATOM   2956  C   ILE B 580       7.324 -14.117  -0.487  1.00  0.38           C  
ATOM   2957  O   ILE B 580       8.528 -13.993  -0.395  1.00  0.38           O  
ATOM   2958  CB  ILE B 580       5.981 -16.224  -0.492  1.00  0.44           C  
ATOM   2959  CG1 ILE B 580       5.902 -17.522   0.315  1.00  0.60           C  
ATOM   2960  CG2 ILE B 580       6.883 -16.436  -1.709  1.00  0.48           C  
ATOM   2961  CD1 ILE B 580       4.699 -18.342  -0.153  1.00  1.41           C  
ATOM   2962  H   ILE B 580       4.530 -14.717   0.984  1.00  0.36           H  
ATOM   2963  HA  ILE B 580       7.233 -15.543   1.115  1.00  0.43           H  
ATOM   2964  HB  ILE B 580       4.992 -15.942  -0.822  1.00  0.50           H  
ATOM   2965 HG12 ILE B 580       6.808 -18.093   0.167  1.00  0.74           H  
ATOM   2966 HG13 ILE B 580       5.790 -17.289   1.363  1.00  0.82           H  
ATOM   2967 HG21 ILE B 580       7.918 -16.370  -1.406  1.00  1.18           H  
ATOM   2968 HG22 ILE B 580       6.693 -17.411  -2.133  1.00  1.14           H  
ATOM   2969 HG23 ILE B 580       6.675 -15.675  -2.448  1.00  1.09           H  
ATOM   2970 HD11 ILE B 580       4.589 -18.240  -1.223  1.00  1.84           H  
ATOM   2971 HD12 ILE B 580       4.852 -19.381   0.095  1.00  1.91           H  
ATOM   2972 HD13 ILE B 580       3.806 -17.982   0.336  1.00  1.96           H  
ATOM   2973  N   ILE B 581       6.633 -13.405  -1.333  1.00  0.39           N  
ATOM   2974  CA  ILE B 581       7.324 -12.416  -2.209  1.00  0.38           C  
ATOM   2975  C   ILE B 581       8.133 -11.446  -1.346  1.00  0.38           C  
ATOM   2976  O   ILE B 581       9.141 -10.923  -1.770  1.00  0.38           O  
ATOM   2977  CB  ILE B 581       6.289 -11.626  -3.011  1.00  0.38           C  
ATOM   2978  CG1 ILE B 581       5.305 -10.960  -2.050  1.00  0.47           C  
ATOM   2979  CG2 ILE B 581       5.535 -12.572  -3.943  1.00  0.44           C  
ATOM   2980  CD1 ILE B 581       4.019 -10.609  -2.797  1.00  0.46           C  
ATOM   2981  H   ILE B 581       5.660 -13.520  -1.392  1.00  0.41           H  
ATOM   2982  HA  ILE B 581       7.985 -12.935  -2.888  1.00  0.40           H  
ATOM   2983  HB  ILE B 581       6.789 -10.868  -3.598  1.00  0.34           H  
ATOM   2984 HG12 ILE B 581       5.079 -11.637  -1.241  1.00  0.80           H  
ATOM   2985 HG13 ILE B 581       5.745 -10.057  -1.653  1.00  0.63           H  
ATOM   2986 HG21 ILE B 581       6.188 -13.378  -4.244  1.00  1.02           H  
ATOM   2987 HG22 ILE B 581       4.677 -12.977  -3.428  1.00  0.96           H  
ATOM   2988 HG23 ILE B 581       5.207 -12.030  -4.818  1.00  1.17           H  
ATOM   2989 HD11 ILE B 581       4.243 -10.440  -3.841  1.00  1.03           H  
ATOM   2990 HD12 ILE B 581       3.316 -11.424  -2.707  1.00  1.17           H  
ATOM   2991 HD13 ILE B 581       3.592  -9.715  -2.371  1.00  1.14           H  
ATOM   2992  N   GLY B 582       7.695 -11.199  -0.140  1.00  0.41           N  
ATOM   2993  CA  GLY B 582       8.433 -10.258   0.754  1.00  0.43           C  
ATOM   2994  C   GLY B 582       9.908 -10.659   0.843  1.00  0.43           C  
ATOM   2995  O   GLY B 582      10.790  -9.827   0.769  1.00  0.44           O  
ATOM   2996  H   GLY B 582       6.875 -11.631   0.179  1.00  0.43           H  
ATOM   2997  HA2 GLY B 582       8.357  -9.256   0.357  1.00  0.42           H  
ATOM   2998  HA3 GLY B 582       7.998 -10.285   1.741  1.00  0.48           H  
ATOM   2999  N   ASP B 583      10.185 -11.923   1.005  1.00  0.47           N  
ATOM   3000  CA  ASP B 583      11.605 -12.369   1.101  1.00  0.54           C  
ATOM   3001  C   ASP B 583      12.377 -11.905  -0.137  1.00  0.51           C  
ATOM   3002  O   ASP B 583      13.354 -11.190  -0.039  1.00  0.57           O  
ATOM   3003  CB  ASP B 583      11.654 -13.896   1.190  1.00  0.65           C  
ATOM   3004  CG  ASP B 583      12.944 -14.327   1.892  1.00  1.08           C  
ATOM   3005  OD1 ASP B 583      13.678 -13.456   2.328  1.00  1.64           O  
ATOM   3006  OD2 ASP B 583      13.176 -15.522   1.981  1.00  1.66           O  
ATOM   3007  H   ASP B 583       9.460 -12.579   1.065  1.00  0.49           H  
ATOM   3008  HA  ASP B 583      12.055 -11.943   1.985  1.00  0.57           H  
ATOM   3009  HB2 ASP B 583      10.802 -14.251   1.751  1.00  0.73           H  
ATOM   3010  HB3 ASP B 583      11.631 -14.315   0.195  1.00  0.67           H  
ATOM   3011  N   ASP B 584      11.946 -12.307  -1.301  1.00  0.47           N  
ATOM   3012  CA  ASP B 584      12.654 -11.893  -2.547  1.00  0.48           C  
ATOM   3013  C   ASP B 584      12.723 -10.363  -2.632  1.00  0.43           C  
ATOM   3014  O   ASP B 584      13.565  -9.811  -3.313  1.00  0.50           O  
ATOM   3015  CB  ASP B 584      11.898 -12.434  -3.762  1.00  0.50           C  
ATOM   3016  CG  ASP B 584      12.899 -12.863  -4.837  1.00  0.83           C  
ATOM   3017  OD1 ASP B 584      14.021 -12.386  -4.798  1.00  1.41           O  
ATOM   3018  OD2 ASP B 584      12.525 -13.660  -5.682  1.00  1.52           O  
ATOM   3019  H   ASP B 584      11.156 -12.885  -1.357  1.00  0.48           H  
ATOM   3020  HA  ASP B 584      13.656 -12.297  -2.540  1.00  0.56           H  
ATOM   3021  HB2 ASP B 584      11.301 -13.284  -3.465  1.00  0.66           H  
ATOM   3022  HB3 ASP B 584      11.255 -11.663  -4.159  1.00  0.55           H  
ATOM   3023  N   ILE B 585      11.847  -9.671  -1.953  1.00  0.36           N  
ATOM   3024  CA  ILE B 585      11.870  -8.183  -2.004  1.00  0.34           C  
ATOM   3025  C   ILE B 585      11.822  -7.621  -0.582  1.00  0.35           C  
ATOM   3026  O   ILE B 585      10.983  -6.806  -0.254  1.00  0.46           O  
ATOM   3027  CB  ILE B 585      10.655  -7.685  -2.790  1.00  0.36           C  
ATOM   3028  CG1 ILE B 585       9.376  -8.217  -2.140  1.00  0.46           C  
ATOM   3029  CG2 ILE B 585      10.735  -8.192  -4.231  1.00  0.45           C  
ATOM   3030  CD1 ILE B 585       8.398  -7.064  -1.912  1.00  0.37           C  
ATOM   3031  H   ILE B 585      11.175 -10.128  -1.411  1.00  0.39           H  
ATOM   3032  HA  ILE B 585      12.775  -7.852  -2.493  1.00  0.37           H  
ATOM   3033  HB  ILE B 585      10.641  -6.605  -2.788  1.00  0.40           H  
ATOM   3034 HG12 ILE B 585       8.921  -8.949  -2.791  1.00  0.68           H  
ATOM   3035 HG13 ILE B 585       9.616  -8.676  -1.193  1.00  0.66           H  
ATOM   3036 HG21 ILE B 585      11.758  -8.153  -4.571  1.00  0.95           H  
ATOM   3037 HG22 ILE B 585      10.380  -9.212  -4.273  1.00  1.16           H  
ATOM   3038 HG23 ILE B 585      10.120  -7.571  -4.866  1.00  1.23           H  
ATOM   3039 HD11 ILE B 585       8.950  -6.158  -1.711  1.00  1.11           H  
ATOM   3040 HD12 ILE B 585       7.790  -6.928  -2.794  1.00  0.92           H  
ATOM   3041 HD13 ILE B 585       7.763  -7.293  -1.069  1.00  1.19           H  
ATOM   3042  N   ASN B 586      12.716  -8.049   0.267  1.00  0.41           N  
ATOM   3043  CA  ASN B 586      12.719  -7.538   1.667  1.00  0.43           C  
ATOM   3044  C   ASN B 586      13.829  -6.498   1.830  1.00  0.41           C  
ATOM   3045  O   ASN B 586      14.997  -6.828   1.888  1.00  0.53           O  
ATOM   3046  CB  ASN B 586      12.963  -8.699   2.633  1.00  0.57           C  
ATOM   3047  CG  ASN B 586      12.526  -8.292   4.041  1.00  0.80           C  
ATOM   3048  OD1 ASN B 586      11.646  -7.470   4.202  1.00  1.32           O  
ATOM   3049  ND2 ASN B 586      13.107  -8.837   5.074  1.00  1.51           N  
ATOM   3050  H   ASN B 586      13.385  -8.707  -0.016  1.00  0.53           H  
ATOM   3051  HA  ASN B 586      11.764  -7.083   1.885  1.00  0.46           H  
ATOM   3052  HB2 ASN B 586      12.394  -9.560   2.313  1.00  0.87           H  
ATOM   3053  HB3 ASN B 586      14.014  -8.945   2.642  1.00  0.76           H  
ATOM   3054 HD21 ASN B 586      13.816  -9.500   4.944  1.00  2.07           H  
ATOM   3055 HD22 ASN B 586      12.834  -8.583   5.980  1.00  1.78           H  
ATOM   3056  N   ARG B 587      13.474  -5.244   1.906  1.00  0.38           N  
ATOM   3057  CA  ARG B 587      14.511  -4.186   2.067  1.00  0.44           C  
ATOM   3058  C   ARG B 587      15.545  -4.309   0.945  1.00  0.61           C  
ATOM   3059  O   ARG B 587      16.554  -4.958   1.166  1.00  1.24           O  
ATOM   3060  CB  ARG B 587      15.203  -4.353   3.421  1.00  0.48           C  
ATOM   3061  CG  ARG B 587      16.305  -3.302   3.564  1.00  1.06           C  
ATOM   3062  CD  ARG B 587      17.655  -3.997   3.744  1.00  1.37           C  
ATOM   3063  NE  ARG B 587      18.547  -3.141   4.576  1.00  1.52           N  
ATOM   3064  CZ  ARG B 587      19.570  -3.668   5.191  1.00  2.03           C  
ATOM   3065  NH1 ARG B 587      20.565  -4.156   4.501  1.00  2.64           N  
ATOM   3066  NH2 ARG B 587      19.598  -3.708   6.495  1.00  2.64           N  
ATOM   3067  OXT ARG B 587      15.309  -3.754  -0.115  1.00  1.31           O  
ATOM   3068  H   ARG B 587      12.526  -4.999   1.858  1.00  0.42           H  
ATOM   3069  HA  ARG B 587      14.043  -3.213   2.020  1.00  0.49           H  
ATOM   3070  HB2 ARG B 587      14.479  -4.228   4.213  1.00  0.79           H  
ATOM   3071  HB3 ARG B 587      15.639  -5.339   3.483  1.00  1.10           H  
ATOM   3072  HG2 ARG B 587      16.331  -2.686   2.676  1.00  1.55           H  
ATOM   3073  HG3 ARG B 587      16.103  -2.684   4.426  1.00  1.39           H  
ATOM   3074  HD2 ARG B 587      17.508  -4.948   4.235  1.00  1.96           H  
ATOM   3075  HD3 ARG B 587      18.109  -4.158   2.777  1.00  1.89           H  
ATOM   3076  HE  ARG B 587      18.365  -2.182   4.661  1.00  2.01           H  
ATOM   3077 HH11 ARG B 587      20.543  -4.126   3.502  1.00  2.81           H  
ATOM   3078 HH12 ARG B 587      21.349  -4.559   4.973  1.00  3.28           H  
ATOM   3079 HH21 ARG B 587      18.835  -3.334   7.023  1.00  2.84           H  
ATOM   3080 HH22 ARG B 587      20.382  -4.111   6.966  1.00  3.25           H  
