# Supplementary material for: Characterizing the consensus residue specificity and surface of BCL-2 binding to BH3 ligands using the Knob-Socket model
Source: PLoS One. 2023 Feb 16;18(2):e0281463. doi: 10.1371/journal.pone.0281463 (PMC9934389; doi:10.1371/journal.pone.0281463)
Supplement: S1 File — (TGZ) [file pone.0281463.s008.tgz › BCL3_Bax_KS_files/1bxl/f1bxl.index]

1 1 A M C 1
2 2 A S C 1
3 3 A Q H 2
4 4 A S H 2
5 5 A N H 2
6 6 A R H 2
7 7 A E H 2
8 8 A L H 2
9 9 A V H 2
10 10 A V H 2
11 11 A D H 2
12 12 A F H 2
13 13 A L H 2
14 14 A S H 2
15 15 A Y H 2
16 16 A K H 2
17 17 A L H 2
18 18 A S H 2
19 19 A Q H 2
20 20 A K H 2
21 21 A G C 3
22 22 A Y C 3
23 23 A S C 3
24 24 A W C 3
25 25 A S H 4
26 26 A Q H 4
27 27 A F H 4
28 28 A S C 5
29 29 A D C 5
30 30 A V C 5
31 31 A E C 5
32 32 A E C 5
33 33 A N C 5
34 34 A R C 5
35 35 A T C 5
36 36 A E C 5
37 37 A A C 5
38 38 A P C 5
39 39 A E C 5
40 40 A G C 5
41 41 A T C 5
42 42 A E H 6
43 43 A S H 6
44 44 A E H 6
45 85 A A H 6
46 86 A V H 6
47 87 A K H 6
48 88 A Q H 6
49 89 A A H 6
50 90 A L H 6
51 91 A R H 6
52 92 A E H 6
53 93 A A H 6
54 94 A G H 6
55 95 A D H 6
56 96 A E H 6
57 97 A F H 6
58 98 A E H 6
59 99 A L H 6
60 100 A R H 6
61 101 A Y H 6
62 102 A R H 6
63 103 A R H 6
64 104 A A H 6
65 105 A F C 7
66 106 A S C 7
67 107 A D C 7
68 108 A L T 8
69 109 A T T 8
70 110 A S T 8
71 111 A Q T 8
72 112 A L C 9
73 113 A H C 9
74 114 A I C 9
75 115 A T C 9
76 116 A P T 10
77 117 A G T 10
78 118 A T T 10
79 119 A A H 11
80 120 A Y H 11
81 121 A Q H 11
82 122 A S H 11
83 123 A F H 11
84 124 A E H 11
85 125 A Q H 11
86 126 A V H 11
87 127 A V H 11
88 128 A N H 11
89 129 A E H 11
90 130 A L H 11
91 131 A F C 12
92 132 A R T 13
93 133 A D T 13
94 134 A G T 13
95 135 A V C 14
96 136 A N C 14
97 137 A W C 14
98 138 A G C 14
99 139 A R H 15
100 140 A I H 15
101 141 A V H 15
102 142 A A H 15
103 143 A F H 15
104 144 A F H 15
105 145 A S H 15
106 146 A F H 15
107 147 A G H 15
108 148 A G H 15
109 149 A A H 15
110 150 A L H 15
111 151 A C H 15
112 152 A V H 15
113 153 A E H 15
114 154 A S H 15
115 155 A V H 15
116 156 A D H 15
117 157 A K C 16
118 158 A E C 16
119 159 A M C 16
120 160 A Q H 17
121 161 A V H 17
122 162 A L H 17
123 163 A V H 17
124 164 A S H 17
125 165 A R H 17
126 166 A I H 17
127 167 A A H 17
128 168 A A H 17
129 169 A W H 17
130 170 A M H 17
131 171 A A H 17
132 172 A T H 17
133 173 A Y H 17
134 174 A L H 17
135 175 A N H 17
136 176 A D H 17
137 177 A H C 18
138 178 A L C 18
139 179 A E H 19
140 180 A P H 19
141 181 A W H 19
142 182 A I H 19
143 183 A Q H 19
144 184 A E H 19
145 185 A N H 19
146 186 A G C 20
147 187 A G H 21
148 188 A W H 21
149 189 A D H 21
150 190 A T H 21
151 191 A F H 21
152 192 A V H 21
153 193 A E H 21
154 194 A L H 21
155 195 A Y T 22
156 196 A G T 22
157 197 A N T 22
158 198 A N T 22
159 199 A A H 23
160 200 A A H 23
161 201 A A H 23
162 202 A E H 23
163 203 A S H 23
164 204 A R H 23
165 205 A K C 24
166 206 A G C 24
167 207 A Q C 24
168 208 A E C 24
169 209 A R T 25
170 210 A L T 25
171 211 A E T 25
172 212 A H C 26
173 213 A H C 26
174 214 A H C 26
175 215 A H C 26
176 216 A H C 26
177 217 A H C 26
178 572 B G C 27
179 573 B Q C 27
180 574 B V C 27
181 575 B G C 27
182 576 B R H 28
183 577 B Q H 28
184 578 B L H 28
185 579 B A H 28
186 580 B I H 28
187 581 B I H 28
188 582 B G H 28
189 583 B D H 28
190 584 B D H 28
191 585 B I C 29
192 586 B N C 29
193 587 B R C 29
