# Supplementary material for: Characterizing the consensus residue specificity and surface of BCL-2 binding to BH3 ligands using the Knob-Socket model
Source: PLoS One. 2023 Feb 16;18(2):e0281463. doi: 10.1371/journal.pone.0281463 (PMC9934389; doi:10.1371/journal.pone.0281463)
Supplement: S1 File — (TGZ) [file pone.0281463.s008.tgz › BCL3_Bax_KS_files/1bxl/f1bxl.nomc.newann]

5 H5E0T0C0D0 lhnnhnnnnn 2:1+1+1 1.27 V F L F M 0.01 4.20 0.00 0.62 1.50 H2 H2 H2 H15 H17 A A A A A 9 12 13 144 170
4 H4E0T0C0D0 nnnhhl 2:1+1 1.25 L V F F 0.18 0.01 4.20 0.62 H2 H2 H2 H15 A A A A 8 9 12 144
5 H5E0T0C0D0 hnnnnnnnhn :2+:2+1 3.27 L F K L F 0.18 4.20 10.69 0.67 0.62 H2 H2 H6 H6 H15 A A A A A 8 12 87 90 144
4 H4E0T0C0D0 nnnnnh :2+1+1 2.61 F L V F 4.20 0.67 4.96 0.62 H2 H6 H15 H15 A A A A 12 90 141 144
4 H4E0T0C0D0 nnnhhl 2:1+1 2.74 F V F S 4.20 4.96 0.62 1.17 H2 H15 H15 H15 A A A A 12 141 144 145
4 H4E0T0C0D0 nnnhhl 2:1+1 1.50 F F S G 4.20 0.62 1.17 0.00 H2 H15 H15 H15 A A A A 12 144 145 148
5 H5E0T0C0D0 hnnnnnnnnl 2+:2+1 1.26 F L F G M 4.20 0.00 0.62 0.00 1.50 H2 H2 H15 H15 H17 A A A A A 12 13 144 148 170
4 H4E0T0C0D0 lnnnnh 2+:2 44.73 D F K R 51.17 4.20 10.69 112.85 H2 H2 H6 H6 A A A A 11 12 87 91
4 H4E0T0C0D0 nnnhhl 2:1+1 16.56 L D F K 0.18 51.17 4.20 10.69 H2 H2 H2 H6 A A A A 8 11 12 87
4 H4E0T0C0D0 nnnhhl 2:1+1 57.89 D F Y R 51.17 4.20 63.34 112.85 H2 H2 H2 H6 A A A A 11 12 15 91
4 H4E0T0C0D0 hnnnnh :2+:2 66.61 F Y R D 4.20 63.34 112.85 86.05 H2 H2 H6 H6 A A A A 12 15 91 95
4 H4E0T0C0D0 nnnhhl 2:1+1 43.14 F Y K D 4.20 63.34 18.99 86.05 H2 H2 H2 H6 A A A A 12 15 16 95
5 H5E0T0C0D0 hnnnnnnnnl 2+:2+1 22.80 F K G D S 4.20 18.99 3.59 86.05 1.17 H2 H2 H6 H6 H15 A A A A A 12 16 94 95 145
4 H4E0T0C0D0 hnnnnh :2+:2 6.09 F K S G 4.20 18.99 1.17 0.00 H2 H2 H15 H15 A A A A 12 16 145 148
4 H4E0T0C0D0 nnnhhl 2:1+1 5.80 F L K G 4.20 0.00 18.99 0.00 H2 H2 H2 H15 A A A A 12 13 16 148
4 H4E0T0C0D0 nnnhhl 2:1+1 32.10 F K L R 4.20 10.69 0.67 112.85 H2 H6 H6 H6 A A A A 12 87 90 91
4 H4E0T0C0D0 nnnhhl 2:1+1 30.33 F L R G 4.20 0.67 112.85 3.59 H2 H6 H6 H6 A A A A 12 90 91 94
4 H4E0T0C0D0 nnnhhl 2:1+1 51.67 F R G D 4.20 112.85 3.59 86.05 H2 H6 H6 H6 A A A A 12 91 94 95
4 H4E0T0C0D0 nnnnnh :2+1+1 3.36 F L G V 4.20 0.67 3.59 4.96 H2 H6 H6 H15 A A A A 12 90 94 141
4 H4E0T0C0D0 nnnnnh :2+1+1 3.48 F G V S 4.20 3.59 4.96 1.17 H2 H6 H15 H15 A A A A 12 94 141 145
4 H3E0T0C1D0 lnnnnn 2+1+1 56.09 S N R N 53.35 4.58 122.40 44.04 C1 H2 H2 H17 A A A A 2 5 6 175
4 H3E0T0C1D0 nnnnnn 1+1+1+1 35.64 S N N E 53.35 4.58 44.04 40.59 C1 H2 H17 H19 A A A A 2 5 175 179
4 H2E0T0C2D0 lnnnnn 2+1+1 54.27 M S N E 118.55 53.35 4.58 40.59 C1 C1 H2 H19 A A A A 1 2 5 179
4 H3E0T0C1D0 nnnlnh 2:1+1 82.95 S Q R N 53.35 112.02 122.40 44.04 C1 H2 H2 H17 A A A A 2 3 6 175
3 H1E0T0C2D0 lll 3 94.64 M S Q 118.55 53.35 112.02 C1 C1 H2 A A A 1 2 3
4 H2E0T0C2D0 lnnnnh 2+:2 74.98 M S E Q 118.55 53.35 40.59 87.42 C1 C1 H19 H19 A A A A 1 2 179 183
2 H1E0T0C1D0 n 1+1 101.22 Q T 112.02 90.43 H2 C5 A A 3 35
3 H3E0T0C0D0 hhl 2:1 102.77 Q R E 112.02 122.40 73.90 H2 H2 H2 A A A 3 6 7
3 H3E0T0C0D0 hhl 2:1 69.70 Q S E 112.02 23.19 73.90 H2 H2 H2 A A A 3 4 7
3 H2E0T0C1D0 lnl 3 84.59 M Q S 118.55 112.02 23.19 C1 H2 H2 A A A 1 3 4
4 H4E0T0C0D0 lnnnnh 2+:2 30.13 S L E S 23.19 0.18 71.33 25.83 H2 H2 H6 H6 A A A A 4 8 42 43
4 H4E0T0C0D0 nnnnnh :2+1+1 27.09 S L E W 23.19 0.18 71.33 13.66 H2 H2 H6 H21 A A A A 4 8 42 188
4 H4E0T0C0D0 nnnhhl 2:1+1 10.40 S N L W 23.19 4.58 0.18 13.66 H2 H2 H2 H21 A A A A 4 5 8 188
4 H4E0T0C0D0 nnnhhl 2:1+1 30.78 S E L S 23.19 73.90 0.18 25.83 H2 H2 H2 H6 A A A A 4 7 8 43
4 H3E0T0C1D0 nnnnnn 1+1+1+1 56.68 M S E W 118.55 23.19 71.33 13.66 C1 H2 H6 H21 A A A A 1 4 42 188
4 H3E0T0C1D0 lnnnnn 2+1+1 40.00 M S N W 118.55 23.19 4.58 13.66 C1 H2 H2 H21 A A A A 1 4 5 188
4 H3E0T0C1D0 nnnnnn 1+1+1+1 2.76 N L L I 4.58 0.04 2.21 4.22 H2 H17 C18 H19 A A A A 5 174 178 182
4 H4E0T0C0D0 nnnnnh :2+1+1 12.36 N L E I 4.58 0.04 40.59 4.22 H2 H17 H19 H19 A A A A 5 174 179 182
4 H4E0T0C0D0 nnnnnn 1+1+1+1 5.62 N L I W 4.58 0.04 4.22 13.66 H2 H17 H19 H21 A A A A 5 174 182 188
4 H4E0T0C0D0 hnnnnh :2+:2 5.07 N V A L 4.58 0.01 15.66 0.04 H2 H2 H17 H17 A A A A 5 9 171 174
4 H4E0T0C0D0 nnnhhl 2:1+1 1.20 N L V L 4.58 0.18 0.01 0.04 H2 H2 H2 H17 A A A A 5 8 9 174
4 H4E0T0C0D0 nnnhhl 2:1+1 16.08 N A L N 4.58 15.66 0.04 44.04 H2 H17 H17 H17 A A A A 5 171 174 175
4 H4E0T0C0D0 lnnnnn 2+1+1 22.31 N L N E 4.58 0.04 44.04 40.59 H2 H17 H17 H19 A A A A 5 174 175 179
4 H4E0T0C0D0 nnnnnh :2+1+1 4.62 N L L W 4.58 0.18 0.04 13.66 H2 H2 H17 H21 A A A A 5 8 174 188
4 H3E0T0C1D0 nnnnnh :2+1+1 41.98 M N E I 118.55 4.58 40.59 4.22 C1 H2 H19 H19 A A A A 1 5 179 182
4 H3E0T0C1D0 nnnnnn 1+1+1+1 35.25 M N I W 118.55 4.58 4.22 13.66 C1 H2 H19 H21 A A A A 1 5 182 188
4 H4E0T0C0D0 nnnhhl 2:1+1 35.66 N R V A 4.58 122.40 0.01 15.66 H2 H2 H2 H17 A A A A 5 6 9 171
4 H4E0T0C0D0 lnnnnh 2+:2 46.67 N R A N 4.58 122.40 15.66 44.04 H2 H2 H17 H17 A A A A 5 6 171 175
4 H4E0T0C0D0 nnnhhl 2:1+1 45.10 R V V A 122.40 0.01 42.31 15.66 H2 H2 H2 H17 A A A A 6 9 10 171
3 H3E0T0C0D0 hhl 2:1 79.54 R E V 122.40 73.90 42.31 H2 H2 H2 A A A 6 7 10
3 H2E0T0C1D0 nhn :2+1 87.35 R V D 122.40 42.31 97.34 H2 H2 C5 A A A 6 10 29
5 H5E0T0C0D0 nnnhhhnlnn 2:1+:2 32.35 E L D S K 73.90 0.18 51.17 25.83 10.69 H2 H2 H2 H6 H6 A A A A A 7 8 11 43 87
3 H3E0T0C0D0 hhl 2:1 55.79 E V D 73.90 42.31 51.17 H2 H2 H2 A A A 7 10 11
4 H3E0T0C1D0 nnnhhl 2:1+1 27.24 V L S W 42.31 0.00 43.80 22.85 H2 H2 H2 C3 A A A A 10 13 14 24
4 H3E0T0C1D0 nnnnnh :2+1+1 20.51 V L W A 42.31 0.00 22.85 16.88 H2 H2 C3 H17 A A A A 10 13 24 167
4 H4E0T0C0D0 nnnhhl 2:1+1 14.80 V V L A 0.01 42.31 0.00 16.88 H2 H2 H2 H17 A A A A 9 10 13 167
3 H3E0T0C0D0 hhl 2:1 45.76 V D S 42.31 51.17 43.80 H2 H2 H2 A A A 10 11 14
3 H1E0T0C2D0 nnn 1+1+1 54.17 V W D 42.31 22.85 97.34 H2 C3 C5 A A A 10 24 29
4 H4E0T0C0D0 lnnnnh 2+:2 18.71 V V A A 0.01 42.31 16.88 15.66 H2 H2 H17 H17 A A A A 9 10 167 171
4 H3E0T0C1D0 nnnhhl 2:1+1 62.69 M E I Q 118.55 40.59 4.22 87.42 C1 H19 H19 H19 A A A A 1 179 182 183
4 H3E0T0C1D0 nnnhhl 2:1+1 16.67 L S L W 0.00 43.80 0.04 22.85 H2 H2 H2 C3 A A A A 13 14 17 24
3 H3E0T0C0D0 hhl 2:1 39.09 S L S 43.80 0.04 73.43 H2 H2 H2 A A A 14 17 18
3 H3E0T0C0D0 hhl 2:1 52.77 D S Y 51.17 43.80 63.34 H2 H2 H2 A A A 11 14 15
3 H3E0T0C0D0 hhl 2:1 60.19 S Y S 43.80 63.34 73.43 H2 H2 H2 A A A 14 15 18
3 H2E0T0C1D0 nnl 2+1 45.93 S W S 43.80 22.85 71.13 H2 C3 H4 A A A 14 24 25
4 H2E0T0C2D0 llnlnh 3:1 70.23 L K G Y 0.04 142.43 56.77 81.67 H2 H2 C3 C3 A A A A 17 20 21 22
4 H3E0T0C1D0 nnnlnh 2:1+1 60.36 L K Y V 0.04 142.43 81.67 17.30 H2 H2 C3 H15 A A A A 17 20 22 152
4 H2E0T0C2D0 lnnnnl 2+2 52.98 L S G Y 0.04 73.43 56.77 81.67 H2 H2 C3 C3 A A A A 17 18 21 22
4 H2E0T0C2D0 lnnnnn 2+1+1 40.17 L Y S F 0.04 81.67 55.41 23.55 H2 C3 C3 H4 A A A A 17 22 23 27
4 H3E0T0C1D0 nnnnnn 1+1+1+1 31.65 L Y F V 0.04 81.67 23.55 21.33 H2 C3 H4 H15 A A A A 17 22 27 155
4 H3E0T0C1D0 nnnnnh :2+1+1 30.09 L Y V V 0.04 81.67 17.30 21.33 H2 C3 H15 H15 A A A A 17 22 152 155
4 H4E0T0C0D0 nnnhhl 2:1+1 4.76 L K L G 0.00 18.99 0.04 0.00 H2 H2 H2 H15 A A A A 13 16 17 148
4 H4E0T0C0D0 lnnnnh 2+:2 9.08 K L G V 18.99 0.04 0.00 17.30 H2 H2 H15 H15 A A A A 16 17 148 152
4 H4E0T0C0D0 nnnhhl 2:1+1 44.69 K L K V 18.99 0.04 142.43 17.30 H2 H2 H2 H15 A A A A 16 17 20 152
5 H4E0T0C1D0 hnnnnnnnnn :2+1+1+1 4.58 L L W C V 0.00 0.04 22.85 0.00 0.00 H2 H2 C3 H15 H17 A A A A A 13 17 24 151 163
4 H4E0T0C0D0 hnnnnh :2+:2 0.01 L L G C 0.00 0.04 0.00 0.00 H2 H2 H15 H15 A A A A 13 17 148 151
4 H2E0T0C2D0 lnnnnn 2+1+1 25.46 L S W F 0.04 55.41 22.85 23.55 H2 C3 C3 H4 A A A A 17 23 24 27
4 H3E0T0C1D0 nnnnnn 1+1+1+1 11.61 L W F V 0.04 22.85 23.55 0.00 H2 C3 H4 H17 A A A A 17 24 27 163
4 H4E0T0C0D0 nnnhhl 2:1+1 4.33 L G C V 0.04 0.00 0.00 17.30 H2 H15 H15 H15 A A A A 17 148 151 152
4 H4E0T0C0D0 nnnhhl 2:1+1 9.67 L C V V 0.04 0.00 17.30 21.33 H2 H15 H15 H15 A A A A 17 151 152 155
4 H4E0T0C0D0 nnnnnh :2+1+1 5.34 L C V V 0.04 0.00 21.33 0.00 H2 H15 H15 H17 A A A A 17 151 155 163
4 H4E0T0C0D0 nnnnnn 1+1+1+1 11.23 L F V V 0.04 23.55 21.33 0.00 H2 H4 H15 H17 A A A A 17 27 155 163
3 H3E0T0C0D0 hhl 2:1 80.83 Y S Q 63.34 73.43 105.72 H2 H2 H2 A A A 15 18 19
3 H3E0T0C0D0 hhl 2:1 62.68 Y K Q 63.34 18.99 105.72 H2 H2 H2 A A A 15 16 19
3 H3E0T0C0D0 hhl 2:1 89.05 K Q K 18.99 105.72 142.43 H2 H2 H2 A A A 16 19 20
4 H3E0T0C1D0 nnnhhl 2:1+1 53.29 Y V V D 81.67 17.30 21.33 92.86 C3 H15 H15 H15 A A A A 22 152 155 156
4 H2E0T0C2D0 llnlll 4 68.88 S W S Q 55.41 22.85 71.13 126.11 C3 C3 H4 H4 A A A A 23 24 25 26
4 H2E0T0C2D0 lnnlnl 4 56.98 S W Q F 55.41 22.85 126.11 23.55 C3 C3 H4 H4 A A A A 23 24 26 27
5 H3E0T0C2D0 lnnnnnnlnn 2+2+1 17.92 W F S V S 22.85 23.55 2.01 0.00 41.18 C3 H4 C5 H17 H17 A A A A A 24 27 28 163 164
5 H3E0T0C2D0 lhnnhnnnnn 2:1+1+1 16.58 W S V S A 22.85 2.01 0.00 41.18 16.88 C3 C5 H17 H17 H17 A A A A A 24 28 163 164 167
4 H1E0T0C3D0 lnnnnn 2+1+1 40.84 W S D S 22.85 2.01 97.34 41.18 C3 C5 C5 H17 A A A A 24 28 29 164
4 H1E0T0C3D0 lnnnnl 2+2 48.33 W S S D 22.85 71.13 2.01 97.34 C3 H4 C5 C5 A A A A 24 25 28 29
5 H4E0T0C1D0 hnnnnnnnnn :2+1+1+1 7.95 L W C V A 0.00 22.85 0.00 0.00 16.88 H2 C3 H15 H17 H17 A A A A A 13 24 151 163 167
4 H1E0T0C3D0 llnlnn 3+1 65.83 S S D V 71.13 2.01 97.34 92.85 H4 C5 C5 C5 A A A A 25 28 29 30
3 H2E0T0C1D0 nnl 2+1 96.70 S Q V 71.13 126.11 92.85 H4 H4 C5 A A A 25 26 30
3 H2E0T0C1D0 nnl 2+1 80.84 Q F V 126.11 23.55 92.85 H4 H4 C5 A A A 26 27 30
4 H4E0T0C0D0 nnnnnh :2+1+1 36.77 F V Q V 23.55 21.33 102.21 0.00 H4 H15 H17 H17 A A A A 27 155 160 163
4 H4E0T0C0D0 nnnhhl 2:1+1 41.73 F Q V S 23.55 102.21 0.00 41.18 H4 H17 H17 H17 A A A A 27 160 163 164
4 H4E0T0C0D0 nnnhhl 2:1+1 61.41 F Q V S 23.55 102.21 78.68 41.18 H4 H17 H17 H17 A A A A 27 160 161 164
3 H1E0T0C2D0 lnl 3 39.47 F S V 23.55 2.01 92.85 H4 C5 C5 A A A 27 28 30
4 H0E0T0C4D0 lnnlnl 4 144.28 D E E R 97.34 139.59 158.90 181.28 C5 C5 C5 C5 A A A A 29 31 32 34
3 H0E0T0C3D0 lll 3 109.93 D V E 97.34 92.85 139.59 C5 C5 C5 A A A 29 30 31
3 H0E0T0C3D0 lll 3 159.49 E N R 158.90 138.30 181.28 C5 C5 C5 A A A 32 33 34
3 H0E0T0C3D0 lll 3 134.25 R T E 181.28 90.43 131.04 C5 C5 C5 A A A 34 35 36
3 H0E0T0C3D0 lll 3 95.11 T E A 90.43 131.04 63.85 C5 C5 C5 A A A 35 36 37
4 H0E0T0C4D0 llnlll 4 90.01 A P E G 63.85 123.44 139.68 33.05 C5 C5 C5 C5 A A A A 37 38 39 40
3 H0E0T0C3D0 lll 3 84.39 E G T 139.68 33.05 80.45 C5 C5 C5 A A A 39 40 41
4 H2E0T0C2D0 llnlll 4 52.66 G T E S 33.05 80.45 71.33 25.83 C5 C5 H6 H6 A A A A 40 41 42 43
4 H2E0T0C2D0 lnnlnl 4 65.75 G T S E 33.05 80.45 25.83 123.66 C5 C5 H6 H6 A A A A 40 41 43 44
3 H2E0T0C1D0 nnl 2+1 85.85 T E A 80.45 123.66 53.43 C5 H6 H6 A A A 41 44 85
3 H2E0T0C1D0 nhl 2:1 68.40 T E A 80.45 71.33 53.43 C5 H6 H6 A A A 41 42 85
4 H4E0T0C0D0 nnnhhl 2:1+1 25.92 L E S V 0.18 71.33 25.83 6.34 H2 H6 H6 H6 A A A A 8 42 43 86
4 H4E0T0C0D0 nnnnnh :2+1+1 22.88 L E V W 0.18 71.33 6.34 13.66 H2 H6 H6 H21 A A A A 8 42 86 188
3 H3E0T0C0D0 hhl 2:1 43.70 E A V 71.33 53.43 6.34 H6 H6 H6 A A A 42 85 86
4 H4E0T0C0D0 nnnhhl 2:1+1 10.76 L S V K 0.18 25.83 6.34 10.69 H2 H6 H6 H6 A A A A 8 43 86 87
3 H3E0T0C0D0 hhl 2:1 53.39 S E K 25.83 123.66 10.69 H6 H6 H6 A A A 43 44 87
3 H3E0T0C0D0 hhl 2:1 76.21 E K Q 123.66 10.69 94.27 H6 H6 H6 A A A 44 87 88
3 H3E0T0C0D0 hhl 2:1 90.45 E A Q 123.66 53.43 94.27 H6 H6 H6 A A A 44 85 88
4 H4E0T0C0D0 nnnhhl 2:1+1 22.58 A V A V 53.43 6.34 0.46 30.09 H6 H6 H6 H21 A A A A 85 86 89 192
3 H3E0T0C0D0 hhl 2:1 49.39 A Q A 53.43 94.27 0.46 H6 H6 H6 A A A 85 88 89
4 H4E0T0C0D0 nnnhhl 2:1+1 4.47 L V K L 0.18 6.34 10.69 0.67 H2 H6 H6 H6 A A A A 8 86 87 90
4 H4E0T0C0D0 nnnnnh :2+1+1 5.21 L V L W 0.18 6.34 0.67 13.66 H2 H6 H6 H21 A A A A 8 86 90 188
4 H4E0T0C0D0 nnnhhl 2:1+1 2.66 V A L F 6.34 0.46 0.67 3.18 H6 H6 H6 H21 A A A A 86 89 90 191
4 H4E0T0C0D0 hnnnnh :2+:2 5.96 V L W F 6.34 0.67 13.66 3.18 H6 H6 H21 H21 A A A A 86 90 188 191
4 H4E0T0C0D0 nnnhhl 2:1+1 38.99 V W D V 6.34 13.66 105.87 30.09 H6 H21 H21 H21 A A A A 86 188 189 192
4 H4E0T0C0D0 nnnhhl 2:1+1 13.32 V W F V 6.34 13.66 3.18 30.09 H6 H21 H21 H21 A A A A 86 188 191 192
4 H4E0T0C0D0 lnnnnh 2+:2 10.02 V A F V 6.34 0.46 3.18 30.09 H6 H6 H21 H21 A A A A 86 89 191 192
4 H3E0T1C0D0 nnnhhl 2:1+1 59.72 Q A E N 94.27 0.46 59.24 84.91 H6 H6 H6 T22 A A A A 88 89 92 197
3 H3E0T0C0D0 hhl 2:1 88.79 Q R E 94.27 112.85 59.24 H6 H6 H6 A A A 88 91 92
3 H3E0T0C0D0 hhl 2:1 72.60 K Q R 10.69 94.27 112.85 H6 H6 H6 A A A 87 88 91
5 H3E0T2C0D0 lnnnnnnlhh 2:1+2 19.26 A E A Y G 0.46 59.24 12.37 8.34 15.90 H6 H6 H6 T22 T22 A A A A A 89 92 93 195 196
4 H3E0T1C0D0 nnnnnh :2+1+1 6.09 A A F Y 0.46 12.37 3.18 8.34 H6 H6 H21 T22 A A A A 89 93 191 195
4 H4E0T0C0D0 nnnhhl 2:1+1 4.17 A L A F 0.46 0.67 12.37 3.18 H6 H6 H6 H21 A A A A 89 90 93 191
3 H2E0T1C0D0 nnn 1+1+1 15.48 A V G 0.46 30.09 15.90 H6 H21 T22 A A A 89 192 196
4 H2E0T2C0D0 lnnnnh 2+:2 40.13 A E G N 0.46 59.24 15.90 84.91 H6 H6 T22 T22 A A A A 89 92 196 197
3 H2E0T1C0D0 nhn :2+1 64.72 E E N 59.24 59.28 75.64 H6 H6 T22 A A A 92 96 198
3 H1E0T2C0D0 nnl 2+1 73.26 E N N 59.24 84.91 75.64 H6 T22 T22 A A A 92 197 198
3 H3E0T0C0D0 hhl 2:1 68.19 E D E 59.24 86.05 59.28 H6 H6 H6 A A A 92 95 96
3 H3E0T0C0D0 hhl 2:1 86.05 R E D 112.85 59.24 86.05 H6 H6 H6 A A A 91 92 95
3 H3E0T0C0D0 hhl 2:1 43.63 E A E 59.24 12.37 59.28 H6 H6 H6 A A A 92 93 96
4 H4E0T0C0D0 nnnhhl 2:1+1 5.63 A G F V 12.37 3.59 1.60 4.96 H6 H6 H6 H15 A A A A 93 94 97 141
4 H4E0T0C0D0 nnnhhl 2:1+1 5.40 L A G V 0.67 12.37 3.59 4.96 H6 H6 H6 H15 A A A A 90 93 94 141
4 H4E0T0C0D0 nnnnnh :2+1+1 5.29 L A V F 0.67 12.37 4.96 3.18 H6 H6 H15 H21 A A A A 90 93 141 191
4 H3E0T1C0D0 nnnnnn 1+1+1+1 7.21 A V F Y 12.37 4.96 3.18 8.34 H6 H15 H21 T22 A A A A 93 141 191 195
4 H3E0T0C1D0 nnnhhl 2:1+1 23.70 A E F I 12.37 59.28 1.60 21.54 H6 H6 H6 C29 A A A B 93 96 97 585
3 H1E0T1C1D0 nnn 1+1+1 14.08 A Y I 12.37 8.34 21.54 H6 T22 C29 A A B 93 195 585
4 H3E0T0C1D0 nnnhhl 2:1+1 39.46 E F R I 59.28 1.60 75.43 21.54 H6 H6 H6 C29 A A A B 96 97 100 585
3 H3E0T0C0D0 hhl 2:1 73.40 E L R 59.28 85.48 75.43 H6 H6 H6 A A A 96 99 100
3 H3E0T0C0D0 hhl 2:1 76.94 D E L 86.05 59.28 85.48 H6 H6 H6 A A A 95 96 99
3 H2E0T1C0D0 nnn 1+1+1 62.87 E N A 59.28 75.64 53.70 H6 T22 H23 A A A 96 198 201
3 H3E0T0C0D0 nnl 2+1 33.16 E A A 59.28 14.17 26.02 H6 H23 H23 A A A 96 199 200
3 H3E0T0C0D0 nnl 2+1 46.33 E A A 59.28 26.02 53.70 H6 H23 H23 A A A 96 200 201
3 H2E0T0C1D0 nnn 1+1+1 35.61 E A I 59.28 26.02 21.54 H6 H23 C29 A A B 96 200 585
4 H3E0T1C0D0 lnnnnn 2+1+1 9.74 F E L S 1.60 29.71 6.46 1.17 H6 H6 T8 H15 A A A A 97 98 108 145
4 H4E0T0C0D0 nnnhhl 2:1+1 9.02 G F E S 3.59 1.60 29.71 1.17 H6 H6 H6 H15 A A A A 94 97 98 145
4 H4E0T0C0D0 nnnhhl 2:1+1 2.89 F V A S 1.60 4.96 3.82 1.17 H6 H15 H15 H15 A A A A 97 141 142 145
4 H4E0T0C0D0 hnnnnh :2+:2 2.83 G F V S 3.59 1.60 4.96 1.17 H6 H6 H15 H15 A A A A 94 97 141 145
4 H4E0T0C0D0 nnnhhl 2:1+1 2.17 F A S F 1.60 3.82 1.17 2.11 H6 H15 H15 H15 A A A A 97 142 145 146
4 H3E0T1C0D0 lnnnnn 2+1+1 2.83 F L S F 1.60 6.46 1.17 2.11 H6 T8 H15 H15 A A A A 97 108 145 146
4 H4E0T0C0D0 nnnhhl 2:1+1 21.28 F R Y I 1.60 75.43 5.00 3.08 H6 H6 H6 H28 A A A B 97 100 101 581
4 H3E0T0C1D0 nnnnnh :2+1+1 25.41 F R I I 1.60 75.43 3.08 21.54 H6 H6 H28 C29 A A B B 97 100 581 585
4 H3E0T1C0D0 nnnhhl 2:1+1 10.69 F E Y L 1.60 29.71 5.00 6.46 H6 H6 H6 T8 A A A A 97 98 101 108
4 H3E0T1C0D0 nnnnnh :2+1+1 4.18 F Y L L 1.60 5.00 6.46 3.68 H6 H6 T8 H28 A A A B 97 101 108 578
4 H4E0T0C0D0 hnnnnh :2+:2 3.34 F Y L I 1.60 5.00 3.68 3.08 H6 H6 H28 H28 A A B B 97 101 578 581
4 H4E0T0C0D0 nnnnnh :2+1+1 2.80 F A F L 1.60 3.82 2.11 3.68 H6 H15 H15 H28 A A A B 97 142 146 578
4 H4E0T0C0D0 nnnnnh :2+1+1 3.04 F A L I 1.60 3.82 3.68 3.08 H6 H15 H28 H28 A A B B 97 142 578 581
4 H3E0T1C0D0 nnnnnn 1+1+1+1 3.46 F L F L 1.60 6.46 2.11 3.68 H6 T8 H15 H28 A A A B 97 108 146 578
5 H5E0T0C0D0 lhnnhnnnnn 2:1+1+1 27.90 K G D E S 18.99 3.59 86.05 29.71 1.17 H2 H6 H6 H6 H15 A A A A A 16 94 95 98 145
4 H4E0T0C0D0 nnnnnh :2+1+1 15.40 K E S A 18.99 29.71 1.17 11.74 H2 H6 H15 H15 A A A A 16 98 145 149
4 H3E0T1C0D0 nnnnnh :2+1+1 12.27 E L S A 29.71 6.46 1.17 11.74 H6 T8 H15 H15 A A A A 98 108 145 149
3 H3E0T0C0D0 hhl 2:1 67.08 D E L 86.05 29.71 85.48 H6 H6 H6 A A A 95 98 99
3 H3E0T0C0D0 hhl 2:1 80.74 E L R 29.71 85.48 127.04 H6 H6 H6 A A A 98 99 102
4 H3E0T1C0D0 nnnhhl 2:1+1 42.05 E Y R L 29.71 5.00 127.04 6.46 H6 H6 H6 T8 A A A A 98 101 102 108
3 H3E0T0C0D0 hhl 2:1 114.11 L R R 85.48 75.43 181.42 H6 H6 H6 A A A 99 100 103
3 H3E0T0C0D0 hhl 2:1 131.31 L R R 85.48 127.04 181.42 H6 H6 H6 A A A 99 102 103
5 H4E0T0C1D0 lnnnhhnlnn 2:2+1 43.57 R Y A F I 75.43 5.00 43.61 90.74 3.08 H6 H6 H6 C7 H28 A A A A B 100 101 104 105 581
4 H3E0T0C1D0 nnnlnh 2:1+1 47.45 R I D I 75.43 3.08 89.74 21.54 H6 H28 H28 C29 A B B B 100 581 584 585
3 H3E0T0C0D0 hhl 2:1 100.15 R R A 75.43 181.42 43.61 H6 H6 H6 A A A 100 103 104
5 H3E0T0C2D0 lnnnlnnlnn 4+1 10.70 Y V G Q L 5.00 7.66 0.23 36.91 3.68 H6 C27 C27 H28 H28 A B B B B 101 574 575 577 578
4 H2E0T0C2D0 lnnnnn 2+1+1 38.56 Y Q V Q 5.00 104.66 7.66 36.91 H6 C27 C27 H28 A B B B 101 573 574 577
4 H1E0T1C2D0 lnnnnn 2+1+1 20.10 Y D L V 5.00 61.29 6.46 7.66 H6 C7 T8 C27 A A A B 101 107 108 574
4 H2E0T1C1D0 nnnnnn 1+1+1+1 5.70 Y L V L 5.00 6.46 7.66 3.68 H6 T8 C27 H28 A A B B 101 108 574 578
4 H3E0T0C1D0 nnnnnh :2+1+1 33.93 Y F Q I 5.00 90.74 36.91 3.08 H6 C7 H28 H28 A A B B 101 105 577 581
3 H1E0T0C2D0 nnl 2+1 50.72 Y F S 5.00 90.74 56.42 H6 C7 C7 A A A 101 105 106
4 H2E0T0C2D0 lnnnnl 2+2 62.44 Y R S D 5.00 127.04 56.42 61.29 H6 H6 C7 C7 A A A A 101 102 106 107
4 H2E0T1C1D0 lnnnnl 2+2 49.95 Y R D L 5.00 127.04 61.29 6.46 H6 H6 C7 T8 A A A A 101 102 107 108
4 H4E0T0C0D0 nnnhhl 2:1+1 12.17 Y Q L I 5.00 36.91 3.68 3.08 H6 H28 H28 H28 A B B B 101 577 578 581
4 H3E0T0C1D0 nnnhhl 2:1+1 55.90 F Q I I 90.74 36.91 92.85 3.08 C7 H28 H28 H28 A B B B 105 577 580 581
3 H0E0T1C2D0 nnl 2+1 72.52 S D Q 56.42 61.29 99.85 C7 C7 T8 A A A 106 107 111
4 H0E0T2C2D0 lnnnnn 2+1+1 43.81 D L Q V 61.29 6.46 99.85 7.66 C7 T8 T8 C27 A A A B 107 108 111 574
3 H0E0T2C1D0 lll 3 27.25 D L T 61.29 6.46 14.00 C7 T8 T8 A A A 107 108 109
3 H0E0T2C1D0 lnl 3 53.26 D T S 61.29 14.00 84.48 C7 T8 T8 A A A 107 109 110
3 H0E0T2C1D0 nnl 2+1 81.87 D S Q 61.29 84.48 99.85 C7 T8 T8 A A A 107 110 111
4 H1E0T2C1D0 lnnnnn 2+1+1 11.19 L T L F 6.46 14.00 22.20 2.11 T8 T8 C9 H15 A A A A 108 109 112 146
4 H1E0T1C2D0 nnnnnn 1+1+1+1 9.61 L L F V 6.46 22.20 2.11 7.66 T8 C9 H15 C27 A A A B 108 112 146 574
4 H3E0T1C0D0 nnnhhl 2:1+1 5.37 L S F A 6.46 1.17 2.11 11.74 T8 H15 H15 H15 A A A A 108 145 146 149
4 H2E0T2C0D0 lnnnnh 2+:2 8.58 L T F A 6.46 14.00 2.11 11.74 T8 T8 H15 H15 A A A A 108 109 146 149
4 H2E0T1C1D0 nnnnnn 1+1+1+1 4.98 L F V L 6.46 2.11 7.66 3.68 T8 H15 C27 H28 A A B B 108 146 574 578
4 H0E0T2C2D0 lnnnnn 2+1+1 34.04 L Q L V 6.46 99.85 22.20 7.66 T8 T8 C9 C27 A A A B 108 111 112 574
5 H2E0T1C2D0 hnnnnnnnnl 2+:2+1 19.47 T L I L E 14.00 22.20 3.41 1.53 56.20 T8 C9 C9 H15 H15 A A A A A 109 112 114 150 153
4 H2E0T1C1D0 nnnnnh :2+1+1 9.96 T L F L 14.00 22.20 2.11 1.53 T8 C9 H15 H15 A A A A 109 112 146 150
4 H3E0T1C0D0 nnnhhl 2:1+1 7.35 T F A L 14.00 2.11 11.74 1.53 T8 H15 H15 H15 A A A A 109 146 149 150
4 H3E0T1C0D0 nnnhhl 2:1+1 20.87 T A L E 14.00 11.74 1.53 56.20 T8 H15 H15 H15 A A A A 109 149 150 153
3 H1E0T2C0D0 nnl 2+1 51.56 T S E 14.00 84.48 56.20 T8 T8 H15 A A A 109 110 153
3 H0E0T1C2D0 lll 3 87.66 Q L H 99.85 22.20 140.92 T8 C9 C9 A A A 111 112 113
3 H0E0T1C2D0 nnl 2+1 70.72 Q Q V 99.85 104.66 7.66 T8 C27 C27 A B B 111 573 574
5 H3E0T0C2D0 hnnnnnnnnn :2+1+1+1 12.44 L S V F V 22.20 27.82 2.43 2.11 7.66 C9 H11 H11 H15 C27 A A A A B 112 122 126 146 574
4 H3E0T0C1D0 nnnnnh :2+1+1 13.41 L S F L 22.20 27.82 2.11 1.53 C9 H11 H15 H15 A A A A 112 122 146 150
4 H1E0T0C3D0 llnlnn 3+1 48.59 L H I S 22.20 140.92 3.41 27.82 C9 C9 C9 H11 A A A A 112 113 114 122
4 H2E0T0C2D0 lnnnnn 2+1+1 13.74 L I S L 22.20 3.41 27.82 1.53 C9 C9 H11 H15 A A A A 112 114 122 150
4 H1E0T0C3D0 llnlnn 3+1 55.68 L H I E 22.20 140.92 3.41 56.20 C9 C9 C9 H15 A A A A 112 113 114 153
5 H0E0T0C5D0 lnnnnnnlll 3+2 59.46 H I T K M 140.92 3.41 52.68 88.79 11.52 C9 C9 C9 C16 C16 A A A A A 113 114 115 157 159
5 H1E0T0C4D0 lnnnnnnlnn 2+2+1 60.17 H I E K M 140.92 3.41 56.20 88.79 11.52 C9 C9 H15 C16 C16 A A A A A 113 114 153 157 159
5 H2E0T0C3D0 lnnnnnnlnn 2+2+1 31.98 I E S K M 3.41 56.20 0.00 88.79 11.52 C9 H15 H15 C16 C16 A A A A A 114 153 154 157 159
4 H3E0T0C1D0 nnnhhl 2:1+1 15.29 I L E S 3.41 1.53 56.20 0.00 C9 H15 H15 H15 A A A A 114 150 153 154
4 H2E0T0C2D0 nnnnnn 1+1+1+1 3.75 I S M L 3.41 0.00 11.52 0.05 C9 H15 C16 H17 A A A A 114 154 159 162
4 H3E0T0C1D0 nnnnnh :2+1+1 2.15 I S L I 3.41 0.00 0.05 5.12 C9 H15 H17 H17 A A A A 114 154 162 166
4 H3E0T0C1D0 nnnnnh :2+1+1 2.52 I L S I 3.41 1.53 0.00 5.12 C9 H15 H15 H17 A A A A 114 150 154 166
4 H3E0T0C1D0 nnnnnh :2+1+1 8.58 I A S L 3.41 1.56 27.82 1.53 C9 H11 H11 H15 A A A A 114 119 122 150
4 H3E0T0C1D0 nnnnnn 1+1+1+1 2.91 I A L I 3.41 1.56 1.53 5.12 C9 H11 H15 H17 A A A A 114 119 150 166
4 H2E0T0C2D0 lnnnnn 2+1+1 14.43 I T A L 3.41 52.68 1.56 0.05 C9 C9 H11 H17 A A A A 114 115 119 162
4 H3E0T0C1D0 nnnnnh :2+1+1 2.54 I A L I 3.41 1.56 0.05 5.12 C9 H11 H17 H17 A A A A 114 119 162 166
4 H1E0T0C3D0 lnnnnn 2+1+1 16.91 I T M L 3.41 52.68 11.52 0.05 C9 C9 C16 H17 A A A A 114 115 159 162
4 H1E0T1C2D0 lnnnnn 2+1+1 36.69 T P M L 52.68 82.49 11.52 0.05 C9 T10 C16 H17 A A A A 115 116 159 162
4 H2E0T1C1D0 lnnlnn 3+1 30.43 T G A L 52.68 67.44 1.56 0.05 C9 T10 H11 H17 A A A A 115 117 119 162
3 H0E0T2C1D0 lnl 3 71.32 T G T 52.68 67.44 93.83 C9 T10 T10 A A A 115 117 118
3 H2E0T1C0D0 nhn :2+1 65.67 P L R 82.49 0.05 114.46 T10 H17 H17 A A A 116 162 165
4 H2E0T2C0D0 lnnlnl 4 87.80 G T Y Q 67.44 93.83 108.12 81.82 T10 T10 H11 H11 A A A A 117 118 120 121
3 H2E0T1C0D0 lnl 3 59.04 G A Y 67.44 1.56 108.12 T10 H11 H11 A A A 117 119 120
3 H2E0T1C0D0 nnl 2+1 67.82 T Q S 93.83 81.82 27.82 T10 H11 H11 A A A 118 121 122
4 H4E0T0C0D0 nnnhhl 2:1+1 13.11 A S F L 1.56 27.82 21.51 1.53 H11 H11 H11 H15 A A A A 119 122 123 150
4 H4E0T0C0D0 nnnhhl 2:1+1 45.91 A Y F W 1.56 108.12 21.51 52.44 H11 H11 H11 H17 A A A A 119 120 123 169
4 H4E0T0C0D0 nnnhhh :3+1 14.79 A L I W 1.56 0.05 5.12 52.44 H11 H17 H17 H17 A A A A 119 162 166 169
3 H3E0T0C0D0 hhl 2:1 62.90 Y F E 108.12 21.51 59.08 H11 H11 H11 A A A 120 123 124
3 H3E0T0C0D0 hhl 2:1 83.01 Y Q E 108.12 81.82 59.08 H11 H11 H11 A A A 120 121 124
3 H3E0T0C0D0 hhl 2:1 74.00 Q E Q 81.82 59.08 81.11 H11 H11 H11 A A A 121 124 125
3 H3E0T0C0D0 hhl 2:1 63.58 Q S Q 81.82 27.82 81.11 H11 H11 H11 A A A 121 122 125
4 H4E0T0C0D0 nnnhhl 2:1+1 13.47 S F V F 27.82 21.51 2.43 2.11 H11 H11 H11 H15 A A A A 122 123 126 146
3 H3E0T0C0D0 hhl 2:1 37.12 S Q V 27.82 81.11 2.43 H11 H11 H11 A A A 122 125 126
4 H4E0T0C0D0 lnnnnh 2+:2 13.24 S F F L 27.82 21.51 2.11 1.53 H11 H11 H15 H15 A A A A 122 123 146 150
4 H4E0T0C0D0 nnnhhl 2:1+1 28.80 F E V Y 21.51 59.08 12.44 22.17 H11 H11 H11 H17 A A A A 123 124 127 173
4 H4E0T0C0D0 nnnnnh :2+1+1 16.44 F V F Y 21.51 12.44 9.64 22.17 H11 H11 H15 H17 A A A A 123 127 143 173
3 H3E0T0C0D0 hhl 2:1 12.13 F V V 21.51 2.43 12.44 H11 H11 H11 A A A 123 126 127
3 H3E0T0C0D0 nhn :2+1 11.09 F F F 21.51 9.64 2.11 H11 H15 H15 A A A 123 143 146
4 H4E0T0C0D0 nnnnnh :2+1+1 26.44 F F W Y 21.51 9.64 52.44 22.17 H11 H15 H17 H17 A A A A 123 143 169 173
3 H3E0T0C0D0 hhl 2:1 56.10 E V N 59.08 12.44 96.78 H11 H11 H11 A A A 124 127 128
3 H3E0T0C0D0 hhl 2:1 78.99 E Q N 59.08 81.11 96.78 H11 H11 H11 A A A 124 125 128
3 H3E0T0C0D0 hhl 2:1 76.53 Q N E 81.11 96.78 51.69 H11 H11 H11 A A A 125 128 129
3 H3E0T0C0D0 hhl 2:1 45.08 Q V E 81.11 2.43 51.69 H11 H11 H11 A A A 125 126 129
3 H2E0T0C1D0 nhn :2+1 72.95 Q E G 81.11 51.69 86.06 H11 H11 C27 A A B 125 129 572
4 H3E0T0C1D0 nnnhhl 2:1+1 15.19 V E L G 2.43 51.69 6.42 0.23 H11 H11 H11 C27 A A A B 126 129 130 575
4 H3E0T0C1D0 nnnnnh :2+1+1 3.19 V L G L 2.43 6.42 0.23 3.68 H11 H11 C27 H28 A A B B 126 130 575 578
3 H3E0T0C0D0 hhl 2:1 7.10 V V L 2.43 12.44 6.42 H11 H11 H11 A A A 126 127 130
4 H3E0T0C1D0 nnnnnn 1+1+1+1 3.97 V F V L 2.43 2.11 7.66 3.68 H11 H15 C27 H28 A A B B 126 146 574 578
4 H2E0T0C2D0 lnnnnh 2+:2 15.50 V E V G 2.43 51.69 7.66 0.23 H11 H11 C27 C27 A A B B 126 129 574 575
4 H2E0T0C2D0 lnnnnn 2+1+1 3.50 V V G L 2.43 7.66 0.23 3.68 H11 C27 C27 H28 A B B B 126 574 575 578
3 H2E0T0C1D0 nhl 2:1 19.74 V L F 12.44 6.42 40.35 H11 H11 C12 A A A 127 130 131
3 H2E0T0C1D0 nnl 2+1 49.86 V N F 12.44 96.78 40.35 H11 H11 C12 A A A 127 128 131
3 H2E0T0C1D0 nnn 1+1+1 24.99 V F Y 12.44 40.35 22.17 H11 C12 H17 A A A 127 131 173
3 H3E0T0C0D0 nhn :2+1 9.50 V L F 12.44 6.42 9.64 H11 H11 H15 A A A 127 130 143
4 H2E0T0C2D0 lnnlnn 3+1 72.44 E G V R 51.69 86.06 7.66 144.36 H11 C27 C27 H28 A B B B 129 572 574 576
4 H2E0T0C2D0 llnlnn 3+1 50.98 E V G R 51.69 7.66 0.23 144.36 H11 C27 C27 H28 A B B B 129 574 575 576
3 H2E0T1C0D0 nnn 1+1+1 123.44 E R R 51.69 174.27 144.36 H11 T13 H28 A A B 129 132 576
4 H3E0T0C1D0 nnnlnh 2:1+1 55.52 E G R A 51.69 0.23 144.36 25.82 H11 C27 H28 H28 A B B B 129 575 576 579
4 H3E0T0C1D0 lnnnnn 2+1+1 21.04 E L G A 51.69 6.42 0.23 25.82 H11 H11 C27 H28 A A B B 129 130 575 579
3 H2E0T1C0D0 lnl 3 77.46 E L R 51.69 6.42 174.27 H11 H11 T13 A A A 129 130 132
5 H5E0T0C0D0 lhnnhnnnnn 2:1+1+1 13.30 L R A F L 6.42 42.95 3.82 9.64 3.68 H11 H15 H15 H15 H28 A A A A B 130 139 142 143 578
4 H4E0T0C0D0 lnnnnn 2+1+1 19.72 L R L A 6.42 42.95 3.68 25.82 H11 H15 H28 H28 A A B B 130 139 578 579
4 H2E0T1C1D0 llnlnn 3+1 66.00 L F R R 6.42 40.35 174.27 42.95 H11 C12 T13 H15 A A A A 130 131 132 139
4 H3E0T0C1D0 lnnnnn 2+1+1 9.04 L G L A 6.42 0.23 3.68 25.82 H11 C27 H28 H28 A B B B 130 575 578 579
5 H2E0T0C3D0 lnnnnnnlnn 2+2+1 40.64 F V N R I 40.35 16.07 98.64 42.95 5.19 C12 C14 C14 H15 H15 A A A A A 131 135 136 139 140
4 H0E0T1C3D0 llnlnn 3+1 48.65 F G V N 40.35 39.54 16.07 98.64 C12 T13 C14 C14 A A A A 131 134 135 136
4 H0E0T0C4D0 lnnnnn 2+1+1 41.07 F V H L 40.35 16.07 105.64 2.21 C12 C14 C18 C18 A A A A 131 135 177 178
4 H1E0T0C3D0 nnnnnn 1+1+1+1 15.96 F V I L 40.35 16.07 5.19 2.21 C12 C14 H15 C18 A A A A 131 135 140 178
4 H0E0T3C1D0 llnlll 4 98.19 F R D G 40.35 174.27 138.59 39.54 C12 T13 T13 T13 A A A A 131 132 133 134
4 H1E0T0C3D0 lnnnnn 2+1+1 42.59 F Y H L 40.35 22.17 105.64 2.21 C12 H17 C18 C18 A A A A 131 173 177 178
4 H2E0T0C2D0 nnnnnn 1+1+1+1 23.10 V I L W 16.07 5.19 2.21 68.92 C14 H15 C18 H19 A A A A 135 140 178 181
4 H2E0T0C2D0 lnnnnn 2+1+1 47.20 V N I W 16.07 98.64 5.19 68.92 C14 C14 H15 H19 A A A A 135 136 140 181
4 H1E0T0C3D0 lnnnnn 2+1+1 48.21 V H L W 16.07 105.64 2.21 68.92 C14 C18 C18 H19 A A A A 135 177 178 181
4 H2E0T0C2D0 lnnlnl 4 46.06 N W R I 98.64 37.48 42.95 5.19 C14 C14 H15 H15 A A A A 136 137 139 140
4 H1E0T0C3D0 lnnlnn 3+1 65.80 N W R N 98.64 37.48 42.95 84.12 C14 C14 H15 C29 A A A B 136 137 139 586
4 H2E0T0C2D0 lnnnnn 2+1+1 52.56 N W I W 98.64 37.48 5.19 68.92 C14 C14 H15 H19 A A A A 136 137 140 181
5 H4E0T0C1D0 nnnnnnnnnl 2+1+1+1 23.33 W I W I G 37.48 5.19 68.92 4.22 0.86 C14 H15 H19 H19 H21 A A A A A 137 140 181 182 187
4 H2E0T0C2D0 lnnnnn 2+1+1 19.69 W I G G 37.48 4.22 36.20 0.86 C14 H19 C20 H21 A A A A 137 182 186 187
4 H2E0T0C2D0 nnnlnh 2:1+1 26.95 W G G T 37.48 36.20 0.86 33.25 C14 C20 H21 H21 A A A A 137 186 187 190
4 H3E0T0C1D0 nnnhhl 2:1+1 18.69 W G T F 37.48 0.86 33.25 3.18 C14 H21 H21 H21 A A A A 137 187 190 191
4 H2E0T0C2D0 llnlll 4 23.10 W G R I 37.48 6.80 42.95 5.19 C14 C14 H15 H15 A A A A 137 138 139 140
4 H1E0T0C3D0 llnlnn 3+1 42.84 W G R N 37.48 6.80 42.95 84.12 C14 C14 H15 C29 A A A B 137 138 139 586
4 H2E0T0C2D0 lnnnnn 2+1+1 51.08 W N G T 37.48 97.38 36.20 33.25 C14 H19 C20 H21 A A A A 137 185 186 190
3 H2E0T0C1D0 nhn :2+1 67.93 W W N 37.48 68.92 97.38 C14 H19 H19 A A A 137 181 185
4 H0E0T1C3D0 lnnnnn 2+1+1 34.19 W G Y N 37.48 6.80 8.34 84.12 C14 C14 T22 C29 A A A B 137 138 195 586
4 H3E0T0C1D0 nnnhhl 2:1+1 28.84 W T F L 37.48 33.25 3.18 41.43 C14 H21 H21 H21 A A A A 137 190 191 194
4 H2E0T1C1D0 nnnlnh 2:1+1 22.61 W F L Y 37.48 3.18 41.43 8.34 C14 H21 H21 T22 A A A A 137 191 194 195
4 H2E0T0C2D0 lnnnnn 2+1+1 34.72 G R G N 6.80 42.95 5.01 84.12 C14 H15 H28 C29 A A B B 138 139 582 586
3 H2E0T0C1D0 nhl 2:1 17.86 G R A 6.80 42.95 3.82 C14 H15 H15 A A A 138 139 142
3 H2E0T0C1D0 lnl 3 5.65 G I V 6.80 5.19 4.96 C14 H15 H15 A A A 138 140 141
3 H2E0T0C1D0 nnl 2+1 5.19 G V A 6.80 4.96 3.82 C14 H15 H15 A A A 138 141 142
3 H1E0T1C1D0 nnn 1+1+1 6.70 G V Y 6.80 4.96 8.34 C14 H15 T22 A A A 138 141 195
4 H1E0T1C2D0 nnnnnn 1+1+1+1 10.42 G Y G I 6.80 8.34 5.01 21.54 C14 T22 H28 C29 A A B B 138 195 582 585
4 H1E0T1C2D0 nnnnnn 1+1+1+1 26.07 G Y G N 6.80 8.34 5.01 84.12 C14 T22 H28 C29 A A B B 138 195 582 586
4 H4E0T0C0D0 nnnhhl 2:1+1 19.37 R L A G 42.95 3.68 25.82 5.01 H15 H28 H28 H28 A B B B 139 578 579 582
3 H3E0T0C0D0 hhl 2:1 19.26 R I F 42.95 5.19 9.64 H15 H15 H15 A A A 139 140 143
4 H4E0T0C0D0 nnnhhl 2:1+1 3.87 I F F L 5.19 9.64 0.62 0.04 H15 H15 H15 H17 A A A A 140 143 144 174
4 H3E0T0C1D0 nnnnnh :2+1+1 4.27 I F L L 5.19 9.64 0.04 2.21 H15 H15 H17 C18 A A A A 140 143 174 178
4 H3E0T0C1D0 nnnnnn 1+1+1+1 2.92 I L L I 5.19 0.04 2.21 4.22 H15 H17 C18 H19 A A A A 140 174 178 182
4 H4E0T0C0D0 nnnnnn 1+1+1+1 5.78 I L I W 5.19 0.04 4.22 13.66 H15 H17 H19 H21 A A A A 140 174 182 188
4 H4E0T0C0D0 nnnnnh :2+1+1 4.88 I F L W 5.19 0.62 0.04 13.66 H15 H15 H17 H21 A A A A 140 144 174 188
3 H3E0T0C0D0 hhl 2:1 3.59 I V F 5.19 4.96 0.62 H15 H15 H15 A A A 140 141 144
4 H3E0T0C1D0 lnnnnn 2+1+1 20.14 I L W I 5.19 2.21 68.92 4.22 H15 C18 H19 H19 A A A A 140 178 181 182
4 H4E0T0C0D0 lnnnnn 2+1+1 5.98 I I G W 5.19 4.22 0.86 13.66 H15 H19 H21 H21 A A A A 140 182 187 188
4 H4E0T0C0D0 nnnhhl 2:1+1 4.81 A F F L 3.82 9.64 2.11 3.68 H15 H15 H15 H28 A A A B 142 143 146 578
5 H5E0T0C0D0 hnnnnnnnnl 2+:2+1 2.36 V F F M L 0.01 9.64 0.62 1.50 0.04 H2 H15 H15 H17 H17 A A A A A 9 143 144 170 174
4 H4E0T0C0D0 nnnhhl 2:1+1 3.96 F F G M 9.64 0.62 4.10 1.50 H15 H15 H15 H17 A A A A 143 144 147 170
4 H4E0T0C0D0 nnnhhl 2:1+1 21.44 F W M Y 9.64 52.44 1.50 22.17 H15 H17 H17 H17 A A A A 143 169 170 173
4 H4E0T0C0D0 nnnhhl 2:1+1 8.34 F M Y L 9.64 1.50 22.17 0.04 H15 H17 H17 H17 A A A A 143 170 173 174
3 H3E0T0C0D0 hhl 2:1 5.28 F F G 9.64 2.11 4.10 H15 H15 H15 A A A 143 146 147
4 H3E0T0C1D0 lnnnnn 2+1+1 8.52 F Y L L 9.64 22.17 0.04 2.21 H15 H17 H17 C18 A A A A 143 173 174 178
3 H3E0T0C0D0 hhl 2:1 2.58 F G L 2.11 4.10 1.53 H15 H15 H15 A A A 146 147 150
5 H5E0T0C0D0 lhnnhnnnnn 2:1+1+1 1.24 L F G G M 0.00 0.62 4.10 0.00 1.50 H2 H15 H15 H15 H17 A A A A A 13 144 147 148 170
4 H4E0T0C0D0 nnnhhl 2:1+1 1.02 L G G C 0.00 4.10 0.00 0.00 H2 H15 H15 H15 A A A A 13 147 148 151
4 H4E0T0C0D0 nnnnnh :2+1+1 2.30 L G C I 0.00 4.10 0.00 5.12 H2 H15 H15 H17 A A A A 13 147 151 166
4 H4E0T0C0D0 nnnnnh :2+1+1 2.68 L G I M 0.00 4.10 5.12 1.50 H2 H15 H17 H17 A A A A 13 147 166 170
4 H4E0T0C0D0 nnnhhl 2:1+1 2.69 G L C I 4.10 1.53 0.00 5.12 H15 H15 H15 H17 A A A A 147 150 151 166
4 H4E0T0C0D0 nnnhhl 2:1+1 7.97 K S G A 18.99 1.17 0.00 11.74 H2 H15 H15 H15 A A A A 16 145 148 149
4 H4E0T0C0D0 nnnhhl 2:1+1 12.01 K G A V 18.99 0.00 11.74 17.30 H2 H15 H15 H15 A A A A 16 148 149 152
3 H3E0T0C0D0 hhl 2:1 28.41 A V E 11.74 17.30 56.20 H15 H15 H15 A A A 149 152 153
4 H4E0T0C0D0 nnnhhl 2:1+1 1.66 L C S I 1.53 0.00 0.00 5.12 H15 H15 H15 H17 A A A A 150 151 154 166
5 H5E0T0C0D0 lhnnhnnnnn 2:1+1+1 4.40 L C V I A 0.00 0.00 0.00 5.12 16.88 H2 H15 H17 H17 H17 A A A A A 13 151 163 166 167
4 H4E0T0C0D0 hnnnnh :2+:2 1.28 C S V I 0.00 0.00 0.00 5.12 H15 H15 H17 H17 A A A A 151 154 163 166
4 H4E0T0C0D0 nnnhhl 2:1+1 5.33 C S V V 0.00 0.00 21.33 0.00 H15 H15 H15 H17 A A A A 151 154 155 163
3 H3E0T0C0D0 hhl 2:1 55.45 V E D 17.30 56.20 92.86 H15 H15 H15 A A A 152 153 156
3 H2E0T0C1D0 nhl 2:1 79.28 E D K 56.20 92.86 88.79 H15 H15 C16 A A A 153 156 157
4 H3E0T0C1D0 lnnnnn 2+1+1 2.89 S M L V 0.00 11.52 0.05 0.00 H15 C16 H17 H17 A A A A 154 159 162 163
4 H4E0T0C0D0 nnnhhl 2:1+1 1.29 S L V I 0.00 0.05 0.00 5.12 H15 H17 H17 H17 A A A A 154 162 163 166
3 H2E0T0C1D0 lnl 3 91.19 V D E 21.33 92.86 159.39 H15 H15 C16 A A A 155 156 158
3 H2E0T0C1D0 nnl 2+1 94.31 V E Q 21.33 159.39 102.21 H15 C16 H17 A A A 155 158 160
3 H1E0T0C2D0 lll 3 113.68 D K E 92.86 88.79 159.39 H15 C16 C16 A A A 156 157 158
3 H0E0T0C3D0 lll 3 86.57 K E M 88.79 159.39 11.52 C16 C16 C16 A A A 157 158 159
3 H1E0T0C2D0 lll 3 91.04 E M Q 159.39 11.52 102.21 C16 C16 H17 A A A 158 159 160
3 H2E0T0C1D0 lll 3 64.14 M Q V 11.52 102.21 78.68 C16 H17 H17 A A A 159 160 161
3 H2E0T0C1D0 nhl 2:1 37.91 M Q V 11.52 102.21 0.00 C16 H17 H17 A A A 159 160 163
3 H2E0T0C1D0 lnl 3 30.08 M V L 11.52 78.68 0.05 C16 H17 H17 A A A 159 161 162
3 H3E0T0C0D0 hhl 2:1 78.11 V S R 78.68 41.18 114.46 H17 H17 H17 A A A 161 164 165
3 H3E0T0C0D0 hhl 2:1 64.40 V L R 78.68 0.05 114.46 H17 H17 H17 A A A 161 162 165
4 H4E0T0C0D0 hhhlhh 2:1:1 43.02 L R I W 0.05 114.46 5.12 52.44 H17 H17 H17 H17 A A A A 162 165 166 169
3 H3E0T0C0D0 hhl 2:1 37.79 S A A 41.18 16.88 55.30 H17 H17 H17 A A A 164 167 168
3 H3E0T0C0D0 hhl 2:1 70.31 S R A 41.18 114.46 55.30 H17 H17 H17 A A A 164 165 168
3 H3E0T0C0D0 hhl 2:1 74.07 R A W 114.46 55.30 52.44 H17 H17 H17 A A A 165 168 169
4 H4E0T0C0D0 nnnhhl 2:1+1 5.88 L I A M 0.00 5.12 16.88 1.50 H2 H17 H17 H17 A A A A 13 166 167 170
3 H3E0T0C0D0 hhl 2:1 19.69 I W M 5.12 52.44 1.50 H17 H17 H17 A A A 166 169 170
4 H4E0T0C0D0 hnnnnh :2+:2 4.60 V L A M 0.01 0.00 16.88 1.50 H2 H2 H17 H17 A A A A 9 13 167 170
4 H4E0T0C0D0 nnnhhl 2:1+1 8.51 V A M A 0.01 16.88 1.50 15.66 H2 H17 H17 H17 A A A A 9 167 170 171
3 H3E0T0C0D0 hhl 2:1 29.28 A A A 16.88 55.30 15.66 H17 H17 H17 A A A 167 168 171
3 H3E0T0C0D0 hhl 2:1 46.84 A A T 55.30 15.66 69.55 H17 H17 H17 A A A 168 171 172
3 H3E0T0C0D0 hhl 2:1 59.10 A W T 55.30 52.44 69.55 H17 H17 H17 A A A 168 169 172
3 H3E0T0C0D0 hhl 2:1 48.05 W T Y 52.44 69.55 22.17 H17 H17 H17 A A A 169 172 173
4 H4E0T0C0D0 nnnhhl 2:1+1 4.30 V M A L 0.01 1.50 15.66 0.04 H2 H17 H17 H17 A A A A 9 170 171 174
3 H3E0T0C0D0 hhl 2:1 43.08 A T N 15.66 69.55 44.04 H17 H17 H17 A A A 171 172 175
3 H3E0T0C0D0 hhl 2:1 63.58 T N D 69.55 44.04 77.15 H17 H17 H17 A A A 172 175 176
3 H3E0T0C0D0 hhl 2:1 56.29 T Y D 69.55 22.17 77.15 H17 H17 H17 A A A 172 173 176
3 H2E0T0C1D0 nhl 2:1 68.32 Y D H 22.17 77.15 105.64 H17 H17 C18 A A A 173 176 177
4 H4E0T0C0D0 lnnnnn 2+1+1 0.21 L V F L 0.18 0.01 0.62 0.04 H2 H2 H15 H17 A A A A 8 9 144 174
4 H4E0T0C0D0 nnnnnn 1+1+1+1 3.62 L F L W 0.18 0.62 0.04 13.66 H2 H15 H17 H21 A A A A 8 144 174 188
3 H3E0T0C0D0 nnl 2+1 53.93 N D E 44.04 77.15 40.59 H17 H17 H19 A A A 175 176 179
3 H3E0T0C0D0 nnl 2+1 67.91 D E P 77.15 40.59 85.99 H17 H19 H19 A A A 176 179 180
3 H2E0T0C1D0 nnl 2+1 89.59 D H P 77.15 105.64 85.99 H17 C18 H19 A A A 176 177 180
4 H2E0T0C2D0 lnnlnl 4 65.69 H L P W 105.64 2.21 85.99 68.92 C18 C18 H19 H19 A A A A 177 178 180 181
3 H3E0T0C0D0 hhl 2:1 71.33 E P Q 40.59 85.99 87.42 H19 H19 H19 A A A 179 180 183
3 H3E0T0C0D0 hhl 2:1 94.38 P Q E 85.99 87.42 109.74 H19 H19 H19 A A A 180 183 184
3 H3E0T0C0D0 hhl 2:1 88.22 P W E 85.99 68.92 109.74 H19 H19 H19 A A A 180 181 184
3 H3E0T0C0D0 hhl 2:1 92.01 W E N 68.92 109.74 97.38 H19 H19 H19 A A A 181 184 185
4 H3E0T0C1D0 lnnnnl 2+2 32.18 I Q G G 4.22 87.42 36.20 0.86 H19 H19 C20 H21 A A A A 182 183 186 187
3 H2E0T0C1D0 nnl 2+1 58.44 G D T 36.20 105.87 33.25 C20 H21 H21 A A A 186 189 190
3 H3E0T0C0D0 hhl 2:1 5.90 G W F 0.86 13.66 3.18 H21 H21 H21 A A A 187 188 191
4 H4E0T0C0D0 nnnnnn 1+1+1+1 3.78 L L F W 0.18 0.67 0.62 13.66 H2 H6 H15 H21 A A A A 8 90 144 188
3 H3E0T0C0D0 hhl 2:1 87.96 D V E 105.87 30.09 127.91 H21 H21 H21 A A A 189 192 193
3 H3E0T0C0D0 hhl 2:1 89.01 D T E 105.87 33.25 127.91 H21 H21 H21 A A A 189 190 193
3 H3E0T0C0D0 hhl 2:1 67.53 T E L 33.25 127.91 41.43 H21 H21 H21 A A A 190 193 194
3 H2E0T1C0D0 nnl 2+1 57.97 V E G 30.09 127.91 15.90 H21 H21 T22 A A A 192 193 196
4 H3E0T0C1D0 lnnnnn 2+1+1 84.19 E L A R 127.91 41.43 14.17 153.26 H21 H21 H23 C29 A A A B 193 194 199 587
3 H2E0T1C0D0 nnn 1+1+1 52.66 E G A 127.91 15.90 14.17 H21 T22 H23 A A A 193 196 199
4 H2E0T1C1D0 lnnnnn 2+1+1 54.30 L Y A R 41.43 8.34 14.17 153.26 H21 T22 H23 C29 A A A B 194 195 199 587
4 H2E0T2C0D0 lnnnnl 2+2 16.11 Y G A A 8.34 15.90 14.17 26.02 T22 T22 H23 H23 A A A A 195 196 199 200
4 H2E0T1C1D0 lnnnnn 2+1+1 50.45 Y A A R 8.34 14.17 26.02 153.26 T22 H23 H23 C29 A A A B 195 199 200 587
4 H1E0T1C2D0 lnnnnn 2+1+1 52.29 Y A I R 8.34 26.02 21.54 153.26 T22 H23 C29 C29 A A B B 195 200 585 587
3 H0E0T1C2D0 nnl 2+1 81.91 Y N R 8.34 84.12 153.26 T22 C29 C29 A B B 195 586 587
3 H1E0T2C0D0 lnl 3 38.33 G N A 15.90 84.91 14.17 T22 T22 H23 A A A 196 197 199
3 H2E0T1C0D0 nhl 2:1 63.62 N A E 84.91 14.17 91.78 T22 H23 H23 A A A 197 199 202
3 H1E0T2C0D0 nnl 2+1 84.11 N N E 84.91 75.64 91.78 T22 T22 H23 A A A 197 198 202
3 H2E0T1C0D0 nnl 2+1 73.71 N A E 75.64 53.70 91.78 T22 H23 H23 A A A 198 201 202
4 H3E0T0C1D0 nnnhhl 2:1+1 59.12 A A S R 14.17 26.02 43.05 153.26 H23 H23 H23 C29 A A A B 199 200 203 587
3 H3E0T0C0D0 hhl 2:1 49.67 A E S 14.17 91.78 43.05 H23 H23 H23 A A A 199 202 203
3 H3E0T0C0D0 hhl 2:1 79.28 A S R 26.02 43.05 168.76 H23 H23 H23 A A A 200 203 204
3 H3E0T0C0D0 hhl 2:1 82.83 A A R 26.02 53.70 168.76 H23 H23 H23 A A A 200 201 204
3 H3E0T0C0D0 nhn :2+1 94.84 A R D 26.02 168.76 89.74 H23 H23 H28 A A B 200 204 584
3 H2E0T0C1D0 nnl 2+1 45.77 A D I 26.02 89.74 21.54 H23 H28 C29 A B B 200 584 585
3 H2E0T0C1D0 nhl 2:1 123.83 A R K 53.70 168.76 149.02 H23 H23 C24 A A A 201 204 205
3 H2E0T0C1D0 nnl 2+1 98.17 A E K 53.70 91.78 149.02 H23 H23 C24 A A A 201 202 205
3 H1E0T0C2D0 nnl 2+1 90.64 E K G 91.78 149.02 31.13 H23 C24 C24 A A A 202 205 206
3 H1E0T0C2D0 nnl 2+1 93.48 S N R 43.05 84.12 153.26 H23 C29 C29 A B B 203 586 587
3 H2E0T0C1D0 nnl 2+1 95.76 S R Q 43.05 168.76 75.48 H23 H23 C24 A A A 203 204 207
4 H1E0T1C2D0 lnnlnn 3+1 116.85 R K Q E 168.76 149.02 75.48 74.13 H23 C24 C24 T25 A A A A 204 205 207 211
4 H0E0T0C4D0 llnlll 4 86.81 K G Q E 149.02 31.13 75.48 91.59 C24 C24 C24 C24 A A A A 205 206 207 208
4 H0E0T1C3D0 lnnlnn 3+1 97.56 K Q E E 149.02 75.48 91.59 74.13 C24 C24 C24 T25 A A A A 205 207 208 211
3 H0E0T1C2D0 lll 3 115.67 Q E R 75.48 91.59 179.93 C24 C24 T25 A A A 207 208 209
3 H0E0T2C1D0 lnl 3 123.87 Q R L 75.48 179.93 116.19 C24 T25 T25 A A A 207 209 210
3 H0E0T2C1D0 nnl 2+1 88.60 Q L E 75.48 116.19 74.13 C24 T25 T25 A A A 207 210 211
3 H0E0T1C2D0 nnl 2+1 78.40 E E H 91.59 74.13 69.47 C24 T25 C26 A A A 208 211 213
3 H0E0T1C2D0 nnl 2+1 113.66 E R H 91.59 179.93 69.47 C24 T25 C26 A A A 208 209 213
3 H0E0T0C3D0 nnl 2+1 81.81 E H H 91.59 69.47 84.38 C24 C26 C26 A A A 208 213 215
3 H0E0T1C2D0 lll 3 89.97 E H H 74.13 126.32 69.47 T25 C26 C26 A A A 211 212 213
3 H0E0T0C3D0 lll 3 111.52 H H H 126.32 69.47 138.77 C26 C26 C26 A A A 212 213 214
4 H0E0T0C4D0 llnlll 4 108.98 H H H H 69.47 138.77 84.38 143.30 C26 C26 C26 C26 A A A A 213 214 215 216
3 H0E0T0C3D0 lll 3 139.65 H H H 84.38 143.30 191.27 C26 C26 C26 A A A 215 216 217
4 H1E0T0C3D0 llnlnl 4 85.69 G Q V R 86.06 104.66 7.66 144.36 C27 C27 C27 H28 B B B B 572 573 574 576
4 H2E0T0C2D0 lnnlnl 4 73.40 Q V R Q 104.66 7.66 144.36 36.91 C27 C27 H28 H28 B B B B 573 574 576 577
4 H2E0T0C2D0 llnlll 4 47.29 V G R Q 7.66 0.23 144.36 36.91 C27 C27 H28 H28 B B B B 574 575 576 577
3 H3E0T0C0D0 hhl 2:1 87.68 R A I 144.36 25.82 92.85 H28 H28 H28 B B B 576 579 580
3 H3E0T0C0D0 hhl 2:1 91.37 R Q I 144.36 36.91 92.85 H28 H28 H28 B B B 576 577 580
4 H4E0T0C0D0 lhhlhl 4 9.40 L A I G 3.68 25.82 3.08 5.01 H28 H28 H28 H28 B B B B 578 579 581 582
3 H3E0T0C0D0 lll 3 40.58 A I I 25.82 92.85 3.08 H28 H28 H28 B B B 579 580 581
3 H3E0T0C0D0 hhl 2:1 77.46 A I D 25.82 92.85 113.72 H28 H28 H28 B B B 579 580 583
3 H3E0T0C0D0 hhl 2:1 48.18 A G D 25.82 5.01 113.72 H28 H28 H28 B B B 579 582 583
3 H3E0T0C0D0 hhl 2:1 98.77 I D D 92.85 113.72 89.74 H28 H28 H28 B B B 580 583 584
3 H3E0T0C0D0 hhl 2:1 61.89 I I D 92.85 3.08 89.74 H28 H28 H28 B B B 580 581 584
3 H2E0T0C1D0 nnl 2+1 9.88 I G I 3.08 5.01 21.54 H28 H28 C29 B B B 581 582 585
3 H2E0T0C1D0 nnl 2+1 67.62 G D N 5.01 113.72 84.12 H28 H28 C29 B B B 582 583 586
