# Supplementary material for: Characterizing the consensus residue specificity and surface of BCL-2 binding to BH3 ligands using the Knob-Socket model
Source: PLoS One. 2023 Feb 16;18(2):e0281463. doi: 10.1371/journal.pone.0281463 (PMC9934389; doi:10.1371/journal.pone.0281463)
Supplement: S1 File — (TGZ) [file pone.0281463.s008.tgz › BCL3_Bax_KS_files/1bxl/f1bxl.knob-socket]

5 H5E0T0C0D0 lhnnhnnnnn 2:1+1+1 1.27 V F L F M 0.01 4.20 0.00 0.62 1.50 H2 H2 H2 H15 H17 A A A A A 9 12 13 144 170
4 H4E0T0C0D0 nnnhhl 2:1+1 1.25 L V F F 0.18 0.01 4.20 0.62 H2 H2 H2 H15 A A A A 8 9 12 144
4 H4E0T0C0D0 nnnnnh :2+1+1 2.61 F L V F 4.20 0.67 4.96 0.62 H2 H6 H15 H15 A A A A 12 90 141 144
4 H4E0T0C0D0 nnnhhl 2:1+1 2.74 F V F S 4.20 4.96 0.62 1.17 H2 H15 H15 H15 A A A A 12 141 144 145
4 H4E0T0C0D0 nnnhhl 2:1+1 1.50 F F S G 4.20 0.62 1.17 0.00 H2 H15 H15 H15 A A A A 12 144 145 148
4 H4E0T0C0D0 nnnhhl 2:1+1 16.56 L D F K 0.18 51.17 4.20 10.69 H2 H2 H2 H6 A A A A 8 11 12 87
4 H4E0T0C0D0 nnnhhl 2:1+1 57.89 D F Y R 51.17 4.20 63.34 112.85 H2 H2 H2 H6 A A A A 11 12 15 91
4 H4E0T0C0D0 nnnhhl 2:1+1 43.14 F Y K D 4.20 63.34 18.99 86.05 H2 H2 H2 H6 A A A A 12 15 16 95
4 H4E0T0C0D0 nnnhhl 2:1+1 5.80 F L K G 4.20 0.00 18.99 0.00 H2 H2 H2 H15 A A A A 12 13 16 148
4 H4E0T0C0D0 nnnhhl 2:1+1 32.10 F K L R 4.20 10.69 0.67 112.85 H2 H6 H6 H6 A A A A 12 87 90 91
4 H4E0T0C0D0 nnnhhl 2:1+1 30.33 F L R G 4.20 0.67 112.85 3.59 H2 H6 H6 H6 A A A A 12 90 91 94
4 H4E0T0C0D0 nnnhhl 2:1+1 51.67 F R G D 4.20 112.85 3.59 86.05 H2 H6 H6 H6 A A A A 12 91 94 95
4 H4E0T0C0D0 nnnnnh :2+1+1 3.36 F L G V 4.20 0.67 3.59 4.96 H2 H6 H6 H15 A A A A 12 90 94 141
4 H4E0T0C0D0 nnnnnh :2+1+1 3.48 F G V S 4.20 3.59 4.96 1.17 H2 H6 H15 H15 A A A A 12 94 141 145
4 H3E0T0C1D0 lnnnnn 2+1+1 56.09 S N R N 53.35 4.58 122.40 44.04 C1 H2 H2 H17 A A A A 2 5 6 175
4 H2E0T0C2D0 lnnnnn 2+1+1 54.27 M S N E 118.55 53.35 4.58 40.59 C1 C1 H2 H19 A A A A 1 2 5 179
4 H3E0T0C1D0 nnnlnh 2:1+1 82.95 S Q R N 53.35 112.02 122.40 44.04 C1 H2 H2 H17 A A A A 2 3 6 175
4 H4E0T0C0D0 nnnnnh :2+1+1 27.09 S L E W 23.19 0.18 71.33 13.66 H2 H2 H6 H21 A A A A 4 8 42 188
4 H4E0T0C0D0 nnnhhl 2:1+1 10.40 S N L W 23.19 4.58 0.18 13.66 H2 H2 H2 H21 A A A A 4 5 8 188
4 H4E0T0C0D0 nnnhhl 2:1+1 30.78 S E L S 23.19 73.90 0.18 25.83 H2 H2 H2 H6 A A A A 4 7 8 43
4 H3E0T0C1D0 lnnnnn 2+1+1 40.00 M S N W 118.55 23.19 4.58 13.66 C1 H2 H2 H21 A A A A 1 4 5 188
4 H4E0T0C0D0 nnnnnh :2+1+1 12.36 N L E I 4.58 0.04 40.59 4.22 H2 H17 H19 H19 A A A A 5 174 179 182
4 H4E0T0C0D0 nnnhhl 2:1+1 1.20 N L V L 4.58 0.18 0.01 0.04 H2 H2 H2 H17 A A A A 5 8 9 174
4 H4E0T0C0D0 nnnhhl 2:1+1 16.08 N A L N 4.58 15.66 0.04 44.04 H2 H17 H17 H17 A A A A 5 171 174 175
4 H4E0T0C0D0 lnnnnn 2+1+1 22.31 N L N E 4.58 0.04 44.04 40.59 H2 H17 H17 H19 A A A A 5 174 175 179
4 H4E0T0C0D0 nnnnnh :2+1+1 4.62 N L L W 4.58 0.18 0.04 13.66 H2 H2 H17 H21 A A A A 5 8 174 188
4 H3E0T0C1D0 nnnnnh :2+1+1 41.98 M N E I 118.55 4.58 40.59 4.22 C1 H2 H19 H19 A A A A 1 5 179 182
4 H4E0T0C0D0 nnnhhl 2:1+1 35.66 N R V A 4.58 122.40 0.01 15.66 H2 H2 H2 H17 A A A A 5 6 9 171
4 H4E0T0C0D0 nnnhhl 2:1+1 45.10 R V V A 122.40 0.01 42.31 15.66 H2 H2 H2 H17 A A A A 6 9 10 171
4 H3E0T0C1D0 nnnhhl 2:1+1 27.24 V L S W 42.31 0.00 43.80 22.85 H2 H2 H2 C3 A A A A 10 13 14 24
4 H3E0T0C1D0 nnnnnh :2+1+1 20.51 V L W A 42.31 0.00 22.85 16.88 H2 H2 C3 H17 A A A A 10 13 24 167
4 H4E0T0C0D0 nnnhhl 2:1+1 14.80 V V L A 0.01 42.31 0.00 16.88 H2 H2 H2 H17 A A A A 9 10 13 167
4 H3E0T0C1D0 nnnhhl 2:1+1 62.69 M E I Q 118.55 40.59 4.22 87.42 C1 H19 H19 H19 A A A A 1 179 182 183
4 H3E0T0C1D0 nnnhhl 2:1+1 16.67 L S L W 0.00 43.80 0.04 22.85 H2 H2 H2 C3 A A A A 13 14 17 24
4 H3E0T0C1D0 nnnlnh 2:1+1 60.36 L K Y V 0.04 142.43 81.67 17.30 H2 H2 C3 H15 A A A A 17 20 22 152
4 H2E0T0C2D0 lnnnnn 2+1+1 40.17 L Y S F 0.04 81.67 55.41 23.55 H2 C3 C3 H4 A A A A 17 22 23 27
4 H3E0T0C1D0 nnnnnh :2+1+1 30.09 L Y V V 0.04 81.67 17.30 21.33 H2 C3 H15 H15 A A A A 17 22 152 155
4 H4E0T0C0D0 nnnhhl 2:1+1 4.76 L K L G 0.00 18.99 0.04 0.00 H2 H2 H2 H15 A A A A 13 16 17 148
4 H4E0T0C0D0 nnnhhl 2:1+1 44.69 K L K V 18.99 0.04 142.43 17.30 H2 H2 H2 H15 A A A A 16 17 20 152
5 H4E0T0C1D0 hnnnnnnnnn :2+1+1+1 4.58 L L W C V 0.00 0.04 22.85 0.00 0.00 H2 H2 C3 H15 H17 A A A A A 13 17 24 151 163
4 H2E0T0C2D0 lnnnnn 2+1+1 25.46 L S W F 0.04 55.41 22.85 23.55 H2 C3 C3 H4 A A A A 17 23 24 27
4 H4E0T0C0D0 nnnhhl 2:1+1 4.33 L G C V 0.04 0.00 0.00 17.30 H2 H15 H15 H15 A A A A 17 148 151 152
4 H4E0T0C0D0 nnnhhl 2:1+1 9.67 L C V V 0.04 0.00 17.30 21.33 H2 H15 H15 H15 A A A A 17 151 152 155
4 H4E0T0C0D0 nnnnnh :2+1+1 5.34 L C V V 0.04 0.00 21.33 0.00 H2 H15 H15 H17 A A A A 17 151 155 163
4 H3E0T0C1D0 nnnhhl 2:1+1 53.29 Y V V D 81.67 17.30 21.33 92.86 C3 H15 H15 H15 A A A A 22 152 155 156
4 H2E0T0C2D0 llnlll 4 68.88 S W S Q 55.41 22.85 71.13 126.11 C3 C3 H4 H4 A A A A 23 24 25 26
4 H2E0T0C2D0 lnnlnl 4 56.98 S W Q F 55.41 22.85 126.11 23.55 C3 C3 H4 H4 A A A A 23 24 26 27
5 H3E0T0C2D0 lnnnnnnlnn 2+2+1 17.92 W F S V S 22.85 23.55 2.01 0.00 41.18 C3 H4 C5 H17 H17 A A A A A 24 27 28 163 164
5 H3E0T0C2D0 lhnnhnnnnn 2:1+1+1 16.58 W S V S A 22.85 2.01 0.00 41.18 16.88 C3 C5 H17 H17 H17 A A A A A 24 28 163 164 167
4 H1E0T0C3D0 lnnnnn 2+1+1 40.84 W S D S 22.85 2.01 97.34 41.18 C3 C5 C5 H17 A A A A 24 28 29 164
5 H4E0T0C1D0 hnnnnnnnnn :2+1+1+1 7.95 L W C V A 0.00 22.85 0.00 0.00 16.88 H2 C3 H15 H17 H17 A A A A A 13 24 151 163 167
4 H1E0T0C3D0 llnlnn 3+1 65.83 S S D V 71.13 2.01 97.34 92.85 H4 C5 C5 C5 A A A A 25 28 29 30
4 H4E0T0C0D0 nnnnnh :2+1+1 36.77 F V Q V 23.55 21.33 102.21 0.00 H4 H15 H17 H17 A A A A 27 155 160 163
4 H4E0T0C0D0 nnnhhl 2:1+1 41.73 F Q V S 23.55 102.21 0.00 41.18 H4 H17 H17 H17 A A A A 27 160 163 164
4 H4E0T0C0D0 nnnhhl 2:1+1 61.41 F Q V S 23.55 102.21 78.68 41.18 H4 H17 H17 H17 A A A A 27 160 161 164
4 H0E0T0C4D0 lnnlnl 4 144.28 D E E R 97.34 139.59 158.90 181.28 C5 C5 C5 C5 A A A A 29 31 32 34
4 H0E0T0C4D0 llnlll 4 90.01 A P E G 63.85 123.44 139.68 33.05 C5 C5 C5 C5 A A A A 37 38 39 40
4 H2E0T0C2D0 llnlll 4 52.66 G T E S 33.05 80.45 71.33 25.83 C5 C5 H6 H6 A A A A 40 41 42 43
4 H2E0T0C2D0 lnnlnl 4 65.75 G T S E 33.05 80.45 25.83 123.66 C5 C5 H6 H6 A A A A 40 41 43 44
4 H4E0T0C0D0 nnnhhl 2:1+1 25.92 L E S V 0.18 71.33 25.83 6.34 H2 H6 H6 H6 A A A A 8 42 43 86
4 H4E0T0C0D0 nnnnnh :2+1+1 22.88 L E V W 0.18 71.33 6.34 13.66 H2 H6 H6 H21 A A A A 8 42 86 188
4 H4E0T0C0D0 nnnhhl 2:1+1 10.76 L S V K 0.18 25.83 6.34 10.69 H2 H6 H6 H6 A A A A 8 43 86 87
4 H4E0T0C0D0 nnnhhl 2:1+1 22.58 A V A V 53.43 6.34 0.46 30.09 H6 H6 H6 H21 A A A A 85 86 89 192
4 H4E0T0C0D0 nnnhhl 2:1+1 4.47 L V K L 0.18 6.34 10.69 0.67 H2 H6 H6 H6 A A A A 8 86 87 90
4 H4E0T0C0D0 nnnnnh :2+1+1 5.21 L V L W 0.18 6.34 0.67 13.66 H2 H6 H6 H21 A A A A 8 86 90 188
4 H4E0T0C0D0 nnnhhl 2:1+1 2.66 V A L F 6.34 0.46 0.67 3.18 H6 H6 H6 H21 A A A A 86 89 90 191
4 H4E0T0C0D0 nnnhhl 2:1+1 38.99 V W D V 6.34 13.66 105.87 30.09 H6 H21 H21 H21 A A A A 86 188 189 192
4 H4E0T0C0D0 nnnhhl 2:1+1 13.32 V W F V 6.34 13.66 3.18 30.09 H6 H21 H21 H21 A A A A 86 188 191 192
4 H3E0T1C0D0 nnnhhl 2:1+1 59.72 Q A E N 94.27 0.46 59.24 84.91 H6 H6 H6 T22 A A A A 88 89 92 197
4 H3E0T1C0D0 nnnnnh :2+1+1 6.09 A A F Y 0.46 12.37 3.18 8.34 H6 H6 H21 T22 A A A A 89 93 191 195
4 H4E0T0C0D0 nnnhhl 2:1+1 4.17 A L A F 0.46 0.67 12.37 3.18 H6 H6 H6 H21 A A A A 89 90 93 191
4 H4E0T0C0D0 nnnhhl 2:1+1 5.63 A G F V 12.37 3.59 1.60 4.96 H6 H6 H6 H15 A A A A 93 94 97 141
4 H4E0T0C0D0 nnnhhl 2:1+1 5.40 L A G V 0.67 12.37 3.59 4.96 H6 H6 H6 H15 A A A A 90 93 94 141
4 H4E0T0C0D0 nnnnnh :2+1+1 5.29 L A V F 0.67 12.37 4.96 3.18 H6 H6 H15 H21 A A A A 90 93 141 191
4 H3E0T0C1D0 nnnhhl 2:1+1 23.70 A E F I 12.37 59.28 1.60 21.54 H6 H6 H6 C29 A A A B 93 96 97 585
4 H3E0T0C1D0 nnnhhl 2:1+1 39.46 E F R I 59.28 1.60 75.43 21.54 H6 H6 H6 C29 A A A B 96 97 100 585
4 H3E0T1C0D0 lnnnnn 2+1+1 9.74 F E L S 1.60 29.71 6.46 1.17 H6 H6 T8 H15 A A A A 97 98 108 145
4 H4E0T0C0D0 nnnhhl 2:1+1 9.02 G F E S 3.59 1.60 29.71 1.17 H6 H6 H6 H15 A A A A 94 97 98 145
4 H4E0T0C0D0 nnnhhl 2:1+1 2.89 F V A S 1.60 4.96 3.82 1.17 H6 H15 H15 H15 A A A A 97 141 142 145
4 H4E0T0C0D0 nnnhhl 2:1+1 2.17 F A S F 1.60 3.82 1.17 2.11 H6 H15 H15 H15 A A A A 97 142 145 146
4 H3E0T1C0D0 lnnnnn 2+1+1 2.83 F L S F 1.60 6.46 1.17 2.11 H6 T8 H15 H15 A A A A 97 108 145 146
4 H4E0T0C0D0 nnnhhl 2:1+1 21.28 F R Y I 1.60 75.43 5.00 3.08 H6 H6 H6 H28 A A A B 97 100 101 581
4 H3E0T0C1D0 nnnnnh :2+1+1 25.41 F R I I 1.60 75.43 3.08 21.54 H6 H6 H28 C29 A A B B 97 100 581 585
4 H3E0T1C0D0 nnnhhl 2:1+1 10.69 F E Y L 1.60 29.71 5.00 6.46 H6 H6 H6 T8 A A A A 97 98 101 108
4 H3E0T1C0D0 nnnnnh :2+1+1 4.18 F Y L L 1.60 5.00 6.46 3.68 H6 H6 T8 H28 A A A B 97 101 108 578
4 H4E0T0C0D0 nnnnnh :2+1+1 2.80 F A F L 1.60 3.82 2.11 3.68 H6 H15 H15 H28 A A A B 97 142 146 578
4 H4E0T0C0D0 nnnnnh :2+1+1 3.04 F A L I 1.60 3.82 3.68 3.08 H6 H15 H28 H28 A A B B 97 142 578 581
5 H5E0T0C0D0 lhnnhnnnnn 2:1+1+1 27.90 K G D E S 18.99 3.59 86.05 29.71 1.17 H2 H6 H6 H6 H15 A A A A A 16 94 95 98 145
4 H4E0T0C0D0 nnnnnh :2+1+1 15.40 K E S A 18.99 29.71 1.17 11.74 H2 H6 H15 H15 A A A A 16 98 145 149
4 H3E0T1C0D0 nnnnnh :2+1+1 12.27 E L S A 29.71 6.46 1.17 11.74 H6 T8 H15 H15 A A A A 98 108 145 149
4 H3E0T1C0D0 nnnhhl 2:1+1 42.05 E Y R L 29.71 5.00 127.04 6.46 H6 H6 H6 T8 A A A A 98 101 102 108
4 H3E0T0C1D0 nnnlnh 2:1+1 47.45 R I D I 75.43 3.08 89.74 21.54 H6 H28 H28 C29 A B B B 100 581 584 585
5 H3E0T0C2D0 lnnnlnnlnn 4+1 10.70 Y V G Q L 5.00 7.66 0.23 36.91 3.68 H6 C27 C27 H28 H28 A B B B B 101 574 575 577 578
4 H2E0T0C2D0 lnnnnn 2+1+1 38.56 Y Q V Q 5.00 104.66 7.66 36.91 H6 C27 C27 H28 A B B B 101 573 574 577
4 H1E0T1C2D0 lnnnnn 2+1+1 20.10 Y D L V 5.00 61.29 6.46 7.66 H6 C7 T8 C27 A A A B 101 107 108 574
4 H3E0T0C1D0 nnnnnh :2+1+1 33.93 Y F Q I 5.00 90.74 36.91 3.08 H6 C7 H28 H28 A A B B 101 105 577 581
4 H4E0T0C0D0 nnnhhl 2:1+1 12.17 Y Q L I 5.00 36.91 3.68 3.08 H6 H28 H28 H28 A B B B 101 577 578 581
4 H3E0T0C1D0 nnnhhl 2:1+1 55.90 F Q I I 90.74 36.91 92.85 3.08 C7 H28 H28 H28 A B B B 105 577 580 581
4 H0E0T2C2D0 lnnnnn 2+1+1 43.81 D L Q V 61.29 6.46 99.85 7.66 C7 T8 T8 C27 A A A B 107 108 111 574
4 H1E0T2C1D0 lnnnnn 2+1+1 11.19 L T L F 6.46 14.00 22.20 2.11 T8 T8 C9 H15 A A A A 108 109 112 146
4 H3E0T1C0D0 nnnhhl 2:1+1 5.37 L S F A 6.46 1.17 2.11 11.74 T8 H15 H15 H15 A A A A 108 145 146 149
4 H0E0T2C2D0 lnnnnn 2+1+1 34.04 L Q L V 6.46 99.85 22.20 7.66 T8 T8 C9 C27 A A A B 108 111 112 574
4 H2E0T1C1D0 nnnnnh :2+1+1 9.96 T L F L 14.00 22.20 2.11 1.53 T8 C9 H15 H15 A A A A 109 112 146 150
4 H3E0T1C0D0 nnnhhl 2:1+1 7.35 T F A L 14.00 2.11 11.74 1.53 T8 H15 H15 H15 A A A A 109 146 149 150
4 H3E0T1C0D0 nnnhhl 2:1+1 20.87 T A L E 14.00 11.74 1.53 56.20 T8 H15 H15 H15 A A A A 109 149 150 153
5 H3E0T0C2D0 hnnnnnnnnn :2+1+1+1 12.44 L S V F V 22.20 27.82 2.43 2.11 7.66 C9 H11 H11 H15 C27 A A A A B 112 122 126 146 574
4 H3E0T0C1D0 nnnnnh :2+1+1 13.41 L S F L 22.20 27.82 2.11 1.53 C9 H11 H15 H15 A A A A 112 122 146 150
4 H1E0T0C3D0 llnlnn 3+1 48.59 L H I S 22.20 140.92 3.41 27.82 C9 C9 C9 H11 A A A A 112 113 114 122
4 H2E0T0C2D0 lnnnnn 2+1+1 13.74 L I S L 22.20 3.41 27.82 1.53 C9 C9 H11 H15 A A A A 112 114 122 150
4 H1E0T0C3D0 llnlnn 3+1 55.68 L H I E 22.20 140.92 3.41 56.20 C9 C9 C9 H15 A A A A 112 113 114 153
5 H1E0T0C4D0 lnnnnnnlnn 2+2+1 60.17 H I E K M 140.92 3.41 56.20 88.79 11.52 C9 C9 H15 C16 C16 A A A A A 113 114 153 157 159
5 H2E0T0C3D0 lnnnnnnlnn 2+2+1 31.98 I E S K M 3.41 56.20 0.00 88.79 11.52 C9 H15 H15 C16 C16 A A A A A 114 153 154 157 159
4 H3E0T0C1D0 nnnhhl 2:1+1 15.29 I L E S 3.41 1.53 56.20 0.00 C9 H15 H15 H15 A A A A 114 150 153 154
4 H3E0T0C1D0 nnnnnh :2+1+1 2.15 I S L I 3.41 0.00 0.05 5.12 C9 H15 H17 H17 A A A A 114 154 162 166
4 H3E0T0C1D0 nnnnnh :2+1+1 2.52 I L S I 3.41 1.53 0.00 5.12 C9 H15 H15 H17 A A A A 114 150 154 166
4 H3E0T0C1D0 nnnnnh :2+1+1 8.58 I A S L 3.41 1.56 27.82 1.53 C9 H11 H11 H15 A A A A 114 119 122 150
4 H2E0T0C2D0 lnnnnn 2+1+1 14.43 I T A L 3.41 52.68 1.56 0.05 C9 C9 H11 H17 A A A A 114 115 119 162
4 H3E0T0C1D0 nnnnnh :2+1+1 2.54 I A L I 3.41 1.56 0.05 5.12 C9 H11 H17 H17 A A A A 114 119 162 166
4 H1E0T0C3D0 lnnnnn 2+1+1 16.91 I T M L 3.41 52.68 11.52 0.05 C9 C9 C16 H17 A A A A 114 115 159 162
4 H1E0T1C2D0 lnnnnn 2+1+1 36.69 T P M L 52.68 82.49 11.52 0.05 C9 T10 C16 H17 A A A A 115 116 159 162
4 H2E0T1C1D0 lnnlnn 3+1 30.43 T G A L 52.68 67.44 1.56 0.05 C9 T10 H11 H17 A A A A 115 117 119 162
4 H2E0T2C0D0 lnnlnl 4 87.80 G T Y Q 67.44 93.83 108.12 81.82 T10 T10 H11 H11 A A A A 117 118 120 121
4 H4E0T0C0D0 nnnhhl 2:1+1 13.11 A S F L 1.56 27.82 21.51 1.53 H11 H11 H11 H15 A A A A 119 122 123 150
4 H4E0T0C0D0 nnnhhl 2:1+1 45.91 A Y F W 1.56 108.12 21.51 52.44 H11 H11 H11 H17 A A A A 119 120 123 169
4 H4E0T0C0D0 nnnhhh :3+1 14.79 A L I W 1.56 0.05 5.12 52.44 H11 H17 H17 H17 A A A A 119 162 166 169
4 H4E0T0C0D0 nnnhhl 2:1+1 13.47 S F V F 27.82 21.51 2.43 2.11 H11 H11 H11 H15 A A A A 122 123 126 146
4 H4E0T0C0D0 nnnhhl 2:1+1 28.80 F E V Y 21.51 59.08 12.44 22.17 H11 H11 H11 H17 A A A A 123 124 127 173
4 H4E0T0C0D0 nnnnnh :2+1+1 16.44 F V F Y 21.51 12.44 9.64 22.17 H11 H11 H15 H17 A A A A 123 127 143 173
4 H4E0T0C0D0 nnnnnh :2+1+1 26.44 F F W Y 21.51 9.64 52.44 22.17 H11 H15 H17 H17 A A A A 123 143 169 173
4 H3E0T0C1D0 nnnhhl 2:1+1 15.19 V E L G 2.43 51.69 6.42 0.23 H11 H11 H11 C27 A A A B 126 129 130 575
4 H3E0T0C1D0 nnnnnh :2+1+1 3.19 V L G L 2.43 6.42 0.23 3.68 H11 H11 C27 H28 A A B B 126 130 575 578
4 H2E0T0C2D0 lnnnnn 2+1+1 3.50 V V G L 2.43 7.66 0.23 3.68 H11 C27 C27 H28 A B B B 126 574 575 578
4 H2E0T0C2D0 lnnlnn 3+1 72.44 E G V R 51.69 86.06 7.66 144.36 H11 C27 C27 H28 A B B B 129 572 574 576
4 H2E0T0C2D0 llnlnn 3+1 50.98 E V G R 51.69 7.66 0.23 144.36 H11 C27 C27 H28 A B B B 129 574 575 576
4 H3E0T0C1D0 nnnlnh 2:1+1 55.52 E G R A 51.69 0.23 144.36 25.82 H11 C27 H28 H28 A B B B 129 575 576 579
4 H3E0T0C1D0 lnnnnn 2+1+1 21.04 E L G A 51.69 6.42 0.23 25.82 H11 H11 C27 H28 A A B B 129 130 575 579
5 H5E0T0C0D0 lhnnhnnnnn 2:1+1+1 13.30 L R A F L 6.42 42.95 3.82 9.64 3.68 H11 H15 H15 H15 H28 A A A A B 130 139 142 143 578
4 H4E0T0C0D0 lnnnnn 2+1+1 19.72 L R L A 6.42 42.95 3.68 25.82 H11 H15 H28 H28 A A B B 130 139 578 579
4 H2E0T1C1D0 llnlnn 3+1 66.00 L F R R 6.42 40.35 174.27 42.95 H11 C12 T13 H15 A A A A 130 131 132 139
4 H3E0T0C1D0 lnnnnn 2+1+1 9.04 L G L A 6.42 0.23 3.68 25.82 H11 C27 H28 H28 A B B B 130 575 578 579
5 H2E0T0C3D0 lnnnnnnlnn 2+2+1 40.64 F V N R I 40.35 16.07 98.64 42.95 5.19 C12 C14 C14 H15 H15 A A A A A 131 135 136 139 140
4 H0E0T1C3D0 llnlnn 3+1 48.65 F G V N 40.35 39.54 16.07 98.64 C12 T13 C14 C14 A A A A 131 134 135 136
4 H0E0T0C4D0 lnnnnn 2+1+1 41.07 F V H L 40.35 16.07 105.64 2.21 C12 C14 C18 C18 A A A A 131 135 177 178
4 H0E0T3C1D0 llnlll 4 98.19 F R D G 40.35 174.27 138.59 39.54 C12 T13 T13 T13 A A A A 131 132 133 134
4 H1E0T0C3D0 lnnnnn 2+1+1 42.59 F Y H L 40.35 22.17 105.64 2.21 C12 H17 C18 C18 A A A A 131 173 177 178
4 H2E0T0C2D0 lnnnnn 2+1+1 47.20 V N I W 16.07 98.64 5.19 68.92 C14 C14 H15 H19 A A A A 135 136 140 181
4 H1E0T0C3D0 lnnnnn 2+1+1 48.21 V H L W 16.07 105.64 2.21 68.92 C14 C18 C18 H19 A A A A 135 177 178 181
4 H2E0T0C2D0 lnnlnl 4 46.06 N W R I 98.64 37.48 42.95 5.19 C14 C14 H15 H15 A A A A 136 137 139 140
4 H1E0T0C3D0 lnnlnn 3+1 65.80 N W R N 98.64 37.48 42.95 84.12 C14 C14 H15 C29 A A A B 136 137 139 586
4 H2E0T0C2D0 lnnnnn 2+1+1 52.56 N W I W 98.64 37.48 5.19 68.92 C14 C14 H15 H19 A A A A 136 137 140 181
5 H4E0T0C1D0 nnnnnnnnnl 2+1+1+1 23.33 W I W I G 37.48 5.19 68.92 4.22 0.86 C14 H15 H19 H19 H21 A A A A A 137 140 181 182 187
4 H2E0T0C2D0 lnnnnn 2+1+1 19.69 W I G G 37.48 4.22 36.20 0.86 C14 H19 C20 H21 A A A A 137 182 186 187
4 H2E0T0C2D0 nnnlnh 2:1+1 26.95 W G G T 37.48 36.20 0.86 33.25 C14 C20 H21 H21 A A A A 137 186 187 190
4 H3E0T0C1D0 nnnhhl 2:1+1 18.69 W G T F 37.48 0.86 33.25 3.18 C14 H21 H21 H21 A A A A 137 187 190 191
4 H2E0T0C2D0 llnlll 4 23.10 W G R I 37.48 6.80 42.95 5.19 C14 C14 H15 H15 A A A A 137 138 139 140
4 H1E0T0C3D0 llnlnn 3+1 42.84 W G R N 37.48 6.80 42.95 84.12 C14 C14 H15 C29 A A A B 137 138 139 586
4 H2E0T0C2D0 lnnnnn 2+1+1 51.08 W N G T 37.48 97.38 36.20 33.25 C14 H19 C20 H21 A A A A 137 185 186 190
4 H0E0T1C3D0 lnnnnn 2+1+1 34.19 W G Y N 37.48 6.80 8.34 84.12 C14 C14 T22 C29 A A A B 137 138 195 586
4 H3E0T0C1D0 nnnhhl 2:1+1 28.84 W T F L 37.48 33.25 3.18 41.43 C14 H21 H21 H21 A A A A 137 190 191 194
4 H2E0T1C1D0 nnnlnh 2:1+1 22.61 W F L Y 37.48 3.18 41.43 8.34 C14 H21 H21 T22 A A A A 137 191 194 195
4 H2E0T0C2D0 lnnnnn 2+1+1 34.72 G R G N 6.80 42.95 5.01 84.12 C14 H15 H28 C29 A A B B 138 139 582 586
4 H4E0T0C0D0 nnnhhl 2:1+1 19.37 R L A G 42.95 3.68 25.82 5.01 H15 H28 H28 H28 A B B B 139 578 579 582
4 H4E0T0C0D0 nnnhhl 2:1+1 3.87 I F F L 5.19 9.64 0.62 0.04 H15 H15 H15 H17 A A A A 140 143 144 174
4 H3E0T0C1D0 nnnnnh :2+1+1 4.27 I F L L 5.19 9.64 0.04 2.21 H15 H15 H17 C18 A A A A 140 143 174 178
4 H4E0T0C0D0 nnnnnh :2+1+1 4.88 I F L W 5.19 0.62 0.04 13.66 H15 H15 H17 H21 A A A A 140 144 174 188
4 H3E0T0C1D0 lnnnnn 2+1+1 20.14 I L W I 5.19 2.21 68.92 4.22 H15 C18 H19 H19 A A A A 140 178 181 182
4 H4E0T0C0D0 lnnnnn 2+1+1 5.98 I I G W 5.19 4.22 0.86 13.66 H15 H19 H21 H21 A A A A 140 182 187 188
4 H4E0T0C0D0 nnnhhl 2:1+1 4.81 A F F L 3.82 9.64 2.11 3.68 H15 H15 H15 H28 A A A B 142 143 146 578
4 H4E0T0C0D0 nnnhhl 2:1+1 3.96 F F G M 9.64 0.62 4.10 1.50 H15 H15 H15 H17 A A A A 143 144 147 170
4 H4E0T0C0D0 nnnhhl 2:1+1 21.44 F W M Y 9.64 52.44 1.50 22.17 H15 H17 H17 H17 A A A A 143 169 170 173
4 H4E0T0C0D0 nnnhhl 2:1+1 8.34 F M Y L 9.64 1.50 22.17 0.04 H15 H17 H17 H17 A A A A 143 170 173 174
4 H3E0T0C1D0 lnnnnn 2+1+1 8.52 F Y L L 9.64 22.17 0.04 2.21 H15 H17 H17 C18 A A A A 143 173 174 178
5 H5E0T0C0D0 lhnnhnnnnn 2:1+1+1 1.24 L F G G M 0.00 0.62 4.10 0.00 1.50 H2 H15 H15 H15 H17 A A A A A 13 144 147 148 170
4 H4E0T0C0D0 nnnhhl 2:1+1 1.02 L G G C 0.00 4.10 0.00 0.00 H2 H15 H15 H15 A A A A 13 147 148 151
4 H4E0T0C0D0 nnnnnh :2+1+1 2.30 L G C I 0.00 4.10 0.00 5.12 H2 H15 H15 H17 A A A A 13 147 151 166
4 H4E0T0C0D0 nnnnnh :2+1+1 2.68 L G I M 0.00 4.10 5.12 1.50 H2 H15 H17 H17 A A A A 13 147 166 170
4 H4E0T0C0D0 nnnhhl 2:1+1 2.69 G L C I 4.10 1.53 0.00 5.12 H15 H15 H15 H17 A A A A 147 150 151 166
4 H4E0T0C0D0 nnnhhl 2:1+1 7.97 K S G A 18.99 1.17 0.00 11.74 H2 H15 H15 H15 A A A A 16 145 148 149
4 H4E0T0C0D0 nnnhhl 2:1+1 12.01 K G A V 18.99 0.00 11.74 17.30 H2 H15 H15 H15 A A A A 16 148 149 152
4 H4E0T0C0D0 nnnhhl 2:1+1 1.66 L C S I 1.53 0.00 0.00 5.12 H15 H15 H15 H17 A A A A 150 151 154 166
5 H5E0T0C0D0 lhnnhnnnnn 2:1+1+1 4.40 L C V I A 0.00 0.00 0.00 5.12 16.88 H2 H15 H17 H17 H17 A A A A A 13 151 163 166 167
4 H4E0T0C0D0 nnnhhl 2:1+1 5.33 C S V V 0.00 0.00 21.33 0.00 H15 H15 H15 H17 A A A A 151 154 155 163
4 H3E0T0C1D0 lnnnnn 2+1+1 2.89 S M L V 0.00 11.52 0.05 0.00 H15 C16 H17 H17 A A A A 154 159 162 163
4 H4E0T0C0D0 nnnhhl 2:1+1 1.29 S L V I 0.00 0.05 0.00 5.12 H15 H17 H17 H17 A A A A 154 162 163 166
4 H4E0T0C0D0 nnnhhl 2:1+1 5.88 L I A M 0.00 5.12 16.88 1.50 H2 H17 H17 H17 A A A A 13 166 167 170
4 H4E0T0C0D0 nnnhhl 2:1+1 8.51 V A M A 0.01 16.88 1.50 15.66 H2 H17 H17 H17 A A A A 9 167 170 171
4 H4E0T0C0D0 nnnhhl 2:1+1 4.30 V M A L 0.01 1.50 15.66 0.04 H2 H17 H17 H17 A A A A 9 170 171 174
4 H4E0T0C0D0 lnnnnn 2+1+1 0.21 L V F L 0.18 0.01 0.62 0.04 H2 H2 H15 H17 A A A A 8 9 144 174
4 H2E0T0C2D0 lnnlnl 4 65.69 H L P W 105.64 2.21 85.99 68.92 C18 C18 H19 H19 A A A A 177 178 180 181
4 H3E0T0C1D0 lnnnnn 2+1+1 84.19 E L A R 127.91 41.43 14.17 153.26 H21 H21 H23 C29 A A A B 193 194 199 587
4 H2E0T1C1D0 lnnnnn 2+1+1 54.30 L Y A R 41.43 8.34 14.17 153.26 H21 T22 H23 C29 A A A B 194 195 199 587
4 H2E0T1C1D0 lnnnnn 2+1+1 50.45 Y A A R 8.34 14.17 26.02 153.26 T22 H23 H23 C29 A A A B 195 199 200 587
4 H1E0T1C2D0 lnnnnn 2+1+1 52.29 Y A I R 8.34 26.02 21.54 153.26 T22 H23 C29 C29 A A B B 195 200 585 587
4 H3E0T0C1D0 nnnhhl 2:1+1 59.12 A A S R 14.17 26.02 43.05 153.26 H23 H23 H23 C29 A A A B 199 200 203 587
4 H1E0T1C2D0 lnnlnn 3+1 116.85 R K Q E 168.76 149.02 75.48 74.13 H23 C24 C24 T25 A A A A 204 205 207 211
4 H0E0T0C4D0 llnlll 4 86.81 K G Q E 149.02 31.13 75.48 91.59 C24 C24 C24 C24 A A A A 205 206 207 208
4 H0E0T1C3D0 lnnlnn 3+1 97.56 K Q E E 149.02 75.48 91.59 74.13 C24 C24 C24 T25 A A A A 205 207 208 211
4 H0E0T0C4D0 llnlll 4 108.98 H H H H 69.47 138.77 84.38 143.30 C26 C26 C26 C26 A A A A 213 214 215 216
4 H1E0T0C3D0 llnlnl 4 85.69 G Q V R 86.06 104.66 7.66 144.36 C27 C27 C27 H28 B B B B 572 573 574 576
4 H2E0T0C2D0 lnnlnl 4 73.40 Q V R Q 104.66 7.66 144.36 36.91 C27 C27 H28 H28 B B B B 573 574 576 577
4 H2E0T0C2D0 llnlll 4 47.29 V G R Q 7.66 0.23 144.36 36.91 C27 C27 H28 H28 B B B B 574 575 576 577
4 H4E0T0C0D0 lhhlhl 4 9.40 L A I G 3.68 25.82 3.08 5.01 H28 H28 H28 H28 B B B B 578 579 581 582
