# Supplementary material for: Characterizing the consensus residue specificity and surface of BCL-2 binding to BH3 ligands using the Knob-Socket model
Source: PLoS One. 2023 Feb 16;18(2):e0281463. doi: 10.1371/journal.pone.0281463 (PMC9934389; doi:10.1371/journal.pone.0281463)
Supplement: S1 File — (TGZ) [file pone.0281463.s008.tgz › BCL3_Bax_KS_files/2xa0/f2xa0.pdb]

ATOM      1  N   ASP A  10      22.540  -4.279 -19.058  1.00 48.78           N  
ATOM      2  CA  ASP A  10      21.831  -5.535 -18.657  1.00 50.77           C  
ATOM      3  C   ASP A  10      22.795  -6.700 -18.364  1.00 50.10           C  
ATOM      4  O   ASP A  10      22.841  -7.197 -17.244  1.00 50.39           O  
ATOM      5  CB  ASP A  10      20.853  -5.971 -19.752  1.00 53.80           C  
ATOM      6  CG  ASP A  10      20.140  -7.271 -19.412  1.00 57.18           C  
ATOM      7  OD1 ASP A  10      19.479  -7.346 -18.347  1.00 58.03           O  
ATOM      8  OD2 ASP A  10      20.257  -8.216 -20.226  1.00 58.60           O  
ATOM      9  N   ASN A  11      23.537  -7.146 -19.378  1.00 49.05           N  
ATOM     10  CA  ASN A  11      24.486  -8.240 -19.220  1.00 47.05           C  
ATOM     11  C   ASN A  11      25.659  -7.647 -18.474  1.00 46.34           C  
ATOM     12  O   ASN A  11      26.446  -8.340 -17.816  1.00 46.97           O  
ATOM     13  CB  ASN A  11      24.954  -8.745 -20.584  1.00 45.77           C  
ATOM     14  CG  ASN A  11      24.595 -10.199 -20.816  1.00 45.22           C  
ATOM     15  OD1 ASN A  11      24.015 -10.848 -19.954  1.00 45.53           O  
ATOM     16  ND2 ASN A  11      24.939 -10.716 -21.984  1.00 46.08           N  
ATOM     17  N   ARG A  12      25.738  -6.332 -18.592  1.00 44.79           N  
ATOM     18  CA  ARG A  12      26.770  -5.533 -17.978  1.00 43.92           C  
ATOM     19  C   ARG A  12      26.466  -5.367 -16.494  1.00 43.94           C  
ATOM     20  O   ARG A  12      27.364  -5.150 -15.681  1.00 42.76           O  
ATOM     21  CB  ARG A  12      26.796  -4.178 -18.654  1.00 43.86           C  
ATOM     22  CG  ARG A  12      27.526  -3.140 -17.877  1.00 44.58           C  
ATOM     23  CD  ARG A  12      27.238  -1.766 -18.397  1.00 46.93           C  
ATOM     24  NE  ARG A  12      28.443  -0.983 -18.234  1.00 49.89           N  
ATOM     25  CZ  ARG A  12      29.436  -0.966 -19.122  1.00 51.66           C  
ATOM     26  NH1 ARG A  12      29.349  -1.671 -20.253  1.00 51.49           N  
ATOM     27  NH2 ARG A  12      30.556  -0.302 -18.851  1.00 51.83           N  
ATOM     28  N   GLU A  13      25.188  -5.471 -16.151  1.00 44.94           N  
ATOM     29  CA  GLU A  13      24.762  -5.366 -14.766  1.00 45.25           C  
ATOM     30  C   GLU A  13      25.114  -6.686 -14.094  1.00 43.24           C  
ATOM     31  O   GLU A  13      25.586  -6.716 -12.955  1.00 42.93           O  
ATOM     32  CB  GLU A  13      23.268  -5.144 -14.689  1.00 48.38           C  
ATOM     33  CG  GLU A  13      22.716  -5.190 -13.266  1.00 55.46           C  
ATOM     34  CD  GLU A  13      21.200  -5.130 -13.245  1.00 59.57           C  
ATOM     35  OE1 GLU A  13      20.651  -4.061 -12.898  1.00 62.58           O  
ATOM     36  OE2 GLU A  13      20.559  -6.148 -13.596  1.00 60.04           O  
ATOM     37  N   ILE A  14      24.871  -7.775 -14.815  1.00 40.83           N  
ATOM     38  CA  ILE A  14      25.207  -9.112 -14.354  1.00 38.94           C  
ATOM     39  C   ILE A  14      26.713  -9.091 -14.010  1.00 38.04           C  
ATOM     40  O   ILE A  14      27.126  -9.543 -12.941  1.00 37.60           O  
ATOM     41  CB  ILE A  14      24.872 -10.116 -15.477  1.00 37.33           C  
ATOM     42  CG1 ILE A  14      23.403  -9.884 -15.892  1.00 37.19           C  
ATOM     43  CG2 ILE A  14      25.091 -11.563 -15.001  1.00 38.45           C  
ATOM     44  CD1 ILE A  14      22.754 -10.875 -16.866  1.00 35.14           C  
ATOM     45  N   VAL A  15      27.523  -8.531 -14.903  1.00 36.68           N  
ATOM     46  CA  VAL A  15      28.962  -8.428 -14.671  1.00 35.62           C  
ATOM     47  C   VAL A  15      29.263  -7.557 -13.436  1.00 37.32           C  
ATOM     48  O   VAL A  15      30.096  -7.916 -12.595  1.00 37.06           O  
ATOM     49  CB  VAL A  15      29.679  -7.816 -15.898  1.00 33.32           C  
ATOM     50  CG1 VAL A  15      31.156  -7.668 -15.622  1.00 30.88           C  
ATOM     51  CG2 VAL A  15      29.472  -8.691 -17.115  1.00 33.27           C  
ATOM     52  N   MET A  16      28.576  -6.420 -13.325  1.00 38.08           N  
ATOM     53  CA  MET A  16      28.774  -5.496 -12.206  1.00 37.28           C  
ATOM     54  C   MET A  16      28.544  -6.154 -10.859  1.00 37.10           C  
ATOM     55  O   MET A  16      29.397  -6.105  -9.970  1.00 37.10           O  
ATOM     56  CB  MET A  16      27.808  -4.322 -12.306  1.00 38.31           C  
ATOM     57  CG  MET A  16      27.896  -3.530 -13.568  1.00 40.79           C  
ATOM     58  SD  MET A  16      29.457  -2.716 -13.692  1.00 45.43           S  
ATOM     59  CE  MET A  16      28.967  -1.040 -13.386  1.00 43.37           C  
ATOM     60  N   LYS A  17      27.363  -6.746 -10.714  1.00 36.94           N  
ATOM     61  CA  LYS A  17      26.961  -7.387  -9.477  1.00 35.95           C  
ATOM     62  C   LYS A  17      27.802  -8.584  -9.094  1.00 35.18           C  
ATOM     63  O   LYS A  17      27.901  -8.910  -7.906  1.00 33.99           O  
ATOM     64  CB  LYS A  17      25.476  -7.754  -9.550  1.00 37.51           C  
ATOM     65  CG  LYS A  17      24.590  -6.574  -9.201  1.00 40.39           C  
ATOM     66  CD  LYS A  17      23.129  -6.800  -9.498  1.00 44.02           C  
ATOM     67  CE  LYS A  17      22.322  -5.583  -9.031  1.00 48.49           C  
ATOM     68  NZ  LYS A  17      20.869  -5.608  -9.414  1.00 50.74           N  
ATOM     69  N   TYR A  18      28.414  -9.238 -10.081  1.00 33.60           N  
ATOM     70  CA  TYR A  18      29.256 -10.384  -9.768  1.00 33.73           C  
ATOM     71  C   TYR A  18      30.603  -9.870  -9.294  1.00 33.33           C  
ATOM     72  O   TYR A  18      31.199 -10.422  -8.366  1.00 32.90           O  
ATOM     73  CB  TYR A  18      29.469 -11.293 -10.979  1.00 34.37           C  
ATOM     74  CG  TYR A  18      30.129 -12.591 -10.583  1.00 34.73           C  
ATOM     75  CD1 TYR A  18      29.389 -13.613  -9.978  1.00 34.50           C  
ATOM     76  CD2 TYR A  18      31.506 -12.765 -10.720  1.00 33.92           C  
ATOM     77  CE1 TYR A  18      30.009 -14.776  -9.513  1.00 33.07           C  
ATOM     78  CE2 TYR A  18      32.137 -13.921 -10.259  1.00 33.87           C  
ATOM     79  CZ  TYR A  18      31.385 -14.921  -9.656  1.00 34.56           C  
ATOM     80  OH  TYR A  18      32.016 -16.055  -9.182  1.00 34.68           O  
ATOM     81  N   ILE A  19      31.080  -8.812  -9.947  1.00 32.85           N  
ATOM     82  CA  ILE A  19      32.343  -8.206  -9.582  1.00 32.25           C  
ATOM     83  C   ILE A  19      32.146  -7.611  -8.202  1.00 31.56           C  
ATOM     84  O   ILE A  19      32.937  -7.860  -7.293  1.00 30.79           O  
ATOM     85  CB  ILE A  19      32.753  -7.102 -10.587  1.00 32.89           C  
ATOM     86  CG1 ILE A  19      33.076  -7.738 -11.941  1.00 34.63           C  
ATOM     87  CG2 ILE A  19      33.948  -6.312 -10.059  1.00 31.21           C  
ATOM     88  CD1 ILE A  19      34.110  -8.858 -11.874  1.00 34.96           C  
ATOM     89  N   HIS A  20      31.084  -6.838  -8.026  1.00 30.93           N  
ATOM     90  CA  HIS A  20      30.857  -6.263  -6.719  1.00 33.29           C  
ATOM     91  C   HIS A  20      30.833  -7.383  -5.687  1.00 33.06           C  
ATOM     92  O   HIS A  20      31.554  -7.335  -4.688  1.00 32.81           O  
ATOM     93  CB  HIS A  20      29.546  -5.488  -6.680  1.00 36.87           C  
ATOM     94  CG  HIS A  20      29.324  -4.770  -5.386  1.00 40.42           C  
ATOM     95  ND1 HIS A  20      28.952  -5.421  -4.229  1.00 41.15           N  
ATOM     96  CD2 HIS A  20      29.496  -3.470  -5.047  1.00 42.25           C  
ATOM     97  CE1 HIS A  20      28.906  -4.554  -3.234  1.00 41.64           C  
ATOM     98  NE2 HIS A  20      29.232  -3.363  -3.703  1.00 42.78           N  
ATOM     99  N   TYR A  21      30.016  -8.399  -5.949  1.00 32.79           N  
ATOM    100  CA  TYR A  21      29.899  -9.545  -5.059  1.00 32.18           C  
ATOM    101  C   TYR A  21      31.239 -10.186  -4.707  1.00 31.45           C  
ATOM    102  O   TYR A  21      31.520 -10.415  -3.533  1.00 32.41           O  
ATOM    103  CB  TYR A  21      28.983 -10.615  -5.671  1.00 34.29           C  
ATOM    104  CG  TYR A  21      28.957 -11.911  -4.874  1.00 35.78           C  
ATOM    105  CD1 TYR A  21      28.384 -11.962  -3.612  1.00 35.29           C  
ATOM    106  CD2 TYR A  21      29.587 -13.059  -5.353  1.00 35.94           C  
ATOM    107  CE1 TYR A  21      28.446 -13.109  -2.847  1.00 35.79           C  
ATOM    108  CE2 TYR A  21      29.655 -14.209  -4.594  1.00 35.47           C  
ATOM    109  CZ  TYR A  21      29.087 -14.231  -3.341  1.00 36.14           C  
ATOM    110  OH  TYR A  21      29.175 -15.372  -2.568  1.00 36.28           O  
ATOM    111  N   LYS A  22      32.061 -10.485  -5.707  1.00 30.19           N  
ATOM    112  CA  LYS A  22      33.344 -11.121  -5.447  1.00 30.98           C  
ATOM    113  C   LYS A  22      34.264 -10.241  -4.623  1.00 30.99           C  
ATOM    114  O   LYS A  22      34.918 -10.699  -3.690  1.00 30.70           O  
ATOM    115  CB  LYS A  22      34.023 -11.504  -6.765  1.00 31.13           C  
ATOM    116  CG  LYS A  22      33.913 -12.982  -7.065  1.00 33.88           C  
ATOM    117  CD  LYS A  22      34.620 -13.801  -6.000  1.00 34.46           C  
ATOM    118  CE  LYS A  22      34.563 -15.267  -6.338  1.00 35.91           C  
ATOM    119  NZ  LYS A  22      35.492 -16.076  -5.498  1.00 37.89           N  
ATOM    120  N   LEU A  23      34.288  -8.961  -4.969  1.00 30.94           N  
ATOM    121  CA  LEU A  23      35.134  -7.997  -4.291  1.00 30.36           C  
ATOM    122  C   LEU A  23      34.774  -7.896  -2.809  1.00 31.27           C  
ATOM    123  O   LEU A  23      35.652  -7.783  -1.955  1.00 30.41           O  
ATOM    124  CB  LEU A  23      34.985  -6.625  -4.948  1.00 29.28           C  
ATOM    125  CG  LEU A  23      35.799  -6.381  -6.242  1.00 27.16           C  
ATOM    126  CD1 LEU A  23      35.507  -5.037  -6.848  1.00 22.09           C  
ATOM    127  CD2 LEU A  23      37.280  -6.497  -5.918  1.00 23.20           C  
ATOM    128  N   SER A  24      33.477  -7.949  -2.514  1.00 32.31           N  
ATOM    129  CA  SER A  24      32.966  -7.882  -1.145  1.00 33.46           C  
ATOM    130  C   SER A  24      33.498  -9.090  -0.374  1.00 34.49           C  
ATOM    131  O   SER A  24      33.897  -8.998   0.791  1.00 35.22           O  
ATOM    132  CB  SER A  24      31.445  -7.967  -1.173  1.00 33.78           C  
ATOM    133  OG  SER A  24      30.842  -6.776  -0.716  1.00 37.15           O  
ATOM    134  N   GLN A  25      33.450 -10.228  -1.053  1.00 35.32           N  
ATOM    135  CA  GLN A  25      33.877 -11.525  -0.546  1.00 36.01           C  
ATOM    136  C   GLN A  25      35.317 -11.591  -0.062  1.00 36.06           C  
ATOM    137  O   GLN A  25      35.762 -12.643   0.407  1.00 35.77           O  
ATOM    138  CB  GLN A  25      33.698 -12.535  -1.656  1.00 38.67           C  
ATOM    139  CG  GLN A  25      33.252 -13.920  -1.250  1.00 37.97           C  
ATOM    140  CD  GLN A  25      33.381 -14.840  -2.429  1.00 37.76           C  
ATOM    141  OE1 GLN A  25      34.484 -15.138  -2.861  1.00 37.98           O  
ATOM    142  NE2 GLN A  25      32.261 -15.264  -2.985  1.00 40.42           N  
ATOM    143  N   ARG A  26      36.054 -10.492  -0.208  1.00 36.69           N  
ATOM    144  CA  ARG A  26      37.436 -10.442   0.243  1.00 37.42           C  
ATOM    145  C   ARG A  26      37.635  -9.140   1.010  1.00 37.33           C  
ATOM    146  O   ARG A  26      38.760  -8.759   1.354  1.00 36.42           O  
ATOM    147  CB  ARG A  26      38.375 -10.580  -0.952  1.00 39.85           C  
ATOM    148  CG  ARG A  26      37.953 -11.747  -1.865  1.00 47.32           C  
ATOM    149  CD  ARG A  26      39.087 -12.627  -2.383  1.00 53.50           C  
ATOM    150  NE  ARG A  26      39.783 -13.361  -1.325  1.00 60.61           N  
ATOM    151  CZ  ARG A  26      40.713 -14.293  -1.542  1.00 63.54           C  
ATOM    152  NH1 ARG A  26      41.299 -14.909  -0.520  1.00 64.98           N  
ATOM    153  NH2 ARG A  26      41.057 -14.618  -2.782  1.00 65.08           N  
ATOM    154  N   GLY A  27      36.502  -8.499   1.316  1.00 37.03           N  
ATOM    155  CA  GLY A  27      36.492  -7.258   2.072  1.00 37.67           C  
ATOM    156  C   GLY A  27      36.846  -5.982   1.332  1.00 37.89           C  
ATOM    157  O   GLY A  27      37.342  -5.039   1.932  1.00 37.02           O  
ATOM    158  N   TYR A  28      36.574  -5.942   0.037  1.00 40.08           N  
ATOM    159  CA  TYR A  28      36.881  -4.776  -0.786  1.00 43.21           C  
ATOM    160  C   TYR A  28      35.603  -4.155  -1.329  1.00 45.02           C  
ATOM    161  O   TYR A  28      34.746  -4.864  -1.867  1.00 44.85           O  
ATOM    162  CB  TYR A  28      37.754  -5.194  -1.978  1.00 45.10           C  
ATOM    163  CG  TYR A  28      39.071  -5.849  -1.614  1.00 45.96           C  
ATOM    164  CD1 TYR A  28      39.866  -6.468  -2.582  1.00 47.35           C  
ATOM    165  CD2 TYR A  28      39.534  -5.828  -0.309  1.00 46.77           C  
ATOM    166  CE1 TYR A  28      41.098  -7.050  -2.245  1.00 47.84           C  
ATOM    167  CE2 TYR A  28      40.748  -6.398   0.035  1.00 47.65           C  
ATOM    168  CZ  TYR A  28      41.524  -7.006  -0.928  1.00 47.91           C  
ATOM    169  OH  TYR A  28      42.708  -7.571  -0.528  1.00 47.50           O  
ATOM    170  N   GLU A  29      35.454  -2.842  -1.206  1.00 46.99           N  
ATOM    171  CA  GLU A  29      34.260  -2.240  -1.764  1.00 50.31           C  
ATOM    172  C   GLU A  29      34.581  -1.702  -3.149  1.00 51.02           C  
ATOM    173  O   GLU A  29      35.743  -1.599  -3.532  1.00 51.81           O  
ATOM    174  CB  GLU A  29      33.717  -1.130  -0.875  1.00 53.18           C  
ATOM    175  CG  GLU A  29      32.231  -0.881  -1.137  1.00 59.54           C  
ATOM    176  CD  GLU A  29      31.596   0.079  -0.142  1.00 64.24           C  
ATOM    177  OE1 GLU A  29      31.899  -0.040   1.071  1.00 66.18           O  
ATOM    178  OE2 GLU A  29      30.785   0.939  -0.567  1.00 66.08           O  
ATOM    179  N   TRP A  30      33.549  -1.364  -3.906  1.00 52.40           N  
ATOM    180  CA  TRP A  30      33.736  -0.865  -5.255  1.00 53.78           C  
ATOM    181  C   TRP A  30      32.411  -0.299  -5.723  1.00 56.55           C  
ATOM    182  O   TRP A  30      31.362  -0.875  -5.440  1.00 57.20           O  
ATOM    183  CB  TRP A  30      34.170  -2.026  -6.144  1.00 52.97           C  
ATOM    184  CG  TRP A  30      34.144  -1.763  -7.617  1.00 52.65           C  
ATOM    185  CD1 TRP A  30      34.966  -0.936  -8.321  1.00 52.01           C  
ATOM    186  CD2 TRP A  30      33.257  -2.353  -8.570  1.00 52.32           C  
ATOM    187  NE1 TRP A  30      34.649  -0.976  -9.654  1.00 50.92           N  
ATOM    188  CE2 TRP A  30      33.603  -1.838  -9.836  1.00 51.30           C  
ATOM    189  CE3 TRP A  30      32.201  -3.270  -8.477  1.00 53.08           C  
ATOM    190  CZ2 TRP A  30      32.931  -2.207 -11.002  1.00 51.46           C  
ATOM    191  CZ3 TRP A  30      31.531  -3.637  -9.637  1.00 53.02           C  
ATOM    192  CH2 TRP A  30      31.901  -3.105 -10.883  1.00 52.21           C  
ATOM    193  N   ASP A  31      32.451   0.828  -6.427  1.00 59.75           N  
ATOM    194  CA  ASP A  31      31.220   1.444  -6.924  1.00 62.66           C  
ATOM    195  C   ASP A  31      31.077   1.240  -8.427  1.00 62.54           C  
ATOM    196  O   ASP A  31      31.730   1.925  -9.210  1.00 62.52           O  
ATOM    197  CB  ASP A  31      31.205   2.946  -6.608  1.00 65.04           C  
ATOM    198  CG  ASP A  31      29.860   3.597  -6.912  1.00 67.01           C  
ATOM    199  OD1 ASP A  31      29.377   3.464  -8.059  1.00 67.91           O  
ATOM    200  OD2 ASP A  31      29.290   4.244  -6.004  1.00 67.33           O  
ATOM    201  N   VAL A  92      18.355 -12.260  -9.009  1.00 45.87           N  
ATOM    202  CA  VAL A  92      17.906 -13.636  -9.173  1.00 46.89           C  
ATOM    203  C   VAL A  92      18.931 -14.400  -9.995  1.00 47.15           C  
ATOM    204  O   VAL A  92      19.268 -15.545  -9.696  1.00 47.06           O  
ATOM    205  CB  VAL A  92      16.586 -13.723  -9.921  1.00 47.44           C  
ATOM    206  CG1 VAL A  92      16.102 -15.142  -9.885  1.00 45.51           C  
ATOM    207  CG2 VAL A  92      15.584 -12.783  -9.289  1.00 47.57           C  
ATOM    208  N   VAL A  93      19.390 -13.747 -11.059  1.00 47.39           N  
ATOM    209  CA  VAL A  93      20.401 -14.284 -11.971  1.00 46.47           C  
ATOM    210  C   VAL A  93      21.677 -14.027 -11.159  1.00 45.20           C  
ATOM    211  O   VAL A  93      22.677 -14.751 -11.258  1.00 44.45           O  
ATOM    212  CB  VAL A  93      20.425 -13.466 -13.293  1.00 46.21           C  
ATOM    213  CG1 VAL A  93      20.893 -14.326 -14.469  1.00 46.10           C  
ATOM    214  CG2 VAL A  93      19.050 -12.958 -13.592  1.00 46.88           C  
ATOM    215  N   HIS A  94      21.585 -12.992 -10.325  1.00 43.81           N  
ATOM    216  CA  HIS A  94      22.660 -12.559  -9.445  1.00 42.83           C  
ATOM    217  C   HIS A  94      22.870 -13.582  -8.334  1.00 41.65           C  
ATOM    218  O   HIS A  94      23.994 -14.026  -8.114  1.00 40.52           O  
ATOM    219  CB  HIS A  94      22.316 -11.188  -8.855  1.00 44.09           C  
ATOM    220  CG  HIS A  94      21.885 -10.190  -9.883  1.00 45.72           C  
ATOM    221  ND1 HIS A  94      22.566 -10.016 -11.068  1.00 46.91           N  
ATOM    222  CD2 HIS A  94      20.848  -9.320  -9.913  1.00 46.47           C  
ATOM    223  CE1 HIS A  94      21.968  -9.082 -11.785  1.00 45.56           C  
ATOM    224  NE2 HIS A  94      20.923  -8.643 -11.107  1.00 46.26           N  
ATOM    225  N   LEU A  95      21.788 -13.959  -7.652  1.00 40.51           N  
ATOM    226  CA  LEU A  95      21.850 -14.940  -6.572  1.00 40.93           C  
ATOM    227  C   LEU A  95      22.280 -16.308  -7.107  1.00 40.46           C  
ATOM    228  O   LEU A  95      23.188 -16.949  -6.562  1.00 39.61           O  
ATOM    229  CB  LEU A  95      20.484 -15.054  -5.893  1.00 41.49           C  
ATOM    230  CG  LEU A  95      19.985 -13.748  -5.271  1.00 42.99           C  
ATOM    231  CD1 LEU A  95      18.637 -13.965  -4.621  1.00 42.96           C  
ATOM    232  CD2 LEU A  95      20.999 -13.237  -4.252  1.00 43.12           C  
ATOM    233  N   THR A  96      21.626 -16.756  -8.174  1.00 39.24           N  
ATOM    234  CA  THR A  96      21.963 -18.038  -8.765  1.00 38.36           C  
ATOM    235  C   THR A  96      23.439 -18.028  -9.135  1.00 38.51           C  
ATOM    236  O   THR A  96      24.165 -18.989  -8.884  1.00 38.48           O  
ATOM    237  CB  THR A  96      21.163 -18.280 -10.034  1.00 38.22           C  
ATOM    238  OG1 THR A  96      19.777 -18.088  -9.760  1.00 39.76           O  
ATOM    239  CG2 THR A  96      21.372 -19.694 -10.530  1.00 39.11           C  
ATOM    240  N   LEU A  97      23.875 -16.922  -9.730  1.00 38.38           N  
ATOM    241  CA  LEU A  97      25.248 -16.781 -10.170  1.00 37.84           C  
ATOM    242  C   LEU A  97      26.245 -16.616  -9.025  1.00 38.30           C  
ATOM    243  O   LEU A  97      27.432 -16.892  -9.195  1.00 37.46           O  
ATOM    244  CB  LEU A  97      25.350 -15.622 -11.158  1.00 38.04           C  
ATOM    245  CG  LEU A  97      26.226 -15.913 -12.382  1.00 38.69           C  
ATOM    246  CD1 LEU A  97      25.743 -15.141 -13.600  1.00 37.19           C  
ATOM    247  CD2 LEU A  97      27.652 -15.558 -12.050  1.00 40.87           C  
ATOM    248  N   ARG A  98      25.780 -16.168  -7.863  1.00 38.32           N  
ATOM    249  CA  ARG A  98      26.677 -16.036  -6.722  1.00 39.73           C  
ATOM    250  C   ARG A  98      26.908 -17.450  -6.221  1.00 40.43           C  
ATOM    251  O   ARG A  98      27.981 -17.792  -5.720  1.00 41.26           O  
ATOM    252  CB  ARG A  98      26.026 -15.267  -5.591  1.00 41.09           C  
ATOM    253  CG  ARG A  98      25.862 -13.821  -5.820  1.00 44.55           C  
ATOM    254  CD  ARG A  98      25.153 -13.253  -4.635  1.00 47.04           C  
ATOM    255  NE  ARG A  98      24.776 -11.879  -4.879  1.00 53.31           N  
ATOM    256  CZ  ARG A  98      24.119 -11.130  -4.008  1.00 56.25           C  
ATOM    257  NH1 ARG A  98      23.769 -11.634  -2.834  1.00 56.75           N  
ATOM    258  NH2 ARG A  98      23.820  -9.873  -4.308  1.00 59.38           N  
ATOM    259  N   GLN A  99      25.856 -18.255  -6.359  1.00 39.77           N  
ATOM    260  CA  GLN A  99      25.833 -19.649  -5.928  1.00 38.33           C  
ATOM    261  C   GLN A  99      26.745 -20.537  -6.778  1.00 36.90           C  
ATOM    262  O   GLN A  99      27.630 -21.221  -6.265  1.00 36.98           O  
ATOM    263  CB  GLN A  99      24.406 -20.172  -6.012  1.00 40.97           C  
ATOM    264  CG  GLN A  99      23.441 -19.521  -5.021  1.00 45.15           C  
ATOM    265  CD  GLN A  99      23.395 -20.233  -3.669  1.00 48.04           C  
ATOM    266  OE1 GLN A  99      24.192 -21.137  -3.400  1.00 48.96           O  
ATOM    267  NE2 GLN A  99      22.467 -19.814  -2.807  1.00 48.76           N  
ATOM    268  N   ALA A 100      26.530 -20.524  -8.084  1.00 35.34           N  
ATOM    269  CA  ALA A 100      27.335 -21.324  -8.988  1.00 33.25           C  
ATOM    270  C   ALA A 100      28.830 -21.004  -8.858  1.00 33.08           C  
ATOM    271  O   ALA A 100      29.676 -21.902  -8.895  1.00 32.71           O  
ATOM    272  CB  ALA A 100      26.851 -21.091 -10.407  1.00 31.88           C  
ATOM    273  N   GLY A 101      29.151 -19.722  -8.711  1.00 32.98           N  
ATOM    274  CA  GLY A 101      30.541 -19.316  -8.589  1.00 31.75           C  
ATOM    275  C   GLY A 101      31.204 -19.816  -7.316  1.00 30.99           C  
ATOM    276  O   GLY A 101      32.384 -20.187  -7.317  1.00 30.09           O  
ATOM    277  N   ASP A 102      30.467 -19.815  -6.210  1.00 29.66           N  
ATOM    278  CA  ASP A 102      31.048 -20.301  -4.976  1.00 28.56           C  
ATOM    279  C   ASP A 102      31.152 -21.807  -5.106  1.00 29.04           C  
ATOM    280  O   ASP A 102      32.082 -22.425  -4.581  1.00 28.78           O  
ATOM    281  CB  ASP A 102      30.189 -19.906  -3.786  1.00 27.90           C  
ATOM    282  CG  ASP A 102      30.233 -18.409  -3.506  1.00 29.14           C  
ATOM    283  OD1 ASP A 102      31.313 -17.789  -3.652  1.00 26.75           O  
ATOM    284  OD2 ASP A 102      29.185 -17.851  -3.120  1.00 30.71           O  
ATOM    285  N   ASP A 103      30.203 -22.391  -5.837  1.00 28.64           N  
ATOM    286  CA  ASP A 103      30.184 -23.833  -6.082  1.00 28.70           C  
ATOM    287  C   ASP A 103      31.467 -24.172  -6.856  1.00 26.58           C  
ATOM    288  O   ASP A 103      32.209 -25.091  -6.502  1.00 24.41           O  
ATOM    289  CB  ASP A 103      28.947 -24.193  -6.915  1.00 31.13           C  
ATOM    290  CG  ASP A 103      28.673 -25.686  -6.952  1.00 33.20           C  
ATOM    291  OD1 ASP A 103      29.562 -26.470  -6.548  1.00 34.44           O  
ATOM    292  OD2 ASP A 103      27.566 -26.069  -7.396  1.00 34.25           O  
ATOM    293  N   PHE A 104      31.700 -23.411  -7.923  1.00 25.67           N  
ATOM    294  CA  PHE A 104      32.882 -23.540  -8.765  1.00 25.87           C  
ATOM    295  C   PHE A 104      34.098 -23.370  -7.840  1.00 27.14           C  
ATOM    296  O   PHE A 104      34.983 -24.239  -7.763  1.00 26.10           O  
ATOM    297  CB  PHE A 104      32.864 -22.421  -9.819  1.00 24.54           C  
ATOM    298  CG  PHE A 104      34.054 -22.422 -10.742  1.00 22.52           C  
ATOM    299  CD1 PHE A 104      33.962 -22.965 -12.018  1.00 21.58           C  
ATOM    300  CD2 PHE A 104      35.276 -21.900 -10.326  1.00 21.24           C  
ATOM    301  CE1 PHE A 104      35.069 -22.988 -12.862  1.00 20.42           C  
ATOM    302  CE2 PHE A 104      36.389 -21.920 -11.165  1.00 19.92           C  
ATOM    303  CZ  PHE A 104      36.285 -22.464 -12.432  1.00 19.43           C  
ATOM    304  N   SER A 105      34.120 -22.230  -7.149  1.00 27.63           N  
ATOM    305  CA  SER A 105      35.175 -21.883  -6.204  1.00 28.62           C  
ATOM    306  C   SER A 105      35.637 -23.137  -5.452  1.00 28.85           C  
ATOM    307  O   SER A 105      36.803 -23.518  -5.548  1.00 28.78           O  
ATOM    308  CB  SER A 105      34.644 -20.837  -5.218  1.00 29.41           C  
ATOM    309  OG  SER A 105      35.688 -20.254  -4.459  1.00 31.25           O  
ATOM    310  N   ARG A 106      34.708 -23.769  -4.724  1.00 28.25           N  
ATOM    311  CA  ARG A 106      34.958 -24.998  -3.955  1.00 27.69           C  
ATOM    312  C   ARG A 106      35.648 -26.079  -4.760  1.00 28.11           C  
ATOM    313  O   ARG A 106      36.668 -26.624  -4.340  1.00 28.75           O  
ATOM    314  CB  ARG A 106      33.649 -25.597  -3.455  1.00 28.25           C  
ATOM    315  CG  ARG A 106      32.944 -24.766  -2.448  1.00 29.04           C  
ATOM    316  CD  ARG A 106      31.511 -25.184  -2.341  1.00 31.40           C  
ATOM    317  NE  ARG A 106      30.744 -24.120  -1.703  1.00 33.66           N  
ATOM    318  CZ  ARG A 106      29.515 -23.769  -2.058  1.00 33.36           C  
ATOM    319  NH1 ARG A 106      28.901 -22.783  -1.415  1.00 34.97           N  
ATOM    320  NH2 ARG A 106      28.902 -24.400  -3.054  1.00 33.35           N  
ATOM    321  N   ARG A 107      35.066 -26.413  -5.905  1.00 27.55           N  
ATOM    322  CA  ARG A 107      35.636 -27.433  -6.748  1.00 28.86           C  
ATOM    323  C   ARG A 107      37.033 -27.017  -7.216  1.00 30.79           C  
ATOM    324  O   ARG A 107      37.961 -27.829  -7.178  1.00 31.73           O  
ATOM    325  CB  ARG A 107      34.720 -27.678  -7.944  1.00 31.25           C  
ATOM    326  CG  ARG A 107      33.307 -28.055  -7.525  1.00 32.20           C  
ATOM    327  CD  ARG A 107      32.387 -28.156  -8.712  1.00 30.46           C  
ATOM    328  NE  ARG A 107      30.991 -28.257  -8.301  1.00 32.03           N  
ATOM    329  CZ  ARG A 107      30.388 -29.387  -7.945  1.00 32.30           C  
ATOM    330  NH1 ARG A 107      31.055 -30.530  -7.942  1.00 32.46           N  
ATOM    331  NH2 ARG A 107      29.105 -29.375  -7.609  1.00 32.19           N  
ATOM    332  N   TYR A 108      37.200 -25.754  -7.622  1.00 30.68           N  
ATOM    333  CA  TYR A 108      38.506 -25.300  -8.117  1.00 31.64           C  
ATOM    334  C   TYR A 108      39.596 -25.405  -7.056  1.00 33.85           C  
ATOM    335  O   TYR A 108      40.694 -25.900  -7.343  1.00 33.91           O  
ATOM    336  CB  TYR A 108      38.454 -23.854  -8.616  1.00 29.92           C  
ATOM    337  CG  TYR A 108      39.697 -23.405  -9.380  1.00 26.90           C  
ATOM    338  CD1 TYR A 108      40.851 -22.988  -8.710  1.00 24.56           C  
ATOM    339  CD2 TYR A 108      39.715 -23.424 -10.788  1.00 28.40           C  
ATOM    340  CE1 TYR A 108      41.990 -22.597  -9.421  1.00 26.31           C  
ATOM    341  CE2 TYR A 108      40.839 -23.048 -11.505  1.00 26.10           C  
ATOM    342  CZ  TYR A 108      41.971 -22.636 -10.824  1.00 28.56           C  
ATOM    343  OH  TYR A 108      43.076 -22.283 -11.570  1.00 28.99           O  
ATOM    344  N   ARG A 109      39.297 -24.946  -5.840  1.00 36.17           N  
ATOM    345  CA  ARG A 109      40.253 -24.977  -4.735  1.00 39.61           C  
ATOM    346  C   ARG A 109      40.482 -26.362  -4.193  1.00 39.98           C  
ATOM    347  O   ARG A 109      41.289 -26.551  -3.290  1.00 41.05           O  
ATOM    348  CB  ARG A 109      39.771 -24.118  -3.573  1.00 42.65           C  
ATOM    349  CG  ARG A 109      40.436 -22.764  -3.429  1.00 47.72           C  
ATOM    350  CD  ARG A 109      39.478 -21.672  -3.835  1.00 53.60           C  
ATOM    351  NE  ARG A 109      39.913 -20.360  -3.375  1.00 59.10           N  
ATOM    352  CZ  ARG A 109      39.697 -19.225  -4.043  1.00 62.05           C  
ATOM    353  NH1 ARG A 109      39.056 -19.240  -5.213  1.00 62.15           N  
ATOM    354  NH2 ARG A 109      40.108 -18.062  -3.537  1.00 63.26           N  
ATOM    355  N   ARG A 110      39.760 -27.325  -4.736  1.00 41.28           N  
ATOM    356  CA  ARG A 110      39.887 -28.693  -4.293  1.00 41.31           C  
ATOM    357  C   ARG A 110      41.133 -29.297  -4.955  1.00 41.22           C  
ATOM    358  O   ARG A 110      42.067 -29.747  -4.273  1.00 42.22           O  
ATOM    359  CB  ARG A 110      38.636 -29.472  -4.695  1.00 41.42           C  
ATOM    360  CG  ARG A 110      38.550 -30.902  -4.165  1.00 39.22           C  
ATOM    361  CD  ARG A 110      37.494 -31.661  -4.955  1.00 37.31           C  
ATOM    362  NE  ARG A 110      37.888 -31.808  -6.356  1.00 35.24           N  
ATOM    363  CZ  ARG A 110      37.054 -31.648  -7.385  1.00 34.29           C  
ATOM    364  NH1 ARG A 110      37.487 -31.798  -8.631  1.00 32.71           N  
ATOM    365  NH2 ARG A 110      35.781 -31.315  -7.181  1.00 32.64           N  
ATOM    366  N   ASP A 111      41.161 -29.279  -6.284  1.00 40.94           N  
ATOM    367  CA  ASP A 111      42.295 -29.835  -7.012  1.00 42.38           C  
ATOM    368  C   ASP A 111      43.483 -28.889  -7.184  1.00 41.62           C  
ATOM    369  O   ASP A 111      44.626 -29.334  -7.303  1.00 40.46           O  
ATOM    370  CB  ASP A 111      41.825 -30.341  -8.375  1.00 42.85           C  
ATOM    371  CG  ASP A 111      40.720 -31.368  -8.255  1.00 43.65           C  
ATOM    372  OD1 ASP A 111      40.881 -32.323  -7.463  1.00 40.66           O  
ATOM    373  OD2 ASP A 111      39.703 -31.224  -8.960  1.00 45.08           O  
ATOM    374  N   PHE A 112      43.217 -27.588  -7.195  1.00 43.00           N  
ATOM    375  CA  PHE A 112      44.288 -26.623  -7.363  1.00 43.58           C  
ATOM    376  C   PHE A 112      44.284 -25.598  -6.257  1.00 44.93           C  
ATOM    377  O   PHE A 112      43.436 -25.622  -5.371  1.00 45.76           O  
ATOM    378  CB  PHE A 112      44.157 -25.911  -8.703  1.00 42.59           C  
ATOM    379  CG  PHE A 112      43.586 -26.771  -9.779  1.00 42.46           C  
ATOM    380  CD1 PHE A 112      42.252 -26.635 -10.152  1.00 41.70           C  
ATOM    381  CD2 PHE A 112      44.348 -27.773 -10.366  1.00 41.06           C  
ATOM    382  CE1 PHE A 112      41.681 -27.488 -11.089  1.00 40.60           C  
ATOM    383  CE2 PHE A 112      43.782 -28.626 -11.299  1.00 40.43           C  
ATOM    384  CZ  PHE A 112      42.444 -28.483 -11.659  1.00 39.32           C  
ATOM    385  N   ALA A 113      45.252 -24.698  -6.316  1.00 46.82           N  
ATOM    386  CA  ALA A 113      45.381 -23.643  -5.327  1.00 49.85           C  
ATOM    387  C   ALA A 113      44.694 -22.425  -5.899  1.00 51.39           C  
ATOM    388  O   ALA A 113      44.613 -22.290  -7.118  1.00 53.41           O  
ATOM    389  CB  ALA A 113      46.862 -23.337  -5.071  1.00 49.11           C  
ATOM    390  N   GLU A 114      44.193 -21.546  -5.035  1.00 52.19           N  
ATOM    391  CA  GLU A 114      43.533 -20.336  -5.515  1.00 53.53           C  
ATOM    392  C   GLU A 114      44.258 -19.864  -6.776  1.00 51.65           C  
ATOM    393  O   GLU A 114      45.488 -19.780  -6.809  1.00 50.63           O  
ATOM    394  CB  GLU A 114      43.585 -19.238  -4.457  1.00 56.87           C  
ATOM    395  CG  GLU A 114      45.001 -18.832  -4.097  1.00 62.35           C  
ATOM    396  CD  GLU A 114      45.056 -17.578  -3.242  1.00 65.57           C  
ATOM    397  OE1 GLU A 114      44.588 -16.514  -3.703  1.00 67.64           O  
ATOM    398  OE2 GLU A 114      45.571 -17.652  -2.106  1.00 67.67           O  
ATOM    399  N   MET A 115      43.488 -19.531  -7.801  1.00 49.95           N  
ATOM    400  CA  MET A 115      44.065 -19.122  -9.062  1.00 48.23           C  
ATOM    401  C   MET A 115      44.801 -17.794  -9.059  1.00 48.38           C  
ATOM    402  O   MET A 115      45.391 -17.420 -10.066  1.00 48.60           O  
ATOM    403  CB  MET A 115      42.996 -19.136 -10.146  1.00 47.04           C  
ATOM    404  CG  MET A 115      41.717 -18.467  -9.795  1.00 44.63           C  
ATOM    405  SD  MET A 115      40.544 -18.695 -11.117  1.00 42.38           S  
ATOM    406  CE  MET A 115      41.169 -17.595 -12.296  1.00 42.93           C  
ATOM    407  N   SER A 116      44.787 -17.087  -7.933  1.00 49.33           N  
ATOM    408  CA  SER A 116      45.506 -15.810  -7.807  1.00 50.47           C  
ATOM    409  C   SER A 116      47.014 -16.061  -7.964  1.00 51.18           C  
ATOM    410  O   SER A 116      47.782 -15.175  -8.361  1.00 51.79           O  
ATOM    411  CB  SER A 116      45.270 -15.203  -6.426  1.00 50.80           C  
ATOM    412  OG  SER A 116      43.954 -15.474  -5.973  1.00 53.45           O  
ATOM    413  N   SER A 117      47.427 -17.283  -7.645  1.00 52.18           N  
ATOM    414  CA  SER A 117      48.825 -17.685  -7.736  1.00 52.18           C  
ATOM    415  C   SER A 117      49.226 -17.944  -9.187  1.00 51.57           C  
ATOM    416  O   SER A 117      50.402 -17.838  -9.540  1.00 52.00           O  
ATOM    417  CB  SER A 117      49.048 -18.955  -6.914  1.00 53.21           C  
ATOM    418  OG  SER A 117      50.426 -19.207  -6.687  1.00 55.42           O  
ATOM    419  N   GLN A 118      48.250 -18.286 -10.026  1.00 50.62           N  
ATOM    420  CA  GLN A 118      48.516 -18.562 -11.433  1.00 49.53           C  
ATOM    421  C   GLN A 118      48.437 -17.308 -12.266  1.00 47.06           C  
ATOM    422  O   GLN A 118      48.761 -17.309 -13.461  1.00 46.49           O  
ATOM    423  CB  GLN A 118      47.521 -19.574 -11.958  1.00 52.47           C  
ATOM    424  CG  GLN A 118      48.144 -20.549 -12.919  1.00 57.53           C  
ATOM    425  CD  GLN A 118      47.244 -21.713 -13.170  1.00 59.86           C  
ATOM    426  OE1 GLN A 118      47.593 -22.628 -13.911  1.00 61.36           O  
ATOM    427  NE2 GLN A 118      46.063 -21.693 -12.548  1.00 62.01           N  
ATOM    428  N   LEU A 119      47.994 -16.240 -11.619  1.00 44.71           N  
ATOM    429  CA  LEU A 119      47.859 -14.950 -12.262  1.00 42.49           C  
ATOM    430  C   LEU A 119      49.075 -14.108 -12.029  1.00 41.81           C  
ATOM    431  O   LEU A 119      49.480 -13.864 -10.893  1.00 41.40           O  
ATOM    432  CB  LEU A 119      46.655 -14.189 -11.716  1.00 41.60           C  
ATOM    433  CG  LEU A 119      45.268 -14.452 -12.271  1.00 41.53           C  
ATOM    434  CD1 LEU A 119      44.270 -13.562 -11.549  1.00 41.79           C  
ATOM    435  CD2 LEU A 119      45.263 -14.175 -13.761  1.00 43.88           C  
ATOM    436  N   HIS A 120      49.668 -13.684 -13.133  1.00 40.94           N  
ATOM    437  CA  HIS A 120      50.815 -12.794 -13.122  1.00 41.88           C  
ATOM    438  C   HIS A 120      50.183 -11.629 -13.849  1.00 41.54           C  
ATOM    439  O   HIS A 120      49.790 -11.762 -15.001  1.00 45.19           O  
ATOM    440  CB  HIS A 120      51.966 -13.392 -13.921  1.00 43.02           C  
ATOM    441  CG  HIS A 120      52.430 -14.706 -13.381  1.00 46.20           C  
ATOM    442  ND1 HIS A 120      51.815 -15.897 -13.703  1.00 48.86           N  
ATOM    443  CD2 HIS A 120      53.372 -15.008 -12.454  1.00 46.83           C  
ATOM    444  CE1 HIS A 120      52.353 -16.876 -12.997  1.00 48.27           C  
ATOM    445  NE2 HIS A 120      53.300 -16.363 -12.230  1.00 49.11           N  
ATOM    446  N   LEU A 121      50.025 -10.501 -13.175  1.00 39.52           N  
ATOM    447  CA  LEU A 121      49.359  -9.373 -13.806  1.00 36.33           C  
ATOM    448  C   LEU A 121      50.191  -8.125 -13.798  1.00 35.26           C  
ATOM    449  O   LEU A 121      51.011  -7.927 -12.896  1.00 35.63           O  
ATOM    450  CB  LEU A 121      48.050  -9.072 -13.077  1.00 35.60           C  
ATOM    451  CG  LEU A 121      46.808  -9.781 -13.589  1.00 34.12           C  
ATOM    452  CD1 LEU A 121      46.316 -10.826 -12.624  1.00 37.07           C  
ATOM    453  CD2 LEU A 121      45.743  -8.739 -13.802  1.00 33.75           C  
ATOM    454  N   THR A 122      50.000  -7.297 -14.815  1.00 33.88           N  
ATOM    455  CA  THR A 122      50.684  -6.022 -14.931  1.00 31.14           C  
ATOM    456  C   THR A 122      49.675  -5.181 -15.675  1.00 29.99           C  
ATOM    457  O   THR A 122      48.891  -5.710 -16.458  1.00 30.06           O  
ATOM    458  CB  THR A 122      51.986  -6.108 -15.732  1.00 29.32           C  
ATOM    459  OG1 THR A 122      51.710  -5.865 -17.114  1.00 31.94           O  
ATOM    460  CG2 THR A 122      52.634  -7.465 -15.556  1.00 28.82           C  
ATOM    461  N   PRO A 123      49.666  -3.868 -15.431  1.00 27.55           N  
ATOM    462  CA  PRO A 123      48.741  -2.929 -16.065  1.00 24.61           C  
ATOM    463  C   PRO A 123      48.506  -3.118 -17.563  1.00 23.28           C  
ATOM    464  O   PRO A 123      47.357  -3.146 -18.024  1.00 21.51           O  
ATOM    465  CB  PRO A 123      49.376  -1.576 -15.773  1.00 24.57           C  
ATOM    466  CG  PRO A 123      50.094  -1.807 -14.495  1.00 26.19           C  
ATOM    467  CD  PRO A 123      50.717  -3.147 -14.693  1.00 27.36           C  
ATOM    468  N   PHE A 124      49.598  -3.247 -18.312  1.00 20.62           N  
ATOM    469  CA  PHE A 124      49.519  -3.360 -19.760  1.00 20.02           C  
ATOM    470  C   PHE A 124      49.626  -4.763 -20.318  1.00 21.32           C  
ATOM    471  O   PHE A 124      49.886  -4.964 -21.501  1.00 21.75           O  
ATOM    472  CB  PHE A 124      50.602  -2.492 -20.364  1.00 17.70           C  
ATOM    473  CG  PHE A 124      50.564  -1.088 -19.879  1.00 14.25           C  
ATOM    474  CD1 PHE A 124      51.696  -0.497 -19.332  1.00 14.47           C  
ATOM    475  CD2 PHE A 124      49.384  -0.365 -19.930  1.00 10.86           C  
ATOM    476  CE1 PHE A 124      51.649   0.798 -18.840  1.00 13.18           C  
ATOM    477  CE2 PHE A 124      49.327   0.928 -19.441  1.00 11.94           C  
ATOM    478  CZ  PHE A 124      50.463   1.512 -18.894  1.00 13.78           C  
ATOM    479  N   THR A 125      49.396  -5.742 -19.468  1.00 21.18           N  
ATOM    480  CA  THR A 125      49.492  -7.101 -19.903  1.00 19.92           C  
ATOM    481  C   THR A 125      48.196  -7.849 -19.576  1.00 19.49           C  
ATOM    482  O   THR A 125      47.891  -8.881 -20.163  1.00 21.29           O  
ATOM    483  CB  THR A 125      50.741  -7.706 -19.237  1.00 19.58           C  
ATOM    484  OG1 THR A 125      51.660  -8.121 -20.247  1.00 20.42           O  
ATOM    485  CG2 THR A 125      50.401  -8.847 -18.360  1.00 20.20           C  
ATOM    486  N   ALA A 126      47.402  -7.287 -18.675  1.00 18.97           N  
ATOM    487  CA  ALA A 126      46.160  -7.911 -18.234  1.00 17.72           C  
ATOM    488  C   ALA A 126      45.083  -8.157 -19.291  1.00 15.99           C  
ATOM    489  O   ALA A 126      44.518  -9.250 -19.343  1.00 14.92           O  
ATOM    490  CB  ALA A 126      45.573  -7.123 -17.047  1.00 15.72           C  
ATOM    491  N   ARG A 127      44.778  -7.164 -20.121  1.00 16.38           N  
ATOM    492  CA  ARG A 127      43.741  -7.339 -21.144  1.00 16.73           C  
ATOM    493  C   ARG A 127      44.092  -8.515 -22.069  1.00 17.88           C  
ATOM    494  O   ARG A 127      43.263  -9.388 -22.319  1.00 17.05           O  
ATOM    495  CB  ARG A 127      43.601  -6.063 -21.960  1.00 16.92           C  
ATOM    496  CG  ARG A 127      42.203  -5.754 -22.498  1.00 17.78           C  
ATOM    497  CD  ARG A 127      42.332  -4.602 -23.486  1.00 22.21           C  
ATOM    498  NE  ARG A 127      41.097  -3.896 -23.830  1.00 24.25           N  
ATOM    499  CZ  ARG A 127      39.980  -4.477 -24.254  1.00 25.19           C  
ATOM    500  NH1 ARG A 127      39.921  -5.804 -24.380  1.00 26.99           N  
ATOM    501  NH2 ARG A 127      38.935  -3.722 -24.587  1.00 20.62           N  
ATOM    502  N   GLY A 128      45.325  -8.538 -22.569  1.00 18.91           N  
ATOM    503  CA  GLY A 128      45.753  -9.618 -23.439  1.00 19.98           C  
ATOM    504  C   GLY A 128      45.666 -10.962 -22.743  1.00 20.84           C  
ATOM    505  O   GLY A 128      45.152 -11.919 -23.318  1.00 21.74           O  
ATOM    506  N   ARG A 129      46.180 -11.027 -21.512  1.00 20.50           N  
ATOM    507  CA  ARG A 129      46.153 -12.239 -20.694  1.00 18.46           C  
ATOM    508  C   ARG A 129      44.725 -12.708 -20.543  1.00 18.56           C  
ATOM    509  O   ARG A 129      44.393 -13.866 -20.803  1.00 19.71           O  
ATOM    510  CB  ARG A 129      46.707 -11.960 -19.305  1.00 18.25           C  
ATOM    511  CG  ARG A 129      48.182 -11.714 -19.259  1.00 18.19           C  
ATOM    512  CD  ARG A 129      48.619 -11.521 -17.833  1.00 15.67           C  
ATOM    513  NE  ARG A 129      50.058 -11.308 -17.761  1.00 16.33           N  
ATOM    514  CZ  ARG A 129      50.960 -12.269 -17.846  1.00 16.14           C  
ATOM    515  NH1 ARG A 129      50.572 -13.525 -17.996  1.00 18.48           N  
ATOM    516  NH2 ARG A 129      52.244 -11.970 -17.803  1.00 15.56           N  
ATOM    517  N   PHE A 130      43.881 -11.800 -20.087  1.00 17.87           N  
ATOM    518  CA  PHE A 130      42.477 -12.098 -19.920  1.00 18.33           C  
ATOM    519  C   PHE A 130      41.925 -12.706 -21.221  1.00 19.46           C  
ATOM    520  O   PHE A 130      41.315 -13.779 -21.210  1.00 19.50           O  
ATOM    521  CB  PHE A 130      41.744 -10.805 -19.570  1.00 16.56           C  
ATOM    522  CG  PHE A 130      40.261 -10.913 -19.637  1.00 15.26           C  
ATOM    523  CD1 PHE A 130      39.616 -10.967 -20.864  1.00 13.18           C  
ATOM    524  CD2 PHE A 130      39.508 -10.975 -18.468  1.00 15.43           C  
ATOM    525  CE1 PHE A 130      38.247 -11.083 -20.936  1.00 15.09           C  
ATOM    526  CE2 PHE A 130      38.128 -11.091 -18.515  1.00 16.73           C  
ATOM    527  CZ  PHE A 130      37.489 -11.147 -19.758  1.00 18.57           C  
ATOM    528  N   ALA A 131      42.146 -12.007 -22.335  1.00 19.14           N  
ATOM    529  CA  ALA A 131      41.678 -12.448 -23.648  1.00 18.12           C  
ATOM    530  C   ALA A 131      42.170 -13.854 -23.980  1.00 18.43           C  
ATOM    531  O   ALA A 131      41.379 -14.752 -24.281  1.00 17.05           O  
ATOM    532  CB  ALA A 131      42.137 -11.465 -24.723  1.00 15.80           C  
ATOM    533  N   THR A 132      43.483 -14.037 -23.933  1.00 18.86           N  
ATOM    534  CA  THR A 132      44.079 -15.330 -24.217  1.00 20.51           C  
ATOM    535  C   THR A 132      43.350 -16.453 -23.479  1.00 19.85           C  
ATOM    536  O   THR A 132      42.812 -17.358 -24.094  1.00 18.76           O  
ATOM    537  CB  THR A 132      45.545 -15.343 -23.804  1.00 22.05           C  
ATOM    538  OG1 THR A 132      46.222 -14.265 -24.456  1.00 25.90           O  
ATOM    539  CG2 THR A 132      46.200 -16.657 -24.198  1.00 24.59           C  
ATOM    540  N   VAL A 133      43.340 -16.386 -22.157  1.00 19.04           N  
ATOM    541  CA  VAL A 133      42.677 -17.398 -21.348  1.00 18.82           C  
ATOM    542  C   VAL A 133      41.216 -17.627 -21.736  1.00 20.00           C  
ATOM    543  O   VAL A 133      40.810 -18.760 -22.012  1.00 19.77           O  
ATOM    544  CB  VAL A 133      42.753 -17.011 -19.836  1.00 17.90           C  
ATOM    545  CG1 VAL A 133      41.840 -17.891 -19.008  1.00 12.43           C  
ATOM    546  CG2 VAL A 133      44.188 -17.123 -19.346  1.00 14.11           C  
ATOM    547  N   VAL A 134      40.438 -16.547 -21.748  1.00 21.59           N  
ATOM    548  CA  VAL A 134      39.014 -16.602 -22.060  1.00 24.63           C  
ATOM    549  C   VAL A 134      38.707 -17.248 -23.400  1.00 27.33           C  
ATOM    550  O   VAL A 134      37.678 -17.883 -23.552  1.00 27.09           O  
ATOM    551  CB  VAL A 134      38.387 -15.192 -22.027  1.00 24.33           C  
ATOM    552  CG1 VAL A 134      36.962 -15.235 -22.528  1.00 25.41           C  
ATOM    553  CG2 VAL A 134      38.407 -14.662 -20.614  1.00 24.09           C  
ATOM    554  N   GLU A 135      39.595 -17.089 -24.371  1.00 31.52           N  
ATOM    555  CA  GLU A 135      39.376 -17.685 -25.671  1.00 35.13           C  
ATOM    556  C   GLU A 135      39.730 -19.183 -25.617  1.00 36.48           C  
ATOM    557  O   GLU A 135      39.147 -19.982 -26.346  1.00 39.36           O  
ATOM    558  CB  GLU A 135      40.247 -17.015 -26.730  1.00 36.97           C  
ATOM    559  CG  GLU A 135      40.206 -15.522 -26.765  1.00 43.94           C  
ATOM    560  CD  GLU A 135      41.106 -14.984 -27.855  1.00 48.61           C  
ATOM    561  OE1 GLU A 135      40.707 -15.041 -29.036  1.00 52.60           O  
ATOM    562  OE2 GLU A 135      42.226 -14.527 -27.543  1.00 52.21           O  
ATOM    563  N   GLU A 136      40.696 -19.556 -24.778  1.00 36.10           N  
ATOM    564  CA  GLU A 136      41.101 -20.952 -24.642  1.00 36.32           C  
ATOM    565  C   GLU A 136      39.990 -21.739 -23.945  1.00 34.96           C  
ATOM    566  O   GLU A 136      39.912 -22.969 -24.043  1.00 34.68           O  
ATOM    567  CB  GLU A 136      42.392 -21.070 -23.826  1.00 40.45           C  
ATOM    568  CG  GLU A 136      43.602 -20.457 -24.528  1.00 48.56           C  
ATOM    569  CD  GLU A 136      43.875 -21.083 -25.896  1.00 53.76           C  
ATOM    570  OE1 GLU A 136      44.481 -20.400 -26.762  1.00 54.61           O  
ATOM    571  OE2 GLU A 136      43.488 -22.261 -26.095  1.00 56.24           O  
ATOM    572  N   LEU A 137      39.135 -21.014 -23.239  1.00 32.15           N  
ATOM    573  CA  LEU A 137      38.028 -21.609 -22.534  1.00 31.41           C  
ATOM    574  C   LEU A 137      36.967 -22.097 -23.510  1.00 32.54           C  
ATOM    575  O   LEU A 137      36.665 -23.292 -23.569  1.00 34.07           O  
ATOM    576  CB  LEU A 137      37.365 -20.590 -21.610  1.00 30.64           C  
ATOM    577  CG  LEU A 137      37.225 -20.882 -20.124  1.00 28.92           C  
ATOM    578  CD1 LEU A 137      36.204 -19.951 -19.517  1.00 30.95           C  
ATOM    579  CD2 LEU A 137      36.746 -22.270 -19.936  1.00 29.19           C  
ATOM    580  N   PHE A 138      36.379 -21.153 -24.243  1.00 33.80           N  
ATOM    581  CA  PHE A 138      35.321 -21.435 -25.210  1.00 35.18           C  
ATOM    582  C   PHE A 138      35.885 -21.800 -26.608  1.00 36.55           C  
ATOM    583  O   PHE A 138      35.136 -21.943 -27.589  1.00 37.16           O  
ATOM    584  CB  PHE A 138      34.410 -20.209 -25.324  1.00 34.02           C  
ATOM    585  CG  PHE A 138      33.912 -19.696 -24.006  1.00 34.35           C  
ATOM    586  CD1 PHE A 138      32.995 -20.436 -23.260  1.00 34.06           C  
ATOM    587  CD2 PHE A 138      34.341 -18.451 -23.519  1.00 34.66           C  
ATOM    588  CE1 PHE A 138      32.514 -19.963 -22.060  1.00 33.61           C  
ATOM    589  CE2 PHE A 138      33.859 -17.962 -22.304  1.00 33.18           C  
ATOM    590  CZ  PHE A 138      32.937 -18.722 -21.576  1.00 33.76           C  
ATOM    591  N   ARG A 139      37.195 -21.998 -26.696  1.00 37.27           N  
ATOM    592  CA  ARG A 139      37.801 -22.311 -27.980  1.00 39.89           C  
ATOM    593  C   ARG A 139      37.100 -23.416 -28.751  1.00 41.09           C  
ATOM    594  O   ARG A 139      37.105 -23.432 -29.994  1.00 42.98           O  
ATOM    595  CB  ARG A 139      39.269 -22.676 -27.801  1.00 39.81           C  
ATOM    596  CG  ARG A 139      39.512 -23.797 -26.871  1.00 43.41           C  
ATOM    597  CD  ARG A 139      40.620 -24.662 -27.376  1.00 46.37           C  
ATOM    598  NE  ARG A 139      41.231 -25.433 -26.302  1.00 50.55           N  
ATOM    599  CZ  ARG A 139      42.056 -26.452 -26.507  1.00 53.81           C  
ATOM    600  NH1 ARG A 139      42.357 -26.824 -27.750  1.00 56.77           N  
ATOM    601  NH2 ARG A 139      42.597 -27.090 -25.475  1.00 54.47           N  
ATOM    602  N   ASP A 140      36.481 -24.334 -28.022  1.00 41.04           N  
ATOM    603  CA  ASP A 140      35.819 -25.450 -28.679  1.00 39.50           C  
ATOM    604  C   ASP A 140      34.360 -25.652 -28.306  1.00 38.64           C  
ATOM    605  O   ASP A 140      33.743 -26.610 -28.755  1.00 39.59           O  
ATOM    606  CB  ASP A 140      36.591 -26.728 -28.393  1.00 37.43           C  
ATOM    607  CG  ASP A 140      36.324 -27.260 -27.018  1.00 37.23           C  
ATOM    608  OD1 ASP A 140      36.200 -26.456 -26.069  1.00 39.28           O  
ATOM    609  OD2 ASP A 140      36.247 -28.491 -26.878  1.00 38.21           O  
ATOM    610  N   GLY A 141      33.807 -24.768 -27.486  1.00 37.45           N  
ATOM    611  CA  GLY A 141      32.414 -24.913 -27.115  1.00 36.25           C  
ATOM    612  C   GLY A 141      32.025 -24.093 -25.911  1.00 34.82           C  
ATOM    613  O   GLY A 141      32.874 -23.586 -25.206  1.00 34.68           O  
ATOM    614  N   VAL A 142      30.724 -23.949 -25.707  1.00 34.67           N  
ATOM    615  CA  VAL A 142      30.183 -23.208 -24.585  1.00 34.87           C  
ATOM    616  C   VAL A 142      29.161 -24.052 -23.832  1.00 35.94           C  
ATOM    617  O   VAL A 142      28.381 -24.793 -24.430  1.00 35.79           O  
ATOM    618  CB  VAL A 142      29.465 -21.943 -25.045  1.00 33.23           C  
ATOM    619  CG1 VAL A 142      29.094 -21.110 -23.866  1.00 32.42           C  
ATOM    620  CG2 VAL A 142      30.343 -21.170 -25.972  1.00 33.78           C  
ATOM    621  N   ASN A 143      29.206 -23.956 -22.511  1.00 36.48           N  
ATOM    622  CA  ASN A 143      28.262 -24.626 -21.627  1.00 38.02           C  
ATOM    623  C   ASN A 143      28.219 -23.707 -20.392  1.00 36.73           C  
ATOM    624  O   ASN A 143      29.143 -22.935 -20.132  1.00 35.95           O  
ATOM    625  CB  ASN A 143      28.682 -26.068 -21.272  1.00 38.68           C  
ATOM    626  CG  ASN A 143      29.869 -26.133 -20.340  1.00 40.01           C  
ATOM    627  OD1 ASN A 143      29.854 -25.561 -19.261  1.00 42.69           O  
ATOM    628  ND2 ASN A 143      30.900 -26.858 -20.747  1.00 38.42           N  
ATOM    629  N   TRP A 144      27.117 -23.741 -19.663  1.00 35.73           N  
ATOM    630  CA  TRP A 144      26.970 -22.862 -18.518  1.00 34.83           C  
ATOM    631  C   TRP A 144      28.110 -22.994 -17.539  1.00 34.17           C  
ATOM    632  O   TRP A 144      28.535 -22.007 -16.953  1.00 33.55           O  
ATOM    633  CB  TRP A 144      25.624 -23.100 -17.827  1.00 34.94           C  
ATOM    634  CG  TRP A 144      24.461 -22.717 -18.679  1.00 34.46           C  
ATOM    635  CD1 TRP A 144      23.544 -23.543 -19.244  1.00 34.71           C  
ATOM    636  CD2 TRP A 144      24.119 -21.400 -19.072  1.00 34.99           C  
ATOM    637  NE1 TRP A 144      22.626 -22.810 -19.964  1.00 36.16           N  
ATOM    638  CE2 TRP A 144      22.950 -21.483 -19.858  1.00 36.51           C  
ATOM    639  CE3 TRP A 144      24.660 -20.141 -18.798  1.00 34.99           C  
ATOM    640  CZ2 TRP A 144      22.346 -20.354 -20.417  1.00 37.99           C  
ATOM    641  CZ3 TRP A 144      24.058 -19.020 -19.347  1.00 36.80           C  
ATOM    642  CH2 TRP A 144      22.905 -19.131 -20.128  1.00 37.62           C  
ATOM    643  N   GLY A 145      28.620 -24.209 -17.376  1.00 34.70           N  
ATOM    644  CA  GLY A 145      29.735 -24.418 -16.470  1.00 33.49           C  
ATOM    645  C   GLY A 145      30.882 -23.519 -16.880  1.00 33.05           C  
ATOM    646  O   GLY A 145      31.413 -22.764 -16.062  1.00 34.21           O  
ATOM    647  N   ARG A 146      31.261 -23.602 -18.152  1.00 31.58           N  
ATOM    648  CA  ARG A 146      32.335 -22.779 -18.692  1.00 30.34           C  
ATOM    649  C   ARG A 146      32.064 -21.268 -18.506  1.00 28.83           C  
ATOM    650  O   ARG A 146      33.001 -20.483 -18.407  1.00 27.61           O  
ATOM    651  CB  ARG A 146      32.536 -23.095 -20.179  1.00 30.57           C  
ATOM    652  CG  ARG A 146      33.323 -24.370 -20.492  1.00 30.79           C  
ATOM    653  CD  ARG A 146      33.043 -24.785 -21.934  1.00 32.30           C  
ATOM    654  NE  ARG A 146      34.198 -25.309 -22.665  1.00 35.24           N  
ATOM    655  CZ  ARG A 146      34.642 -26.562 -22.593  1.00 35.94           C  
ATOM    656  NH1 ARG A 146      34.032 -27.438 -21.814  1.00 34.62           N  
ATOM    657  NH2 ARG A 146      35.684 -26.948 -23.322  1.00 36.29           N  
ATOM    658  N   ILE A 147      30.796 -20.866 -18.449  1.00 28.35           N  
ATOM    659  CA  ILE A 147      30.447 -19.452 -18.274  1.00 29.09           C  
ATOM    660  C   ILE A 147      30.570 -18.982 -16.825  1.00 29.28           C  
ATOM    661  O   ILE A 147      30.936 -17.832 -16.556  1.00 28.19           O  
ATOM    662  CB  ILE A 147      29.026 -19.151 -18.793  1.00 28.44           C  
ATOM    663  CG1 ILE A 147      29.060 -19.066 -20.315  1.00 27.31           C  
ATOM    664  CG2 ILE A 147      28.521 -17.850 -18.226  1.00 28.54           C  
ATOM    665  CD1 ILE A 147      27.724 -18.845 -20.953  1.00 28.17           C  
ATOM    666  N   VAL A 148      30.261 -19.867 -15.889  1.00 30.01           N  
ATOM    667  CA  VAL A 148      30.397 -19.522 -14.484  1.00 30.67           C  
ATOM    668  C   VAL A 148      31.899 -19.380 -14.253  1.00 31.23           C  
ATOM    669  O   VAL A 148      32.343 -18.567 -13.439  1.00 30.62           O  
ATOM    670  CB  VAL A 148      29.835 -20.631 -13.582  1.00 31.45           C  
ATOM    671  CG1 VAL A 148      30.241 -20.384 -12.136  1.00 31.24           C  
ATOM    672  CG2 VAL A 148      28.315 -20.681 -13.716  1.00 30.66           C  
ATOM    673  N   ALA A 149      32.669 -20.178 -14.993  1.00 30.92           N  
ATOM    674  CA  ALA A 149      34.120 -20.164 -14.910  1.00 30.60           C  
ATOM    675  C   ALA A 149      34.592 -18.824 -15.442  1.00 31.69           C  
ATOM    676  O   ALA A 149      35.490 -18.198 -14.875  1.00 32.29           O  
ATOM    677  CB  ALA A 149      34.701 -21.291 -15.744  1.00 29.23           C  
ATOM    678  N   PHE A 150      33.977 -18.396 -16.544  1.00 32.28           N  
ATOM    679  CA  PHE A 150      34.299 -17.117 -17.175  1.00 31.16           C  
ATOM    680  C   PHE A 150      34.129 -16.058 -16.088  1.00 30.27           C  
ATOM    681  O   PHE A 150      34.982 -15.191 -15.925  1.00 29.07           O  
ATOM    682  CB  PHE A 150      33.319 -16.833 -18.317  1.00 32.77           C  
ATOM    683  CG  PHE A 150      33.398 -15.429 -18.872  1.00 33.74           C  
ATOM    684  CD1 PHE A 150      34.485 -15.026 -19.642  1.00 34.76           C  
ATOM    685  CD2 PHE A 150      32.370 -14.513 -18.632  1.00 35.08           C  
ATOM    686  CE1 PHE A 150      34.555 -13.733 -20.172  1.00 35.89           C  
ATOM    687  CE2 PHE A 150      32.425 -13.216 -19.153  1.00 35.70           C  
ATOM    688  CZ  PHE A 150      33.526 -12.825 -19.927  1.00 36.38           C  
ATOM    689  N   PHE A 151      33.029 -16.152 -15.342  1.00 28.14           N  
ATOM    690  CA  PHE A 151      32.752 -15.204 -14.281  1.00 29.12           C  
ATOM    691  C   PHE A 151      33.782 -15.234 -13.158  1.00 30.38           C  
ATOM    692  O   PHE A 151      34.328 -14.191 -12.783  1.00 30.63           O  
ATOM    693  CB  PHE A 151      31.341 -15.423 -13.729  1.00 28.42           C  
ATOM    694  CG  PHE A 151      30.303 -14.652 -14.472  1.00 27.50           C  
ATOM    695  CD1 PHE A 151      29.688 -15.178 -15.612  1.00 25.66           C  
ATOM    696  CD2 PHE A 151      30.023 -13.342 -14.080  1.00 26.20           C  
ATOM    697  CE1 PHE A 151      28.815 -14.411 -16.350  1.00 26.97           C  
ATOM    698  CE2 PHE A 151      29.150 -12.556 -14.810  1.00 25.66           C  
ATOM    699  CZ  PHE A 151      28.539 -13.092 -15.953  1.00 26.46           C  
ATOM    700  N   GLU A 152      34.048 -16.425 -12.627  1.00 30.84           N  
ATOM    701  CA  GLU A 152      35.030 -16.596 -11.561  1.00 30.10           C  
ATOM    702  C   GLU A 152      36.373 -16.004 -11.981  1.00 28.92           C  
ATOM    703  O   GLU A 152      37.026 -15.296 -11.208  1.00 28.22           O  
ATOM    704  CB  GLU A 152      35.193 -18.084 -11.230  1.00 31.64           C  
ATOM    705  CG  GLU A 152      34.327 -18.533 -10.044  1.00 35.69           C  
ATOM    706  CD  GLU A 152      34.800 -17.957  -8.718  1.00 37.24           C  
ATOM    707  OE1 GLU A 152      35.882 -18.351  -8.227  1.00 36.23           O  
ATOM    708  OE2 GLU A 152      34.073 -17.110  -8.178  1.00 37.39           O  
ATOM    709  N   PHE A 153      36.768 -16.278 -13.221  1.00 28.03           N  
ATOM    710  CA  PHE A 153      38.035 -15.792 -13.738  1.00 26.53           C  
ATOM    711  C   PHE A 153      38.111 -14.257 -13.646  1.00 27.34           C  
ATOM    712  O   PHE A 153      39.046 -13.707 -13.069  1.00 27.92           O  
ATOM    713  CB  PHE A 153      38.196 -16.242 -15.184  1.00 22.94           C  
ATOM    714  CG  PHE A 153      39.454 -15.742 -15.837  1.00 21.65           C  
ATOM    715  CD1 PHE A 153      40.675 -15.850 -15.189  1.00 22.26           C  
ATOM    716  CD2 PHE A 153      39.419 -15.147 -17.098  1.00 22.58           C  
ATOM    717  CE1 PHE A 153      41.845 -15.375 -15.780  1.00 23.82           C  
ATOM    718  CE2 PHE A 153      40.582 -14.667 -17.701  1.00 22.83           C  
ATOM    719  CZ  PHE A 153      41.792 -14.779 -17.045  1.00 23.67           C  
ATOM    720  N   GLY A 154      37.108 -13.582 -14.199  1.00 26.39           N  
ATOM    721  CA  GLY A 154      37.107 -12.138 -14.193  1.00 25.53           C  
ATOM    722  C   GLY A 154      37.190 -11.568 -12.790  1.00 26.10           C  
ATOM    723  O   GLY A 154      37.941 -10.642 -12.504  1.00 26.89           O  
ATOM    724  N   GLY A 155      36.403 -12.139 -11.896  1.00 25.46           N  
ATOM    725  CA  GLY A 155      36.356 -11.645 -10.537  1.00 25.26           C  
ATOM    726  C   GLY A 155      37.682 -11.836  -9.832  1.00 25.95           C  
ATOM    727  O   GLY A 155      38.121 -10.991  -9.051  1.00 25.94           O  
ATOM    728  N   VAL A 156      38.317 -12.974 -10.075  1.00 26.89           N  
ATOM    729  CA  VAL A 156      39.602 -13.276  -9.459  1.00 28.19           C  
ATOM    730  C   VAL A 156      40.611 -12.253  -9.969  1.00 29.13           C  
ATOM    731  O   VAL A 156      41.527 -11.868  -9.241  1.00 29.19           O  
ATOM    732  CB  VAL A 156      40.090 -14.700  -9.821  1.00 30.16           C  
ATOM    733  CG1 VAL A 156      41.498 -14.932  -9.274  1.00 29.91           C  
ATOM    734  CG2 VAL A 156      39.178 -15.713  -9.211  1.00 29.11           C  
ATOM    735  N   MET A 157      40.454 -11.812 -11.219  1.00 30.89           N  
ATOM    736  CA  MET A 157      41.366 -10.803 -11.767  1.00 31.22           C  
ATOM    737  C   MET A 157      41.146  -9.466 -11.087  1.00 30.36           C  
ATOM    738  O   MET A 157      42.094  -8.704 -10.883  1.00 31.76           O  
ATOM    739  CB  MET A 157      41.193 -10.655 -13.279  1.00 31.54           C  
ATOM    740  CG  MET A 157      42.274 -11.418 -14.060  1.00 33.14           C  
ATOM    741  SD  MET A 157      42.205 -11.138 -15.815  1.00 37.10           S  
ATOM    742  CE  MET A 157      43.152  -9.619 -15.958  1.00 32.51           C  
ATOM    743  N   CYS A 158      39.898  -9.184 -10.731  1.00 28.87           N  
ATOM    744  CA  CYS A 158      39.584  -7.937 -10.051  1.00 27.72           C  
ATOM    745  C   CYS A 158      40.103  -7.974  -8.618  1.00 27.12           C  
ATOM    746  O   CYS A 158      40.582  -6.972  -8.114  1.00 28.17           O  
ATOM    747  CB  CYS A 158      38.079  -7.690 -10.051  1.00 25.68           C  
ATOM    748  SG  CYS A 158      37.373  -7.515 -11.700  1.00 24.78           S  
ATOM    749  N   VAL A 159      40.013  -9.121  -7.958  1.00 26.95           N  
ATOM    750  CA  VAL A 159      40.492  -9.214  -6.584  1.00 26.58           C  
ATOM    751  C   VAL A 159      42.008  -9.147  -6.577  1.00 27.32           C  
ATOM    752  O   VAL A 159      42.599  -8.490  -5.737  1.00 28.85           O  
ATOM    753  CB  VAL A 159      40.033 -10.519  -5.916  1.00 25.40           C  
ATOM    754  CG1 VAL A 159      40.591 -10.618  -4.527  1.00 26.52           C  
ATOM    755  CG2 VAL A 159      38.529 -10.568  -5.864  1.00 25.92           C  
ATOM    756  N   GLU A 160      42.637  -9.829  -7.522  1.00 28.84           N  
ATOM    757  CA  GLU A 160      44.091  -9.821  -7.630  1.00 30.13           C  
ATOM    758  C   GLU A 160      44.542  -8.377  -7.866  1.00 30.17           C  
ATOM    759  O   GLU A 160      45.510  -7.917  -7.252  1.00 28.83           O  
ATOM    760  CB  GLU A 160      44.531 -10.730  -8.793  1.00 31.07           C  
ATOM    761  CG  GLU A 160      46.026 -10.811  -9.016  1.00 34.03           C  
ATOM    762  CD  GLU A 160      46.778 -11.246  -7.772  1.00 38.12           C  
ATOM    763  OE1 GLU A 160      46.119 -11.433  -6.725  1.00 39.22           O  
ATOM    764  OE2 GLU A 160      48.025 -11.397  -7.837  1.00 38.08           O  
ATOM    765  N   SER A 161      43.810  -7.681  -8.746  1.00 30.33           N  
ATOM    766  CA  SER A 161      44.062  -6.283  -9.109  1.00 30.76           C  
ATOM    767  C   SER A 161      44.205  -5.437  -7.867  1.00 31.87           C  
ATOM    768  O   SER A 161      45.245  -4.829  -7.611  1.00 32.73           O  
ATOM    769  CB  SER A 161      42.902  -5.709  -9.932  1.00 29.18           C  
ATOM    770  OG  SER A 161      43.043  -5.986 -11.309  1.00 29.06           O  
ATOM    771  N   VAL A 162      43.131  -5.400  -7.100  1.00 32.26           N  
ATOM    772  CA  VAL A 162      43.110  -4.630  -5.880  1.00 34.29           C  
ATOM    773  C   VAL A 162      44.281  -4.996  -4.968  1.00 35.84           C  
ATOM    774  O   VAL A 162      44.936  -4.127  -4.393  1.00 37.10           O  
ATOM    775  CB  VAL A 162      41.810  -4.878  -5.115  1.00 32.78           C  
ATOM    776  CG1 VAL A 162      41.830  -4.125  -3.805  1.00 33.66           C  
ATOM    777  CG2 VAL A 162      40.624  -4.446  -5.953  1.00 30.58           C  
ATOM    778  N   ASN A 163      44.535  -6.291  -4.851  1.00 38.17           N  
ATOM    779  CA  ASN A 163      45.575  -6.803  -3.976  1.00 41.14           C  
ATOM    780  C   ASN A 163      46.951  -6.484  -4.435  1.00 41.38           C  
ATOM    781  O   ASN A 163      47.890  -6.433  -3.644  1.00 41.73           O  
ATOM    782  CB  ASN A 163      45.440  -8.315  -3.815  1.00 43.43           C  
ATOM    783  CG  ASN A 163      44.569  -8.682  -2.634  1.00 46.62           C  
ATOM    784  OD1 ASN A 163      44.070  -7.802  -1.941  1.00 49.79           O  
ATOM    785  ND2 ASN A 163      44.391  -9.963  -2.390  1.00 49.11           N  
ATOM    786  N   ARG A 164      47.063  -6.273  -5.731  1.00 42.16           N  
ATOM    787  CA  ARG A 164      48.332  -5.940  -6.323  1.00 43.28           C  
ATOM    788  C   ARG A 164      48.483  -4.455  -6.584  1.00 41.60           C  
ATOM    789  O   ARG A 164      49.366  -4.035  -7.328  1.00 39.79           O  
ATOM    790  CB  ARG A 164      48.493  -6.685  -7.613  1.00 46.55           C  
ATOM    791  CG  ARG A 164      49.428  -7.832  -7.491  1.00 52.73           C  
ATOM    792  CD  ARG A 164      49.413  -8.466  -8.824  1.00 58.77           C  
ATOM    793  NE  ARG A 164      50.666  -9.082  -9.222  1.00 61.73           N  
ATOM    794  CZ  ARG A 164      50.697 -10.166  -9.986  1.00 62.56           C  
ATOM    795  NH1 ARG A 164      49.550 -10.717 -10.393  1.00 60.94           N  
ATOM    796  NH2 ARG A 164      51.854 -10.693 -10.357  1.00 62.71           N  
ATOM    797  N   GLU A 165      47.585  -3.675  -5.990  1.00 40.43           N  
ATOM    798  CA  GLU A 165      47.603  -2.220  -6.112  1.00 38.78           C  
ATOM    799  C   GLU A 165      47.398  -1.751  -7.545  1.00 37.53           C  
ATOM    800  O   GLU A 165      48.240  -1.070  -8.133  1.00 38.08           O  
ATOM    801  CB  GLU A 165      48.916  -1.709  -5.521  1.00 39.89           C  
ATOM    802  CG  GLU A 165      49.058  -2.151  -4.036  1.00 41.84           C  
ATOM    803  CD  GLU A 165      50.407  -1.835  -3.428  1.00 42.21           C  
ATOM    804  OE1 GLU A 165      51.056  -0.896  -3.927  1.00 42.42           O  
ATOM    805  OE2 GLU A 165      50.795  -2.504  -2.443  1.00 44.77           O  
ATOM    806  N   MET A 166      46.258  -2.157  -8.094  1.00 34.96           N  
ATOM    807  CA  MET A 166      45.858  -1.821  -9.449  1.00 32.75           C  
ATOM    808  C   MET A 166      44.341  -1.735  -9.513  1.00 29.18           C  
ATOM    809  O   MET A 166      43.742  -2.037 -10.536  1.00 28.68           O  
ATOM    810  CB  MET A 166      46.359  -2.878 -10.435  1.00 34.79           C  
ATOM    811  CG  MET A 166      47.867  -2.837 -10.673  1.00 37.06           C  
ATOM    812  SD  MET A 166      48.504  -4.310 -11.518  1.00 39.88           S  
ATOM    813  CE  MET A 166      47.789  -4.102 -13.093  1.00 39.79           C  
ATOM    814  N   SER A 167      43.734  -1.293  -8.417  1.00 27.14           N  
ATOM    815  CA  SER A 167      42.281  -1.144  -8.314  1.00 24.93           C  
ATOM    816  C   SER A 167      41.587  -0.573  -9.549  1.00 23.02           C  
ATOM    817  O   SER A 167      40.521  -1.052  -9.927  1.00 21.00           O  
ATOM    818  CB  SER A 167      41.932  -0.273  -7.113  1.00 24.63           C  
ATOM    819  OG  SER A 167      42.569  -0.759  -5.952  1.00 29.90           O  
ATOM    820  N   PRO A 168      42.172   0.465 -10.186  1.00 23.33           N  
ATOM    821  CA  PRO A 168      41.555   1.057 -11.384  1.00 22.36           C  
ATOM    822  C   PRO A 168      41.110   0.024 -12.417  1.00 21.70           C  
ATOM    823  O   PRO A 168      40.004   0.114 -12.952  1.00 23.10           O  
ATOM    824  CB  PRO A 168      42.643   1.979 -11.903  1.00 20.91           C  
ATOM    825  CG  PRO A 168      43.230   2.494 -10.606  1.00 20.61           C  
ATOM    826  CD  PRO A 168      43.350   1.247  -9.765  1.00 21.07           C  
ATOM    827  N   LEU A 169      41.973  -0.961 -12.664  1.00 20.70           N  
ATOM    828  CA  LEU A 169      41.720  -2.048 -13.610  1.00 22.07           C  
ATOM    829  C   LEU A 169      40.355  -2.722 -13.490  1.00 21.63           C  
ATOM    830  O   LEU A 169      39.754  -3.091 -14.498  1.00 22.13           O  
ATOM    831  CB  LEU A 169      42.768  -3.141 -13.467  1.00 22.56           C  
ATOM    832  CG  LEU A 169      44.157  -2.995 -14.070  1.00 26.45           C  
ATOM    833  CD1 LEU A 169      44.814  -4.382 -14.084  1.00 27.48           C  
ATOM    834  CD2 LEU A 169      44.078  -2.455 -15.487  1.00 24.19           C  
ATOM    835  N   VAL A 170      39.897  -2.914 -12.253  1.00 20.04           N  
ATOM    836  CA  VAL A 170      38.611  -3.548 -11.980  1.00 18.33           C  
ATOM    837  C   VAL A 170      37.582  -3.042 -12.984  1.00 19.94           C  
ATOM    838  O   VAL A 170      36.970  -3.828 -13.723  1.00 19.65           O  
ATOM    839  CB  VAL A 170      38.129  -3.218 -10.577  1.00 15.63           C  
ATOM    840  CG1 VAL A 170      36.783  -3.819 -10.314  1.00 12.39           C  
ATOM    841  CG2 VAL A 170      39.076  -3.782  -9.580  1.00 14.24           C  
ATOM    842  N   ASP A 171      37.433  -1.724 -13.041  1.00 21.30           N  
ATOM    843  CA  ASP A 171      36.489  -1.087 -13.941  1.00 23.80           C  
ATOM    844  C   ASP A 171      36.712  -1.493 -15.407  1.00 23.86           C  
ATOM    845  O   ASP A 171      35.762  -1.602 -16.189  1.00 24.27           O  
ATOM    846  CB  ASP A 171      36.630   0.416 -13.799  1.00 27.88           C  
ATOM    847  CG  ASP A 171      36.303   0.897 -12.411  1.00 33.86           C  
ATOM    848  OD1 ASP A 171      35.100   0.915 -12.074  1.00 37.55           O  
ATOM    849  OD2 ASP A 171      37.243   1.231 -11.647  1.00 37.66           O  
ATOM    850  N   ASN A 172      37.967  -1.711 -15.777  1.00 22.79           N  
ATOM    851  CA  ASN A 172      38.302  -2.111 -17.123  1.00 21.14           C  
ATOM    852  C   ASN A 172      37.925  -3.571 -17.304  1.00 21.60           C  
ATOM    853  O   ASN A 172      37.237  -3.923 -18.253  1.00 21.33           O  
ATOM    854  CB  ASN A 172      39.779  -1.872 -17.308  1.00 20.27           C  
ATOM    855  CG  ASN A 172      40.143  -0.418 -17.062  1.00 20.85           C  
ATOM    856  OD1 ASN A 172      39.658   0.472 -17.757  1.00 19.16           O  
ATOM    857  ND2 ASN A 172      40.985  -0.170 -16.072  1.00 19.33           N  
ATOM    858  N   ILE A 173      38.341  -4.415 -16.362  1.00 23.87           N  
ATOM    859  CA  ILE A 173      38.057  -5.849 -16.420  1.00 21.84           C  
ATOM    860  C   ILE A 173      36.585  -6.100 -16.607  1.00 21.91           C  
ATOM    861  O   ILE A 173      36.194  -6.984 -17.358  1.00 23.23           O  
ATOM    862  CB  ILE A 173      38.517  -6.556 -15.143  1.00 18.16           C  
ATOM    863  CG1 ILE A 173      40.043  -6.519 -15.063  1.00 16.83           C  
ATOM    864  CG2 ILE A 173      38.036  -7.990 -15.142  1.00 17.85           C  
ATOM    865  CD1 ILE A 173      40.603  -6.744 -13.673  1.00 14.92           C  
ATOM    866  N   ALA A 174      35.762  -5.322 -15.919  1.00 23.35           N  
ATOM    867  CA  ALA A 174      34.319  -5.498 -16.028  1.00 23.02           C  
ATOM    868  C   ALA A 174      33.879  -5.153 -17.437  1.00 22.57           C  
ATOM    869  O   ALA A 174      33.037  -5.835 -18.014  1.00 23.82           O  
ATOM    870  CB  ALA A 174      33.594  -4.624 -15.007  1.00 20.87           C  
ATOM    871  N   LEU A 175      34.453  -4.107 -18.010  1.00 22.21           N  
ATOM    872  CA  LEU A 175      34.052  -3.741 -19.352  1.00 22.84           C  
ATOM    873  C   LEU A 175      34.427  -4.872 -20.280  1.00 21.66           C  
ATOM    874  O   LEU A 175      33.610  -5.317 -21.069  1.00 22.71           O  
ATOM    875  CB  LEU A 175      34.721  -2.438 -19.806  1.00 24.71           C  
ATOM    876  CG  LEU A 175      34.140  -1.920 -21.129  1.00 25.47           C  
ATOM    877  CD1 LEU A 175      33.805  -0.451 -21.007  1.00 27.45           C  
ATOM    878  CD2 LEU A 175      35.128  -2.155 -22.250  1.00 26.51           C  
ATOM    879  N   TRP A 176      35.658  -5.351 -20.167  1.00 20.27           N  
ATOM    880  CA  TRP A 176      36.116  -6.438 -21.011  1.00 20.59           C  
ATOM    881  C   TRP A 176      35.146  -7.597 -20.956  1.00 22.57           C  
ATOM    882  O   TRP A 176      34.778  -8.158 -21.990  1.00 23.89           O  
ATOM    883  CB  TRP A 176      37.507  -6.900 -20.583  1.00 17.94           C  
ATOM    884  CG  TRP A 176      38.515  -5.772 -20.548  1.00 16.84           C  
ATOM    885  CD1 TRP A 176      38.441  -4.582 -21.214  1.00 14.49           C  
ATOM    886  CD2 TRP A 176      39.727  -5.729 -19.788  1.00 16.88           C  
ATOM    887  NE1 TRP A 176      39.523  -3.796 -20.909  1.00 13.94           N  
ATOM    888  CE2 TRP A 176      40.328  -4.469 -20.036  1.00 16.27           C  
ATOM    889  CE3 TRP A 176      40.357  -6.627 -18.915  1.00 15.68           C  
ATOM    890  CZ2 TRP A 176      41.539  -4.086 -19.445  1.00 15.56           C  
ATOM    891  CZ3 TRP A 176      41.558  -6.250 -18.326  1.00 16.28           C  
ATOM    892  CH2 TRP A 176      42.136  -4.984 -18.593  1.00 17.57           C  
ATOM    893  N   MET A 177      34.711  -7.941 -19.751  1.00 25.02           N  
ATOM    894  CA  MET A 177      33.773  -9.036 -19.578  1.00 27.51           C  
ATOM    895  C   MET A 177      32.472  -8.722 -20.285  1.00 31.02           C  
ATOM    896  O   MET A 177      31.982  -9.515 -21.098  1.00 32.35           O  
ATOM    897  CB  MET A 177      33.496  -9.268 -18.101  1.00 27.36           C  
ATOM    898  CG  MET A 177      34.645  -9.903 -17.357  1.00 28.22           C  
ATOM    899  SD  MET A 177      34.244 -10.226 -15.654  1.00 28.02           S  
ATOM    900  CE  MET A 177      33.316 -11.732 -15.816  1.00 26.60           C  
ATOM    901  N   THR A 178      31.914  -7.559 -19.963  1.00 32.75           N  
ATOM    902  CA  THR A 178      30.664  -7.115 -20.553  1.00 33.35           C  
ATOM    903  C   THR A 178      30.734  -7.255 -22.064  1.00 35.62           C  
ATOM    904  O   THR A 178      29.861  -7.871 -22.681  1.00 36.17           O  
ATOM    905  CB  THR A 178      30.388  -5.663 -20.193  1.00 33.77           C  
ATOM    906  OG1 THR A 178      30.413  -5.516 -18.769  1.00 29.98           O  
ATOM    907  CG2 THR A 178      29.034  -5.242 -20.721  1.00 33.32           C  
ATOM    908  N   GLU A 179      31.783  -6.693 -22.659  1.00 36.80           N  
ATOM    909  CA  GLU A 179      31.960  -6.789 -24.103  1.00 38.10           C  
ATOM    910  C   GLU A 179      31.999  -8.244 -24.507  1.00 37.51           C  
ATOM    911  O   GLU A 179      31.182  -8.688 -25.308  1.00 38.46           O  
ATOM    912  CB  GLU A 179      33.250  -6.101 -24.558  1.00 38.28           C  
ATOM    913  CG  GLU A 179      33.119  -4.605 -24.726  1.00 41.15           C  
ATOM    914  CD  GLU A 179      34.459  -3.929 -24.931  1.00 45.94           C  
ATOM    915  OE1 GLU A 179      34.476  -2.698 -25.177  1.00 47.17           O  
ATOM    916  OE2 GLU A 179      35.494  -4.633 -24.844  1.00 46.86           O  
ATOM    917  N   TYR A 180      32.927  -9.001 -23.941  1.00 36.79           N  
ATOM    918  CA  TYR A 180      33.006 -10.395 -24.313  1.00 37.21           C  
ATOM    919  C   TYR A 180      31.660 -11.106 -24.236  1.00 37.77           C  
ATOM    920  O   TYR A 180      31.360 -11.967 -25.060  1.00 37.87           O  
ATOM    921  CB  TYR A 180      34.014 -11.132 -23.452  1.00 35.98           C  
ATOM    922  CG  TYR A 180      34.284 -12.509 -23.988  1.00 36.11           C  
ATOM    923  CD1 TYR A 180      33.402 -13.556 -23.744  1.00 35.98           C  
ATOM    924  CD2 TYR A 180      35.385 -12.750 -24.801  1.00 35.89           C  
ATOM    925  CE1 TYR A 180      33.612 -14.808 -24.299  1.00 38.54           C  
ATOM    926  CE2 TYR A 180      35.602 -13.995 -25.367  1.00 37.03           C  
ATOM    927  CZ  TYR A 180      34.714 -15.022 -25.114  1.00 38.40           C  
ATOM    928  OH  TYR A 180      34.921 -16.261 -25.677  1.00 39.66           O  
ATOM    929  N   LEU A 181      30.844 -10.750 -23.249  1.00 37.66           N  
ATOM    930  CA  LEU A 181      29.548 -11.385 -23.107  1.00 36.27           C  
ATOM    931  C   LEU A 181      28.629 -11.046 -24.245  1.00 36.33           C  
ATOM    932  O   LEU A 181      28.108 -11.936 -24.911  1.00 37.37           O  
ATOM    933  CB  LEU A 181      28.889 -10.995 -21.794  1.00 35.39           C  
ATOM    934  CG  LEU A 181      29.173 -12.020 -20.710  1.00 35.33           C  
ATOM    935  CD1 LEU A 181      28.435 -11.663 -19.441  1.00 36.38           C  
ATOM    936  CD2 LEU A 181      28.744 -13.378 -21.211  1.00 33.55           C  
ATOM    937  N   ASN A 182      28.425  -9.759 -24.476  1.00 36.99           N  
ATOM    938  CA  ASN A 182      27.540  -9.335 -25.553  1.00 38.24           C  
ATOM    939  C   ASN A 182      28.085  -9.621 -26.946  1.00 38.54           C  
ATOM    940  O   ASN A 182      27.332  -9.853 -27.883  1.00 38.09           O  
ATOM    941  CB  ASN A 182      27.223  -7.850 -25.411  1.00 36.48           C  
ATOM    942  CG  ASN A 182      26.320  -7.571 -24.236  1.00 36.87           C  
ATOM    943  OD1 ASN A 182      25.320  -8.258 -24.040  1.00 38.57           O  
ATOM    944  ND2 ASN A 182      26.655  -6.557 -23.450  1.00 36.70           N  
ATOM    945  N   ARG A 183      29.397  -9.620 -27.083  1.00 40.52           N  
ATOM    946  CA  ARG A 183      29.985  -9.874 -28.376  1.00 43.04           C  
ATOM    947  C   ARG A 183      30.101 -11.343 -28.711  1.00 43.70           C  
ATOM    948  O   ARG A 183      29.527 -11.791 -29.687  1.00 46.75           O  
ATOM    949  CB  ARG A 183      31.370  -9.244 -28.465  1.00 44.50           C  
ATOM    950  CG  ARG A 183      31.364  -7.741 -28.429  1.00 46.28           C  
ATOM    951  CD  ARG A 183      32.781  -7.206 -28.411  1.00 49.38           C  
ATOM    952  NE  ARG A 183      32.802  -5.746 -28.453  1.00 52.25           N  
ATOM    953  CZ  ARG A 183      33.879  -5.010 -28.198  1.00 54.12           C  
ATOM    954  NH1 ARG A 183      35.031  -5.601 -27.879  1.00 53.32           N  
ATOM    955  NH2 ARG A 183      33.806  -3.682 -28.257  1.00 53.62           N  
ATOM    956  N   HIS A 184      30.818 -12.101 -27.893  1.00 43.55           N  
ATOM    957  CA  HIS A 184      31.042 -13.510 -28.195  1.00 43.60           C  
ATOM    958  C   HIS A 184      30.208 -14.620 -27.548  1.00 43.02           C  
ATOM    959  O   HIS A 184      30.386 -15.782 -27.905  1.00 43.27           O  
ATOM    960  CB  HIS A 184      32.518 -13.829 -27.969  1.00 43.64           C  
ATOM    961  CG  HIS A 184      33.452 -12.830 -28.576  1.00 45.38           C  
ATOM    962  ND1 HIS A 184      33.417 -12.494 -29.911  1.00 45.59           N  
ATOM    963  CD2 HIS A 184      34.463 -12.111 -28.034  1.00 46.97           C  
ATOM    964  CE1 HIS A 184      34.368 -11.612 -30.167  1.00 46.01           C  
ATOM    965  NE2 HIS A 184      35.017 -11.362 -29.045  1.00 47.56           N  
ATOM    966  N   LEU A 185      29.315 -14.308 -26.614  1.00 42.27           N  
ATOM    967  CA  LEU A 185      28.524 -15.374 -25.985  1.00 41.21           C  
ATOM    968  C   LEU A 185      27.022 -15.188 -26.122  1.00 42.39           C  
ATOM    969  O   LEU A 185      26.253 -16.147 -26.019  1.00 41.99           O  
ATOM    970  CB  LEU A 185      28.866 -15.500 -24.503  1.00 37.23           C  
ATOM    971  CG  LEU A 185      30.298 -15.888 -24.155  1.00 35.23           C  
ATOM    972  CD1 LEU A 185      30.452 -15.884 -22.656  1.00 33.80           C  
ATOM    973  CD2 LEU A 185      30.634 -17.249 -24.726  1.00 32.53           C  
ATOM    974  N   HIS A 186      26.610 -13.952 -26.357  1.00 43.57           N  
ATOM    975  CA  HIS A 186      25.201 -13.630 -26.496  1.00 46.48           C  
ATOM    976  C   HIS A 186      24.409 -14.562 -27.414  1.00 46.53           C  
ATOM    977  O   HIS A 186      23.227 -14.829 -27.181  1.00 46.59           O  
ATOM    978  CB  HIS A 186      25.042 -12.204 -26.998  1.00 50.13           C  
ATOM    979  CG  HIS A 186      23.619 -11.770 -27.095  1.00 54.27           C  
ATOM    980  ND1 HIS A 186      23.068 -11.280 -28.259  1.00 57.16           N  
ATOM    981  CD2 HIS A 186      22.620 -11.789 -26.183  1.00 55.99           C  
ATOM    982  CE1 HIS A 186      21.789 -11.018 -28.060  1.00 58.21           C  
ATOM    983  NE2 HIS A 186      21.492 -11.318 -26.808  1.00 58.43           N  
ATOM    984  N   THR A 187      25.045 -15.048 -28.469  1.00 45.38           N  
ATOM    985  CA  THR A 187      24.345 -15.933 -29.377  1.00 44.35           C  
ATOM    986  C   THR A 187      24.035 -17.262 -28.698  1.00 44.66           C  
ATOM    987  O   THR A 187      22.897 -17.727 -28.699  1.00 45.42           O  
ATOM    988  CB  THR A 187      25.172 -16.188 -30.635  1.00 43.21           C  
ATOM    989  OG1 THR A 187      25.472 -14.938 -31.257  1.00 41.64           O  
ATOM    990  CG2 THR A 187      24.399 -17.051 -31.613  1.00 42.09           C  
ATOM    991  N   TRP A 188      25.051 -17.871 -28.109  1.00 44.17           N  
ATOM    992  CA  TRP A 188      24.860 -19.145 -27.445  1.00 43.56           C  
ATOM    993  C   TRP A 188      23.774 -19.013 -26.393  1.00 45.04           C  
ATOM    994  O   TRP A 188      22.885 -19.860 -26.304  1.00 44.96           O  
ATOM    995  CB  TRP A 188      26.156 -19.590 -26.786  1.00 41.03           C  
ATOM    996  CG  TRP A 188      26.091 -20.943 -26.199  1.00 38.11           C  
ATOM    997  CD1 TRP A 188      26.473 -22.113 -26.784  1.00 37.70           C  
ATOM    998  CD2 TRP A 188      25.634 -21.276 -24.890  1.00 37.52           C  
ATOM    999  NE1 TRP A 188      26.288 -23.162 -25.915  1.00 37.11           N  
ATOM   1000  CE2 TRP A 188      25.772 -22.676 -24.744  1.00 37.37           C  
ATOM   1001  CE3 TRP A 188      25.120 -20.530 -23.824  1.00 35.29           C  
ATOM   1002  CZ2 TRP A 188      25.417 -23.342 -23.573  1.00 36.70           C  
ATOM   1003  CZ3 TRP A 188      24.764 -21.189 -22.663  1.00 34.91           C  
ATOM   1004  CH2 TRP A 188      24.915 -22.582 -22.545  1.00 36.93           C  
ATOM   1005  N   ILE A 189      23.842 -17.939 -25.609  1.00 46.11           N  
ATOM   1006  CA  ILE A 189      22.867 -17.702 -24.546  1.00 48.26           C  
ATOM   1007  C   ILE A 189      21.428 -17.786 -25.056  1.00 50.58           C  
ATOM   1008  O   ILE A 189      20.627 -18.571 -24.550  1.00 50.64           O  
ATOM   1009  CB  ILE A 189      23.074 -16.316 -23.882  1.00 47.43           C  
ATOM   1010  CG1 ILE A 189      24.538 -16.135 -23.471  1.00 47.01           C  
ATOM   1011  CG2 ILE A 189      22.166 -16.178 -22.665  1.00 46.14           C  
ATOM   1012  CD1 ILE A 189      25.037 -17.111 -22.440  1.00 44.90           C  
ATOM   1013  N   GLN A 190      21.104 -16.968 -26.055  1.00 53.02           N  
ATOM   1014  CA  GLN A 190      19.765 -16.946 -26.642  1.00 53.92           C  
ATOM   1015  C   GLN A 190      19.428 -18.320 -27.211  1.00 53.61           C  
ATOM   1016  O   GLN A 190      18.435 -18.943 -26.837  1.00 52.38           O  
ATOM   1017  CB  GLN A 190      19.708 -15.903 -27.757  1.00 55.66           C  
ATOM   1018  CG  GLN A 190      20.072 -14.511 -27.294  1.00 58.76           C  
ATOM   1019  CD  GLN A 190      18.994 -13.892 -26.428  1.00 61.06           C  
ATOM   1020  OE1 GLN A 190      18.032 -13.318 -26.938  1.00 62.97           O  
ATOM   1021  NE2 GLN A 190      19.141 -14.016 -25.110  1.00 62.74           N  
ATOM   1022  N   ASP A 191      20.271 -18.789 -28.121  1.00 53.54           N  
ATOM   1023  CA  ASP A 191      20.071 -20.083 -28.742  1.00 54.67           C  
ATOM   1024  C   ASP A 191      19.844 -21.185 -27.721  1.00 53.99           C  
ATOM   1025  O   ASP A 191      19.121 -22.148 -27.986  1.00 53.53           O  
ATOM   1026  CB  ASP A 191      21.282 -20.441 -29.591  1.00 56.72           C  
ATOM   1027  CG  ASP A 191      21.357 -19.628 -30.856  1.00 60.30           C  
ATOM   1028  OD1 ASP A 191      22.397 -19.706 -31.549  1.00 62.93           O  
ATOM   1029  OD2 ASP A 191      20.374 -18.917 -31.165  1.00 61.72           O  
ATOM   1030  N   ASN A 192      20.458 -21.032 -26.551  1.00 52.81           N  
ATOM   1031  CA  ASN A 192      20.365 -22.038 -25.500  1.00 50.07           C  
ATOM   1032  C   ASN A 192      19.434 -21.759 -24.329  1.00 48.45           C  
ATOM   1033  O   ASN A 192      19.652 -22.265 -23.233  1.00 49.04           O  
ATOM   1034  CB  ASN A 192      21.768 -22.351 -24.978  1.00 49.13           C  
ATOM   1035  CG  ASN A 192      22.488 -23.362 -25.831  1.00 48.41           C  
ATOM   1036  OD1 ASN A 192      22.304 -24.563 -25.660  1.00 49.02           O  
ATOM   1037  ND2 ASN A 192      23.300 -22.885 -26.770  1.00 48.21           N  
ATOM   1038  N   GLY A 193      18.401 -20.957 -24.544  1.00 47.57           N  
ATOM   1039  CA  GLY A 193      17.462 -20.709 -23.468  1.00 46.54           C  
ATOM   1040  C   GLY A 193      17.589 -19.412 -22.710  1.00 47.21           C  
ATOM   1041  O   GLY A 193      16.738 -19.122 -21.876  1.00 48.57           O  
ATOM   1042  N   GLY A 194      18.633 -18.633 -22.975  1.00 47.72           N  
ATOM   1043  CA  GLY A 194      18.804 -17.365 -22.281  1.00 47.70           C  
ATOM   1044  C   GLY A 194      19.204 -17.522 -20.827  1.00 47.59           C  
ATOM   1045  O   GLY A 194      19.627 -18.597 -20.422  1.00 47.10           O  
ATOM   1046  N   TRP A 195      19.075 -16.459 -20.038  1.00 48.73           N  
ATOM   1047  CA  TRP A 195      19.449 -16.518 -18.627  1.00 51.30           C  
ATOM   1048  C   TRP A 195      18.475 -17.296 -17.748  1.00 52.59           C  
ATOM   1049  O   TRP A 195      18.897 -17.987 -16.819  1.00 53.52           O  
ATOM   1050  CB  TRP A 195      19.647 -15.110 -18.053  1.00 52.11           C  
ATOM   1051  CG  TRP A 195      20.944 -14.486 -18.475  1.00 52.84           C  
ATOM   1052  CD1 TRP A 195      21.123 -13.510 -19.417  1.00 53.33           C  
ATOM   1053  CD2 TRP A 195      22.249 -14.838 -18.014  1.00 52.72           C  
ATOM   1054  NE1 TRP A 195      22.459 -13.236 -19.571  1.00 52.49           N  
ATOM   1055  CE2 TRP A 195      23.174 -14.038 -18.722  1.00 52.69           C  
ATOM   1056  CE3 TRP A 195      22.729 -15.754 -17.075  1.00 53.11           C  
ATOM   1057  CZ2 TRP A 195      24.551 -14.127 -18.519  1.00 53.02           C  
ATOM   1058  CZ3 TRP A 195      24.103 -15.843 -16.874  1.00 54.17           C  
ATOM   1059  CH2 TRP A 195      24.998 -15.033 -17.595  1.00 53.84           C  
ATOM   1060  N   ASP A 196      17.178 -17.185 -18.026  1.00 52.92           N  
ATOM   1061  CA  ASP A 196      16.188 -17.912 -17.243  1.00 52.15           C  
ATOM   1062  C   ASP A 196      16.464 -19.403 -17.349  1.00 50.12           C  
ATOM   1063  O   ASP A 196      16.213 -20.157 -16.409  1.00 49.67           O  
ATOM   1064  CB  ASP A 196      14.773 -17.614 -17.736  1.00 55.90           C  
ATOM   1065  CG  ASP A 196      14.379 -16.166 -17.528  1.00 59.19           C  
ATOM   1066  OD1 ASP A 196      14.974 -15.515 -16.639  1.00 61.26           O  
ATOM   1067  OD2 ASP A 196      13.466 -15.684 -18.241  1.00 60.36           O  
ATOM   1068  N   ALA A 197      16.978 -19.823 -18.500  1.00 47.34           N  
ATOM   1069  CA  ALA A 197      17.311 -21.223 -18.705  1.00 46.25           C  
ATOM   1070  C   ALA A 197      18.279 -21.617 -17.599  1.00 45.52           C  
ATOM   1071  O   ALA A 197      18.050 -22.586 -16.870  1.00 46.04           O  
ATOM   1072  CB  ALA A 197      17.965 -21.420 -20.063  1.00 45.44           C  
ATOM   1073  N   PHE A 198      19.354 -20.843 -17.477  1.00 44.22           N  
ATOM   1074  CA  PHE A 198      20.385 -21.072 -16.467  1.00 42.48           C  
ATOM   1075  C   PHE A 198      19.817 -21.030 -15.063  1.00 41.44           C  
ATOM   1076  O   PHE A 198      20.076 -21.913 -14.256  1.00 41.15           O  
ATOM   1077  CB  PHE A 198      21.488 -20.022 -16.590  1.00 41.75           C  
ATOM   1078  CG  PHE A 198      22.516 -20.094 -15.496  1.00 39.94           C  
ATOM   1079  CD1 PHE A 198      23.396 -21.166 -15.420  1.00 39.77           C  
ATOM   1080  CD2 PHE A 198      22.595 -19.096 -14.535  1.00 39.43           C  
ATOM   1081  CE1 PHE A 198      24.344 -21.246 -14.400  1.00 38.46           C  
ATOM   1082  CE2 PHE A 198      23.534 -19.167 -13.517  1.00 39.45           C  
ATOM   1083  CZ  PHE A 198      24.413 -20.250 -13.452  1.00 39.46           C  
ATOM   1084  N   VAL A 199      19.050 -19.990 -14.771  1.00 41.90           N  
ATOM   1085  CA  VAL A 199      18.439 -19.840 -13.458  1.00 43.25           C  
ATOM   1086  C   VAL A 199      17.599 -21.056 -13.102  1.00 44.28           C  
ATOM   1087  O   VAL A 199      17.358 -21.329 -11.930  1.00 43.51           O  
ATOM   1088  CB  VAL A 199      17.522 -18.622 -13.413  1.00 41.67           C  
ATOM   1089  CG1 VAL A 199      16.971 -18.451 -12.025  1.00 40.20           C  
ATOM   1090  CG2 VAL A 199      18.280 -17.393 -13.841  1.00 42.75           C  
ATOM   1091  N   GLU A 200      17.157 -21.781 -14.124  1.00 46.66           N  
ATOM   1092  CA  GLU A 200      16.328 -22.965 -13.931  1.00 47.93           C  
ATOM   1093  C   GLU A 200      17.154 -24.234 -13.861  1.00 46.51           C  
ATOM   1094  O   GLU A 200      16.797 -25.179 -13.161  1.00 45.92           O  
ATOM   1095  CB  GLU A 200      15.305 -23.083 -15.058  1.00 51.84           C  
ATOM   1096  CG  GLU A 200      13.915 -23.384 -14.551  1.00 56.33           C  
ATOM   1097  CD  GLU A 200      13.291 -24.567 -15.251  1.00 59.77           C  
ATOM   1098  OE1 GLU A 200      12.955 -24.434 -16.445  1.00 60.92           O  
ATOM   1099  OE2 GLU A 200      13.142 -25.631 -14.608  1.00 62.68           O  
ATOM   1100  N   LEU A 201      18.250 -24.263 -14.609  1.00 45.91           N  
ATOM   1101  CA  LEU A 201      19.128 -25.417 -14.577  1.00 44.26           C  
ATOM   1102  C   LEU A 201      19.700 -25.423 -13.174  1.00 42.48           C  
ATOM   1103  O   LEU A 201      19.493 -26.368 -12.416  1.00 41.73           O  
ATOM   1104  CB  LEU A 201      20.272 -25.274 -15.585  1.00 45.54           C  
ATOM   1105  CG  LEU A 201      21.078 -26.541 -15.925  1.00 47.07           C  
ATOM   1106  CD1 LEU A 201      22.244 -26.159 -16.835  1.00 48.90           C  
ATOM   1107  CD2 LEU A 201      21.600 -27.221 -14.670  1.00 46.12           C  
ATOM   1108  N   TYR A 202      20.389 -24.341 -12.817  1.00 40.60           N  
ATOM   1109  CA  TYR A 202      21.014 -24.259 -11.502  1.00 39.65           C  
ATOM   1110  C   TYR A 202      20.058 -24.280 -10.326  1.00 40.38           C  
ATOM   1111  O   TYR A 202      20.475 -24.575  -9.215  1.00 41.18           O  
ATOM   1112  CB  TYR A 202      21.897 -23.020 -11.372  1.00 35.73           C  
ATOM   1113  CG  TYR A 202      22.933 -23.195 -10.285  1.00 33.12           C  
ATOM   1114  CD1 TYR A 202      24.142 -23.842 -10.546  1.00 31.70           C  
ATOM   1115  CD2 TYR A 202      22.660 -22.821  -8.971  1.00 30.63           C  
ATOM   1116  CE1 TYR A 202      25.041 -24.121  -9.520  1.00 30.62           C  
ATOM   1117  CE2 TYR A 202      23.546 -23.098  -7.947  1.00 29.42           C  
ATOM   1118  CZ  TYR A 202      24.733 -23.753  -8.221  1.00 29.99           C  
ATOM   1119  OH  TYR A 202      25.587 -24.097  -7.192  1.00 30.02           O  
ATOM   1120  N   GLY A 203      18.789 -23.965 -10.565  1.00 41.74           N  
ATOM   1121  CA  GLY A 203      17.813 -23.951  -9.491  1.00 43.35           C  
ATOM   1122  C   GLY A 203      18.054 -25.033  -8.444  1.00 44.90           C  
ATOM   1123  O   GLY A 203      18.354 -24.721  -7.280  1.00 44.04           O  
ATOM   1124  N   PRO A 204      17.940 -26.319  -8.828  1.00 44.53           N  
ATOM   1125  CA  PRO A 204      18.133 -27.486  -7.958  1.00 44.59           C  
ATOM   1126  C   PRO A 204      19.520 -27.741  -7.322  1.00 44.45           C  
ATOM   1127  O   PRO A 204      19.733 -28.785  -6.707  1.00 43.85           O  
ATOM   1128  CB  PRO A 204      17.669 -28.641  -8.845  1.00 43.60           C  
ATOM   1129  CG  PRO A 204      17.989 -28.170 -10.205  1.00 43.81           C  
ATOM   1130  CD  PRO A 204      17.510 -26.747 -10.167  1.00 43.76           C  
ATOM   1131  N   SER A 205      20.447 -26.797  -7.463  1.00 45.20           N  
ATOM   1132  CA  SER A 205      21.784 -26.939  -6.889  1.00 45.99           C  
ATOM   1133  C   SER A 205      21.950 -26.005  -5.705  1.00 48.55           C  
ATOM   1134  O   SER A 205      22.996 -25.987  -5.048  1.00 50.37           O  
ATOM   1135  CB  SER A 205      22.856 -26.620  -7.928  1.00 42.94           C  
ATOM   1136  OG  SER A 205      22.975 -27.645  -8.897  1.00 38.91           O  
ATOM   1137  N   MET A 206      20.917 -25.221  -5.435  1.00 50.19           N  
ATOM   1138  CA  MET A 206      20.979 -24.305  -4.313  1.00 52.25           C  
ATOM   1139  C   MET A 206      20.329 -24.932  -3.099  1.00 53.42           C  
ATOM   1140  O   MET A 206      19.522 -25.867  -3.319  1.00 55.49           O  
ATOM   1141  CB  MET A 206      20.291 -23.000  -4.678  1.00 52.73           C  
ATOM   1142  CG  MET A 206      20.915 -22.341  -5.904  1.00 54.04           C  
ATOM   1143  SD  MET A 206      20.409 -20.648  -6.127  1.00 56.09           S  
ATOM   1144  CE  MET A 206      19.056 -20.822  -7.351  1.00 56.78           C  
ATOM   1145  OXT MET A 206      20.661 -24.510  -1.965  1.00 54.55           O  
ATOM   2293  N   LYS C  57      50.761 -26.487 -14.573  1.00 58.63           N  
ATOM   2294  CA  LYS C  57      49.390 -26.601 -15.165  1.00 58.62           C  
ATOM   2295  C   LYS C  57      49.029 -25.308 -15.892  1.00 57.51           C  
ATOM   2296  O   LYS C  57      49.751 -24.317 -15.791  1.00 59.41           O  
ATOM   2297  CB  LYS C  57      48.371 -26.867 -14.057  1.00 59.72           C  
ATOM   2298  CG  LYS C  57      48.652 -28.124 -13.243  1.00 62.34           C  
ATOM   2299  CD  LYS C  57      47.696 -28.256 -12.056  1.00 65.00           C  
ATOM   2300  CE  LYS C  57      48.052 -29.449 -11.155  1.00 66.46           C  
ATOM   2301  NZ  LYS C  57      47.260 -29.487  -9.876  1.00 64.65           N  
ATOM   2302  N   LYS C  58      47.923 -25.312 -16.628  1.00 54.97           N  
ATOM   2303  CA  LYS C  58      47.500 -24.113 -17.344  1.00 52.96           C  
ATOM   2304  C   LYS C  58      46.178 -23.604 -16.811  1.00 51.00           C  
ATOM   2305  O   LYS C  58      45.192 -24.331 -16.777  1.00 50.37           O  
ATOM   2306  CB  LYS C  58      47.388 -24.385 -18.837  1.00 54.55           C  
ATOM   2307  CG  LYS C  58      48.499 -23.712 -19.623  1.00 57.02           C  
ATOM   2308  CD  LYS C  58      48.837 -24.473 -20.892  1.00 58.87           C  
ATOM   2309  CE  LYS C  58      50.193 -24.045 -21.431  1.00 59.67           C  
ATOM   2310  NZ  LYS C  58      50.670 -24.926 -22.539  1.00 59.20           N  
ATOM   2311  N   LEU C  59      46.162 -22.338 -16.413  1.00 49.01           N  
ATOM   2312  CA  LEU C  59      44.974 -21.728 -15.836  1.00 46.56           C  
ATOM   2313  C   LEU C  59      43.713 -21.981 -16.647  1.00 44.95           C  
ATOM   2314  O   LEU C  59      42.640 -22.226 -16.086  1.00 44.09           O  
ATOM   2315  CB  LEU C  59      45.184 -20.215 -15.655  1.00 46.45           C  
ATOM   2316  CG  LEU C  59      44.074 -19.429 -14.941  1.00 44.91           C  
ATOM   2317  CD1 LEU C  59      44.620 -18.176 -14.286  1.00 43.75           C  
ATOM   2318  CD2 LEU C  59      43.006 -19.067 -15.937  1.00 45.39           C  
ATOM   2319  N   SER C  60      43.845 -21.938 -17.968  1.00 43.82           N  
ATOM   2320  CA  SER C  60      42.691 -22.129 -18.826  1.00 43.47           C  
ATOM   2321  C   SER C  60      42.222 -23.567 -18.778  1.00 44.32           C  
ATOM   2322  O   SER C  60      41.023 -23.826 -18.797  1.00 45.87           O  
ATOM   2323  CB  SER C  60      42.998 -21.724 -20.271  1.00 42.75           C  
ATOM   2324  OG  SER C  60      43.925 -22.605 -20.883  1.00 43.15           O  
ATOM   2325  N   GLU C  61      43.155 -24.511 -18.707  1.00 43.98           N  
ATOM   2326  CA  GLU C  61      42.747 -25.906 -18.623  1.00 42.92           C  
ATOM   2327  C   GLU C  61      42.086 -26.148 -17.261  1.00 41.36           C  
ATOM   2328  O   GLU C  61      41.063 -26.827 -17.184  1.00 41.58           O  
ATOM   2329  CB  GLU C  61      43.923 -26.858 -18.848  1.00 44.27           C  
ATOM   2330  CG  GLU C  61      44.073 -27.253 -20.336  1.00 47.51           C  
ATOM   2331  CD  GLU C  61      42.782 -27.801 -20.957  1.00 49.38           C  
ATOM   2332  OE1 GLU C  61      42.163 -27.089 -21.779  1.00 48.38           O  
ATOM   2333  OE2 GLU C  61      42.402 -28.947 -20.627  1.00 51.71           O  
ATOM   2334  N   CYS C  62      42.651 -25.575 -16.197  1.00 39.18           N  
ATOM   2335  CA  CYS C  62      42.060 -25.691 -14.862  1.00 37.16           C  
ATOM   2336  C   CYS C  62      40.600 -25.166 -14.936  1.00 36.66           C  
ATOM   2337  O   CYS C  62      39.657 -25.815 -14.447  1.00 35.16           O  
ATOM   2338  CB  CYS C  62      42.818 -24.823 -13.864  1.00 37.72           C  
ATOM   2339  SG  CYS C  62      44.539 -25.274 -13.626  1.00 34.28           S  
ATOM   2340  N   LEU C  63      40.412 -23.986 -15.527  1.00 36.22           N  
ATOM   2341  CA  LEU C  63      39.070 -23.426 -15.650  1.00 38.26           C  
ATOM   2342  C   LEU C  63      38.112 -24.343 -16.422  1.00 39.79           C  
ATOM   2343  O   LEU C  63      36.927 -24.462 -16.067  1.00 39.38           O  
ATOM   2344  CB  LEU C  63      39.135 -22.057 -16.338  1.00 37.24           C  
ATOM   2345  CG  LEU C  63      39.107 -20.791 -15.488  1.00 35.33           C  
ATOM   2346  CD1 LEU C  63      40.042 -20.904 -14.311  1.00 35.15           C  
ATOM   2347  CD2 LEU C  63      39.510 -19.635 -16.358  1.00 34.94           C  
ATOM   2348  N   ARG C  64      38.605 -24.973 -17.488  1.00 40.41           N  
ATOM   2349  CA  ARG C  64      37.745 -25.836 -18.282  1.00 40.12           C  
ATOM   2350  C   ARG C  64      37.327 -27.056 -17.488  1.00 39.39           C  
ATOM   2351  O   ARG C  64      36.137 -27.325 -17.336  1.00 40.19           O  
ATOM   2352  CB  ARG C  64      38.451 -26.248 -19.559  1.00 40.46           C  
ATOM   2353  CG  ARG C  64      38.960 -25.059 -20.334  1.00 42.33           C  
ATOM   2354  CD  ARG C  64      39.696 -25.477 -21.581  1.00 42.93           C  
ATOM   2355  NE  ARG C  64      38.772 -25.917 -22.612  1.00 44.33           N  
ATOM   2356  CZ  ARG C  64      39.151 -26.489 -23.743  1.00 45.19           C  
ATOM   2357  NH1 ARG C  64      40.440 -26.686 -23.974  1.00 46.82           N  
ATOM   2358  NH2 ARG C  64      38.244 -26.857 -24.637  1.00 45.64           N  
ATOM   2359  N   ARG C  65      38.299 -27.790 -16.966  1.00 38.00           N  
ATOM   2360  CA  ARG C  65      37.989 -28.977 -16.184  1.00 37.53           C  
ATOM   2361  C   ARG C  65      36.912 -28.701 -15.154  1.00 36.06           C  
ATOM   2362  O   ARG C  65      35.893 -29.379 -15.129  1.00 36.48           O  
ATOM   2363  CB  ARG C  65      39.230 -29.489 -15.473  1.00 40.03           C  
ATOM   2364  CG  ARG C  65      40.304 -29.957 -16.403  1.00 45.01           C  
ATOM   2365  CD  ARG C  65      41.133 -31.033 -15.744  1.00 50.17           C  
ATOM   2366  NE  ARG C  65      42.138 -31.570 -16.655  1.00 55.74           N  
ATOM   2367  CZ  ARG C  65      42.784 -32.712 -16.449  1.00 58.75           C  
ATOM   2368  NH1 ARG C  65      42.525 -33.432 -15.359  1.00 60.24           N  
ATOM   2369  NH2 ARG C  65      43.682 -33.137 -17.331  1.00 59.44           N  
ATOM   2370  N   ILE C  66      37.146 -27.711 -14.297  1.00 34.75           N  
ATOM   2371  CA  ILE C  66      36.185 -27.352 -13.264  1.00 32.66           C  
ATOM   2372  C   ILE C  66      34.920 -26.866 -13.935  1.00 33.24           C  
ATOM   2373  O   ILE C  66      33.816 -27.238 -13.541  1.00 32.87           O  
ATOM   2374  CB  ILE C  66      36.718 -26.234 -12.366  1.00 32.83           C  
ATOM   2375  CG1 ILE C  66      38.082 -26.630 -11.796  1.00 34.49           C  
ATOM   2376  CG2 ILE C  66      35.747 -25.976 -11.223  1.00 30.23           C  
ATOM   2377  CD1 ILE C  66      38.035 -27.759 -10.765  1.00 35.32           C  
ATOM   2378  N   GLY C  67      35.085 -26.034 -14.957  1.00 33.28           N  
ATOM   2379  CA  GLY C  67      33.934 -25.524 -15.676  1.00 33.61           C  
ATOM   2380  C   GLY C  67      33.045 -26.660 -16.154  1.00 33.46           C  
ATOM   2381  O   GLY C  67      31.824 -26.598 -16.041  1.00 33.49           O  
ATOM   2382  N   ASP C  68      33.655 -27.710 -16.688  1.00 32.88           N  
ATOM   2383  CA  ASP C  68      32.888 -28.846 -17.169  1.00 32.98           C  
ATOM   2384  C   ASP C  68      32.337 -29.677 -16.019  1.00 33.16           C  
ATOM   2385  O   ASP C  68      31.168 -30.050 -16.011  1.00 32.59           O  
ATOM   2386  CB  ASP C  68      33.754 -29.705 -18.075  1.00 31.90           C  
ATOM   2387  CG  ASP C  68      34.152 -28.981 -19.332  1.00 31.25           C  
ATOM   2388  OD1 ASP C  68      33.477 -27.983 -19.658  1.00 30.83           O  
ATOM   2389  OD2 ASP C  68      35.119 -29.415 -19.994  1.00 31.20           O  
ATOM   2390  N   GLU C  69      33.181 -29.973 -15.045  1.00 33.68           N  
ATOM   2391  CA  GLU C  69      32.721 -30.735 -13.913  1.00 34.33           C  
ATOM   2392  C   GLU C  69      31.449 -30.084 -13.389  1.00 35.75           C  
ATOM   2393  O   GLU C  69      30.480 -30.780 -13.116  1.00 37.88           O  
ATOM   2394  CB  GLU C  69      33.790 -30.773 -12.826  1.00 33.88           C  
ATOM   2395  CG  GLU C  69      33.233 -30.946 -11.422  1.00 34.73           C  
ATOM   2396  CD  GLU C  69      34.323 -31.045 -10.371  1.00 36.19           C  
ATOM   2397  OE1 GLU C  69      33.996 -30.945  -9.165  1.00 33.53           O  
ATOM   2398  OE2 GLU C  69      35.501 -31.232 -10.759  1.00 35.38           O  
ATOM   2399  N   LEU C  70      31.438 -28.753 -13.279  1.00 36.06           N  
ATOM   2400  CA  LEU C  70      30.264 -28.039 -12.766  1.00 34.96           C  
ATOM   2401  C   LEU C  70      29.051 -28.162 -13.686  1.00 33.95           C  
ATOM   2402  O   LEU C  70      27.922 -28.250 -13.216  1.00 33.42           O  
ATOM   2403  CB  LEU C  70      30.577 -26.550 -12.535  1.00 35.87           C  
ATOM   2404  CG  LEU C  70      29.751 -25.820 -11.456  1.00 37.05           C  
ATOM   2405  CD1 LEU C  70      30.273 -24.421 -11.319  1.00 39.33           C  
ATOM   2406  CD2 LEU C  70      28.275 -25.766 -11.798  1.00 37.67           C  
ATOM   2407  N   ASP C  71      29.276 -28.161 -14.994  1.00 33.98           N  
ATOM   2408  CA  ASP C  71      28.169 -28.278 -15.933  1.00 33.41           C  
ATOM   2409  C   ASP C  71      27.533 -29.647 -15.708  1.00 32.81           C  
ATOM   2410  O   ASP C  71      26.324 -29.759 -15.500  1.00 33.12           O  
ATOM   2411  CB  ASP C  71      28.677 -28.138 -17.370  1.00 34.24           C  
ATOM   2412  CG  ASP C  71      27.548 -28.057 -18.389  1.00 37.59           C  
ATOM   2413  OD1 ASP C  71      27.292 -29.075 -19.077  1.00 36.53           O  
ATOM   2414  OD2 ASP C  71      26.912 -26.978 -18.496  1.00 38.71           O  
ATOM   2415  N   SER C  72      28.365 -30.682 -15.724  1.00 32.66           N  
ATOM   2416  CA  SER C  72      27.914 -32.047 -15.502  1.00 33.21           C  
ATOM   2417  C   SER C  72      27.118 -32.145 -14.198  1.00 34.16           C  
ATOM   2418  O   SER C  72      26.029 -32.715 -14.161  1.00 35.04           O  
ATOM   2419  CB  SER C  72      29.107 -32.994 -15.382  1.00 31.96           C  
ATOM   2420  OG  SER C  72      29.904 -32.992 -16.543  1.00 32.08           O  
ATOM   2421  N   ASN C  73      27.666 -31.586 -13.128  1.00 32.59           N  
ATOM   2422  CA  ASN C  73      27.001 -31.671 -11.853  1.00 33.03           C  
ATOM   2423  C   ASN C  73      25.635 -31.020 -11.797  1.00 35.80           C  
ATOM   2424  O   ASN C  73      24.788 -31.483 -11.058  1.00 35.26           O  
ATOM   2425  CB  ASN C  73      27.858 -31.081 -10.746  1.00 36.96           C  
ATOM   2426  CG  ASN C  73      27.323 -31.429  -9.358  1.00 40.19           C  
ATOM   2427  OD1 ASN C  73      27.515 -32.537  -8.878  1.00 41.33           O  
ATOM   2428  ND2 ASN C  73      26.632 -30.491  -8.723  1.00 39.51           N  
ATOM   2429  N   MET C  74      25.398 -29.946 -12.539  1.00 40.04           N  
ATOM   2430  CA  MET C  74      24.082 -29.325 -12.491  1.00 42.25           C  
ATOM   2431  C   MET C  74      23.103 -29.972 -13.471  1.00 44.32           C  
ATOM   2432  O   MET C  74      21.888 -29.879 -13.290  1.00 43.42           O  
ATOM   2433  CB  MET C  74      24.170 -27.801 -12.717  1.00 42.80           C  
ATOM   2434  CG  MET C  74      25.316 -27.298 -13.560  1.00 43.70           C  
ATOM   2435  SD  MET C  74      25.346 -25.490 -13.732  1.00 40.64           S  
ATOM   2436  CE  MET C  74      26.784 -25.277 -14.834  1.00 34.45           C  
ATOM   2437  N   GLU C  75      23.626 -30.631 -14.501  1.00 43.68           N  
ATOM   2438  CA  GLU C  75      22.768 -31.318 -15.451  1.00 46.66           C  
ATOM   2439  C   GLU C  75      22.259 -32.553 -14.710  1.00 47.31           C  
ATOM   2440  O   GLU C  75      21.129 -33.004 -14.936  1.00 48.89           O  
ATOM   2441  CB  GLU C  75      23.551 -31.734 -16.696  1.00 50.91           C  
ATOM   2442  CG  GLU C  75      24.050 -30.569 -17.550  1.00 56.58           C  
ATOM   2443  CD  GLU C  75      23.160 -30.244 -18.747  1.00 60.08           C  
ATOM   2444  OE1 GLU C  75      23.010 -31.114 -19.637  1.00 62.22           O  
ATOM   2445  OE2 GLU C  75      22.627 -29.112 -18.809  1.00 61.03           O  
ATOM   2446  N   LEU C  76      23.094 -33.075 -13.807  1.00 47.76           N  
ATOM   2447  CA  LEU C  76      22.733 -34.229 -12.991  1.00 47.82           C  
ATOM   2448  C   LEU C  76      21.786 -33.789 -11.880  1.00 48.37           C  
ATOM   2449  O   LEU C  76      20.733 -34.390 -11.687  1.00 50.02           O  
ATOM   2450  CB  LEU C  76      23.975 -34.882 -12.385  1.00 47.20           C  
ATOM   2451  CG  LEU C  76      23.669 -36.104 -11.511  1.00 47.47           C  
ATOM   2452  CD1 LEU C  76      24.673 -37.208 -11.747  1.00 47.20           C  
ATOM   2453  CD2 LEU C  76      23.669 -35.693 -10.073  1.00 48.28           C  
ATOM   2454  N   GLN C  77      22.154 -32.749 -11.143  1.00 48.87           N  
ATOM   2455  CA  GLN C  77      21.287 -32.254 -10.093  1.00 49.34           C  
ATOM   2456  C   GLN C  77      19.947 -31.900 -10.715  1.00 50.08           C  
ATOM   2457  O   GLN C  77      18.924 -31.860 -10.027  1.00 51.43           O  
ATOM   2458  CB  GLN C  77      21.893 -31.021  -9.438  1.00 49.42           C  
ATOM   2459  CG  GLN C  77      23.111 -31.332  -8.599  1.00 50.44           C  
ATOM   2460  CD  GLN C  77      22.823 -32.384  -7.550  1.00 50.01           C  
ATOM   2461  OE1 GLN C  77      21.930 -32.217  -6.725  1.00 50.82           O  
ATOM   2462  NE2 GLN C  77      23.577 -33.474  -7.579  1.00 49.23           N  
ATOM   2463  N   ARG C  78      19.946 -31.641 -12.019  1.00 49.60           N  
ATOM   2464  CA  ARG C  78      18.705 -31.310 -12.702  1.00 49.07           C  
ATOM   2465  C   ARG C  78      17.908 -32.576 -13.014  1.00 48.97           C  
ATOM   2466  O   ARG C  78      16.704 -32.623 -12.784  1.00 48.77           O  
ATOM   2467  CB  ARG C  78      18.976 -30.529 -13.989  1.00 48.61           C  
ATOM   2468  CG  ARG C  78      17.715 -29.890 -14.542  1.00 49.59           C  
ATOM   2469  CD  ARG C  78      17.021 -29.072 -13.463  1.00 51.85           C  
ATOM   2470  NE  ARG C  78      15.623 -28.801 -13.774  1.00 55.09           N  
ATOM   2471  CZ  ARG C  78      14.750 -28.266 -12.922  1.00 56.24           C  
ATOM   2472  NH1 ARG C  78      15.121 -27.936 -11.695  1.00 57.36           N  
ATOM   2473  NH2 ARG C  78      13.494 -28.067 -13.297  1.00 57.60           N  
ATOM   2474  N   MET C  79      18.582 -33.600 -13.532  1.00 48.81           N  
ATOM   2475  CA  MET C  79      17.925 -34.861 -13.846  1.00 48.69           C  
ATOM   2476  C   MET C  79      17.200 -35.365 -12.617  1.00 48.66           C  
ATOM   2477  O   MET C  79      16.043 -35.771 -12.672  1.00 49.39           O  
ATOM   2478  CB  MET C  79      18.945 -35.911 -14.263  1.00 49.61           C  
ATOM   2479  CG  MET C  79      19.466 -35.752 -15.667  1.00 52.56           C  
ATOM   2480  SD  MET C  79      20.338 -37.234 -16.199  1.00 55.74           S  
ATOM   2481  CE  MET C  79      21.983 -36.913 -15.564  1.00 55.11           C  
ATOM   2482  N   ILE C  80      17.906 -35.348 -11.500  1.00 47.77           N  
ATOM   2483  CA  ILE C  80      17.339 -35.805 -10.256  1.00 47.68           C  
ATOM   2484  C   ILE C  80      16.038 -35.087  -9.927  1.00 49.16           C  
ATOM   2485  O   ILE C  80      15.000 -35.717  -9.720  1.00 48.02           O  
ATOM   2486  CB  ILE C  80      18.338 -35.601  -9.131  1.00 45.31           C  
ATOM   2487  CG1 ILE C  80      19.500 -36.576  -9.312  1.00 44.44           C  
ATOM   2488  CG2 ILE C  80      17.655 -35.774  -7.806  1.00 45.17           C  
ATOM   2489  CD1 ILE C  80      20.594 -36.460  -8.273  1.00 44.29           C  
ATOM   2490  N   ALA C  81      16.107 -33.763  -9.905  1.00 51.34           N  
ATOM   2491  CA  ALA C  81      14.966 -32.924  -9.578  1.00 54.36           C  
ATOM   2492  C   ALA C  81      13.733 -33.091 -10.460  1.00 57.15           C  
ATOM   2493  O   ALA C  81      12.797 -32.295 -10.357  1.00 57.89           O  
ATOM   2494  CB  ALA C  81      15.396 -31.472  -9.581  1.00 53.46           C  
ATOM   2495  N   ASP C  82      13.710 -34.111 -11.315  1.00 59.98           N  
ATOM   2496  CA  ASP C  82      12.550 -34.306 -12.188  1.00 63.76           C  
ATOM   2497  C   ASP C  82      11.526 -35.322 -11.692  1.00 65.56           C  
ATOM   2498  O   ASP C  82      11.092 -36.149 -12.524  1.00 66.88           O  
ATOM   2499  CB  ASP C  82      13.005 -34.698 -13.592  1.00 64.05           C  
ATOM   2500  CG  ASP C  82      13.633 -33.548 -14.326  1.00 66.19           C  
ATOM   2501  OD1 ASP C  82      14.571 -32.942 -13.771  1.00 67.64           O  
ATOM   2502  OD2 ASP C  82      13.191 -33.242 -15.453  1.00 67.96           O  
ATOM   2503  OXT ASP C  82      11.150 -35.265 -10.497  1.00 66.94           O  
