# Supplementary material for: Characterizing the consensus residue specificity and surface of BCL-2 binding to BH3 ligands using the Knob-Socket model
Source: PLoS One. 2023 Feb 16;18(2):e0281463. doi: 10.1371/journal.pone.0281463 (PMC9934389; doi:10.1371/journal.pone.0281463)
Supplement: S1 File — (TGZ) [file pone.0281463.s008.tgz › BCL3_Bax_KS_files/2xa0/f2xa0.index]

1 10 A D C 1
2 11 A N H 2
3 12 A R H 2
4 13 A E H 2
5 14 A I H 2
6 15 A V H 2
7 16 A M H 2
8 17 A K H 2
9 18 A Y H 2
10 19 A I H 2
11 20 A H H 2
12 21 A Y H 2
13 22 A K H 2
14 23 A L H 2
15 24 A S H 2
16 25 A Q T 3
17 26 A R T 3
18 27 A G T 3
19 28 A Y C 4
20 29 A E C 4
21 30 A W C 4
22 31 A D C 4
23 92 A V C 4
24 93 A V H 5
25 94 A H H 5
26 95 A L H 5
27 96 A T H 5
28 97 A L H 5
29 98 A R H 5
30 99 A Q H 5
31 100 A A H 5
32 101 A G H 5
33 102 A D H 5
34 103 A D H 5
35 104 A F H 5
36 105 A S H 5
37 106 A R H 5
38 107 A R H 5
39 108 A Y H 5
40 109 A R H 5
41 110 A R H 5
42 111 A D H 5
43 112 A F C 6
44 113 A A C 6
45 114 A E C 6
46 115 A M H 7
47 116 A S H 7
48 117 A S H 7
49 118 A Q C 8
50 119 A L C 8
51 120 A H C 8
52 121 A L C 8
53 122 A T C 8
54 123 A P T 9
55 124 A F T 9
56 125 A T T 9
57 126 A A H 10
58 127 A R H 10
59 128 A G H 10
60 129 A R H 10
61 130 A F H 10
62 131 A A H 10
63 132 A T H 10
64 133 A V H 10
65 134 A V H 10
66 135 A E H 10
67 136 A E H 10
68 137 A L H 10
69 138 A F H 10
70 139 A R C 11
71 140 A D C 11
72 141 A G C 11
73 142 A V C 11
74 143 A N C 11
75 144 A W H 12
76 145 A G H 12
77 146 A R H 12
78 147 A I H 12
79 148 A V H 12
80 149 A A H 12
81 150 A F H 12
82 151 A F H 12
83 152 A E H 12
84 153 A F H 12
85 154 A G H 12
86 155 A G H 12
87 156 A V H 12
88 157 A M H 12
89 158 A C H 12
90 159 A V H 12
91 160 A E H 12
92 161 A S H 12
93 162 A V H 12
94 163 A N H 12
95 164 A R C 13
96 165 A E C 13
97 166 A M C 13
98 167 A S C 13
99 168 A P H 14
100 169 A L H 14
101 170 A V H 14
102 171 A D H 14
103 172 A N H 14
104 173 A I H 14
105 174 A A H 14
106 175 A L H 14
107 176 A W H 14
108 177 A M H 14
109 178 A T H 14
110 179 A E H 14
111 180 A Y H 14
112 181 A L H 14
113 182 A N H 14
114 183 A R H 14
115 184 A H H 14
116 185 A L H 14
117 186 A H H 14
118 187 A T H 14
119 188 A W H 14
120 189 A I H 14
121 190 A Q H 14
122 191 A D H 14
123 192 A N C 15
124 193 A G C 15
125 194 A G H 16
126 195 A W H 16
127 196 A D H 16
128 197 A A H 16
129 198 A F H 16
130 199 A V H 16
131 200 A E H 16
132 201 A L H 16
133 202 A Y C 17
134 203 A G H 18
135 204 A P H 18
136 205 A S H 18
137 206 A M C 19
138 57 C K C 20
139 58 C K C 20
140 59 C L H 21
141 60 C S H 21
142 61 C E H 21
143 62 C C H 21
144 63 C L H 21
145 64 C R H 21
146 65 C R H 21
147 66 C I H 21
148 67 C G H 21
149 68 C D H 21
150 69 C E H 21
151 70 C L H 21
152 71 C D H 21
153 72 C S H 21
154 73 C N H 21
155 74 C M H 21
156 75 C E H 21
157 76 C L H 21
158 77 C Q H 21
159 78 C R H 21
160 79 C M H 21
161 80 C I H 21
162 81 C A C 22
163 82 C D C 22
