# Supplementary material for: Characterizing the consensus residue specificity and surface of BCL-2 binding to BH3 ligands using the Knob-Socket model
Source: PLoS One. 2023 Feb 16;18(2):e0281463. doi: 10.1371/journal.pone.0281463 (PMC9934389; doi:10.1371/journal.pone.0281463)
Supplement: S1 File — (TGZ) [file pone.0281463.s008.tgz › BCL3_Bax_KS_files/2xa0/f2xa0.knob-socket]

5 H5E0T0C0D0 lhnnhnnnnn 2:1+1+1 1.33 V Y I F M 0.10 6.25 0.13 0.05 0.10 H2 H2 H2 H12 H14 A A A A A 15 18 19 151 177
4 H4E0T0C0D0 nnnhhl 2:1+1 3.98 I V Y F 9.50 0.10 6.25 0.05 H2 H2 H2 H12 A A A A 14 15 18 151
4 H4E0T0C0D0 nnnnnh :2+1+1 2.78 Y L V F 6.25 3.42 1.38 0.05 H2 H5 H12 H12 A A A A 18 97 148 151
4 H4E0T0C0D0 nnnnnh :2+1+1 4.81 I Y L F 9.50 6.25 3.42 0.05 H2 H2 H5 H12 A A A A 14 18 97 151
4 H4E0T0C0D0 nnnhhl 2:1+1 2.36 Y V F E 6.25 1.38 0.05 1.75 H2 H12 H12 H12 A A A A 18 148 151 152
4 H4E0T0C0D0 nnnhhl 2:1+1 2.02 Y F E G 6.25 0.05 1.75 0.04 H2 H12 H12 H12 A A A A 18 151 152 155
4 H4E0T0C0D0 nnnhhl 2:1+1 33.53 I K Y H 9.50 84.60 6.25 33.77 H2 H2 H2 H5 A A A A 14 17 18 94
4 H4E0T0C0D0 nnnhhl 2:1+1 55.64 K Y Y R 84.60 6.25 43.79 87.93 H2 H2 H2 H5 A A A A 17 18 21 98
4 H4E0T0C0D0 nnnhhl 2:1+1 21.62 Y Y K D 6.25 43.79 8.21 28.22 H2 H2 H2 H5 A A A A 18 21 22 102
4 H4E0T0C0D0 nnnhhl 2:1+1 3.66 Y I K G 6.25 0.13 8.21 0.04 H2 H2 H2 H12 A A A A 18 19 22 155
4 H4E0T0C0D0 nnnhhl 2:1+1 32.84 Y H L R 6.25 33.77 3.42 87.93 H2 H5 H5 H5 A A A A 18 94 97 98
4 H4E0T0C0D0 nnnhhl 2:1+1 24.50 Y L R G 6.25 3.42 87.93 0.39 H2 H5 H5 H5 A A A A 18 97 98 101
4 H4E0T0C0D0 nnnhhl 2:1+1 30.70 Y R G D 6.25 87.93 0.39 28.22 H2 H5 H5 H5 A A A A 18 98 101 102
4 H4E0T0C0D0 nnnnnh :2+1+1 2.86 Y L G V 6.25 3.42 0.39 1.38 H2 H5 H5 H12 A A A A 18 97 101 148
4 H4E0T0C0D0 nnnnnh :2+1+1 2.44 Y G V E 6.25 0.39 1.38 1.75 H2 H5 H12 H12 A A A A 18 101 148 152
5 H5E0T0C0D0 lhnnhnnnnn 2:1+1+1 4.10 N I V F L 10.77 9.50 0.10 0.05 0.06 H2 H2 H2 H12 H14 A A A A A 11 14 15 151 181
5 H5E0T0C0D0 hnnnnnnnnn :2+1+1+1 11.17 N I F L W 10.77 9.50 0.05 0.06 35.45 H2 H2 H12 H14 H16 A A A A A 11 14 151 181 195
4 H4E0T0C0D0 nnnhhl 2:1+1 23.16 N T L N 10.77 7.16 0.06 74.65 H2 H14 H14 H14 A A A A 11 178 181 182
4 H4E0T0C0D0 nnnhhl 2:1+1 41.58 N L N H 10.77 0.06 74.65 80.83 H2 H14 H14 H14 A A A A 11 181 182 186
4 H4E0T0C0D0 nnnhhh :3+1 23.37 N L H I 10.77 0.06 80.83 1.83 H2 H14 H14 H14 A A A A 11 181 186 189
4 H4E0T0C0D0 nnnnnh :2+1+1 12.03 N L I W 10.77 0.06 1.83 35.45 H2 H14 H14 H16 A A A A 11 181 189 195
4 H3E0T0C1D0 nnnlnh 2:1+1 48.13 D N I W 136.80 10.77 9.50 35.45 C1 H2 H2 H16 A A A A 10 11 14 195
4 H4E0T0C0D0 nnnhhl 2:1+1 31.42 N R V T 10.77 107.65 0.10 7.16 H2 H2 H2 H14 A A A A 11 12 15 178
4 H4E0T0C0D0 nnnhhl 2:1+1 46.84 R V M T 107.65 0.10 72.45 7.16 H2 H2 H2 H14 A A A A 12 15 16 178
4 H4E0T0C0D0 nnnhhl 2:1+1 51.49 E I K H 78.08 9.50 84.60 33.77 H2 H2 H2 H5 A A A A 13 14 17 94
4 H3E0T0C1D0 nnnhhl 2:1+1 46.91 M I H W 72.45 0.13 75.94 39.11 H2 H2 H2 C4 A A A A 16 19 20 30
4 H3E0T0C1D0 nnnnnh :2+1+1 29.09 M I W A 72.45 0.13 39.11 4.67 H2 H2 C4 H14 A A A A 16 19 30 174
4 H4E0T0C0D0 nnnhhl 2:1+1 19.34 V M I A 0.10 72.45 0.13 4.67 H2 H2 H2 H14 A A A A 15 16 19 174
4 H3E0T0C1D0 nnnhhl 2:1+1 72.90 H L S E 75.94 1.60 55.62 158.45 H2 H2 H2 C4 A A A A 20 23 24 29
4 H3E0T0C1D0 nnnhhl 2:1+1 29.19 I H L W 0.13 75.94 1.60 39.11 H2 H2 H2 C4 A A A A 19 20 23 30
4 H1E0T0C3D0 llnlnn 3+1 108.47 H E W D 75.94 158.45 39.11 160.38 H2 C4 C4 C4 A A A A 20 29 30 31
4 H1E0T2C1D0 llnlnn 3+1 57.61 L R G Y 1.60 105.43 65.31 58.08 H2 T3 T3 C4 A A A A 23 26 27 28
4 H2E0T1C1D0 lnnnnn 2+1+1 43.13 L R Y V 1.60 105.43 58.08 7.41 H2 T3 C4 H12 A A A A 23 26 28 159
4 H1E0T0C3D0 llnlnn 3+1 64.31 L Y E W 1.60 58.08 158.45 39.11 H2 C4 C4 C4 A A A A 23 28 29 30
4 H3E0T0C1D0 nnnnnh :2+1+1 25.78 L Y V V 1.60 58.08 7.41 36.02 H2 C4 H12 H12 A A A A 23 28 159 162
4 H4E0T0C0D0 nnnhhl 2:1+1 2.50 I K L G 0.13 8.21 1.60 0.04 H2 H2 H2 H12 A A A A 19 22 23 155
4 H3E0T1C0D0 lnnnnn 2+1+1 30.66 K L R V 8.21 1.60 105.43 7.41 H2 H2 T3 H12 A A A A 22 23 26 159
4 H4E0T0C0D0 nnnnnh :2+1+1 1.02 I L C V 0.13 1.60 0.32 2.02 H2 H2 H12 H14 A A A A 19 23 158 170
4 H3E0T0C1D0 nnnnnh :2+1+1 10.71 I L W V 0.13 1.60 39.11 2.02 H2 H2 C4 H14 A A A A 19 23 30 170
4 H4E0T0C0D0 nnnhhl 2:1+1 2.34 L G C V 1.60 0.04 0.32 7.41 H2 H12 H12 H12 A A A A 23 155 158 159
4 H4E0T0C0D0 nnnhhl 2:1+1 11.34 L C V V 1.60 0.32 7.41 36.02 H2 H12 H12 H12 A A A A 23 158 159 162
4 H4E0T0C0D0 nnnnnh :2+1+1 9.99 L C V V 1.60 0.32 36.02 2.02 H2 H12 H12 H14 A A A A 23 158 162 170
4 H3E0T1C0D0 lnnnnn 2+1+1 38.16 Y K Q D 43.79 8.21 72.43 28.22 H2 H2 T3 H5 A A A A 21 22 25 102
4 H3E0T1C0D0 nnnnnh :2+1+1 31.31 K Q D S 8.21 72.43 28.22 16.39 H2 T3 H5 H5 A A A A 22 25 102 105
4 H2E0T1C1D0 lnnnnn 2+1+1 70.69 R R E S 105.43 85.77 68.58 22.97 T3 H5 C6 H7 A A A A 26 109 114 116
4 H3E0T0C1D0 nnnhhl 2:1+1 45.32 Y V V N 58.08 7.41 36.02 79.77 C4 H12 H12 H12 A A A A 28 159 162 163
4 H2E0T0C2D0 lnnnnn 2+1+1 42.83 W S V D 39.11 53.20 2.02 76.97 C4 C13 H14 H14 A A A A 30 167 170 171
4 H3E0T0C1D0 nnnhhl 2:1+1 30.69 W V D A 39.11 2.02 76.97 4.67 C4 H14 H14 H14 A A A A 30 170 171 174
4 H3E0T0C1D0 nnnnnh :2+1+1 11.48 I W V A 0.13 39.11 2.02 4.67 H2 C4 H14 H14 A A A A 19 30 170 174
4 H3E0T0C1D0 nnnlnh 2:1+1 43.37 V V T V 111.26 31.20 1.18 29.85 C4 H5 H5 H16 A A A A 92 93 96 199
4 H2E0T0C2D0 lnnnnn 2+1+1 82.20 V L T M 111.26 94.08 1.18 122.26 C4 H5 H5 C19 A A A A 92 95 96 206
4 H4E0T0C0D0 nnnhhl 2:1+1 19.47 I V H L 9.50 31.20 33.77 3.42 H2 H5 H5 H5 A A A A 14 93 94 97
4 H4E0T0C0D0 nnnnnh :2+1+1 19.89 I V L W 9.50 31.20 3.42 35.45 H2 H5 H5 H16 A A A A 14 93 97 195
4 H4E0T0C0D0 nnnhhl 2:1+1 9.30 V T L F 31.20 1.18 3.42 1.41 H5 H5 H5 H16 A A A A 93 96 97 198
4 H4E0T0C0D0 nnnhhl 2:1+1 24.48 V W F V 31.20 35.45 1.41 29.85 H5 H16 H16 H16 A A A A 93 195 198 199
4 H3E0T0C1D0 nnnhhl 2:1+1 71.99 L T Q M 94.08 1.18 70.44 122.26 H5 H5 H5 C19 A A A A 95 96 99 206
5 H4E0T0C1D0 lnnnnnnlnn 2+2+1 12.09 T F V Y G 1.18 1.41 29.85 1.57 26.43 H5 H16 H16 C17 H18 A A A A A 96 198 199 202 203
4 H3E0T0C1D0 nnnnnh :2+1+1 1.04 T A F Y 1.18 0.00 1.41 1.57 H5 H5 H16 C17 A A A A 96 100 198 202
4 H3E0T0C1D0 nnnhhl 2:1+1 18.30 T Q A Y 1.18 70.44 0.00 1.57 H5 H5 H5 C17 A A A A 96 99 100 202
4 H2E0T0C2D0 nnnnnh :2+1+1 48.86 T Q Y M 1.18 70.44 1.57 122.26 H5 H5 C17 C19 A A A A 96 99 202 206
5 H3E0T0C2D0 nnnnnnnnnl 2+1+1+1 36.26 T V Y G M 1.18 29.85 1.57 26.43 122.26 H5 H16 C17 H18 C19 A A A A A 96 199 202 203 206
4 H4E0T0C0D0 nnnhhl 2:1+1 1.50 T L A F 1.18 3.42 0.00 1.41 H5 H5 H5 H16 A A A A 96 97 100 198
4 H3E0T0C1D0 nnnhhh :3+1 57.78 Q D R Y 70.44 12.09 147.01 1.57 H5 H5 H5 C17 A A A A 99 103 106 202
4 H3E0T0C1D0 nnnhhl 2:1+1 21.02 Q A D Y 70.44 0.00 12.09 1.57 H5 H5 H5 C17 A A A A 99 100 103 202
4 H3E0T0C1D0 nnnnnh :2+1+1 28.74 Q D Y S 70.44 12.09 1.57 30.86 H5 H5 C17 H18 A A A A 99 103 202 205
4 H2E0T0C2D0 lnnnnn 2+1+1 56.28 Q Y S M 70.44 1.57 30.86 122.26 H5 C17 H18 C19 A A A A 99 202 205 206
4 H4E0T0C0D0 nnnhhl 2:1+1 0.58 A G F V 0.00 0.39 0.57 1.38 H5 H5 H5 H12 A A A A 100 101 104 148
4 H4E0T0C0D0 nnnhhl 2:1+1 1.30 L A G V 3.42 0.00 0.39 1.38 H5 H5 H5 H12 A A A A 97 100 101 148
4 H4E0T0C0D0 nnnnnh :2+1+1 1.55 L A V F 3.42 0.00 1.38 1.41 H5 H5 H12 H16 A A A A 97 100 148 198
4 H4E0T0C0D0 nnnnnh :2+1+1 0.61 A F V L 0.00 0.57 1.38 0.48 H5 H5 H12 H21 A A A C 100 104 148 70
4 H4E0T0C0D0 nnnnnh :2+1+1 0.57 A V L M 0.00 1.38 0.48 0.42 H5 H12 H21 H21 A A C C 100 148 70 74
4 H3E0T0C1D0 nnnnnh :2+1+1 3.54 A D Y L 0.00 12.09 1.57 0.48 H5 H5 C17 H21 A A A C 100 103 202 70
4 H4E0T0C0D0 nnnhhl 2:1+1 3.29 A D F L 0.00 12.09 0.57 0.48 H5 H5 H5 H21 A A A C 100 103 104 70
4 H3E0T0C1D0 nnnnnh :2+1+1 0.62 A Y L M 0.00 1.57 0.48 0.42 H5 C17 H21 H21 A A C C 100 202 70 74
4 H4E0T0C0D0 nnnhhl 2:1+1 13.50 D F R L 12.09 0.57 40.87 0.48 H5 H5 H5 H21 A A A C 103 104 107 70
4 H4E0T0C0D0 nnnnnh :2+1+1 1.30 F Y M L 0.57 1.89 2.72 0.01 H5 H5 H7 H21 A A A C 104 108 115 63
4 H4E0T0C0D0 nnnhhl 2:1+1 11.27 F R Y I 0.57 40.87 1.89 1.76 H5 H5 H5 H21 A A A C 104 107 108 66
4 H4E0T0C0D0 nnnhhl 2:1+1 4.78 G F S E 0.39 0.57 16.39 1.75 H5 H5 H5 H12 A A A A 101 104 105 152
4 H4E0T0C0D0 nnnhhl 2:1+1 0.49 F G V A 0.57 0.00 1.38 0.00 H5 H12 H12 H12 A A A A 104 145 148 149
4 H4E0T0C0D0 nnnnnh :2+1+1 0.61 F G V L 0.57 0.00 1.38 0.48 H5 H12 H12 H21 A A A C 104 145 148 70
4 H4E0T0C0D0 nnnnnh :2+1+1 0.14 F G A G 0.57 0.00 0.00 0.00 H5 H12 H12 H21 A A A C 104 145 149 67
4 H4E0T0C0D0 nnnnnh :2+1+1 0.26 F G G L 0.57 0.00 0.00 0.48 H5 H12 H21 H21 A A C C 104 145 67 70
4 H4E0T0C0D0 nnnhhl 2:1+1 0.92 F V A E 0.57 1.38 0.00 1.75 H5 H12 H12 H12 A A A A 104 148 149 152
4 H4E0T0C0D0 nnnnnh :2+1+1 0.14 F A L G 0.57 0.00 0.01 0.00 H5 H12 H21 H21 A A C C 104 149 63 67
4 H4E0T0C0D0 nnnhhl 2:1+1 0.58 F L I G 0.57 0.01 1.76 0.00 H5 H21 H21 H21 A C C C 104 63 66 67
4 H4E0T0C0D0 nnnhhl 2:1+1 0.70 F I G L 0.57 1.76 0.00 0.48 H5 H21 H21 H21 A C C C 104 66 67 70
5 H5E0T0C0D0 lhnnhnnnnn 2:1+1+1 10.99 K G D S E 8.21 0.39 28.22 16.39 1.75 H2 H5 H5 H5 H12 A A A A A 22 101 102 105 152
4 H4E0T0C0D0 nnnnnh :2+1+1 28.03 K S R E 8.21 16.39 85.77 1.75 H2 H5 H5 H12 A A A A 22 105 109 152
4 H4E0T0C0D0 nnnhhl 2:1+1 62.31 R R D I 40.87 133.87 72.76 1.76 H5 H5 H5 H21 A A A C 107 110 111 66
4 H4E0T0C0D0 nnnhhl 2:1+1 29.32 R Y D I 40.87 1.89 72.76 1.76 H5 H5 H5 H21 A A A C 107 108 111 66
4 H4E0T0C0D0 nnnhhl 2:1+1 23.35 R I E L 40.87 1.76 50.29 0.48 H5 H21 H21 H21 A C C C 107 66 69 70
4 H4E0T0C0D0 nnnhhl 2:1+1 32.34 R E L N 40.87 50.29 0.48 37.70 H5 H21 H21 H21 A C C C 107 69 70 73
4 H3E0T0C1D0 nnnnnh :2+1+1 11.40 Y F C I 1.89 37.15 4.79 1.76 H5 C6 H21 H21 A A C C 108 112 62 66
4 H3E0T0C1D0 nnnlnh 2:1+1 28.39 Y D F I 1.89 72.76 37.15 1.76 H5 H5 C6 H21 A A A C 108 111 112 66
4 H2E0T0C2D0 lnnnnn 2+1+1 31.54 Y E M Q 1.89 68.58 2.72 52.97 H5 C6 H7 C8 A A A A 108 114 115 118
4 H1E0T0C3D0 lnnnnn 2+1+1 48.50 Y A E Q 1.89 70.56 68.58 52.97 H5 C6 C6 C8 A A A A 108 113 114 118
4 H4E0T0C0D0 nnnnnh :2+1+1 4.82 Y M L L 1.89 2.72 14.67 0.01 H5 H7 H21 H21 A A C C 108 115 59 63
4 H3E0T0C1D0 nnnnnh :2+1+1 18.58 Y Q L C 1.89 52.97 14.67 4.79 H5 C8 H21 H21 A A C C 108 118 59 62
4 H4E0T0C0D0 nnnhhl 2:1+1 5.34 Y L C L 1.89 14.67 4.79 0.01 H5 H21 H21 H21 A C C C 108 59 62 63
4 H3E0T0C1D0 llnlnn 3+1 45.01 R E M S 85.77 68.58 2.72 22.97 H5 C6 H7 H7 A A A A 109 114 115 116
4 H4E0T0C0D0 lnnnnn 2+1+1 30.27 R M S V 85.77 2.72 22.97 9.64 H5 H7 H7 H12 A A A A 109 115 116 156
4 H4E0T0C0D0 nnnnnh :2+1+1 24.97 R M E V 85.77 2.72 1.75 9.64 H5 H7 H12 H12 A A A A 109 115 152 156
4 H4E0T0C0D0 nnnnnh :2+1+1 26.34 K R E V 8.21 85.77 1.75 9.64 H2 H5 H12 H12 A A A A 22 109 152 156
4 H3E0T0C1D0 nnnhhl 2:1+1 53.08 F C R I 37.15 4.79 168.63 1.76 C6 H21 H21 H21 A C C C 112 62 65 66
4 H3E0T0C1D0 nnnnnh :2+1+1 6.20 M L F V 2.72 11.45 0.99 9.64 H7 C8 H12 H12 A A A A 115 119 153 156
4 H3E0T0C1D0 lnnnnn 2+1+1 11.70 M S L V 2.72 22.97 11.45 9.64 H7 H7 C8 H12 A A A A 115 116 119 156
4 H2E0T0C2D0 lnnnnn 2+1+1 20.45 M Q L L 2.72 52.97 11.45 14.67 H7 C8 C8 H21 A A A C 115 118 119 59
4 H4E0T0C0D0 nnnhhl 2:1+1 3.78 M E F V 2.72 1.75 0.99 9.64 H7 H12 H12 H12 A A A A 115 152 153 156
4 H4E0T0C0D0 nnnnnh :2+1+1 4.60 M F L L 2.72 0.99 14.67 0.01 H7 H12 H21 H21 A A C C 115 153 59 63
4 H3E0T0C1D0 nnnnnh :2+1+1 16.11 S L V E 22.97 11.45 9.64 20.36 H7 C8 H12 H12 A A A A 116 119 156 160
4 H2E0T0C2D0 nnnlnh 2:1+1 55.29 Q K L C 52.97 148.72 14.67 4.79 C8 C20 H21 H21 A C C C 118 58 59 62
4 H1E0T0C3D0 lnnnnn 2+1+1 98.89 Q K K C 52.97 189.06 148.72 4.79 C8 C20 C20 H21 A C C C 118 57 58 62
4 H1E0T0C3D0 llnlnn 3+1 55.85 L H L R 11.45 105.78 8.77 97.39 C8 C8 C8 H10 A A A A 119 120 121 129
4 H0E0T0C4D0 llnlnn 3+1 54.62 L H L R 11.45 105.78 8.77 92.50 C8 C8 C8 C13 A A A A 119 120 121 164
4 H2E0T0C2D0 lnnnnn 2+1+1 29.46 L L R M 11.45 8.77 97.39 0.22 C8 C8 H10 H12 A A A A 119 121 129 157
4 H1E0T0C3D0 lnnnnn 2+1+1 33.27 L L E R 11.45 8.77 20.36 92.50 C8 C8 H12 C13 A A A A 119 121 160 164
4 H3E0T0C1D0 nnnhhl 2:1+1 5.57 L F V M 11.45 0.99 9.64 0.22 C8 H12 H12 H12 A A A A 119 153 156 157
4 H3E0T0C1D0 nnnnnh :2+1+1 27.51 L R F M 11.45 97.39 0.99 0.22 C8 H10 H12 H12 A A A A 119 129 153 157
4 H3E0T0C1D0 nnnhhl 2:1+1 10.42 L V M E 11.45 9.64 0.22 20.36 C8 H12 H12 H12 A A A A 119 156 157 160
5 H2E0T1C2D0 lnnnnnnnhl 2+2+1 41.39 L T T A R 8.77 57.56 43.25 0.00 97.39 C8 C8 T9 H10 H10 A A A A A 121 122 125 126 129
5 H2E0T0C3D0 nnnnnnnnnl 2+1+1+1 22.13 L T A M L 8.77 57.56 0.00 25.11 19.21 C8 C8 H10 C13 H14 A A A A A 121 122 126 166 169
5 H4E0T0C1D0 hnnnnnnnnn :2+1+1+1 5.64 L A M L I 8.77 0.00 0.22 19.21 0.00 C8 H10 H12 H14 H14 A A A A A 121 126 157 169 173
4 H3E0T0C1D0 nnnnnh :2+1+1 26.59 L A R M 8.77 0.00 97.39 0.22 C8 H10 H10 H12 A A A A 121 126 129 157
4 H3E0T0C1D0 nnnhhl 2:1+1 7.40 L M E S 8.77 0.22 20.36 0.24 C8 H12 H12 H12 A A A A 121 157 160 161
4 H2E0T0C2D0 lnnnnn 2+1+1 30.47 L E S R 8.77 20.36 0.24 92.50 C8 H12 H12 C13 A A A A 121 160 161 164
4 H1E0T0C3D0 lnnnnn 2+1+1 31.66 L S R M 8.77 0.24 92.50 25.11 C8 H12 C13 C13 A A A A 121 161 164 166
5 H2E0T1C2D0 nnnnnnnnnl 2+1+1+1 34.74 T P A M L 57.56 71.83 0.00 25.11 19.21 C8 T9 H10 C13 H14 A A A A A 122 123 126 166 169
4 H3E0T1C0D0 nnnnnh :2+1+1 28.93 P A L W 71.83 0.00 19.21 24.70 T9 H10 H14 H14 A A A A 123 126 169 176
4 H4E0T0C0D0 nnnhhl 2:1+1 26.17 A R F M 0.00 97.39 7.08 0.22 H10 H10 H10 H12 A A A A 126 129 130 157
4 H4E0T0C0D0 nnnhhl 2:1+1 38.57 A R F W 0.00 122.51 7.08 24.70 H10 H10 H10 H14 A A A A 126 127 130 176
4 H4E0T0C0D0 nnnhhl 2:1+1 32.37 R F V F 97.39 7.08 24.03 0.99 H10 H10 H10 H12 A A A A 129 130 133 153
4 H4E0T0C0D0 nnnnnh :2+1+1 9.00 F V F Y 7.08 0.05 0.02 28.86 H10 H10 H12 H14 A A A A 130 134 150 180
4 H4E0T0C0D0 nnnhhl 2:1+1 18.49 F A V Y 7.08 37.98 0.05 28.86 H10 H10 H10 H14 A A A A 130 131 134 180
4 H4E0T0C0D0 nnnhhl 2:1+1 8.04 F V V F 7.08 24.03 0.05 0.99 H10 H10 H10 H12 A A A A 130 133 134 153
4 H4E0T0C0D0 nnnhhl 2:1+1 2.02 F F F G 7.08 0.02 0.99 0.00 H10 H12 H12 H12 A A A A 130 150 153 154
4 H4E0T0C0D0 nnnnnh :2+1+1 1.80 F F G M 7.08 0.02 0.00 0.10 H10 H12 H12 H14 A A A A 130 150 154 177
4 H4E0T0C0D0 nnnhhl 2:1+1 2.07 F F G M 7.08 0.99 0.00 0.22 H10 H12 H12 H12 A A A A 130 153 154 157
4 H4E0T0C0D0 nnnnnh :2+1+1 1.82 F G M I 7.08 0.00 0.22 0.00 H10 H12 H12 H14 A A A A 130 154 157 173
4 H4E0T0C0D0 nnnnnh :2+1+1 1.79 F G I M 7.08 0.00 0.00 0.10 H10 H12 H14 H14 A A A A 130 154 173 177
4 H4E0T0C0D0 nnnhhl 2:1+1 7.97 F I W M 7.08 0.00 24.70 0.10 H10 H14 H14 H14 A A A A 130 173 176 177
4 H4E0T0C0D0 nnnhhl 2:1+1 15.19 F W M Y 7.08 24.70 0.10 28.86 H10 H14 H14 H14 A A A A 130 176 177 180
4 H4E0T0C0D0 nnnnnh :2+1+1 9.02 F F M Y 7.08 0.02 0.10 28.86 H10 H12 H14 H14 A A A A 130 150 177 180
4 H4E0T0C0D0 nnnhhl 2:1+1 41.86 A V E Y 37.98 0.05 100.56 28.86 H10 H10 H10 H14 A A A A 131 134 135 180
4 H4E0T0C0D0 nnnhhl 2:1+1 27.15 V E L S 24.03 70.98 0.12 13.45 H10 H10 H10 H21 A A A C 133 136 137 60
4 H4E0T0C0D0 nnnnnh :2+1+1 9.92 V F L L 24.03 0.99 14.67 0.01 H10 H12 H21 H21 A A C C 133 153 59 63
4 H4E0T0C0D0 nnnhhl 2:1+1 13.04 V L S L 24.03 14.67 13.45 0.01 H10 H21 H21 H21 A C C C 133 59 60 63
4 H4E0T0C0D0 nnnhhl 2:1+1 5.58 V L F F 0.05 0.12 22.13 0.02 H10 H10 H10 H12 A A A A 134 137 138 150
4 H4E0T0C0D0 nnnnnh :2+1+1 12.77 V F F Y 0.05 22.13 0.02 28.86 H10 H10 H12 H14 A A A A 134 138 150 180
4 H4E0T0C0D0 nnnhhl 2:1+1 37.90 V E F Y 0.05 100.56 22.13 28.86 H10 H10 H10 H14 A A A A 134 135 138 180
4 H3E0T0C1D0 nnnnnh :2+1+1 78.83 E R E R 70.98 155.11 67.78 21.43 H10 C11 H21 H21 A A C C 136 139 61 64
4 H3E0T0C1D0 lnnlnn 3+1 61.91 E L R R 70.98 0.12 155.11 21.43 H10 H10 C11 H21 A A A C 136 137 139 64
4 H4E0T0C0D0 nnnhhl 2:1+1 43.41 E S E R 70.98 13.45 67.78 21.43 H10 H21 H21 H21 A C C C 136 60 61 64
5 H3E0T0C2D0 lnnnlnnlnn 4+1 34.37 L F D G R 0.12 22.13 98.69 29.92 20.99 H10 H10 C11 C11 H12 A A A A A 137 138 140 141 146
5 H5E0T0C0D0 lhnnhnnnnn 2:1+1+1 4.23 L R A F L 0.12 20.99 0.00 0.02 0.01 H10 H12 H12 H12 H21 A A A A C 137 146 149 150 63
4 H4E0T0C0D0 lnnnnn 2+1+1 10.64 L R L R 0.12 20.99 0.01 21.43 H10 H12 H21 H21 A A C C 137 146 63 64
4 H2E0T0C2D0 lnnlnn 3+1 68.84 L R D R 0.12 155.11 98.69 21.43 H10 C11 C11 H21 A A A C 137 139 140 64
4 H4E0T0C0D0 nnnhhl 2:1+1 8.75 L S L R 0.12 13.45 0.01 21.43 H10 H21 H21 H21 A C C C 137 60 63 64
5 H3E0T0C2D0 lnnnnnnlnn 2+2+1 21.97 F V N R I 22.13 37.21 27.61 20.99 1.89 H10 C11 C11 H12 H12 A A A A A 138 142 143 146 147
4 H4E0T0C0D0 nnnhhl 2:1+1 11.26 F R I F 22.13 20.99 1.89 0.02 H10 H12 H12 H12 A A A A 138 146 147 150
4 H4E0T0C0D0 nnnnnh :2+1+1 13.07 F F Y L 22.13 0.02 28.86 1.29 H10 H12 H14 H14 A A A A 138 150 180 185
4 H4E0T0C0D0 nnnnnh :2+1+1 6.33 F I F L 22.13 1.89 0.02 1.29 H10 H12 H12 H14 A A A A 138 147 150 185
5 H4E0T0C1D0 lhnnhnnnnn 2:1+1+1 18.59 V I L W I 37.21 1.89 1.29 50.75 1.83 C11 H12 H14 H14 H14 A A A A A 142 147 185 188 189
4 H2E0T0C2D0 lnnnnn 2+1+1 29.36 V N I W 37.21 27.61 1.89 50.75 C11 C11 H12 H14 A A A A 142 143 147 188
4 H3E0T0C1D0 llnlnn 3+1 17.23 N W G D 27.61 15.81 0.00 25.51 C11 H12 H12 H21 A A A C 143 144 145 71
4 H3E0T0C1D0 nnnlnh 2:1+1 24.02 N W I W 27.61 15.81 1.89 50.75 C11 H12 H12 H14 A A A A 143 144 147 188
4 H3E0T0C1D0 lnnlnn 3+1 12.15 N G R G 27.61 0.00 20.99 0.00 C11 H12 H12 H21 A A A C 143 145 146 67
4 H3E0T0C1D0 lnnnnn 2+1+1 24.48 N R G D 27.61 20.99 0.00 49.33 C11 H12 H21 H21 A A C C 143 146 67 68
4 H3E0T0C1D0 nnnhhl 2:1+1 25.61 N G D D 27.61 0.00 49.33 25.51 C11 H21 H21 H21 A C C C 143 67 68 71
4 H4E0T0C0D0 nnnhhl 2:1+1 15.62 W G W F 15.81 9.80 35.45 1.41 H12 H16 H16 H16 A A A A 144 194 195 198
4 H4E0T0C0D0 nnnhhl 2:1+1 14.70 W G A F 15.81 9.80 31.79 1.41 H12 H16 H16 H16 A A A A 144 194 197 198
4 H4E0T0C0D0 nnnnnh :2+1+1 4.76 W V F M 15.81 1.38 1.41 0.42 H12 H12 H16 H21 A A A C 144 148 198 74
4 H4E0T0C0D0 nnnhhl 2:1+1 17.51 W A F L 15.81 31.79 1.41 21.04 H12 H16 H16 H16 A A A A 144 197 198 201
4 H4E0T0C0D0 nnnnnh :2+1+1 9.67 W F L M 15.81 1.41 21.04 0.42 H12 H16 H16 H21 A A A C 144 198 201 74
4 H4E0T0C0D0 nnnnnh :2+1+1 13.75 W I I W 15.81 1.89 1.83 35.45 H12 H12 H14 H16 A A A A 144 147 189 195
4 H3E0T0C1D0 lnnnnn 2+1+1 34.18 W W I N 15.81 50.75 1.83 68.33 H12 H14 H14 C15 A A A A 144 188 189 192
4 H4E0T0C0D0 lnnnnn 2+1+1 15.72 W I G W 15.81 1.83 9.80 35.45 H12 H14 H16 H16 A A A A 144 189 194 195
4 H4E0T0C0D0 nnnhhl 2:1+1 4.40 W G V M 15.81 0.00 1.38 0.42 H12 H12 H12 H21 A A A C 144 145 148 74
5 H5E0T0C0D0 lhnnhnnnnn 2:1+1+1 30.10 W L D M E 15.81 21.04 25.51 0.42 87.70 H12 H16 H21 H21 H21 A A C C C 144 201 71 74 75
4 H4E0T0C0D0 nnnhhl 2:1+1 6.50 G G L D 0.00 0.00 0.48 25.51 H12 H21 H21 H21 A C C C 145 67 70 71
4 H4E0T0C0D0 nnnhhl 2:1+1 5.25 G R A G 0.00 20.99 0.00 0.00 H12 H12 H12 H21 A A A C 145 146 149 67
4 H4E0T0C0D0 nnnhhl 2:1+1 6.60 G L D M 0.00 0.48 25.51 0.42 H12 H21 H21 H21 A C C C 145 70 71 74
4 H4E0T0C0D0 nnnhhl 2:1+1 10.61 R L R G 20.99 0.01 21.43 0.00 H12 H21 H21 H21 A C C C 146 63 64 67
4 H4E0T0C0D0 nnnhhl 2:1+1 22.94 R R G D 20.99 21.43 0.00 49.33 H12 H21 H21 H21 A C C C 146 64 67 68
4 H4E0T0C0D0 nnnhhl 2:1+1 0.51 I F F L 1.89 0.02 0.05 0.06 H12 H12 H12 H14 A A A A 147 150 151 181
4 H4E0T0C0D0 nnnhhh :3+1 1.27 I L L I 1.89 0.06 1.29 1.83 H12 H14 H14 H14 A A A A 147 181 185 189
4 H4E0T0C0D0 nnnnnh :2+1+1 9.81 I L I W 1.89 0.06 1.83 35.45 H12 H14 H14 H16 A A A A 147 181 189 195
4 H4E0T0C0D0 nnnnnh :2+1+1 9.36 I F L W 1.89 0.05 0.06 35.45 H12 H12 H14 H16 A A A A 147 151 181 195
4 H4E0T0C0D0 nnnhhl 2:1+1 0.26 A F F L 0.00 0.02 0.99 0.01 H12 H12 H12 H21 A A A C 149 150 153 63
4 H4E0T0C0D0 nnnhhl 2:1+1 0.04 F F G M 0.02 0.05 0.00 0.10 H12 H12 H12 H14 A A A A 150 151 154 177
4 H4E0T0C0D0 nnnhhl 2:1+1 7.26 F M Y L 0.02 0.10 28.86 0.06 H12 H14 H14 H14 A A A A 150 177 180 181
4 H4E0T0C0D0 nnnhhl 2:1+1 7.56 F Y L L 0.02 28.86 0.06 1.29 H12 H14 H14 H14 A A A A 150 180 181 185
5 H5E0T0C0D0 lhnnhnnnnn 2:1+1+1 0.06 I F G G M 0.13 0.05 0.00 0.04 0.10 H2 H12 H12 H12 H14 A A A A A 19 151 154 155 177
4 H4E0T0C0D0 nnnhhl 2:1+1 0.12 I G G C 0.13 0.00 0.04 0.32 H2 H12 H12 H12 A A A A 19 154 155 158
4 H4E0T0C0D0 nnnnnh :2+1+1 0.11 I G C I 0.13 0.00 0.32 0.00 H2 H12 H12 H14 A A A A 19 154 158 173
4 H4E0T0C0D0 nnnnnh :2+1+1 0.06 I G I M 0.13 0.00 0.00 0.10 H2 H12 H14 H14 A A A A 19 154 173 177
4 H4E0T0C0D0 nnnhhl 2:1+1 0.14 G M C I 0.00 0.22 0.32 0.00 H12 H12 H12 H14 A A A A 154 157 158 173
4 H4E0T0C0D0 nnnhhl 2:1+1 4.91 K E G V 8.21 1.75 0.04 9.64 H2 H12 H12 H12 A A A A 22 152 155 156
4 H4E0T0C0D0 nnnhhl 2:1+1 6.33 K G V V 8.21 0.04 9.64 7.41 H2 H12 H12 H12 A A A A 22 155 156 159
4 H4E0T0C0D0 nnnhhl 2:1+1 0.20 M C S I 0.22 0.32 0.24 0.00 H12 H12 H12 H14 A A A A 157 158 161 173
5 H5E0T0C0D0 lhnnhnnnnn 2:1+1+1 1.43 I C V I A 0.13 0.32 2.02 0.00 4.67 H2 H12 H14 H14 H14 A A A A A 19 158 170 173 174
4 H4E0T0C0D0 nnnhhl 2:1+1 9.65 C S V V 0.32 0.24 36.02 2.02 H12 H12 H12 H14 A A A A 158 161 162 170
4 H2E0T0C2D0 lnnnnn 2+1+1 20.14 S M S V 0.24 25.11 53.20 2.02 H12 C13 C13 H14 A A A A 161 166 167 170
4 H3E0T0C1D0 lnnnnn 2+1+1 11.65 S M L V 0.24 25.11 19.21 2.02 H12 C13 H14 H14 A A A A 161 166 169 170
4 H3E0T0C1D0 lnnnnn 2+1+1 22.87 S V S V 0.24 36.02 53.20 2.02 H12 H12 C13 H14 A A A A 161 162 167 170
4 H4E0T0C0D0 nnnhhl 2:1+1 5.37 S L V I 0.24 19.21 2.02 0.00 H12 H14 H14 H14 A A A A 161 169 170 173
4 H1E0T0C3D0 llnlll 4 83.40 E M S P 156.25 25.11 53.20 99.03 C13 C13 C13 H14 A A A A 165 166 167 168
4 H3E0T0C1D0 llnlnl 4 36.34 M P L V 25.11 99.03 19.21 2.02 C13 H14 H14 H14 A A A A 166 168 169 170
4 H2E0T0C2D0 llnlnl 4 44.84 M S P V 25.11 53.20 99.03 2.02 C13 C13 H14 H14 A A A A 166 167 168 170
4 H3E0T0C1D0 lhnlnl 4 57.81 S P V D 53.20 99.03 2.02 76.97 C13 H14 H14 H14 A A A A 167 168 170 171
4 H4E0T0C0D0 nnnhhl 2:1+1 1.22 I I A M 0.13 0.00 4.67 0.10 H2 H14 H14 H14 A A A A 19 173 174 177
4 H4E0T0C0D0 nnnhhl 2:1+1 3.01 V A M T 0.10 4.67 0.10 7.16 H2 H14 H14 H14 A A A A 15 174 177 178
4 H4E0T0C0D0 nnnhhl 2:1+1 1.85 V M T L 0.10 0.10 7.16 0.06 H2 H14 H14 H14 A A A A 15 177 178 181
4 H4E0T0C0D0 lhhlhl 4 65.99 H L T W 119.99 1.29 91.93 50.75 H14 H14 H14 H14 A A A A 184 185 187 188
4 H3E0T0C1D0 nnnlnh 2:1+1 6.11 F L Y M 1.41 21.04 1.57 0.42 H16 H16 C17 H21 A A A C 198 201 202 74
4 H4E0T0C0D0 lnnnnn 2+1+1 60.12 E L P R 103.23 21.04 38.32 77.89 H16 H16 H18 H21 A A A C 200 201 204 78
5 H4E0T0C1D0 lnnnlnnlnn 4+1 18.44 L Y P S M 21.04 1.57 38.32 30.86 0.42 H16 C17 H18 H18 H21 A A A A C 201 202 204 205 74
4 H4E0T0C0D0 nnnnnh :2+1+1 34.42 L P M R 21.04 38.32 0.42 77.89 H16 H18 H21 H21 A A C C 201 204 74 78
4 H4E0T0C0D0 nnnhhl 2:1+1 46.76 L M E R 21.04 0.42 87.70 77.89 H16 H21 H21 H21 A C C C 201 74 75 78
4 H4E0T0C0D0 nnnhhl 2:1+1 41.81 P M Q R 38.32 0.42 50.61 77.89 H18 H21 H21 H21 A C C C 204 74 77 78
4 H3E0T0C1D0 lnnnnn 2+1+1 54.14 P Q R A 38.32 50.61 77.89 49.74 H18 H21 H21 C22 A C C C 204 77 78 81
4 H4E0T0C0D0 nnnhhl 2:1+1 29.90 S N M Q 30.86 37.70 0.42 50.61 H18 H21 H21 H21 A C C C 205 73 74 77
