# Supplementary material for: Characterizing the consensus residue specificity and surface of BCL-2 binding to BH3 ligands using the Knob-Socket model
Source: PLoS One. 2023 Feb 16;18(2):e0281463. doi: 10.1371/journal.pone.0281463 (PMC9934389; doi:10.1371/journal.pone.0281463)
Supplement: S1 File — (TGZ) [file pone.0281463.s008.tgz › BCL3_Bax_KS_files/3mqp/f3mqp.nomc.newann]

4 H2E0T0C2D0 lnnnnn 2+1+1 28.84 D C Y W 36.14 42.13 36.79 0.32 C1 C1 H2 H15 A A A A 3 4 8 140
4 H3E0T0C1D0 lnnnnn 2+1+1 19.97 C Y I W 42.13 36.79 0.66 0.32 C1 H2 H2 H15 A A A A 4 8 9 140
4 H4E0T0C0D0 nnnhhl 2:1+1 10.24 Y I L W 36.79 0.66 3.19 0.32 H2 H2 H2 H15 A A A A 8 9 12 140
4 H4E0T0C0D0 nnnnnh :2+1+1 10.69 Y L T W 36.79 3.19 2.48 0.32 H2 H2 H4 H15 A A A A 8 12 33 140
4 H4E0T0C0D0 lnnnnn 2+1+1 33.05 Y T W E 36.79 2.48 0.32 92.63 H2 H4 H15 H15 A A A A 8 33 140 141
4 H3E0T0C1D0 lnnnnn 2+1+1 41.47 D Y W E 36.14 36.79 0.32 92.63 C1 H2 H15 H15 A A A A 3 8 140 141
4 H4E0T0C0D0 nnnnnh :2+1+1 1.91 L T L W 3.19 2.48 1.65 0.32 H2 H4 H4 H15 A A A A 12 33 37 140
4 H4E0T0C0D0 nnnnnn 1+1+1+1 1.29 L L F W 3.19 1.65 0.00 0.32 H2 H4 H11 H15 A A A A 12 37 93 140
4 H4E0T0C0D0 hnnnnh :2+:2 1.17 T L W F 2.48 1.65 0.32 0.24 H4 H4 H15 H15 A A A A 33 37 140 144
5 H5E0T0C0D0 lhhnhhnlnn 2:2+1 5.70 W G W G F 16.02 4.03 0.32 7.90 0.24 H11 H15 H15 H15 H15 A A A A A 86 139 140 143 144
4 H4E0T0C0D0 lnnnnn 2+1+1 5.33 W I G W 16.02 0.96 4.03 0.32 H11 H13 H15 H15 A A A A 86 134 139 140
4 H4E0T0C0D0 nnnnnh :2+1+1 4.50 W I I W 16.02 0.68 0.96 0.32 H11 H11 H13 H15 A A A A 86 89 134 140
4 H4E0T0C0D0 nnnnnh :2+1+1 0.25 I F I W 0.68 0.00 0.00 0.32 H11 H11 H13 H15 A A A A 89 93 126 140
4 H4E0T0C0D0 nnnnnh :2+1+1 0.49 I I I W 0.68 0.00 0.96 0.32 H11 H13 H13 H15 A A A A 89 126 134 140
4 H4E0T0C0D0 nnnnnh :2+1+1 1.04 I L F W 0.66 3.19 0.00 0.32 H2 H2 H11 H15 A A A A 9 12 93 140
4 H4E0T0C0D0 nnnnnn 1+1+1+1 0.24 I F I W 0.66 0.00 0.00 0.32 H2 H11 H13 H15 A A A A 9 93 126 140
4 H4E0T0C0D0 nnnnnh :2+1+1 0.49 I I I W 0.66 0.00 0.96 0.32 H2 H13 H13 H15 A A A A 9 126 134 140
4 H3E0T0C1D0 nnnnnn 1+1+1+1 11.02 C I I W 42.13 0.66 0.96 0.32 C1 H2 H13 H15 A A A A 4 9 134 140
4 H3E0T0C1D0 lnnnnn 2+1+1 11.86 C I G W 42.13 0.96 4.03 0.32 C1 H13 H15 H15 A A A A 4 134 139 140
4 H2E0T0C2D0 lnnnnl 2+2 20.66 D C G W 36.14 42.13 4.03 0.32 C1 C1 H15 H15 A A A A 3 4 139 140
4 H4E0T0C0D0 nnnhhl 2:1+1 2.60 T W F V 2.48 0.32 0.24 7.36 H4 H15 H15 H15 A A A A 33 140 144 145
4 H4E0T0C0D0 nnnhhl 2:1+1 25.70 T W E V 2.48 0.32 92.63 7.36 H4 H15 H15 H15 A A A A 33 140 141 145
4 H1E0T0C3D0 llnlnn 3+1 49.93 D C E Y 36.14 42.13 84.66 36.79 C1 C1 C1 H2 A A A A 3 4 5 8
4 H1E0T0C3D0 lnnlnn 3+1 76.17 T D E Y 147.07 36.14 84.66 36.79 C1 C1 C1 H2 A A A A 2 3 5 8
3 H2E0T0C1D0 lnl 3 55.00 E G Y 84.66 43.56 36.79 C1 H2 H2 A A A 5 7 8
4 H2E0T0C2D0 lnnnnl 2+2 41.06 C E Y I 42.13 84.66 36.79 0.66 C1 C1 H2 H2 A A A A 4 5 8 9
4 H3E0T0C1D0 nnnlnh 2:1+1 52.37 E F I M 84.66 60.62 0.66 63.53 C1 H2 H2 H13 A A A A 5 6 9 127
3 H2E0T0C1D0 lll 3 62.95 E F G 84.66 60.62 43.56 C1 H2 H2 A A A 5 6 7
4 H2E0T0C2D0 lnnnnn 2+1+1 47.74 C E I M 42.13 84.66 0.66 63.53 C1 C1 H2 H13 A A A A 4 5 9 127
4 H4E0T0C0D0 nnnhhl 2:1+1 28.89 F I Y A 60.62 0.66 54.30 0.00 H2 H2 H2 H13 A A A A 6 9 10 123
4 H4E0T0C0D0 hnnnnh :2+:2 31.20 F I A M 60.62 0.66 0.00 63.53 H2 H2 H13 H13 A A A A 6 9 123 127
4 H4E0T0C0D0 hnnnnh :2+:2 54.36 F Y Y A 60.62 54.30 102.52 0.00 H2 H2 H13 H13 A A A A 6 10 120 123
4 H4E0T0C0D0 nnnhhl 2:1+1 58.16 F Y A E 60.62 102.52 0.00 69.50 H2 H13 H13 H13 A A A A 6 120 123 124
4 H4E0T0C0D0 nnnhhl 2:1+1 48.41 F A E M 60.62 0.00 69.50 63.53 H2 H13 H13 H13 A A A A 6 123 124 127
3 H3E0T0C0D0 hhl 2:1 52.83 F G Y 60.62 43.56 54.30 H2 H2 H2 A A A 6 7 10
3 H3E0T0C0D0 hhl 2:1 65.39 G Y R 43.56 54.30 98.31 H2 H2 H2 A A A 7 10 11
3 H3E0T0C0D0 hhl 2:1 59.55 G Y R 43.56 36.79 98.31 H2 H2 H2 A A A 7 8 11
4 H4E0T0C0D0 nnnhhl 2:1+1 19.70 Y A Q S 54.30 0.00 24.49 0.00 H2 H2 H2 H13 A A A A 10 13 14 119
4 H4E0T0C0D0 hnnnnh :2+:2 13.57 Y A S A 54.30 0.00 0.00 0.00 H2 H2 H13 H13 A A A A 10 13 119 123
4 H4E0T0C0D0 hnnnnh :2+:2 35.83 Y Q K S 54.30 24.49 64.52 0.00 H2 H2 H13 H13 A A A A 10 14 116 119
4 H4E0T0C0D0 nnnhhl 2:1+1 55.33 Y K S Y 54.30 64.52 0.00 102.52 H2 H13 H13 H13 A A A A 10 116 119 120
4 H4E0T0C0D0 nnnhhl 2:1+1 39.20 Y S Y A 54.30 0.00 102.52 0.00 H2 H13 H13 H13 A A A A 10 119 120 123
3 H3E0T0C0D0 hhl 2:1 59.03 Y R Q 54.30 98.31 24.49 H2 H2 H2 A A A 10 11 14
4 H4E0T0C0D0 nnnhhl 2:1+1 13.74 I Y A A 0.66 54.30 0.00 0.00 H2 H2 H2 H13 A A A A 9 10 13 123
4 H3E0T0C1D0 nnnhhl 2:1+1 54.65 R Q D Q 98.31 24.49 9.20 86.61 H2 H2 H2 C3 A A A A 11 14 15 25
4 H2E0T0C2D0 nnnnnh :2+1+1 59.49 R D Q P 98.31 9.20 86.61 43.83 H2 H2 C3 C3 A A A A 11 15 25 30
4 H3E0T0C1D0 nnnhhl 2:1+1 41.32 R L D S 98.31 3.19 9.20 54.59 H2 H2 H2 C3 A A A A 11 12 15 31
4 H2E0T0C2D0 lnnnnh 2+:2 51.48 R D P S 98.31 9.20 43.83 54.59 H2 H2 C3 C3 A A A A 11 15 30 31
4 H3E0T0C1D0 nnnhhl 2:1+1 48.22 Y R L S 36.79 98.31 3.19 54.59 H2 H2 H2 C3 A A A A 8 11 12 31
4 H1E0T0C3D0 lnnlnn 3+1 69.92 R P G G 98.31 91.72 63.32 26.32 H2 C3 C3 C3 A A A A 11 26 27 29
4 H1E0T0C3D0 lnnnnn 2+1+1 75.74 R Q P G 98.31 86.61 91.72 26.32 H2 C3 C3 C3 A A A A 11 25 26 29
4 H1E0T0C3D0 lnnnnn 2+1+1 63.77 R Q G P 98.31 86.61 26.32 43.83 H2 C3 C3 C3 A A A A 11 25 29 30
4 H1E0T0C3D0 llnlnn 3+1 55.76 R G P S 98.31 26.32 43.83 54.59 H2 C3 C3 C3 A A A A 11 29 30 31
4 H4E0T0C0D0 nnnhhl 2:1+1 0.89 L A Y F 3.19 0.00 0.36 0.00 H2 H2 H2 H11 A A A A 12 13 16 93
4 H4E0T0C0D0 nnnhhl 2:1+1 0.96 I L A F 0.66 3.19 0.00 0.00 H2 H2 H2 H11 A A A A 9 12 13 93
4 H4E0T0C0D0 hnnnnh :2+:2 0.09 A Y F E 0.00 0.36 0.00 0.00 H2 H2 H11 H11 A A A A 13 16 93 96
4 H4E0T0C0D0 nnnnnh :2+1+1 0.00 A F E V 0.00 0.00 0.00 0.00 H2 H11 H11 H13 A A A A 13 93 96 122
4 H4E0T0C0D0 nnnnnh :2+1+1 0.17 I A F V 0.66 0.00 0.00 0.00 H2 H2 H11 H13 A A A A 9 13 93 122
4 H4E0T0C0D0 nnnhhl 2:1+1 6.12 A Q L S 0.00 24.49 0.00 0.00 H2 H2 H2 H13 A A A A 13 14 17 119
4 H4E0T0C0D0 nnnhhl 2:1+1 0.09 A Y L E 0.00 0.36 0.00 0.00 H2 H2 H2 H11 A A A A 13 16 17 96
4 H4E0T0C0D0 nnnnnh :2+1+1 0.00 A L E S 0.00 0.00 0.00 0.00 H2 H2 H11 H13 A A A A 13 17 96 119
4 H4E0T0C0D0 nnnnnh :2+1+1 0.00 A E S V 0.00 0.00 0.00 0.00 H2 H11 H13 H13 A A A A 13 96 119 122
4 H4E0T0C0D0 nnnhhl 2:1+1 0.00 A S V A 0.00 0.00 0.00 0.00 H2 H13 H13 H13 A A A A 13 119 122 123
4 H4E0T0C0D0 lnnnnh 2+:2 0.17 I A V A 0.66 0.00 0.00 0.00 H2 H2 H13 H13 A A A A 9 13 122 123
4 H4E0T0C0D0 nnnhhl 2:1+1 13.17 Q L Q Y 24.49 0.00 6.88 21.33 H2 H2 H2 H13 A A A A 14 17 18 115
4 H4E0T0C0D0 lnnnnh 2+:2 29.30 Q Q Y K 24.49 6.88 21.33 64.52 H2 H2 H13 H13 A A A A 14 18 115 116
4 H3E0T0C1D0 nnnhhl 2:1+1 31.80 Q D Q Q 24.49 9.20 6.88 86.61 H2 H2 H2 C3 A A A A 14 15 18 25
4 H4E0T0C0D0 nnnhhl 2:1+1 27.58 Q Y K S 24.49 21.33 64.52 0.00 H2 H13 H13 H13 A A A A 14 115 116 119
4 H4E0T0C0D0 hnnnnh :2+:2 11.45 Q L Y S 24.49 0.00 21.33 0.00 H2 H2 H13 H13 A A A A 14 17 115 119
4 H4E0T0C0D0 nnnhhl 2:1+1 3.27 L D Y S 3.19 9.20 0.36 0.34 H2 H2 H2 H4 A A A A 12 15 16 34
4 H4E0T0C0D0 lnnnnh 2+:2 11.27 D Y S Q 9.20 0.36 0.34 35.17 H2 H2 H4 H4 A A A A 15 16 34 38
4 H2E0T0C2D0 lnnnnn 2+1+1 26.99 D P S S 9.20 43.83 54.59 0.34 H2 C3 C3 H4 A A A A 15 30 31 34
4 H3E0T0C1D0 nnnnnh :2+1+1 22.14 D P S Q 9.20 43.83 0.34 35.17 H2 C3 H4 H4 A A A A 15 30 34 38
4 H3E0T0C1D0 nnnnnh :2+1+1 16.83 L D S S 3.19 9.20 54.59 0.34 H2 H2 C3 H4 A A A A 12 15 31 34
3 H3E0T0C0D0 hhl 2:1 21.93 D Q C 9.20 6.88 49.71 H2 H2 H2 A A A 15 18 19
4 H4E0T0C0D0 nnnhhl 2:1+1 23.61 D Y C Q 9.20 0.36 49.71 35.17 H2 H2 H2 H4 A A A A 15 16 19 38
4 H4E0T0C0D0 nnnhhl 2:1+1 9.29 Y L Q A 0.36 1.65 35.17 0.00 H2 H4 H4 H4 A A A A 16 37 38 41
4 H4E0T0C0D0 nnnnnh :2+1+1 0.50 Y L A F 0.36 1.65 0.00 0.00 H2 H4 H4 H11 A A A A 16 37 41 93
4 H4E0T0C0D0 nnnhhl 2:1+1 30.32 Y Q A F 0.36 35.17 0.00 85.76 H2 H4 H4 H4 A A A A 16 38 41 42
4 H4E0T0C0D0 nnnhhl 2:1+1 21.92 Y A F Q 0.36 0.00 85.76 1.54 H2 H4 H4 H4 A A A A 16 41 42 45
4 H4E0T0C0D0 nnnnnh :2+1+1 0.47 Y A Q A 0.36 0.00 1.54 0.00 H2 H4 H4 H11 A A A A 16 41 45 94
4 H4E0T0C0D0 lnnnnn 2+1+1 0.09 Y A F A 0.36 0.00 0.00 0.00 H2 H4 H11 H11 A A A A 16 41 93 94
4 H4E0T0C0D0 lnnnnl 2+2 0.09 Y L E G 0.36 0.00 0.00 0.00 H2 H2 H11 H11 A A A A 16 17 96 97
4 H4E0T0C0D0 nnnhhl 2:1+1 5.77 Y L V G 0.36 0.00 22.74 0.00 H2 H2 H2 H11 A A A A 16 17 20 97
4 H4E0T0C0D0 hnnnnh :2+:2 42.75 Y C Q F 0.36 49.71 35.17 85.76 H2 H2 H4 H4 A A A A 16 19 38 42
4 H4E0T0C0D0 nnnhhl 2:1+1 39.64 Y C V F 0.36 49.71 22.74 85.76 H2 H2 H2 H4 A A A A 16 19 20 42
4 H4E0T0C0D0 hnnnnh :2+:2 27.60 Y V F Q 0.36 22.74 85.76 1.54 H2 H2 H4 H4 A A A A 16 20 42 45
4 H4E0T0C0D0 nnnnnh :2+1+1 6.16 Y V Q G 0.36 22.74 1.54 0.00 H2 H2 H4 H11 A A A A 16 20 45 97
4 H4E0T0C0D0 nnnhhl 2:1+1 9.38 Y S L Q 0.36 0.34 1.65 35.17 H2 H4 H4 H4 A A A A 16 34 37 38
4 H4E0T0C0D0 hnnnnh :2+:2 1.38 L Y S L 3.19 0.36 0.34 1.65 H2 H2 H4 H4 A A A A 12 16 34 37
4 H4E0T0C0D0 nnnnnh :2+1+1 1.30 L Y L F 3.19 0.36 1.65 0.00 H2 H2 H4 H11 A A A A 12 16 37 93
4 H4E0T0C0D0 nnnhhl 2:1+1 0.09 Y F E G 0.36 0.00 0.00 0.00 H2 H11 H11 H11 A A A A 16 93 96 97
4 H4E0T0C0D0 nnnhhl 2:1+1 0.09 Y F A G 0.36 0.00 0.00 0.00 H2 H11 H11 H11 A A A A 16 93 94 97
4 H4E0T0C0D0 nnnnnh :2+1+1 0.47 Y Q A G 0.36 1.54 0.00 0.00 H2 H4 H11 H11 A A A A 16 45 94 97
4 H4E0T0C0D0 nnnhhl 2:1+1 18.65 L V L I 0.00 22.74 47.86 3.99 H2 H2 H2 H11 A A A A 17 20 21 100
4 H4E0T0C0D0 hnnnnh :2+:2 6.68 L V G I 0.00 22.74 0.00 3.99 H2 H2 H11 H11 A A A A 17 20 97 100
4 H4E0T0C0D0 nnnhhl 2:1+1 1.00 L E G I 0.00 0.00 0.00 3.99 H2 H11 H11 H11 A A A A 17 96 97 100
4 H4E0T0C0D0 nnnnnh :2+1+1 1.02 L E I I 0.00 0.00 3.99 0.10 H2 H11 H11 H13 A A A A 17 96 100 118
4 H4E0T0C0D0 nnnnnh :2+1+1 18.30 L L I Y 0.00 47.86 3.99 21.33 H2 H2 H11 H13 A A A A 17 21 100 115
4 H4E0T0C0D0 nnnnnh :2+1+1 6.36 L I Y I 0.00 3.99 21.33 0.10 H2 H11 H13 H13 A A A A 17 100 115 118
4 H4E0T0C0D0 nnnhhl 2:1+1 19.02 L Q L Y 0.00 6.88 47.86 21.33 H2 H2 H2 H13 A A A A 17 18 21 115
4 H4E0T0C0D0 nnnhhl 2:1+1 5.36 L Y I S 0.00 21.33 0.10 0.00 H2 H13 H13 H13 A A A A 17 115 118 119
4 H4E0T0C0D0 lnnnnn 2+1+1 0.03 L E I S 0.00 0.00 0.10 0.00 H2 H11 H13 H13 A A A A 17 96 118 119
4 H3E0T0C1D0 nnnlnh 2:1+1 36.05 Q L I Y 6.88 47.86 68.12 21.33 H2 H2 C3 H13 A A A A 18 21 23 115
4 H1E0T0C3D0 llnlnn 3+1 70.05 Q I P Q 6.88 68.12 118.58 86.61 H2 C3 C3 C3 A A A A 18 23 24 25
3 H2E0T0C1D0 lnl 3 77.47 C V Q 49.71 22.74 159.96 H2 H2 C3 A A A 19 20 22
4 H4E0T0C0D0 nnnnnh :2+1+1 27.46 V Q G K 22.74 1.54 0.00 85.57 H2 H4 H11 H11 A A A A 20 45 97 101
4 H4E0T0C0D0 nnnhhl 2:1+1 28.07 V G I K 22.74 0.00 3.99 85.57 H2 H11 H11 H11 A A A A 20 97 100 101
4 H4E0T0C0D0 lnnnnl 2+2 40.04 V L I K 22.74 47.86 3.99 85.57 H2 H2 H11 H11 A A A A 20 21 100 101
3 H2E0T0C1D0 lll 3 76.85 V L Q 22.74 47.86 159.96 H2 H2 C3 A A A 20 21 22
4 H4E0T0C0D0 nnnhhl 2:1+1 68.88 L I K L 47.86 3.99 85.57 138.09 H2 H11 H11 H11 A A A A 21 100 101 104
3 H1E0T0C2D0 lll 3 91.98 L Q I 47.86 159.96 68.12 H2 C3 C3 A A A 21 22 23
3 H0E0T0C3D0 lll 3 98.97 P Q P 118.58 86.61 91.72 C3 C3 C3 A A A 24 25 26
4 H0E0T0C4D0 llnlll 4 76.75 P G S G 91.72 63.32 125.65 26.32 C3 C3 C3 C3 A A A A 26 27 28 29
4 H1E0T0C3D0 llnlnn 3+1 66.00 G P S R 26.32 43.83 54.59 139.25 C3 C3 C3 H4 A A A A 29 30 31 35
4 H2E0T0C2D0 lnnnnl 2+2 59.50 P S S R 43.83 54.59 0.34 139.25 C3 C3 H4 H4 A A A A 30 31 34 35
4 H3E0T0C1D0 nnnhhl 2:1+1 54.65 P S R Q 43.83 0.34 139.25 35.17 C3 H4 H4 H4 A A A A 30 34 35 38
4 H3E0T0C1D0 lnnnnh 2+:2 24.26 Y L S T 36.79 3.19 54.59 2.48 H2 H2 C3 H4 A A A A 8 12 31 33
4 H3E0T0C1D0 lnnlnn 3+1 15.15 L S T S 3.19 54.59 2.48 0.34 H2 C3 H4 H4 A A A A 12 31 33 34
4 H4E0T0C0D0 nnnhhl 2:1+1 36.75 K T V V 122.68 2.48 14.49 7.36 H4 H4 H4 H15 A A A A 32 33 36 145
4 H3E0T0C1D0 nnnnnh :2+1+1 50.08 K V V E 122.68 14.49 7.36 55.80 H4 H4 H15 C16 A A A A 32 36 145 149
3 H3E0T0C0D0 hhl 2:1 92.14 K R V 122.68 139.25 14.49 H4 H4 H4 A A A 32 35 36
4 H2E0T0C2D0 lnnnnh 2+:2 75.67 K V E P 122.68 14.49 55.80 109.71 H4 H4 C16 C16 A A A A 32 36 149 150
4 H4E0T0C0D0 nnnhhl 2:1+1 1.92 L T S L 3.19 2.48 0.34 1.65 H2 H4 H4 H4 A A A A 12 33 34 37
3 H3E0T0C0D0 hhl 2:1 96.53 R Q N 139.25 35.17 115.16 H4 H4 H4 A A A 35 38 39
3 H3E0T0C0D0 hhl 2:1 89.63 R V N 139.25 14.49 115.16 H4 H4 H4 A A A 35 36 39
4 H4E0T0C0D0 nnnhhl 2:1+1 8.95 V L V F 14.49 1.65 19.42 0.24 H4 H4 H4 H15 A A A A 36 37 40 144
4 H4E0T0C0D0 nnnhhl 2:1+1 4.71 T V L F 2.48 14.49 1.65 0.24 H4 H4 H4 H15 A A A A 33 36 37 144
4 H4E0T0C0D0 lnnnnh 2+:2 6.14 T V F V 2.48 14.49 0.24 7.36 H4 H4 H15 H15 A A A A 33 36 144 145
4 H4E0T0C0D0 nnnhhl 2:1+1 9.20 V F V F 14.49 0.24 7.36 14.71 H4 H15 H15 H15 A A A A 36 144 145 148
4 H4E0T0C0D0 hnnnnh :2+:2 12.22 V V F F 14.49 19.42 0.24 14.71 H4 H4 H15 H15 A A A A 36 40 144 148
3 H3E0T0C0D0 hhl 2:1 49.69 V N V 14.49 115.16 19.42 H4 H4 H4 A A A 36 39 40
4 H3E0T0C1D0 nnnlnh 2:1+1 23.09 V V F E 14.49 7.36 14.71 55.80 H4 H15 H15 C16 A A A A 36 145 148 149
4 H2E0T0C2D0 llnlnn 3+1 48.68 V F E P 14.49 14.71 55.80 109.71 H4 H15 C16 C16 A A A A 36 148 149 150
3 H3E0T0C0D0 hhl 2:1 78.70 Q N F 35.17 115.16 85.76 H4 H4 H4 A A A 38 39 42
3 H3E0T0C0D0 hhl 2:1 84.96 N F S 115.16 85.76 53.96 H4 H4 H4 A A A 39 42 43
3 H3E0T0C0D0 hhl 2:1 62.85 N V S 115.16 19.42 53.96 H4 H4 H4 A A A 39 40 43
4 H4E0T0C0D0 nnnhhl 2:1+1 7.76 V A V V 19.42 0.00 11.45 0.17 H4 H4 H4 H11 A A A A 40 41 44 90
4 H4E0T0C0D0 nnnhhl 2:1+1 5.31 L V A V 1.65 19.42 0.00 0.17 H4 H4 H4 H11 A A A A 37 40 41 90
4 H4E0T0C0D0 nnnnnh :2+1+1 5.37 L V V F 1.65 19.42 0.17 0.24 H4 H4 H11 H15 A A A A 37 40 90 144
4 H4E0T0C0D0 nnnnnh :2+1+1 8.64 V V F F 19.42 0.17 0.24 14.71 H4 H11 H15 H15 A A A A 40 90 144 148
4 H4E0T0C0D0 nnnnnn 1+1+1+1 11.71 V V F L 19.42 0.17 14.71 12.53 H4 H11 H15 H18 A A A B 40 90 148 36
4 H4E0T0C0D0 nnnnnh :2+1+1 10.89 V V V L 19.42 11.45 0.17 12.53 H4 H4 H11 H18 A A A B 40 44 90 36
3 H3E0T0C0D0 hhl 2:1 28.28 V S V 19.42 53.96 11.45 H4 H4 H4 A A A 40 43 44
4 H4E0T0C0D0 nnnhhl 2:1+1 56.65 V L R Q 19.42 12.53 141.21 53.45 H4 H18 H18 H18 A B B B 40 36 39 40
4 H4E0T0C0D0 nnnnnh :2+1+1 25.03 V F L Q 19.42 14.71 12.53 53.45 H4 H15 H18 H18 A A B B 40 148 36 40
4 H4E0T0C0D0 hnnnnh :2+:2 0.45 L A V F 1.65 0.00 0.17 0.00 H4 H4 H11 H11 A A A A 37 41 90 93
4 H4E0T0C0D0 nnnhhl 2:1+1 0.04 A V F A 0.00 0.17 0.00 0.00 H4 H11 H11 H11 A A A A 41 90 93 94
4 H4E0T0C0D0 hnnnnh :2+:2 2.90 A V V A 0.00 11.45 0.17 0.00 H4 H4 H11 H11 A A A A 41 44 90 94
4 H4E0T0C0D0 nnnhhl 2:1+1 3.25 A V Q A 0.00 11.45 1.54 0.00 H4 H4 H4 H11 A A A A 41 44 45 94
3 H3E0T0C0D0 hhl 2:1 59.38 F Q K 85.76 1.54 90.84 H4 H4 H4 A A A 42 45 46
3 H3E0T0C0D0 hhl 2:1 76.85 F S K 85.76 53.96 90.84 H4 H4 H4 A A A 42 43 46
3 H3E0T0C0D0 hhl 2:1 72.98 S K E 53.96 90.84 74.14 H4 H4 H4 A A A 43 46 47
3 H3E0T0C0D0 hhl 2:1 46.52 S V E 53.96 11.45 74.14 H4 H4 H4 A A A 43 44 47
5 H5E0T0C0D0 hnnnnnnnhn :2+:2+1 2.40 V V T A L 11.45 0.56 0.00 0.00 0.00 H4 H4 H11 H11 H18 A A A A B 44 48 91 94 29
5 H5E0T0C0D0 hnnnnnnnhn :2+:2+1 10.57 V V T L F 11.45 0.56 0.00 0.00 40.86 H4 H4 H11 H18 H18 A A A B B 44 48 91 29 32
4 H4E0T0C0D0 nnnhhl 2:1+1 3.39 V Q V A 11.45 1.54 0.56 0.00 H4 H4 H4 H11 A A A A 44 45 48 94
4 H4E0T0C0D0 nnnhhl 2:1+1 31.75 V E V F 11.45 74.14 0.56 40.86 H4 H4 H4 H18 A A A B 44 47 48 32
4 H4E0T0C0D0 nnnhhl 2:1+1 2.90 V V T A 11.45 0.17 0.00 0.00 H4 H11 H11 H11 A A A A 44 90 91 94
4 H4E0T0C0D0 lnnnnn 2+1+1 6.04 V V T L 11.45 0.17 0.00 12.53 H4 H11 H11 H18 A A A B 44 90 91 36
4 H4E0T0C0D0 nnnnnh :2+1+1 16.21 V T F L 11.45 0.00 40.86 12.53 H4 H11 H18 H18 A A B B 44 91 32 36
4 H4E0T0C0D0 nnnhhl 2:1+1 13.07 Q V E I 1.54 0.56 45.11 5.08 H4 H4 H4 H11 A A A A 45 48 49 98
4 H4E0T0C0D0 hnnnnh :2+:2 1.79 Q V A I 1.54 0.56 0.00 5.08 H4 H4 H11 H11 A A A A 45 48 94 98
4 H4E0T0C0D0 nnnhhl 2:1+1 1.66 Q A G I 1.54 0.00 0.00 5.08 H4 H11 H11 H11 A A A A 45 94 97 98
4 H4E0T0C0D0 nnnhhl 2:1+1 23.05 Q G I K 1.54 0.00 5.08 85.57 H4 H11 H11 H11 A A A A 45 97 98 101
4 H4E0T0C0D0 hnnnnh :2+:2 34.32 Q E I K 1.54 45.11 5.08 85.57 H4 H4 H11 H11 A A A A 45 49 98 101
3 H3E0T0C0D0 hhl 2:1 45.83 Q K E 1.54 90.84 45.11 H4 H4 H4 A A A 45 46 49
3 H3E0T0C0D0 hhl 2:1 82.77 K E K 90.84 45.11 112.35 H4 H4 H4 A A A 46 49 50
3 H3E0T0C0D0 hhl 2:1 92.44 K E K 90.84 74.14 112.35 H4 H4 H4 A A A 46 47 50
4 H4E0T0C0D0 nnnhhl 2:1+1 50.95 E V N F 74.14 0.56 88.23 40.86 H4 H4 H4 H18 A A A B 47 48 51 32
3 H3E0T0C0D0 hhl 2:1 91.57 E K N 74.14 112.35 88.23 H4 H4 H4 A A A 47 50 51
5 H4E0T0C1D0 nnnnnnnnnl 2+1+1+1 13.75 V E L L I 0.56 45.11 2.37 15.65 5.08 H4 H4 C5 H6 H11 A A A A A 48 49 52 56 98
5 H4E0T0C1D0 hnnnnnnnnn :2+1+1+1 4.82 V L L F I 0.56 2.37 15.65 0.44 5.08 H4 C5 H6 H11 H11 A A A A A 48 52 56 95 98
5 H4E0T0C1D0 hnnnnnnnnn :2+1+1+1 1.69 V L F I L 0.56 2.37 0.44 5.08 0.00 H4 C5 H11 H11 H18 A A A A B 48 52 95 98 29
4 H3E0T0C1D0 nnnlnh 2:1+1 33.18 V N L Q 0.56 88.23 2.37 41.56 H4 H4 C5 H18 A A A B 48 51 52 28
4 H3E0T0C1D0 lnnnnn 2+1+1 11.12 V L Q L 0.56 2.37 41.56 0.00 H4 C5 H18 H18 A A B B 48 52 28 29
5 H5E0T0C0D0 lhnnhnnnnn 2:1+1+1 0.20 V T A F L 0.56 0.00 0.00 0.44 0.00 H4 H11 H11 H11 H18 A A A A B 48 91 94 95 29
5 H5E0T0C0D0 lhnnhnnnnn 2:1+1+1 1.22 V A F I L 0.56 0.00 0.44 5.08 0.00 H4 H11 H11 H11 H18 A A A A B 48 94 95 98 29
4 H4E0T0C0D0 hnnnnh :2+:2 42.80 V N Q F 0.56 88.23 41.56 40.86 H4 H4 H18 H18 A A B B 48 51 28 32
4 H4E0T0C0D0 nnnhhl 2:1+1 20.75 V Q L F 0.56 41.56 0.00 40.86 H4 H18 H18 H18 A B B B 48 28 29 32
3 H3E0T0C0D0 nhn :2+1 62.69 E K L 45.11 127.30 15.65 H4 H6 H6 A A A 49 53 56
3 H3E0T0C0D0 nnl 2+1 94.92 E K K 45.11 112.35 127.30 H4 H4 H6 A A A 49 50 53
4 H3E0T0C1D0 nnnnnn 1+1+1+1 5.30 L L F C 2.37 15.65 0.44 2.74 C5 H6 H11 H18 A A A B 52 56 95 25
4 H3E0T0C1D0 lnnnnn 2+1+1 8.65 L C L C 2.37 13.82 15.65 2.74 C5 H6 H6 H18 A A A B 52 55 56 25
4 H3E0T0C1D0 lnnnnn 2+1+1 21.63 L C E C 2.37 13.82 67.60 2.74 C5 H6 H18 H18 A A B B 52 55 24 25
4 H3E0T0C1D0 nnnhhl 2:1+1 28.57 L E C Q 2.37 67.60 2.74 41.56 C5 H18 H18 H18 A B B B 52 24 25 28
4 H3E0T0C1D0 nnnhhl 2:1+1 11.67 L C Q L 2.37 2.74 41.56 0.00 C5 H18 H18 H18 A B B B 52 25 28 29
4 H3E0T0C1D0 nnnnnh :2+1+1 1.39 L F C L 2.37 0.44 2.74 0.00 C5 H11 H18 H18 A A B B 52 95 25 29
3 H3E0T0C0D0 hhl 2:1 77.65 K L D 127.30 15.65 90.01 H6 H6 H6 A A A 53 56 57
3 H3E0T0C0D0 hhl 2:1 100.24 K S D 127.30 83.42 90.01 H6 H6 H6 A A A 53 54 57
3 H2E0T0C1D0 nhl 2:1 91.49 S D N 83.42 90.01 101.04 H6 H6 C7 A A A 54 57 58
3 H2E0T0C1D0 nnl 2+1 66.09 S C N 83.42 13.82 101.04 H6 H6 C7 A A A 54 55 58
4 H2E0T0C2D0 lnnnnn 2+1+1 47.13 C N V L 13.82 101.04 34.74 38.91 H6 C7 C7 H18 A A A B 55 58 59 21
4 H4E0T0C0D0 nnnhhl 2:1+1 30.77 C L E C 13.82 38.91 67.60 2.74 H6 H18 H18 H18 A B B B 55 21 24 25
3 H2E0T0C1D0 nnl 2+1 21.40 C L V 13.82 15.65 34.74 H6 H6 C7 A A A 55 56 59
4 H4E0T0C0D0 nnnnnn 1+1+1+1 8.76 L L F C 15.65 16.20 0.44 2.74 H6 H8 H11 H18 A A A B 56 70 95 25
3 H2E0T0C1D0 nnn 1+1+1 22.20 L V L 15.65 34.74 16.20 H6 C7 H8 A A A 56 59 70
3 H3E0T0C0D0 nnl 2+1 40.75 L D K 15.65 90.01 16.60 H6 H6 H11 A A A 56 57 102
3 H3E0T0C0D0 nhn :2+1 12.44 L I K 15.65 5.08 16.60 H6 H11 H11 A A A 56 98 102
3 H2E0T0C1D0 nnn 1+1+1 22.33 L V K 15.65 34.74 16.60 H6 C7 H11 A A A 56 59 102
3 H3E0T0C0D0 nhn :2+1 84.11 D K R 90.01 16.60 145.71 H6 H11 H11 A A A 57 102 105
3 H0E0T0C3D0 lll 3 75.64 N V N 101.04 34.74 91.15 C7 C7 C7 A A A 58 59 60
4 H2E0T0C2D0 lnnnnh 2+:2 21.95 V V K Q 34.74 0.02 16.60 36.44 C7 C7 H11 H11 A A A A 59 61 102 106
3 H1E0T0C2D0 nnl 2+1 16.99 V V L 34.74 0.02 16.20 C7 C7 H8 A A A 59 61 70
3 H1E0T0C2D0 nnl 2+1 54.11 V N Q 34.74 91.15 36.44 C7 C7 H11 A A A 59 60 106
3 H2E0T0C1D0 nnn 1+1+1 29.95 V L L 34.74 16.20 38.91 C7 H8 H18 A A B 59 70 21
3 H1E0T0C2D0 nnl 2+1 59.52 N V T 91.15 47.41 40.00 C7 C7 H8 A A A 60 62 66
3 H1E0T0C2D0 nnl 2+1 58.33 N V Q 91.15 47.41 36.44 C7 C7 H11 A A A 60 62 106
4 H2E0T0C2D0 lnnnnn 2+1+1 9.71 V S A L 0.02 37.69 0.05 1.07 C7 C7 H8 H11 A A A A 61 63 67 103
4 H1E0T0C3D0 llnlnn 3+1 21.55 V V S L 0.02 47.41 37.69 1.07 C7 C7 C7 H11 A A A A 61 62 63 103
4 H3E0T0C1D0 nnnnnh :2+1+1 0.65 V A L L 0.02 0.05 1.46 1.07 C7 H8 H11 H11 A A A A 61 67 99 103
4 H3E0T0C1D0 nnnhhl 2:1+1 4.79 V L K L 0.02 1.46 16.60 1.07 C7 H11 H11 H11 A A A A 61 99 102 103
4 H3E0T0C1D0 nnnhhl 2:1+1 13.53 V K L Q 0.02 16.60 1.07 36.44 C7 H11 H11 H11 A A A A 61 102 103 106
4 H2E0T0C2D0 lnnnnh 2+:2 21.23 V V L Q 0.02 47.41 1.07 36.44 C7 C7 H11 H11 A A A A 61 62 103 106
4 H2E0T0C2D0 lnnnnl 2+2 19.44 V S T A 0.02 37.69 40.00 0.05 C7 C7 H8 H8 A A A A 61 63 66 67
4 H1E0T0C3D0 llnlnn 3+1 31.28 V V S T 0.02 47.41 37.69 40.00 C7 C7 C7 H8 A A A A 61 62 63 66
4 H3E0T0C1D0 nnnhhl 2:1+1 14.07 V T A L 0.02 40.00 0.05 16.20 C7 H8 H8 H8 A A A A 61 66 67 70
4 H3E0T0C1D0 nnnnnh :2+1+1 4.43 V A L L 0.02 0.05 16.20 1.46 C7 H8 H8 H11 A A A A 61 67 70 99
4 H2E0T0C2D0 nnnlnh 2:1+1 28.29 V L Q Q 47.41 1.07 36.44 28.23 C7 H11 H11 C12 A A A A 62 103 106 107
4 H1E0T0C3D0 lnnnnn 2+1+1 28.60 V S L Q 47.41 37.69 1.07 28.23 C7 C7 H11 C12 A A A A 62 63 103 107
3 H0E0T0C3D0 nnl 2+1 70.86 V Q I 47.41 28.23 136.95 C7 C12 C12 A A A 62 107 108
4 H3E0T0C1D0 nnnlnh 2:1+1 17.13 S V A L 37.69 29.70 0.05 1.07 C7 H8 H8 H11 A A A A 63 64 67 103
4 H2E0T0C2D0 lnnnnn 2+1+1 24.17 S V L Q 37.69 29.70 1.07 28.23 C7 H8 H11 C12 A A A A 63 64 103 107
3 H2E0T0C1D0 lll 3 50.28 S V D 37.69 29.70 83.46 C7 H8 H8 A A A 63 64 65
3 H2E0T0C1D0 lnl 3 53.72 S D T 37.69 83.46 40.00 C7 H8 H8 A A A 63 65 66
4 H3E0T0C1D0 nnnnnn 1+1+1+1 17.90 V L Q T 29.70 1.07 28.23 12.61 H8 H11 C12 H13 A A A A 64 103 107 114
4 H4E0T0C0D0 nnnnnh :2+1+1 10.87 V L T I 29.70 1.07 12.61 0.10 H8 H11 H13 H13 A A A A 64 103 114 118
4 H2E0T0C2D0 nnnnnn 1+1+1+1 36.60 V Q D T 29.70 28.23 75.86 12.61 H8 C12 C12 H13 A A A A 64 107 111 114
4 H4E0T0C0D0 nnnhhl 2:1+1 29.18 V T E I 29.70 12.61 74.29 0.10 H8 H13 H13 H13 A A A A 64 114 117 118
4 H4E0T0C0D0 nnnnnh :2+1+1 7.73 V A L I 29.70 0.05 1.07 0.10 H8 H8 H11 H13 A A A A 64 67 103 118
4 H4E0T0C0D0 hnnnnh :2+:2 8.61 V A I F 29.70 0.05 0.10 4.57 H8 H8 H13 H13 A A A A 64 67 118 121
4 H4E0T0C0D0 nnnhhl 2:1+1 28.30 V A R F 29.70 0.05 78.86 4.57 H8 H8 H8 H13 A A A A 64 67 68 121
4 H4E0T0C0D0 hnnnnh :2+:2 46.86 V R E F 29.70 78.86 74.29 4.57 H8 H8 H13 H13 A A A A 64 68 117 121
3 H3E0T0C0D0 hhl 2:1 64.01 V D R 29.70 83.46 78.86 H8 H8 H8 A A A 64 65 68
4 H4E0T0C0D0 nnnhhl 2:1+1 27.16 V E I F 29.70 74.29 0.10 4.57 H8 H13 H13 H13 A A A A 64 117 118 121
3 H3E0T0C0D0 hhl 2:1 76.66 D R T 83.46 78.86 67.66 H8 H8 H8 A A A 65 68 69
3 H3E0T0C0D0 hhl 2:1 63.71 D T T 83.46 40.00 67.66 H8 H8 H8 A A A 65 66 69
3 H3E0T0C0D0 hhl 2:1 41.29 T T L 40.00 67.66 16.20 H8 H8 H8 A A A 66 69 70
4 H4E0T0C0D0 nnnhhl 2:1+1 4.43 A L F L 0.05 16.20 0.00 1.46 H8 H8 H8 H11 A A A A 67 70 71 99
4 H4E0T0C0D0 nnnnnh :2+1+1 1.52 A F L F 0.05 0.00 1.46 4.57 H8 H8 H11 H13 A A A A 67 71 99 121
4 H4E0T0C0D0 nnnnnh :2+1+1 0.67 A L L I 0.05 1.46 1.07 0.10 H8 H11 H11 H13 A A A A 67 99 103 118
4 H4E0T0C0D0 nnnnnh :2+1+1 1.55 A L I F 0.05 1.46 0.10 4.57 H8 H11 H13 H13 A A A A 67 99 118 121
4 H4E0T0C0D0 nnnhhl 2:1+1 20.87 A R F F 0.05 78.86 0.00 4.57 H8 H8 H8 H13 A A A A 67 68 71 121
4 H4E0T0C0D0 nnnhhl 2:1+1 36.50 R F N F 78.86 0.00 62.58 4.57 H8 H8 H8 H13 A A A A 68 71 72 121
3 H3E0T0C0D0 hhl 2:1 69.70 R T N 78.86 67.66 62.58 H8 H8 H8 A A A 68 69 72
3 H3E0T0C0D0 hhl 2:1 68.85 T N Q 67.66 62.58 76.31 H8 H8 H8 A A A 69 72 73
3 H3E0T0C0D0 hhl 2:1 53.39 T L Q 67.66 16.20 76.31 H8 H8 H8 A A A 69 70 73
4 H4E0T0C0D0 nnnhhl 2:1+1 4.16 L F V F 16.20 0.00 0.00 0.44 H8 H8 H8 H11 A A A A 70 71 74 95
4 H4E0T0C0D0 nnnnnh :2+1+1 4.85 L V F C 16.20 0.00 0.44 2.74 H8 H8 H11 H18 A A A B 70 74 95 25
4 H4E0T0C0D0 nnnhhl 2:1+1 28.86 L Q V E 16.20 76.31 0.00 22.91 H8 H8 H8 H18 A A A B 70 73 74 22
4 H4E0T0C0D0 hnnnnh :2+:2 10.46 L V E C 16.20 0.00 22.91 2.74 H8 H8 H18 H18 A A B B 70 74 22 25
4 H4E0T0C0D0 lnnnnh 2+:2 4.53 L F F L 16.20 0.00 0.44 1.46 H8 H8 H11 H11 A A A A 70 71 95 99
4 H4E0T0C0D0 nnnhhl 2:1+1 20.19 L L E C 16.20 38.91 22.91 2.74 H8 H18 H18 H18 A B B B 70 21 22 25
4 H4E0T0C0D0 hnnnnh :2+:2 0.11 F M I F 0.00 0.00 0.00 0.44 H8 H8 H11 H11 A A A A 71 75 92 95
4 H4E0T0C0D0 nnnnnh :2+1+1 4.89 F M I F 0.00 0.00 0.00 19.56 H8 H8 H11 H13 A A A A 71 75 92 125
4 H4E0T0C0D0 nnnhhl 2:1+1 20.54 F N M F 0.00 62.58 0.00 19.56 H8 H8 H8 H13 A A A A 71 72 75 125
4 H4E0T0C0D0 nnnhhl 2:1+1 0.11 F V M F 0.00 0.00 0.00 0.44 H8 H8 H8 H11 A A A A 71 74 75 95
4 H4E0T0C0D0 nnnhhl 2:1+1 0.11 F I F E 0.00 0.00 0.44 0.00 H8 H11 H11 H11 A A A A 71 92 95 96
4 H4E0T0C0D0 nnnnnh :2+1+1 0.00 F I E V 0.00 0.00 0.00 0.00 H8 H11 H11 H13 A A A A 71 92 96 122
4 H4E0T0C0D0 nnnhhl 2:1+1 0.47 F F E L 0.00 0.44 0.00 1.46 H8 H11 H11 H11 A A A A 71 95 96 99
4 H4E0T0C0D0 nnnhhl 2:1+1 6.03 F F V F 0.00 4.57 0.00 19.56 H8 H13 H13 H13 A A A A 71 121 122 125
4 H4E0T0C0D0 lnnnnh 2+:2 21.68 F N F F 0.00 62.58 4.57 19.56 H8 H8 H13 H13 A A A A 71 72 121 125
4 H4E0T0C0D0 nnnnnh :2+1+1 4.89 F I V F 0.00 0.00 0.00 19.56 H8 H11 H13 H13 A A A A 71 92 122 125
4 H4E0T0C0D0 nnnhhl 2:1+1 46.03 N M E F 62.58 0.00 101.97 19.56 H8 H8 H8 H13 A A A A 72 75 76 125
3 H3E0T0C0D0 hhl 2:1 80.29 N Q E 62.58 76.31 101.97 H8 H8 H8 A A A 72 73 76
4 H4E0T0C0D0 nnnhhl 2:1+1 40.40 Q V K E 76.31 0.00 62.39 22.91 H8 H8 H8 H18 A A A B 73 74 77 22
3 H3E0T0C0D0 hhl 2:1 80.22 Q E K 76.31 101.97 62.39 H8 H8 H8 A A A 73 76 77
4 H4E0T0C0D0 nnnhhl 2:1+1 16.12 V K E A 0.00 62.39 0.07 2.04 H8 H8 H8 H18 A A A B 74 77 78 26
4 H4E0T0C0D0 hnnnnh :2+:2 21.84 V K E A 0.00 62.39 22.91 2.04 H8 H8 H18 H18 A A B B 74 77 22 26
4 H4E0T0C0D0 nnnhhl 2:1+1 6.92 V E C A 0.00 22.91 2.74 2.04 H8 H18 H18 H18 A B B B 74 22 25 26
4 H4E0T0C0D0 nnnhhl 2:1+1 1.20 V C A L 0.00 2.74 2.04 0.00 H8 H18 H18 H18 A B B B 74 25 26 29
4 H4E0T0C0D0 hnnnnh :2+:2 0.53 V E A L 0.00 0.07 2.04 0.00 H8 H8 H18 H18 A A B B 74 78 26 29
4 H4E0T0C0D0 lnnnnn 2+1+1 0.11 V M F L 0.00 0.00 0.44 0.00 H8 H8 H11 H18 A A A B 74 75 95 29
4 H4E0T0C0D0 nnnnnh :2+1+1 0.80 V F C L 0.00 0.44 2.74 0.00 H8 H11 H18 H18 A A B B 74 95 25 29
4 H4E0T0C0D0 nnnhhl 2:1+1 0.02 V M E L 0.00 0.00 0.07 0.00 H8 H8 H8 H18 A A A B 74 75 78 29
4 H3E0T1C0D0 nnnlnh 2:1+1 5.89 M E F I 0.00 0.07 23.48 0.00 H8 H8 T9 H11 A A A A 75 78 79 92
4 H4E0T0C0D0 lnnnnh 2+:2 0.02 M E T I 0.00 0.07 0.00 0.00 H8 H8 H11 H11 A A A A 75 78 91 92
4 H4E0T0C0D0 nnnhhl 2:1+1 0.11 M T I F 0.00 0.00 0.00 0.44 H8 H11 H11 H11 A A A A 75 91 92 95
4 H3E0T1C0D0 nnnnnn 1+1+1+1 10.76 M F I F 0.00 23.48 0.00 19.56 H8 T9 H11 H13 A A A A 75 79 92 125
4 H3E0T1C0D0 lnnnnn 2+1+1 36.25 M E F F 0.00 101.97 23.48 19.56 H8 H8 T9 H13 A A A A 75 76 79 125
4 H4E0T0C0D0 nnnnnh :2+1+1 0.02 M E T L 0.00 0.07 0.00 0.00 H8 H8 H11 H18 A A A B 75 78 91 29
4 H4E0T0C0D0 nnnnnh :2+1+1 0.11 M T F L 0.00 0.00 0.44 0.00 H8 H11 H11 H18 A A A B 75 91 95 29
3 H2E0T1C0D0 nnl 2+1 90.97 E K E 101.97 62.39 108.56 H8 H8 T9 A A A 76 77 80
4 H4E0T0C0D0 nnnhhl 2:1+1 38.53 K E V A 62.39 22.91 66.77 2.04 H8 H18 H18 H18 A B B B 77 22 23 26
4 H4E0T0C0D0 nnnhhl 2:1+1 46.85 K V A T 62.39 66.77 2.04 56.19 H8 H18 H18 H18 A B B B 77 23 26 27
4 H4E0T0C0D0 lnnnnh 2+:2 30.30 K E A R 62.39 0.07 2.04 56.68 H8 H8 H18 H18 A A B B 77 78 26 30
4 H4E0T0C0D0 nnnhhl 2:1+1 44.33 K A T R 62.39 2.04 56.19 56.68 H8 H18 H18 H18 A B B B 77 26 27 30
3 H2E0T1C0D0 nnn 1+1+1 75.88 K E R 62.39 108.56 56.68 H8 T9 H18 A A B 77 80 30
5 H5E0T0C0D0 hnnnnnnnhn :2+:2+1 0.58 E R T L G 0.07 2.83 0.00 0.00 0.00 H8 H11 H11 H18 H18 A A A B B 78 88 91 29 33
4 H4E0T0C0D0 nnnhhl 2:1+1 0.72 E R T I 0.07 2.83 0.00 0.00 H8 H11 H11 H11 A A A A 78 88 91 92
4 H2E0T2C0D0 lnnlnn 3+1 22.39 E F D R 0.07 23.48 63.19 2.83 H8 T9 T9 H11 A A A A 78 79 81 88
4 H3E0T1C0D0 lnnnnh 2+:2 6.60 E F R I 0.07 23.48 2.83 0.00 H8 T9 H11 H11 A A A A 78 79 88 92
4 H3E0T1C0D0 nnnnnn 1+1+1+1 30.69 E D R R 0.07 63.19 2.83 56.68 H8 T9 H11 H18 A A A B 78 81 88 30
5 H5E0T0C0D0 lhnnhnnnnn 2:1+1+1 11.92 E R L R G 0.07 2.83 0.00 56.68 0.00 H8 H11 H18 H18 H18 A A B B B 78 88 29 30 33
4 H4E0T0C0D0 nnnhhl 2:1+1 14.70 E A L R 0.07 2.04 0.00 56.68 H8 H18 H18 H18 A B B B 78 26 29 30
5 H1E0T1C3D0 nnnnllnlnn 3+1+1 34.85 F I I N R 23.48 90.16 38.35 19.41 2.83 T9 C10 C10 C10 H11 A A A A A 79 83 84 85 88
4 H0E0T2C2D0 llnlnn 3+1 53.99 F G I I 23.48 63.97 90.16 38.35 T9 T9 C10 C10 A A A A 79 82 83 84
5 H2E0T1C2D0 lnnnnnnlnn 2+2+1 16.95 F I N R I 23.48 38.35 19.41 2.83 0.68 T9 C10 C10 H11 H11 A A A A A 79 84 85 88 89
4 H2E0T1C1D0 nnnnnn 1+1+1+1 15.84 F I I T 23.48 38.35 0.68 0.86 T9 C10 H11 H13 A A A A 79 84 89 130
4 H0E0T3C1D0 llnlnl 4 60.20 F D G I 23.48 63.19 63.97 90.16 T9 T9 T9 C10 A A A A 79 81 82 83
4 H1E0T2C1D0 lnnlnn 3+1 44.91 F D I R 23.48 63.19 90.16 2.83 T9 T9 C10 H11 A A A A 79 81 83 88
4 H3E0T1C0D0 nnnhhl 2:1+1 6.75 F R I I 23.48 2.83 0.68 0.00 T9 H11 H11 H11 A A A A 79 88 89 92
4 H3E0T1C0D0 nnnnnh :2+1+1 6.25 F I I T 23.48 0.68 0.00 0.86 T9 H11 H11 H13 A A A A 79 89 92 130
4 H3E0T1C0D0 nnnnnh :2+1+1 10.97 F I F T 23.48 0.00 19.56 0.86 T9 H11 H13 H13 A A A A 79 92 125 130
3 H1E0T2C0D0 nnl 2+1 76.14 E D R 108.56 63.19 56.68 T9 T9 H18 A A B 80 81 30
4 H2E0T1C1D0 lnnnnn 2+1+1 49.82 D I R D 63.19 90.16 2.83 43.11 T9 C10 H11 H18 A A A B 81 83 88 34
4 H3E0T1C0D0 nnnnnh :2+1+1 41.45 D R R D 63.19 2.83 56.68 43.11 T9 H11 H18 H18 A A B B 81 88 30 34
4 H2E0T0C2D0 lnnnnn 2+1+1 38.88 I N R D 90.16 19.41 2.83 43.11 C10 C10 H11 H18 A A A B 83 85 88 34
4 H2E0T0C2D0 lnnnnn 2+1+1 29.06 I N I W 38.35 19.41 0.68 57.79 C10 C10 H11 H13 A A A A 84 85 89 133
4 H3E0T0C1D0 nnnnnh :2+1+1 24.42 I I T W 38.35 0.68 0.86 57.79 C10 H11 H13 H13 A A A A 84 89 130 133
3 H2E0T0C1D0 nnl 2+1 36.77 I N T 38.35 71.10 0.86 C10 H13 H13 A A A 84 129 130
4 H3E0T0C1D0 lnnnnh 2+:2 12.83 N G G N 19.41 0.00 0.00 31.91 C10 H11 H18 H18 A A B B 85 87 33 37
4 H3E0T0C1D0 llnlnn 3+1 16.84 N W G N 19.41 16.02 0.00 31.91 C10 H11 H11 H18 A A A B 85 86 87 37
4 H3E0T0C1D0 lnnnnn 2+1+1 31.28 N W W N 19.41 16.02 57.79 31.91 C10 H11 H13 H18 A A A B 85 86 133 37
4 H3E0T0C1D0 nnnhhl 2:1+1 23.61 N G D N 19.41 0.00 43.11 31.91 C10 H18 H18 H18 A B B B 85 33 34 37
4 H3E0T0C1D0 lnnlnn 3+1 5.56 N G R G 19.41 0.00 2.83 0.00 C10 H11 H11 H18 A A A B 85 87 88 33
4 H3E0T0C1D0 lnnnnn 2+1+1 16.34 N R G D 19.41 2.83 0.00 43.11 C10 H11 H18 H18 A A B B 85 88 33 34
4 H3E0T0C1D0 nnnlnh 2:1+1 23.48 N W I W 19.41 16.02 0.68 57.79 C10 H11 H11 H13 A A A A 85 86 89 133
5 H5E0T0C0D0 lnnnnnnlnn 2+2+1 19.83 G K F L N 0.00 40.01 14.71 12.53 31.91 H11 H15 H15 H18 H18 A A A B B 87 147 148 36 37
4 H4E0T0C0D0 nnnnnh :2+1+1 6.85 G V F L 0.00 0.17 14.71 12.53 H11 H11 H15 H18 A A A B 87 90 148 36
4 H4E0T0C0D0 nnnhhl 2:1+1 3.17 G V T L 0.00 0.17 0.00 12.53 H11 H11 H11 H18 A A A B 87 90 91 36
4 H4E0T0C0D0 hnnnnh :2+:2 3.13 G T G L 0.00 0.00 0.00 12.53 H11 H11 H18 H18 A A B B 87 91 33 36
4 H4E0T0C0D0 nnnhhl 2:1+1 11.11 G G L N 0.00 0.00 12.53 31.91 H11 H18 H18 H18 A B B B 87 33 36 37
4 H4E0T0C0D0 nnnhhl 2:1+1 0.71 G R T G 0.00 2.83 0.00 0.00 H11 H11 H11 H18 A A A B 87 88 91 33
5 H5E0T0C0D0 lnnnnnnlnn 2+2+1 20.53 W G K F N 16.02 0.00 40.01 14.71 31.91 H11 H11 H15 H15 H18 A A A A B 86 87 147 148 37
4 H4E0T0C0D0 nnnhhl 2:1+1 7.73 W G V F 16.02 0.00 0.17 14.71 H11 H11 H11 H15 A A A A 86 87 90 148
4 H4E0T0C0D0 nnnhhl 2:1+1 25.66 R R G D 2.83 56.68 0.00 43.11 H11 H18 H18 H18 A B B B 88 30 33 34
3 H3E0T0C0D0 hhl 2:1 0.28 I V F 0.68 0.17 0.00 H11 H11 H11 A A A 89 90 93
3 H3E0T0C0D0 hhl 2:1 5.62 W I V 16.02 0.68 0.17 H11 H11 H11 A A A 86 89 90
4 H4E0T0C0D0 hnnnnh :2+:2 7.79 W V F F 16.02 0.17 0.24 14.71 H11 H11 H15 H15 A A A A 86 90 144 148
4 H4E0T0C0D0 nnnhhl 2:1+1 10.21 T L F G 0.00 0.00 40.86 0.00 H11 H18 H18 H18 A B B B 91 29 32 33
4 H4E0T0C0D0 nnnhhl 2:1+1 13.35 T F G L 0.00 40.86 0.00 12.53 H11 H18 H18 H18 A B B B 91 32 33 36
4 H4E0T0C0D0 lnnnnh 2+:2 0.00 I F V I 0.00 0.00 0.00 0.00 H11 H11 H13 H13 A A A A 92 93 122 126
4 H4E0T0C0D0 nnnhhl 2:1+1 0.17 I I F I 0.68 0.00 0.00 0.00 H11 H11 H11 H13 A A A A 89 92 93 126
4 H4E0T0C0D0 nnnhhl 2:1+1 4.89 I V F I 0.00 0.00 19.56 0.00 H11 H13 H13 H13 A A A A 92 122 125 126
4 H4E0T0C0D0 nnnhhl 2:1+1 5.10 I F I T 0.00 19.56 0.00 0.86 H11 H13 H13 H13 A A A A 92 125 126 130
4 H4E0T0C0D0 hnnnnh :2+:2 0.39 I I I T 0.68 0.00 0.00 0.86 H11 H11 H13 H13 A A A A 89 92 126 130
4 H4E0T0C0D0 nnnhhl 2:1+1 0.00 I F E V 0.00 0.00 0.00 0.00 H11 H11 H11 H13 A A A A 92 93 96 122
3 H3E0T0C0D0 hhl 2:1 2.33 F I L 0.44 5.08 1.46 H11 H11 H11 A A A 95 98 99
4 H4E0T0C0D0 nnnhhl 2:1+1 0.03 E I S V 0.00 0.10 0.00 0.00 H11 H13 H13 H13 A A A A 96 118 119 122
4 H4E0T0C0D0 nnnhhl 2:1+1 1.39 E L I I 0.00 1.46 3.99 0.10 H11 H11 H11 H13 A A A A 96 99 100 118
3 H3E0T0C0D0 hhl 2:1 35.75 I K K 5.08 85.57 16.60 H11 H11 H11 A A A 98 101 102
3 H3E0T0C0D0 hhl 2:1 7.71 I L K 5.08 1.46 16.60 H11 H11 H11 A A A 98 99 102
4 H4E0T0C0D0 nnnhhl 2:1+1 1.66 L I L I 1.46 3.99 1.07 0.10 H11 H11 H11 H13 A A A A 99 100 103 118
4 H4E0T0C0D0 hnnnnh :2+:2 4.44 I L T I 3.99 1.07 12.61 0.10 H11 H11 H13 H13 A A A A 100 103 114 118
3 H3E0T0C0D0 hhl 2:1 47.72 I L L 3.99 1.07 138.09 H11 H11 H11 A A A 100 103 104
4 H4E0T0C0D0 nnnhhl 2:1+1 9.51 I T Y I 3.99 12.61 21.33 0.10 H11 H13 H13 H13 A A A A 100 114 115 118
3 H3E0T0C0D0 hhl 2:1 123.12 K L R 85.57 138.09 145.71 H11 H11 H11 A A A 101 104 105
3 H3E0T0C0D0 hhl 2:1 82.63 K K R 85.57 16.60 145.71 H11 H11 H11 A A A 101 102 105
3 H3E0T0C0D0 hhl 2:1 66.25 K R Q 16.60 145.71 36.44 H11 H11 H11 A A A 102 105 106
3 H2E0T0C1D0 nnl 2+1 55.80 L L Q 1.07 138.09 28.23 H11 H11 C12 A A A 103 104 107
4 H0E0T0C4D0 llnlll 4 88.36 Q I A P 28.23 136.95 75.81 112.44 C12 C12 C12 C12 A A A A 107 108 109 110
4 H0E0T0C4D0 llnlnl 4 73.09 Q A P D 28.23 75.81 112.44 75.86 C12 C12 C12 C12 A A A A 107 109 110 111
3 H0E0T0C3D0 lll 3 108.82 P D V 112.44 75.86 138.16 C12 C12 C12 A A A 110 111 112
3 H0E0T0C3D0 lll 3 98.11 D V D 75.86 138.16 80.30 C12 C12 C12 A A A 111 112 113
3 H1E0T0C2D0 lnl 3 75.54 D V T 75.86 138.16 12.61 C12 C12 H13 A A A 111 112 114
4 H2E0T0C2D0 lnnlnl 4 76.08 V D Y K 138.16 80.30 21.33 64.52 C12 C12 H13 H13 A A A A 112 113 115 116
3 H2E0T0C1D0 lnl 3 57.37 V T Y 138.16 12.61 21.33 C12 H13 H13 A A A 112 114 115
3 H2E0T0C1D0 nnl 2+1 73.04 D K E 80.30 64.52 74.29 C12 H13 H13 A A A 113 116 117
3 H3E0T0C0D0 hhl 2:1 80.44 K E Y 64.52 74.29 102.52 H13 H13 H13 A A A 116 117 120
3 H3E0T0C0D0 hhl 2:1 60.46 E Y F 74.29 102.52 4.57 H13 H13 H13 A A A 117 120 121
3 H3E0T0C0D0 hhl 2:1 1.56 I F V 0.10 4.57 0.00 H13 H13 H13 A A A 118 121 122
3 H3E0T0C0D0 hhl 2:1 58.86 Y F E 102.52 4.57 69.50 H13 H13 H13 A A A 120 121 124
3 H3E0T0C0D0 hhl 2:1 31.21 F E F 4.57 69.50 19.56 H13 H13 H13 A A A 121 124 125
4 H4E0T0C0D0 nnnhhl 2:1+1 0.17 I V A I 0.66 0.00 0.00 0.00 H2 H13 H13 H13 A A A A 9 122 123 126
4 H4E0T0C0D0 nnnnnh :2+1+1 0.17 I F V I 0.66 0.00 0.00 0.00 H2 H11 H13 H13 A A A A 9 93 122 126
4 H4E0T0C0D0 nnnhhl 2:1+1 16.05 I A I M 0.66 0.00 0.00 63.53 H2 H13 H13 H13 A A A A 9 123 126 127
3 H3E0T0C0D0 hhl 2:1 80.49 E M N 69.50 63.53 108.45 H13 H13 H13 A A A 124 127 128
3 H3E0T0C0D0 hhl 2:1 65.84 E F N 69.50 19.56 108.45 H13 H13 H13 A A A 124 125 128
3 H3E0T0C0D0 hhl 2:1 66.37 F N N 19.56 108.45 71.10 H13 H13 H13 A A A 125 128 129
3 H3E0T0C0D0 hhl 2:1 30.51 F N T 19.56 71.10 0.86 H13 H13 H13 A A A 125 129 130
4 H4E0T0C0D0 nnnhhl 2:1+1 19.89 I I M G 0.66 0.00 63.53 15.36 H2 H13 H13 H13 A A A A 9 126 127 131
4 H3E0T0C1D0 nnnnnh :2+1+1 30.42 C I M G 42.13 0.66 63.53 15.36 C1 H2 H13 H13 A A A A 4 9 127 131
3 H3E0T0C0D0 hhl 2:1 62.45 M N G 63.53 108.45 15.36 H13 H13 H13 A A A 127 128 131
4 H4E0T0C0D0 nnnhhl 2:1+1 15.07 I T W I 0.68 0.86 57.79 0.96 H11 H13 H13 H13 A A A A 89 130 133 134
4 H4E0T0C0D0 nnnhhh :3+1 0.62 I I T I 0.68 0.00 0.86 0.96 H11 H13 H13 H13 A A A A 89 126 130 134
4 H4E0T0C0D0 hhhlhh 2:1:1 4.29 I T G I 0.00 0.86 15.36 0.96 H13 H13 H13 H13 A A A A 126 130 131 134
3 H3E0T0C0D0 lll 3 47.27 T G E 0.86 15.36 125.60 H13 H13 H13 A A A 130 131 132
3 H3E0T0C0D0 lhl 3 61.42 T E W 0.86 125.60 57.79 H13 H13 H13 A A A 130 132 133
4 H3E0T0C1D0 nnnnnh :2+1+1 14.78 C I G I 42.13 0.66 15.36 0.96 C1 H2 H13 H13 A A A A 4 9 131 134
4 H3E0T0C1D0 nnnhhl 2:1+1 49.50 C G I R 42.13 15.36 0.96 139.54 C1 H13 H13 H13 A A A A 4 131 134 135
4 H4E0T0C0D0 nnnhhh :3+1 4.25 I I G I 0.66 0.00 15.36 0.96 H2 H13 H13 H13 A A A A 9 126 131 134
3 H3E0T0C0D0 hhl 2:1 93.50 G E R 15.36 125.60 139.54 H13 H13 H13 A A A 131 132 135
3 H3E0T0C0D0 hhl 2:1 126.89 E R Q 125.60 139.54 115.53 H13 H13 H13 A A A 132 135 136
3 H3E0T0C0D0 hhl 2:1 99.64 E W Q 125.60 57.79 115.53 H13 H13 H13 A A A 132 133 136
4 H4E0T0C0D0 lnnnnh 2+:2 18.86 W I W I 16.02 0.68 57.79 0.96 H11 H11 H13 H13 A A A A 86 89 133 134
4 H3E0T0C1D0 lnnnnn 2+1+1 34.02 W W I N 16.02 57.79 0.96 61.31 H11 H13 H13 C14 A A A A 86 133 134 137
3 H2E0T0C1D0 nhl 2:1 78.21 W Q N 57.79 115.53 61.31 H13 H13 C14 A A A 133 136 137
5 H3E0T0C2D0 lnnnnnnlnn 2+2+1 43.97 C I R G G 42.13 0.96 139.54 33.17 4.03 C1 H13 H13 C14 H15 A A A A A 4 134 135 138 139
3 H2E0T0C1D0 nnn 1+1+1 28.41 W N G 16.02 61.31 7.90 H11 C14 H15 A A A 86 137 143
3 H1E0T0C2D0 nnl 2+1 31.81 I N G 0.96 61.31 33.17 H13 C14 C14 A A A 134 137 138
3 H1E0T0C2D0 nnl 2+1 34.13 N G G 61.31 33.17 7.90 C14 C14 H15 A A A 137 138 143
4 H1E0T0C3D0 lnnnnl 2+2 28.87 D C G G 36.14 42.13 33.17 4.03 C1 C1 C14 H15 A A A A 3 4 138 139
4 H2E0T0C2D0 nnnlnh 2:1+1 45.71 D G G N 36.14 33.17 4.03 109.50 C1 C14 H15 H15 A A A A 3 138 139 142
4 H3E0T0C1D0 lnnhhl 2:2 38.65 G G N G 33.17 4.03 109.50 7.90 C14 H15 H15 H15 A A A A 138 139 142 143
4 H2E0T0C2D0 lnnnnn 2+1+1 67.86 D G E N 36.14 33.17 92.63 109.50 C1 C14 H15 H15 A A A A 3 138 141 142
3 H3E0T0C0D0 hhl 2:1 109.31 E N K 92.63 109.50 125.81 H15 H15 H15 A A A 141 142 146
3 H3E0T0C0D0 hhl 2:1 81.07 N G K 109.50 7.90 125.81 H15 H15 H15 A A A 142 143 146
3 H3E0T0C0D0 hhl 2:1 75.27 E V K 92.63 7.36 125.81 H15 H15 H15 A A A 141 145 146
3 H2E0T0C1D0 nnl 2+1 62.99 V K E 7.36 125.81 55.80 H15 H15 C16 A A A 145 146 149
3 H3E0T0C0D0 hhl 2:1 57.91 G K K 7.90 125.81 40.01 H15 H15 H15 A A A 143 146 147
5 H5E0T0C0D0 lnnnnnnlhh 2:1+2 30.52 K F L N Q 40.01 14.71 12.53 31.91 53.45 H15 H15 H18 H18 H18 A A B B B 147 148 36 37 40
4 H4E0T0C0D0 nnnhhl 2:1+1 17.74 W F K F 16.02 0.24 40.01 14.71 H11 H15 H15 H15 A A A A 86 144 147 148
4 H4E0T0C0D0 nnnhhl 2:1+1 16.04 W G F K 16.02 7.90 0.24 40.01 H11 H15 H15 H15 A A A A 86 143 144 147
4 H3E0T0C1D0 nnnlnh 2:1+1 62.87 K N Q K 40.01 31.91 53.45 126.09 H15 H18 H18 C19 A B B B 147 37 40 41
3 H2E0T0C1D0 nnl 2+1 41.32 F E Q 14.71 55.80 53.45 H15 C16 H18 A A B 148 149 40
3 H0E0T0C3D0 lll 3 138.69 E P K 55.80 109.71 250.55 C16 C16 C16 A A A 149 150 151
3 H1E0T0C2D0 nnl 2+1 119.93 E K Q 55.80 250.55 53.45 C16 C16 H18 A A B 149 151 40
3 H1E0T0C2D0 lll 3 88.79 A E L 99.87 127.58 38.91 C17 C17 H18 B B B 19 20 21
3 H1E0T0C2D0 nnl 2+1 98.07 A E V 99.87 127.58 66.77 C17 C17 H18 B B B 19 20 23
3 H2E0T0C1D0 lnl 3 53.90 A L E 99.87 38.91 22.91 C17 H18 H18 B B B 19 21 22
3 H2E0T0C1D0 nnl 2+1 63.18 A E V 99.87 22.91 66.77 C17 H18 H18 B B B 19 22 23
3 H2E0T0C1D0 nnl 2+1 87.32 E V E 127.58 66.77 67.60 C17 H18 H18 B B B 20 23 24
3 H2E0T0C1D0 nhl 2:1 78.03 E L E 127.58 38.91 67.60 C17 H18 H18 B B B 20 21 24
3 H3E0T0C0D0 hhl 2:1 63.52 V E T 66.77 67.60 56.19 H18 H18 H18 B B B 23 24 27
3 H3E0T0C0D0 hhl 2:1 55.12 E T Q 67.60 56.19 41.56 H18 H18 H18 B B B 24 27 28
3 H3E0T0C0D0 hhl 2:1 83.27 T R R 56.19 56.68 136.93 H18 H18 H18 B B B 27 30 31
3 H3E0T0C0D0 hhl 2:1 78.23 T Q R 56.19 41.56 136.93 H18 H18 H18 B B B 27 28 31
3 H3E0T0C0D0 hhl 2:1 73.12 Q R F 41.56 136.93 40.86 H18 H18 H18 B B B 28 31 32
3 H3E0T0C0D0 hhl 2:1 78.91 R R D 56.68 136.93 43.11 H18 H18 H18 B B B 30 31 34
3 H3E0T0C0D0 hhl 2:1 94.38 R D K 136.93 43.11 103.10 H18 H18 H18 B B B 31 34 35
3 H3E0T0C0D0 hhl 2:1 93.63 R F K 136.93 40.86 103.10 H18 H18 H18 B B B 31 32 35
3 H3E0T0C0D0 hhl 2:1 52.16 F K L 40.86 103.10 12.53 H18 H18 H18 B B B 32 35 36
3 H3E0T0C0D0 hhl 2:1 68.10 D N F 43.11 31.91 129.28 H18 H18 H18 B B B 34 37 38
3 H3E0T0C0D0 hhl 2:1 91.83 D K F 43.11 103.10 129.28 H18 H18 H18 B B B 34 35 38
3 H3E0T0C0D0 hhl 2:1 124.53 K F R 103.10 129.28 141.21 H18 H18 H18 B B B 35 38 39
3 H3E0T0C0D0 hhl 2:1 85.61 K L R 103.10 12.53 141.21 H18 H18 H18 B B B 35 36 39
3 H2E0T0C1D0 nnl 2+1 136.93 F R L 129.28 141.21 140.29 H18 H18 C19 B B B 38 39 42
3 H2E0T0C1D0 lnl 3 111.65 R Q L 141.21 53.45 140.29 H18 H18 C19 B B B 39 40 42
3 H1E0T0C2D0 lll 3 106.61 Q K L 53.45 126.09 140.29 H18 C19 C19 B B B 40 41 42
3 H0E0T0C3D0 lll 3 148.92 K L L 126.09 140.29 180.38 C19 C19 C19 B B B 41 42 43
