# Supplementary material for: Characterizing the consensus residue specificity and surface of BCL-2 binding to BH3 ligands using the Knob-Socket model
Source: PLoS One. 2023 Feb 16;18(2):e0281463. doi: 10.1371/journal.pone.0281463 (PMC9934389; doi:10.1371/journal.pone.0281463)
Supplement: S1 File — (TGZ) [file pone.0281463.s008.tgz › BCL3_Bax_KS_files/3mqp/f3mqp.index]

1 2 A T C 1
2 3 A D C 1
3 4 A C C 1
4 5 A E C 1
5 6 A F H 2
6 7 A G H 2
7 8 A Y H 2
8 9 A I H 2
9 10 A Y H 2
10 11 A R H 2
11 12 A L H 2
12 13 A A H 2
13 14 A Q H 2
14 15 A D H 2
15 16 A Y H 2
16 17 A L H 2
17 18 A Q H 2
18 19 A C H 2
19 20 A V H 2
20 21 A L H 2
21 22 A Q C 3
22 23 A I C 3
23 24 A P C 3
24 25 A Q C 3
25 26 A P C 3
26 27 A G C 3
27 28 A S C 3
28 29 A G C 3
29 30 A P C 3
30 31 A S C 3
31 32 A K H 4
32 33 A T H 4
33 34 A S H 4
34 35 A R H 4
35 36 A V H 4
36 37 A L H 4
37 38 A Q H 4
38 39 A N H 4
39 40 A V H 4
40 41 A A H 4
41 42 A F H 4
42 43 A S H 4
43 44 A V H 4
44 45 A Q H 4
45 46 A K H 4
46 47 A E H 4
47 48 A V H 4
48 49 A E H 4
49 50 A K H 4
50 51 A N H 4
51 52 A L C 5
52 53 A K H 6
53 54 A S H 6
54 55 A C H 6
55 56 A L H 6
56 57 A D H 6
57 58 A N C 7
58 59 A V C 7
59 60 A N C 7
60 61 A V C 7
61 62 A V C 7
62 63 A S C 7
63 64 A V H 8
64 65 A D H 8
65 66 A T H 8
66 67 A A H 8
67 68 A R H 8
68 69 A T H 8
69 70 A L H 8
70 71 A F H 8
71 72 A N H 8
72 73 A Q H 8
73 74 A V H 8
74 75 A M H 8
75 76 A E H 8
76 77 A K H 8
77 78 A E H 8
78 79 A F T 9
79 80 A E T 9
80 81 A D T 9
81 82 A G T 9
82 83 A I C 10
83 84 A I C 10
84 85 A N C 10
85 86 A W H 11
86 87 A G H 11
87 88 A R H 11
88 89 A I H 11
89 90 A V H 11
90 91 A T H 11
91 92 A I H 11
92 93 A F H 11
93 94 A A H 11
94 95 A F H 11
95 96 A E H 11
96 97 A G H 11
97 98 A I H 11
98 99 A L H 11
99 100 A I H 11
100 101 A K H 11
101 102 A K H 11
102 103 A L H 11
103 104 A L H 11
104 105 A R H 11
105 106 A Q H 11
106 107 A Q C 12
107 108 A I C 12
108 109 A A C 12
109 110 A P C 12
110 111 A D C 12
111 112 A V C 12
112 113 A D C 12
113 114 A T H 13
114 115 A Y H 13
115 116 A K H 13
116 117 A E H 13
117 118 A I H 13
118 119 A S H 13
119 120 A Y H 13
120 121 A F H 13
121 122 A V H 13
122 123 A A H 13
123 124 A E H 13
124 125 A F H 13
125 126 A I H 13
126 127 A M H 13
127 128 A N H 13
128 129 A N H 13
129 130 A T H 13
130 131 A G H 13
131 132 A E H 13
132 133 A W H 13
133 134 A I H 13
134 135 A R H 13
135 136 A Q H 13
136 137 A N C 14
137 138 A G C 14
138 139 A G H 15
139 140 A W H 15
140 141 A E H 15
141 142 A N H 15
142 143 A G H 15
143 144 A F H 15
144 145 A V H 15
145 146 A K H 15
146 147 A K H 15
147 148 A F H 15
148 149 A E C 16
149 150 A P C 16
150 151 A K C 16
151 19 B A C 17
152 20 B E C 17
153 21 B L H 18
154 22 B E H 18
155 23 B V H 18
156 24 B E H 18
157 25 B C H 18
158 26 B A H 18
159 27 B T H 18
160 28 B Q H 18
161 29 B L H 18
162 30 B R H 18
163 31 B R H 18
164 32 B F H 18
165 33 B G H 18
166 34 B D H 18
167 35 B K H 18
168 36 B L H 18
169 37 B N H 18
170 38 B F H 18
171 39 B R H 18
172 40 B Q H 18
173 41 B K C 19
174 42 B L C 19
175 43 B L C 19
