# Supplementary material for: Characterizing the consensus residue specificity and surface of BCL-2 binding to BH3 ligands using the Knob-Socket model
Source: PLoS One. 2023 Feb 16;18(2):e0281463. doi: 10.1371/journal.pone.0281463 (PMC9934389; doi:10.1371/journal.pone.0281463)
Supplement: S1 File — (TGZ) [file pone.0281463.s008.tgz › BCL3_Bax_KS_files/3mqp/f3mqp.pdb]

ATOM      1  N   THR A   2      23.553 -14.927  -7.516  1.00106.85           N  
ATOM      2  CA  THR A   2      22.242 -14.907  -8.150  1.00109.39           C  
ATOM      3  C   THR A   2      21.241 -15.659  -7.279  1.00104.57           C  
ATOM      4  O   THR A   2      20.136 -16.007  -7.713  1.00 98.15           O  
ATOM      5  CB  THR A   2      22.294 -15.541  -9.544  1.00112.43           C  
ATOM      6  OG1 THR A   2      22.342 -16.968  -9.422  1.00115.51           O  
ATOM      7  CG2 THR A   2      23.527 -15.057 -10.287  1.00107.47           C  
ATOM      8  N   ASP A   3      21.665 -15.908  -6.045  1.00 95.76           N  
ATOM      9  CA  ASP A   3      20.882 -16.596  -5.032  1.00 88.27           C  
ATOM     10  C   ASP A   3      21.776 -16.523  -3.803  1.00 90.03           C  
ATOM     11  O   ASP A   3      23.000 -16.457  -3.942  1.00 99.01           O  
ATOM     12  CB  ASP A   3      20.622 -18.049  -5.450  1.00 83.76           C  
ATOM     13  CG  ASP A   3      19.703 -18.791  -4.488  1.00 75.92           C  
ATOM     14  OD1 ASP A   3      19.651 -18.424  -3.294  1.00 75.20           O  
ATOM     15  OD2 ASP A   3      19.039 -19.757  -4.929  1.00 73.97           O  
ATOM     16  N   CYS A   4      21.180 -16.505  -2.612  1.00 78.76           N  
ATOM     17  CA  CYS A   4      21.942 -16.381  -1.365  1.00 90.48           C  
ATOM     18  C   CYS A   4      22.447 -14.953  -1.133  1.00 81.58           C  
ATOM     19  O   CYS A   4      23.167 -14.692  -0.169  1.00 81.75           O  
ATOM     20  CB  CYS A   4      23.129 -17.360  -1.330  1.00108.82           C  
ATOM     21  SG  CYS A   4      22.717 -19.127  -1.203  1.00 81.16           S  
ATOM     22  N   GLU A   5      22.074 -14.035  -2.019  1.00 78.41           N  
ATOM     23  CA  GLU A   5      22.483 -12.637  -1.897  1.00 71.38           C  
ATOM     24  C   GLU A   5      21.356 -11.774  -1.315  1.00 51.33           C  
ATOM     25  O   GLU A   5      20.184 -12.143  -1.384  1.00 49.36           O  
ATOM     26  CB  GLU A   5      22.930 -12.096  -3.257  1.00 61.49           C  
ATOM     27  CG  GLU A   5      21.814 -11.999  -4.275  1.00 65.64           C  
ATOM     28  CD  GLU A   5      22.329 -11.805  -5.687  1.00 93.77           C  
ATOM     29  OE1 GLU A   5      21.560 -11.304  -6.537  1.00 93.85           O  
ATOM     30  OE2 GLU A   5      23.499 -12.158  -5.946  1.00 96.33           O  
ATOM     31  N   PHE A   6      21.710 -10.633  -0.733  1.00 46.18           N  
ATOM     32  CA  PHE A   6      20.714  -9.778  -0.093  1.00 48.85           C  
ATOM     33  C   PHE A   6      19.549  -9.474  -1.028  1.00 42.53           C  
ATOM     34  O   PHE A   6      18.392  -9.519  -0.619  1.00 41.56           O  
ATOM     35  CB  PHE A   6      21.339  -8.469   0.403  1.00 45.01           C  
ATOM     36  CG  PHE A   6      20.404  -7.630   1.235  1.00 37.93           C  
ATOM     37  CD1 PHE A   6      20.470  -7.663   2.617  1.00 31.81           C  
ATOM     38  CD2 PHE A   6      19.448  -6.819   0.632  1.00 35.91           C  
ATOM     39  CE1 PHE A   6      19.608  -6.899   3.386  1.00 33.07           C  
ATOM     40  CE2 PHE A   6      18.582  -6.047   1.397  1.00 39.26           C  
ATOM     41  CZ  PHE A   6      18.663  -6.090   2.775  1.00 38.19           C  
ATOM     42  N   GLY A   7      19.862  -9.163  -2.283  1.00 43.74           N  
ATOM     43  CA  GLY A   7      18.853  -8.792  -3.259  1.00 37.65           C  
ATOM     44  C   GLY A   7      17.798  -9.860  -3.469  1.00 34.87           C  
ATOM     45  O   GLY A   7      16.603  -9.563  -3.537  1.00 30.98           O  
ATOM     46  N   TYR A   8      18.253 -11.104  -3.573  1.00 34.78           N  
ATOM     47  CA  TYR A   8      17.382 -12.251  -3.797  1.00 37.30           C  
ATOM     48  C   TYR A   8      16.472 -12.472  -2.588  1.00 39.33           C  
ATOM     49  O   TYR A   8      15.276 -12.723  -2.730  1.00 41.51           O  
ATOM     50  CB  TYR A   8      18.223 -13.508  -4.083  1.00 46.24           C  
ATOM     51  CG  TYR A   8      17.400 -14.728  -4.438  1.00 48.30           C  
ATOM     52  CD1 TYR A   8      16.888 -15.556  -3.447  1.00 37.41           C  
ATOM     53  CD2 TYR A   8      17.122 -15.044  -5.763  1.00 55.00           C  
ATOM     54  CE1 TYR A   8      16.115 -16.662  -3.767  1.00 43.47           C  
ATOM     55  CE2 TYR A   8      16.356 -16.151  -6.092  1.00 54.30           C  
ATOM     56  CZ  TYR A   8      15.855 -16.954  -5.089  1.00 45.72           C  
ATOM     57  OH  TYR A   8      15.092 -18.051  -5.409  1.00 50.38           O  
ATOM     58  N   ILE A   9      17.049 -12.368  -1.397  1.00 35.61           N  
ATOM     59  CA  ILE A   9      16.302 -12.576  -0.164  1.00 39.56           C  
ATOM     60  C   ILE A   9      15.304 -11.436   0.070  1.00 38.45           C  
ATOM     61  O   ILE A   9      14.190 -11.659   0.541  1.00 36.75           O  
ATOM     62  CB  ILE A   9      17.264 -12.746   1.036  1.00 40.83           C  
ATOM     63  CG1 ILE A   9      18.171 -13.957   0.806  1.00 44.44           C  
ATOM     64  CG2 ILE A   9      16.496 -12.903   2.340  1.00 33.56           C  
ATOM     65  CD1 ILE A   9      19.167 -14.198   1.929  1.00 50.95           C  
ATOM     66  N   TYR A  10      15.711 -10.223  -0.283  1.00 30.32           N  
ATOM     67  CA  TYR A  10      14.858  -9.055  -0.186  1.00 34.38           C  
ATOM     68  C   TYR A  10      13.654  -9.207  -1.106  1.00 40.00           C  
ATOM     69  O   TYR A  10      12.535  -8.871  -0.737  1.00 33.27           O  
ATOM     70  CB  TYR A  10      15.653  -7.789  -0.545  1.00 39.24           C  
ATOM     71  CG  TYR A  10      14.803  -6.541  -0.633  1.00 39.22           C  
ATOM     72  CD1 TYR A  10      14.492  -5.814   0.504  1.00 37.90           C  
ATOM     73  CD2 TYR A  10      14.305  -6.097  -1.850  1.00 49.03           C  
ATOM     74  CE1 TYR A  10      13.714  -4.686   0.439  1.00 42.20           C  
ATOM     75  CE2 TYR A  10      13.519  -4.963  -1.928  1.00 56.71           C  
ATOM     76  CZ  TYR A  10      13.232  -4.259  -0.775  1.00 49.20           C  
ATOM     77  OH  TYR A  10      12.455  -3.128  -0.825  1.00 51.30           O  
ATOM     78  N   ARG A  11      13.890  -9.723  -2.306  1.00 40.83           N  
ATOM     79  CA  ARG A  11      12.819  -9.940  -3.265  1.00 32.02           C  
ATOM     80  C   ARG A  11      11.840 -11.004  -2.753  1.00 40.31           C  
ATOM     81  O   ARG A  11      10.634 -10.892  -2.955  1.00 35.04           O  
ATOM     82  CB  ARG A  11      13.403 -10.338  -4.623  1.00 42.28           C  
ATOM     83  CG  ARG A  11      12.367 -10.716  -5.674  1.00 58.81           C  
ATOM     84  CD  ARG A  11      11.481  -9.533  -6.050  1.00 67.86           C  
ATOM     85  NE  ARG A  11      10.328  -9.951  -6.846  1.00 72.87           N  
ATOM     86  CZ  ARG A  11      10.331 -10.075  -8.170  1.00 75.10           C  
ATOM     87  NH1 ARG A  11      11.431  -9.813  -8.863  1.00 85.06           N  
ATOM     88  NH2 ARG A  11       9.231 -10.467  -8.802  1.00 79.16           N  
ATOM     89  N   LEU A  12      12.364 -12.029  -2.086  1.00 33.37           N  
ATOM     90  CA  LEU A  12      11.522 -13.058  -1.475  1.00 47.41           C  
ATOM     91  C   LEU A  12      10.657 -12.472  -0.374  1.00 38.10           C  
ATOM     92  O   LEU A  12       9.458 -12.744  -0.292  1.00 30.18           O  
ATOM     93  CB  LEU A  12      12.371 -14.185  -0.881  1.00 34.32           C  
ATOM     94  CG  LEU A  12      13.108 -15.074  -1.877  1.00 45.60           C  
ATOM     95  CD1 LEU A  12      13.817 -16.203  -1.143  1.00 40.39           C  
ATOM     96  CD2 LEU A  12      12.137 -15.621  -2.927  1.00 35.21           C  
ATOM     97  N   ALA A  13      11.280 -11.677   0.486  1.00 31.00           N  
ATOM     98  CA  ALA A  13      10.575 -11.100   1.616  1.00 32.15           C  
ATOM     99  C   ALA A  13       9.528 -10.094   1.147  1.00 36.47           C  
ATOM    100  O   ALA A  13       8.466  -9.964   1.751  1.00 36.42           O  
ATOM    101  CB  ALA A  13      11.551 -10.455   2.569  1.00 33.09           C  
ATOM    102  N   GLN A  14       9.838  -9.396   0.060  1.00 33.74           N  
ATOM    103  CA  GLN A  14       8.939  -8.408  -0.508  1.00 40.10           C  
ATOM    104  C   GLN A  14       7.765  -9.103  -1.197  1.00 47.36           C  
ATOM    105  O   GLN A  14       6.614  -8.692  -1.041  1.00 34.33           O  
ATOM    106  CB  GLN A  14       9.692  -7.500  -1.486  1.00 41.53           C  
ATOM    107  CG  GLN A  14       8.841  -6.373  -2.069  1.00 46.89           C  
ATOM    108  CD  GLN A  14       9.655  -5.346  -2.842  1.00 46.14           C  
ATOM    109  OE1 GLN A  14      10.441  -4.596  -2.263  1.00 63.42           O  
ATOM    110  NE2 GLN A  14       9.471  -5.311  -4.157  1.00 59.78           N  
ATOM    111  N   ASP A  15       8.058 -10.166  -1.944  1.00 38.51           N  
ATOM    112  CA  ASP A  15       7.006 -10.955  -2.576  1.00 36.62           C  
ATOM    113  C   ASP A  15       6.013 -11.471  -1.551  1.00 40.71           C  
ATOM    114  O   ASP A  15       4.800 -11.408  -1.769  1.00 39.66           O  
ATOM    115  CB  ASP A  15       7.572 -12.133  -3.372  1.00 37.41           C  
ATOM    116  CG  ASP A  15       8.154 -11.713  -4.706  1.00 44.51           C  
ATOM    117  OD1 ASP A  15       7.939 -10.556  -5.120  1.00 52.37           O  
ATOM    118  OD2 ASP A  15       8.827 -12.549  -5.344  1.00 53.24           O  
ATOM    119  N   TYR A  16       6.515 -11.972  -0.427  1.00 35.21           N  
ATOM    120  CA  TYR A  16       5.615 -12.520   0.575  1.00 33.52           C  
ATOM    121  C   TYR A  16       4.703 -11.460   1.200  1.00 39.13           C  
ATOM    122  O   TYR A  16       3.534 -11.733   1.488  1.00 37.61           O  
ATOM    123  CB  TYR A  16       6.345 -13.320   1.658  1.00 28.57           C  
ATOM    124  CG  TYR A  16       5.364 -13.961   2.615  1.00 32.48           C  
ATOM    125  CD1 TYR A  16       4.520 -14.983   2.184  1.00 31.65           C  
ATOM    126  CD2 TYR A  16       5.254 -13.525   3.930  1.00 27.95           C  
ATOM    127  CE1 TYR A  16       3.602 -15.561   3.034  1.00 28.72           C  
ATOM    128  CE2 TYR A  16       4.337 -14.098   4.795  1.00 27.04           C  
ATOM    129  CZ  TYR A  16       3.517 -15.119   4.337  1.00 35.99           C  
ATOM    130  OH  TYR A  16       2.603 -15.704   5.176  1.00 37.62           O  
ATOM    131  N   LEU A  17       5.230 -10.258   1.413  1.00 36.21           N  
ATOM    132  CA  LEU A  17       4.415  -9.169   1.946  1.00 35.97           C  
ATOM    133  C   LEU A  17       3.326  -8.723   0.962  1.00 40.55           C  
ATOM    134  O   LEU A  17       2.197  -8.470   1.362  1.00 44.82           O  
ATOM    135  CB  LEU A  17       5.287  -7.985   2.367  1.00 41.23           C  
ATOM    136  CG  LEU A  17       6.219  -8.308   3.540  1.00 50.30           C  
ATOM    137  CD1 LEU A  17       6.857  -7.052   4.089  1.00 38.74           C  
ATOM    138  CD2 LEU A  17       5.466  -9.046   4.644  1.00 44.43           C  
ATOM    139  N   GLN A  18       3.670  -8.631  -0.320  1.00 38.93           N  
ATOM    140  CA  GLN A  18       2.705  -8.252  -1.348  1.00 42.11           C  
ATOM    141  C   GLN A  18       1.581  -9.273  -1.426  1.00 45.70           C  
ATOM    142  O   GLN A  18       0.422  -8.923  -1.637  1.00 38.23           O  
ATOM    143  CB  GLN A  18       3.381  -8.114  -2.715  1.00 41.60           C  
ATOM    144  CG  GLN A  18       4.343  -6.950  -2.814  1.00 39.59           C  
ATOM    145  CD  GLN A  18       5.118  -6.940  -4.118  1.00 54.95           C  
ATOM    146  OE1 GLN A  18       5.547  -7.984  -4.609  1.00 55.11           O  
ATOM    147  NE2 GLN A  18       5.300  -5.754  -4.687  1.00 56.62           N  
ATOM    148  N   CYS A  19       1.935 -10.540  -1.251  1.00 34.27           N  
ATOM    149  CA  CYS A  19       0.961 -11.616  -1.262  1.00 40.54           C  
ATOM    150  C   CYS A  19       0.026 -11.527  -0.057  1.00 43.84           C  
ATOM    151  O   CYS A  19      -1.189 -11.653  -0.192  1.00 44.80           O  
ATOM    152  CB  CYS A  19       1.676 -12.968  -1.301  1.00 46.14           C  
ATOM    153  SG  CYS A  19       0.803 -14.298  -0.466  1.00 52.59           S  
ATOM    154  N   VAL A  20       0.600 -11.308   1.119  1.00 36.48           N  
ATOM    155  CA  VAL A  20      -0.183 -11.154   2.339  1.00 42.66           C  
ATOM    156  C   VAL A  20      -1.148  -9.971   2.225  1.00 53.53           C  
ATOM    157  O   VAL A  20      -2.319 -10.073   2.597  1.00 53.33           O  
ATOM    158  CB  VAL A  20       0.735 -10.953   3.566  1.00 47.65           C  
ATOM    159  CG1 VAL A  20      -0.069 -10.523   4.787  1.00 40.48           C  
ATOM    160  CG2 VAL A  20       1.528 -12.221   3.849  1.00 39.50           C  
ATOM    161  N   LEU A  21      -0.642  -8.859   1.697  1.00 45.23           N  
ATOM    162  CA  LEU A  21      -1.403  -7.618   1.587  1.00 44.75           C  
ATOM    163  C   LEU A  21      -2.352  -7.613   0.398  1.00 43.52           C  
ATOM    164  O   LEU A  21      -3.202  -6.732   0.275  1.00 53.74           O  
ATOM    165  CB  LEU A  21      -0.452  -6.429   1.472  1.00 43.48           C  
ATOM    166  CG  LEU A  21       0.334  -6.065   2.726  1.00 50.94           C  
ATOM    167  CD1 LEU A  21       1.234  -4.870   2.460  1.00 50.16           C  
ATOM    168  CD2 LEU A  21      -0.625  -5.778   3.866  1.00 53.63           C  
ATOM    169  N   GLN A  22      -2.187  -8.593  -0.480  1.00 41.91           N  
ATOM    170  CA  GLN A  22      -3.002  -8.709  -1.684  1.00 53.43           C  
ATOM    171  C   GLN A  22      -2.834  -7.515  -2.623  1.00 57.47           C  
ATOM    172  O   GLN A  22      -3.815  -6.974  -3.133  1.00 69.09           O  
ATOM    173  CB  GLN A  22      -4.478  -8.899  -1.332  1.00 48.77           C  
ATOM    174  CG  GLN A  22      -4.776 -10.126  -0.488  1.00 49.27           C  
ATOM    175  CD  GLN A  22      -6.265 -10.381  -0.351  1.00 58.01           C  
ATOM    176  OE1 GLN A  22      -6.843 -10.186   0.716  1.00 64.38           O  
ATOM    177  NE2 GLN A  22      -6.893 -10.824  -1.434  1.00 62.58           N  
ATOM    178  N   ILE A  23      -1.590  -7.102  -2.843  1.00 50.98           N  
ATOM    179  CA  ILE A  23      -1.291  -6.127  -3.884  1.00 52.70           C  
ATOM    180  C   ILE A  23      -0.526  -6.815  -5.006  1.00 60.75           C  
ATOM    181  O   ILE A  23       0.348  -7.641  -4.750  1.00 58.29           O  
ATOM    182  CB  ILE A  23      -0.520  -4.895  -3.356  1.00 55.89           C  
ATOM    183  CG1 ILE A  23       0.799  -5.301  -2.701  1.00 51.09           C  
ATOM    184  CG2 ILE A  23      -1.380  -4.110  -2.378  1.00 51.38           C  
ATOM    185  CD1 ILE A  23       1.593  -4.116  -2.173  1.00 47.96           C  
ATOM    186  N   PRO A  24      -0.870  -6.488  -6.259  1.00 68.89           N  
ATOM    187  CA  PRO A  24      -0.310  -7.187  -7.419  1.00 80.55           C  
ATOM    188  C   PRO A  24       1.087  -6.704  -7.749  1.00 79.08           C  
ATOM    189  O   PRO A  24       1.318  -5.498  -7.809  1.00 88.19           O  
ATOM    190  CB  PRO A  24      -1.260  -6.790  -8.546  1.00 79.66           C  
ATOM    191  CG  PRO A  24      -1.729  -5.432  -8.157  1.00 73.77           C  
ATOM    192  CD  PRO A  24      -1.820  -5.434  -6.655  1.00 59.01           C  
ATOM    193  N   GLN A  25       2.008  -7.634  -7.962  1.00 76.63           N  
ATOM    194  CA  GLN A  25       3.335  -7.262  -8.426  1.00 93.61           C  
ATOM    195  C   GLN A  25       3.732  -8.049  -9.665  1.00101.50           C  
ATOM    196  O   GLN A  25       4.153  -9.202  -9.565  1.00100.29           O  
ATOM    197  CB  GLN A  25       4.381  -7.438  -7.327  1.00 88.29           C  
ATOM    198  CG  GLN A  25       5.742  -6.871  -7.703  1.00 90.64           C  
ATOM    199  CD  GLN A  25       5.639  -5.487  -8.327  1.00 99.78           C  
ATOM    200  OE1 GLN A  25       5.265  -4.517  -7.665  1.00 96.22           O  
ATOM    201  NE2 GLN A  25       5.961  -5.393  -9.613  1.00102.47           N  
ATOM    202  N   PRO A  26       3.582  -7.426 -10.844  1.00102.16           N  
ATOM    203  CA  PRO A  26       4.028  -8.010 -12.113  1.00105.81           C  
ATOM    204  C   PRO A  26       5.542  -8.200 -12.138  1.00104.99           C  
ATOM    205  O   PRO A  26       6.127  -8.654 -11.153  1.00101.41           O  
ATOM    206  CB  PRO A  26       3.610  -6.961 -13.149  1.00101.77           C  
ATOM    207  CG  PRO A  26       2.480  -6.232 -12.512  1.00102.50           C  
ATOM    208  CD  PRO A  26       2.814  -6.186 -11.048  1.00100.46           C  
ATOM    209  N   GLY A  27       6.169  -7.837 -13.250  1.00104.97           N  
ATOM    210  CA  GLY A  27       7.577  -8.121 -13.446  1.00 92.02           C  
ATOM    211  C   GLY A  27       7.709  -9.511 -14.033  1.00103.72           C  
ATOM    212  O   GLY A  27       8.751 -10.157 -13.910  1.00106.16           O  
ATOM    213  N   SER A  28       6.625  -9.964 -14.664  1.00102.36           N  
ATOM    214  CA  SER A  28       6.546 -11.278 -15.305  1.00 95.67           C  
ATOM    215  C   SER A  28       6.303 -12.430 -14.329  1.00 92.02           C  
ATOM    216  O   SER A  28       6.367 -13.595 -14.715  1.00 93.94           O  
ATOM    217  CB  SER A  28       7.776 -11.556 -16.176  1.00 98.39           C  
ATOM    218  OG  SER A  28       7.797 -10.702 -17.307  1.00100.39           O  
ATOM    219  N   GLY A  29       6.024 -12.103 -13.070  1.00 95.10           N  
ATOM    220  CA  GLY A  29       5.612 -13.106 -12.103  1.00 87.33           C  
ATOM    221  C   GLY A  29       6.664 -13.492 -11.081  1.00 71.25           C  
ATOM    222  O   GLY A  29       7.853 -13.241 -11.285  1.00 74.83           O  
ATOM    223  N   PRO A  30       6.223 -14.100  -9.966  1.00 67.59           N  
ATOM    224  CA  PRO A  30       7.093 -14.610  -8.899  1.00 59.01           C  
ATOM    225  C   PRO A  30       7.857 -15.844  -9.357  1.00 46.18           C  
ATOM    226  O   PRO A  30       7.354 -16.601 -10.182  1.00 43.69           O  
ATOM    227  CB  PRO A  30       6.106 -15.010  -7.793  1.00 53.62           C  
ATOM    228  CG  PRO A  30       4.825 -14.304  -8.129  1.00 68.57           C  
ATOM    229  CD  PRO A  30       4.799 -14.249  -9.626  1.00 68.38           C  
ATOM    230  N   SER A  31       9.060 -16.034  -8.828  1.00 44.02           N  
ATOM    231  CA  SER A  31       9.847 -17.223  -9.125  1.00 53.41           C  
ATOM    232  C   SER A  31       9.178 -18.467  -8.546  1.00 43.80           C  
ATOM    233  O   SER A  31       8.260 -18.368  -7.732  1.00 39.69           O  
ATOM    234  CB  SER A  31      11.263 -17.078  -8.560  1.00 41.77           C  
ATOM    235  OG  SER A  31      11.231 -16.840  -7.161  1.00 43.57           O  
ATOM    236  N   LYS A  32       9.641 -19.637  -8.973  1.00 52.37           N  
ATOM    237  CA  LYS A  32       9.143 -20.897  -8.434  1.00 45.72           C  
ATOM    238  C   LYS A  32       9.413 -20.977  -6.930  1.00 46.36           C  
ATOM    239  O   LYS A  32       8.580 -21.447  -6.159  1.00 48.88           O  
ATOM    240  CB  LYS A  32       9.802 -22.078  -9.150  1.00 65.71           C  
ATOM    241  CG  LYS A  32       9.472 -23.433  -8.543  1.00 68.56           C  
ATOM    242  CD  LYS A  32      10.060 -24.572  -9.361  1.00 52.00           C  
ATOM    243  CE  LYS A  32       9.420 -25.901  -8.972  1.00 90.04           C  
ATOM    244  NZ  LYS A  32       7.924 -25.878  -9.089  1.00 79.39           N  
ATOM    245  N   THR A  33      10.590 -20.520  -6.523  1.00 42.08           N  
ATOM    246  CA  THR A  33      10.958 -20.480  -5.113  1.00 40.80           C  
ATOM    247  C   THR A  33       9.948 -19.667  -4.302  1.00 40.39           C  
ATOM    248  O   THR A  33       9.414 -20.138  -3.296  1.00 38.48           O  
ATOM    249  CB  THR A  33      12.356 -19.867  -4.940  1.00 42.67           C  
ATOM    250  OG1 THR A  33      13.324 -20.700  -5.590  1.00 55.66           O  
ATOM    251  CG2 THR A  33      12.701 -19.729  -3.472  1.00 40.71           C  
ATOM    252  N   SER A  34       9.698 -18.441  -4.755  1.00 36.41           N  
ATOM    253  CA  SER A  34       8.747 -17.545  -4.113  1.00 42.47           C  
ATOM    254  C   SER A  34       7.350 -18.165  -4.026  1.00 29.56           C  
ATOM    255  O   SER A  34       6.699 -18.093  -2.986  1.00 34.66           O  
ATOM    256  CB  SER A  34       8.699 -16.211  -4.868  1.00 41.35           C  
ATOM    257  OG  SER A  34       7.954 -15.236  -4.160  1.00 44.70           O  
ATOM    258  N   ARG A  35       6.896 -18.786  -5.110  1.00 34.95           N  
ATOM    259  CA  ARG A  35       5.571 -19.410  -5.129  1.00 33.00           C  
ATOM    260  C   ARG A  35       5.459 -20.530  -4.093  1.00 34.56           C  
ATOM    261  O   ARG A  35       4.461 -20.629  -3.378  1.00 39.14           O  
ATOM    262  CB  ARG A  35       5.239 -19.943  -6.527  1.00 38.82           C  
ATOM    263  CG  ARG A  35       5.036 -18.870  -7.587  1.00 33.36           C  
ATOM    264  CD  ARG A  35       5.196 -19.427  -8.999  1.00 38.52           C  
ATOM    265  NE  ARG A  35       4.998 -18.393 -10.013  1.00 52.07           N  
ATOM    266  CZ  ARG A  35       3.818 -18.088 -10.549  1.00 57.29           C  
ATOM    267  NH1 ARG A  35       2.729 -18.745 -10.172  1.00 44.73           N  
ATOM    268  NH2 ARG A  35       3.725 -17.126 -11.458  1.00 47.47           N  
ATOM    269  N   VAL A  36       6.486 -21.373  -4.014  1.00 31.29           N  
ATOM    270  CA  VAL A  36       6.525 -22.431  -3.009  1.00 27.97           C  
ATOM    271  C   VAL A  36       6.567 -21.862  -1.588  1.00 30.12           C  
ATOM    272  O   VAL A  36       5.898 -22.371  -0.688  1.00 41.44           O  
ATOM    273  CB  VAL A  36       7.733 -23.371  -3.220  1.00 39.37           C  
ATOM    274  CG1 VAL A  36       7.846 -24.357  -2.073  1.00 32.59           C  
ATOM    275  CG2 VAL A  36       7.622 -24.098  -4.555  1.00 35.47           C  
ATOM    276  N   LEU A  37       7.362 -20.812  -1.389  1.00 37.01           N  
ATOM    277  CA  LEU A  37       7.482 -20.162  -0.083  1.00 35.92           C  
ATOM    278  C   LEU A  37       6.191 -19.460   0.360  1.00 32.81           C  
ATOM    279  O   LEU A  37       5.772 -19.597   1.509  1.00 32.74           O  
ATOM    280  CB  LEU A  37       8.635 -19.158  -0.100  1.00 34.07           C  
ATOM    281  CG  LEU A  37       8.840 -18.343   1.178  1.00 41.96           C  
ATOM    282  CD1 LEU A  37       9.087 -19.268   2.362  1.00 36.14           C  
ATOM    283  CD2 LEU A  37       9.985 -17.349   1.016  1.00 34.96           C  
ATOM    284  N   GLN A  38       5.572 -18.701  -0.545  1.00 32.71           N  
ATOM    285  CA  GLN A  38       4.345 -17.972  -0.217  1.00 38.78           C  
ATOM    286  C   GLN A  38       3.287 -18.937   0.290  1.00 33.94           C  
ATOM    287  O   GLN A  38       2.519 -18.627   1.195  1.00 42.35           O  
ATOM    288  CB  GLN A  38       3.815 -17.209  -1.434  1.00 34.20           C  
ATOM    289  CG  GLN A  38       4.593 -15.940  -1.794  1.00 38.61           C  
ATOM    290  CD  GLN A  38       4.294 -15.444  -3.210  1.00 50.56           C  
ATOM    291  OE1 GLN A  38       5.133 -14.800  -3.844  1.00 53.83           O  
ATOM    292  NE2 GLN A  38       3.100 -15.753  -3.713  1.00 51.92           N  
ATOM    293  N   ASN A  39       3.271 -20.122  -0.294  1.00 40.51           N  
ATOM    294  CA  ASN A  39       2.307 -21.141   0.078  1.00 41.34           C  
ATOM    295  C   ASN A  39       2.548 -21.719   1.475  1.00 46.51           C  
ATOM    296  O   ASN A  39       1.634 -21.765   2.299  1.00 41.78           O  
ATOM    297  CB  ASN A  39       2.321 -22.251  -0.972  1.00 52.27           C  
ATOM    298  CG  ASN A  39       1.145 -23.184  -0.844  1.00 55.40           C  
ATOM    299  OD1 ASN A  39       1.280 -24.306  -0.357  1.00 65.83           O  
ATOM    300  ND2 ASN A  39      -0.022 -22.724  -1.273  1.00 50.78           N  
ATOM    301  N   VAL A  40       3.779 -22.154   1.746  1.00 33.04           N  
ATOM    302  CA  VAL A  40       4.093 -22.760   3.041  1.00 36.17           C  
ATOM    303  C   VAL A  40       4.189 -21.737   4.176  1.00 38.53           C  
ATOM    304  O   VAL A  40       3.753 -21.998   5.298  1.00 37.59           O  
ATOM    305  CB  VAL A  40       5.382 -23.626   2.998  1.00 45.34           C  
ATOM    306  CG1 VAL A  40       6.590 -22.791   2.621  1.00 41.76           C  
ATOM    307  CG2 VAL A  40       5.610 -24.292   4.341  1.00 37.86           C  
ATOM    308  N   ALA A  41       4.751 -20.568   3.891  1.00 32.58           N  
ATOM    309  CA  ALA A  41       4.828 -19.527   4.908  1.00 34.25           C  
ATOM    310  C   ALA A  41       3.438 -19.068   5.360  1.00 33.17           C  
ATOM    311  O   ALA A  41       3.189 -18.906   6.553  1.00 34.36           O  
ATOM    312  CB  ALA A  41       5.647 -18.357   4.412  1.00 30.69           C  
ATOM    313  N   PHE A  42       2.529 -18.859   4.412  1.00 31.83           N  
ATOM    314  CA  PHE A  42       1.169 -18.466   4.773  1.00 36.57           C  
ATOM    315  C   PHE A  42       0.484 -19.530   5.636  1.00 42.12           C  
ATOM    316  O   PHE A  42      -0.234 -19.209   6.584  1.00 39.61           O  
ATOM    317  CB  PHE A  42       0.331 -18.147   3.532  1.00 43.86           C  
ATOM    318  CG  PHE A  42      -1.003 -17.543   3.853  1.00 49.16           C  
ATOM    319  CD1 PHE A  42      -1.092 -16.246   4.326  1.00 54.90           C  
ATOM    320  CD2 PHE A  42      -2.165 -18.275   3.699  1.00 53.21           C  
ATOM    321  CE1 PHE A  42      -2.316 -15.689   4.632  1.00 59.75           C  
ATOM    322  CE2 PHE A  42      -3.392 -17.721   3.999  1.00 53.43           C  
ATOM    323  CZ  PHE A  42      -3.466 -16.426   4.467  1.00 47.71           C  
ATOM    324  N   SER A  43       0.719 -20.797   5.314  1.00 30.07           N  
ATOM    325  CA  SER A  43       0.206 -21.894   6.139  1.00 54.23           C  
ATOM    326  C   SER A  43       0.681 -21.823   7.600  1.00 46.94           C  
ATOM    327  O   SER A  43      -0.079 -22.122   8.523  1.00 48.28           O  
ATOM    328  CB  SER A  43       0.573 -23.249   5.529  1.00 47.45           C  
ATOM    329  OG  SER A  43       0.393 -24.287   6.470  1.00 60.03           O  
ATOM    330  N   VAL A  44       1.937 -21.435   7.809  1.00 42.22           N  
ATOM    331  CA  VAL A  44       2.466 -21.288   9.165  1.00 41.80           C  
ATOM    332  C   VAL A  44       1.943 -20.025   9.841  1.00 39.72           C  
ATOM    333  O   VAL A  44       1.646 -20.018  11.038  1.00 38.16           O  
ATOM    334  CB  VAL A  44       4.006 -21.280   9.181  1.00 44.97           C  
ATOM    335  CG1 VAL A  44       4.516 -20.777  10.522  1.00 36.15           C  
ATOM    336  CG2 VAL A  44       4.538 -22.671   8.881  1.00 39.68           C  
ATOM    337  N   GLN A  45       1.821 -18.955   9.065  1.00 38.34           N  
ATOM    338  CA  GLN A  45       1.310 -17.700   9.600  1.00 42.16           C  
ATOM    339  C   GLN A  45      -0.085 -17.883  10.204  1.00 44.20           C  
ATOM    340  O   GLN A  45      -0.368 -17.385  11.292  1.00 42.30           O  
ATOM    341  CB  GLN A  45       1.286 -16.620   8.516  1.00 35.79           C  
ATOM    342  CG  GLN A  45       0.914 -15.239   9.029  1.00 49.25           C  
ATOM    343  CD  GLN A  45       0.874 -14.198   7.930  1.00 47.66           C  
ATOM    344  OE1 GLN A  45       1.763 -14.137   7.079  1.00 50.85           O  
ATOM    345  NE2 GLN A  45      -0.164 -13.376   7.937  1.00 45.27           N  
ATOM    346  N   LYS A  46      -0.951 -18.607   9.503  1.00 38.89           N  
ATOM    347  CA  LYS A  46      -2.328 -18.792   9.966  1.00 51.50           C  
ATOM    348  C   LYS A  46      -2.388 -19.504  11.311  1.00 49.46           C  
ATOM    349  O   LYS A  46      -3.187 -19.147  12.178  1.00 53.24           O  
ATOM    350  CB  LYS A  46      -3.155 -19.559   8.934  1.00 46.87           C  
ATOM    351  CG  LYS A  46      -3.335 -18.825   7.624  1.00 47.88           C  
ATOM    352  CD  LYS A  46      -4.212 -19.620   6.671  1.00 59.31           C  
ATOM    353  CE  LYS A  46      -3.585 -20.966   6.327  1.00 69.09           C  
ATOM    354  NZ  LYS A  46      -4.499 -21.815   5.505  1.00 67.88           N  
ATOM    355  N   GLU A  47      -1.537 -20.507  11.485  1.00 45.61           N  
ATOM    356  CA  GLU A  47      -1.527 -21.276  12.719  1.00 47.27           C  
ATOM    357  C   GLU A  47      -0.884 -20.508  13.862  1.00 53.86           C  
ATOM    358  O   GLU A  47      -1.380 -20.522  14.987  1.00 59.68           O  
ATOM    359  CB  GLU A  47      -0.837 -22.623  12.504  1.00 42.53           C  
ATOM    360  CG  GLU A  47      -1.525 -23.474  11.433  1.00 65.36           C  
ATOM    361  CD  GLU A  47      -3.052 -23.446  11.546  1.00 81.38           C  
ATOM    362  OE1 GLU A  47      -3.579 -23.735  12.645  1.00 84.18           O  
ATOM    363  OE2 GLU A  47      -3.726 -23.125  10.539  1.00 65.14           O  
ATOM    364  N   VAL A  48       0.219 -19.830  13.572  1.00 59.46           N  
ATOM    365  CA  VAL A  48       0.908 -19.051  14.590  1.00 46.61           C  
ATOM    366  C   VAL A  48       0.048 -17.877  15.060  1.00 55.14           C  
ATOM    367  O   VAL A  48       0.045 -17.539  16.243  1.00 52.19           O  
ATOM    368  CB  VAL A  48       2.280 -18.557  14.096  1.00 48.65           C  
ATOM    369  CG1 VAL A  48       2.806 -17.450  14.992  1.00 49.37           C  
ATOM    370  CG2 VAL A  48       3.262 -19.717  14.034  1.00 52.23           C  
ATOM    371  N   GLU A  49      -0.694 -17.268  14.138  1.00 55.15           N  
ATOM    372  CA  GLU A  49      -1.567 -16.147  14.486  1.00 43.40           C  
ATOM    373  C   GLU A  49      -2.604 -16.505  15.544  1.00 58.62           C  
ATOM    374  O   GLU A  49      -2.791 -15.766  16.509  1.00 67.60           O  
ATOM    375  CB  GLU A  49      -2.276 -15.595  13.248  1.00 53.56           C  
ATOM    376  CG  GLU A  49      -1.435 -14.643  12.424  1.00 56.61           C  
ATOM    377  CD  GLU A  49      -2.209 -14.033  11.273  1.00 62.66           C  
ATOM    378  OE1 GLU A  49      -3.456 -14.096  11.293  1.00 74.89           O  
ATOM    379  OE2 GLU A  49      -1.568 -13.494  10.346  1.00 53.11           O  
ATOM    380  N   LYS A  50      -3.284 -17.632  15.358  1.00 61.63           N  
ATOM    381  CA  LYS A  50      -4.331 -18.044  16.288  1.00 65.53           C  
ATOM    382  C   LYS A  50      -3.785 -18.496  17.640  1.00 69.99           C  
ATOM    383  O   LYS A  50      -4.409 -18.255  18.673  1.00 71.66           O  
ATOM    384  CB  LYS A  50      -5.209 -19.137  15.675  1.00 68.99           C  
ATOM    385  CG  LYS A  50      -4.447 -20.292  15.062  1.00 62.87           C  
ATOM    386  CD  LYS A  50      -5.379 -21.164  14.230  1.00 69.78           C  
ATOM    387  CE  LYS A  50      -6.137 -20.328  13.202  1.00 74.52           C  
ATOM    388  NZ  LYS A  50      -6.900 -21.152  12.217  1.00 66.50           N  
ATOM    389  N   ASN A  51      -2.625 -19.148  17.630  1.00 67.44           N  
ATOM    390  CA  ASN A  51      -2.006 -19.624  18.866  1.00 62.98           C  
ATOM    391  C   ASN A  51      -1.375 -18.506  19.676  1.00 60.94           C  
ATOM    392  O   ASN A  51      -1.186 -18.638  20.883  1.00 80.68           O  
ATOM    393  CB  ASN A  51      -0.952 -20.700  18.579  1.00 75.97           C  
ATOM    394  CG  ASN A  51      -1.564 -22.062  18.294  1.00 87.17           C  
ATOM    395  OD1 ASN A  51      -2.715 -22.164  17.865  1.00 84.45           O  
ATOM    396  ND2 ASN A  51      -0.794 -23.118  18.537  1.00 88.48           N  
ATOM    397  N   LEU A  52      -1.054 -17.404  19.006  1.00 64.35           N  
ATOM    398  CA  LEU A  52      -0.335 -16.306  19.637  1.00 68.44           C  
ATOM    399  C   LEU A  52      -1.222 -15.074  19.764  1.00 68.69           C  
ATOM    400  O   LEU A  52      -0.733 -13.977  20.036  1.00 55.03           O  
ATOM    401  CB  LEU A  52       0.911 -15.970  18.814  1.00 67.60           C  
ATOM    402  CG  LEU A  52       2.204 -15.628  19.553  1.00 73.47           C  
ATOM    403  CD1 LEU A  52       2.452 -16.623  20.675  1.00 73.29           C  
ATOM    404  CD2 LEU A  52       3.374 -15.605  18.578  1.00 63.81           C  
ATOM    405  N   LYS A  53      -2.525 -15.273  19.579  1.00 62.50           N  
ATOM    406  CA  LYS A  53      -3.491 -14.178  19.494  1.00 69.89           C  
ATOM    407  C   LYS A  53      -3.520 -13.251  20.712  1.00 68.13           C  
ATOM    408  O   LYS A  53      -3.367 -12.037  20.576  1.00 67.20           O  
ATOM    409  CB  LYS A  53      -4.895 -14.729  19.213  1.00 70.43           C  
ATOM    410  CG  LYS A  53      -5.974 -13.659  19.108  1.00 85.71           C  
ATOM    411  CD  LYS A  53      -7.064 -14.062  18.121  1.00 99.69           C  
ATOM    412  CE  LYS A  53      -7.694 -15.400  18.488  1.00 98.25           C  
ATOM    413  NZ  LYS A  53      -8.620 -15.897  17.426  1.00 95.93           N  
ATOM    414  N   SER A  54      -3.728 -13.819  21.894  1.00 73.99           N  
ATOM    415  CA  SER A  54      -3.795 -13.025  23.117  1.00 74.04           C  
ATOM    416  C   SER A  54      -2.531 -12.190  23.331  1.00 73.06           C  
ATOM    417  O   SER A  54      -2.605 -10.980  23.562  1.00 77.26           O  
ATOM    418  CB  SER A  54      -4.037 -13.929  24.327  1.00 68.40           C  
ATOM    419  OG  SER A  54      -4.078 -13.177  25.528  1.00 84.22           O  
ATOM    420  N   CYS A  55      -1.377 -12.844  23.248  1.00 64.24           N  
ATOM    421  CA ACYS A  55      -0.091 -12.186  23.449  0.50 72.73           C  
ATOM    422  CA BCYS A  55      -0.097 -12.176  23.465  0.50 72.84           C  
ATOM    423  C   CYS A  55       0.098 -10.968  22.545  1.00 73.20           C  
ATOM    424  O   CYS A  55       0.613  -9.935  22.974  1.00 71.45           O  
ATOM    425  CB ACYS A  55       1.047 -13.187  23.227  0.50 68.76           C  
ATOM    426  CB BCYS A  55       1.063 -13.169  23.305  0.50 68.94           C  
ATOM    427  SG ACYS A  55       2.607 -12.441  22.742  0.50 54.64           S  
ATOM    428  SG BCYS A  55       1.062 -14.529  24.513  0.50 76.13           S  
ATOM    429  N   LEU A  56      -0.314 -11.100  21.288  1.00 58.60           N  
ATOM    430  CA  LEU A  56      -0.121 -10.040  20.300  1.00 59.23           C  
ATOM    431  C   LEU A  56      -1.041  -8.834  20.503  1.00 68.60           C  
ATOM    432  O   LEU A  56      -0.689  -7.709  20.139  1.00 60.28           O  
ATOM    433  CB  LEU A  56      -0.277 -10.599  18.886  1.00 58.15           C  
ATOM    434  CG  LEU A  56       0.807 -11.585  18.456  1.00 60.85           C  
ATOM    435  CD1 LEU A  56       0.353 -12.418  17.267  1.00 62.99           C  
ATOM    436  CD2 LEU A  56       2.087 -10.840  18.140  1.00 64.76           C  
ATOM    437  N   ASP A  57      -2.217  -9.065  21.075  1.00 66.32           N  
ATOM    438  CA  ASP A  57      -3.117  -7.962  21.388  1.00 74.23           C  
ATOM    439  C   ASP A  57      -2.468  -7.009  22.382  1.00 62.83           C  
ATOM    440  O   ASP A  57      -2.872  -5.853  22.497  1.00 67.36           O  
ATOM    441  CB  ASP A  57      -4.446  -8.479  21.945  1.00 69.80           C  
ATOM    442  CG  ASP A  57      -5.396  -8.934  20.855  1.00 81.13           C  
ATOM    443  OD1 ASP A  57      -5.169  -8.568  19.682  1.00 78.71           O  
ATOM    444  OD2 ASP A  57      -6.374  -9.644  21.173  1.00 91.80           O  
ATOM    445  N   ASN A  58      -1.454  -7.504  23.087  1.00 69.39           N  
ATOM    446  CA  ASN A  58      -0.791  -6.743  24.143  1.00 68.32           C  
ATOM    447  C   ASN A  58       0.427  -5.949  23.676  1.00 59.12           C  
ATOM    448  O   ASN A  58       1.187  -5.428  24.493  1.00 63.08           O  
ATOM    449  CB  ASN A  58      -0.397  -7.664  25.300  1.00 74.87           C  
ATOM    450  CG  ASN A  58      -1.597  -8.343  25.942  1.00 83.98           C  
ATOM    451  OD1 ASN A  58      -2.739  -7.903  25.778  1.00 70.36           O  
ATOM    452  ND2 ASN A  58      -1.341  -9.420  26.682  1.00 79.39           N  
ATOM    453  N   VAL A  59       0.614  -5.867  22.364  1.00 57.89           N  
ATOM    454  CA  VAL A  59       1.647  -5.013  21.790  1.00 59.76           C  
ATOM    455  C   VAL A  59       1.060  -4.201  20.647  1.00 52.30           C  
ATOM    456  O   VAL A  59       0.280  -4.712  19.843  1.00 59.88           O  
ATOM    457  CB  VAL A  59       2.860  -5.816  21.280  1.00 57.31           C  
ATOM    458  CG1 VAL A  59       3.879  -4.888  20.627  1.00 40.99           C  
ATOM    459  CG2 VAL A  59       3.501  -6.565  22.420  1.00 65.08           C  
ATOM    460  N   ASN A  60       1.439  -2.932  20.582  1.00 43.35           N  
ATOM    461  CA  ASN A  60       0.950  -2.045  19.543  1.00 39.74           C  
ATOM    462  C   ASN A  60       2.044  -1.714  18.540  1.00 44.35           C  
ATOM    463  O   ASN A  60       2.940  -0.923  18.834  1.00 46.11           O  
ATOM    464  CB  ASN A  60       0.416  -0.758  20.167  1.00 52.53           C  
ATOM    465  CG  ASN A  60      -0.556  -1.020  21.299  1.00 55.34           C  
ATOM    466  OD1 ASN A  60      -1.361  -1.951  21.242  1.00 64.59           O  
ATOM    467  ND2 ASN A  60      -0.487  -0.194  22.337  1.00 56.91           N  
ATOM    468  N   VAL A  61       1.967  -2.318  17.358  1.00 39.71           N  
ATOM    469  CA  VAL A  61       2.948  -2.069  16.308  1.00 38.68           C  
ATOM    470  C   VAL A  61       2.583  -0.779  15.583  1.00 41.69           C  
ATOM    471  O   VAL A  61       1.956  -0.786  14.521  1.00 42.76           O  
ATOM    472  CB  VAL A  61       3.043  -3.249  15.318  1.00 46.83           C  
ATOM    473  CG1 VAL A  61       4.138  -3.000  14.288  1.00 44.65           C  
ATOM    474  CG2 VAL A  61       3.312  -4.546  16.068  1.00 39.30           C  
ATOM    475  N   VAL A  62       2.992   0.332  16.177  1.00 48.13           N  
ATOM    476  CA  VAL A  62       2.519   1.644  15.772  1.00 39.33           C  
ATOM    477  C   VAL A  62       3.451   2.314  14.763  1.00 44.32           C  
ATOM    478  O   VAL A  62       3.150   3.382  14.233  1.00 41.36           O  
ATOM    479  CB  VAL A  62       2.309   2.550  17.008  1.00 43.48           C  
ATOM    480  CG1 VAL A  62       1.244   1.956  17.912  1.00 37.84           C  
ATOM    481  CG2 VAL A  62       3.614   2.721  17.777  1.00 46.24           C  
ATOM    482  N   SER A  63       4.580   1.678  14.485  1.00 35.36           N  
ATOM    483  CA  SER A  63       5.542   2.267  13.569  1.00 37.69           C  
ATOM    484  C   SER A  63       6.525   1.234  13.060  1.00 33.94           C  
ATOM    485  O   SER A  63       6.651   0.151  13.628  1.00 44.99           O  
ATOM    486  CB  SER A  63       6.300   3.416  14.247  1.00 36.69           C  
ATOM    487  OG  SER A  63       7.328   2.930  15.096  1.00 43.16           O  
ATOM    488  N   VAL A  64       7.219   1.586  11.982  1.00 32.96           N  
ATOM    489  CA  VAL A  64       8.235   0.730  11.390  1.00 40.30           C  
ATOM    490  C   VAL A  64       9.391   0.426  12.356  1.00 50.59           C  
ATOM    491  O   VAL A  64      10.008  -0.639  12.283  1.00 40.68           O  
ATOM    492  CB  VAL A  64       8.768   1.343  10.077  1.00 41.31           C  
ATOM    493  CG1 VAL A  64      10.101   0.731   9.693  1.00 52.05           C  
ATOM    494  CG2 VAL A  64       7.751   1.152   8.960  1.00 53.64           C  
ATOM    495  N   ASP A  65       9.668   1.362  13.263  1.00 50.47           N  
ATOM    496  CA  ASP A  65      10.747   1.216  14.238  1.00 45.15           C  
ATOM    497  C   ASP A  65      10.385   0.197  15.315  1.00 40.77           C  
ATOM    498  O   ASP A  65      11.224  -0.593  15.744  1.00 42.08           O  
ATOM    499  CB  ASP A  65      11.077   2.566  14.888  1.00 58.99           C  
ATOM    500  CG  ASP A  65      11.722   3.548  13.919  1.00 68.26           C  
ATOM    501  OD1 ASP A  65      12.589   3.125  13.124  1.00 67.02           O  
ATOM    502  OD2 ASP A  65      11.363   4.747  13.961  1.00 76.45           O  
ATOM    503  N   THR A  66       9.134   0.233  15.757  1.00 39.68           N  
ATOM    504  CA  THR A  66       8.621  -0.756  16.698  1.00 45.26           C  
ATOM    505  C   THR A  66       8.577  -2.149  16.064  1.00 44.23           C  
ATOM    506  O   THR A  66       8.902  -3.149  16.709  1.00 39.16           O  
ATOM    507  CB  THR A  66       7.216  -0.370  17.208  1.00 44.13           C  
ATOM    508  OG1 THR A  66       7.335   0.674  18.180  1.00 47.84           O  
ATOM    509  CG2 THR A  66       6.530  -1.564  17.852  1.00 46.17           C  
ATOM    510  N   ALA A  67       8.176  -2.203  14.798  1.00 44.72           N  
ATOM    511  CA  ALA A  67       8.171  -3.454  14.048  1.00 44.24           C  
ATOM    512  C   ALA A  67       9.581  -4.050  13.995  1.00 41.63           C  
ATOM    513  O   ALA A  67       9.779  -5.233  14.275  1.00 38.22           O  
ATOM    514  CB  ALA A  67       7.636  -3.221  12.642  1.00 34.65           C  
ATOM    515  N   ARG A  68      10.554  -3.217  13.638  1.00 46.23           N  
ATOM    516  CA  ARG A  68      11.944  -3.652  13.520  1.00 44.59           C  
ATOM    517  C   ARG A  68      12.482  -4.159  14.850  1.00 41.16           C  
ATOM    518  O   ARG A  68      13.021  -5.267  14.940  1.00 39.40           O  
ATOM    519  CB  ARG A  68      12.820  -2.510  13.004  1.00 43.81           C  
ATOM    520  CG  ARG A  68      14.226  -2.942  12.617  1.00 41.33           C  
ATOM    521  CD  ARG A  68      15.044  -1.780  12.100  1.00 41.63           C  
ATOM    522  NE  ARG A  68      15.167  -0.744  13.118  1.00 58.93           N  
ATOM    523  CZ  ARG A  68      14.412   0.349  13.165  1.00 79.47           C  
ATOM    524  NH1 ARG A  68      13.485   0.555  12.238  1.00 66.73           N  
ATOM    525  NH2 ARG A  68      14.589   1.240  14.133  1.00 78.47           N  
ATOM    526  N   THR A  69      12.327  -3.347  15.887  1.00 38.06           N  
ATOM    527  CA  THR A  69      12.802  -3.727  17.210  1.00 43.25           C  
ATOM    528  C   THR A  69      12.146  -5.026  17.678  1.00 39.07           C  
ATOM    529  O   THR A  69      12.822  -5.940  18.143  1.00 44.77           O  
ATOM    530  CB  THR A  69      12.553  -2.610  18.243  1.00 43.57           C  
ATOM    531  OG1 THR A  69      13.315  -1.449  17.882  1.00 52.81           O  
ATOM    532  CG2 THR A  69      12.974  -3.063  19.632  1.00 53.22           C  
ATOM    533  N   LEU A  70      10.826  -5.103  17.547  1.00 45.56           N  
ATOM    534  CA  LEU A  70      10.096  -6.284  17.977  1.00 34.92           C  
ATOM    535  C   LEU A  70      10.566  -7.510  17.206  1.00 35.96           C  
ATOM    536  O   LEU A  70      10.764  -8.580  17.769  1.00 38.43           O  
ATOM    537  CB  LEU A  70       8.593  -6.081  17.782  1.00 36.87           C  
ATOM    538  CG  LEU A  70       7.732  -7.311  18.087  1.00 42.64           C  
ATOM    539  CD1 LEU A  70       8.022  -7.822  19.496  1.00 50.52           C  
ATOM    540  CD2 LEU A  70       6.249  -7.013  17.908  1.00 38.49           C  
ATOM    541  N   PHE A  71      10.738  -7.339  15.905  1.00 36.37           N  
ATOM    542  CA  PHE A  71      11.169  -8.416  15.038  1.00 35.36           C  
ATOM    543  C   PHE A  71      12.546  -8.909  15.471  1.00 40.68           C  
ATOM    544  O   PHE A  71      12.760 -10.108  15.654  1.00 34.29           O  
ATOM    545  CB  PHE A  71      11.202  -7.910  13.597  1.00 35.97           C  
ATOM    546  CG  PHE A  71      11.757  -8.894  12.613  1.00 36.56           C  
ATOM    547  CD1 PHE A  71      10.937  -9.845  12.028  1.00 39.79           C  
ATOM    548  CD2 PHE A  71      13.096  -8.856  12.259  1.00 36.49           C  
ATOM    549  CE1 PHE A  71      11.439 -10.743  11.116  1.00 32.21           C  
ATOM    550  CE2 PHE A  71      13.607  -9.752  11.348  1.00 32.19           C  
ATOM    551  CZ  PHE A  71      12.778 -10.698  10.775  1.00 41.47           C  
ATOM    552  N   ASN A  72      13.476  -7.977  15.643  1.00 33.39           N  
ATOM    553  CA  ASN A  72      14.826  -8.320  16.074  1.00 41.63           C  
ATOM    554  C   ASN A  72      14.870  -9.025  17.427  1.00 44.23           C  
ATOM    555  O   ASN A  72      15.572 -10.019  17.587  1.00 47.07           O  
ATOM    556  CB  ASN A  72      15.732  -7.083  16.073  1.00 35.05           C  
ATOM    557  CG  ASN A  72      15.993  -6.567  14.674  1.00 52.36           C  
ATOM    558  OD1 ASN A  72      16.007  -7.340  13.719  1.00 46.03           O  
ATOM    559  ND2 ASN A  72      16.187  -5.258  14.540  1.00 50.35           N  
ATOM    560  N   GLN A  73      14.124  -8.509  18.398  1.00 41.05           N  
ATOM    561  CA  GLN A  73      14.079  -9.132  19.715  1.00 42.13           C  
ATOM    562  C   GLN A  73      13.549 -10.560  19.622  1.00 48.35           C  
ATOM    563  O   GLN A  73      14.129 -11.482  20.197  1.00 40.07           O  
ATOM    564  CB  GLN A  73      13.230  -8.306  20.686  1.00 39.96           C  
ATOM    565  CG  GLN A  73      13.839  -6.953  21.051  1.00 49.70           C  
ATOM    566  CD  GLN A  73      12.943  -6.122  21.970  1.00 60.36           C  
ATOM    567  OE1 GLN A  73      11.737  -5.997  21.740  1.00 60.68           O  
ATOM    568  NE2 GLN A  73      13.535  -5.548  23.014  1.00 57.07           N  
ATOM    569  N   VAL A  74      12.456 -10.737  18.884  1.00 38.39           N  
ATOM    570  CA  VAL A  74      11.832 -12.047  18.731  1.00 38.34           C  
ATOM    571  C   VAL A  74      12.739 -13.025  17.987  1.00 39.84           C  
ATOM    572  O   VAL A  74      12.917 -14.168  18.408  1.00 40.72           O  
ATOM    573  CB  VAL A  74      10.474 -11.956  17.994  1.00 33.82           C  
ATOM    574  CG1 VAL A  74       9.920 -13.350  17.751  1.00 32.98           C  
ATOM    575  CG2 VAL A  74       9.493 -11.131  18.794  1.00 35.96           C  
ATOM    576  N   MET A  75      13.315 -12.568  16.882  1.00 41.37           N  
ATOM    577  CA  MET A  75      14.183 -13.412  16.073  1.00 42.57           C  
ATOM    578  C   MET A  75      15.441 -13.825  16.833  1.00 47.53           C  
ATOM    579  O   MET A  75      15.933 -14.943  16.668  1.00 42.12           O  
ATOM    580  CB  MET A  75      14.553 -12.706  14.767  1.00 48.94           C  
ATOM    581  CG  MET A  75      13.385 -12.530  13.799  1.00 44.37           C  
ATOM    582  SD  MET A  75      12.645 -14.104  13.338  1.00 47.50           S  
ATOM    583  CE  MET A  75      11.079 -14.030  14.200  1.00 42.76           C  
ATOM    584  N   GLU A  76      15.954 -12.920  17.665  1.00 43.27           N  
ATOM    585  CA  GLU A  76      17.136 -13.202  18.468  1.00 46.78           C  
ATOM    586  C   GLU A  76      16.872 -14.310  19.484  1.00 39.85           C  
ATOM    587  O   GLU A  76      17.682 -15.223  19.626  1.00 44.31           O  
ATOM    588  CB  GLU A  76      17.639 -11.937  19.177  1.00 45.04           C  
ATOM    589  CG  GLU A  76      18.668 -12.209  20.279  1.00 61.83           C  
ATOM    590  CD  GLU A  76      19.021 -10.967  21.095  1.00 79.93           C  
ATOM    591  OE1 GLU A  76      19.356  -9.923  20.490  1.00 74.19           O  
ATOM    592  OE2 GLU A  76      18.960 -11.039  22.343  1.00 75.53           O  
ATOM    593  N   LYS A  77      15.750 -14.232  20.197  1.00 41.75           N  
ATOM    594  CA  LYS A  77      15.400 -15.289  21.143  1.00 43.99           C  
ATOM    595  C   LYS A  77      15.135 -16.603  20.422  1.00 39.90           C  
ATOM    596  O   LYS A  77      15.530 -17.661  20.898  1.00 41.89           O  
ATOM    597  CB  LYS A  77      14.180 -14.922  21.993  1.00 41.67           C  
ATOM    598  CG  LYS A  77      14.399 -13.778  22.955  1.00 49.73           C  
ATOM    599  CD  LYS A  77      15.622 -14.015  23.818  1.00 61.90           C  
ATOM    600  CE  LYS A  77      16.029 -12.742  24.548  1.00 69.80           C  
ATOM    601  NZ  LYS A  77      17.446 -12.802  25.017  1.00 66.67           N  
ATOM    602  N   GLU A  78      14.463 -16.538  19.278  1.00 42.49           N  
ATOM    603  CA  GLU A  78      14.116 -17.756  18.561  1.00 40.04           C  
ATOM    604  C   GLU A  78      15.352 -18.528  18.125  1.00 46.52           C  
ATOM    605  O   GLU A  78      15.339 -19.755  18.090  1.00 39.55           O  
ATOM    606  CB  GLU A  78      13.255 -17.462  17.335  1.00 36.98           C  
ATOM    607  CG  GLU A  78      12.836 -18.733  16.616  1.00 38.13           C  
ATOM    608  CD  GLU A  78      12.059 -18.484  15.342  1.00 47.71           C  
ATOM    609  OE1 GLU A  78      11.864 -17.305  14.970  1.00 49.97           O  
ATOM    610  OE2 GLU A  78      11.645 -19.479  14.709  1.00 42.71           O  
ATOM    611  N   PHE A  79      16.414 -17.802  17.789  1.00 43.70           N  
ATOM    612  CA  PHE A  79      17.604 -18.410  17.197  1.00 42.74           C  
ATOM    613  C   PHE A  79      18.805 -18.404  18.141  1.00 41.64           C  
ATOM    614  O   PHE A  79      19.929 -18.688  17.724  1.00 39.42           O  
ATOM    615  CB  PHE A  79      17.978 -17.706  15.880  1.00 39.06           C  
ATOM    616  CG  PHE A  79      17.115 -18.094  14.708  1.00 40.94           C  
ATOM    617  CD1 PHE A  79      17.387 -19.238  13.971  1.00 38.27           C  
ATOM    618  CD2 PHE A  79      16.038 -17.307  14.336  1.00 36.53           C  
ATOM    619  CE1 PHE A  79      16.589 -19.596  12.892  1.00 43.38           C  
ATOM    620  CE2 PHE A  79      15.239 -17.654  13.262  1.00 37.70           C  
ATOM    621  CZ  PHE A  79      15.511 -18.797  12.535  1.00 35.26           C  
ATOM    622  N   GLU A  80      18.567 -18.091  19.409  1.00 33.81           N  
ATOM    623  CA  GLU A  80      19.661 -17.950  20.365  1.00 42.58           C  
ATOM    624  C   GLU A  80      20.342 -19.287  20.669  1.00 45.07           C  
ATOM    625  O   GLU A  80      21.467 -19.307  21.163  1.00 46.05           O  
ATOM    626  CB  GLU A  80      19.170 -17.308  21.667  1.00 38.63           C  
ATOM    627  CG  GLU A  80      18.175 -18.170  22.418  1.00 38.70           C  
ATOM    628  CD  GLU A  80      17.791 -17.599  23.764  1.00 52.81           C  
ATOM    629  OE1 GLU A  80      18.090 -16.412  24.023  1.00 48.88           O  
ATOM    630  OE2 GLU A  80      17.188 -18.346  24.566  1.00 61.62           O  
ATOM    631  N   ASP A  81      19.662 -20.397  20.379  1.00 43.51           N  
ATOM    632  CA  ASP A  81      20.208 -21.728  20.659  1.00 41.05           C  
ATOM    633  C   ASP A  81      21.209 -22.185  19.604  1.00 38.57           C  
ATOM    634  O   ASP A  81      21.808 -23.251  19.728  1.00 46.67           O  
ATOM    635  CB  ASP A  81      19.091 -22.773  20.811  1.00 49.86           C  
ATOM    636  CG  ASP A  81      18.273 -22.968  19.530  1.00 55.39           C  
ATOM    637  OD1 ASP A  81      18.679 -22.491  18.448  1.00 50.88           O  
ATOM    638  OD2 ASP A  81      17.214 -23.623  19.607  1.00 56.78           O  
ATOM    639  N   GLY A  82      21.376 -21.386  18.556  1.00 43.52           N  
ATOM    640  CA  GLY A  82      22.342 -21.699  17.521  1.00 36.69           C  
ATOM    641  C   GLY A  82      21.847 -22.711  16.503  1.00 42.22           C  
ATOM    642  O   GLY A  82      22.603 -23.146  15.638  1.00 46.39           O  
ATOM    643  N   ILE A  83      20.579 -23.094  16.598  1.00 47.28           N  
ATOM    644  CA  ILE A  83      20.009 -24.029  15.632  1.00 44.35           C  
ATOM    645  C   ILE A  83      19.316 -23.302  14.483  1.00 43.23           C  
ATOM    646  O   ILE A  83      18.594 -22.330  14.691  1.00 43.92           O  
ATOM    647  CB  ILE A  83      19.022 -25.011  16.285  1.00 44.69           C  
ATOM    648  CG1 ILE A  83      19.774 -26.026  17.149  1.00 49.48           C  
ATOM    649  CG2 ILE A  83      18.202 -25.735  15.218  1.00 37.30           C  
ATOM    650  CD1 ILE A  83      18.894 -27.148  17.665  1.00 47.25           C  
ATOM    651  N   ILE A  84      19.561 -23.779  13.271  1.00 38.86           N  
ATOM    652  CA  ILE A  84      18.935 -23.239  12.080  1.00 43.49           C  
ATOM    653  C   ILE A  84      18.440 -24.373  11.194  1.00 40.95           C  
ATOM    654  O   ILE A  84      19.147 -25.350  10.983  1.00 41.54           O  
ATOM    655  CB  ILE A  84      19.924 -22.388  11.267  1.00 47.43           C  
ATOM    656  CG1 ILE A  84      20.535 -21.287  12.141  1.00 46.74           C  
ATOM    657  CG2 ILE A  84      19.235 -21.794  10.043  1.00 42.42           C  
ATOM    658  CD1 ILE A  84      21.639 -20.500  11.453  1.00 30.77           C  
ATOM    659  N   ASN A  85      17.216 -24.238  10.689  1.00 40.28           N  
ATOM    660  CA  ASN A  85      16.679 -25.158   9.693  1.00 40.59           C  
ATOM    661  C   ASN A  85      15.591 -24.482   8.856  1.00 41.25           C  
ATOM    662  O   ASN A  85      15.141 -23.380   9.178  1.00 37.60           O  
ATOM    663  CB  ASN A  85      16.169 -26.448  10.343  1.00 33.68           C  
ATOM    664  CG  ASN A  85      15.075 -26.199  11.371  1.00 43.20           C  
ATOM    665  OD1 ASN A  85      14.125 -25.453  11.125  1.00 38.10           O  
ATOM    666  ND2 ASN A  85      15.207 -26.824  12.532  1.00 39.57           N  
ATOM    667  N   TRP A  86      15.184 -25.140   7.777  1.00 39.47           N  
ATOM    668  CA  TRP A  86      14.230 -24.559   6.840  1.00 38.93           C  
ATOM    669  C   TRP A  86      12.888 -24.235   7.498  1.00 45.00           C  
ATOM    670  O   TRP A  86      12.274 -23.217   7.195  1.00 37.93           O  
ATOM    671  CB  TRP A  86      14.022 -25.467   5.626  1.00 33.09           C  
ATOM    672  CG  TRP A  86      15.188 -25.510   4.678  1.00 34.39           C  
ATOM    673  CD1 TRP A  86      15.903 -26.616   4.303  1.00 32.89           C  
ATOM    674  CD2 TRP A  86      15.774 -24.399   3.982  1.00 37.27           C  
ATOM    675  NE1 TRP A  86      16.894 -26.261   3.419  1.00 36.80           N  
ATOM    676  CE2 TRP A  86      16.836 -24.909   3.202  1.00 37.45           C  
ATOM    677  CE3 TRP A  86      15.505 -23.026   3.941  1.00 33.17           C  
ATOM    678  CZ2 TRP A  86      17.629 -24.092   2.392  1.00 32.68           C  
ATOM    679  CZ3 TRP A  86      16.294 -22.215   3.128  1.00 41.20           C  
ATOM    680  CH2 TRP A  86      17.343 -22.754   2.367  1.00 33.69           C  
ATOM    681  N   GLY A  87      12.430 -25.102   8.392  1.00 41.79           N  
ATOM    682  CA  GLY A  87      11.226 -24.822   9.149  1.00 36.25           C  
ATOM    683  C   GLY A  87      11.308 -23.486   9.870  1.00 43.52           C  
ATOM    684  O   GLY A  87      10.380 -22.679   9.803  1.00 35.48           O  
ATOM    685  N   ARG A  88      12.424 -23.254  10.559  1.00 39.40           N  
ATOM    686  CA  ARG A  88      12.642 -22.009  11.298  1.00 39.03           C  
ATOM    687  C   ARG A  88      12.739 -20.789  10.394  1.00 33.48           C  
ATOM    688  O   ARG A  88      12.279 -19.703  10.744  1.00 29.08           O  
ATOM    689  CB  ARG A  88      13.909 -22.100  12.146  1.00 37.87           C  
ATOM    690  CG  ARG A  88      13.729 -22.873  13.430  1.00 38.40           C  
ATOM    691  CD  ARG A  88      14.998 -22.842  14.266  1.00 43.64           C  
ATOM    692  NE  ARG A  88      14.849 -23.594  15.507  1.00 45.47           N  
ATOM    693  CZ  ARG A  88      15.639 -23.455  16.565  1.00 48.01           C  
ATOM    694  NH1 ARG A  88      16.642 -22.586  16.540  1.00 44.06           N  
ATOM    695  NH2 ARG A  88      15.423 -24.185  17.649  1.00 48.28           N  
ATOM    696  N   ILE A  89      13.361 -20.973   9.238  1.00 31.10           N  
ATOM    697  CA  ILE A  89      13.529 -19.892   8.290  1.00 25.73           C  
ATOM    698  C   ILE A  89      12.175 -19.501   7.708  1.00 36.21           C  
ATOM    699  O   ILE A  89      11.904 -18.324   7.480  1.00 35.10           O  
ATOM    700  CB  ILE A  89      14.526 -20.281   7.186  1.00 33.32           C  
ATOM    701  CG1 ILE A  89      15.955 -20.239   7.754  1.00 37.16           C  
ATOM    702  CG2 ILE A  89      14.406 -19.345   6.007  1.00 24.16           C  
ATOM    703  CD1 ILE A  89      17.023 -20.726   6.800  1.00 34.99           C  
ATOM    704  N   VAL A  90      11.322 -20.498   7.490  1.00 32.00           N  
ATOM    705  CA  VAL A  90       9.963 -20.255   7.041  1.00 28.74           C  
ATOM    706  C   VAL A  90       9.208 -19.366   8.033  1.00 36.20           C  
ATOM    707  O   VAL A  90       8.464 -18.479   7.623  1.00 31.67           O  
ATOM    708  CB  VAL A  90       9.190 -21.573   6.837  1.00 35.05           C  
ATOM    709  CG1 VAL A  90       7.691 -21.311   6.802  1.00 36.36           C  
ATOM    710  CG2 VAL A  90       9.659 -22.282   5.568  1.00 27.61           C  
ATOM    711  N   THR A  91       9.410 -19.593   9.332  1.00 35.71           N  
ATOM    712  CA  THR A  91       8.677 -18.842  10.355  1.00 33.93           C  
ATOM    713  C   THR A  91       9.068 -17.373  10.389  1.00 34.86           C  
ATOM    714  O   THR A  91       8.321 -16.540  10.903  1.00 40.31           O  
ATOM    715  CB  THR A  91       8.864 -19.417  11.784  1.00 37.36           C  
ATOM    716  OG1 THR A  91      10.226 -19.248  12.206  1.00 38.68           O  
ATOM    717  CG2 THR A  91       8.475 -20.887  11.840  1.00 32.07           C  
ATOM    718  N   ILE A  92      10.246 -17.056   9.866  1.00 32.53           N  
ATOM    719  CA  ILE A  92      10.670 -15.664   9.775  1.00 29.46           C  
ATOM    720  C   ILE A  92       9.726 -14.899   8.853  1.00 34.92           C  
ATOM    721  O   ILE A  92       9.349 -13.762   9.139  1.00 31.87           O  
ATOM    722  CB  ILE A  92      12.121 -15.539   9.263  1.00 33.84           C  
ATOM    723  CG1 ILE A  92      13.077 -16.297  10.188  1.00 29.68           C  
ATOM    724  CG2 ILE A  92      12.530 -14.073   9.154  1.00 24.26           C  
ATOM    725  CD1 ILE A  92      14.519 -16.309   9.711  1.00 27.62           C  
ATOM    726  N   PHE A  93       9.338 -15.533   7.747  1.00 33.00           N  
ATOM    727  CA  PHE A  93       8.408 -14.921   6.803  1.00 41.67           C  
ATOM    728  C   PHE A  93       7.011 -14.837   7.393  1.00 39.10           C  
ATOM    729  O   PHE A  93       6.342 -13.810   7.284  1.00 37.79           O  
ATOM    730  CB  PHE A  93       8.392 -15.691   5.481  1.00 36.56           C  
ATOM    731  CG  PHE A  93       9.682 -15.599   4.730  1.00 30.25           C  
ATOM    732  CD1 PHE A  93       9.875 -14.607   3.783  1.00 33.11           C  
ATOM    733  CD2 PHE A  93      10.716 -16.481   4.996  1.00 34.79           C  
ATOM    734  CE1 PHE A  93      11.073 -14.504   3.102  1.00 34.61           C  
ATOM    735  CE2 PHE A  93      11.913 -16.394   4.313  1.00 40.29           C  
ATOM    736  CZ  PHE A  93      12.095 -15.398   3.367  1.00 42.69           C  
ATOM    737  N   ALA A  94       6.578 -15.923   8.019  1.00 32.88           N  
ATOM    738  CA  ALA A  94       5.296 -15.941   8.709  1.00 32.76           C  
ATOM    739  C   ALA A  94       5.188 -14.728   9.633  1.00 39.45           C  
ATOM    740  O   ALA A  94       4.230 -13.956   9.554  1.00 33.92           O  
ATOM    741  CB  ALA A  94       5.135 -17.234   9.500  1.00 30.41           C  
ATOM    742  N   PHE A  95       6.188 -14.556  10.494  1.00 29.17           N  
ATOM    743  CA  PHE A  95       6.189 -13.466  11.464  1.00 38.47           C  
ATOM    744  C   PHE A  95       6.254 -12.101  10.765  1.00 38.93           C  
ATOM    745  O   PHE A  95       5.707 -11.110  11.251  1.00 35.63           O  
ATOM    746  CB  PHE A  95       7.344 -13.630  12.467  1.00 36.10           C  
ATOM    747  CG  PHE A  95       7.259 -12.691  13.640  1.00 34.69           C  
ATOM    748  CD1 PHE A  95       6.285 -12.862  14.613  1.00 46.99           C  
ATOM    749  CD2 PHE A  95       8.138 -11.632  13.764  1.00 34.24           C  
ATOM    750  CE1 PHE A  95       6.190 -11.987  15.689  1.00 47.30           C  
ATOM    751  CE2 PHE A  95       8.056 -10.758  14.842  1.00 36.61           C  
ATOM    752  CZ  PHE A  95       7.080 -10.936  15.804  1.00 33.13           C  
ATOM    753  N   GLU A  96       6.925 -12.068   9.620  1.00 33.88           N  
ATOM    754  CA  GLU A  96       6.957 -10.887   8.767  1.00 36.67           C  
ATOM    755  C   GLU A  96       5.531 -10.508   8.348  1.00 33.62           C  
ATOM    756  O   GLU A  96       5.167  -9.332   8.332  1.00 32.69           O  
ATOM    757  CB  GLU A  96       7.795 -11.182   7.515  1.00 32.65           C  
ATOM    758  CG  GLU A  96       8.178  -9.961   6.712  1.00 46.26           C  
ATOM    759  CD  GLU A  96       8.432 -10.263   5.242  1.00 35.32           C  
ATOM    760  OE1 GLU A  96       8.078 -11.358   4.765  1.00 39.37           O  
ATOM    761  OE2 GLU A  96       8.975  -9.384   4.549  1.00 50.87           O  
ATOM    762  N   GLY A  97       4.745 -11.519   7.986  1.00 30.35           N  
ATOM    763  CA  GLY A  97       3.369 -11.334   7.556  1.00 25.60           C  
ATOM    764  C   GLY A  97       2.483 -10.856   8.685  1.00 31.87           C  
ATOM    765  O   GLY A  97       1.671  -9.939   8.521  1.00 32.40           O  
ATOM    766  N   ILE A  98       2.649 -11.474   9.846  1.00 29.10           N  
ATOM    767  CA  ILE A  98       1.938 -11.048  11.042  1.00 36.78           C  
ATOM    768  C   ILE A  98       2.226  -9.584  11.363  1.00 44.82           C  
ATOM    769  O   ILE A  98       1.312  -8.825  11.690  1.00 42.12           O  
ATOM    770  CB  ILE A  98       2.320 -11.910  12.250  1.00 34.08           C  
ATOM    771  CG1 ILE A  98       1.808 -13.339  12.067  1.00 42.64           C  
ATOM    772  CG2 ILE A  98       1.753 -11.324  13.521  1.00 33.40           C  
ATOM    773  CD1 ILE A  98       2.207 -14.269  13.203  1.00 44.60           C  
ATOM    774  N   LEU A  99       3.496  -9.192  11.263  1.00 38.99           N  
ATOM    775  CA  LEU A  99       3.907  -7.821  11.568  1.00 37.97           C  
ATOM    776  C   LEU A  99       3.281  -6.780  10.645  1.00 34.03           C  
ATOM    777  O   LEU A  99       2.755  -5.767  11.108  1.00 38.17           O  
ATOM    778  CB  LEU A  99       5.437  -7.684  11.547  1.00 41.77           C  
ATOM    779  CG  LEU A  99       6.179  -7.979  12.854  1.00 47.52           C  
ATOM    780  CD1 LEU A  99       7.683  -7.828  12.675  1.00 42.47           C  
ATOM    781  CD2 LEU A  99       5.681  -7.065  13.964  1.00 35.72           C  
ATOM    782  N   ILE A 100       3.354  -7.020   9.340  1.00 38.11           N  
ATOM    783  CA  ILE A 100       2.807  -6.080   8.363  1.00 37.06           C  
ATOM    784  C   ILE A 100       1.294  -5.880   8.574  1.00 42.23           C  
ATOM    785  O   ILE A 100       0.778  -4.768   8.435  1.00 33.85           O  
ATOM    786  CB  ILE A 100       3.110  -6.530   6.906  1.00 34.29           C  
ATOM    787  CG1 ILE A 100       3.031  -5.351   5.938  1.00 40.71           C  
ATOM    788  CG2 ILE A 100       2.178  -7.648   6.465  1.00 37.99           C  
ATOM    789  CD1 ILE A 100       4.198  -4.398   6.060  1.00 57.26           C  
ATOM    790  N   LYS A 101       0.591  -6.956   8.918  1.00 35.95           N  
ATOM    791  CA  LYS A 101      -0.845  -6.873   9.183  1.00 40.99           C  
ATOM    792  C   LYS A 101      -1.128  -5.979  10.383  1.00 41.87           C  
ATOM    793  O   LYS A 101      -2.004  -5.116  10.324  1.00 40.23           O  
ATOM    794  CB  LYS A 101      -1.456  -8.262   9.392  1.00 40.09           C  
ATOM    795  CG  LYS A 101      -1.443  -9.137   8.147  1.00 45.32           C  
ATOM    796  CD  LYS A 101      -1.952 -10.542   8.441  1.00 30.46           C  
ATOM    797  CE  LYS A 101      -3.362 -10.500   8.996  1.00 44.24           C  
ATOM    798  NZ  LYS A 101      -3.943 -11.857   9.178  1.00 53.89           N  
ATOM    799  N   LYS A 102      -0.383  -6.171  11.469  1.00 40.85           N  
ATOM    800  CA  LYS A 102      -0.559  -5.321  12.642  1.00 48.55           C  
ATOM    801  C   LYS A 102      -0.219  -3.864  12.315  1.00 47.66           C  
ATOM    802  O   LYS A 102      -0.925  -2.941  12.715  1.00 44.23           O  
ATOM    803  CB  LYS A 102       0.273  -5.824  13.824  1.00 40.44           C  
ATOM    804  CG  LYS A 102      -0.236  -7.117  14.423  1.00 33.80           C  
ATOM    805  CD  LYS A 102       0.420  -7.413  15.759  1.00 50.93           C  
ATOM    806  CE  LYS A 102       0.015  -6.388  16.815  1.00 64.83           C  
ATOM    807  NZ  LYS A 102      -1.445  -6.447  17.118  1.00 67.09           N  
ATOM    808  N   LEU A 103       0.857  -3.669  11.564  1.00 41.77           N  
ATOM    809  CA  LEU A 103       1.281  -2.328  11.181  1.00 49.33           C  
ATOM    810  C   LEU A 103       0.242  -1.632  10.283  1.00 56.87           C  
ATOM    811  O   LEU A 103       0.044  -0.417  10.375  1.00 49.59           O  
ATOM    812  CB  LEU A 103       2.652  -2.383  10.498  1.00 36.74           C  
ATOM    813  CG  LEU A 103       3.361  -1.071  10.176  1.00 58.13           C  
ATOM    814  CD1 LEU A 103       3.918  -0.445  11.449  1.00 51.30           C  
ATOM    815  CD2 LEU A 103       4.477  -1.320   9.177  1.00 66.94           C  
ATOM    816  N   LEU A 104      -0.422  -2.393   9.414  1.00 42.88           N  
ATOM    817  CA  LEU A 104      -1.442  -1.809   8.541  1.00 52.29           C  
ATOM    818  C   LEU A 104      -2.611  -1.277   9.365  1.00 53.23           C  
ATOM    819  O   LEU A 104      -3.253  -0.289   9.004  1.00 49.47           O  
ATOM    820  CB  LEU A 104      -1.965  -2.830   7.527  1.00 54.30           C  
ATOM    821  CG  LEU A 104      -3.190  -2.336   6.745  1.00 54.74           C  
ATOM    822  CD1 LEU A 104      -2.774  -1.461   5.573  1.00 46.86           C  
ATOM    823  CD2 LEU A 104      -4.033  -3.493   6.264  1.00 44.03           C  
ATOM    824  N   ARG A 105      -2.878  -1.949  10.478  1.00 52.94           N  
ATOM    825  CA  ARG A 105      -4.013  -1.611  11.320  1.00 49.80           C  
ATOM    826  C   ARG A 105      -3.657  -0.611  12.427  1.00 54.66           C  
ATOM    827  O   ARG A 105      -4.511   0.154  12.870  1.00 49.86           O  
ATOM    828  CB  ARG A 105      -4.643  -2.892  11.877  1.00 41.29           C  
ATOM    829  CG  ARG A 105      -4.862  -2.934  13.378  1.00 60.93           C  
ATOM    830  CD  ARG A 105      -5.346  -4.335  13.787  1.00 76.20           C  
ATOM    831  NE  ARG A 105      -5.587  -4.478  15.223  1.00 78.88           N  
ATOM    832  CZ  ARG A 105      -4.683  -4.912  16.097  1.00 81.14           C  
ATOM    833  NH1 ARG A 105      -3.468  -5.241  15.684  1.00 67.96           N  
ATOM    834  NH2 ARG A 105      -4.990  -5.013  17.386  1.00 79.48           N  
ATOM    835  N   GLN A 106      -2.391  -0.580  12.841  1.00 51.56           N  
ATOM    836  CA  GLN A 106      -1.993   0.238  13.987  1.00 37.16           C  
ATOM    837  C   GLN A 106      -0.993   1.359  13.708  1.00 40.66           C  
ATOM    838  O   GLN A 106      -0.676   2.129  14.609  1.00 49.27           O  
ATOM    839  CB  GLN A 106      -1.436  -0.648  15.098  1.00 47.75           C  
ATOM    840  CG  GLN A 106      -2.441  -1.596  15.713  1.00 55.15           C  
ATOM    841  CD  GLN A 106      -1.781  -2.585  16.655  1.00 55.36           C  
ATOM    842  OE1 GLN A 106      -0.693  -3.086  16.374  1.00 50.51           O  
ATOM    843  NE2 GLN A 106      -2.425  -2.856  17.787  1.00 50.61           N  
ATOM    844  N   GLN A 107      -0.493   1.460  12.481  1.00 39.65           N  
ATOM    845  CA  GLN A 107       0.556   2.434  12.186  1.00 46.17           C  
ATOM    846  C   GLN A 107       0.016   3.849  12.277  1.00 56.96           C  
ATOM    847  O   GLN A 107      -0.978   4.179  11.639  1.00 59.80           O  
ATOM    848  CB  GLN A 107       1.166   2.195  10.804  1.00 54.74           C  
ATOM    849  CG  GLN A 107       2.322   3.125  10.465  1.00 50.94           C  
ATOM    850  CD  GLN A 107       2.915   2.852   9.092  1.00 65.22           C  
ATOM    851  OE1 GLN A 107       4.019   3.300   8.780  1.00 72.39           O  
ATOM    852  NE2 GLN A 107       2.180   2.117   8.263  1.00 64.93           N  
ATOM    853  N   ILE A 108       0.681   4.682  13.068  1.00 57.28           N  
ATOM    854  CA  ILE A 108       0.199   6.030  13.339  1.00 57.73           C  
ATOM    855  C   ILE A 108       0.274   6.923  12.105  1.00 54.81           C  
ATOM    856  O   ILE A 108      -0.673   7.641  11.786  1.00 63.47           O  
ATOM    857  CB  ILE A 108       0.980   6.673  14.499  1.00 54.55           C  
ATOM    858  CG1 ILE A 108       0.645   5.968  15.814  1.00 58.71           C  
ATOM    859  CG2 ILE A 108       0.648   8.140  14.608  1.00 61.91           C  
ATOM    860  CD1 ILE A 108       1.404   6.501  17.006  1.00 59.44           C  
ATOM    861  N   ALA A 109       1.404   6.873  11.411  1.00 60.57           N  
ATOM    862  CA  ALA A 109       1.589   7.660  10.199  1.00 62.27           C  
ATOM    863  C   ALA A 109       1.636   6.740   8.993  1.00 67.57           C  
ATOM    864  O   ALA A 109       2.716   6.387   8.527  1.00 73.00           O  
ATOM    865  CB  ALA A 109       2.864   8.464  10.289  1.00 69.64           C  
ATOM    866  N   PRO A 110       0.460   6.351   8.483  1.00 61.42           N  
ATOM    867  CA  PRO A 110       0.349   5.375   7.395  1.00 59.09           C  
ATOM    868  C   PRO A 110       1.207   5.720   6.182  1.00 56.79           C  
ATOM    869  O   PRO A 110       1.007   6.753   5.544  1.00 73.10           O  
ATOM    870  CB  PRO A 110      -1.137   5.426   7.037  1.00 66.03           C  
ATOM    871  CG  PRO A 110      -1.797   5.810   8.318  1.00 63.37           C  
ATOM    872  CD  PRO A 110      -0.863   6.806   8.944  1.00 63.11           C  
ATOM    873  N   ASP A 111       2.149   4.831   5.881  1.00 63.61           N  
ATOM    874  CA  ASP A 111       3.081   4.975   4.769  1.00 70.91           C  
ATOM    875  C   ASP A 111       2.880   3.779   3.841  1.00 76.35           C  
ATOM    876  O   ASP A 111       2.869   2.634   4.294  1.00 91.33           O  
ATOM    877  CB  ASP A 111       4.515   5.004   5.315  1.00 87.08           C  
ATOM    878  CG  ASP A 111       5.565   5.187   4.232  1.00 89.39           C  
ATOM    879  OD1 ASP A 111       5.329   5.978   3.296  1.00 79.98           O  
ATOM    880  OD2 ASP A 111       6.636   4.545   4.332  1.00 88.72           O  
ATOM    881  N   VAL A 112       2.711   4.033   2.548  1.00 60.45           N  
ATOM    882  CA  VAL A 112       2.372   2.959   1.614  1.00 63.02           C  
ATOM    883  C   VAL A 112       3.593   2.223   1.061  1.00 65.42           C  
ATOM    884  O   VAL A 112       3.466   1.360   0.193  1.00 72.00           O  
ATOM    885  CB  VAL A 112       1.506   3.472   0.440  1.00 71.11           C  
ATOM    886  CG1 VAL A 112       0.069   3.757   0.907  1.00 45.60           C  
ATOM    887  CG2 VAL A 112       2.139   4.712  -0.183  1.00 54.12           C  
ATOM    888  N   ASP A 113       4.772   2.568   1.567  1.00 70.99           N  
ATOM    889  CA  ASP A 113       6.005   1.899   1.165  1.00 75.85           C  
ATOM    890  C   ASP A 113       6.565   1.050   2.299  1.00 72.86           C  
ATOM    891  O   ASP A 113       7.572   0.362   2.130  1.00 70.70           O  
ATOM    892  CB  ASP A 113       7.052   2.921   0.715  1.00 74.87           C  
ATOM    893  CG  ASP A 113       7.022   3.168  -0.782  1.00 84.68           C  
ATOM    894  OD1 ASP A 113       6.032   2.766  -1.431  1.00 87.08           O  
ATOM    895  OD2 ASP A 113       7.987   3.766  -1.306  1.00 75.80           O  
ATOM    896  N   THR A 114       5.906   1.097   3.451  1.00 74.46           N  
ATOM    897  CA  THR A 114       6.405   0.424   4.646  1.00 77.08           C  
ATOM    898  C   THR A 114       6.843  -1.020   4.395  1.00 71.80           C  
ATOM    899  O   THR A 114       7.876  -1.448   4.910  1.00 73.95           O  
ATOM    900  CB  THR A 114       5.375   0.456   5.792  1.00 78.69           C  
ATOM    901  OG1 THR A 114       4.137  -0.108   5.342  1.00 78.13           O  
ATOM    902  CG2 THR A 114       5.141   1.884   6.259  1.00 81.07           C  
ATOM    903  N   TYR A 115       6.069  -1.766   3.607  1.00 71.56           N  
ATOM    904  CA  TYR A 115       6.386  -3.174   3.354  1.00 63.27           C  
ATOM    905  C   TYR A 115       7.717  -3.358   2.623  1.00 56.12           C  
ATOM    906  O   TYR A 115       8.212  -4.476   2.502  1.00 55.45           O  
ATOM    907  CB  TYR A 115       5.248  -3.886   2.604  1.00 61.31           C  
ATOM    908  CG  TYR A 115       5.175  -3.596   1.119  1.00 58.47           C  
ATOM    909  CD1 TYR A 115       4.300  -2.644   0.617  1.00 63.93           C  
ATOM    910  CD2 TYR A 115       5.975  -4.286   0.219  1.00 55.76           C  
ATOM    911  CE1 TYR A 115       4.232  -2.384  -0.739  1.00 63.35           C  
ATOM    912  CE2 TYR A 115       5.918  -4.030  -1.130  1.00 46.39           C  
ATOM    913  CZ  TYR A 115       5.045  -3.081  -1.607  1.00 60.11           C  
ATOM    914  OH  TYR A 115       4.990  -2.829  -2.960  1.00 71.77           O  
ATOM    915  N   LYS A 116       8.284  -2.261   2.131  1.00 50.99           N  
ATOM    916  CA  LYS A 116       9.604  -2.282   1.515  1.00 50.02           C  
ATOM    917  C   LYS A 116      10.667  -2.216   2.595  1.00 44.05           C  
ATOM    918  O   LYS A 116      11.761  -2.759   2.438  1.00 46.44           O  
ATOM    919  CB  LYS A 116       9.778  -1.088   0.577  1.00 51.02           C  
ATOM    920  CG  LYS A 116       8.744  -1.008  -0.523  1.00 61.06           C  
ATOM    921  CD  LYS A 116       9.156  -1.810  -1.735  1.00 57.19           C  
ATOM    922  CE  LYS A 116       8.008  -1.910  -2.720  1.00 63.69           C  
ATOM    923  NZ  LYS A 116       7.331  -0.594  -2.887  1.00 73.86           N  
ATOM    924  N   GLU A 117      10.347  -1.533   3.688  1.00 44.80           N  
ATOM    925  CA  GLU A 117      11.297  -1.370   4.777  1.00 53.41           C  
ATOM    926  C   GLU A 117      11.253  -2.586   5.681  1.00 45.40           C  
ATOM    927  O   GLU A 117      12.273  -2.983   6.240  1.00 46.62           O  
ATOM    928  CB  GLU A 117      11.022  -0.098   5.581  1.00 55.74           C  
ATOM    929  CG  GLU A 117      12.273   0.761   5.827  1.00 86.56           C  
ATOM    930  CD  GLU A 117      13.374   0.046   6.620  1.00 84.20           C  
ATOM    931  OE1 GLU A 117      13.052  -0.825   7.460  1.00 69.40           O  
ATOM    932  OE2 GLU A 117      14.567   0.365   6.406  1.00 79.83           O  
ATOM    933  N   ILE A 118      10.072  -3.178   5.825  1.00 37.69           N  
ATOM    934  CA  ILE A 118       9.956  -4.455   6.519  1.00 39.23           C  
ATOM    935  C   ILE A 118      10.802  -5.507   5.800  1.00 41.72           C  
ATOM    936  O   ILE A 118      11.655  -6.144   6.410  1.00 39.72           O  
ATOM    937  CB  ILE A 118       8.499  -4.937   6.608  1.00 41.45           C  
ATOM    938  CG1 ILE A 118       7.601  -3.842   7.197  1.00 50.13           C  
ATOM    939  CG2 ILE A 118       8.409  -6.238   7.407  1.00 40.69           C  
ATOM    940  CD1 ILE A 118       7.945  -3.435   8.605  1.00 54.40           C  
ATOM    941  N   SER A 119      10.576  -5.664   4.498  1.00 41.99           N  
ATOM    942  CA  SER A 119      11.324  -6.625   3.687  1.00 46.23           C  
ATOM    943  C   SER A 119      12.823  -6.434   3.853  1.00 40.07           C  
ATOM    944  O   SER A 119      13.596  -7.395   3.796  1.00 40.80           O  
ATOM    945  CB  SER A 119      10.979  -6.458   2.207  1.00 42.36           C  
ATOM    946  OG  SER A 119       9.587  -6.498   2.000  1.00 52.67           O  
ATOM    947  N   TYR A 120      13.224  -5.181   4.027  1.00 31.94           N  
ATOM    948  CA  TYR A 120      14.632  -4.841   4.159  1.00 42.16           C  
ATOM    949  C   TYR A 120      15.243  -5.445   5.417  1.00 36.92           C  
ATOM    950  O   TYR A 120      16.251  -6.143   5.345  1.00 35.05           O  
ATOM    951  CB  TYR A 120      14.848  -3.318   4.147  1.00 37.13           C  
ATOM    952  CG  TYR A 120      16.309  -2.933   4.277  1.00 40.27           C  
ATOM    953  CD1 TYR A 120      17.101  -2.742   3.153  1.00 39.64           C  
ATOM    954  CD2 TYR A 120      16.899  -2.791   5.523  1.00 41.66           C  
ATOM    955  CE1 TYR A 120      18.438  -2.407   3.267  1.00 42.73           C  
ATOM    956  CE2 TYR A 120      18.233  -2.460   5.651  1.00 50.14           C  
ATOM    957  CZ  TYR A 120      19.000  -2.268   4.520  1.00 58.88           C  
ATOM    958  OH  TYR A 120      20.333  -1.935   4.651  1.00 63.66           O  
ATOM    959  N   PHE A 121      14.653  -5.175   6.577  1.00 38.27           N  
ATOM    960  CA  PHE A 121      15.283  -5.652   7.798  1.00 40.95           C  
ATOM    961  C   PHE A 121      15.054  -7.133   8.024  1.00 39.41           C  
ATOM    962  O   PHE A 121      15.785  -7.764   8.785  1.00 39.86           O  
ATOM    963  CB  PHE A 121      14.960  -4.802   9.041  1.00 41.85           C  
ATOM    964  CG  PHE A 121      13.508  -4.759   9.416  1.00 34.99           C  
ATOM    965  CD1 PHE A 121      12.853  -5.891   9.874  1.00 35.68           C  
ATOM    966  CD2 PHE A 121      12.812  -3.559   9.373  1.00 32.60           C  
ATOM    967  CE1 PHE A 121      11.512  -5.839  10.244  1.00 36.19           C  
ATOM    968  CE2 PHE A 121      11.479  -3.493   9.742  1.00 39.69           C  
ATOM    969  CZ  PHE A 121      10.825  -4.639  10.176  1.00 46.17           C  
ATOM    970  N   VAL A 122      14.057  -7.687   7.341  1.00 38.49           N  
ATOM    971  CA  VAL A 122      13.857  -9.130   7.342  1.00 36.78           C  
ATOM    972  C   VAL A 122      15.012  -9.820   6.617  1.00 27.50           C  
ATOM    973  O   VAL A 122      15.599 -10.762   7.133  1.00 32.34           O  
ATOM    974  CB  VAL A 122      12.506  -9.527   6.692  1.00 45.00           C  
ATOM    975  CG1 VAL A 122      12.495 -11.018   6.332  1.00 31.16           C  
ATOM    976  CG2 VAL A 122      11.348  -9.178   7.612  1.00 30.82           C  
ATOM    977  N   ALA A 123      15.329  -9.337   5.419  1.00 31.43           N  
ATOM    978  CA  ALA A 123      16.420  -9.877   4.618  1.00 34.66           C  
ATOM    979  C   ALA A 123      17.756  -9.637   5.314  1.00 37.98           C  
ATOM    980  O   ALA A 123      18.661 -10.468   5.261  1.00 36.99           O  
ATOM    981  CB  ALA A 123      16.423  -9.243   3.237  1.00 28.08           C  
ATOM    982  N   GLU A 124      17.872  -8.483   5.957  1.00 39.69           N  
ATOM    983  CA  GLU A 124      19.042  -8.166   6.763  1.00 36.17           C  
ATOM    984  C   GLU A 124      19.268  -9.208   7.861  1.00 42.06           C  
ATOM    985  O   GLU A 124      20.385  -9.688   8.051  1.00 37.94           O  
ATOM    986  CB  GLU A 124      18.904  -6.769   7.373  1.00 35.68           C  
ATOM    987  CG  GLU A 124      19.877  -6.489   8.504  1.00 49.77           C  
ATOM    988  CD  GLU A 124      19.931  -5.018   8.895  1.00 72.33           C  
ATOM    989  OE1 GLU A 124      19.125  -4.213   8.357  1.00 47.55           O  
ATOM    990  OE2 GLU A 124      20.793  -4.673   9.738  1.00 60.92           O  
ATOM    991  N   PHE A 125      18.215  -9.569   8.586  1.00 31.80           N  
ATOM    992  CA  PHE A 125      18.382 -10.552   9.646  1.00 36.04           C  
ATOM    993  C   PHE A 125      18.704 -11.927   9.063  1.00 45.04           C  
ATOM    994  O   PHE A 125      19.589 -12.630   9.550  1.00 39.04           O  
ATOM    995  CB  PHE A 125      17.147 -10.641  10.548  1.00 39.34           C  
ATOM    996  CG  PHE A 125      17.212 -11.780  11.536  1.00 47.54           C  
ATOM    997  CD1 PHE A 125      17.744 -11.588  12.806  1.00 33.63           C  
ATOM    998  CD2 PHE A 125      16.770 -13.050  11.182  1.00 33.29           C  
ATOM    999  CE1 PHE A 125      17.818 -12.637  13.711  1.00 41.74           C  
ATOM   1000  CE2 PHE A 125      16.841 -14.105  12.079  1.00 41.61           C  
ATOM   1001  CZ  PHE A 125      17.367 -13.901  13.344  1.00 40.27           C  
ATOM   1002  N   ILE A 126      17.974 -12.309   8.022  1.00 37.85           N  
ATOM   1003  CA  ILE A 126      18.184 -13.601   7.394  1.00 42.31           C  
ATOM   1004  C   ILE A 126      19.607 -13.712   6.860  1.00 44.06           C  
ATOM   1005  O   ILE A 126      20.258 -14.741   7.003  1.00 39.06           O  
ATOM   1006  CB  ILE A 126      17.189 -13.826   6.254  1.00 41.56           C  
ATOM   1007  CG1 ILE A 126      15.788 -14.076   6.821  1.00 37.45           C  
ATOM   1008  CG2 ILE A 126      17.636 -14.978   5.375  1.00 31.93           C  
ATOM   1009  CD1 ILE A 126      14.766 -14.395   5.770  1.00 31.83           C  
ATOM   1010  N   MET A 127      20.085 -12.637   6.249  1.00 41.91           N  
ATOM   1011  CA  MET A 127      21.436 -12.603   5.704  1.00 42.72           C  
ATOM   1012  C   MET A 127      22.508 -12.837   6.759  1.00 42.10           C  
ATOM   1013  O   MET A 127      23.324 -13.749   6.636  1.00 40.83           O  
ATOM   1014  CB  MET A 127      21.677 -11.269   5.005  1.00 43.76           C  
ATOM   1015  CG  MET A 127      21.334 -11.300   3.535  1.00 50.93           C  
ATOM   1016  SD  MET A 127      22.756 -11.856   2.592  1.00 77.28           S  
ATOM   1017  CE  MET A 127      23.824 -10.430   2.801  1.00 45.17           C  
ATOM   1018  N   ASN A 128      22.490 -12.007   7.795  1.00 42.60           N  
ATOM   1019  CA  ASN A 128      23.531 -12.007   8.815  1.00 48.66           C  
ATOM   1020  C   ASN A 128      23.517 -13.223   9.741  1.00 53.71           C  
ATOM   1021  O   ASN A 128      24.526 -13.542  10.376  1.00 51.62           O  
ATOM   1022  CB  ASN A 128      23.440 -10.724   9.647  1.00 40.84           C  
ATOM   1023  CG  ASN A 128      23.527  -9.479   8.796  1.00 46.83           C  
ATOM   1024  OD1 ASN A 128      24.061  -9.515   7.688  1.00 52.52           O  
ATOM   1025  ND2 ASN A 128      23.004  -8.369   9.306  1.00 46.71           N  
ATOM   1026  N   ASN A 129      22.382 -13.906   9.822  1.00 42.83           N  
ATOM   1027  CA  ASN A 129      22.247 -14.959  10.818  1.00 39.77           C  
ATOM   1028  C   ASN A 129      22.073 -16.363  10.260  1.00 44.07           C  
ATOM   1029  O   ASN A 129      22.274 -17.349  10.970  1.00 50.90           O  
ATOM   1030  CB  ASN A 129      21.110 -14.626  11.783  1.00 41.14           C  
ATOM   1031  CG  ASN A 129      21.399 -13.387  12.615  1.00 54.63           C  
ATOM   1032  OD1 ASN A 129      21.822 -13.483  13.770  1.00 48.52           O  
ATOM   1033  ND2 ASN A 129      21.176 -12.216  12.029  1.00 48.51           N  
ATOM   1034  N   THR A 130      21.708 -16.460   8.989  1.00 37.23           N  
ATOM   1035  CA  THR A 130      21.404 -17.758   8.412  1.00 36.57           C  
ATOM   1036  C   THR A 130      21.998 -17.888   7.017  1.00 39.92           C  
ATOM   1037  O   THR A 130      21.964 -18.963   6.419  1.00 41.52           O  
ATOM   1038  CB  THR A 130      19.870 -18.008   8.341  1.00 40.09           C  
ATOM   1039  OG1 THR A 130      19.315 -17.273   7.251  1.00 36.31           O  
ATOM   1040  CG2 THR A 130      19.178 -17.579   9.623  1.00 35.55           C  
ATOM   1041  N   GLY A 131      22.550 -16.793   6.504  1.00 35.37           N  
ATOM   1042  CA  GLY A 131      23.119 -16.792   5.165  1.00 40.50           C  
ATOM   1043  C   GLY A 131      24.097 -17.929   4.897  1.00 50.77           C  
ATOM   1044  O   GLY A 131      24.029 -18.589   3.858  1.00 47.46           O  
ATOM   1045  N   GLU A 132      25.014 -18.162   5.832  1.00 44.93           N  
ATOM   1046  CA  GLU A 132      26.011 -19.217   5.671  1.00 47.47           C  
ATOM   1047  C   GLU A 132      25.349 -20.594   5.705  1.00 40.70           C  
ATOM   1048  O   GLU A 132      25.598 -21.438   4.847  1.00 44.91           O  
ATOM   1049  CB  GLU A 132      27.095 -19.106   6.752  1.00 48.26           C  
ATOM   1050  CG  GLU A 132      27.888 -17.807   6.711  1.00 73.43           C  
ATOM   1051  CD  GLU A 132      28.725 -17.578   7.964  1.00 88.76           C  
ATOM   1052  OE1 GLU A 132      28.465 -18.237   8.997  1.00 84.06           O  
ATOM   1053  OE2 GLU A 132      29.645 -16.730   7.912  1.00 73.98           O  
ATOM   1054  N   TRP A 133      24.493 -20.809   6.694  1.00 38.78           N  
ATOM   1055  CA  TRP A 133      23.731 -22.046   6.768  1.00 39.50           C  
ATOM   1056  C   TRP A 133      22.918 -22.313   5.492  1.00 43.84           C  
ATOM   1057  O   TRP A 133      22.908 -23.430   4.981  1.00 43.33           O  
ATOM   1058  CB  TRP A 133      22.823 -22.047   8.001  1.00 40.14           C  
ATOM   1059  CG  TRP A 133      22.126 -23.349   8.189  1.00 46.47           C  
ATOM   1060  CD1 TRP A 133      22.517 -24.383   8.993  1.00 50.26           C  
ATOM   1061  CD2 TRP A 133      20.926 -23.779   7.537  1.00 43.34           C  
ATOM   1062  NE1 TRP A 133      21.629 -25.427   8.887  1.00 47.36           N  
ATOM   1063  CE2 TRP A 133      20.641 -25.081   8.000  1.00 47.32           C  
ATOM   1064  CE3 TRP A 133      20.059 -23.186   6.609  1.00 44.29           C  
ATOM   1065  CZ2 TRP A 133      19.527 -25.803   7.568  1.00 39.59           C  
ATOM   1066  CZ3 TRP A 133      18.952 -23.903   6.180  1.00 33.69           C  
ATOM   1067  CH2 TRP A 133      18.698 -25.199   6.658  1.00 40.55           C  
ATOM   1068  N   ILE A 134      22.232 -21.293   4.982  1.00 47.06           N  
ATOM   1069  CA  ILE A 134      21.446 -21.443   3.757  1.00 46.68           C  
ATOM   1070  C   ILE A 134      22.313 -21.913   2.590  1.00 45.75           C  
ATOM   1071  O   ILE A 134      21.933 -22.815   1.846  1.00 40.14           O  
ATOM   1072  CB  ILE A 134      20.755 -20.125   3.355  1.00 37.19           C  
ATOM   1073  CG1 ILE A 134      19.603 -19.806   4.308  1.00 37.99           C  
ATOM   1074  CG2 ILE A 134      20.237 -20.217   1.938  1.00 33.21           C  
ATOM   1075  CD1 ILE A 134      18.908 -18.491   4.001  1.00 38.76           C  
ATOM   1076  N   ARG A 135      23.476 -21.288   2.437  1.00 49.09           N  
ATOM   1077  CA  ARG A 135      24.420 -21.639   1.381  1.00 51.70           C  
ATOM   1078  C   ARG A 135      24.843 -23.105   1.484  1.00 56.45           C  
ATOM   1079  O   ARG A 135      24.728 -23.866   0.520  1.00 49.94           O  
ATOM   1080  CB  ARG A 135      25.651 -20.728   1.452  1.00 54.21           C  
ATOM   1081  CG  ARG A 135      26.684 -20.962   0.357  1.00 69.05           C  
ATOM   1082  CD  ARG A 135      28.015 -20.261   0.670  1.00 71.09           C  
ATOM   1083  NE  ARG A 135      29.000 -21.166   1.265  1.00 68.84           N  
ATOM   1084  CZ  ARG A 135      29.310 -21.212   2.561  1.00 74.96           C  
ATOM   1085  NH1 ARG A 135      28.723 -20.395   3.426  1.00 66.42           N  
ATOM   1086  NH2 ARG A 135      30.220 -22.077   2.993  1.00 69.56           N  
ATOM   1087  N   GLN A 136      25.321 -23.494   2.662  1.00 44.17           N  
ATOM   1088  CA  GLN A 136      25.799 -24.853   2.892  1.00 48.70           C  
ATOM   1089  C   GLN A 136      24.704 -25.899   2.715  1.00 50.94           C  
ATOM   1090  O   GLN A 136      24.980 -27.094   2.611  1.00 46.26           O  
ATOM   1091  CB  GLN A 136      26.407 -24.971   4.292  1.00 51.30           C  
ATOM   1092  CG  GLN A 136      27.758 -24.292   4.438  1.00 56.89           C  
ATOM   1093  CD  GLN A 136      27.974 -23.749   5.830  1.00 65.50           C  
ATOM   1094  OE1 GLN A 136      27.745 -24.444   6.818  1.00 69.13           O  
ATOM   1095  NE2 GLN A 136      28.393 -22.490   5.918  1.00 65.94           N  
ATOM   1096  N   ASN A 137      23.456 -25.452   2.686  1.00 47.17           N  
ATOM   1097  CA  ASN A 137      22.352 -26.386   2.558  1.00 39.94           C  
ATOM   1098  C   ASN A 137      21.593 -26.306   1.235  1.00 41.98           C  
ATOM   1099  O   ASN A 137      20.439 -26.724   1.148  1.00 47.47           O  
ATOM   1100  CB  ASN A 137      21.412 -26.283   3.759  1.00 39.51           C  
ATOM   1101  CG  ASN A 137      22.024 -26.858   5.019  1.00 44.83           C  
ATOM   1102  OD1 ASN A 137      21.917 -28.056   5.277  1.00 42.85           O  
ATOM   1103  ND2 ASN A 137      22.682 -26.010   5.807  1.00 40.14           N  
ATOM   1104  N   GLY A 138      22.253 -25.792   0.203  1.00 35.55           N  
ATOM   1105  CA  GLY A 138      21.703 -25.851  -1.141  1.00 36.31           C  
ATOM   1106  C   GLY A 138      21.000 -24.591  -1.605  1.00 41.45           C  
ATOM   1107  O   GLY A 138      20.460 -24.550  -2.711  1.00 44.42           O  
ATOM   1108  N   GLY A 139      21.012 -23.556  -0.771  1.00 37.91           N  
ATOM   1109  CA  GLY A 139      20.364 -22.301  -1.113  1.00 33.75           C  
ATOM   1110  C   GLY A 139      18.858 -22.446  -1.248  1.00 41.17           C  
ATOM   1111  O   GLY A 139      18.264 -23.398  -0.735  1.00 38.45           O  
ATOM   1112  N   TRP A 140      18.237 -21.508  -1.953  1.00 40.10           N  
ATOM   1113  CA  TRP A 140      16.784 -21.511  -2.121  1.00 45.93           C  
ATOM   1114  C   TRP A 140      16.288 -22.545  -3.134  1.00 38.82           C  
ATOM   1115  O   TRP A 140      15.371 -23.310  -2.844  1.00 39.45           O  
ATOM   1116  CB  TRP A 140      16.281 -20.101  -2.457  1.00 38.68           C  
ATOM   1117  CG  TRP A 140      16.554 -19.161  -1.330  1.00 38.80           C  
ATOM   1118  CD1 TRP A 140      17.604 -18.300  -1.213  1.00 43.45           C  
ATOM   1119  CD2 TRP A 140      15.792 -19.032  -0.125  1.00 33.45           C  
ATOM   1120  NE1 TRP A 140      17.531 -17.625  -0.019  1.00 41.14           N  
ATOM   1121  CE2 TRP A 140      16.428 -18.056   0.667  1.00 29.45           C  
ATOM   1122  CE3 TRP A 140      14.626 -19.637   0.354  1.00 38.19           C  
ATOM   1123  CZ2 TRP A 140      15.938 -17.672   1.912  1.00 40.37           C  
ATOM   1124  CZ3 TRP A 140      14.140 -19.254   1.590  1.00 35.94           C  
ATOM   1125  CH2 TRP A 140      14.795 -18.282   2.355  1.00 41.12           C  
ATOM   1126  N   GLU A 141      16.915 -22.588  -4.305  1.00 40.81           N  
ATOM   1127  CA  GLU A 141      16.489 -23.492  -5.369  1.00 44.65           C  
ATOM   1128  C   GLU A 141      16.924 -24.960  -5.206  1.00 49.79           C  
ATOM   1129  O   GLU A 141      16.228 -25.861  -5.674  1.00 54.26           O  
ATOM   1130  CB  GLU A 141      16.918 -22.940  -6.730  1.00 57.98           C  
ATOM   1131  CG  GLU A 141      16.298 -21.581  -7.037  1.00 64.75           C  
ATOM   1132  CD  GLU A 141      16.873 -20.923  -8.278  1.00 82.66           C  
ATOM   1133  OE1 GLU A 141      16.683 -21.468  -9.389  1.00 86.47           O  
ATOM   1134  OE2 GLU A 141      17.510 -19.856  -8.135  1.00 78.27           O  
ATOM   1135  N   ASN A 142      18.053 -25.207  -4.544  1.00 42.53           N  
ATOM   1136  CA  ASN A 142      18.522 -26.584  -4.335  1.00 44.20           C  
ATOM   1137  C   ASN A 142      18.379 -27.065  -2.900  1.00 39.94           C  
ATOM   1138  O   ASN A 142      18.677 -28.216  -2.588  1.00 44.75           O  
ATOM   1139  CB  ASN A 142      19.964 -26.764  -4.816  1.00 45.35           C  
ATOM   1140  CG  ASN A 142      20.094 -26.639  -6.321  1.00 45.87           C  
ATOM   1141  OD1 ASN A 142      19.281 -27.177  -7.074  1.00 61.20           O  
ATOM   1142  ND2 ASN A 142      21.114 -25.917  -6.768  1.00 56.03           N  
ATOM   1143  N   GLY A 143      17.912 -26.179  -2.030  1.00 39.26           N  
ATOM   1144  CA  GLY A 143      17.658 -26.540  -0.650  1.00 36.67           C  
ATOM   1145  C   GLY A 143      16.186 -26.418  -0.298  1.00 41.12           C  
ATOM   1146  O   GLY A 143      15.493 -27.422  -0.116  1.00 40.02           O  
ATOM   1147  N   PHE A 144      15.705 -25.184  -0.207  1.00 32.29           N  
ATOM   1148  CA  PHE A 144      14.336 -24.926   0.224  1.00 37.36           C  
ATOM   1149  C   PHE A 144      13.292 -25.504  -0.725  1.00 34.95           C  
ATOM   1150  O   PHE A 144      12.350 -26.168  -0.297  1.00 36.01           O  
ATOM   1151  CB  PHE A 144      14.093 -23.430   0.383  1.00 37.11           C  
ATOM   1152  CG  PHE A 144      12.665 -23.090   0.660  1.00 39.73           C  
ATOM   1153  CD1 PHE A 144      12.129 -23.283   1.922  1.00 48.19           C  
ATOM   1154  CD2 PHE A 144      11.848 -22.592  -0.342  1.00 37.96           C  
ATOM   1155  CE1 PHE A 144      10.805 -22.977   2.181  1.00 50.38           C  
ATOM   1156  CE2 PHE A 144      10.529 -22.279  -0.087  1.00 36.59           C  
ATOM   1157  CZ  PHE A 144      10.005 -22.475   1.178  1.00 39.57           C  
ATOM   1158  N   VAL A 145      13.459 -25.235  -2.014  1.00 31.58           N  
ATOM   1159  CA  VAL A 145      12.493 -25.668  -3.012  1.00 34.71           C  
ATOM   1160  C   VAL A 145      12.404 -27.185  -3.092  1.00 39.01           C  
ATOM   1161  O   VAL A 145      11.315 -27.738  -3.127  1.00 35.27           O  
ATOM   1162  CB  VAL A 145      12.813 -25.090  -4.402  1.00 44.50           C  
ATOM   1163  CG1 VAL A 145      11.871 -25.666  -5.449  1.00 46.64           C  
ATOM   1164  CG2 VAL A 145      12.707 -23.578  -4.372  1.00 47.62           C  
ATOM   1165  N   LYS A 146      13.555 -27.851  -3.113  1.00 39.23           N  
ATOM   1166  CA  LYS A 146      13.596 -29.305  -3.179  1.00 42.16           C  
ATOM   1167  C   LYS A 146      12.851 -29.924  -2.007  1.00 39.10           C  
ATOM   1168  O   LYS A 146      12.196 -30.951  -2.150  1.00 54.29           O  
ATOM   1169  CB  LYS A 146      15.043 -29.794  -3.174  1.00 52.35           C  
ATOM   1170  CG  LYS A 146      15.853 -29.321  -4.363  1.00 51.83           C  
ATOM   1171  CD  LYS A 146      15.201 -29.737  -5.672  1.00 57.69           C  
ATOM   1172  CE  LYS A 146      16.004 -29.237  -6.866  1.00 64.27           C  
ATOM   1173  NZ  LYS A 146      15.399 -29.618  -8.176  1.00 73.84           N  
ATOM   1174  N   LYS A 147      12.963 -29.299  -0.844  1.00 37.71           N  
ATOM   1175  CA  LYS A 147      12.306 -29.805   0.350  1.00 43.68           C  
ATOM   1176  C   LYS A 147      10.809 -29.505   0.397  1.00 50.57           C  
ATOM   1177  O   LYS A 147      10.028 -30.347   0.833  1.00 51.27           O  
ATOM   1178  CB  LYS A 147      12.982 -29.246   1.600  1.00 40.06           C  
ATOM   1179  CG  LYS A 147      12.182 -29.436   2.887  1.00 47.13           C  
ATOM   1180  CD  LYS A 147      12.968 -28.936   4.095  1.00 52.17           C  
ATOM   1181  CE  LYS A 147      12.299 -29.323   5.411  1.00 57.97           C  
ATOM   1182  NZ  LYS A 147      13.279 -29.917   6.379  1.00 63.60           N  
ATOM   1183  N   PHE A 148      10.407 -28.316  -0.048  1.00 42.20           N  
ATOM   1184  CA  PHE A 148       9.032 -27.866   0.174  1.00 46.54           C  
ATOM   1185  C   PHE A 148       8.107 -27.864  -1.042  1.00 44.10           C  
ATOM   1186  O   PHE A 148       6.904 -27.651  -0.894  1.00 42.07           O  
ATOM   1187  CB  PHE A 148       9.009 -26.488   0.844  1.00 37.05           C  
ATOM   1188  CG  PHE A 148       9.343 -26.521   2.310  1.00 50.63           C  
ATOM   1189  CD1 PHE A 148       8.347 -26.690   3.258  1.00 44.99           C  
ATOM   1190  CD2 PHE A 148      10.651 -26.385   2.740  1.00 48.91           C  
ATOM   1191  CE1 PHE A 148       8.652 -26.722   4.609  1.00 49.83           C  
ATOM   1192  CE2 PHE A 148      10.959 -26.415   4.088  1.00 51.00           C  
ATOM   1193  CZ  PHE A 148       9.958 -26.583   5.023  1.00 48.43           C  
ATOM   1194  N   GLU A 149       8.654 -28.094  -2.231  1.00 38.16           N  
ATOM   1195  CA  GLU A 149       7.831 -28.126  -3.435  1.00 41.15           C  
ATOM   1196  C   GLU A 149       6.828 -29.268  -3.355  1.00 39.43           C  
ATOM   1197  O   GLU A 149       7.014 -30.210  -2.593  1.00 39.06           O  
ATOM   1198  CB  GLU A 149       8.687 -28.262  -4.698  1.00 34.45           C  
ATOM   1199  CG  GLU A 149       9.458 -29.573  -4.789  1.00 42.85           C  
ATOM   1200  CD  GLU A 149      10.434 -29.596  -5.953  1.00 42.72           C  
ATOM   1201  OE1 GLU A 149      10.244 -28.816  -6.910  1.00 47.41           O  
ATOM   1202  OE2 GLU A 149      11.401 -30.388  -5.905  1.00 59.55           O  
ATOM   1203  N   PRO A 150       5.744 -29.174  -4.130  1.00 43.64           N  
ATOM   1204  CA  PRO A 150       4.777 -30.274  -4.177  1.00 52.18           C  
ATOM   1205  C   PRO A 150       5.442 -31.596  -4.557  1.00 44.02           C  
ATOM   1206  O   PRO A 150       6.371 -31.633  -5.367  1.00 42.12           O  
ATOM   1207  CB  PRO A 150       3.808 -29.833  -5.272  1.00 48.15           C  
ATOM   1208  CG  PRO A 150       3.865 -28.344  -5.233  1.00 41.73           C  
ATOM   1209  CD  PRO A 150       5.292 -28.001  -4.899  1.00 40.10           C  
ATOM   1210  N   LYS A 151       4.965 -32.681  -3.966  1.00 52.23           N  
ATOM   1211  CA  LYS A 151       5.521 -33.992  -4.255  1.00 61.30           C  
ATOM   1212  C   LYS A 151       5.052 -34.467  -5.630  1.00 63.78           C  
ATOM   1213  O   LYS A 151       3.923 -34.191  -6.031  1.00 53.31           O  
ATOM   1214  CB  LYS A 151       5.112 -34.978  -3.162  1.00 65.08           C  
ATOM   1215  CG  LYS A 151       4.209 -34.359  -2.104  1.00 61.81           C  
ATOM   1216  CD  LYS A 151       3.929 -35.322  -0.970  1.00 60.35           C  
ATOM   1217  CE  LYS A 151       5.206 -35.706  -0.253  1.00 62.29           C  
ATOM   1218  NZ  LYS A 151       4.916 -36.644   0.862  1.00 76.13           N  
ATOM   1219  OXT LYS A 151       5.782 -35.123  -6.378  1.00 65.28           O  
ATOM   1221  N   ALA B  19      11.159  -8.859  28.421  1.00 64.31           N  
ATOM   1222  CA  ALA B  19       9.720  -9.062  28.277  1.00 80.62           C  
ATOM   1223  C   ALA B  19       9.376 -10.541  28.133  1.00 83.21           C  
ATOM   1224  O   ALA B  19      10.241 -11.357  27.812  1.00 83.28           O  
ATOM   1225  CB  ALA B  19       9.187  -8.277  27.085  1.00 76.61           C  
ATOM   1226  N   GLU B  20       8.111 -10.879  28.372  1.00 76.94           N  
ATOM   1227  CA  GLU B  20       7.642 -12.251  28.204  1.00 77.87           C  
ATOM   1228  C   GLU B  20       6.913 -12.408  26.874  1.00 69.19           C  
ATOM   1229  O   GLU B  20       6.629 -13.524  26.444  1.00 77.24           O  
ATOM   1230  CB  GLU B  20       6.716 -12.669  29.352  1.00 75.24           C  
ATOM   1231  CG  GLU B  20       5.295 -12.115  29.247  1.00 96.78           C  
ATOM   1232  CD  GLU B  20       4.248 -13.061  29.817  1.00102.62           C  
ATOM   1233  OE1 GLU B  20       4.296 -14.268  29.491  1.00102.77           O  
ATOM   1234  OE2 GLU B  20       3.381 -12.600  30.592  1.00 97.79           O  
ATOM   1235  N   LEU B  21       6.611 -11.285  26.229  1.00 68.40           N  
ATOM   1236  CA  LEU B  21       5.907 -11.306  24.951  1.00 69.99           C  
ATOM   1237  C   LEU B  21       6.842 -11.661  23.800  1.00 61.80           C  
ATOM   1238  O   LEU B  21       6.480 -12.431  22.915  1.00 52.59           O  
ATOM   1239  CB  LEU B  21       5.209  -9.970  24.686  1.00 68.46           C  
ATOM   1240  CG  LEU B  21       4.034  -9.667  25.615  1.00 77.61           C  
ATOM   1241  CD1 LEU B  21       3.330  -8.387  25.198  1.00 70.13           C  
ATOM   1242  CD2 LEU B  21       3.062 -10.832  25.621  1.00 77.17           C  
ATOM   1243  N   GLU B  22       8.045 -11.100  23.811  1.00 56.55           N  
ATOM   1244  CA  GLU B  22       9.047 -11.472  22.821  1.00 51.13           C  
ATOM   1245  C   GLU B  22       9.521 -12.910  23.039  1.00 58.29           C  
ATOM   1246  O   GLU B  22       9.859 -13.612  22.088  1.00 53.81           O  
ATOM   1247  CB  GLU B  22      10.228 -10.510  22.866  1.00 64.41           C  
ATOM   1248  CG  GLU B  22      10.886 -10.415  24.222  1.00 70.69           C  
ATOM   1249  CD  GLU B  22      11.802  -9.220  24.329  1.00 75.63           C  
ATOM   1250  OE1 GLU B  22      12.688  -9.222  25.215  1.00 77.07           O  
ATOM   1251  OE2 GLU B  22      11.631  -8.278  23.525  1.00 73.69           O  
ATOM   1252  N   VAL B  23       9.542 -13.352  24.290  1.00 58.23           N  
ATOM   1253  CA  VAL B  23       9.911 -14.731  24.580  1.00 60.48           C  
ATOM   1254  C   VAL B  23       8.785 -15.684  24.181  1.00 58.36           C  
ATOM   1255  O   VAL B  23       9.018 -16.703  23.528  1.00 53.59           O  
ATOM   1256  CB  VAL B  23      10.271 -14.928  26.065  1.00 63.26           C  
ATOM   1257  CG1 VAL B  23      10.192 -16.406  26.440  1.00 57.70           C  
ATOM   1258  CG2 VAL B  23      11.653 -14.358  26.353  1.00 61.28           C  
ATOM   1259  N   GLU B  24       7.564 -15.339  24.573  1.00 53.28           N  
ATOM   1260  CA  GLU B  24       6.387 -16.112  24.208  1.00 57.57           C  
ATOM   1261  C   GLU B  24       6.267 -16.223  22.684  1.00 59.79           C  
ATOM   1262  O   GLU B  24       5.930 -17.281  22.162  1.00 55.85           O  
ATOM   1263  CB  GLU B  24       5.133 -15.475  24.817  1.00 63.60           C  
ATOM   1264  CG  GLU B  24       3.831 -16.203  24.514  1.00 80.15           C  
ATOM   1265  CD  GLU B  24       3.767 -17.576  25.156  1.00 89.55           C  
ATOM   1266  OE1 GLU B  24       4.750 -17.951  25.829  1.00 75.64           O  
ATOM   1267  OE2 GLU B  24       2.741 -18.273  24.986  1.00 96.24           O  
ATOM   1268  N   CYS B  25       6.552 -15.134  21.973  1.00 55.22           N  
ATOM   1269  CA  CYS B  25       6.568 -15.155  20.508  1.00 52.09           C  
ATOM   1270  C   CYS B  25       7.667 -16.064  19.963  1.00 53.21           C  
ATOM   1271  O   CYS B  25       7.406 -16.937  19.138  1.00 56.39           O  
ATOM   1272  CB  CYS B  25       6.770 -13.750  19.932  1.00 54.42           C  
ATOM   1273  SG  CYS B  25       5.338 -12.658  20.019  1.00 58.12           S  
ATOM   1274  N   ALA B  26       8.896 -15.843  20.419  1.00 44.36           N  
ATOM   1275  CA  ALA B  26      10.053 -16.569  19.900  1.00 49.37           C  
ATOM   1276  C   ALA B  26       9.941 -18.068  20.140  1.00 43.67           C  
ATOM   1277  O   ALA B  26      10.259 -18.871  19.261  1.00 39.96           O  
ATOM   1278  CB  ALA B  26      11.334 -16.033  20.510  1.00 44.57           C  
ATOM   1279  N   THR B  27       9.483 -18.432  21.333  1.00 44.97           N  
ATOM   1280  CA  THR B  27       9.359 -19.830  21.725  1.00 55.80           C  
ATOM   1281  C   THR B  27       8.333 -20.568  20.875  1.00 52.99           C  
ATOM   1282  O   THR B  27       8.543 -21.726  20.506  1.00 53.78           O  
ATOM   1283  CB  THR B  27       8.973 -19.969  23.213  1.00 62.09           C  
ATOM   1284  OG1 THR B  27      10.008 -19.411  24.033  1.00 56.70           O  
ATOM   1285  CG2 THR B  27       8.770 -21.435  23.581  1.00 63.78           C  
ATOM   1286  N   GLN B  28       7.224 -19.896  20.574  1.00 56.36           N  
ATOM   1287  CA  GLN B  28       6.159 -20.481  19.763  1.00 48.58           C  
ATOM   1288  C   GLN B  28       6.554 -20.589  18.294  1.00 57.93           C  
ATOM   1289  O   GLN B  28       6.247 -21.581  17.637  1.00 59.92           O  
ATOM   1290  CB  GLN B  28       4.863 -19.679  19.900  1.00 63.43           C  
ATOM   1291  CG  GLN B  28       4.273 -19.685  21.307  1.00 84.69           C  
ATOM   1292  CD  GLN B  28       3.902 -21.078  21.784  1.00 79.17           C  
ATOM   1293  OE1 GLN B  28       4.501 -21.606  22.723  1.00 78.27           O  
ATOM   1294  NE2 GLN B  28       2.908 -21.677  21.140  1.00 85.38           N  
ATOM   1295  N   LEU B  29       7.224 -19.565  17.777  1.00 50.50           N  
ATOM   1296  CA  LEU B  29       7.739 -19.622  16.415  1.00 49.44           C  
ATOM   1297  C   LEU B  29       8.768 -20.742  16.294  1.00 40.38           C  
ATOM   1298  O   LEU B  29       8.781 -21.474  15.310  1.00 40.52           O  
ATOM   1299  CB  LEU B  29       8.367 -18.285  16.002  1.00 40.07           C  
ATOM   1300  CG  LEU B  29       7.450 -17.078  15.793  1.00 42.52           C  
ATOM   1301  CD1 LEU B  29       8.274 -15.815  15.594  1.00 39.60           C  
ATOM   1302  CD2 LEU B  29       6.514 -17.304  14.615  1.00 35.95           C  
ATOM   1303  N   ARG B  30       9.630 -20.868  17.299  1.00 47.59           N  
ATOM   1304  CA  ARG B  30      10.667 -21.895  17.288  1.00 51.70           C  
ATOM   1305  C   ARG B  30      10.065 -23.292  17.207  1.00 47.63           C  
ATOM   1306  O   ARG B  30      10.466 -24.094  16.365  1.00 43.51           O  
ATOM   1307  CB  ARG B  30      11.556 -21.789  18.526  1.00 43.13           C  
ATOM   1308  CG  ARG B  30      12.653 -22.827  18.564  1.00 45.61           C  
ATOM   1309  CD  ARG B  30      13.348 -22.855  19.908  1.00 45.81           C  
ATOM   1310  NE  ARG B  30      14.137 -21.655  20.151  1.00 47.03           N  
ATOM   1311  CZ  ARG B  30      14.931 -21.491  21.205  1.00 61.21           C  
ATOM   1312  NH1 ARG B  30      15.039 -22.457  22.107  1.00 52.68           N  
ATOM   1313  NH2 ARG B  30      15.625 -20.370  21.354  1.00 46.45           N  
ATOM   1314  N   ARG B  31       9.101 -23.572  18.081  1.00 47.91           N  
ATOM   1315  CA  ARG B  31       8.449 -24.880  18.122  1.00 49.84           C  
ATOM   1316  C   ARG B  31       7.723 -25.213  16.824  1.00 47.10           C  
ATOM   1317  O   ARG B  31       7.806 -26.336  16.335  1.00 52.27           O  
ATOM   1318  CB  ARG B  31       7.493 -24.977  19.314  1.00 52.59           C  
ATOM   1319  CG  ARG B  31       8.214 -25.013  20.666  1.00 63.05           C  
ATOM   1320  CD  ARG B  31       7.250 -25.118  21.848  1.00 75.54           C  
ATOM   1321  NE  ARG B  31       6.694 -26.460  22.021  1.00 90.40           N  
ATOM   1322  CZ  ARG B  31       7.291 -27.441  22.694  1.00 72.24           C  
ATOM   1323  NH1 ARG B  31       8.477 -27.241  23.256  1.00 70.75           N  
ATOM   1324  NH2 ARG B  31       6.705 -28.626  22.804  1.00 66.29           N  
ATOM   1325  N   PHE B  32       7.013 -24.239  16.268  1.00 50.89           N  
ATOM   1326  CA  PHE B  32       6.374 -24.423  14.972  1.00 48.32           C  
ATOM   1327  C   PHE B  32       7.428 -24.683  13.905  1.00 49.18           C  
ATOM   1328  O   PHE B  32       7.281 -25.585  13.081  1.00 46.79           O  
ATOM   1329  CB  PHE B  32       5.538 -23.199  14.591  1.00 46.95           C  
ATOM   1330  CG  PHE B  32       4.155 -23.203  15.174  1.00 57.92           C  
ATOM   1331  CD1 PHE B  32       3.857 -22.439  16.288  1.00 74.36           C  
ATOM   1332  CD2 PHE B  32       3.152 -23.971  14.608  1.00 64.75           C  
ATOM   1333  CE1 PHE B  32       2.587 -22.439  16.830  1.00 69.86           C  
ATOM   1334  CE2 PHE B  32       1.879 -23.979  15.145  1.00 72.63           C  
ATOM   1335  CZ  PHE B  32       1.597 -23.212  16.259  1.00 64.15           C  
ATOM   1336  N   GLY B  33       8.490 -23.884  13.924  1.00 40.09           N  
ATOM   1337  CA  GLY B  33       9.584 -24.045  12.985  1.00 39.92           C  
ATOM   1338  C   GLY B  33      10.150 -25.453  12.990  1.00 46.48           C  
ATOM   1339  O   GLY B  33      10.305 -26.081  11.938  1.00 41.72           O  
ATOM   1340  N   ASP B  34      10.460 -25.950  14.184  1.00 41.76           N  
ATOM   1341  CA  ASP B  34      11.008 -27.291  14.336  1.00 45.78           C  
ATOM   1342  C   ASP B  34      10.007 -28.391  13.956  1.00 50.96           C  
ATOM   1343  O   ASP B  34      10.388 -29.382  13.342  1.00 51.53           O  
ATOM   1344  CB  ASP B  34      11.545 -27.491  15.756  1.00 54.66           C  
ATOM   1345  CG  ASP B  34      12.769 -26.631  16.043  1.00 57.67           C  
ATOM   1346  OD1 ASP B  34      13.441 -26.207  15.082  1.00 47.35           O  
ATOM   1347  OD2 ASP B  34      13.063 -26.383  17.230  1.00 62.06           O  
ATOM   1348  N   LYS B  35       8.735 -28.211  14.308  1.00 53.70           N  
ATOM   1349  CA  LYS B  35       7.694 -29.175  13.934  1.00 60.16           C  
ATOM   1350  C   LYS B  35       7.519 -29.240  12.425  1.00 60.48           C  
ATOM   1351  O   LYS B  35       7.294 -30.307  11.867  1.00 61.84           O  
ATOM   1352  CB  LYS B  35       6.343 -28.839  14.577  1.00 58.59           C  
ATOM   1353  CG  LYS B  35       6.277 -29.036  16.086  1.00 77.42           C  
ATOM   1354  CD  LYS B  35       4.874 -28.743  16.620  1.00 81.87           C  
ATOM   1355  CE  LYS B  35       4.860 -28.640  18.141  1.00 78.85           C  
ATOM   1356  NZ  LYS B  35       3.514 -28.251  18.653  1.00 76.24           N  
ATOM   1357  N   LEU B  36       7.615 -28.089  11.770  1.00 57.46           N  
ATOM   1358  CA  LEU B  36       7.477 -28.025  10.321  1.00 58.63           C  
ATOM   1359  C   LEU B  36       8.697 -28.624   9.631  1.00 57.51           C  
ATOM   1360  O   LEU B  36       8.589 -29.222   8.560  1.00 58.38           O  
ATOM   1361  CB  LEU B  36       7.282 -26.577   9.866  1.00 51.71           C  
ATOM   1362  CG  LEU B  36       7.350 -26.361   8.355  1.00 47.57           C  
ATOM   1363  CD1 LEU B  36       6.156 -27.028   7.694  1.00 48.10           C  
ATOM   1364  CD2 LEU B  36       7.413 -24.876   8.012  1.00 42.33           C  
ATOM   1365  N   ASN B  37       9.858 -28.462  10.255  1.00 49.82           N  
ATOM   1366  CA  ASN B  37      11.104 -28.945   9.671  1.00 59.19           C  
ATOM   1367  C   ASN B  37      11.241 -30.473   9.652  1.00 57.58           C  
ATOM   1368  O   ASN B  37      11.395 -31.069   8.585  1.00 52.63           O  
ATOM   1369  CB  ASN B  37      12.302 -28.299  10.365  1.00 43.31           C  
ATOM   1370  CG  ASN B  37      13.589 -28.535   9.628  1.00 53.60           C  
ATOM   1371  OD1 ASN B  37      13.766 -28.060   8.505  1.00 51.50           O  
ATOM   1372  ND2 ASN B  37      14.511 -29.259  10.258  1.00 53.10           N  
ATOM   1373  N   PHE B  38      11.181 -31.110  10.819  1.00 64.47           N  
ATOM   1374  CA  PHE B  38      11.308 -32.568  10.873  1.00 81.09           C  
ATOM   1375  C   PHE B  38      10.145 -33.247  10.147  1.00 84.23           C  
ATOM   1376  O   PHE B  38      10.195 -34.439   9.836  1.00 87.35           O  
ATOM   1377  CB  PHE B  38      11.412 -33.078  12.323  1.00 79.95           C  
ATOM   1378  CG  PHE B  38      10.116 -33.020  13.095  1.00 83.27           C  
ATOM   1379  CD1 PHE B  38       9.007 -33.752  12.687  1.00 96.30           C  
ATOM   1380  CD2 PHE B  38      10.016 -32.253  14.244  1.00 79.84           C  
ATOM   1381  CE1 PHE B  38       7.816 -33.700  13.393  1.00 89.53           C  
ATOM   1382  CE2 PHE B  38       8.830 -32.200  14.960  1.00 81.57           C  
ATOM   1383  CZ  PHE B  38       7.728 -32.925  14.533  1.00 86.11           C  
ATOM   1384  N   ARG B  39       9.104 -32.466   9.879  1.00 75.73           N  
ATOM   1385  CA  ARG B  39       7.839 -32.977   9.371  1.00 78.59           C  
ATOM   1386  C   ARG B  39       7.863 -33.135   7.858  1.00 92.59           C  
ATOM   1387  O   ARG B  39       7.151 -33.967   7.291  1.00 90.31           O  
ATOM   1388  CB  ARG B  39       6.727 -32.000   9.757  1.00 78.76           C  
ATOM   1389  CG  ARG B  39       5.317 -32.476   9.499  1.00 82.12           C  
ATOM   1390  CD  ARG B  39       4.323 -31.337   9.721  1.00 94.53           C  
ATOM   1391  NE  ARG B  39       4.442 -30.304   8.693  1.00 89.48           N  
ATOM   1392  CZ  ARG B  39       3.720 -30.276   7.577  1.00 83.80           C  
ATOM   1393  NH1 ARG B  39       2.817 -31.222   7.346  1.00 90.92           N  
ATOM   1394  NH2 ARG B  39       3.897 -29.303   6.692  1.00 70.34           N  
ATOM   1395  N   GLN B  40       8.699 -32.335   7.207  1.00 86.72           N  
ATOM   1396  CA  GLN B  40       8.607 -32.158   5.766  1.00 83.25           C  
ATOM   1397  C   GLN B  40       9.076 -33.350   4.933  1.00 99.27           C  
ATOM   1398  O   GLN B  40       8.297 -33.938   4.183  1.00104.82           O  
ATOM   1399  CB  GLN B  40       9.360 -30.898   5.349  1.00 70.97           C  
ATOM   1400  CG  GLN B  40       8.911 -30.358   4.019  1.00 67.12           C  
ATOM   1401  CD  GLN B  40       7.429 -30.022   4.003  1.00 74.69           C  
ATOM   1402  OE1 GLN B  40       6.788 -29.904   5.052  1.00 74.26           O  
ATOM   1403  NE2 GLN B  40       6.877 -29.866   2.807  1.00 75.02           N  
ATOM   1404  N   LYS B  41      10.350 -33.698   5.063  1.00 98.91           N  
ATOM   1405  CA  LYS B  41      10.964 -34.684   4.179  1.00112.32           C  
ATOM   1406  C   LYS B  41      11.128 -36.062   4.830  1.00115.15           C  
ATOM   1407  O   LYS B  41      10.673 -37.066   4.281  1.00110.30           O  
ATOM   1408  CB  LYS B  41      12.305 -34.148   3.665  1.00110.40           C  
ATOM   1409  CG  LYS B  41      13.233 -35.182   3.050  1.00113.83           C  
ATOM   1410  CD  LYS B  41      14.557 -34.532   2.681  1.00108.53           C  
ATOM   1411  CE  LYS B  41      15.641 -35.559   2.409  1.00105.44           C  
ATOM   1412  NZ  LYS B  41      16.981 -34.910   2.288  1.00 89.87           N  
ATOM   1413  N   LEU B  42      11.774 -36.103   5.994  1.00114.71           N  
ATOM   1414  CA  LEU B  42      11.991 -37.355   6.726  1.00113.95           C  
ATOM   1415  C   LEU B  42      12.966 -38.301   6.016  1.00115.96           C  
ATOM   1416  O   LEU B  42      12.722 -39.506   5.932  1.00104.88           O  
ATOM   1417  CB  LEU B  42      10.659 -38.069   6.993  1.00106.05           C  
ATOM   1418  CG  LEU B  42       9.735 -37.455   8.047  1.00 99.06           C  
ATOM   1419  CD1 LEU B  42       8.305 -37.966   7.881  1.00 87.89           C  
ATOM   1420  CD2 LEU B  42      10.257 -37.739   9.453  1.00 86.54           C  
ATOM   1421  N   LEU B  43      14.062 -37.742   5.509  1.00114.03           N  
ATOM   1422  CA  LEU B  43      15.118 -38.514   4.855  1.00109.88           C  
ATOM   1423  C   LEU B  43      15.335 -39.874   5.514  1.00101.71           C  
ATOM   1424  O   LEU B  43      16.472 -40.331   5.652  1.00104.03           O  
ATOM   1425  CB  LEU B  43      16.418 -37.715   4.886  1.00105.94           C  
ATOM   1426  CG  LEU B  43      16.471 -36.861   6.155  1.00105.73           C  
ATOM   1427  CD1 LEU B  43      16.845 -37.703   7.377  1.00100.31           C  
ATOM   1428  CD2 LEU B  43      17.377 -35.648   6.005  1.00 98.47           C  
