# Supplementary material for: Characterizing the consensus residue specificity and surface of BCL-2 binding to BH3 ligands using the Knob-Socket model
Source: PLoS One. 2023 Feb 16;18(2):e0281463. doi: 10.1371/journal.pone.0281463 (PMC9934389; doi:10.1371/journal.pone.0281463)
Supplement: S1 File — (TGZ) [file pone.0281463.s008.tgz › BCL3_Bax_KS_files/3mqp/f3mqp.knob-socket]

4 H2E0T0C2D0 lnnnnn 2+1+1 28.84 D C Y W 36.14 42.13 36.79 0.32 C1 C1 H2 H15 A A A A 3 4 8 140
4 H3E0T0C1D0 lnnnnn 2+1+1 19.97 C Y I W 42.13 36.79 0.66 0.32 C1 H2 H2 H15 A A A A 4 8 9 140
4 H4E0T0C0D0 nnnhhl 2:1+1 10.24 Y I L W 36.79 0.66 3.19 0.32 H2 H2 H2 H15 A A A A 8 9 12 140
4 H4E0T0C0D0 nnnnnh :2+1+1 10.69 Y L T W 36.79 3.19 2.48 0.32 H2 H2 H4 H15 A A A A 8 12 33 140
4 H4E0T0C0D0 lnnnnn 2+1+1 33.05 Y T W E 36.79 2.48 0.32 92.63 H2 H4 H15 H15 A A A A 8 33 140 141
4 H3E0T0C1D0 lnnnnn 2+1+1 41.47 D Y W E 36.14 36.79 0.32 92.63 C1 H2 H15 H15 A A A A 3 8 140 141
4 H4E0T0C0D0 nnnnnh :2+1+1 1.91 L T L W 3.19 2.48 1.65 0.32 H2 H4 H4 H15 A A A A 12 33 37 140
4 H4E0T0C0D0 lnnnnn 2+1+1 5.33 W I G W 16.02 0.96 4.03 0.32 H11 H13 H15 H15 A A A A 86 134 139 140
4 H4E0T0C0D0 nnnnnh :2+1+1 4.50 W I I W 16.02 0.68 0.96 0.32 H11 H11 H13 H15 A A A A 86 89 134 140
4 H4E0T0C0D0 nnnnnh :2+1+1 0.25 I F I W 0.68 0.00 0.00 0.32 H11 H11 H13 H15 A A A A 89 93 126 140
4 H4E0T0C0D0 nnnnnh :2+1+1 0.49 I I I W 0.68 0.00 0.96 0.32 H11 H13 H13 H15 A A A A 89 126 134 140
4 H4E0T0C0D0 nnnnnh :2+1+1 1.04 I L F W 0.66 3.19 0.00 0.32 H2 H2 H11 H15 A A A A 9 12 93 140
4 H4E0T0C0D0 nnnnnh :2+1+1 0.49 I I I W 0.66 0.00 0.96 0.32 H2 H13 H13 H15 A A A A 9 126 134 140
4 H3E0T0C1D0 lnnnnn 2+1+1 11.86 C I G W 42.13 0.96 4.03 0.32 C1 H13 H15 H15 A A A A 4 134 139 140
4 H4E0T0C0D0 nnnhhl 2:1+1 2.60 T W F V 2.48 0.32 0.24 7.36 H4 H15 H15 H15 A A A A 33 140 144 145
4 H4E0T0C0D0 nnnhhl 2:1+1 25.70 T W E V 2.48 0.32 92.63 7.36 H4 H15 H15 H15 A A A A 33 140 141 145
4 H1E0T0C3D0 llnlnn 3+1 49.93 D C E Y 36.14 42.13 84.66 36.79 C1 C1 C1 H2 A A A A 3 4 5 8
4 H1E0T0C3D0 lnnlnn 3+1 76.17 T D E Y 147.07 36.14 84.66 36.79 C1 C1 C1 H2 A A A A 2 3 5 8
4 H3E0T0C1D0 nnnlnh 2:1+1 52.37 E F I M 84.66 60.62 0.66 63.53 C1 H2 H2 H13 A A A A 5 6 9 127
4 H2E0T0C2D0 lnnnnn 2+1+1 47.74 C E I M 42.13 84.66 0.66 63.53 C1 C1 H2 H13 A A A A 4 5 9 127
4 H4E0T0C0D0 nnnhhl 2:1+1 28.89 F I Y A 60.62 0.66 54.30 0.00 H2 H2 H2 H13 A A A A 6 9 10 123
4 H4E0T0C0D0 nnnhhl 2:1+1 58.16 F Y A E 60.62 102.52 0.00 69.50 H2 H13 H13 H13 A A A A 6 120 123 124
4 H4E0T0C0D0 nnnhhl 2:1+1 48.41 F A E M 60.62 0.00 69.50 63.53 H2 H13 H13 H13 A A A A 6 123 124 127
4 H4E0T0C0D0 nnnhhl 2:1+1 19.70 Y A Q S 54.30 0.00 24.49 0.00 H2 H2 H2 H13 A A A A 10 13 14 119
4 H4E0T0C0D0 nnnhhl 2:1+1 55.33 Y K S Y 54.30 64.52 0.00 102.52 H2 H13 H13 H13 A A A A 10 116 119 120
4 H4E0T0C0D0 nnnhhl 2:1+1 39.20 Y S Y A 54.30 0.00 102.52 0.00 H2 H13 H13 H13 A A A A 10 119 120 123
4 H4E0T0C0D0 nnnhhl 2:1+1 13.74 I Y A A 0.66 54.30 0.00 0.00 H2 H2 H2 H13 A A A A 9 10 13 123
4 H3E0T0C1D0 nnnhhl 2:1+1 54.65 R Q D Q 98.31 24.49 9.20 86.61 H2 H2 H2 C3 A A A A 11 14 15 25
4 H2E0T0C2D0 nnnnnh :2+1+1 59.49 R D Q P 98.31 9.20 86.61 43.83 H2 H2 C3 C3 A A A A 11 15 25 30
4 H3E0T0C1D0 nnnhhl 2:1+1 41.32 R L D S 98.31 3.19 9.20 54.59 H2 H2 H2 C3 A A A A 11 12 15 31
4 H3E0T0C1D0 nnnhhl 2:1+1 48.22 Y R L S 36.79 98.31 3.19 54.59 H2 H2 H2 C3 A A A A 8 11 12 31
4 H1E0T0C3D0 lnnlnn 3+1 69.92 R P G G 98.31 91.72 63.32 26.32 H2 C3 C3 C3 A A A A 11 26 27 29
4 H1E0T0C3D0 lnnnnn 2+1+1 75.74 R Q P G 98.31 86.61 91.72 26.32 H2 C3 C3 C3 A A A A 11 25 26 29
4 H1E0T0C3D0 lnnnnn 2+1+1 63.77 R Q G P 98.31 86.61 26.32 43.83 H2 C3 C3 C3 A A A A 11 25 29 30
4 H1E0T0C3D0 llnlnn 3+1 55.76 R G P S 98.31 26.32 43.83 54.59 H2 C3 C3 C3 A A A A 11 29 30 31
4 H4E0T0C0D0 nnnhhl 2:1+1 0.89 L A Y F 3.19 0.00 0.36 0.00 H2 H2 H2 H11 A A A A 12 13 16 93
4 H4E0T0C0D0 nnnhhl 2:1+1 0.96 I L A F 0.66 3.19 0.00 0.00 H2 H2 H2 H11 A A A A 9 12 13 93
4 H4E0T0C0D0 nnnnnh :2+1+1 0.00 A F E V 0.00 0.00 0.00 0.00 H2 H11 H11 H13 A A A A 13 93 96 122
4 H4E0T0C0D0 nnnnnh :2+1+1 0.17 I A F V 0.66 0.00 0.00 0.00 H2 H2 H11 H13 A A A A 9 13 93 122
4 H4E0T0C0D0 nnnhhl 2:1+1 6.12 A Q L S 0.00 24.49 0.00 0.00 H2 H2 H2 H13 A A A A 13 14 17 119
4 H4E0T0C0D0 nnnhhl 2:1+1 0.09 A Y L E 0.00 0.36 0.00 0.00 H2 H2 H2 H11 A A A A 13 16 17 96
4 H4E0T0C0D0 nnnnnh :2+1+1 0.00 A L E S 0.00 0.00 0.00 0.00 H2 H2 H11 H13 A A A A 13 17 96 119
4 H4E0T0C0D0 nnnnnh :2+1+1 0.00 A E S V 0.00 0.00 0.00 0.00 H2 H11 H13 H13 A A A A 13 96 119 122
4 H4E0T0C0D0 nnnhhl 2:1+1 0.00 A S V A 0.00 0.00 0.00 0.00 H2 H13 H13 H13 A A A A 13 119 122 123
4 H4E0T0C0D0 nnnhhl 2:1+1 13.17 Q L Q Y 24.49 0.00 6.88 21.33 H2 H2 H2 H13 A A A A 14 17 18 115
4 H3E0T0C1D0 nnnhhl 2:1+1 31.80 Q D Q Q 24.49 9.20 6.88 86.61 H2 H2 H2 C3 A A A A 14 15 18 25
4 H4E0T0C0D0 nnnhhl 2:1+1 27.58 Q Y K S 24.49 21.33 64.52 0.00 H2 H13 H13 H13 A A A A 14 115 116 119
4 H4E0T0C0D0 nnnhhl 2:1+1 3.27 L D Y S 3.19 9.20 0.36 0.34 H2 H2 H2 H4 A A A A 12 15 16 34
4 H2E0T0C2D0 lnnnnn 2+1+1 26.99 D P S S 9.20 43.83 54.59 0.34 H2 C3 C3 H4 A A A A 15 30 31 34
4 H3E0T0C1D0 nnnnnh :2+1+1 22.14 D P S Q 9.20 43.83 0.34 35.17 H2 C3 H4 H4 A A A A 15 30 34 38
4 H3E0T0C1D0 nnnnnh :2+1+1 16.83 L D S S 3.19 9.20 54.59 0.34 H2 H2 C3 H4 A A A A 12 15 31 34
4 H4E0T0C0D0 nnnhhl 2:1+1 23.61 D Y C Q 9.20 0.36 49.71 35.17 H2 H2 H2 H4 A A A A 15 16 19 38
4 H4E0T0C0D0 nnnhhl 2:1+1 9.29 Y L Q A 0.36 1.65 35.17 0.00 H2 H4 H4 H4 A A A A 16 37 38 41
4 H4E0T0C0D0 nnnnnh :2+1+1 0.50 Y L A F 0.36 1.65 0.00 0.00 H2 H4 H4 H11 A A A A 16 37 41 93
4 H4E0T0C0D0 nnnhhl 2:1+1 30.32 Y Q A F 0.36 35.17 0.00 85.76 H2 H4 H4 H4 A A A A 16 38 41 42
4 H4E0T0C0D0 nnnhhl 2:1+1 21.92 Y A F Q 0.36 0.00 85.76 1.54 H2 H4 H4 H4 A A A A 16 41 42 45
4 H4E0T0C0D0 nnnnnh :2+1+1 0.47 Y A Q A 0.36 0.00 1.54 0.00 H2 H4 H4 H11 A A A A 16 41 45 94
4 H4E0T0C0D0 lnnnnn 2+1+1 0.09 Y A F A 0.36 0.00 0.00 0.00 H2 H4 H11 H11 A A A A 16 41 93 94
4 H4E0T0C0D0 nnnhhl 2:1+1 5.77 Y L V G 0.36 0.00 22.74 0.00 H2 H2 H2 H11 A A A A 16 17 20 97
4 H4E0T0C0D0 nnnhhl 2:1+1 39.64 Y C V F 0.36 49.71 22.74 85.76 H2 H2 H2 H4 A A A A 16 19 20 42
4 H4E0T0C0D0 nnnnnh :2+1+1 6.16 Y V Q G 0.36 22.74 1.54 0.00 H2 H2 H4 H11 A A A A 16 20 45 97
4 H4E0T0C0D0 nnnhhl 2:1+1 9.38 Y S L Q 0.36 0.34 1.65 35.17 H2 H4 H4 H4 A A A A 16 34 37 38
4 H4E0T0C0D0 nnnnnh :2+1+1 1.30 L Y L F 3.19 0.36 1.65 0.00 H2 H2 H4 H11 A A A A 12 16 37 93
4 H4E0T0C0D0 nnnhhl 2:1+1 0.09 Y F E G 0.36 0.00 0.00 0.00 H2 H11 H11 H11 A A A A 16 93 96 97
4 H4E0T0C0D0 nnnhhl 2:1+1 0.09 Y F A G 0.36 0.00 0.00 0.00 H2 H11 H11 H11 A A A A 16 93 94 97
4 H4E0T0C0D0 nnnnnh :2+1+1 0.47 Y Q A G 0.36 1.54 0.00 0.00 H2 H4 H11 H11 A A A A 16 45 94 97
4 H4E0T0C0D0 nnnhhl 2:1+1 18.65 L V L I 0.00 22.74 47.86 3.99 H2 H2 H2 H11 A A A A 17 20 21 100
4 H4E0T0C0D0 nnnhhl 2:1+1 1.00 L E G I 0.00 0.00 0.00 3.99 H2 H11 H11 H11 A A A A 17 96 97 100
4 H4E0T0C0D0 nnnnnh :2+1+1 1.02 L E I I 0.00 0.00 3.99 0.10 H2 H11 H11 H13 A A A A 17 96 100 118
4 H4E0T0C0D0 nnnnnh :2+1+1 18.30 L L I Y 0.00 47.86 3.99 21.33 H2 H2 H11 H13 A A A A 17 21 100 115
4 H4E0T0C0D0 nnnnnh :2+1+1 6.36 L I Y I 0.00 3.99 21.33 0.10 H2 H11 H13 H13 A A A A 17 100 115 118
4 H4E0T0C0D0 nnnhhl 2:1+1 19.02 L Q L Y 0.00 6.88 47.86 21.33 H2 H2 H2 H13 A A A A 17 18 21 115
4 H4E0T0C0D0 nnnhhl 2:1+1 5.36 L Y I S 0.00 21.33 0.10 0.00 H2 H13 H13 H13 A A A A 17 115 118 119
4 H4E0T0C0D0 lnnnnn 2+1+1 0.03 L E I S 0.00 0.00 0.10 0.00 H2 H11 H13 H13 A A A A 17 96 118 119
4 H3E0T0C1D0 nnnlnh 2:1+1 36.05 Q L I Y 6.88 47.86 68.12 21.33 H2 H2 C3 H13 A A A A 18 21 23 115
4 H1E0T0C3D0 llnlnn 3+1 70.05 Q I P Q 6.88 68.12 118.58 86.61 H2 C3 C3 C3 A A A A 18 23 24 25
4 H4E0T0C0D0 nnnnnh :2+1+1 27.46 V Q G K 22.74 1.54 0.00 85.57 H2 H4 H11 H11 A A A A 20 45 97 101
4 H4E0T0C0D0 nnnhhl 2:1+1 28.07 V G I K 22.74 0.00 3.99 85.57 H2 H11 H11 H11 A A A A 20 97 100 101
4 H4E0T0C0D0 nnnhhl 2:1+1 68.88 L I K L 47.86 3.99 85.57 138.09 H2 H11 H11 H11 A A A A 21 100 101 104
4 H0E0T0C4D0 llnlll 4 76.75 P G S G 91.72 63.32 125.65 26.32 C3 C3 C3 C3 A A A A 26 27 28 29
4 H1E0T0C3D0 llnlnn 3+1 66.00 G P S R 26.32 43.83 54.59 139.25 C3 C3 C3 H4 A A A A 29 30 31 35
4 H3E0T0C1D0 nnnhhl 2:1+1 54.65 P S R Q 43.83 0.34 139.25 35.17 C3 H4 H4 H4 A A A A 30 34 35 38
4 H3E0T0C1D0 lnnlnn 3+1 15.15 L S T S 3.19 54.59 2.48 0.34 H2 C3 H4 H4 A A A A 12 31 33 34
4 H4E0T0C0D0 nnnhhl 2:1+1 36.75 K T V V 122.68 2.48 14.49 7.36 H4 H4 H4 H15 A A A A 32 33 36 145
4 H3E0T0C1D0 nnnnnh :2+1+1 50.08 K V V E 122.68 14.49 7.36 55.80 H4 H4 H15 C16 A A A A 32 36 145 149
4 H4E0T0C0D0 nnnhhl 2:1+1 1.92 L T S L 3.19 2.48 0.34 1.65 H2 H4 H4 H4 A A A A 12 33 34 37
4 H4E0T0C0D0 nnnhhl 2:1+1 8.95 V L V F 14.49 1.65 19.42 0.24 H4 H4 H4 H15 A A A A 36 37 40 144
4 H4E0T0C0D0 nnnhhl 2:1+1 4.71 T V L F 2.48 14.49 1.65 0.24 H4 H4 H4 H15 A A A A 33 36 37 144
4 H4E0T0C0D0 nnnhhl 2:1+1 9.20 V F V F 14.49 0.24 7.36 14.71 H4 H15 H15 H15 A A A A 36 144 145 148
4 H3E0T0C1D0 nnnlnh 2:1+1 23.09 V V F E 14.49 7.36 14.71 55.80 H4 H15 H15 C16 A A A A 36 145 148 149
4 H2E0T0C2D0 llnlnn 3+1 48.68 V F E P 14.49 14.71 55.80 109.71 H4 H15 C16 C16 A A A A 36 148 149 150
4 H4E0T0C0D0 nnnhhl 2:1+1 7.76 V A V V 19.42 0.00 11.45 0.17 H4 H4 H4 H11 A A A A 40 41 44 90
4 H4E0T0C0D0 nnnhhl 2:1+1 5.31 L V A V 1.65 19.42 0.00 0.17 H4 H4 H4 H11 A A A A 37 40 41 90
4 H4E0T0C0D0 nnnnnh :2+1+1 5.37 L V V F 1.65 19.42 0.17 0.24 H4 H4 H11 H15 A A A A 37 40 90 144
4 H4E0T0C0D0 nnnnnh :2+1+1 8.64 V V F F 19.42 0.17 0.24 14.71 H4 H11 H15 H15 A A A A 40 90 144 148
4 H4E0T0C0D0 nnnnnh :2+1+1 10.89 V V V L 19.42 11.45 0.17 12.53 H4 H4 H11 H18 A A A B 40 44 90 36
4 H4E0T0C0D0 nnnhhl 2:1+1 56.65 V L R Q 19.42 12.53 141.21 53.45 H4 H18 H18 H18 A B B B 40 36 39 40
4 H4E0T0C0D0 nnnnnh :2+1+1 25.03 V F L Q 19.42 14.71 12.53 53.45 H4 H15 H18 H18 A A B B 40 148 36 40
4 H4E0T0C0D0 nnnhhl 2:1+1 0.04 A V F A 0.00 0.17 0.00 0.00 H4 H11 H11 H11 A A A A 41 90 93 94
4 H4E0T0C0D0 nnnhhl 2:1+1 3.25 A V Q A 0.00 11.45 1.54 0.00 H4 H4 H4 H11 A A A A 41 44 45 94
4 H4E0T0C0D0 nnnhhl 2:1+1 3.39 V Q V A 11.45 1.54 0.56 0.00 H4 H4 H4 H11 A A A A 44 45 48 94
4 H4E0T0C0D0 nnnhhl 2:1+1 31.75 V E V F 11.45 74.14 0.56 40.86 H4 H4 H4 H18 A A A B 44 47 48 32
4 H4E0T0C0D0 nnnhhl 2:1+1 2.90 V V T A 11.45 0.17 0.00 0.00 H4 H11 H11 H11 A A A A 44 90 91 94
4 H4E0T0C0D0 lnnnnn 2+1+1 6.04 V V T L 11.45 0.17 0.00 12.53 H4 H11 H11 H18 A A A B 44 90 91 36
4 H4E0T0C0D0 nnnnnh :2+1+1 16.21 V T F L 11.45 0.00 40.86 12.53 H4 H11 H18 H18 A A B B 44 91 32 36
4 H4E0T0C0D0 nnnhhl 2:1+1 13.07 Q V E I 1.54 0.56 45.11 5.08 H4 H4 H4 H11 A A A A 45 48 49 98
4 H4E0T0C0D0 nnnhhl 2:1+1 1.66 Q A G I 1.54 0.00 0.00 5.08 H4 H11 H11 H11 A A A A 45 94 97 98
4 H4E0T0C0D0 nnnhhl 2:1+1 23.05 Q G I K 1.54 0.00 5.08 85.57 H4 H11 H11 H11 A A A A 45 97 98 101
4 H4E0T0C0D0 nnnhhl 2:1+1 50.95 E V N F 74.14 0.56 88.23 40.86 H4 H4 H4 H18 A A A B 47 48 51 32
5 H4E0T0C1D0 nnnnnnnnnl 2+1+1+1 13.75 V E L L I 0.56 45.11 2.37 15.65 5.08 H4 H4 C5 H6 H11 A A A A A 48 49 52 56 98
5 H4E0T0C1D0 hnnnnnnnnn :2+1+1+1 4.82 V L L F I 0.56 2.37 15.65 0.44 5.08 H4 C5 H6 H11 H11 A A A A A 48 52 56 95 98
5 H4E0T0C1D0 hnnnnnnnnn :2+1+1+1 1.69 V L F I L 0.56 2.37 0.44 5.08 0.00 H4 C5 H11 H11 H18 A A A A B 48 52 95 98 29
4 H3E0T0C1D0 nnnlnh 2:1+1 33.18 V N L Q 0.56 88.23 2.37 41.56 H4 H4 C5 H18 A A A B 48 51 52 28
4 H3E0T0C1D0 lnnnnn 2+1+1 11.12 V L Q L 0.56 2.37 41.56 0.00 H4 C5 H18 H18 A A B B 48 52 28 29
5 H5E0T0C0D0 lhnnhnnnnn 2:1+1+1 0.20 V T A F L 0.56 0.00 0.00 0.44 0.00 H4 H11 H11 H11 H18 A A A A B 48 91 94 95 29
5 H5E0T0C0D0 lhnnhnnnnn 2:1+1+1 1.22 V A F I L 0.56 0.00 0.44 5.08 0.00 H4 H11 H11 H11 H18 A A A A B 48 94 95 98 29
4 H4E0T0C0D0 nnnhhl 2:1+1 20.75 V Q L F 0.56 41.56 0.00 40.86 H4 H18 H18 H18 A B B B 48 28 29 32
4 H3E0T0C1D0 lnnnnn 2+1+1 8.65 L C L C 2.37 13.82 15.65 2.74 C5 H6 H6 H18 A A A B 52 55 56 25
4 H3E0T0C1D0 lnnnnn 2+1+1 21.63 L C E C 2.37 13.82 67.60 2.74 C5 H6 H18 H18 A A B B 52 55 24 25
4 H3E0T0C1D0 nnnhhl 2:1+1 28.57 L E C Q 2.37 67.60 2.74 41.56 C5 H18 H18 H18 A B B B 52 24 25 28
4 H3E0T0C1D0 nnnhhl 2:1+1 11.67 L C Q L 2.37 2.74 41.56 0.00 C5 H18 H18 H18 A B B B 52 25 28 29
4 H3E0T0C1D0 nnnnnh :2+1+1 1.39 L F C L 2.37 0.44 2.74 0.00 C5 H11 H18 H18 A A B B 52 95 25 29
4 H2E0T0C2D0 lnnnnn 2+1+1 47.13 C N V L 13.82 101.04 34.74 38.91 H6 C7 C7 H18 A A A B 55 58 59 21
4 H4E0T0C0D0 nnnhhl 2:1+1 30.77 C L E C 13.82 38.91 67.60 2.74 H6 H18 H18 H18 A B B B 55 21 24 25
4 H2E0T0C2D0 lnnnnn 2+1+1 9.71 V S A L 0.02 37.69 0.05 1.07 C7 C7 H8 H11 A A A A 61 63 67 103
4 H1E0T0C3D0 llnlnn 3+1 21.55 V V S L 0.02 47.41 37.69 1.07 C7 C7 C7 H11 A A A A 61 62 63 103
4 H3E0T0C1D0 nnnnnh :2+1+1 0.65 V A L L 0.02 0.05 1.46 1.07 C7 H8 H11 H11 A A A A 61 67 99 103
4 H3E0T0C1D0 nnnhhl 2:1+1 4.79 V L K L 0.02 1.46 16.60 1.07 C7 H11 H11 H11 A A A A 61 99 102 103
4 H3E0T0C1D0 nnnhhl 2:1+1 13.53 V K L Q 0.02 16.60 1.07 36.44 C7 H11 H11 H11 A A A A 61 102 103 106
4 H1E0T0C3D0 llnlnn 3+1 31.28 V V S T 0.02 47.41 37.69 40.00 C7 C7 C7 H8 A A A A 61 62 63 66
4 H3E0T0C1D0 nnnhhl 2:1+1 14.07 V T A L 0.02 40.00 0.05 16.20 C7 H8 H8 H8 A A A A 61 66 67 70
4 H3E0T0C1D0 nnnnnh :2+1+1 4.43 V A L L 0.02 0.05 16.20 1.46 C7 H8 H8 H11 A A A A 61 67 70 99
4 H2E0T0C2D0 nnnlnh 2:1+1 28.29 V L Q Q 47.41 1.07 36.44 28.23 C7 H11 H11 C12 A A A A 62 103 106 107
4 H1E0T0C3D0 lnnnnn 2+1+1 28.60 V S L Q 47.41 37.69 1.07 28.23 C7 C7 H11 C12 A A A A 62 63 103 107
4 H3E0T0C1D0 nnnlnh 2:1+1 17.13 S V A L 37.69 29.70 0.05 1.07 C7 H8 H8 H11 A A A A 63 64 67 103
4 H2E0T0C2D0 lnnnnn 2+1+1 24.17 S V L Q 37.69 29.70 1.07 28.23 C7 H8 H11 C12 A A A A 63 64 103 107
4 H4E0T0C0D0 nnnnnh :2+1+1 10.87 V L T I 29.70 1.07 12.61 0.10 H8 H11 H13 H13 A A A A 64 103 114 118
4 H4E0T0C0D0 nnnhhl 2:1+1 29.18 V T E I 29.70 12.61 74.29 0.10 H8 H13 H13 H13 A A A A 64 114 117 118
4 H4E0T0C0D0 nnnnnh :2+1+1 7.73 V A L I 29.70 0.05 1.07 0.10 H8 H8 H11 H13 A A A A 64 67 103 118
4 H4E0T0C0D0 nnnhhl 2:1+1 28.30 V A R F 29.70 0.05 78.86 4.57 H8 H8 H8 H13 A A A A 64 67 68 121
4 H4E0T0C0D0 nnnhhl 2:1+1 27.16 V E I F 29.70 74.29 0.10 4.57 H8 H13 H13 H13 A A A A 64 117 118 121
4 H4E0T0C0D0 nnnhhl 2:1+1 4.43 A L F L 0.05 16.20 0.00 1.46 H8 H8 H8 H11 A A A A 67 70 71 99
4 H4E0T0C0D0 nnnnnh :2+1+1 1.52 A F L F 0.05 0.00 1.46 4.57 H8 H8 H11 H13 A A A A 67 71 99 121
4 H4E0T0C0D0 nnnnnh :2+1+1 0.67 A L L I 0.05 1.46 1.07 0.10 H8 H11 H11 H13 A A A A 67 99 103 118
4 H4E0T0C0D0 nnnnnh :2+1+1 1.55 A L I F 0.05 1.46 0.10 4.57 H8 H11 H13 H13 A A A A 67 99 118 121
4 H4E0T0C0D0 nnnhhl 2:1+1 20.87 A R F F 0.05 78.86 0.00 4.57 H8 H8 H8 H13 A A A A 67 68 71 121
4 H4E0T0C0D0 nnnhhl 2:1+1 36.50 R F N F 78.86 0.00 62.58 4.57 H8 H8 H8 H13 A A A A 68 71 72 121
4 H4E0T0C0D0 nnnhhl 2:1+1 4.16 L F V F 16.20 0.00 0.00 0.44 H8 H8 H8 H11 A A A A 70 71 74 95
4 H4E0T0C0D0 nnnnnh :2+1+1 4.85 L V F C 16.20 0.00 0.44 2.74 H8 H8 H11 H18 A A A B 70 74 95 25
4 H4E0T0C0D0 nnnhhl 2:1+1 28.86 L Q V E 16.20 76.31 0.00 22.91 H8 H8 H8 H18 A A A B 70 73 74 22
4 H4E0T0C0D0 nnnhhl 2:1+1 20.19 L L E C 16.20 38.91 22.91 2.74 H8 H18 H18 H18 A B B B 70 21 22 25
4 H4E0T0C0D0 nnnnnh :2+1+1 4.89 F M I F 0.00 0.00 0.00 19.56 H8 H8 H11 H13 A A A A 71 75 92 125
4 H4E0T0C0D0 nnnhhl 2:1+1 20.54 F N M F 0.00 62.58 0.00 19.56 H8 H8 H8 H13 A A A A 71 72 75 125
4 H4E0T0C0D0 nnnhhl 2:1+1 0.11 F V M F 0.00 0.00 0.00 0.44 H8 H8 H8 H11 A A A A 71 74 75 95
4 H4E0T0C0D0 nnnhhl 2:1+1 0.11 F I F E 0.00 0.00 0.44 0.00 H8 H11 H11 H11 A A A A 71 92 95 96
4 H4E0T0C0D0 nnnnnh :2+1+1 0.00 F I E V 0.00 0.00 0.00 0.00 H8 H11 H11 H13 A A A A 71 92 96 122
4 H4E0T0C0D0 nnnhhl 2:1+1 0.47 F F E L 0.00 0.44 0.00 1.46 H8 H11 H11 H11 A A A A 71 95 96 99
4 H4E0T0C0D0 nnnhhl 2:1+1 6.03 F F V F 0.00 4.57 0.00 19.56 H8 H13 H13 H13 A A A A 71 121 122 125
4 H4E0T0C0D0 nnnnnh :2+1+1 4.89 F I V F 0.00 0.00 0.00 19.56 H8 H11 H13 H13 A A A A 71 92 122 125
4 H4E0T0C0D0 nnnhhl 2:1+1 46.03 N M E F 62.58 0.00 101.97 19.56 H8 H8 H8 H13 A A A A 72 75 76 125
4 H4E0T0C0D0 nnnhhl 2:1+1 40.40 Q V K E 76.31 0.00 62.39 22.91 H8 H8 H8 H18 A A A B 73 74 77 22
4 H4E0T0C0D0 nnnhhl 2:1+1 16.12 V K E A 0.00 62.39 0.07 2.04 H8 H8 H8 H18 A A A B 74 77 78 26
4 H4E0T0C0D0 nnnhhl 2:1+1 6.92 V E C A 0.00 22.91 2.74 2.04 H8 H18 H18 H18 A B B B 74 22 25 26
4 H4E0T0C0D0 nnnhhl 2:1+1 1.20 V C A L 0.00 2.74 2.04 0.00 H8 H18 H18 H18 A B B B 74 25 26 29
4 H4E0T0C0D0 lnnnnn 2+1+1 0.11 V M F L 0.00 0.00 0.44 0.00 H8 H8 H11 H18 A A A B 74 75 95 29
4 H4E0T0C0D0 nnnnnh :2+1+1 0.80 V F C L 0.00 0.44 2.74 0.00 H8 H11 H18 H18 A A B B 74 95 25 29
4 H4E0T0C0D0 nnnhhl 2:1+1 0.02 V M E L 0.00 0.00 0.07 0.00 H8 H8 H8 H18 A A A B 74 75 78 29
4 H3E0T1C0D0 nnnlnh 2:1+1 5.89 M E F I 0.00 0.07 23.48 0.00 H8 H8 T9 H11 A A A A 75 78 79 92
4 H4E0T0C0D0 nnnhhl 2:1+1 0.11 M T I F 0.00 0.00 0.00 0.44 H8 H11 H11 H11 A A A A 75 91 92 95
4 H3E0T1C0D0 lnnnnn 2+1+1 36.25 M E F F 0.00 101.97 23.48 19.56 H8 H8 T9 H13 A A A A 75 76 79 125
4 H4E0T0C0D0 nnnnnh :2+1+1 0.02 M E T L 0.00 0.07 0.00 0.00 H8 H8 H11 H18 A A A B 75 78 91 29
4 H4E0T0C0D0 nnnnnh :2+1+1 0.11 M T F L 0.00 0.00 0.44 0.00 H8 H11 H11 H18 A A A B 75 91 95 29
4 H4E0T0C0D0 nnnhhl 2:1+1 38.53 K E V A 62.39 22.91 66.77 2.04 H8 H18 H18 H18 A B B B 77 22 23 26
4 H4E0T0C0D0 nnnhhl 2:1+1 46.85 K V A T 62.39 66.77 2.04 56.19 H8 H18 H18 H18 A B B B 77 23 26 27
4 H4E0T0C0D0 nnnhhl 2:1+1 44.33 K A T R 62.39 2.04 56.19 56.68 H8 H18 H18 H18 A B B B 77 26 27 30
4 H4E0T0C0D0 nnnhhl 2:1+1 0.72 E R T I 0.07 2.83 0.00 0.00 H8 H11 H11 H11 A A A A 78 88 91 92
4 H2E0T2C0D0 lnnlnn 3+1 22.39 E F D R 0.07 23.48 63.19 2.83 H8 T9 T9 H11 A A A A 78 79 81 88
5 H5E0T0C0D0 lhnnhnnnnn 2:1+1+1 11.92 E R L R G 0.07 2.83 0.00 56.68 0.00 H8 H11 H18 H18 H18 A A B B B 78 88 29 30 33
4 H4E0T0C0D0 nnnhhl 2:1+1 14.70 E A L R 0.07 2.04 0.00 56.68 H8 H18 H18 H18 A B B B 78 26 29 30
4 H0E0T2C2D0 llnlnn 3+1 53.99 F G I I 23.48 63.97 90.16 38.35 T9 T9 C10 C10 A A A A 79 82 83 84
5 H2E0T1C2D0 lnnnnnnlnn 2+2+1 16.95 F I N R I 23.48 38.35 19.41 2.83 0.68 T9 C10 C10 H11 H11 A A A A A 79 84 85 88 89
4 H0E0T3C1D0 llnlnl 4 60.20 F D G I 23.48 63.19 63.97 90.16 T9 T9 T9 C10 A A A A 79 81 82 83
4 H1E0T2C1D0 lnnlnn 3+1 44.91 F D I R 23.48 63.19 90.16 2.83 T9 T9 C10 H11 A A A A 79 81 83 88
4 H3E0T1C0D0 nnnhhl 2:1+1 6.75 F R I I 23.48 2.83 0.68 0.00 T9 H11 H11 H11 A A A A 79 88 89 92
4 H3E0T1C0D0 nnnnnh :2+1+1 6.25 F I I T 23.48 0.68 0.00 0.86 T9 H11 H11 H13 A A A A 79 89 92 130
4 H3E0T1C0D0 nnnnnh :2+1+1 10.97 F I F T 23.48 0.00 19.56 0.86 T9 H11 H13 H13 A A A A 79 92 125 130
4 H2E0T1C1D0 lnnnnn 2+1+1 49.82 D I R D 63.19 90.16 2.83 43.11 T9 C10 H11 H18 A A A B 81 83 88 34
4 H3E0T1C0D0 nnnnnh :2+1+1 41.45 D R R D 63.19 2.83 56.68 43.11 T9 H11 H18 H18 A A B B 81 88 30 34
4 H2E0T0C2D0 lnnnnn 2+1+1 38.88 I N R D 90.16 19.41 2.83 43.11 C10 C10 H11 H18 A A A B 83 85 88 34
4 H2E0T0C2D0 lnnnnn 2+1+1 29.06 I N I W 38.35 19.41 0.68 57.79 C10 C10 H11 H13 A A A A 84 85 89 133
4 H3E0T0C1D0 nnnnnh :2+1+1 24.42 I I T W 38.35 0.68 0.86 57.79 C10 H11 H13 H13 A A A A 84 89 130 133
4 H3E0T0C1D0 llnlnn 3+1 16.84 N W G N 19.41 16.02 0.00 31.91 C10 H11 H11 H18 A A A B 85 86 87 37
4 H3E0T0C1D0 lnnnnn 2+1+1 31.28 N W W N 19.41 16.02 57.79 31.91 C10 H11 H13 H18 A A A B 85 86 133 37
4 H3E0T0C1D0 nnnhhl 2:1+1 23.61 N G D N 19.41 0.00 43.11 31.91 C10 H18 H18 H18 A B B B 85 33 34 37
4 H3E0T0C1D0 lnnlnn 3+1 5.56 N G R G 19.41 0.00 2.83 0.00 C10 H11 H11 H18 A A A B 85 87 88 33
4 H3E0T0C1D0 lnnnnn 2+1+1 16.34 N R G D 19.41 2.83 0.00 43.11 C10 H11 H18 H18 A A B B 85 88 33 34
4 H3E0T0C1D0 nnnlnh 2:1+1 23.48 N W I W 19.41 16.02 0.68 57.79 C10 H11 H11 H13 A A A A 85 86 89 133
5 H5E0T0C0D0 lnnnnnnlnn 2+2+1 19.83 G K F L N 0.00 40.01 14.71 12.53 31.91 H11 H15 H15 H18 H18 A A A B B 87 147 148 36 37
4 H4E0T0C0D0 nnnnnh :2+1+1 6.85 G V F L 0.00 0.17 14.71 12.53 H11 H11 H15 H18 A A A B 87 90 148 36
4 H4E0T0C0D0 nnnhhl 2:1+1 3.17 G V T L 0.00 0.17 0.00 12.53 H11 H11 H11 H18 A A A B 87 90 91 36
4 H4E0T0C0D0 nnnhhl 2:1+1 11.11 G G L N 0.00 0.00 12.53 31.91 H11 H18 H18 H18 A B B B 87 33 36 37
4 H4E0T0C0D0 nnnhhl 2:1+1 0.71 G R T G 0.00 2.83 0.00 0.00 H11 H11 H11 H18 A A A B 87 88 91 33
5 H5E0T0C0D0 lnnnnnnlnn 2+2+1 20.53 W G K F N 16.02 0.00 40.01 14.71 31.91 H11 H11 H15 H15 H18 A A A A B 86 87 147 148 37
4 H4E0T0C0D0 nnnhhl 2:1+1 7.73 W G V F 16.02 0.00 0.17 14.71 H11 H11 H11 H15 A A A A 86 87 90 148
4 H4E0T0C0D0 nnnhhl 2:1+1 25.66 R R G D 2.83 56.68 0.00 43.11 H11 H18 H18 H18 A B B B 88 30 33 34
4 H4E0T0C0D0 nnnhhl 2:1+1 10.21 T L F G 0.00 0.00 40.86 0.00 H11 H18 H18 H18 A B B B 91 29 32 33
4 H4E0T0C0D0 nnnhhl 2:1+1 13.35 T F G L 0.00 40.86 0.00 12.53 H11 H18 H18 H18 A B B B 91 32 33 36
4 H4E0T0C0D0 nnnhhl 2:1+1 0.17 I I F I 0.68 0.00 0.00 0.00 H11 H11 H11 H13 A A A A 89 92 93 126
4 H4E0T0C0D0 nnnhhl 2:1+1 4.89 I V F I 0.00 0.00 19.56 0.00 H11 H13 H13 H13 A A A A 92 122 125 126
4 H4E0T0C0D0 nnnhhl 2:1+1 5.10 I F I T 0.00 19.56 0.00 0.86 H11 H13 H13 H13 A A A A 92 125 126 130
4 H4E0T0C0D0 nnnhhl 2:1+1 0.00 I F E V 0.00 0.00 0.00 0.00 H11 H11 H11 H13 A A A A 92 93 96 122
4 H4E0T0C0D0 nnnhhl 2:1+1 0.03 E I S V 0.00 0.10 0.00 0.00 H11 H13 H13 H13 A A A A 96 118 119 122
4 H4E0T0C0D0 nnnhhl 2:1+1 1.39 E L I I 0.00 1.46 3.99 0.10 H11 H11 H11 H13 A A A A 96 99 100 118
4 H4E0T0C0D0 nnnhhl 2:1+1 1.66 L I L I 1.46 3.99 1.07 0.10 H11 H11 H11 H13 A A A A 99 100 103 118
4 H4E0T0C0D0 nnnhhl 2:1+1 9.51 I T Y I 3.99 12.61 21.33 0.10 H11 H13 H13 H13 A A A A 100 114 115 118
4 H0E0T0C4D0 llnlll 4 88.36 Q I A P 28.23 136.95 75.81 112.44 C12 C12 C12 C12 A A A A 107 108 109 110
4 H0E0T0C4D0 llnlnl 4 73.09 Q A P D 28.23 75.81 112.44 75.86 C12 C12 C12 C12 A A A A 107 109 110 111
4 H2E0T0C2D0 lnnlnl 4 76.08 V D Y K 138.16 80.30 21.33 64.52 C12 C12 H13 H13 A A A A 112 113 115 116
4 H4E0T0C0D0 nnnhhl 2:1+1 0.17 I V A I 0.66 0.00 0.00 0.00 H2 H13 H13 H13 A A A A 9 122 123 126
4 H4E0T0C0D0 nnnnnh :2+1+1 0.17 I F V I 0.66 0.00 0.00 0.00 H2 H11 H13 H13 A A A A 9 93 122 126
4 H4E0T0C0D0 nnnhhl 2:1+1 16.05 I A I M 0.66 0.00 0.00 63.53 H2 H13 H13 H13 A A A A 9 123 126 127
4 H4E0T0C0D0 nnnhhl 2:1+1 19.89 I I M G 0.66 0.00 63.53 15.36 H2 H13 H13 H13 A A A A 9 126 127 131
4 H3E0T0C1D0 nnnnnh :2+1+1 30.42 C I M G 42.13 0.66 63.53 15.36 C1 H2 H13 H13 A A A A 4 9 127 131
4 H4E0T0C0D0 nnnhhl 2:1+1 15.07 I T W I 0.68 0.86 57.79 0.96 H11 H13 H13 H13 A A A A 89 130 133 134
4 H4E0T0C0D0 nnnhhh :3+1 0.62 I I T I 0.68 0.00 0.86 0.96 H11 H13 H13 H13 A A A A 89 126 130 134
4 H3E0T0C1D0 nnnnnh :2+1+1 14.78 C I G I 42.13 0.66 15.36 0.96 C1 H2 H13 H13 A A A A 4 9 131 134
4 H3E0T0C1D0 nnnhhl 2:1+1 49.50 C G I R 42.13 15.36 0.96 139.54 C1 H13 H13 H13 A A A A 4 131 134 135
4 H4E0T0C0D0 nnnhhh :3+1 4.25 I I G I 0.66 0.00 15.36 0.96 H2 H13 H13 H13 A A A A 9 126 131 134
4 H3E0T0C1D0 lnnnnn 2+1+1 34.02 W W I N 16.02 57.79 0.96 61.31 H11 H13 H13 C14 A A A A 86 133 134 137
5 H3E0T0C2D0 lnnnnnnlnn 2+2+1 43.97 C I R G G 42.13 0.96 139.54 33.17 4.03 C1 H13 H13 C14 H15 A A A A A 4 134 135 138 139
4 H2E0T0C2D0 nnnlnh 2:1+1 45.71 D G G N 36.14 33.17 4.03 109.50 C1 C14 H15 H15 A A A A 3 138 139 142
4 H2E0T0C2D0 lnnnnn 2+1+1 67.86 D G E N 36.14 33.17 92.63 109.50 C1 C14 H15 H15 A A A A 3 138 141 142
4 H4E0T0C0D0 nnnhhl 2:1+1 17.74 W F K F 16.02 0.24 40.01 14.71 H11 H15 H15 H15 A A A A 86 144 147 148
4 H4E0T0C0D0 nnnhhl 2:1+1 16.04 W G F K 16.02 7.90 0.24 40.01 H11 H15 H15 H15 A A A A 86 143 144 147
4 H3E0T0C1D0 nnnlnh 2:1+1 62.87 K N Q K 40.01 31.91 53.45 126.09 H15 H18 H18 C19 A B B B 147 37 40 41
