# Supplementary material for: Characterizing the consensus residue specificity and surface of BCL-2 binding to BH3 ligands using the Knob-Socket model
Source: PLoS One. 2023 Feb 16;18(2):e0281463. doi: 10.1371/journal.pone.0281463 (PMC9934389; doi:10.1371/journal.pone.0281463)
Supplement: S1 File — (TGZ) [file pone.0281463.s008.tgz › BCL3_Bax_KS_files/2mhs/f2mhs.index]

1 1 A M C 1
2 2 A E C 1
3 3 A D C 1
4 4 A E H 2
5 5 A L H 2
6 6 A Y H 2
7 7 A R H 2
8 8 A Q H 2
9 9 A S H 2
10 10 A L H 2
11 11 A E H 2
12 12 A I H 2
13 13 A I H 2
14 14 A S H 2
15 15 A R H 2
16 16 A Y H 2
17 17 A L H 2
18 18 A R H 2
19 19 A E H 2
20 20 A Q H 2
21 21 A A H 2
22 22 A T H 2
23 23 A G C 3
24 24 A A C 3
25 25 A K C 3
26 26 A D C 3
27 27 A T C 3
28 28 A K C 3
29 29 A P C 3
30 30 A M C 3
31 31 A G C 3
32 32 A R C 3
33 33 A S C 3
34 34 A G H 4
35 35 A A H 4
36 36 A T H 4
37 37 A S H 4
38 38 A R H 4
39 39 A K H 4
40 40 A A H 4
41 41 A L H 4
42 42 A E H 4
43 43 A T H 4
44 44 A L H 4
45 45 A R H 4
46 46 A R H 4
47 47 A V H 4
48 48 A G H 4
49 49 A D H 4
50 50 A G H 4
51 51 A V H 4
52 52 A Q H 4
53 53 A R H 4
54 54 A N H 4
55 55 A H H 4
56 56 A E H 4
57 57 A T H 4
58 58 A A H 4
59 59 A F H 4
60 60 A Q H 4
61 61 A G H 4
62 62 A M H 4
63 63 A L H 4
64 64 A R H 4
65 65 A K H 4
66 66 A L H 4
67 67 A D C 5
68 68 A I C 5
69 69 A K C 5
70 70 A N C 5
71 71 A E H 6
72 72 A D H 6
73 73 A D H 6
74 74 A V H 6
75 75 A K H 6
76 76 A S H 6
77 77 A L H 6
78 78 A S H 6
79 79 A R H 6
80 80 A V H 6
81 81 A M H 6
82 82 A I H 6
83 83 A H H 6
84 84 A V T 7
85 85 A F T 7
86 86 A S T 7
87 87 A D T 7
88 88 A G C 8
89 89 A V C 8
90 90 A T C 8
91 91 A N C 8
92 92 A W H 9
93 93 A G H 9
94 94 A R H 9
95 95 A I H 9
96 96 A V H 9
97 97 A T H 9
98 98 A L H 9
99 99 A I H 9
100 100 A S H 9
101 101 A F H 9
102 102 A G H 9
103 103 A A H 9
104 104 A F H 9
105 105 A V H 9
106 106 A A H 9
107 107 A K H 9
108 108 A H H 9
109 109 A L H 9
110 110 A K H 9
111 111 A T H 9
112 112 A I C 10
113 113 A N C 10
114 114 A Q C 10
115 115 A E H 11
116 116 A S H 11
117 117 A S H 11
118 118 A I H 11
119 119 A E H 11
120 120 A P H 11
121 121 A L H 11
122 122 A A H 11
123 123 A E H 11
124 124 A S H 11
125 125 A I H 11
126 126 A T H 11
127 127 A D H 11
128 128 A V H 11
129 129 A L H 11
130 130 A V H 11
131 131 A R H 11
132 132 A T H 11
133 133 A K C 12
134 134 A R H 13
135 135 A D H 13
136 136 A W H 13
137 137 A L H 13
138 138 A V H 13
139 139 A K H 13
140 140 A Q C 14
141 141 A R C 14
142 142 A G H 15
143 143 A W H 15
144 144 A D H 15
145 145 A G H 15
146 146 A F H 15
147 147 A V H 15
148 148 A E H 15
149 149 A F H 15
150 150 A F T 16
151 151 A H T 16
152 152 A V T 16
153 153 A E T 16
154 154 A D C 17
155 155 A L C 17
156 156 A E C 17
157 157 A G C 17
158 158 A G C 17
