# Supplementary material for: Characterizing the consensus residue specificity and surface of BCL-2 binding to BH3 ligands using the Knob-Socket model
Source: PLoS One. 2023 Feb 16;18(2):e0281463. doi: 10.1371/journal.pone.0281463 (PMC9934389; doi:10.1371/journal.pone.0281463)
Supplement: S1 File — (TGZ) [file pone.0281463.s008.tgz › BCL3_Bax_KS_files/2mhs/f2mhs.pdb]

ATOM      1  N   MET A   1      -0.046   0.897  -0.838  1.00 61.45           N
ATOM      2  CA  MET A   1       1.054   0.304  -0.030  1.00  2.05           C
ATOM      3  C   MET A   1       1.602  -0.976  -0.695  1.00 50.34           C
ATOM      4  O   MET A   1       2.409  -1.701  -0.110  1.00 52.01           O
ATOM      5  CB  MET A   1       0.528  -0.004   1.386  1.00 54.42           C
ATOM      6  CG  MET A   1       1.596  -0.449   2.379  1.00 23.40           C
ATOM      7  SD  MET A   1       0.908  -0.854   3.999  1.00 33.30           S
ATOM      8  CE  MET A   1       2.381  -1.378   4.877  1.00 54.53           C
ATOM     20  N   GLU A   2       1.174  -1.246  -1.933  1.00 60.53           N
ATOM     21  CA  GLU A   2       1.538  -2.493  -2.621  1.00 62.21           C
ATOM     22  C   GLU A   2       2.428  -2.242  -3.847  1.00 52.31           C
ATOM     23  O   GLU A   2       2.730  -1.100  -4.201  1.00 71.14           O
ATOM     24  CB  GLU A   2       0.279  -3.250  -3.081  1.00 65.12           C
ATOM     25  CG  GLU A   2      -0.813  -3.394  -2.022  1.00 75.53           C
ATOM     26  CD  GLU A   2      -1.630  -2.124  -1.838  1.00 65.43           C
ATOM     27  OE1 GLU A   2      -2.358  -1.748  -2.774  1.00 53.04           O
ATOM     28  OE2 GLU A   2      -1.534  -1.489  -0.768  1.00 31.42           O
ATOM     35  N   ASP A   3       2.848  -3.335  -4.485  1.00 20.33           N
ATOM     36  CA  ASP A   3       3.554  -3.282  -5.770  1.00 34.45           C
ATOM     37  C   ASP A   3       2.611  -3.681  -6.916  1.00 71.14           C
ATOM     38  O   ASP A   3       1.559  -4.285  -6.683  1.00 63.04           O
ATOM     39  CB  ASP A   3       4.758  -4.231  -5.756  1.00  4.42           C
ATOM     40  CG  ASP A   3       5.722  -3.927  -4.629  1.00 63.43           C
ATOM     41  OD1 ASP A   3       6.524  -2.985  -4.766  1.00 43.41           O
ATOM     42  OD2 ASP A   3       5.691  -4.639  -3.606  1.00 11.43           O
ATOM     47  N   GLU A   4       2.995  -3.361  -8.148  1.00  5.33           N
ATOM     48  CA  GLU A   4       2.225  -3.768  -9.329  1.00 63.42           C
ATOM     49  C   GLU A   4       2.062  -5.298  -9.376  1.00 45.42           C
ATOM     50  O   GLU A   4       0.964  -5.820  -9.595  1.00 33.11           O
ATOM     51  CB  GLU A   4       2.925  -3.267 -10.600  1.00 55.44           C
ATOM     52  CG  GLU A   4       2.149  -3.532 -11.883  1.00  0.33           C
ATOM     53  CD  GLU A   4       2.875  -3.025 -13.119  1.00 54.13           C
ATOM     54  OE1 GLU A   4       2.980  -1.794 -13.292  1.00  0.44           O
ATOM     55  OE2 GLU A   4       3.337  -3.853 -13.930  1.00 14.05           O
ATOM     62  N   LEU A   5       3.168  -6.006  -9.136  1.00  2.14           N
ATOM     63  CA  LEU A   5       3.162  -7.472  -9.050  1.00 51.53           C
ATOM     64  C   LEU A   5       2.231  -7.957  -7.924  1.00 61.12           C
ATOM     65  O   LEU A   5       1.523  -8.956  -8.070  1.00 35.21           O
ATOM     66  CB  LEU A   5       4.591  -7.988  -8.806  1.00 52.24           C
ATOM     67  CG  LEU A   5       4.732  -9.512  -8.633  1.00 13.12           C
ATOM     68  CD1 LEU A   5       4.291 -10.250  -9.897  1.00 13.31           C
ATOM     69  CD2 LEU A   5       6.170  -9.881  -8.266  1.00 71.42           C
ATOM     81  N   TYR A   6       2.236  -7.231  -6.804  1.00 40.32           N
ATOM     82  CA  TYR A   6       1.400  -7.579  -5.651  1.00  1.41           C
ATOM     83  C   TYR A   6      -0.092  -7.468  -6.001  1.00 41.31           C
ATOM     84  O   TYR A   6      -0.879  -8.343  -5.664  1.00 43.51           O
ATOM     85  CB  TYR A   6       1.732  -6.671  -4.454  1.00 62.34           C
ATOM     86  CG  TYR A   6       1.071  -7.092  -3.147  1.00 40.12           C
ATOM     87  CD1 TYR A   6      -0.269  -6.807  -2.892  1.00 62.12           C
ATOM     88  CD2 TYR A   6       1.790  -7.773  -2.168  1.00 22.34           C
ATOM     89  CE1 TYR A   6      -0.867  -7.187  -1.706  1.00 35.13           C
ATOM     90  CE2 TYR A   6       1.196  -8.155  -0.979  1.00 63.12           C
ATOM     91  CZ  TYR A   6      -0.133  -7.860  -0.754  1.00 60.41           C
ATOM     92  OH  TYR A   6      -0.731  -8.240   0.426  1.00 23.04           O
ATOM    102  N   ARG A   7      -0.476  -6.389  -6.683  1.00 53.31           N
ATOM    103  CA  ARG A   7      -1.882  -6.172  -7.053  1.00 11.20           C
ATOM    104  C   ARG A   7      -2.400  -7.258  -8.010  1.00 65.51           C
ATOM    105  O   ARG A   7      -3.513  -7.760  -7.842  1.00 71.14           O
ATOM    106  CB  ARG A   7      -2.072  -4.785  -7.683  1.00 72.45           C
ATOM    107  CG  ARG A   7      -1.772  -3.624  -6.736  1.00 62.00           C
ATOM    108  CD  ARG A   7      -2.617  -3.682  -5.463  1.00  2.11           C
ATOM    109  NE  ARG A   7      -4.055  -3.720  -5.738  1.00 54.10           N
ATOM    110  CZ  ARG A   7      -4.972  -3.259  -4.928  1.00 74.33           C
ATOM    111  NH1 ARG A   7      -4.643  -2.685  -3.815  1.00 25.31           N
ATOM    112  NH2 ARG A   7      -6.222  -3.369  -5.242  1.00 71.24           N
ATOM    126  N   GLN A   8      -1.594  -7.616  -9.011  1.00 70.20           N
ATOM    127  CA  GLN A   8      -1.978  -8.666  -9.966  1.00 63.14           C
ATOM    128  C   GLN A   8      -2.205 -10.012  -9.257  1.00 75.32           C
ATOM    129  O   GLN A   8      -3.254 -10.641  -9.413  1.00 44.15           O
ATOM    130  CB  GLN A   8      -0.908  -8.823 -11.055  1.00 10.04           C
ATOM    131  CG  GLN A   8      -1.197  -9.966 -12.024  1.00 33.54           C
ATOM    132  CD  GLN A   8      -0.165 -10.095 -13.129  1.00 42.13           C
ATOM    133  OE1 GLN A   8       0.438  -9.117 -13.554  1.00 31.23           O
ATOM    134  NE2 GLN A   8       0.035 -11.304 -13.617  1.00 40.34           N
ATOM    143  N   SER A   9      -1.220 -10.438  -8.471  1.00 15.40           N
ATOM    144  CA  SER A   9      -1.315 -11.691  -7.708  1.00 33.23           C
ATOM    145  C   SER A   9      -2.474 -11.643  -6.705  1.00 70.11           C
ATOM    146  O   SER A   9      -3.247 -12.596  -6.588  1.00  2.32           O
ATOM    147  CB  SER A   9       0.008 -11.970  -6.981  1.00 20.21           C
ATOM    148  OG  SER A   9       0.430 -10.848  -6.223  1.00 72.41           O
ATOM    154  N   LEU A  10      -2.594 -10.519  -6.003  1.00 73.44           N
ATOM    155  CA  LEU A  10      -3.692 -10.295  -5.058  1.00 63.14           C
ATOM    156  C   LEU A  10      -5.063 -10.486  -5.727  1.00 44.43           C
ATOM    157  O   LEU A  10      -5.947 -11.128  -5.166  1.00 33.12           O
ATOM    158  CB  LEU A  10      -3.597  -8.885  -4.454  1.00 34.22           C
ATOM    159  CG  LEU A  10      -4.733  -8.501  -3.492  1.00 63.10           C
ATOM    160  CD1 LEU A  10      -4.817  -9.486  -2.326  1.00  2.41           C
ATOM    161  CD2 LEU A  10      -4.549  -7.072  -2.981  1.00 32.10           C
ATOM    173  N   GLU A  11      -5.233  -9.928  -6.926  1.00 73.35           N
ATOM    174  CA  GLU A  11      -6.492 -10.063  -7.669  1.00 32.00           C
ATOM    175  C   GLU A  11      -6.787 -11.538  -8.000  1.00  3.42           C
ATOM    176  O   GLU A  11      -7.882 -12.036  -7.738  1.00 31.02           O
ATOM    177  CB  GLU A  11      -6.443  -9.229  -8.960  1.00  3.33           C
ATOM    178  CG  GLU A  11      -7.745  -9.237  -9.761  1.00 10.30           C
ATOM    179  CD  GLU A  11      -8.906  -8.584  -9.018  1.00 74.50           C
ATOM    180  OE1 GLU A  11      -9.063  -7.347  -9.115  1.00 22.14           O
ATOM    181  OE2 GLU A  11      -9.669  -9.302  -8.335  1.00 63.32           O
ATOM    188  N   ILE A  12      -5.795 -12.233  -8.561  1.00 74.34           N
ATOM    189  CA  ILE A  12      -5.940 -13.654  -8.915  1.00 53.31           C
ATOM    190  C   ILE A  12      -6.382 -14.486  -7.698  1.00 32.22           C
ATOM    191  O   ILE A  12      -7.374 -15.219  -7.750  1.00 74.43           O
ATOM    192  CB  ILE A  12      -4.608 -14.233  -9.465  1.00 24.34           C
ATOM    193  CG1 ILE A  12      -4.114 -13.413 -10.668  1.00 34.34           C
ATOM    194  CG2 ILE A  12      -4.774 -15.705  -9.851  1.00 51.53           C
ATOM    195  CD1 ILE A  12      -2.755 -13.845 -11.186  1.00 33.32           C
ATOM    207  N   ILE A  13      -5.639 -14.348  -6.604  1.00 54.51           N
ATOM    208  CA  ILE A  13      -5.930 -15.067  -5.359  1.00 62.24           C
ATOM    209  C   ILE A  13      -7.278 -14.628  -4.759  1.00 35.43           C
ATOM    210  O   ILE A  13      -8.062 -15.457  -4.292  1.00 44.51           O
ATOM    211  CB  ILE A  13      -4.791 -14.843  -4.328  1.00 33.53           C
ATOM    212  CG1 ILE A  13      -3.455 -15.333  -4.916  1.00 52.50           C
ATOM    213  CG2 ILE A  13      -5.096 -15.547  -3.003  1.00 74.41           C
ATOM    214  CD1 ILE A  13      -2.247 -15.014  -4.061  1.00 64.42           C
ATOM    226  N   SER A  14      -7.545 -13.321  -4.796  1.00 15.35           N
ATOM    227  CA  SER A  14      -8.809 -12.762  -4.289  1.00 20.33           C
ATOM    228  C   SER A  14     -10.019 -13.403  -4.975  1.00 54.11           C
ATOM    229  O   SER A  14     -10.984 -13.796  -4.312  1.00  1.04           O
ATOM    230  CB  SER A  14      -8.851 -11.239  -4.495  1.00 30.34           C
ATOM    231  OG  SER A  14     -10.071 -10.679  -4.025  1.00 63.42           O
ATOM    237  N   ARG A  15      -9.959 -13.515  -6.304  1.00 64.23           N
ATOM    238  CA  ARG A  15     -11.046 -14.130  -7.069  1.00 75.12           C
ATOM    239  C   ARG A  15     -11.245 -15.597  -6.667  1.00 60.24           C
ATOM    240  O   ARG A  15     -12.344 -15.994  -6.288  1.00 52.15           O
ATOM    241  CB  ARG A  15     -10.785 -14.036  -8.583  1.00 52.03           C
ATOM    242  CG  ARG A  15     -10.627 -12.609  -9.104  1.00 62.33           C
ATOM    243  CD  ARG A  15     -10.733 -12.545 -10.627  1.00 70.03           C
ATOM    244  NE  ARG A  15     -12.085 -12.865 -11.078  1.00 70.32           N
ATOM    245  CZ  ARG A  15     -12.388 -13.372 -12.240  1.00 14.51           C
ATOM    246  NH1 ARG A  15     -11.471 -13.645 -13.112  1.00 20.30           N
ATOM    247  NH2 ARG A  15     -13.627 -13.594 -12.531  1.00 74.10           N
ATOM    261  N   TYR A  16     -10.170 -16.388  -6.721  1.00 75.44           N
ATOM    262  CA  TYR A  16     -10.242 -17.820  -6.396  1.00 14.51           C
ATOM    263  C   TYR A  16     -10.869 -18.063  -5.008  1.00  4.41           C
ATOM    264  O   TYR A  16     -11.688 -18.970  -4.834  1.00 20.33           O
ATOM    265  CB  TYR A  16      -8.842 -18.454  -6.468  1.00 22.45           C
ATOM    266  CG  TYR A  16      -8.810 -19.932  -6.105  1.00 72.30           C
ATOM    267  CD1 TYR A  16      -9.617 -20.852  -6.769  1.00 24.12           C
ATOM    268  CD2 TYR A  16      -7.973 -20.406  -5.099  1.00 24.51           C
ATOM    269  CE1 TYR A  16      -9.592 -22.193  -6.438  1.00 13.34           C
ATOM    270  CE2 TYR A  16      -7.942 -21.748  -4.765  1.00  4.12           C
ATOM    271  CZ  TYR A  16      -8.753 -22.636  -5.436  1.00  4.24           C
ATOM    272  OH  TYR A  16      -8.730 -23.974  -5.106  1.00 20.43           O
ATOM    282  N   LEU A  17     -10.488 -17.246  -4.025  1.00 22.13           N
ATOM    283  CA  LEU A  17     -11.056 -17.352  -2.674  1.00 71.12           C
ATOM    284  C   LEU A  17     -12.557 -17.006  -2.651  1.00 14.24           C
ATOM    285  O   LEU A  17     -13.347 -17.688  -1.994  1.00 41.44           O
ATOM    286  CB  LEU A  17     -10.284 -16.465  -1.680  1.00 12.12           C
ATOM    287  CG  LEU A  17      -9.074 -17.136  -1.001  1.00 52.32           C
ATOM    288  CD1 LEU A  17      -8.037 -17.594  -2.025  1.00 44.42           C
ATOM    289  CD2 LEU A  17      -8.444 -16.200   0.030  1.00 14.35           C
ATOM    301  N   ARG A  18     -12.953 -15.951  -3.368  1.00 43.12           N
ATOM    302  CA  ARG A  18     -14.372 -15.564  -3.449  1.00 21.14           C
ATOM    303  C   ARG A  18     -15.205 -16.619  -4.199  1.00 23.30           C
ATOM    304  O   ARG A  18     -16.330 -16.928  -3.801  1.00  3.22           O
ATOM    305  CB  ARG A  18     -14.524 -14.186  -4.118  1.00 24.25           C
ATOM    306  CG  ARG A  18     -14.055 -13.018  -3.249  1.00 12.23           C
ATOM    307  CD  ARG A  18     -14.895 -12.874  -1.979  1.00 31.21           C
ATOM    308  NE  ARG A  18     -16.300 -12.595  -2.278  1.00 13.35           N
ATOM    309  CZ  ARG A  18     -17.296 -12.875  -1.481  1.00 63.15           C
ATOM    310  NH1 ARG A  18     -17.089 -13.427  -0.328  1.00 71.31           N
ATOM    311  NH2 ARG A  18     -18.505 -12.593  -1.837  1.00 12.14           N
ATOM    325  N   GLU A  19     -14.647 -17.171  -5.274  1.00 22.25           N
ATOM    326  CA  GLU A  19     -15.315 -18.226  -6.046  1.00 30.33           C
ATOM    327  C   GLU A  19     -15.556 -19.474  -5.181  1.00 42.24           C
ATOM    328  O   GLU A  19     -16.672 -19.997  -5.113  1.00 24.32           O
ATOM    329  CB  GLU A  19     -14.478 -18.595  -7.281  1.00  1.15           C
ATOM    330  CG  GLU A  19     -14.265 -17.434  -8.248  1.00 31.45           C
ATOM    331  CD  GLU A  19     -13.518 -17.845  -9.506  1.00  1.01           C
ATOM    332  OE1 GLU A  19     -12.272 -17.867  -9.489  1.00 51.34           O
ATOM    333  OE2 GLU A  19     -14.179 -18.163 -10.520  1.00 35.33           O
ATOM    340  N   GLN A  20     -14.502 -19.939  -4.513  1.00 13.52           N
ATOM    341  CA  GLN A  20     -14.605 -21.076  -3.591  1.00 61.03           C
ATOM    342  C   GLN A  20     -15.596 -20.795  -2.450  1.00 13.20           C
ATOM    343  O   GLN A  20     -16.355 -21.673  -2.044  1.00 23.11           O
ATOM    344  CB  GLN A  20     -13.226 -21.416  -3.010  1.00  0.52           C
ATOM    345  CG  GLN A  20     -12.319 -22.172  -3.973  1.00 52.33           C
ATOM    346  CD  GLN A  20     -12.841 -23.564  -4.286  1.00  3.04           C
ATOM    347  OE1 GLN A  20     -12.555 -24.517  -3.572  1.00 64.12           O
ATOM    348  NE2 GLN A  20     -13.607 -23.694  -5.349  1.00 63.41           N
ATOM    357  N   ALA A  21     -15.574 -19.569  -1.936  1.00 13.22           N
ATOM    358  CA  ALA A  21     -16.484 -19.161  -0.862  1.00 72.11           C
ATOM    359  C   ALA A  21     -17.949 -19.177  -1.318  1.00 74.02           C
ATOM    360  O   ALA A  21     -18.835 -19.639  -0.595  1.00  5.05           O
ATOM    361  CB  ALA A  21     -16.099 -17.774  -0.351  1.00 44.14           C
ATOM    367  N   THR A  22     -18.194 -18.682  -2.528  1.00 71.14           N
ATOM    368  CA  THR A  22     -19.556 -18.570  -3.067  1.00 15.21           C
ATOM    369  C   THR A  22     -20.000 -19.854  -3.782  1.00 13.04           C
ATOM    370  O   THR A  22     -21.162 -19.986  -4.171  1.00  2.01           O
ATOM    371  CB  THR A  22     -19.674 -17.374  -4.045  1.00  5.24           C
ATOM    372  OG1 THR A  22     -18.755 -17.529  -5.141  1.00 24.24           O
ATOM    373  CG2 THR A  22     -19.396 -16.053  -3.326  1.00 63.34           C
ATOM    381  N   GLY A  23     -19.074 -20.799  -3.945  1.00 40.31           N
ATOM    382  CA  GLY A  23     -19.397 -22.073  -4.584  1.00 72.43           C
ATOM    383  C   GLY A  23     -19.739 -21.938  -6.066  1.00 54.14           C
ATOM    384  O   GLY A  23     -20.446 -22.781  -6.630  1.00 43.42           O
ATOM    388  N   ALA A  24     -19.225 -20.886  -6.697  1.00  2.33           N
ATOM    389  CA  ALA A  24     -19.510 -20.595  -8.109  1.00 11.15           C
ATOM    390  C   ALA A  24     -18.352 -19.816  -8.749  1.00 62.44           C
ATOM    391  O   ALA A  24     -17.404 -19.440  -8.065  1.00 51.34           O
ATOM    392  CB  ALA A  24     -20.812 -19.807  -8.232  1.00 32.23           C
ATOM    398  N   LYS A  25     -18.425 -19.575 -10.059  1.00  5.22           N
ATOM    399  CA  LYS A  25     -17.368 -18.820 -10.751  1.00 50.42           C
ATOM    400  C   LYS A  25     -17.664 -17.308 -10.759  1.00 72.31           C
ATOM    401  O   LYS A  25     -18.822 -16.888 -10.792  1.00 73.44           O
ATOM    402  CB  LYS A  25     -17.147 -19.364 -12.182  1.00 73.13           C
ATOM    403  CG  LYS A  25     -18.387 -19.386 -13.087  1.00  1.13           C
ATOM    404  CD  LYS A  25     -18.705 -18.021 -13.704  1.00 32.12           C
ATOM    405  CE  LYS A  25     -17.554 -17.492 -14.561  1.00 44.02           C
ATOM    406  NZ  LYS A  25     -17.845 -16.140 -15.110  1.00  4.45           N
ATOM    420  N   ASP A  26     -16.607 -16.503 -10.729  1.00  5.11           N
ATOM    421  CA  ASP A  26     -16.732 -15.042 -10.665  1.00 51.23           C
ATOM    422  C   ASP A  26     -16.742 -14.404 -12.072  1.00 52.31           C
ATOM    423  O   ASP A  26     -16.386 -15.047 -13.059  1.00 21.43           O
ATOM    424  CB  ASP A  26     -15.588 -14.484  -9.812  1.00 53.11           C
ATOM    425  CG  ASP A  26     -15.638 -12.978  -9.690  1.00 62.14           C
ATOM    426  OD1 ASP A  26     -16.545 -12.463  -9.007  1.00 44.21           O
ATOM    427  OD2 ASP A  26     -14.790 -12.308 -10.304  1.00 22.54           O
ATOM    432  N   THR A  27     -17.142 -13.129 -12.158  1.00 15.30           N
ATOM    433  CA  THR A  27     -17.319 -12.451 -13.459  1.00  4.12           C
ATOM    434  C   THR A  27     -16.244 -11.381 -13.749  1.00 64.21           C
ATOM    435  O   THR A  27     -16.072 -10.975 -14.900  1.00 52.32           O
ATOM    436  CB  THR A  27     -18.718 -11.786 -13.558  1.00 44.25           C
ATOM    437  OG1 THR A  27     -18.902 -11.199 -14.859  1.00 73.34           O
ATOM    438  CG2 THR A  27     -18.900 -10.717 -12.482  1.00 33.34           C
ATOM    446  N   LYS A  28     -15.518 -10.929 -12.721  1.00 20.22           N
ATOM    447  CA  LYS A  28     -14.513  -9.858 -12.889  1.00 21.11           C
ATOM    448  C   LYS A  28     -13.462 -10.188 -13.970  1.00 41.45           C
ATOM    449  O   LYS A  28     -13.201 -11.354 -14.268  1.00 40.34           O
ATOM    450  CB  LYS A  28     -13.777  -9.588 -11.566  1.00 13.52           C
ATOM    451  CG  LYS A  28     -14.627  -8.927 -10.485  1.00  4.22           C
ATOM    452  CD  LYS A  28     -13.805  -8.640  -9.226  1.00 61.31           C
ATOM    453  CE  LYS A  28     -12.599  -7.748  -9.527  1.00 54.41           C
ATOM    454  NZ  LYS A  28     -11.728  -7.557  -8.336  1.00 33.34           N
ATOM    468  N   PRO A  29     -12.846  -9.153 -14.581  1.00 34.33           N
ATOM    469  CA  PRO A  29     -11.677  -9.331 -15.460  1.00 42.23           C
ATOM    470  C   PRO A  29     -10.421  -9.729 -14.664  1.00  2.22           C
ATOM    471  O   PRO A  29     -10.445  -9.783 -13.431  1.00 41.52           O
ATOM    472  CB  PRO A  29     -11.489  -7.944 -16.111  1.00 13.25           C
ATOM    473  CG  PRO A  29     -12.735  -7.181 -15.793  1.00 23.23           C
ATOM    474  CD  PRO A  29     -13.242  -7.741 -14.493  1.00 15.21           C
ATOM    482  N   MET A  30      -9.322 -10.006 -15.359  1.00 54.14           N
ATOM    483  CA  MET A  30      -8.079 -10.398 -14.683  1.00 50.41           C
ATOM    484  C   MET A  30      -7.171  -9.190 -14.399  1.00 60.24           C
ATOM    485  O   MET A  30      -7.117  -8.235 -15.176  1.00 64.22           O
ATOM    486  CB  MET A  30      -7.332 -11.458 -15.499  1.00 22.02           C
ATOM    487  CG  MET A  30      -8.137 -12.734 -15.712  1.00 14.24           C
ATOM    488  SD  MET A  30      -8.930 -13.325 -14.195  1.00 33.14           S
ATOM    489  CE  MET A  30      -7.531 -13.530 -13.091  1.00 73.34           C
ATOM    499  N   GLY A  31      -6.452  -9.248 -13.278  1.00 74.53           N
ATOM    500  CA  GLY A  31      -5.628  -8.124 -12.845  1.00 12.13           C
ATOM    501  C   GLY A  31      -4.356  -7.913 -13.670  1.00 43.12           C
ATOM    502  O   GLY A  31      -3.554  -8.834 -13.840  1.00 64.41           O
ATOM    506  N   ARG A  32      -4.187  -6.693 -14.184  1.00 34.40           N
ATOM    507  CA  ARG A  32      -2.958  -6.264 -14.876  1.00 53.11           C
ATOM    508  C   ARG A  32      -2.651  -7.101 -16.136  1.00 51.21           C
ATOM    509  O   ARG A  32      -2.938  -6.675 -17.256  1.00 62.42           O
ATOM    510  CB  ARG A  32      -1.763  -6.288 -13.904  1.00 65.35           C
ATOM    511  CG  ARG A  32      -0.528  -5.541 -14.406  1.00 34.32           C
ATOM    512  CD  ARG A  32      -0.846  -4.076 -14.691  1.00 30.11           C
ATOM    513  NE  ARG A  32       0.346  -3.282 -14.959  1.00 13.05           N
ATOM    514  CZ  ARG A  32       0.321  -2.072 -15.447  1.00 54.12           C
ATOM    515  NH1 ARG A  32      -0.795  -1.538 -15.839  1.00 22.34           N
ATOM    516  NH2 ARG A  32       1.416  -1.400 -15.546  1.00  5.43           N
ATOM    530  N   SER A  33      -2.067  -8.284 -15.953  1.00  4.44           N
ATOM    531  CA  SER A  33      -1.698  -9.149 -17.085  1.00 32.22           C
ATOM    532  C   SER A  33      -2.899  -9.963 -17.582  1.00 20.43           C
ATOM    533  O   SER A  33      -3.339 -10.903 -16.918  1.00  5.24           O
ATOM    534  CB  SER A  33      -0.557 -10.097 -16.692  1.00  3.31           C
ATOM    535  OG  SER A  33       0.642  -9.386 -16.409  1.00  2.44           O
ATOM    541  N   GLY A  34      -3.412  -9.603 -18.758  1.00  4.41           N
ATOM    542  CA  GLY A  34      -4.600 -10.254 -19.309  1.00 71.22           C
ATOM    543  C   GLY A  34      -4.483 -11.773 -19.435  1.00 35.14           C
ATOM    544  O   GLY A  34      -5.297 -12.514 -18.874  1.00 35.14           O
ATOM    548  N   ALA A  35      -3.473 -12.240 -20.168  1.00 22.23           N
ATOM    549  CA  ALA A  35      -3.294 -13.676 -20.411  1.00 44.21           C
ATOM    550  C   ALA A  35      -2.701 -14.392 -19.191  1.00 23.23           C
ATOM    551  O   ALA A  35      -3.233 -15.407 -18.740  1.00 52.15           O
ATOM    552  CB  ALA A  35      -2.409 -13.900 -21.632  1.00 72.21           C
ATOM    558  N   THR A  36      -1.611 -13.847 -18.651  1.00 42.15           N
ATOM    559  CA  THR A  36      -0.903 -14.471 -17.521  1.00  4.32           C
ATOM    560  C   THR A  36      -1.832 -14.728 -16.327  1.00 21.25           C
ATOM    561  O   THR A  36      -1.850 -15.826 -15.767  1.00  0.15           O
ATOM    562  CB  THR A  36       0.295 -13.612 -17.050  1.00 65.32           C
ATOM    563  OG1 THR A  36       1.224 -13.421 -18.128  1.00  0.13           O
ATOM    564  CG2 THR A  36       1.016 -14.263 -15.872  1.00 23.12           C
ATOM    572  N   SER A  37      -2.608 -13.722 -15.940  1.00 43.21           N
ATOM    573  CA  SER A  37      -3.534 -13.861 -14.809  1.00  1.21           C
ATOM    574  C   SER A  37      -4.678 -14.834 -15.134  1.00 54.34           C
ATOM    575  O   SER A  37      -5.150 -15.564 -14.261  1.00  4.35           O
ATOM    576  CB  SER A  37      -4.099 -12.493 -14.409  1.00 73.20           C
ATOM    577  OG  SER A  37      -3.064 -11.614 -14.004  1.00 52.33           O
ATOM    583  N   ARG A  38      -5.119 -14.845 -16.393  1.00 50.20           N
ATOM    584  CA  ARG A  38      -6.154 -15.789 -16.842  1.00  3.22           C
ATOM    585  C   ARG A  38      -5.670 -17.246 -16.738  1.00  2.41           C
ATOM    586  O   ARG A  38      -6.318 -18.082 -16.102  1.00 34.20           O
ATOM    587  CB  ARG A  38      -6.593 -15.457 -18.287  1.00 13.41           C
ATOM    588  CG  ARG A  38      -7.264 -16.621 -19.034  1.00  2.43           C
ATOM    589  CD  ARG A  38      -6.278 -17.356 -19.949  1.00 44.21           C
ATOM    590  NE  ARG A  38      -6.669 -18.742 -20.203  1.00 10.52           N
ATOM    591  CZ  ARG A  38      -6.133 -19.497 -21.125  1.00  2.24           C
ATOM    592  NH1 ARG A  38      -5.264 -19.014 -21.952  1.00 61.34           N
ATOM    593  NH2 ARG A  38      -6.479 -20.736 -21.221  1.00 42.41           N
ATOM    607  N   LYS A  39      -4.532 -17.540 -17.365  1.00 41.42           N
ATOM    608  CA  LYS A  39      -3.973 -18.895 -17.366  1.00 71.44           C
ATOM    609  C   LYS A  39      -3.598 -19.341 -15.944  1.00 43.41           C
ATOM    610  O   LYS A  39      -3.778 -20.502 -15.579  1.00 42.11           O
ATOM    611  CB  LYS A  39      -2.760 -18.961 -18.311  1.00 32.12           C
ATOM    612  CG  LYS A  39      -1.627 -18.004 -17.943  1.00 62.22           C
ATOM    613  CD  LYS A  39      -0.612 -17.842 -19.074  1.00 31.21           C
ATOM    614  CE  LYS A  39       0.028 -19.164 -19.471  1.00 72.33           C
ATOM    615  NZ  LYS A  39       0.950 -19.005 -20.622  1.00 50.00           N
ATOM    629  N   ALA A  40      -3.097 -18.407 -15.138  1.00 63.23           N
ATOM    630  CA  ALA A  40      -2.783 -18.690 -13.735  1.00 45.52           C
ATOM    631  C   ALA A  40      -4.045 -19.066 -12.942  1.00 44.33           C
ATOM    632  O   ALA A  40      -4.052 -20.050 -12.204  1.00 23.10           O
ATOM    633  CB  ALA A  40      -2.092 -17.492 -13.095  1.00 22.23           C
ATOM    639  N   LEU A  41      -5.115 -18.283 -13.111  1.00 25.23           N
ATOM    640  CA  LEU A  41      -6.372 -18.514 -12.386  1.00 70.54           C
ATOM    641  C   LEU A  41      -6.985 -19.891 -12.705  1.00 74.52           C
ATOM    642  O   LEU A  41      -7.332 -20.649 -11.794  1.00  4.43           O
ATOM    643  CB  LEU A  41      -7.391 -17.408 -12.702  1.00 63.23           C
ATOM    644  CG  LEU A  41      -8.759 -17.556 -12.004  1.00 71.40           C
ATOM    645  CD1 LEU A  41      -8.605 -17.517 -10.482  1.00 41.33           C
ATOM    646  CD2 LEU A  41      -9.730 -16.476 -12.478  1.00 64.15           C
ATOM    658  N   GLU A  42      -7.126 -20.217 -13.994  1.00 40.24           N
ATOM    659  CA  GLU A  42      -7.736 -21.495 -14.385  1.00 54.12           C
ATOM    660  C   GLU A  42      -6.884 -22.691 -13.936  1.00 65.25           C
ATOM    661  O   GLU A  42      -7.421 -23.729 -13.544  1.00  1.25           O
ATOM    662  CB  GLU A  42      -8.010 -21.561 -15.895  1.00 30.52           C
ATOM    663  CG  GLU A  42      -6.778 -21.424 -16.780  1.00 14.41           C
ATOM    664  CD  GLU A  42      -7.084 -21.739 -18.237  1.00 12.20           C
ATOM    665  OE1 GLU A  42      -7.854 -20.983 -18.869  1.00  0.42           O
ATOM    666  OE2 GLU A  42      -6.586 -22.763 -18.751  1.00 10.22           O
ATOM    673  N   THR A  43      -5.562 -22.544 -13.974  1.00 23.13           N
ATOM    674  CA  THR A  43      -4.669 -23.583 -13.452  1.00 14.41           C
ATOM    675  C   THR A  43      -4.832 -23.725 -11.929  1.00 62.42           C
ATOM    676  O   THR A  43      -4.989 -24.832 -11.414  1.00 43.31           O
ATOM    677  CB  THR A  43      -3.183 -23.299 -13.788  1.00  0.23           C
ATOM    678  OG1 THR A  43      -3.022 -23.132 -15.204  1.00 72.14           O
ATOM    679  CG2 THR A  43      -2.285 -24.440 -13.314  1.00 42.22           C
ATOM    687  N   LEU A  44      -4.827 -22.591 -11.220  1.00 21.24           N
ATOM    688  CA  LEU A  44      -5.016 -22.571  -9.759  1.00  1.31           C
ATOM    689  C   LEU A  44      -6.298 -23.299  -9.329  1.00  4.13           C
ATOM    690  O   LEU A  44      -6.274 -24.141  -8.432  1.00 54.43           O
ATOM    691  CB  LEU A  44      -5.056 -21.120  -9.242  1.00 13.31           C
ATOM    692  CG  LEU A  44      -3.689 -20.436  -9.078  1.00 72.42           C
ATOM    693  CD1 LEU A  44      -3.861 -18.953  -8.765  1.00 63.23           C
ATOM    694  CD2 LEU A  44      -2.880 -21.123  -7.980  1.00 54.51           C
ATOM    706  N   ARG A  45      -7.417 -22.973  -9.970  1.00 34.22           N
ATOM    707  CA  ARG A  45      -8.712 -23.543  -9.586  1.00 23.04           C
ATOM    708  C   ARG A  45      -8.781 -25.060  -9.854  1.00  2.14           C
ATOM    709  O   ARG A  45      -9.276 -25.819  -9.018  1.00 15.12           O
ATOM    710  CB  ARG A  45      -9.857 -22.804 -10.307  1.00 44.24           C
ATOM    711  CG  ARG A  45      -9.900 -23.021 -11.820  1.00 64.02           C
ATOM    712  CD  ARG A  45     -10.794 -21.999 -12.518  1.00 14.33           C
ATOM    713  NE  ARG A  45     -12.134 -21.943 -11.938  1.00 52.14           N
ATOM    714  CZ  ARG A  45     -12.685 -20.850 -11.480  1.00  3.55           C
ATOM    715  NH1 ARG A  45     -12.034 -19.731 -11.498  1.00 65.01           N
ATOM    716  NH2 ARG A  45     -13.881 -20.874 -10.996  1.00 23.31           N
ATOM    730  N   ARG A  46      -8.255 -25.504 -10.999  1.00 25.31           N
ATOM    731  CA  ARG A  46      -8.336 -26.923 -11.380  1.00 51.24           C
ATOM    732  C   ARG A  46      -7.439 -27.815 -10.496  1.00 45.01           C
ATOM    733  O   ARG A  46      -7.856 -28.896 -10.068  1.00  1.53           O
ATOM    734  CB  ARG A  46      -7.989 -27.108 -12.869  1.00 55.32           C
ATOM    735  CG  ARG A  46      -6.535 -26.811 -13.228  1.00 21.42           C
ATOM    736  CD  ARG A  46      -6.265 -27.004 -14.717  1.00 73.23           C
ATOM    737  NE  ARG A  46      -6.565 -28.364 -15.158  1.00 20.52           N
ATOM    738  CZ  ARG A  46      -6.831 -28.693 -16.394  1.00 71.23           C
ATOM    739  NH1 ARG A  46      -6.826 -27.803 -17.335  1.00 21.03           N
ATOM    740  NH2 ARG A  46      -7.108 -29.920 -16.693  1.00 33.22           N
ATOM    754  N   VAL A  47      -6.212 -27.368 -10.216  1.00 74.33           N
ATOM    755  CA  VAL A  47      -5.292 -28.138  -9.363  1.00 71.45           C
ATOM    756  C   VAL A  47      -5.571 -27.892  -7.870  1.00 31.13           C
ATOM    757  O   VAL A  47      -5.427 -28.796  -7.042  1.00 34.24           O
ATOM    758  CB  VAL A  47      -3.803 -27.818  -9.672  1.00  4.31           C
ATOM    759  CG1 VAL A  47      -3.476 -28.102 -11.137  1.00 22.54           C
ATOM    760  CG2 VAL A  47      -3.457 -26.376  -9.306  1.00 13.14           C
ATOM    770  N   GLY A  48      -5.994 -26.670  -7.538  1.00 23.41           N
ATOM    771  CA  GLY A  48      -6.307 -26.322  -6.156  1.00 45.33           C
ATOM    772  C   GLY A  48      -7.450 -27.150  -5.587  1.00 15.12           C
ATOM    773  O   GLY A  48      -7.404 -27.571  -4.431  1.00 63.31           O
ATOM    777  N   ASP A  49      -8.478 -27.375  -6.407  1.00 31.40           N
ATOM    778  CA  ASP A  49      -9.593 -28.252  -6.038  1.00 51.12           C
ATOM    779  C   ASP A  49      -9.086 -29.653  -5.653  1.00 33.32           C
ATOM    780  O   ASP A  49      -9.469 -30.204  -4.620  1.00 53.33           O
ATOM    781  CB  ASP A  49     -10.582 -28.340  -7.208  1.00  3.35           C
ATOM    782  CG  ASP A  49     -11.722 -29.311  -6.950  1.00 42.22           C
ATOM    783  OD1 ASP A  49     -12.731 -28.908  -6.335  1.00 42.34           O
ATOM    784  OD2 ASP A  49     -11.623 -30.481  -7.380  1.00 33.02           O
ATOM    789  N   GLY A  50      -8.210 -30.213  -6.488  1.00 21.51           N
ATOM    790  CA  GLY A  50      -7.623 -31.517  -6.197  1.00 50.34           C
ATOM    791  C   GLY A  50      -6.860 -31.536  -4.874  1.00 75.21           C
ATOM    792  O   GLY A  50      -6.995 -32.468  -4.077  1.00  0.51           O
ATOM    796  N   VAL A  51      -6.063 -30.494  -4.636  1.00 12.23           N
ATOM    797  CA  VAL A  51      -5.329 -30.350  -3.375  1.00 41.24           C
ATOM    798  C   VAL A  51      -6.288 -30.343  -2.176  1.00 61.21           C
ATOM    799  O   VAL A  51      -6.045 -31.015  -1.170  1.00 65.41           O
ATOM    800  CB  VAL A  51      -4.469 -29.059  -3.370  1.00 14.11           C
ATOM    801  CG1 VAL A  51      -3.770 -28.862  -2.023  1.00 52.14           C
ATOM    802  CG2 VAL A  51      -3.453 -29.100  -4.511  1.00 74.31           C
ATOM    812  N   GLN A  52      -7.389 -29.599  -2.296  1.00 12.53           N
ATOM    813  CA  GLN A  52      -8.412 -29.564  -1.246  1.00  5.21           C
ATOM    814  C   GLN A  52      -9.007 -30.959  -0.997  1.00 65.51           C
ATOM    815  O   GLN A  52      -9.197 -31.358   0.145  1.00 32.53           O
ATOM    816  CB  GLN A  52      -9.535 -28.580  -1.601  1.00 52.43           C
ATOM    817  CG  GLN A  52      -9.068 -27.137  -1.748  1.00 13.14           C
ATOM    818  CD  GLN A  52     -10.209 -26.172  -2.020  1.00 41.24           C
ATOM    819  OE1 GLN A  52     -11.330 -26.367  -1.562  1.00  2.42           O
ATOM    820  NE2 GLN A  52      -9.936 -25.126  -2.771  1.00  0.42           N
ATOM    829  N   ARG A  53      -9.285 -31.701  -2.070  1.00  3.13           N
ATOM    830  CA  ARG A  53      -9.855 -33.055  -1.952  1.00 34.35           C
ATOM    831  C   ARG A  53      -8.992 -33.968  -1.061  1.00  0.04           C
ATOM    832  O   ARG A  53      -9.489 -34.579  -0.113  1.00 11.02           O
ATOM    833  CB  ARG A  53     -10.011 -33.700  -3.339  1.00 55.04           C
ATOM    834  CG  ARG A  53     -10.973 -32.969  -4.270  1.00 20.50           C
ATOM    835  CD  ARG A  53     -12.388 -32.899  -3.703  1.00 72.44           C
ATOM    836  NE  ARG A  53     -12.965 -34.226  -3.469  1.00 74.42           N
ATOM    837  CZ  ARG A  53     -14.206 -34.543  -3.735  1.00 71.34           C
ATOM    838  NH1 ARG A  53     -14.980 -33.704  -4.345  1.00 51.12           N
ATOM    839  NH2 ARG A  53     -14.659 -35.712  -3.416  1.00 11.54           N
ATOM    853  N   ASN A  54      -7.698 -34.052  -1.371  1.00 71.22           N
ATOM    854  CA  ASN A  54      -6.781 -34.933  -0.632  1.00 41.55           C
ATOM    855  C   ASN A  54      -6.414 -34.361   0.752  1.00 12.33           C
ATOM    856  O   ASN A  54      -6.198 -35.108   1.706  1.00 42.34           O
ATOM    857  CB  ASN A  54      -5.499 -35.171  -1.442  1.00 43.15           C
ATOM    858  CG  ASN A  54      -5.774 -35.677  -2.850  1.00 54.24           C
ATOM    859  OD1 ASN A  54      -5.959 -36.869  -3.071  1.00 20.41           O
ATOM    860  ND2 ASN A  54      -5.782 -34.778  -3.818  1.00 11.51           N
ATOM    867  N   HIS A  55      -6.336 -33.037   0.849  1.00  3.32           N
ATOM    868  CA  HIS A  55      -5.903 -32.364   2.083  1.00 74.13           C
ATOM    869  C   HIS A  55      -7.059 -32.014   3.037  1.00 51.22           C
ATOM    870  O   HIS A  55      -6.815 -31.732   4.205  1.00 43.20           O
ATOM    871  CB  HIS A  55      -5.084 -31.113   1.759  1.00 11.42           C
ATOM    872  CG  HIS A  55      -3.691 -31.419   1.294  1.00  3.24           C
ATOM    873  ND1 HIS A  55      -2.596 -31.361   2.129  1.00 51.53           N
ATOM    874  CD2 HIS A  55      -3.213 -31.793   0.082  1.00 64.55           C
ATOM    875  CE1 HIS A  55      -1.511 -31.682   1.457  1.00 72.44           C
ATOM    876  NE2 HIS A  55      -1.855 -31.949   0.214  1.00 33.30           N
ATOM    885  N   GLU A  56      -8.299 -32.003   2.546  1.00 20.24           N
ATOM    886  CA  GLU A  56      -9.461 -31.569   3.352  1.00 15.04           C
ATOM    887  C   GLU A  56      -9.491 -32.241   4.736  1.00 32.32           C
ATOM    888  O   GLU A  56      -9.621 -31.565   5.760  1.00 30.40           O
ATOM    889  CB  GLU A  56     -10.769 -31.882   2.604  1.00 41.42           C
ATOM    890  CG  GLU A  56     -12.033 -31.490   3.364  1.00 31.32           C
ATOM    891  CD  GLU A  56     -13.302 -31.809   2.590  1.00 62.02           C
ATOM    892  OE1 GLU A  56     -13.761 -30.953   1.803  1.00 74.34           O
ATOM    893  OE2 GLU A  56     -13.846 -32.920   2.757  1.00 50.43           O
ATOM    900  N   THR A  57      -9.359 -33.566   4.760  1.00 71.32           N
ATOM    901  CA  THR A  57      -9.318 -34.327   6.022  1.00 11.33           C
ATOM    902  C   THR A  57      -8.205 -33.827   6.963  1.00 54.33           C
ATOM    903  O   THR A  57      -8.334 -33.893   8.185  1.00 24.41           O
ATOM    904  CB  THR A  57      -9.108 -35.840   5.757  1.00 32.13           C
ATOM    905  OG1 THR A  57      -9.195 -36.590   6.981  1.00  3.20           O
ATOM    906  CG2 THR A  57      -7.760 -36.104   5.087  1.00  0.34           C
ATOM    914  N   ALA A  58      -7.114 -33.331   6.379  1.00 52.25           N
ATOM    915  CA  ALA A  58      -5.979 -32.810   7.148  1.00 40.13           C
ATOM    916  C   ALA A  58      -6.226 -31.365   7.619  1.00 21.25           C
ATOM    917  O   ALA A  58      -6.027 -31.039   8.793  1.00 51.13           O
ATOM    918  CB  ALA A  58      -4.705 -32.886   6.314  1.00 10.23           C
ATOM    924  N   PHE A  59      -6.660 -30.504   6.696  1.00 13.23           N
ATOM    925  CA  PHE A  59      -6.933 -29.095   7.010  1.00 50.30           C
ATOM    926  C   PHE A  59      -7.990 -28.954   8.114  1.00 12.35           C
ATOM    927  O   PHE A  59      -7.800 -28.194   9.065  1.00 25.12           O
ATOM    928  CB  PHE A  59      -7.388 -28.335   5.756  1.00 41.11           C
ATOM    929  CG  PHE A  59      -6.302 -28.109   4.727  1.00 72.44           C
ATOM    930  CD1 PHE A  59      -4.975 -27.951   5.111  1.00 55.45           C
ATOM    931  CD2 PHE A  59      -6.614 -28.028   3.377  1.00 71.24           C
ATOM    932  CE1 PHE A  59      -3.988 -27.722   4.170  1.00  4.43           C
ATOM    933  CE2 PHE A  59      -5.629 -27.801   2.434  1.00 64.34           C
ATOM    934  CZ  PHE A  59      -4.315 -27.647   2.831  1.00  1.24           C
ATOM    944  N   GLN A  60      -9.096 -29.695   7.987  1.00 40.24           N
ATOM    945  CA  GLN A  60     -10.167 -29.684   8.997  1.00 75.34           C
ATOM    946  C   GLN A  60      -9.621 -29.956  10.411  1.00 53.21           C
ATOM    947  O   GLN A  60     -10.159 -29.459  11.404  1.00  3.32           O
ATOM    948  CB  GLN A  60     -11.248 -30.721   8.640  1.00  3.31           C
ATOM    949  CG  GLN A  60     -12.070 -30.369   7.398  1.00 70.22           C
ATOM    950  CD  GLN A  60     -12.985 -29.165   7.598  1.00 24.11           C
ATOM    951  OE1 GLN A  60     -12.694 -28.260   8.371  1.00 33.30           O
ATOM    952  NE2 GLN A  60     -14.101 -29.144   6.896  1.00 32.22           N
ATOM    961  N   GLY A  61      -8.540 -30.736  10.486  1.00 50.21           N
ATOM    962  CA  GLY A  61      -7.897 -31.019  11.765  1.00 14.00           C
ATOM    963  C   GLY A  61      -7.416 -29.760  12.483  1.00 51.22           C
ATOM    964  O   GLY A  61      -7.542 -29.646  13.700  1.00 41.14           O
ATOM    968  N   MET A  62      -6.864 -28.808  11.728  1.00 71.42           N
ATOM    969  CA  MET A  62      -6.401 -27.544  12.309  1.00 33.41           C
ATOM    970  C   MET A  62      -7.523 -26.498  12.288  1.00 22.53           C
ATOM    971  O   MET A  62      -7.657 -25.687  13.203  1.00 40.53           O
ATOM    972  CB  MET A  62      -5.175 -27.016  11.550  1.00  3.44           C
ATOM    973  CG  MET A  62      -4.013 -28.002  11.497  1.00 12.31           C
ATOM    974  SD  MET A  62      -2.526 -27.304  10.741  1.00 22.35           S
ATOM    975  CE  MET A  62      -3.150 -26.768   9.147  1.00 41.42           C
ATOM    985  N   LEU A  63      -8.344 -26.547  11.245  1.00 23.43           N
ATOM    986  CA  LEU A  63      -9.403 -25.559  11.035  1.00 34.21           C
ATOM    987  C   LEU A  63     -10.380 -25.518  12.218  1.00 23.35           C
ATOM    988  O   LEU A  63     -10.864 -24.450  12.600  1.00 43.04           O
ATOM    989  CB  LEU A  63     -10.159 -25.869   9.736  1.00 71.12           C
ATOM    990  CG  LEU A  63     -10.899 -24.674   9.123  1.00 42.34           C
ATOM    991  CD1 LEU A  63      -9.897 -23.603   8.702  1.00 12.52           C
ATOM    992  CD2 LEU A  63     -11.766 -25.110   7.941  1.00 24.02           C
ATOM   1004  N   ARG A  64     -10.656 -26.688  12.795  1.00 71.43           N
ATOM   1005  CA  ARG A  64     -11.549 -26.791  13.954  1.00 43.23           C
ATOM   1006  C   ARG A  64     -11.026 -25.979  15.155  1.00 22.50           C
ATOM   1007  O   ARG A  64     -11.803 -25.347  15.872  1.00 64.45           O
ATOM   1008  CB  ARG A  64     -11.732 -28.261  14.362  1.00  2.42           C
ATOM   1009  CG  ARG A  64     -10.445 -28.941  14.826  1.00  0.33           C
ATOM   1010  CD  ARG A  64     -10.689 -30.368  15.306  1.00 14.14           C
ATOM   1011  NE  ARG A  64     -11.131 -31.255  14.229  1.00 52.41           N
ATOM   1012  CZ  ARG A  64     -10.997 -32.556  14.254  1.00 44.33           C
ATOM   1013  NH1 ARG A  64     -10.479 -33.146  15.283  1.00 31.41           N
ATOM   1014  NH2 ARG A  64     -11.401 -33.267  13.253  1.00 40.20           N
ATOM   1028  N   LYS A  65      -9.708 -26.002  15.372  1.00 22.04           N
ATOM   1029  CA  LYS A  65      -9.096 -25.282  16.498  1.00 75.43           C
ATOM   1030  C   LYS A  65      -8.667 -23.858  16.101  1.00 33.44           C
ATOM   1031  O   LYS A  65      -8.289 -23.052  16.956  1.00 14.23           O
ATOM   1032  CB  LYS A  65      -7.916 -26.093  17.079  1.00  4.10           C
ATOM   1033  CG  LYS A  65      -6.853 -26.519  16.061  1.00 71.35           C
ATOM   1034  CD  LYS A  65      -5.797 -25.439  15.820  1.00 35.21           C
ATOM   1035  CE  LYS A  65      -4.950 -25.191  17.065  1.00 23.24           C
ATOM   1036  NZ  LYS A  65      -3.935 -24.128  16.846  1.00 72.13           N
ATOM   1050  N   LEU A  66      -8.714 -23.559  14.801  1.00 73.31           N
ATOM   1051  CA  LEU A  66      -8.487 -22.194  14.308  1.00 70.22           C
ATOM   1052  C   LEU A  66      -9.772 -21.356  14.423  1.00 55.02           C
ATOM   1053  O   LEU A  66      -9.907 -20.536  15.330  1.00 75.35           O
ATOM   1054  CB  LEU A  66      -8.015 -22.210  12.843  1.00 20.44           C
ATOM   1055  CG  LEU A  66      -6.614 -22.791  12.593  1.00 64.21           C
ATOM   1056  CD1 LEU A  66      -6.328 -22.871  11.095  1.00 71.10           C
ATOM   1057  CD2 LEU A  66      -5.545 -21.960  13.304  1.00 42.11           C
ATOM   1069  N   ASP A  67     -10.712 -21.604  13.504  1.00 54.13           N
ATOM   1070  CA  ASP A  67     -11.989 -20.874  13.429  1.00 51.03           C
ATOM   1071  C   ASP A  67     -11.797 -19.345  13.526  1.00 23.31           C
ATOM   1072  O   ASP A  67     -11.776 -18.768  14.615  1.00 31.15           O
ATOM   1073  CB  ASP A  67     -12.955 -21.380  14.508  1.00 50.14           C
ATOM   1074  CG  ASP A  67     -14.381 -20.918  14.267  1.00 51.04           C
ATOM   1075  OD1 ASP A  67     -14.913 -21.179  13.166  1.00 24.45           O
ATOM   1076  OD2 ASP A  67     -14.986 -20.323  15.183  1.00 74.51           O
ATOM   1081  N   ILE A  68     -11.658 -18.699  12.372  1.00 62.40           N
ATOM   1082  CA  ILE A  68     -11.374 -17.261  12.313  1.00 70.31           C
ATOM   1083  C   ILE A  68     -12.627 -16.412  12.605  1.00  3.03           C
ATOM   1084  O   ILE A  68     -13.561 -16.353  11.802  1.00 43.33           O
ATOM   1085  CB  ILE A  68     -10.777 -16.859  10.932  1.00 70.14           C
ATOM   1086  CG1 ILE A  68      -9.361 -17.447  10.739  1.00  1.43           C
ATOM   1087  CG2 ILE A  68     -10.745 -15.338  10.769  1.00 34.10           C
ATOM   1088  CD1 ILE A  68      -9.306 -18.962  10.654  1.00 13.22           C
ATOM   1100  N   LYS A  69     -12.629 -15.752  13.760  1.00 75.14           N
ATOM   1101  CA  LYS A  69     -13.742 -14.879  14.167  1.00  4.24           C
ATOM   1102  C   LYS A  69     -13.412 -13.386  13.965  1.00 72.10           C
ATOM   1103  O   LYS A  69     -14.280 -12.531  14.129  1.00 14.54           O
ATOM   1104  CB  LYS A  69     -14.154 -15.166  15.625  1.00 34.00           C
ATOM   1105  CG  LYS A  69     -13.014 -15.475  16.553  1.00 52.52           C
ATOM   1106  CD  LYS A  69     -12.289 -14.228  16.999  1.00 14.32           C
ATOM   1107  CE  LYS A  69     -11.487 -14.547  18.222  1.00 23.40           C
ATOM   1108  NZ  LYS A  69     -10.329 -15.431  17.916  1.00 52.31           N
ATOM   1122  N   ASN A  70     -12.163 -13.079  13.603  1.00 73.04           N
ATOM   1123  CA  ASN A  70     -11.774 -11.704  13.241  1.00 42.24           C
ATOM   1124  C   ASN A  70     -10.414 -11.673  12.521  1.00 11.53           C
ATOM   1125  O   ASN A  70      -9.697 -12.675  12.485  1.00 23.20           O
ATOM   1126  CB  ASN A  70     -11.752 -10.778  14.472  1.00 23.34           C
ATOM   1127  CG  ASN A  70     -10.589 -11.019  15.425  1.00 21.13           C
ATOM   1128  OD1 ASN A  70     -10.088 -10.088  16.045  1.00 23.40           O
ATOM   1129  ND2 ASN A  70     -10.149 -12.251  15.564  1.00 53.32           N
ATOM   1136  N   GLU A  71     -10.064 -10.513  11.962  1.00 15.11           N
ATOM   1137  CA  GLU A  71      -8.819 -10.350  11.189  1.00 23.21           C
ATOM   1138  C   GLU A  71      -7.570 -10.786  11.981  1.00  2.13           C
ATOM   1139  O   GLU A  71      -6.601 -11.280  11.404  1.00 21.13           O
ATOM   1140  CB  GLU A  71      -8.665  -8.889  10.738  1.00 42.23           C
ATOM   1141  CG  GLU A  71      -7.473  -8.651   9.815  1.00 63.22           C
ATOM   1142  CD  GLU A  71      -7.326  -7.192   9.405  1.00 63.04           C
ATOM   1143  OE1 GLU A  71      -8.019  -6.762   8.458  1.00 60.31           O
ATOM   1144  OE2 GLU A  71      -6.522  -6.470  10.035  1.00 13.31           O
ATOM   1151  N   ASP A  72      -7.600 -10.609  13.300  1.00  4.33           N
ATOM   1152  CA  ASP A  72      -6.472 -10.994  14.157  1.00 11.33           C
ATOM   1153  C   ASP A  72      -6.108 -12.483  13.987  1.00 23.23           C
ATOM   1154  O   ASP A  72      -4.932 -12.858  14.039  1.00 73.04           O
ATOM   1155  CB  ASP A  72      -6.793 -10.684  15.623  1.00 11.22           C
ATOM   1156  CG  ASP A  72      -5.627 -10.999  16.544  1.00 12.40           C
ATOM   1157  OD1 ASP A  72      -4.639 -10.237  16.539  1.00 31.52           O
ATOM   1158  OD2 ASP A  72      -5.679 -12.023  17.253  1.00 64.11           O
ATOM   1163  N   ASP A  73      -7.116 -13.326  13.768  1.00 13.01           N
ATOM   1164  CA  ASP A  73      -6.883 -14.753  13.529  1.00 45.21           C
ATOM   1165  C   ASP A  73      -6.198 -14.965  12.170  1.00 52.03           C
ATOM   1166  O   ASP A  73      -5.356 -15.850  12.015  1.00 52.51           O
ATOM   1167  CB  ASP A  73      -8.200 -15.528  13.579  1.00 15.35           C
ATOM   1168  CG  ASP A  73      -9.008 -15.216  14.824  1.00 52.32           C
ATOM   1169  OD1 ASP A  73      -8.467 -15.340  15.940  1.00 52.23           O
ATOM   1170  OD2 ASP A  73     -10.189 -14.841  14.691  1.00 70.02           O
ATOM   1175  N   VAL A  74      -6.561 -14.135  11.192  1.00 52.35           N
ATOM   1176  CA  VAL A  74      -5.914 -14.154   9.876  1.00 41.30           C
ATOM   1177  C   VAL A  74      -4.426 -13.791  10.002  1.00 42.35           C
ATOM   1178  O   VAL A  74      -3.563 -14.404   9.370  1.00 24.20           O
ATOM   1179  CB  VAL A  74      -6.608 -13.178   8.890  1.00 54.20           C
ATOM   1180  CG1 VAL A  74      -5.921 -13.199   7.527  1.00 32.45           C
ATOM   1181  CG2 VAL A  74      -8.094 -13.514   8.757  1.00 50.34           C
ATOM   1191  N   LYS A  75      -4.135 -12.800  10.844  1.00  4.15           N
ATOM   1192  CA  LYS A  75      -2.749 -12.426  11.161  1.00 34.44           C
ATOM   1193  C   LYS A  75      -1.985 -13.617  11.768  1.00 30.51           C
ATOM   1194  O   LYS A  75      -0.775 -13.762  11.581  1.00 42.45           O
ATOM   1195  CB  LYS A  75      -2.733 -11.241  12.136  1.00 11.20           C
ATOM   1196  CG  LYS A  75      -3.420  -9.990  11.596  1.00 64.11           C
ATOM   1197  CD  LYS A  75      -3.515  -8.900  12.658  1.00 42.02           C
ATOM   1198  CE  LYS A  75      -4.223  -7.658  12.133  1.00 13.42           C
ATOM   1199  NZ  LYS A  75      -4.431  -6.647  13.203  1.00 63.31           N
ATOM   1213  N   SER A  76      -2.705 -14.464  12.500  1.00 24.35           N
ATOM   1214  CA  SER A  76      -2.133 -15.701  13.048  1.00 43.30           C
ATOM   1215  C   SER A  76      -1.896 -16.732  11.935  1.00 54.24           C
ATOM   1216  O   SER A  76      -0.876 -17.425  11.923  1.00 64.10           O
ATOM   1217  CB  SER A  76      -3.058 -16.295  14.120  1.00  0.23           C
ATOM   1218  OG  SER A  76      -3.264 -15.384  15.191  1.00 22.01           O
ATOM   1224  N   LEU A  77      -2.843 -16.825  10.994  1.00 72.13           N
ATOM   1225  CA  LEU A  77      -2.702 -17.716   9.831  1.00 62.21           C
ATOM   1226  C   LEU A  77      -1.420 -17.401   9.049  1.00 14.11           C
ATOM   1227  O   LEU A  77      -0.786 -18.298   8.496  1.00 31.55           O
ATOM   1228  CB  LEU A  77      -3.914 -17.588   8.894  1.00 10.01           C
ATOM   1229  CG  LEU A  77      -5.269 -18.001   9.492  1.00 21.50           C
ATOM   1230  CD1 LEU A  77      -6.386 -17.819   8.464  1.00 62.35           C
ATOM   1231  CD2 LEU A  77      -5.224 -19.445   9.990  1.00 74.10           C
ATOM   1243  N   SER A  78      -1.043 -16.120   9.022  1.00 23.41           N
ATOM   1244  CA  SER A  78       0.187 -15.674   8.344  1.00 61.12           C
ATOM   1245  C   SER A  78       1.406 -16.488   8.798  1.00  4.22           C
ATOM   1246  O   SER A  78       2.233 -16.897   7.982  1.00 11.32           O
ATOM   1247  CB  SER A  78       0.436 -14.181   8.618  1.00 31.11           C
ATOM   1248  OG  SER A  78       1.679 -13.750   8.084  1.00 74.53           O
ATOM   1254  N   ARG A  79       1.493 -16.747  10.101  1.00  4.02           N
ATOM   1255  CA  ARG A  79       2.597 -17.531  10.662  1.00 41.23           C
ATOM   1256  C   ARG A  79       2.608 -18.960  10.089  1.00 13.22           C
ATOM   1257  O   ARG A  79       3.660 -19.489   9.730  1.00  2.03           O
ATOM   1258  CB  ARG A  79       2.493 -17.559  12.193  1.00 10.50           C
ATOM   1259  CG  ARG A  79       2.456 -16.166  12.822  1.00 72.50           C
ATOM   1260  CD  ARG A  79       3.740 -15.383  12.550  1.00 44.11           C
ATOM   1261  NE  ARG A  79       3.612 -13.971  12.913  1.00 41.22           N
ATOM   1262  CZ  ARG A  79       4.229 -13.406  13.916  1.00 72.04           C
ATOM   1263  NH1 ARG A  79       4.967 -14.104  14.717  1.00 10.02           N
ATOM   1264  NH2 ARG A  79       4.092 -12.138  14.123  1.00 42.55           N
ATOM   1278  N   VAL A  80       1.429 -19.572   9.991  1.00 51.32           N
ATOM   1279  CA  VAL A  80       1.299 -20.898   9.374  1.00 42.01           C
ATOM   1280  C   VAL A  80       1.691 -20.848   7.887  1.00 34.24           C
ATOM   1281  O   VAL A  80       2.426 -21.709   7.395  1.00 21.33           O
ATOM   1282  CB  VAL A  80      -0.147 -21.448   9.500  1.00  2.55           C
ATOM   1283  CG1 VAL A  80      -0.275 -22.820   8.835  1.00 65.25           C
ATOM   1284  CG2 VAL A  80      -0.583 -21.513  10.965  1.00 53.11           C
ATOM   1294  N   MET A  81       1.212 -19.816   7.191  1.00 64.42           N
ATOM   1295  CA  MET A  81       1.496 -19.627   5.762  1.00 42.40           C
ATOM   1296  C   MET A  81       3.008 -19.596   5.484  1.00 31.35           C
ATOM   1297  O   MET A  81       3.478 -20.146   4.489  1.00 20.34           O
ATOM   1298  CB  MET A  81       0.832 -18.337   5.260  1.00 75.22           C
ATOM   1299  CG  MET A  81      -0.684 -18.363   5.381  1.00 34.43           C
ATOM   1300  SD  MET A  81      -1.411 -19.809   4.583  1.00 63.54           S
ATOM   1301  CE  MET A  81      -3.116 -19.663   5.100  1.00 12.42           C
ATOM   1311  N   ILE A  82       3.763 -18.957   6.376  1.00 45.04           N
ATOM   1312  CA  ILE A  82       5.228 -18.932   6.279  1.00 60.25           C
ATOM   1313  C   ILE A  82       5.817 -20.352   6.386  1.00 63.35           C
ATOM   1314  O   ILE A  82       6.700 -20.738   5.613  1.00 14.52           O
ATOM   1315  CB  ILE A  82       5.840 -18.033   7.386  1.00 14.32           C
ATOM   1316  CG1 ILE A  82       5.291 -16.598   7.276  1.00 71.15           C
ATOM   1317  CG2 ILE A  82       7.369 -18.034   7.311  1.00  4.52           C
ATOM   1318  CD1 ILE A  82       5.731 -15.680   8.401  1.00 70.43           C
ATOM   1330  N   HIS A  83       5.309 -21.135   7.341  1.00  2.03           N
ATOM   1331  CA  HIS A  83       5.774 -22.515   7.543  1.00 33.31           C
ATOM   1332  C   HIS A  83       5.445 -23.415   6.339  1.00 54.23           C
ATOM   1333  O   HIS A  83       6.155 -24.388   6.077  1.00 43.01           O
ATOM   1334  CB  HIS A  83       5.189 -23.109   8.832  1.00 60.15           C
ATOM   1335  CG  HIS A  83       5.792 -22.536  10.078  1.00 53.24           C
ATOM   1336  ND1 HIS A  83       7.016 -22.938  10.576  1.00 22.25           N
ATOM   1337  CD2 HIS A  83       5.343 -21.583  10.928  1.00 44.12           C
ATOM   1338  CE1 HIS A  83       7.289 -22.260  11.672  1.00  3.02           C
ATOM   1339  NE2 HIS A  83       6.293 -21.433  11.906  1.00 11.43           N
ATOM   1348  N   VAL A  84       4.379 -23.086   5.609  1.00 52.23           N
ATOM   1349  CA  VAL A  84       4.007 -23.827   4.394  1.00 44.45           C
ATOM   1350  C   VAL A  84       5.143 -23.812   3.346  1.00  1.41           C
ATOM   1351  O   VAL A  84       5.192 -24.664   2.455  1.00 61.12           O
ATOM   1352  CB  VAL A  84       2.705 -23.256   3.764  1.00 11.51           C
ATOM   1353  CG1 VAL A  84       2.317 -24.016   2.494  1.00  4.20           C
ATOM   1354  CG2 VAL A  84       1.558 -23.292   4.774  1.00 12.42           C
ATOM   1364  N   PHE A  85       6.054 -22.841   3.457  1.00  1.14           N
ATOM   1365  CA  PHE A  85       7.212 -22.753   2.553  1.00 34.31           C
ATOM   1366  C   PHE A  85       8.524 -23.167   3.241  1.00 11.43           C
ATOM   1367  O   PHE A  85       9.566 -23.268   2.592  1.00 74.03           O
ATOM   1368  CB  PHE A  85       7.352 -21.328   2.003  1.00 64.51           C
ATOM   1369  CG  PHE A  85       6.195 -20.897   1.146  1.00 13.41           C
ATOM   1370  CD1 PHE A  85       5.811 -21.658   0.052  1.00 43.23           C
ATOM   1371  CD2 PHE A  85       5.496 -19.733   1.427  1.00  4.21           C
ATOM   1372  CE1 PHE A  85       4.755 -21.267  -0.743  1.00  1.31           C
ATOM   1373  CE2 PHE A  85       4.439 -19.336   0.634  1.00 43.42           C
ATOM   1374  CZ  PHE A  85       4.068 -20.105  -0.453  1.00 11.03           C
ATOM   1384  N   SER A  86       8.462 -23.452   4.539  1.00  0.32           N
ATOM   1385  CA  SER A  86       9.668 -23.737   5.342  1.00 54.33           C
ATOM   1386  C   SER A  86      10.314 -25.095   4.990  1.00 55.33           C
ATOM   1387  O   SER A  86      11.276 -25.516   5.636  1.00 25.35           O
ATOM   1388  CB  SER A  86       9.323 -23.694   6.841  1.00 53.04           C
ATOM   1389  OG  SER A  86      10.470 -23.900   7.660  1.00 60.31           O
ATOM   1395  N   ASP A  87       9.794 -25.769   3.964  1.00 62.43           N
ATOM   1396  CA  ASP A  87      10.336 -27.062   3.517  1.00 53.43           C
ATOM   1397  C   ASP A  87      11.762 -26.932   2.947  1.00 44.40           C
ATOM   1398  O   ASP A  87      12.503 -27.916   2.875  1.00 44.05           O
ATOM   1399  CB  ASP A  87       9.418 -27.670   2.453  1.00 35.35           C
ATOM   1400  CG  ASP A  87       7.964 -27.663   2.880  1.00 63.33           C
ATOM   1401  OD1 ASP A  87       7.325 -26.600   2.763  1.00 61.34           O
ATOM   1402  OD2 ASP A  87       7.451 -28.713   3.325  1.00 32.42           O
ATOM   1407  N   GLY A  88      12.138 -25.726   2.521  1.00 25.53           N
ATOM   1408  CA  GLY A  88      13.461 -25.511   1.933  1.00 63.54           C
ATOM   1409  C   GLY A  88      13.498 -25.747   0.423  1.00 31.44           C
ATOM   1410  O   GLY A  88      14.083 -24.960  -0.320  1.00 75.45           O
ATOM   1414  N   VAL A  89      12.868 -26.834  -0.024  1.00  0.22           N
ATOM   1415  CA  VAL A  89      12.813 -27.184  -1.454  1.00 41.23           C
ATOM   1416  C   VAL A  89      12.070 -26.123  -2.292  1.00 43.22           C
ATOM   1417  O   VAL A  89      11.638 -25.093  -1.775  1.00 72.14           O
ATOM   1418  CB  VAL A  89      12.127 -28.561  -1.656  1.00  2.52           C
ATOM   1419  CG1 VAL A  89      12.907 -29.666  -0.945  1.00 23.12           C
ATOM   1420  CG2 VAL A  89      10.677 -28.522  -1.168  1.00 42.23           C
ATOM   1430  N   THR A  90      11.925 -26.378  -3.593  1.00 51.43           N
ATOM   1431  CA  THR A  90      11.199 -25.458  -4.483  1.00 12.33           C
ATOM   1432  C   THR A  90       9.691 -25.764  -4.488  1.00  1.42           C
ATOM   1433  O   THR A  90       8.913 -25.080  -3.814  1.00 60.43           O
ATOM   1434  CB  THR A  90      11.744 -25.501  -5.938  1.00 65.22           C
ATOM   1435  OG1 THR A  90      11.620 -26.825  -6.489  1.00 14.13           O
ATOM   1436  CG2 THR A  90      13.205 -25.067  -5.986  1.00  4.42           C
ATOM   1444  N   ASN A  91       9.296 -26.796  -5.236  1.00 64.51           N
ATOM   1445  CA  ASN A  91       7.901 -27.269  -5.301  1.00 24.42           C
ATOM   1446  C   ASN A  91       6.868 -26.135  -5.459  1.00 41.10           C
ATOM   1447  O   ASN A  91       6.355 -25.603  -4.467  1.00 52.31           O
ATOM   1448  CB  ASN A  91       7.567 -28.112  -4.064  1.00 53.11           C
ATOM   1449  CG  ASN A  91       8.403 -29.376  -3.975  1.00 71.31           C
ATOM   1450  OD1 ASN A  91       9.542 -29.420  -4.430  1.00 11.54           O
ATOM   1451  ND2 ASN A  91       7.850 -30.413  -3.382  1.00 74.21           N
ATOM   1458  N   TRP A  92       6.555 -25.773  -6.706  1.00 42.42           N
ATOM   1459  CA  TRP A  92       5.481 -24.801  -6.980  1.00 14.21           C
ATOM   1460  C   TRP A  92       4.125 -25.303  -6.448  1.00 35.32           C
ATOM   1461  O   TRP A  92       3.204 -24.516  -6.224  1.00 11.14           O
ATOM   1462  CB  TRP A  92       5.377 -24.500  -8.486  1.00 11.14           C
ATOM   1463  CG  TRP A  92       6.510 -23.664  -9.017  1.00 33.24           C
ATOM   1464  CD1 TRP A  92       7.578 -24.094  -9.748  1.00 35.05           C
ATOM   1465  CD2 TRP A  92       6.680 -22.249  -8.860  1.00  5.12           C
ATOM   1466  NE1 TRP A  92       8.401 -23.039 -10.051  1.00 12.44           N
ATOM   1467  CE2 TRP A  92       7.873 -21.895  -9.517  1.00 25.04           C
ATOM   1468  CE3 TRP A  92       5.940 -21.247  -8.227  1.00 52.43           C
ATOM   1469  CZ2 TRP A  92       8.340 -20.584  -9.560  1.00 72.33           C
ATOM   1470  CZ3 TRP A  92       6.404 -19.946  -8.268  1.00 12.42           C
ATOM   1471  CH2 TRP A  92       7.596 -19.624  -8.930  1.00  4.52           C
ATOM   1482  N   GLY A  93       4.016 -26.616  -6.233  1.00 72.02           N
ATOM   1483  CA  GLY A  93       2.807 -27.190  -5.650  1.00 12.41           C
ATOM   1484  C   GLY A  93       2.472 -26.604  -4.281  1.00 44.30           C
ATOM   1485  O   GLY A  93       1.304 -26.545  -3.889  1.00 30.21           O
ATOM   1489  N   ARG A  94       3.496 -26.162  -3.552  1.00  3.45           N
ATOM   1490  CA  ARG A  94       3.297 -25.516  -2.250  1.00 12.14           C
ATOM   1491  C   ARG A  94       2.656 -24.128  -2.411  1.00 35.42           C
ATOM   1492  O   ARG A  94       1.853 -23.709  -1.578  1.00 12.21           O
ATOM   1493  CB  ARG A  94       4.625 -25.414  -1.494  1.00  1.33           C
ATOM   1494  CG  ARG A  94       5.255 -26.769  -1.196  1.00 72.32           C
ATOM   1495  CD  ARG A  94       6.548 -26.625  -0.408  1.00  2.51           C
ATOM   1496  NE  ARG A  94       7.529 -25.800  -1.111  1.00 34.42           N
ATOM   1497  CZ  ARG A  94       8.430 -25.071  -0.516  1.00 41.33           C
ATOM   1498  NH1 ARG A  94       8.496 -25.021   0.776  1.00 44.42           N
ATOM   1499  NH2 ARG A  94       9.267 -24.391  -1.220  1.00 51.40           N
ATOM   1513  N   ILE A  95       3.005 -23.427  -3.495  1.00  0.24           N
ATOM   1514  CA  ILE A  95       2.346 -22.159  -3.841  1.00  1.42           C
ATOM   1515  C   ILE A  95       0.838 -22.396  -4.009  1.00 74.55           C
ATOM   1516  O   ILE A  95       0.004 -21.652  -3.485  1.00  2.35           O
ATOM   1517  CB  ILE A  95       2.915 -21.563  -5.159  1.00 44.12           C
ATOM   1518  CG1 ILE A  95       4.444 -21.385  -5.072  1.00 21.01           C
ATOM   1519  CG2 ILE A  95       2.233 -20.235  -5.491  1.00 15.12           C
ATOM   1520  CD1 ILE A  95       4.896 -20.324  -4.091  1.00 50.24           C
ATOM   1532  N   VAL A  96       0.508 -23.462  -4.736  1.00 24.14           N
ATOM   1533  CA  VAL A  96      -0.881 -23.897  -4.901  1.00 64.55           C
ATOM   1534  C   VAL A  96      -1.511 -24.253  -3.551  1.00  1.53           C
ATOM   1535  O   VAL A  96      -2.640 -23.873  -3.264  1.00 31.40           O
ATOM   1536  CB  VAL A  96      -0.979 -25.133  -5.825  1.00  4.14           C
ATOM   1537  CG1 VAL A  96      -2.434 -25.553  -6.029  1.00 33.23           C
ATOM   1538  CG2 VAL A  96      -0.293 -24.864  -7.158  1.00 54.23           C
ATOM   1548  N   THR A  97      -0.766 -24.991  -2.728  1.00  3.13           N
ATOM   1549  CA  THR A  97      -1.248 -25.416  -1.406  1.00 41.22           C
ATOM   1550  C   THR A  97      -1.550 -24.208  -0.506  1.00 62.33           C
ATOM   1551  O   THR A  97      -2.497 -24.226   0.280  1.00 60.44           O
ATOM   1552  CB  THR A  97      -0.221 -26.338  -0.698  1.00 33.34           C
ATOM   1553  OG1 THR A  97       0.080 -27.471  -1.529  1.00 21.25           O
ATOM   1554  CG2 THR A  97      -0.745 -26.829   0.649  1.00  2.34           C
ATOM   1562  N   LEU A  98      -0.742 -23.156  -0.640  1.00  3.30           N
ATOM   1563  CA  LEU A  98      -0.953 -21.909   0.105  1.00  3.40           C
ATOM   1564  C   LEU A  98      -2.295 -21.261  -0.276  1.00 13.35           C
ATOM   1565  O   LEU A  98      -3.148 -21.003   0.577  1.00 33.03           O
ATOM   1566  CB  LEU A  98       0.187 -20.920  -0.192  1.00 53.25           C
ATOM   1567  CG  LEU A  98       0.141 -19.611   0.613  1.00 72.14           C
ATOM   1568  CD1 LEU A  98       0.565 -19.856   2.056  1.00 14.41           C
ATOM   1569  CD2 LEU A  98       1.004 -18.532  -0.038  1.00 41.02           C
ATOM   1581  N   ILE A  99      -2.477 -21.022  -1.573  1.00 23.40           N
ATOM   1582  CA  ILE A  99      -3.696 -20.388  -2.091  1.00 15.11           C
ATOM   1583  C   ILE A  99      -4.925 -21.302  -1.911  1.00  2.13           C
ATOM   1584  O   ILE A  99      -6.034 -20.836  -1.643  1.00 44.21           O
ATOM   1585  CB  ILE A  99      -3.523 -20.025  -3.591  1.00 34.22           C
ATOM   1586  CG1 ILE A  99      -2.256 -19.172  -3.788  1.00 14.11           C
ATOM   1587  CG2 ILE A  99      -4.754 -19.290  -4.121  1.00  2.32           C
ATOM   1588  CD1 ILE A  99      -1.957 -18.833  -5.235  1.00 23.41           C
ATOM   1600  N   SER A 100      -4.706 -22.609  -2.048  1.00 34.54           N
ATOM   1601  CA  SER A 100      -5.770 -23.609  -1.874  1.00 24.20           C
ATOM   1602  C   SER A 100      -6.272 -23.638  -0.425  1.00 31.53           C
ATOM   1603  O   SER A 100      -7.479 -23.624  -0.175  1.00 53.25           O
ATOM   1604  CB  SER A 100      -5.272 -25.005  -2.278  1.00 23.33           C
ATOM   1605  OG  SER A 100      -6.272 -25.991  -2.081  1.00 42.20           O
ATOM   1611  N   PHE A 101      -5.339 -23.667   0.532  1.00 31.15           N
ATOM   1612  CA  PHE A 101      -5.695 -23.619   1.953  1.00 30.44           C
ATOM   1613  C   PHE A 101      -6.392 -22.292   2.291  1.00 63.24           C
ATOM   1614  O   PHE A 101      -7.361 -22.265   3.054  1.00 50.45           O
ATOM   1615  CB  PHE A 101      -4.447 -23.809   2.832  1.00 63.22           C
ATOM   1616  CG  PHE A 101      -4.734 -23.811   4.318  1.00  3.15           C
ATOM   1617  CD1 PHE A 101      -5.762 -24.588   4.838  1.00 41.33           C
ATOM   1618  CD2 PHE A 101      -3.982 -23.036   5.191  1.00 33.52           C
ATOM   1619  CE1 PHE A 101      -6.031 -24.590   6.194  1.00 31.22           C
ATOM   1620  CE2 PHE A 101      -4.249 -23.035   6.548  1.00 63.10           C
ATOM   1621  CZ  PHE A 101      -5.275 -23.813   7.050  1.00 15.51           C
ATOM   1631  N   GLY A 102      -5.902 -21.197   1.707  1.00 65.42           N
ATOM   1632  CA  GLY A 102      -6.554 -19.904   1.876  1.00 50.20           C
ATOM   1633  C   GLY A 102      -8.015 -19.932   1.440  1.00 42.04           C
ATOM   1634  O   GLY A 102      -8.897 -19.448   2.152  1.00 44.20           O
ATOM   1638  N   ALA A 103      -8.270 -20.521   0.271  1.00 74.31           N
ATOM   1639  CA  ALA A 103      -9.636 -20.691  -0.236  1.00 15.21           C
ATOM   1640  C   ALA A 103     -10.445 -21.662   0.637  1.00 23.13           C
ATOM   1641  O   ALA A 103     -11.654 -21.491   0.822  1.00 23.10           O
ATOM   1642  CB  ALA A 103      -9.603 -21.176  -1.682  1.00 20.40           C
ATOM   1648  N   PHE A 104      -9.769 -22.681   1.169  1.00 73.30           N
ATOM   1649  CA  PHE A 104     -10.406 -23.661   2.055  1.00 22.43           C
ATOM   1650  C   PHE A 104     -10.916 -22.991   3.343  1.00 24.40           C
ATOM   1651  O   PHE A 104     -11.993 -23.322   3.848  1.00 23.23           O
ATOM   1652  CB  PHE A 104      -9.421 -24.791   2.392  1.00 51.11           C
ATOM   1653  CG  PHE A 104     -10.051 -25.940   3.139  1.00  1.04           C
ATOM   1654  CD1 PHE A 104     -10.721 -26.943   2.452  1.00 43.02           C
ATOM   1655  CD2 PHE A 104      -9.981 -26.015   4.522  1.00 75.44           C
ATOM   1656  CE1 PHE A 104     -11.306 -27.995   3.129  1.00 62.04           C
ATOM   1657  CE2 PHE A 104     -10.565 -27.066   5.203  1.00 24.31           C
ATOM   1658  CZ  PHE A 104     -11.228 -28.057   4.506  1.00 62.21           C
ATOM   1668  N   VAL A 105     -10.137 -22.050   3.874  1.00 70.34           N
ATOM   1669  CA  VAL A 105     -10.558 -21.268   5.041  1.00 42.11           C
ATOM   1670  C   VAL A 105     -11.607 -20.215   4.639  1.00  1.35           C
ATOM   1671  O   VAL A 105     -12.578 -19.979   5.362  1.00  1.22           O
ATOM   1672  CB  VAL A 105      -9.352 -20.567   5.722  1.00 62.41           C
ATOM   1673  CG1 VAL A 105      -9.785 -19.852   7.002  1.00 45.22           C
ATOM   1674  CG2 VAL A 105      -8.238 -21.571   6.014  1.00  4.24           C
ATOM   1684  N   ALA A 106     -11.410 -19.607   3.467  1.00 51.33           N
ATOM   1685  CA  ALA A 106     -12.319 -18.577   2.944  1.00 24.31           C
ATOM   1686  C   ALA A 106     -13.768 -19.081   2.820  1.00 32.10           C
ATOM   1687  O   ALA A 106     -14.713 -18.391   3.220  1.00 61.21           O
ATOM   1688  CB  ALA A 106     -11.819 -18.077   1.592  1.00 75.11           C
ATOM   1694  N   LYS A 107     -13.946 -20.284   2.268  1.00 22.31           N
ATOM   1695  CA  LYS A 107     -15.287 -20.871   2.135  1.00 21.54           C
ATOM   1696  C   LYS A 107     -15.929 -21.096   3.513  1.00 32.40           C
ATOM   1697  O   LYS A 107     -17.140 -20.932   3.679  1.00 14.10           O
ATOM   1698  CB  LYS A 107     -15.242 -22.177   1.322  1.00  4.43           C
ATOM   1699  CG  LYS A 107     -14.377 -23.274   1.933  1.00 55.43           C
ATOM   1700  CD  LYS A 107     -14.322 -24.519   1.045  1.00 62.22           C
ATOM   1701  CE  LYS A 107     -13.668 -24.233  -0.308  1.00 63.40           C
ATOM   1702  NZ  LYS A 107     -13.615 -25.444  -1.171  1.00 32.13           N
ATOM   1716  N   HIS A 108     -15.109 -21.446   4.508  1.00  0.33           N
ATOM   1717  CA  HIS A 108     -15.584 -21.553   5.891  1.00 30.31           C
ATOM   1718  C   HIS A 108     -16.005 -20.176   6.423  1.00 71.04           C
ATOM   1719  O   HIS A 108     -16.985 -20.056   7.160  1.00 62.21           O
ATOM   1720  CB  HIS A 108     -14.501 -22.155   6.798  1.00 51.23           C
ATOM   1721  CG  HIS A 108     -14.909 -22.251   8.240  1.00 31.52           C
ATOM   1722  ND1 HIS A 108     -15.782 -23.205   8.715  1.00 24.42           N
ATOM   1723  CD2 HIS A 108     -14.570 -21.494   9.312  1.00 64.00           C
ATOM   1724  CE1 HIS A 108     -15.962 -23.032  10.010  1.00 63.51           C
ATOM   1725  NE2 HIS A 108     -15.239 -22.002  10.396  1.00 54.20           N
ATOM   1734  N   LEU A 109     -15.258 -19.140   6.041  1.00  4.33           N
ATOM   1735  CA  LEU A 109     -15.565 -17.772   6.464  1.00 30.43           C
ATOM   1736  C   LEU A 109     -16.944 -17.320   5.960  1.00 43.23           C
ATOM   1737  O   LEU A 109     -17.764 -16.847   6.742  1.00 44.12           O
ATOM   1738  CB  LEU A 109     -14.479 -16.802   5.982  1.00  0.34           C
ATOM   1739  CG  LEU A 109     -13.084 -17.016   6.596  1.00 75.23           C
ATOM   1740  CD1 LEU A 109     -12.085 -16.013   6.031  1.00 71.31           C
ATOM   1741  CD2 LEU A 109     -13.142 -16.921   8.119  1.00 41.51           C
ATOM   1753  N   LYS A 110     -17.217 -17.487   4.665  1.00 32.22           N
ATOM   1754  CA  LYS A 110     -18.534 -17.122   4.120  1.00 62.43           C
ATOM   1755  C   LYS A 110     -19.642 -17.977   4.753  1.00 61.11           C
ATOM   1756  O   LYS A 110     -20.749 -17.495   5.002  1.00 11.34           O
ATOM   1757  CB  LYS A 110     -18.568 -17.258   2.590  1.00 74.22           C
ATOM   1758  CG  LYS A 110     -19.918 -16.873   1.975  1.00 12.10           C
ATOM   1759  CD  LYS A 110     -19.882 -16.899   0.450  1.00 13.30           C
ATOM   1760  CE  LYS A 110     -21.252 -16.621  -0.164  1.00 63.24           C
ATOM   1761  NZ  LYS A 110     -21.756 -15.260   0.158  1.00 61.34           N
ATOM   1775  N   THR A 111     -19.328 -19.242   5.029  1.00  3.31           N
ATOM   1776  CA  THR A 111     -20.260 -20.135   5.730  1.00 62.22           C
ATOM   1777  C   THR A 111     -20.683 -19.534   7.078  1.00 45.34           C
ATOM   1778  O   THR A 111     -21.855 -19.576   7.449  1.00 34.22           O
ATOM   1779  CB  THR A 111     -19.642 -21.539   5.965  1.00 24.42           C
ATOM   1780  OG1 THR A 111     -19.357 -22.176   4.706  1.00 34.14           O
ATOM   1781  CG2 THR A 111     -20.573 -22.432   6.778  1.00 74.50           C
ATOM   1789  N   ILE A 112     -19.722 -18.949   7.797  1.00 74.33           N
ATOM   1790  CA  ILE A 112     -19.996 -18.305   9.092  1.00 72.52           C
ATOM   1791  C   ILE A 112     -20.163 -16.775   8.956  1.00  2.45           C
ATOM   1792  O   ILE A 112     -20.032 -16.039   9.934  1.00 12.54           O
ATOM   1793  CB  ILE A 112     -18.883 -18.622  10.129  1.00 15.31           C
ATOM   1794  CG1 ILE A 112     -17.515 -18.116   9.640  1.00 20.00           C
ATOM   1795  CG2 ILE A 112     -18.831 -20.124  10.410  1.00 24.00           C
ATOM   1796  CD1 ILE A 112     -16.384 -18.363  10.620  1.00 61.35           C
ATOM   1808  N   ASN A 113     -20.462 -16.313   7.732  1.00 34.21           N
ATOM   1809  CA  ASN A 113     -20.778 -14.893   7.448  1.00 32.20           C
ATOM   1810  C   ASN A 113     -19.550 -13.958   7.532  1.00 44.01           C
ATOM   1811  O   ASN A 113     -19.676 -12.746   7.356  1.00 62.02           O
ATOM   1812  CB  ASN A 113     -21.885 -14.380   8.384  1.00 72.52           C
ATOM   1813  CG  ASN A 113     -23.158 -15.200   8.286  1.00 53.02           C
ATOM   1814  OD1 ASN A 113     -24.024 -14.928   7.462  1.00  3.34           O
ATOM   1815  ND2 ASN A 113     -23.292 -16.199   9.133  1.00 34.33           N
ATOM   1822  N   GLN A 114     -18.372 -14.519   7.770  1.00 13.51           N
ATOM   1823  CA  GLN A 114     -17.134 -13.732   7.911  1.00 23.15           C
ATOM   1824  C   GLN A 114     -16.472 -13.417   6.550  1.00 34.32           C
ATOM   1825  O   GLN A 114     -15.250 -13.522   6.406  1.00 61.24           O
ATOM   1826  CB  GLN A 114     -16.152 -14.499   8.811  1.00 31.45           C
ATOM   1827  CG  GLN A 114     -16.641 -14.671  10.243  1.00 31.41           C
ATOM   1828  CD  GLN A 114     -16.583 -13.381  11.038  1.00 11.02           C
ATOM   1829  OE1 GLN A 114     -17.515 -12.586  11.038  1.00 23.11           O
ATOM   1830  NE2 GLN A 114     -15.485 -13.165  11.728  1.00 54.43           N
ATOM   1839  N   GLU A 115     -17.269 -12.986   5.568  1.00 32.21           N
ATOM   1840  CA  GLU A 115     -16.747 -12.682   4.222  1.00 74.22           C
ATOM   1841  C   GLU A 115     -15.726 -11.532   4.243  1.00 44.44           C
ATOM   1842  O   GLU A 115     -14.769 -11.523   3.465  1.00  1.21           O
ATOM   1843  CB  GLU A 115     -17.885 -12.336   3.253  1.00 33.15           C
ATOM   1844  CG  GLU A 115     -18.826 -13.498   2.966  1.00  1.14           C
ATOM   1845  CD  GLU A 115     -19.842 -13.171   1.886  1.00 52.31           C
ATOM   1846  OE1 GLU A 115     -20.841 -12.488   2.188  1.00 41.20           O
ATOM   1847  OE2 GLU A 115     -19.644 -13.601   0.731  1.00 11.02           O
ATOM   1854  N   SER A 116     -15.937 -10.566   5.133  1.00 30.22           N
ATOM   1855  CA  SER A 116     -15.014  -9.431   5.292  1.00 51.13           C
ATOM   1856  C   SER A 116     -13.600  -9.903   5.654  1.00  3.33           C
ATOM   1857  O   SER A 116     -12.620  -9.219   5.380  1.00  1.52           O
ATOM   1858  CB  SER A 116     -15.529  -8.460   6.363  1.00 40.53           C
ATOM   1859  OG  SER A 116     -16.802  -7.941   6.010  1.00 73.20           O
ATOM   1865  N   SER A 117     -13.506 -11.072   6.287  1.00 64.32           N
ATOM   1866  CA  SER A 117     -12.210 -11.662   6.661  1.00 64.54           C
ATOM   1867  C   SER A 117     -11.511 -12.317   5.452  1.00 72.40           C
ATOM   1868  O   SER A 117     -10.283 -12.405   5.407  1.00 34.55           O
ATOM   1869  CB  SER A 117     -12.394 -12.696   7.786  1.00 42.51           C
ATOM   1870  OG  SER A 117     -12.982 -12.108   8.942  1.00 10.13           O
ATOM   1876  N   ILE A 118     -12.302 -12.772   4.476  1.00 63.54           N
ATOM   1877  CA  ILE A 118     -11.775 -13.461   3.281  1.00 54.05           C
ATOM   1878  C   ILE A 118     -10.763 -12.602   2.500  1.00 34.51           C
ATOM   1879  O   ILE A 118      -9.695 -13.080   2.110  1.00 42.45           O
ATOM   1880  CB  ILE A 118     -12.926 -13.863   2.316  1.00 31.42           C
ATOM   1881  CG1 ILE A 118     -13.909 -14.818   3.011  1.00 22.31           C
ATOM   1882  CG2 ILE A 118     -12.373 -14.497   1.040  1.00 53.13           C
ATOM   1883  CD1 ILE A 118     -15.082 -15.230   2.142  1.00 32.13           C
ATOM   1895  N   GLU A 119     -11.104 -11.337   2.274  1.00 10.50           N
ATOM   1896  CA  GLU A 119     -10.282 -10.450   1.441  1.00 71.52           C
ATOM   1897  C   GLU A 119      -8.897 -10.157   2.071  1.00 23.50           C
ATOM   1898  O   GLU A 119      -7.872 -10.349   1.407  1.00 60.23           O
ATOM   1899  CB  GLU A 119     -11.061  -9.162   1.122  1.00 74.20           C
ATOM   1900  CG  GLU A 119     -12.379  -9.440   0.401  1.00  4.24           C
ATOM   1901  CD  GLU A 119     -13.171  -8.184   0.080  1.00 41.34           C
ATOM   1902  OE1 GLU A 119     -12.826  -7.497  -0.903  1.00 45.12           O
ATOM   1903  OE2 GLU A 119     -14.153  -7.891   0.796  1.00 12.33           O
ATOM   1910  N   PRO A 120      -8.818  -9.707   3.350  1.00 53.34           N
ATOM   1911  CA  PRO A 120      -7.524  -9.557   4.043  1.00 71.42           C
ATOM   1912  C   PRO A 120      -6.764 -10.894   4.150  1.00 72.30           C
ATOM   1913  O   PRO A 120      -5.531 -10.916   4.219  1.00 14.32           O
ATOM   1914  CB  PRO A 120      -7.902  -9.024   5.439  1.00 44.22           C
ATOM   1915  CG  PRO A 120      -9.355  -9.326   5.591  1.00 74.43           C
ATOM   1916  CD  PRO A 120      -9.939  -9.280   4.203  1.00 14.13           C
ATOM   1924  N   LEU A 121      -7.505 -12.007   4.166  1.00 22.13           N
ATOM   1925  CA  LEU A 121      -6.893 -13.342   4.125  1.00 72.22           C
ATOM   1926  C   LEU A 121      -6.168 -13.539   2.784  1.00 72.14           C
ATOM   1927  O   LEU A 121      -5.014 -13.967   2.747  1.00 54.21           O
ATOM   1928  CB  LEU A 121      -7.968 -14.430   4.342  1.00 54.15           C
ATOM   1929  CG  LEU A 121      -7.462 -15.843   4.717  1.00 32.21           C
ATOM   1930  CD1 LEU A 121      -8.619 -16.709   5.210  1.00 21.24           C
ATOM   1931  CD2 LEU A 121      -6.772 -16.525   3.537  1.00  5.44           C
ATOM   1943  N   ALA A 122      -6.852 -13.210   1.685  1.00 53.34           N
ATOM   1944  CA  ALA A 122      -6.241 -13.240   0.350  1.00 62.10           C
ATOM   1945  C   ALA A 122      -4.982 -12.361   0.300  1.00 22.45           C
ATOM   1946  O   ALA A 122      -3.973 -12.729  -0.310  1.00 71.23           O
ATOM   1947  CB  ALA A 122      -7.248 -12.787  -0.703  1.00 72.32           C
ATOM   1953  N   GLU A 123      -5.048 -11.199   0.953  1.00 61.11           N
ATOM   1954  CA  GLU A 123      -3.886 -10.315   1.078  1.00 21.31           C
ATOM   1955  C   GLU A 123      -2.769 -10.984   1.890  1.00 62.34           C
ATOM   1956  O   GLU A 123      -1.599 -10.818   1.585  1.00 53.43           O
ATOM   1957  CB  GLU A 123      -4.278  -8.982   1.727  1.00 61.22           C
ATOM   1958  CG  GLU A 123      -5.284  -8.175   0.914  1.00 24.10           C
ATOM   1959  CD  GLU A 123      -5.562  -6.809   1.516  1.00 71.12           C
ATOM   1960  OE1 GLU A 123      -4.822  -5.854   1.203  1.00 64.45           O
ATOM   1961  OE2 GLU A 123      -6.515  -6.684   2.311  1.00 73.11           O
ATOM   1968  N   SER A 124      -3.141 -11.750   2.919  1.00 52.22           N
ATOM   1969  CA  SER A 124      -2.160 -12.497   3.731  1.00 62.42           C
ATOM   1970  C   SER A 124      -1.446 -13.566   2.894  1.00 31.34           C
ATOM   1971  O   SER A 124      -0.232 -13.737   2.994  1.00 41.21           O
ATOM   1972  CB  SER A 124      -2.837 -13.156   4.943  1.00 74.34           C
ATOM   1973  OG  SER A 124      -3.353 -12.180   5.839  1.00 64.42           O
ATOM   1979  N   ILE A 125      -2.212 -14.284   2.072  1.00 31.11           N
ATOM   1980  CA  ILE A 125      -1.643 -15.257   1.131  1.00 53.54           C
ATOM   1981  C   ILE A 125      -0.614 -14.580   0.210  1.00 71.30           C
ATOM   1982  O   ILE A 125       0.533 -15.019   0.100  1.00 12.45           O
ATOM   1983  CB  ILE A 125      -2.753 -15.916   0.266  1.00 10.44           C
ATOM   1984  CG1 ILE A 125      -3.782 -16.638   1.155  1.00 43.21           C
ATOM   1985  CG2 ILE A 125      -2.151 -16.883  -0.753  1.00 23.14           C
ATOM   1986  CD1 ILE A 125      -3.199 -17.762   1.991  1.00 61.31           C
ATOM   1998  N   THR A 126      -1.038 -13.494  -0.431  1.00 65.23           N
ATOM   1999  CA  THR A 126      -0.166 -12.710  -1.317  1.00 51.24           C
ATOM   2000  C   THR A 126       0.992 -12.065  -0.537  1.00 41.52           C
ATOM   2001  O   THR A 126       2.106 -11.947  -1.043  1.00 21.14           O
ATOM   2002  CB  THR A 126      -0.966 -11.595  -2.037  1.00 52.33           C
ATOM   2003  OG1 THR A 126      -2.149 -12.146  -2.637  1.00 51.43           O
ATOM   2004  CG2 THR A 126      -0.126 -10.912  -3.113  1.00 13.22           C
ATOM   2012  N   ASP A 127       0.717 -11.658   0.702  1.00 63.13           N
ATOM   2013  CA  ASP A 127       1.717 -11.013   1.560  1.00 32.13           C
ATOM   2014  C   ASP A 127       2.914 -11.938   1.808  1.00 11.41           C
ATOM   2015  O   ASP A 127       4.060 -11.556   1.575  1.00 33.05           O
ATOM   2016  CB  ASP A 127       1.076 -10.612   2.897  1.00 44.10           C
ATOM   2017  CG  ASP A 127       2.077 -10.034   3.880  1.00 74.20           C
ATOM   2018  OD1 ASP A 127       2.300  -8.808   3.864  1.00 70.45           O
ATOM   2019  OD2 ASP A 127       2.656 -10.804   4.674  1.00 44.01           O
ATOM   2024  N   VAL A 128       2.635 -13.159   2.265  1.00  4.14           N
ATOM   2025  CA  VAL A 128       3.683 -14.157   2.498  1.00 23.42           C
ATOM   2026  C   VAL A 128       4.370 -14.544   1.180  1.00 11.21           C
ATOM   2027  O   VAL A 128       5.597 -14.659   1.112  1.00 62.12           O
ATOM   2028  CB  VAL A 128       3.110 -15.426   3.184  1.00 21.32           C
ATOM   2029  CG1 VAL A 128       4.207 -16.466   3.416  1.00 33.01           C
ATOM   2030  CG2 VAL A 128       2.424 -15.058   4.501  1.00 13.24           C
ATOM   2040  N   LEU A 129       3.565 -14.715   0.134  1.00 14.32           N
ATOM   2041  CA  LEU A 129       4.070 -15.034  -1.206  1.00 63.32           C
ATOM   2042  C   LEU A 129       5.122 -14.006  -1.666  1.00 53.05           C
ATOM   2043  O   LEU A 129       6.241 -14.361  -2.041  1.00 13.11           O
ATOM   2044  CB  LEU A 129       2.893 -15.061  -2.195  1.00 62.14           C
ATOM   2045  CG  LEU A 129       3.231 -15.520  -3.622  1.00 23.51           C
ATOM   2046  CD1 LEU A 129       3.711 -16.966  -3.622  1.00 50.52           C
ATOM   2047  CD2 LEU A 129       2.025 -15.353  -4.543  1.00 74.34           C
ATOM   2059  N   VAL A 130       4.755 -12.730  -1.603  1.00 41.11           N
ATOM   2060  CA  VAL A 130       5.642 -11.629  -1.998  1.00 74.32           C
ATOM   2061  C   VAL A 130       6.740 -11.370  -0.945  1.00  1.21           C
ATOM   2062  O   VAL A 130       7.801 -10.825  -1.255  1.00 31.33           O
ATOM   2063  CB  VAL A 130       4.817 -10.335  -2.235  1.00 51.12           C
ATOM   2064  CG1 VAL A 130       5.714  -9.149  -2.587  1.00 44.02           C
ATOM   2065  CG2 VAL A 130       3.774 -10.562  -3.330  1.00 20.44           C
ATOM   2075  N   ARG A 131       6.477 -11.763   0.297  1.00 72.10           N
ATOM   2076  CA  ARG A 131       7.425 -11.561   1.401  1.00 45.14           C
ATOM   2077  C   ARG A 131       8.668 -12.465   1.271  1.00 34.42           C
ATOM   2078  O   ARG A 131       9.802 -12.003   1.424  1.00 21.35           O
ATOM   2079  CB  ARG A 131       6.716 -11.820   2.741  1.00 62.43           C
ATOM   2080  CG  ARG A 131       7.560 -11.525   3.976  1.00 41.34           C
ATOM   2081  CD  ARG A 131       6.747 -11.668   5.262  1.00 50.01           C
ATOM   2082  NE  ARG A 131       5.560 -10.806   5.262  1.00 73.53           N
ATOM   2083  CZ  ARG A 131       5.478  -9.657   5.879  1.00 42.34           C
ATOM   2084  NH1 ARG A 131       6.489  -9.187   6.543  1.00 33.41           N
ATOM   2085  NH2 ARG A 131       4.381  -8.979   5.829  1.00  2.25           N
ATOM   2099  N   THR A 132       8.456 -13.753   0.989  1.00 54.35           N
ATOM   2100  CA  THR A 132       9.571 -14.718   0.913  1.00 21.34           C
ATOM   2101  C   THR A 132       9.885 -15.178  -0.525  1.00 31.43           C
ATOM   2102  O   THR A 132      11.046 -15.403  -0.869  1.00 75.30           O
ATOM   2103  CB  THR A 132       9.311 -15.964   1.798  1.00  4.41           C
ATOM   2104  OG1 THR A 132      10.405 -16.888   1.691  1.00 52.43           O
ATOM   2105  CG2 THR A 132       8.009 -16.663   1.417  1.00 53.53           C
ATOM   2113  N   LYS A 133       8.861 -15.310  -1.369  1.00  0.32           N
ATOM   2114  CA  LYS A 133       9.052 -15.803  -2.747  1.00 31.14           C
ATOM   2115  C   LYS A 133       9.095 -14.653  -3.771  1.00 33.31           C
ATOM   2116  O   LYS A 133       8.935 -14.876  -4.971  1.00 14.22           O
ATOM   2117  CB  LYS A 133       7.935 -16.795  -3.114  1.00 12.44           C
ATOM   2118  CG  LYS A 133       7.898 -18.043  -2.234  1.00 12.54           C
ATOM   2119  CD  LYS A 133       9.159 -18.895  -2.391  1.00 75.21           C
ATOM   2120  CE  LYS A 133       9.156 -20.096  -1.447  1.00 10.22           C
ATOM   2121  NZ  LYS A 133      10.349 -20.964  -1.645  1.00 44.22           N
ATOM   2135  N   ARG A 134       9.346 -13.435  -3.282  1.00 40.30           N
ATOM   2136  CA  ARG A 134       9.404 -12.225  -4.124  1.00 45.15           C
ATOM   2137  C   ARG A 134      10.239 -12.435  -5.399  1.00  3.11           C
ATOM   2138  O   ARG A 134       9.735 -12.318  -6.518  1.00 42.22           O
ATOM   2139  CB  ARG A 134      10.011 -11.069  -3.313  1.00 33.03           C
ATOM   2140  CG  ARG A 134      10.146  -9.754  -4.083  1.00 31.31           C
ATOM   2141  CD  ARG A 134       8.791  -9.160  -4.450  1.00 41.44           C
ATOM   2142  NE  ARG A 134       8.931  -7.913  -5.196  1.00 30.30           N
ATOM   2143  CZ  ARG A 134       8.294  -6.808  -4.918  1.00 31.23           C
ATOM   2144  NH1 ARG A 134       7.486  -6.745  -3.910  1.00 14.51           N
ATOM   2145  NH2 ARG A 134       8.485  -5.758  -5.644  1.00 34.04           N
ATOM   2159  N   ASP A 135      11.519 -12.733  -5.212  1.00 43.12           N
ATOM   2160  CA  ASP A 135      12.454 -12.888  -6.326  1.00  1.45           C
ATOM   2161  C   ASP A 135      12.059 -14.049  -7.251  1.00  3.42           C
ATOM   2162  O   ASP A 135      12.128 -13.927  -8.472  1.00 31.52           O
ATOM   2163  CB  ASP A 135      13.866 -13.087  -5.779  1.00 40.41           C
ATOM   2164  CG  ASP A 135      14.261 -11.953  -4.850  1.00 22.42           C
ATOM   2165  OD1 ASP A 135      14.701 -10.896  -5.350  1.00 73.14           O
ATOM   2166  OD2 ASP A 135      14.106 -12.104  -3.617  1.00 62.11           O
ATOM   2171  N   TRP A 136      11.631 -15.167  -6.669  1.00  1.01           N
ATOM   2172  CA  TRP A 136      11.204 -16.333  -7.452  1.00 14.41           C
ATOM   2173  C   TRP A 136      10.029 -15.988  -8.382  1.00 30.53           C
ATOM   2174  O   TRP A 136       9.969 -16.453  -9.523  1.00 23.03           O
ATOM   2175  CB  TRP A 136      10.813 -17.488  -6.519  1.00 23.32           C
ATOM   2176  CG  TRP A 136      11.955 -18.001  -5.696  1.00 43.41           C
ATOM   2177  CD1 TRP A 136      12.302 -17.613  -4.431  1.00 41.31           C
ATOM   2178  CD2 TRP A 136      12.907 -18.996  -6.087  1.00 54.14           C
ATOM   2179  NE1 TRP A 136      13.407 -18.310  -4.014  1.00 43.50           N
ATOM   2180  CE2 TRP A 136      13.798 -19.163  -5.013  1.00 13.11           C
ATOM   2181  CE3 TRP A 136      13.090 -19.762  -7.244  1.00 45.13           C
ATOM   2182  CZ2 TRP A 136      14.857 -20.065  -5.060  1.00 52.23           C
ATOM   2183  CZ3 TRP A 136      14.142 -20.657  -7.289  1.00 43.40           C
ATOM   2184  CH2 TRP A 136      15.014 -20.801  -6.204  1.00 32.42           C
ATOM   2195  N   LEU A 137       9.110 -15.157  -7.892  1.00 15.24           N
ATOM   2196  CA  LEU A 137       7.948 -14.726  -8.678  1.00 55.34           C
ATOM   2197  C   LEU A 137       8.365 -14.060 -10.003  1.00 63.12           C
ATOM   2198  O   LEU A 137       7.875 -14.427 -11.067  1.00 53.04           O
ATOM   2199  CB  LEU A 137       7.077 -13.767  -7.849  1.00 63.20           C
ATOM   2200  CG  LEU A 137       6.239 -14.425  -6.735  1.00 14.41           C
ATOM   2201  CD1 LEU A 137       5.528 -13.362  -5.898  1.00 24.32           C
ATOM   2202  CD2 LEU A 137       5.230 -15.407  -7.332  1.00 73.33           C
ATOM   2214  N   VAL A 138       9.264 -13.082  -9.944  1.00 54.44           N
ATOM   2215  CA  VAL A 138       9.723 -12.403 -11.165  1.00 63.41           C
ATOM   2216  C   VAL A 138      10.759 -13.239 -11.949  1.00 11.02           C
ATOM   2217  O   VAL A 138      10.679 -13.351 -13.176  1.00 32.53           O
ATOM   2218  CB  VAL A 138      10.304 -10.997 -10.865  1.00 12.34           C
ATOM   2219  CG1 VAL A 138      11.490 -11.073  -9.901  1.00 51.13           C
ATOM   2220  CG2 VAL A 138      10.696 -10.294 -12.166  1.00 23.12           C
ATOM   2230  N   LYS A 139      11.717 -13.834 -11.236  1.00  3.33           N
ATOM   2231  CA  LYS A 139      12.804 -14.600 -11.868  1.00 70.10           C
ATOM   2232  C   LYS A 139      12.280 -15.796 -12.669  1.00 12.12           C
ATOM   2233  O   LYS A 139      12.647 -15.984 -13.828  1.00 64.42           O
ATOM   2234  CB  LYS A 139      13.813 -15.082 -10.811  1.00 31.25           C
ATOM   2235  CG  LYS A 139      14.681 -13.966 -10.235  1.00 45.22           C
ATOM   2236  CD  LYS A 139      15.500 -13.278 -11.326  1.00  1.20           C
ATOM   2237  CE  LYS A 139      16.305 -12.105 -10.781  1.00 21.14           C
ATOM   2238  NZ  LYS A 139      17.073 -11.413 -11.850  1.00 45.20           N
ATOM   2252  N   GLN A 140      11.430 -16.610 -12.052  1.00 32.34           N
ATOM   2253  CA  GLN A 140      10.861 -17.783 -12.728  1.00 65.13           C
ATOM   2254  C   GLN A 140       9.499 -17.451 -13.357  1.00 12.45           C
ATOM   2255  O   GLN A 140       8.779 -18.340 -13.821  1.00 23.25           O
ATOM   2256  CB  GLN A 140      10.722 -18.944 -11.733  1.00 74.04           C
ATOM   2257  CG  GLN A 140      12.018 -19.291 -11.000  1.00 72.34           C
ATOM   2258  CD  GLN A 140      13.144 -19.706 -11.936  1.00 60.44           C
ATOM   2259  OE1 GLN A 140      13.299 -20.877 -12.256  1.00 42.51           O
ATOM   2260  NE2 GLN A 140      13.940 -18.749 -12.374  1.00 53.24           N
ATOM   2269  N   ARG A 141       9.166 -16.156 -13.371  1.00 75.11           N
ATOM   2270  CA  ARG A 141       7.894 -15.662 -13.914  1.00 34.21           C
ATOM   2271  C   ARG A 141       6.686 -16.283 -13.191  1.00  1.14           C
ATOM   2272  O   ARG A 141       5.602 -16.374 -13.760  1.00 35.22           O
ATOM   2273  CB  ARG A 141       7.814 -15.920 -15.424  1.00 74.14           C
ATOM   2274  CG  ARG A 141       8.988 -15.339 -16.211  1.00 24.24           C
ATOM   2275  CD  ARG A 141       8.778 -15.489 -17.715  1.00 44.05           C
ATOM   2276  NE  ARG A 141       8.505 -16.877 -18.087  1.00 41.31           N
ATOM   2277  CZ  ARG A 141       7.726 -17.242 -19.067  1.00 11.31           C
ATOM   2278  NH1 ARG A 141       7.164 -16.359 -19.826  1.00  3.23           N
ATOM   2279  NH2 ARG A 141       7.521 -18.498 -19.292  1.00  5.13           N
ATOM   2293  N   GLY A 142       6.915 -16.695 -11.934  1.00 11.53           N
ATOM   2294  CA  GLY A 142       5.878 -17.230 -11.038  1.00 61.24           C
ATOM   2295  C   GLY A 142       4.664 -17.841 -11.728  1.00 21.11           C
ATOM   2296  O   GLY A 142       4.569 -19.054 -11.862  1.00 44.54           O
ATOM   2300  N   TRP A 143       3.748 -16.985 -12.174  1.00 12.41           N
ATOM   2301  CA  TRP A 143       2.485 -17.433 -12.784  1.00 13.23           C
ATOM   2302  C   TRP A 143       2.714 -18.057 -14.172  1.00 12.02           C
ATOM   2303  O   TRP A 143       2.176 -19.123 -14.482  1.00 14.41           O
ATOM   2304  CB  TRP A 143       1.498 -16.262 -12.882  1.00 22.14           C
ATOM   2305  CG  TRP A 143       1.294 -15.550 -11.575  1.00 21.44           C
ATOM   2306  CD1 TRP A 143       1.452 -14.215 -11.333  1.00 70.34           C
ATOM   2307  CD2 TRP A 143       0.919 -16.141 -10.323  1.00 45.41           C
ATOM   2308  NE1 TRP A 143       1.192 -13.941 -10.014  1.00 25.54           N
ATOM   2309  CE2 TRP A 143       0.862 -15.105  -9.373  1.00 32.43           C
ATOM   2310  CE3 TRP A 143       0.619 -17.446  -9.913  1.00 55.43           C
ATOM   2311  CZ2 TRP A 143       0.525 -15.332  -8.042  1.00 53.20           C
ATOM   2312  CZ3 TRP A 143       0.285 -17.669  -8.590  1.00 33.12           C
ATOM   2313  CH2 TRP A 143       0.238 -16.615  -7.668  1.00 31.13           C
ATOM   2324  N   ASP A 144       3.515 -17.394 -15.004  1.00 55.54           N
ATOM   2325  CA  ASP A 144       3.889 -17.939 -16.311  1.00 73.44           C
ATOM   2326  C   ASP A 144       4.661 -19.256 -16.136  1.00 74.23           C
ATOM   2327  O   ASP A 144       4.455 -20.222 -16.878  1.00  4.50           O
ATOM   2328  CB  ASP A 144       4.743 -16.930 -17.087  1.00 74.01           C
ATOM   2329  CG  ASP A 144       4.048 -15.592 -17.266  1.00 55.35           C
ATOM   2330  OD1 ASP A 144       3.291 -15.434 -18.250  1.00 24.22           O
ATOM   2331  OD2 ASP A 144       4.255 -14.691 -16.431  1.00 35.10           O
ATOM   2336  N   GLY A 145       5.544 -19.284 -15.137  1.00 61.40           N
ATOM   2337  CA  GLY A 145       6.282 -20.502 -14.809  1.00 62.42           C
ATOM   2338  C   GLY A 145       5.398 -21.574 -14.172  1.00 22.43           C
ATOM   2339  O   GLY A 145       5.626 -22.769 -14.344  1.00 25.21           O
ATOM   2343  N   PHE A 146       4.384 -21.131 -13.441  1.00 64.12           N
ATOM   2344  CA  PHE A 146       3.418 -22.021 -12.788  1.00 50.14           C
ATOM   2345  C   PHE A 146       2.614 -22.837 -13.816  1.00 44.24           C
ATOM   2346  O   PHE A 146       2.457 -24.053 -13.680  1.00 52.41           O
ATOM   2347  CB  PHE A 146       2.487 -21.164 -11.912  1.00 41.45           C
ATOM   2348  CG  PHE A 146       1.252 -21.857 -11.398  1.00 71.33           C
ATOM   2349  CD1 PHE A 146       1.348 -23.010 -10.638  1.00 53.44           C
ATOM   2350  CD2 PHE A 146      -0.010 -21.342 -11.671  1.00 71.24           C
ATOM   2351  CE1 PHE A 146       0.212 -23.635 -10.162  1.00 64.20           C
ATOM   2352  CE2 PHE A 146      -1.145 -21.963 -11.194  1.00 34.10           C
ATOM   2353  CZ  PHE A 146      -1.034 -23.113 -10.440  1.00 64.03           C
ATOM   2363  N   VAL A 147       2.125 -22.160 -14.849  1.00 14.42           N
ATOM   2364  CA  VAL A 147       1.311 -22.801 -15.887  1.00 52.51           C
ATOM   2365  C   VAL A 147       2.123 -23.803 -16.733  1.00 53.34           C
ATOM   2366  O   VAL A 147       1.597 -24.843 -17.147  1.00 24.15           O
ATOM   2367  CB  VAL A 147       0.658 -21.739 -16.805  1.00  3.44           C
ATOM   2368  CG1 VAL A 147      -0.161 -22.392 -17.919  1.00 31.41           C
ATOM   2369  CG2 VAL A 147      -0.209 -20.794 -15.976  1.00  3.13           C
ATOM   2379  N   GLU A 148       3.395 -23.492 -17.002  1.00 45.54           N
ATOM   2380  CA  GLU A 148       4.266 -24.424 -17.735  1.00 43.31           C
ATOM   2381  C   GLU A 148       4.689 -25.607 -16.844  1.00 42.50           C
ATOM   2382  O   GLU A 148       4.758 -26.746 -17.303  1.00 50.35           O
ATOM   2383  CB  GLU A 148       5.505 -23.710 -18.312  1.00 61.14           C
ATOM   2384  CG  GLU A 148       6.472 -23.165 -17.265  1.00 61.13           C
ATOM   2385  CD  GLU A 148       7.698 -22.496 -17.876  1.00 71.34           C
ATOM   2386  OE1 GLU A 148       7.639 -21.280 -18.169  1.00 22.15           O
ATOM   2387  OE2 GLU A 148       8.728 -23.177 -18.062  1.00 55.22           O
ATOM   2394  N   PHE A 149       4.947 -25.329 -15.565  1.00 11.20           N
ATOM   2395  CA  PHE A 149       5.363 -26.364 -14.607  1.00 21.24           C
ATOM   2396  C   PHE A 149       4.287 -27.455 -14.454  1.00 60.33           C
ATOM   2397  O   PHE A 149       4.587 -28.648 -14.502  1.00 53.00           O
ATOM   2398  CB  PHE A 149       5.669 -25.717 -13.247  1.00 31.11           C
ATOM   2399  CG  PHE A 149       6.261 -26.660 -12.227  1.00 34.51           C
ATOM   2400  CD1 PHE A 149       7.620 -26.952 -12.235  1.00 55.45           C
ATOM   2401  CD2 PHE A 149       5.462 -27.248 -11.255  1.00 73.42           C
ATOM   2402  CE1 PHE A 149       8.165 -27.807 -11.296  1.00 34.01           C
ATOM   2403  CE2 PHE A 149       6.004 -28.103 -10.315  1.00 41.51           C
ATOM   2404  CZ  PHE A 149       7.357 -28.383 -10.335  1.00 33.42           C
ATOM   2414  N   PHE A 150       3.035 -27.038 -14.260  1.00 30.43           N
ATOM   2415  CA  PHE A 150       1.906 -27.981 -14.174  1.00 72.11           C
ATOM   2416  C   PHE A 150       1.395 -28.399 -15.564  1.00 52.43           C
ATOM   2417  O   PHE A 150       0.467 -29.203 -15.679  1.00 72.50           O
ATOM   2418  CB  PHE A 150       0.767 -27.373 -13.345  1.00 30.24           C
ATOM   2419  CG  PHE A 150       1.049 -27.358 -11.862  1.00 52.53           C
ATOM   2420  CD1 PHE A 150       1.928 -26.435 -11.313  1.00 20.11           C
ATOM   2421  CD2 PHE A 150       0.440 -28.276 -11.018  1.00  3.34           C
ATOM   2422  CE1 PHE A 150       2.190 -26.427  -9.956  1.00 61.32           C
ATOM   2423  CE2 PHE A 150       0.701 -28.272  -9.662  1.00 63.35           C
ATOM   2424  CZ  PHE A 150       1.576 -27.346  -9.131  1.00 25.13           C
ATOM   2434  N   HIS A 151       2.005 -27.840 -16.610  1.00 61.51           N
ATOM   2435  CA  HIS A 151       1.700 -28.199 -18.001  1.00 73.51           C
ATOM   2436  C   HIS A 151       0.209 -28.013 -18.344  1.00 44.50           C
ATOM   2437  O   HIS A 151      -0.538 -28.983 -18.476  1.00 51.41           O
ATOM   2438  CB  HIS A 151       2.147 -29.646 -18.281  1.00 35.54           C
ATOM   2439  CG  HIS A 151       2.080 -30.047 -19.726  1.00 55.05           C
ATOM   2440  ND1 HIS A 151       3.153 -29.938 -20.584  1.00 71.33           N
ATOM   2441  CD2 HIS A 151       1.068 -30.566 -20.465  1.00  1.31           C
ATOM   2442  CE1 HIS A 151       2.808 -30.369 -21.780  1.00 24.45           C
ATOM   2443  NE2 HIS A 151       1.552 -30.756 -21.736  1.00 72.42           N
ATOM   2452  N   VAL A 152      -0.225 -26.761 -18.464  1.00 61.20           N
ATOM   2453  CA  VAL A 152      -1.594 -26.461 -18.910  1.00 41.41           C
ATOM   2454  C   VAL A 152      -1.604 -26.005 -20.377  1.00 11.40           C
ATOM   2455  O   VAL A 152      -2.109 -26.712 -21.249  1.00 54.20           O
ATOM   2456  CB  VAL A 152      -2.261 -25.391 -18.016  1.00 51.32           C
ATOM   2457  CG1 VAL A 152      -3.672 -25.061 -18.510  1.00 24.20           C
ATOM   2458  CG2 VAL A 152      -2.289 -25.864 -16.564  1.00 71.34           C
ATOM   2468  N   GLU A 153      -1.050 -24.820 -20.642  1.00  1.32           N
ATOM   2469  CA  GLU A 153      -0.839 -24.352 -22.024  1.00 35.24           C
ATOM   2470  C   GLU A 153       0.588 -24.672 -22.490  1.00 13.42           C
ATOM   2471  O   GLU A 153       1.034 -24.216 -23.543  1.00 32.13           O
ATOM   2472  CB  GLU A 153      -1.090 -22.840 -22.140  1.00 35.14           C
ATOM   2473  CG  GLU A 153      -2.519 -22.411 -21.830  1.00 12.34           C
ATOM   2474  CD  GLU A 153      -2.768 -20.948 -22.169  1.00 72.02           C
ATOM   2475  OE1 GLU A 153      -2.277 -20.070 -21.435  1.00 24.32           O
ATOM   2476  OE2 GLU A 153      -3.449 -20.671 -23.179  1.00  0.22           O
ATOM   2483  N   ASP A 154       1.300 -25.454 -21.688  1.00 22.25           N
ATOM   2484  CA  ASP A 154       2.682 -25.828 -21.984  1.00 71.14           C
ATOM   2485  C   ASP A 154       2.755 -26.996 -22.982  1.00 14.02           C
ATOM   2486  O   ASP A 154       1.814 -27.780 -23.115  1.00 11.21           O
ATOM   2487  CB  ASP A 154       3.406 -26.193 -20.684  1.00 65.43           C
ATOM   2488  CG  ASP A 154       4.779 -26.782 -20.933  1.00 34.04           C
ATOM   2489  OD1 ASP A 154       5.629 -26.091 -21.524  1.00 54.22           O
ATOM   2490  OD2 ASP A 154       5.000 -27.953 -20.575  1.00 70.43           O
ATOM   2495  N   LEU A 155       3.886 -27.105 -23.673  1.00  3.40           N
ATOM   2496  CA  LEU A 155       4.111 -28.185 -24.638  1.00 33.34           C
ATOM   2497  C   LEU A 155       5.531 -28.766 -24.511  1.00  5.42           C
ATOM   2498  O   LEU A 155       5.941 -29.621 -25.301  1.00 52.14           O
ATOM   2499  CB  LEU A 155       3.810 -27.719 -26.090  1.00 14.34           C
ATOM   2500  CG  LEU A 155       4.490 -26.423 -26.622  1.00 14.22           C
ATOM   2501  CD1 LEU A 155       4.067 -25.186 -25.834  1.00 23.33           C
ATOM   2502  CD2 LEU A 155       6.011 -26.548 -26.654  1.00 13.11           C
ATOM   2514  N   GLU A 156       6.271 -28.308 -23.501  1.00 30.13           N
ATOM   2515  CA  GLU A 156       7.645 -28.766 -23.271  1.00 74.44           C
ATOM   2516  C   GLU A 156       7.718 -29.721 -22.073  1.00 73.31           C
ATOM   2517  O   GLU A 156       8.056 -30.898 -22.222  1.00 50.13           O
ATOM   2518  CB  GLU A 156       8.567 -27.561 -23.037  1.00 63.51           C
ATOM   2519  CG  GLU A 156       8.588 -26.577 -24.202  1.00 21.11           C
ATOM   2520  CD  GLU A 156       9.525 -25.404 -23.973  1.00 33.35           C
ATOM   2521  OE1 GLU A 156      10.747 -25.571 -24.172  1.00 71.31           O
ATOM   2522  OE2 GLU A 156       9.047 -24.313 -23.599  1.00 73.54           O
ATOM   2529  N   GLY A 157       7.372 -29.217 -20.890  1.00 62.51           N
ATOM   2530  CA  GLY A 157       7.455 -30.024 -19.677  1.00 24.41           C
ATOM   2531  C   GLY A 157       7.472 -29.199 -18.394  1.00 41.11           C
ATOM   2532  O   GLY A 157       6.966 -29.643 -17.359  1.00 22.04           O
ATOM   2536  N   GLY A 158       8.084 -28.014 -18.446  1.00 54.50           N
ATOM   2537  CA  GLY A 158       8.147 -27.134 -17.276  1.00 72.33           C
ATOM   2538  C   GLY A 158       9.147 -27.588 -16.205  1.00 14.11           C
ATOM   2539  O   GLY A 158       9.826 -26.765 -15.588  1.00 73.24           O
