# Supplementary material for: Characterizing the consensus residue specificity and surface of BCL-2 binding to BH3 ligands using the Knob-Socket model
Source: PLoS One. 2023 Feb 16;18(2):e0281463. doi: 10.1371/journal.pone.0281463 (PMC9934389; doi:10.1371/journal.pone.0281463)
Supplement: S1 File — (TGZ) [file pone.0281463.s008.tgz › BCL3_Bax_KS_files/2mhs/f2mhs.knob-socket]

4 H4E0T0C0D0 nnnhhl 2:1+1 5.70 Q S I W 14.30 0.00 0.00 8.50 H2 H2 H2 H15 A A A A 8 9 12 143
4 H4E0T0C0D0 nnnhhl 2:1+1 2.12 S I I W 0.00 0.00 0.00 8.50 H2 H2 H2 H15 A A A A 9 12 13 143
4 H4E0T0C0D0 lnnnnn 2+1+1 2.45 I I L W 0.00 0.00 1.30 8.50 H2 H2 H4 H15 A A A A 12 13 44 143
5 H5E0T0C0D0 lhnnhnnnnn 2:1+1+1 6.23 I T S A W 0.00 22.64 0.00 0.00 8.50 H2 H4 H4 H4 H15 A A A A A 12 36 37 40 143
4 H4E0T0C0D0 nnnnnh :2+1+1 2.45 I A L W 0.00 0.00 1.30 8.50 H2 H4 H4 H15 A A A A 12 40 44 143
4 H4E0T0C0D0 nnnhhl 2:1+1 17.77 L Q S W 48.29 14.30 0.00 8.50 H2 H2 H2 H15 A A A A 5 8 9 143
4 H4E0T0C0D0 nnnnnh :2+1+1 15.50 L S L W 48.29 0.00 5.21 8.50 H2 H2 H13 H15 A A A A 5 9 137 143
4 H4E0T0C0D0 nnnnnh :2+1+1 4.14 L I I W 1.30 6.43 0.35 8.50 H4 H9 H9 H15 A A A A 44 95 99 143
4 H4E0T0C0D0 nnnnnh :2+1+1 4.39 L I W F 1.30 6.43 8.50 1.33 H4 H9 H15 H15 A A A A 44 95 143 146
4 H4E0T0C0D0 nnnnnh :2+1+1 3.82 I I L W 6.43 0.35 0.00 8.50 H9 H9 H11 H15 A A A A 95 99 129 143
4 H4E0T0C0D0 nnnnnh :2+1+1 2.12 S I L W 0.00 0.00 0.00 8.50 H2 H2 H11 H15 A A A A 9 13 129 143
4 H4E0T0C0D0 nnnhhl 2:1+1 2.96 A W F V 0.00 8.50 1.33 1.99 H4 H15 H15 H15 A A A A 40 143 146 147
4 H3E0T0C1D0 nnnhhl 2:1+1 62.17 E Y R L 74.61 25.42 131.30 17.35 C1 H2 H2 H2 A A A A 2 6 7 10
4 H3E0T0C1D0 nnnnnh :2+1+1 47.84 E Y L E 74.61 25.42 17.35 73.99 C1 H2 H2 H11 A A A A 2 6 10 123
4 H4E0T0C0D0 nnnhhl 2:1+1 10.69 Y S L T 25.42 0.00 17.35 0.00 H2 H2 H2 H11 A A A A 6 9 10 126
4 H4E0T0C0D0 nnnhhl 2:1+1 35.04 Y E T D 25.42 73.99 0.00 40.75 H2 H11 H11 H11 A A A A 6 123 126 127
4 H4E0T0C0D0 nnnhhl 2:1+1 20.49 Y T D V 25.42 0.00 40.75 15.80 H2 H11 H11 H11 A A A A 6 126 127 130
4 H4E0T0C0D0 nnnhhl 2:1+1 22.38 L Y S V 48.29 25.42 0.00 15.80 H2 H2 H2 H11 A A A A 5 6 9 130
4 H3E0T0C1D0 nnnhhl 2:1+1 49.51 R Q E G 131.30 14.30 38.62 13.82 H2 H2 H2 C3 A A A A 7 8 11 31
4 H4E0T0C0D0 nnnhhl 2:1+1 10.81 L I S A 17.35 0.00 25.26 0.65 H2 H2 H2 H11 A A A A 10 13 14 122
4 H4E0T0C0D0 nnnhhl 2:1+1 47.86 L E A E 17.35 99.47 0.65 73.99 H2 H11 H11 H11 A A A A 10 119 122 123
4 H4E0T0C0D0 nnnhhl 2:1+1 23.00 L A E T 17.35 0.65 73.99 0.00 H2 H11 H11 H11 A A A A 10 122 123 126
4 H4E0T0C0D0 nnnhhl 2:1+1 4.34 S L I T 0.00 17.35 0.00 0.00 H2 H2 H2 H11 A A A A 9 10 13 126
4 H3E0T0C1D0 nnnhhl 2:1+1 44.17 E S R K 38.62 25.26 15.99 96.81 H2 H2 H2 C3 A A A A 11 14 15 28
4 H3E0T0C1D0 nnnhhl 2:1+1 23.64 E I R M 38.62 0.00 15.99 39.95 H2 H2 H2 C3 A A A A 11 12 15 30
4 H3E0T0C1D0 nnnhhl 2:1+1 16.69 Q E I G 14.30 38.62 0.00 13.82 H2 H2 H2 C3 A A A A 8 11 12 31
4 H4E0T0C0D0 nnnhhl 2:1+1 24.37 S L R I 25.26 0.07 71.23 0.93 H2 H2 H2 H11 A A A A 14 17 18 118
4 H4E0T0C0D0 nnnhhl 2:1+1 6.50 I S L A 0.00 25.26 0.07 0.65 H2 H2 H2 H11 A A A A 13 14 17 122
4 H4E0T0C0D0 nnnhhl 2:1+1 31.58 S I E A 25.26 0.93 99.47 0.65 H2 H11 H11 H11 A A A A 14 118 119 122
4 H3E0T0C1D0 nnnhhl 2:1+1 32.71 R R E D 15.99 71.23 5.88 37.75 H2 H2 H2 C3 A A A A 15 18 19 26
4 H4E0T0C0D0 nnnhhl 2:1+1 9.36 R Y E L 15.99 2.84 5.88 12.74 H2 H2 H2 H4 A A A A 15 16 19 41
4 H3E0T0C1D0 nnnnnh :2+1+1 17.17 I R M L 0.00 15.99 39.95 12.74 H2 H2 C3 H4 A A A A 12 15 30 41
4 H4E0T0C0D0 nnnhhl 2:1+1 7.89 I R Y L 0.00 15.99 2.84 12.74 H2 H2 H2 H4 A A A A 12 15 16 41
4 H1E0T0C3D0 llnlnn 3+1 80.28 R K D T 15.99 144.93 37.75 122.47 H2 C3 C3 C3 A A A A 15 25 26 27
4 H1E0T0C3D0 llnlnn 3+1 68.25 R D T K 15.99 37.75 122.47 96.81 H2 C3 C3 C3 A A A A 15 26 27 28
4 H4E0T0C0D0 nnnhhl 2:1+1 1.03 I I Y L 0.00 0.00 2.84 1.30 H2 H2 H2 H4 A A A A 12 13 16 44
4 H4E0T0C0D0 nnnnnh :2+1+1 1.12 I Y L I 0.00 2.84 1.30 0.35 H2 H2 H4 H9 A A A A 13 16 44 99
4 H4E0T0C0D0 nnnhhl 2:1+1 23.33 Y L L R 2.84 12.74 1.30 76.43 H2 H4 H4 H4 A A A A 16 41 44 45
4 H4E0T0C0D0 nnnhhl 2:1+1 20.24 Y L R G 2.84 1.30 76.43 0.40 H2 H4 H4 H4 A A A A 16 44 45 48
4 H4E0T0C0D0 nnnnnh :2+1+1 1.60 Y L G V 2.84 1.30 0.40 1.86 H2 H4 H4 H9 A A A A 16 44 48 96
4 H4E0T0C0D0 nnnnnh :2+1+1 1.59 Y L V I 2.84 1.30 1.86 0.35 H2 H4 H9 H9 A A A A 16 44 96 99
4 H4E0T0C0D0 nnnhhl 2:1+1 0.81 I Y L I 0.00 2.84 0.07 0.35 H2 H2 H2 H9 A A A A 13 16 17 99
4 H4E0T0C0D0 nnnhhl 2:1+1 12.44 Y L Q A 2.84 0.07 46.84 0.00 H2 H2 H2 H9 A A A A 16 17 20 103
4 H4E0T0C0D0 nnnnnh :2+1+1 15.10 Y Q Q A 2.84 46.84 10.71 0.00 H2 H2 H4 H9 A A A A 16 20 52 103
4 H4E0T0C0D0 nnnhhl 2:1+1 37.51 Y R G D 2.84 76.43 0.40 70.37 H2 H4 H4 H4 A A A A 16 45 48 49
4 H4E0T0C0D0 nnnhhl 2:1+1 21.08 Y G D Q 2.84 0.40 70.37 10.71 H2 H4 H4 H4 A A A A 16 48 49 52
4 H4E0T0C0D0 nnnnnh :2+1+1 3.50 Y G Q S 2.84 0.40 10.71 0.04 H2 H4 H4 H9 A A A A 16 48 52 100
4 H4E0T0C0D0 nnnnnh :2+1+1 3.40 Y Q S A 2.84 10.71 0.04 0.00 H2 H4 H9 H9 A A A A 16 52 100 103
4 H4E0T0C0D0 nnnnnh :2+1+1 1.28 Y G V S 2.84 0.40 1.86 0.04 H2 H4 H9 H9 A A A A 16 48 96 100
4 H4E0T0C0D0 nnnhhl 2:1+1 1.27 Y V I S 2.84 1.86 0.35 0.04 H2 H9 H9 H9 A A A A 16 96 99 100
4 H4E0T0C0D0 nnnhhl 2:1+1 0.81 Y I S A 2.84 0.35 0.04 0.00 H2 H9 H9 H9 A A A A 16 99 100 103
4 H4E0T0C0D0 nnnhhl 2:1+1 0.10 L I G A 0.07 0.35 0.00 0.00 H2 H9 H9 H9 A A A A 17 99 102 103
4 H4E0T0C0D0 nnnnnh :2+1+1 0.10 L I G I 0.07 0.35 0.00 0.00 H2 H9 H9 H11 A A A A 17 99 102 125
4 H4E0T0C0D0 nnnhhl 2:1+1 0.02 L G A A 0.07 0.00 0.00 0.00 H2 H9 H9 H9 A A A A 17 102 103 106
4 H4E0T0C0D0 nnnnnh :2+1+1 0.18 L G A L 0.07 0.00 0.00 0.66 H2 H9 H9 H11 A A A A 17 102 106 121
4 H4E0T0C0D0 nnnnnh :2+1+1 0.18 L G L I 0.07 0.00 0.66 0.00 H2 H9 H11 H11 A A A A 17 102 121 125
4 H4E0T0C0D0 nnnhhl 2:1+1 21.52 L R A I 0.07 71.23 13.84 0.93 H2 H2 H2 H11 A A A A 17 18 21 118
4 H4E0T0C0D0 nnnnnh :2+1+1 3.71 L A A I 0.07 13.84 0.00 0.93 H2 H2 H9 H11 A A A A 17 21 106 118
4 H4E0T0C0D0 nnnnnh :2+1+1 0.10 I L I I 0.00 0.07 0.35 0.00 H2 H2 H9 H11 A A A A 13 17 99 125
4 H4E0T0C0D0 nnnnnh :2+1+1 0.42 L A I L 0.07 0.00 0.93 0.66 H2 H9 H11 H11 A A A A 17 106 118 121
4 H4E0T0C0D0 nnnhhl 2:1+1 0.58 L I L A 0.07 0.93 0.66 0.65 H2 H11 H11 H11 A A A A 17 118 121 122
4 H4E0T0C0D0 nnnhhl 2:1+1 0.34 L L A I 0.07 0.66 0.65 0.00 H2 H11 H11 H11 A A A A 17 121 122 125
4 H4E0T0C0D0 nnnhhl 2:1+1 54.16 R A T K 71.23 13.84 62.38 69.17 H2 H2 H2 H9 A A A A 18 21 22 110
4 H4E0T0C0D0 nnnnnh :2+1+1 64.54 R T K E 71.23 62.38 69.17 55.39 H2 H2 H9 H11 A A A A 18 22 110 115
4 H4E0T0C0D0 nnnnnh :2+1+1 38.79 R A K I 71.23 13.84 69.17 0.93 H2 H2 H9 H11 A A A A 18 21 110 118
4 H4E0T0C0D0 nnnnnh :2+1+1 49.18 R K E I 71.23 69.17 55.39 0.93 H2 H9 H11 H11 A A A A 18 110 115 118
4 H4E0T0C0D0 nnnhhl 2:1+1 56.76 R E I E 71.23 55.39 0.93 99.47 H2 H11 H11 H11 A A A A 18 115 118 119
4 H2E0T0C2D0 lnnnnn 2+1+1 72.30 E A K R 5.88 61.97 144.93 76.43 H2 C3 C3 H4 A A A A 19 24 25 45
4 H4E0T0C0D0 nnnnnh :2+1+1 29.13 Q Q A K 46.84 10.71 0.00 58.98 H2 H4 H9 H9 A A A A 20 52 103 107
4 H4E0T0C0D0 nnnhhl 2:1+1 35.50 A A K K 13.84 0.00 58.98 69.17 H2 H9 H9 H9 A A A A 21 106 107 110
4 H4E0T0C0D0 nnnnnh :2+1+1 20.99 A A K I 13.84 0.00 69.17 0.93 H2 H9 H9 H11 A A A A 21 106 110 118
4 H4E0T0C0D0 nnnhhl 2:1+1 61.98 A K K T 13.84 58.98 69.17 105.95 H2 H9 H9 H9 A A A A 21 107 110 111
4 H2E0T0C2D0 nnnlnh 2:1+1 32.25 M S G S 39.95 36.79 52.25 0.00 C3 C3 H4 H4 A A A A 30 33 34 37
4 H3E0T0C1D0 nnnhhl 2:1+1 47.61 M G S R 39.95 52.25 0.00 98.25 C3 H4 H4 H4 A A A A 30 34 37 38
4 H2E0T0C2D0 lnnnnn 2+1+1 13.44 I M G S 0.00 39.95 13.82 0.00 H2 C3 C3 H4 A A A A 12 30 31 37
4 H3E0T0C1D0 nnnnnh :2+1+1 13.17 I M S L 0.00 39.95 0.00 12.74 H2 C3 H4 H4 A A A A 12 30 37 41
4 H3E0T0C1D0 nnnhhl 2:1+1 37.73 M S R L 39.95 0.00 98.25 12.74 C3 H4 H4 H4 A A A A 30 37 38 41
4 H3E0T0C1D0 nnnnnh :2+1+1 7.03 Q I G S 14.30 0.00 13.82 0.00 H2 H2 C3 H4 A A A A 8 12 31 37
4 H3E0T0C1D0 lnnnnn 2+1+1 18.43 Q S T S 14.30 36.79 22.64 0.00 H2 C3 H4 H4 A A A A 8 33 36 37
4 H3E0T1C0D0 nnnhhl 2:1+1 72.91 A R K E 70.37 98.25 39.64 83.40 H4 H4 H4 T16 A A A A 35 38 39 153
4 H3E0T1C0D0 nnnhhl 2:1+1 68.93 R K E E 98.25 39.64 54.44 83.40 H4 H4 H4 T16 A A A A 38 39 42 153
4 H4E0T0C0D0 nnnhhl 2:1+1 3.19 I S A L 0.00 0.00 0.00 12.74 H2 H4 H4 H4 A A A A 12 37 40 41
4 H4E0T0C0D0 nnnhhl 2:1+1 3.51 I A L L 0.00 0.00 12.74 1.30 H2 H4 H4 H4 A A A A 12 40 41 44
4 H3E0T1C0D0 nnnhhl 2:1+1 62.83 E T R V 54.44 0.00 156.24 40.64 H4 H4 H4 T16 A A A A 42 43 46 152
4 H3E0T1C0D0 nnnhhl 2:1+1 33.68 K E T V 39.64 54.44 0.00 40.64 H4 H4 H4 T16 A A A A 39 42 43 152
4 H4E0T0C0D0 nnnhhl 2:1+1 9.30 T L V F 0.00 1.30 34.57 1.33 H4 H4 H4 H15 A A A A 43 44 47 146
4 H3E0T1C0D0 nnnnnh :2+1+1 25.31 T V F F 0.00 34.57 1.33 65.36 H4 H4 H15 T16 A A A A 43 47 146 150
4 H3E0T1C0D0 nnnhhl 2:1+1 57.86 T R V V 0.00 156.24 34.57 40.64 H4 H4 H4 T16 A A A A 43 46 47 152
4 H4E0T0C0D0 nnnhhl 2:1+1 0.66 A T L F 0.00 0.00 1.30 1.33 H4 H4 H4 H15 A A A A 40 43 44 146
4 H4E0T0C0D0 nnnhhl 2:1+1 10.41 K A T V 39.64 0.00 0.00 1.99 H4 H4 H4 H15 A A A A 39 40 43 147
4 H3E0T1C0D0 nnnnnh :2+1+1 20.57 K T V V 39.64 0.00 1.99 40.64 H4 H4 H15 T16 A A A A 39 43 147 152
4 H3E0T1C0D0 lnnnnn 2+1+1 17.17 T F V F 0.00 1.33 1.99 65.36 H4 H15 H15 T16 A A A A 43 146 147 150
4 H2E0T2C0D0 lnnnnn 2+1+1 27.00 T V F V 0.00 1.99 65.36 40.64 H4 H15 T16 T16 A A A A 43 147 150 152
4 H4E0T0C0D0 nnnhhl 2:1+1 16.46 V G V V 34.57 0.40 29.03 1.86 H4 H4 H4 H9 A A A A 47 48 51 96
4 H4E0T0C0D0 nnnhhl 2:1+1 9.53 L V G V 1.30 34.57 0.40 1.86 H4 H4 H4 H9 A A A A 44 47 48 96
4 H4E0T0C0D0 nnnnnh :2+1+1 9.76 L V V F 1.30 34.57 1.86 1.33 H4 H4 H9 H15 A A A A 44 47 96 146
4 H4E0T0C0D0 lhhlhl 4 23.02 V G G V 34.57 0.40 28.08 29.03 H4 H4 H4 H4 A A A A 47 48 50 51
4 H4E0T0C0D0 nnnhhl 2:1+1 10.04 G V Q S 0.40 29.03 10.71 0.04 H4 H4 H4 H9 A A A A 48 51 52 100
4 H4E0T0C0D0 nnnhhh :3+1 37.18 V H F T 29.03 74.57 16.53 28.58 H4 H4 H4 H9 A A A A 51 55 59 97
4 H4E0T0C0D0 nnnhhl 2:1+1 21.76 V G V T 29.03 27.56 1.86 28.58 H4 H9 H9 H9 A A A A 51 93 96 97
4 H4E0T0C0D0 nnnhhl 2:1+1 14.88 V V T S 29.03 1.86 28.58 0.04 H4 H9 H9 H9 A A A A 51 96 97 100
4 H4E0T0C0D0 nnnhhl 2:1+1 14.08 V Q F S 29.03 10.71 16.53 0.04 H4 H4 H4 H9 A A A A 51 52 59 100
4 H4E0T0C0D0 nnnhhh :3+1 30.26 Q E F F 10.71 85.74 16.53 8.05 H4 H4 H4 H9 A A A A 52 56 59 104
4 H4E0T0C0D0 nnnhhl 2:1+1 4.70 Q S A F 10.71 0.04 0.00 8.05 H4 H9 H9 H9 A A A A 52 100 103 104
4 H4E0T0C0D0 nnnhhl 2:1+1 19.43 Q A F K 10.71 0.00 8.05 58.98 H4 H9 H9 H9 A A A A 52 103 104 107
4 H4E0T0C0D0 nnnhhl 2:1+1 47.68 E F Q F 85.74 16.53 80.40 8.05 H4 H4 H4 H9 A A A A 56 59 60 104
4 H4E0T0C0D0 nnnhhl 2:1+1 27.88 F M L F 16.53 82.57 8.05 4.38 H4 H4 H4 H9 A A A A 59 62 63 101
4 H4E0T0C0D0 nnnhhl 2:1+1 12.38 F T S F 16.53 28.58 0.04 4.38 H4 H9 H9 H9 A A A A 59 97 100 101
4 H4E0T0C0D0 nnnhhl 2:1+1 7.25 F S F F 16.53 0.04 4.38 8.05 H4 H9 H9 H9 A A A A 59 100 101 104
4 H4E0T0C0D0 nnnhhl 2:1+1 28.26 F Q L F 16.53 80.40 8.05 8.05 H4 H4 H4 H9 A A A A 59 60 63 104
4 H4E0T0C0D0 nnnhhl 2:1+1 34.80 M L L F 82.57 8.05 44.19 4.38 H4 H4 H4 H9 A A A A 62 63 66 101
4 H4E0T0C0D0 nnnnnh :2+1+1 44.70 M L V F 82.57 44.19 47.65 4.38 H4 H4 H6 H9 A A A A 62 66 80 101
4 H3E0T0C1D0 nnnlnh 2:1+1 13.21 L L I V 8.05 44.19 0.62 0.00 H4 H4 C5 H9 A A A A 63 66 68 105
4 H4E0T0C0D0 nnnhhl 2:1+1 5.12 L F F V 8.05 4.38 8.05 0.00 H4 H9 H9 H9 A A A A 63 101 104 105
4 H4E0T0C0D0 nnnhhl 2:1+1 16.36 L F V H 8.05 8.05 0.00 49.34 H4 H9 H9 H9 A A A A 63 104 105 108
4 H3E0T0C1D0 nnnnnh :2+1+1 14.50 L I V H 8.05 0.62 0.00 49.34 H4 C5 H9 H9 A A A A 63 68 105 108
4 H2E0T0C2D0 lnnnnn 2+1+1 29.31 L D I H 8.05 59.24 0.62 49.34 H4 C5 C5 H9 A A A A 63 67 68 108
5 H2E0T0C3D0 nnnnllnlll 4+1 51.99 L D I K D 44.19 59.24 0.62 134.14 21.78 H4 C5 C5 C5 H6 A A A A A 66 67 68 69 73
4 H3E0T0C1D0 lnnnnn 2+1+1 11.57 L I L V 44.19 0.62 1.48 0.00 H4 C5 H6 H9 A A A A 66 68 77 105
4 H4E0T0C0D0 nnnnnh :2+1+1 24.42 L L V F 44.19 1.48 47.65 4.38 H4 H6 H6 H9 A A A A 66 77 80 101
4 H4E0T0C0D0 nnnnnh :2+1+1 12.51 L L F V 44.19 1.48 4.38 0.00 H4 H6 H9 H9 A A A A 66 77 101 105
4 H0E0T0C4D0 llnlnn 3+1 62.42 D I K I 59.24 0.62 134.14 55.69 C5 C5 C5 C10 A A A A 67 68 69 112
4 H1E0T0C3D0 lnnnnn 2+1+1 41.22 D I H I 59.24 0.62 49.34 55.69 C5 C5 H9 C10 A A A A 67 68 108 112
5 H4E0T0C1D0 hnnnnnnnnn :2+1+1+1 2.38 I V L S L 0.62 1.75 0.00 8.85 0.66 C5 H6 H9 H11 H11 A A A A A 68 74 109 117 121
4 H3E0T0C1D0 nnnhhl 2:1+1 12.49 I V H L 0.62 0.00 49.34 0.00 C5 H9 H9 H9 A A A A 68 105 108 109
4 H3E0T0C1D0 nnnnnh :2+1+1 0.32 I V L L 0.62 0.00 0.00 0.66 C5 H9 H9 H11 A A A A 68 105 109 121
4 H2E0T0C2D0 lnnnnn 2+1+1 26.41 I H L I 0.62 49.34 0.00 55.69 C5 H9 H9 C10 A A A A 68 108 109 112
4 H1E0T0C3D0 lnnnnn 2+1+1 26.24 I L I Q 0.62 0.00 55.69 48.64 C5 H9 C10 C10 A A A A 68 109 112 114
4 H1E0T0C3D0 llnlnn 3+1 53.66 I K N D 0.62 134.14 58.11 21.78 C5 C5 C5 H6 A A A A 68 69 70 73
4 H0E0T0C4D0 llnlnn 3+1 60.38 I K N Q 0.62 134.14 58.11 48.64 C5 C5 C5 C10 A A A A 68 69 70 114
4 H1E0T0C3D0 lnnnnn 2+1+1 29.05 I N Q S 0.62 58.11 48.64 8.85 C5 C5 C10 H11 A A A A 68 70 114 117
4 H2E0T0C2D0 lnnnnn 2+1+1 17.33 I N V S 0.62 58.11 1.75 8.85 C5 C5 H6 H11 A A A A 68 70 74 117
4 H3E0T0C1D0 nnnhhl 2:1+1 6.41 I D V L 0.62 21.78 1.75 1.48 C5 H6 H6 H6 A A A A 68 73 74 77
4 H3E0T0C1D0 nnnnnh :2+1+1 1.13 I V L L 0.62 1.75 1.48 0.66 C5 H6 H6 H11 A A A A 68 74 77 121
4 H3E0T0C1D0 nnnlnh 2:1+1 39.08 N E V S 58.11 87.62 1.75 8.85 C5 H6 H6 H11 A A A A 70 71 74 117
4 H4E0T0C0D0 nnnhhl 2:1+1 12.00 V P L S 1.75 27.87 0.66 17.72 H6 H11 H11 H11 A A A A 74 120 121 124
4 H4E0T0C0D0 nnnhhl 2:1+1 9.78 V S P L 1.75 8.85 27.87 0.66 H6 H11 H11 H11 A A A A 74 117 120 121
4 H4E0T0C0D0 nnnhhl 2:1+1 39.56 V K S S 1.75 116.63 22.15 17.72 H6 H6 H6 H11 A A A A 74 75 78 124
4 H4E0T0C0D0 nnnhhl 2:1+1 13.58 L V M F 1.48 47.65 0.81 4.38 H6 H6 H6 H9 A A A A 77 80 81 101
4 H4E0T0C0D0 nnnnnh :2+1+1 0.74 L M V L 1.48 0.81 0.00 0.66 H6 H6 H9 H11 A A A A 77 81 105 121
4 H4E0T0C0D0 nnnhhl 2:1+1 24.24 S M I V 22.15 0.81 73.16 0.83 H6 H6 H6 H11 A A A A 78 81 82 128
4 H4E0T0C0D0 nnnhhl 2:1+1 20.36 S S D V 22.15 17.72 40.75 0.83 H6 H11 H11 H11 A A A A 78 124 127 128
4 H4E0T0C0D0 nnnhhl 2:1+1 55.52 S D V R 22.15 40.75 0.83 158.34 H6 H11 H11 H11 A A A A 78 127 128 131
4 H3E0T1C0D0 lnnnnn 2+1+1 21.52 V M V F 47.65 0.81 33.24 4.38 H6 H6 T7 H9 A A A A 80 81 84 101
4 H2E0T2C0D0 lnnnnn 2+1+1 12.07 M V F L 0.81 33.24 14.09 0.16 H6 T7 T7 H9 A A A A 81 84 85 98
4 H3E0T1C0D0 nnnnnh :2+1+1 9.65 M V L F 0.81 33.24 0.16 4.38 H6 T7 H9 H9 A A A A 81 84 98 101
4 H4E0T0C0D0 nnnhhl 2:1+1 1.34 M L F G 0.81 0.16 4.38 0.00 H6 H9 H9 H9 A A A A 81 98 101 102
4 H4E0T0C0D0 nnnnnh :2+1+1 0.24 M L G I 0.81 0.16 0.00 0.00 H6 H9 H9 H11 A A A A 81 98 102 125
4 H4E0T0C0D0 nnnnnh :2+1+1 0.45 M L I V 0.81 0.16 0.00 0.83 H6 H9 H11 H11 A A A A 81 98 125 128
4 H3E0T1C0D0 lnnnnn 2+1+1 22.22 M I F V 0.81 73.16 14.09 0.83 H6 H6 T7 H11 A A A A 81 82 85 128
4 H4E0T0C0D0 nnnhhl 2:1+1 1.30 M F G V 0.81 4.38 0.00 0.00 H6 H9 H9 H9 A A A A 81 101 102 105
4 H4E0T0C0D0 nnnnnh :2+1+1 0.37 M G V L 0.81 0.00 0.00 0.66 H6 H9 H9 H11 A A A A 81 102 105 121
4 H4E0T0C0D0 nnnhhl 2:1+1 4.80 M L S I 0.81 0.66 17.72 0.00 H6 H11 H11 H11 A A A A 81 121 124 125
4 H4E0T0C0D0 nnnnnh :2+1+1 0.37 M G L I 0.81 0.00 0.66 0.00 H6 H9 H11 H11 A A A A 81 102 121 125
4 H4E0T0C0D0 nnnhhl 2:1+1 4.84 M S I V 0.81 17.72 0.00 0.83 H6 H11 H11 H11 A A A A 81 124 125 128
4 H4E0T0C0D0 nnnhhl 2:1+1 74.48 I V R T 73.16 0.83 158.34 65.61 H6 H11 H11 H11 A A A A 82 128 131 132
4 H3E0T1C0D0 nnnnnh :2+1+1 38.42 I F V T 73.16 14.09 0.83 65.61 H6 T7 H11 H11 A A A A 82 85 128 132
4 H1E0T3C0D0 lnnlnn 3+1 38.95 V F D R 33.24 14.09 85.55 22.93 T7 T7 T7 H9 A A A A 84 85 87 94
4 H3E0T1C0D0 nnnhhl 2:1+1 21.23 V R T L 33.24 22.93 28.58 0.16 T7 H9 H9 H9 A A A A 84 94 97 98
4 H3E0T1C0D0 nnnhhl 2:1+1 16.59 V T L F 33.24 28.58 0.16 4.38 T7 H9 H9 H9 A A A A 84 97 98 101
4 H2E0T1C1D0 lnnnnn 2+1+1 29.76 F N R I 14.09 75.59 22.93 6.43 T7 C8 H9 H9 A A A A 85 91 94 95
4 H3E0T1C0D0 nnnhhl 2:1+1 10.90 F R I L 14.09 22.93 6.43 0.16 T7 H9 H9 H9 A A A A 85 94 95 98
4 H2E0T1C1D0 lnnnnn 2+1+1 18.04 F R I K 14.09 22.93 6.43 28.71 T7 H9 H9 C12 A A A A 85 94 95 133
4 H1E0T2C1D0 lnnlnn 3+1 48.80 F D G R 14.09 85.55 72.64 22.93 T7 T7 C8 H9 A A A A 85 87 88 94
4 H3E0T1C0D0 lnnnnn 2+1+1 3.77 F L V L 14.09 0.16 0.83 0.00 T7 H9 H11 H11 A A A A 85 98 128 129
4 H3E0T1C0D0 nnnhhl 2:1+1 20.13 F V L T 14.09 0.83 0.00 65.61 T7 H11 H11 H11 A A A A 85 128 129 132
4 H3E0T1C0D0 nnnnnh :2+1+1 5.17 F I L L 14.09 6.43 0.16 0.00 T7 H9 H9 H11 A A A A 85 95 98 129
4 H2E0T1C1D0 nnnlnh 2:1+1 27.10 F L T K 14.09 0.00 65.61 28.71 T7 H11 H11 C12 A A A A 85 129 132 133
4 H1E0T1C2D0 llnlnn 3+1 65.80 D G V R 85.55 72.64 82.06 22.93 T7 C8 C8 H9 A A A A 87 88 89 94
4 H1E0T0C3D0 lnnnnn 2+1+1 51.59 G V R K 72.64 82.06 22.93 28.71 C8 C8 H9 C12 A A A A 88 89 94 133
4 H1E0T0C3D0 llnlnn 3+1 68.05 V T N R 82.06 91.60 75.59 22.93 C8 C8 C8 H9 A A A A 89 90 91 94
4 H1E0T0C3D0 lnnnnn 2+1+1 56.33 V T R K 82.06 91.60 22.93 28.71 C8 C8 H9 C12 A A A A 89 90 94 133
4 H2E0T0C2D0 lnnnnn 2+1+1 37.42 T R I K 91.60 22.93 6.43 28.71 C8 H9 H9 C12 A A A A 90 94 95 133
4 H3E0T0C1D0 llnlnn 3+1 57.81 N W G F 75.59 36.15 27.56 91.93 C8 H9 H9 H15 A A A A 91 92 93 149
4 H4E0T0C0D0 nnnhhl 2:1+1 11.44 W I V F 36.15 6.43 1.86 1.33 H9 H9 H9 H15 A A A A 92 95 96 146
4 H3E0T1C0D0 nnnnnh :2+1+1 26.17 W V F F 36.15 1.86 1.33 65.36 H9 H9 H15 T16 A A A A 92 96 146 150
4 H4E0T0C0D0 nnnhhl 2:1+1 11.46 W G G F 36.15 1.44 6.91 1.33 H9 H15 H15 H15 A A A A 92 142 145 146
4 H4E0T0C0D0 nnnhhl 2:1+1 34.08 W G F F 36.15 6.91 1.33 91.93 H9 H15 H15 H15 A A A A 92 145 146 149
4 H3E0T1C0D0 nnnlnh 2:1+1 48.69 W F F F 36.15 1.33 91.93 65.36 H9 H15 H15 T16 A A A A 92 146 149 150
4 H3E0T0C1D0 lnnnnn 2+1+1 61.75 W W Q G 36.15 119.49 89.93 1.44 H9 H13 C14 H15 A A A A 92 136 140 142
4 H4E0T0C0D0 lnnnnn 2+1+1 40.57 W W L G 36.15 119.49 5.21 1.44 H9 H13 H13 H15 A A A A 92 136 137 142
4 H3E0T0C1D0 nnnlnh 2:1+1 33.61 W Q G G 36.15 89.93 1.44 6.91 H9 C14 H15 H15 A A A A 92 140 142 145
4 H3E0T1C0D0 nnnhhl 2:1+1 32.73 W G V F 36.15 27.56 1.86 65.36 H9 H9 H9 T16 A A A A 92 93 96 150
4 H4E0T0C0D0 nnnhhl 2:1+1 2.48 L I V I 1.30 6.43 1.86 0.35 H4 H9 H9 H9 A A A A 44 95 96 99
4 H4E0T0C0D0 lnnnnn 2+1+1 2.73 L I V F 1.30 6.43 1.86 1.33 H4 H9 H9 H15 A A A A 44 95 96 146
4 H4E0T0C0D0 nnnhhl 2:1+1 0.13 L I G I 0.16 0.35 0.00 0.00 H9 H9 H9 H11 A A A A 98 99 102 125
4 H4E0T0C0D0 nnnhhl 2:1+1 1.73 I L I L 6.43 0.16 0.35 0.00 H9 H9 H9 H11 A A A A 95 98 99 129
4 H4E0T0C0D0 nnnhhl 2:1+1 0.25 L I V L 0.16 0.00 0.83 0.00 H9 H11 H11 H11 A A A A 98 125 128 129
4 H4E0T0C0D0 nnnhhl 2:1+1 0.17 G V A L 0.00 0.00 0.00 0.66 H9 H9 H9 H11 A A A A 102 105 106 121
4 H4E0T0C0D0 nnnhhl 2:1+1 0.17 V A L L 0.00 0.00 0.00 0.66 H9 H9 H9 H11 A A A A 105 106 109 121
4 H4E0T0C0D0 nnnhhl 2:1+1 17.53 A L K I 0.00 0.00 69.17 0.93 H9 H9 H9 H11 A A A A 106 109 110 118
4 H3E0T0C1D0 lnnnnn 2+1+1 14.61 L Q S I 0.00 48.64 8.85 0.93 H9 C10 H11 H11 A A A A 109 114 117 118
4 H4E0T0C0D0 nnnhhl 2:1+1 2.61 L S I L 0.00 8.85 0.93 0.66 H9 H11 H11 H11 A A A A 109 117 118 121
4 H4E0T0C0D0 lhhlhl 4 9.58 S I P L 8.85 0.93 27.87 0.66 H11 H11 H11 H11 A A A A 117 118 120 121
4 H4E0T0C0D0 nnnhhl 2:1+1 0.16 I A I T 0.00 0.65 0.00 0.00 H2 H11 H11 H11 A A A A 13 122 125 126
4 H4E0T0C0D0 nnnhhl 2:1+1 0.00 I I T L 0.00 0.00 0.00 0.00 H2 H11 H11 H11 A A A A 13 125 126 129
4 H4E0T0C0D0 nnnnnh :2+1+1 0.09 I I I L 0.00 0.35 0.00 0.00 H2 H9 H11 H11 A A A A 13 99 125 129
4 H4E0T0C0D0 nnnhhl 2:1+1 3.95 S T L V 0.00 0.00 0.00 15.80 H2 H11 H11 H11 A A A A 9 126 129 130
4 H4E0T0C0D0 lnnnnn 2+1+1 5.25 S L V L 0.00 0.00 15.80 5.21 H2 H11 H11 H13 A A A A 9 129 130 137
4 H4E0T0C0D0 nnnnnh :2+1+1 17.32 L S V L 48.29 0.00 15.80 5.21 H2 H2 H11 H13 A A A A 5 9 130 137
4 H4E0T0C0D0 nnnnnh :2+1+1 39.76 L V R L 48.29 15.80 89.75 5.21 H2 H11 H13 H13 A A A A 5 130 134 137
4 H4E0T0C0D0 nnnhhl 2:1+1 59.89 L R L V 48.29 89.75 5.21 96.29 H2 H13 H13 H13 A A A A 5 134 137 138
4 H3E0T0C1D0 nnnhhl 2:1+1 58.64 R D G E 133.29 35.11 6.91 59.26 C14 H15 H15 H15 A A A A 141 144 145 148
4 H3E0T0C1D0 nnnhhl 2:1+1 55.36 G E F G 6.91 59.26 91.93 63.32 H15 H15 H15 C17 A A A A 145 148 149 158
4 H1E0T0C3D0 lnnnnn 2+1+1 46.77 E D G G 59.26 19.43 45.05 63.32 H15 C17 C17 C17 A A A A 148 154 157 158
4 H0E0T1C3D0 llnlnn 3+1 103.91 H D L E 98.24 19.43 144.76 153.22 T16 C17 C17 C17 A A A A 151 154 155 156
4 H0E0T1C3D0 lnnlnn 3+1 78.98 H D E G 98.24 19.43 153.22 45.05 T16 C17 C17 C17 A A A A 151 154 156 157
4 H2E0T2C0D0 lnnnnn 2+1+1 41.42 K V V E 39.64 1.99 40.64 83.40 H4 H15 T16 T16 A A A A 39 147 152 153
4 H0E0T0C4D0 llnlnl 4 70.25 D E G G 19.43 153.22 45.05 63.32 C17 C17 C17 C17 A A A A 154 156 157 158
