# Supplementary material for: Characterizing the consensus residue specificity and surface of BCL-2 binding to BH3 ligands using the Knob-Socket model
Source: PLoS One. 2023 Feb 16;18(2):e0281463. doi: 10.1371/journal.pone.0281463 (PMC9934389; doi:10.1371/journal.pone.0281463)
Supplement: S1 File — (TGZ) [file pone.0281463.s008.tgz › BCL3_Bax_KS_files/2voh/f2voh.nomc.newann]

4 H1E0T0C3D0 llnlnn 3+1 40.38 F H V I 12.28 130.33 0.00 18.92 C7 C7 C7 H8 A A A A 59 60 61 70
4 H2E0T0C2D0 lnnnnn 2+1+1 7.89 F V I L 12.28 0.00 18.92 0.35 C7 C7 H8 H11 A A A A 59 61 70 99
4 H3E0T0C1D0 nnnnnh :2+1+1 7.80 F I V F 12.28 18.92 0.00 0.00 C7 H8 H8 H11 A A A A 59 70 74 95
4 H3E0T0C1D0 nnnnnh :2+1+1 16.34 F I V L 12.28 18.92 0.00 34.18 C7 H8 H8 H18 A A A B 59 70 74 68
4 H3E0T0C1D0 nnnnnh :2+1+1 7.89 F I F L 12.28 18.92 0.00 0.35 C7 H8 H11 H11 A A A A 59 70 95 99
4 H3E0T0C1D0 nnnnnh :2+1+1 6.22 L F F V 10.05 12.28 0.00 2.57 H6 C7 H11 H11 A A A A 56 59 95 98
4 H3E0T0C1D0 nnnnnn 1+1+1+1 5.58 L F F V 10.05 12.28 0.00 0.00 H6 C7 H11 H18 A A A B 56 59 95 71
4 H3E0T0C1D0 lnnnnn 2+1+1 17.88 Y L F V 49.20 10.05 12.28 0.00 H6 H6 C7 H18 A A A B 55 56 59 71
4 H3E0T0C1D0 nnnnnh :2+1+1 13.52 L F V K 10.05 12.28 2.57 29.19 H6 C7 H11 H11 A A A A 56 59 98 102
3 H0E0T0C3D0 lll 3 80.49 D F H 98.85 12.28 130.33 C7 C7 C7 A A A 58 59 60
3 H1E0T0C2D0 nnl 2+1 53.44 Y D F 49.20 98.85 12.28 H6 C7 C7 A A A 55 58 59
4 H3E0T0C1D0 nnnnnh :2+1+1 37.07 Y F I V 49.20 12.28 86.80 0.00 H6 C7 H18 H18 A A B B 55 59 67 71
4 H3E0T0C1D0 nnnhhl 2:1+1 3.80 F F V L 12.28 0.00 2.57 0.35 C7 H11 H11 H11 A A A A 59 95 98 99
4 H3E0T0C1D0 nnnhhl 2:1+1 11.10 F V L K 12.28 2.57 0.35 29.19 C7 H11 H11 H11 A A A A 59 98 99 102
4 H2E0T0C2D0 lnnnnh 2+:2 10.46 F V L K 12.28 0.00 0.35 29.19 C7 C7 H11 H11 A A A A 59 61 99 102
4 H2E0T0C2D0 lnnnnh 2+:2 29.36 F V K E 12.28 0.00 29.19 75.97 C7 C7 H11 H11 A A A A 59 61 102 106
4 H3E0T0C1D0 nnnhhl 2:1+1 51.40 F K Q E 12.28 29.19 88.15 75.97 C7 H11 H11 H11 A A A A 59 102 105 106
4 H1E0T0C3D0 llnlnn 3+1 54.65 F H V E 12.28 130.33 0.00 75.97 C7 C7 C7 H11 A A A A 59 60 61 106
4 H3E0T0C1D0 nnnhhl 2:1+1 33.31 F I L V 12.28 86.80 34.18 0.00 C7 H18 H18 H18 A B B B 59 67 68 71
4 H3E0T0C1D0 nnnnnn 1+1+1+1 3.07 F V F V 12.28 0.00 0.00 0.00 C7 H8 H11 H18 A A A B 59 74 95 71
4 H3E0T0C1D0 nnnnnh :2+1+1 11.62 F V L V 12.28 0.00 34.18 0.00 C7 H8 H18 H18 A A B B 59 74 68 71
4 H4E0T0C0D0 nnnhhl 2:1+1 47.52 A E L M 52.53 38.77 58.77 40.02 H2 H2 H2 H13 A A A A 2 5 6 127
4 H4E0T0C0D0 hnnnnh :2+:2 58.43 A E M R 52.53 38.77 40.02 102.39 H2 H2 H13 H13 A A A A 2 5 127 135
4 H3E0T0C1D0 nnnlnh 2:1+1 88.09 M A E R 158.68 52.53 38.77 102.39 C1 H2 H2 H13 A A A A 1 2 5 135
3 H3E0T0C0D0 hhl 2:1 83.05 A E L 52.53 137.85 58.77 H2 H2 H2 A A A 2 3 6
3 H2E0T0C1D0 lll 3 116.35 M A E 158.68 52.53 137.85 C1 H2 H2 A A A 1 2 3
3 H3E0T0C0D0 hhl 2:1 117.27 E S M 137.85 75.02 138.94 H2 H2 H2 A A A 3 4 7
3 H2E0T0C1D0 lnl 3 123.85 M E S 158.68 137.85 75.02 C1 H2 H2 A A A 1 3 4
3 H3E0T0C0D0 hhl 2:1 111.85 E L M 137.85 58.77 138.94 H2 H2 H2 A A A 3 6 7
3 H3E0T0C0D0 hhl 2:1 61.52 S E H 75.02 38.77 70.78 H2 H2 H2 A A A 4 5 8
3 H2E0T0C1D0 nnl 2+1 90.82 M S E 158.68 75.02 38.77 C1 H2 H2 A A A 1 4 5
3 H3E0T0C0D0 hhl 2:1 94.91 S M H 75.02 138.94 70.78 H2 H2 H2 A A A 4 7 8
4 H4E0T0C0D0 nnnhhl 2:1+1 34.91 E L I M 38.77 58.77 2.07 40.02 H2 H2 H2 H13 A A A A 5 6 9 127
4 H4E0T0C0D0 hnnnnh :2+:2 21.46 E I M G 38.77 2.07 40.02 4.98 H2 H2 H13 H13 A A A A 5 9 127 131
4 H4E0T0C0D0 nnnhhl 2:1+1 31.82 E H I W 38.77 70.78 2.07 15.64 H2 H2 H2 H15 A A A A 5 8 9 140
5 H5E0T0C0D0 hhhnlhnhnn 2:1:1+1 55.88 E M G E R 38.77 40.02 4.98 93.24 102.39 H2 H13 H13 H13 H13 A A A A A 5 127 131 132 135
4 H4E0T0C0D0 nnnhhl 2:1+1 26.85 L I H A 58.77 2.07 46.29 0.27 H2 H2 H2 H13 A A A A 6 9 10 123
4 H4E0T0C0D0 hnnnnh :2+:2 25.28 L I A M 58.77 2.07 0.27 40.02 H2 H2 H13 H13 A A A A 6 9 123 127
4 H4E0T0C0D0 nnnhhl 2:1+1 46.73 L A E M 58.77 0.27 87.84 40.02 H2 H13 H13 H13 A A A A 6 123 124 127
3 H3E0T0C0D0 hhl 2:1 81.33 L M H 58.77 138.94 46.29 H2 H2 H2 A A A 6 7 10
3 H3E0T0C0D0 hhl 2:1 72.78 M H S 138.94 46.29 33.12 H2 H2 H2 A A A 7 10 11
3 H3E0T0C0D0 hhl 2:1 80.95 M H S 138.94 70.78 33.12 H2 H2 H2 A A A 7 8 11
5 H4E0T0C1D0 hnnnnnnlnl 3+:2 27.87 H L S A C 70.78 1.02 54.16 5.11 8.28 H2 H2 C3 H4 H4 A A A A A 8 12 31 33 34
4 H4E0T0C0D0 nnnnnh :2+1+1 23.14 H L A W 70.78 1.02 5.11 15.64 H2 H2 H4 H15 A A A A 8 12 33 140
4 H4E0T0C0D0 nnnhhl 2:1+1 22.38 H I L W 70.78 2.07 1.02 15.64 H2 H2 H2 H15 A A A A 8 9 12 140
4 H4E0T0C0D0 nnnhhl 2:1+1 28.30 H S L C 70.78 33.12 1.02 8.28 H2 H2 H2 H4 A A A A 8 11 12 34
4 H4E0T0C0D0 lnnnnn 2+1+1 42.39 H A W E 70.78 5.11 15.64 78.04 H2 H4 H15 H15 A A A A 8 33 140 141
4 H4E0T0C0D0 nnnnnh :2+1+1 0.95 I A F I 2.07 0.16 1.55 0.00 H2 H2 H11 H13 A A A A 9 13 93 126
4 H4E0T0C0D0 hnnnnh :2+:2 0.62 I A A I 2.07 0.16 0.27 0.00 H2 H2 H13 H13 A A A A 9 13 123 126
4 H4E0T0C0D0 nnnhhl 2:1+1 10.59 I A I M 2.07 0.27 0.00 40.02 H2 H13 H13 H13 A A A A 9 123 126 127
4 H4E0T0C0D0 nnnhhl 2:1+1 11.77 I I M G 2.07 0.00 40.02 4.98 H2 H13 H13 H13 A A A A 9 126 127 131
4 H4E0T0C0D0 nnnhhh :3+1 3.77 I I G I 2.07 0.00 4.98 8.01 H2 H13 H13 H13 A A A A 9 126 131 134
4 H4E0T0C0D0 nnnnnh :2+1+1 6.43 I I I W 2.07 0.00 8.01 15.64 H2 H13 H13 H15 A A A A 9 126 134 140
4 H4E0T0C0D0 nnnnnn 1+1+1+1 4.82 I F I W 2.07 1.55 0.00 15.64 H2 H11 H13 H15 A A A A 9 93 126 140
4 H4E0T0C0D0 nnnhhl 2:1+1 1.20 I L A F 2.07 1.02 0.16 1.55 H2 H2 H2 H11 A A A A 9 12 13 93
4 H4E0T0C0D0 nnnnnh :2+1+1 5.07 I L F W 2.07 1.02 1.55 15.64 H2 H2 H11 H15 A A A A 9 12 93 140
4 H4E0T0C0D0 nnnhhl 2:1+1 12.20 I H A A 2.07 46.29 0.16 0.27 H2 H2 H2 H13 A A A A 9 10 13 123
4 H4E0T0C0D0 nnnhhl 2:1+1 19.45 H A E S 46.29 0.16 31.26 0.08 H2 H2 H2 H13 A A A A 10 13 14 119
4 H4E0T0C0D0 hnnnnh :2+:2 11.70 H A S A 46.29 0.16 0.08 0.27 H2 H2 H13 H13 A A A A 10 13 119 123
4 H4E0T0C0D0 hnnnnh :2+:2 41.64 H E K S 46.29 31.26 88.94 0.08 H2 H2 H13 H13 A A A A 10 14 116 119
4 H4E0T0C0D0 nnnhhl 2:1+1 43.22 H K S S 46.29 88.94 0.08 37.58 H2 H13 H13 H13 A A A A 10 116 119 120
4 H4E0T0C0D0 nnnhhl 2:1+1 21.05 H S S A 46.29 0.08 37.58 0.27 H2 H13 H13 H13 A A A A 10 119 120 123
3 H3E0T0C0D0 hhl 2:1 36.89 H S E 46.29 33.12 31.26 H2 H2 H2 A A A 10 11 14
4 H4E0T0C0D0 nnnhhl 2:1+1 27.86 S L H C 33.12 1.02 69.03 8.28 H2 H2 H2 H4 A A A A 11 12 15 34
3 H3E0T0C0D0 hhl 2:1 44.47 S E H 33.12 31.26 69.03 H2 H2 H2 A A A 11 14 15
4 H4E0T0C0D0 lnnnnh 2+:2 8.14 L Y L Q 1.02 0.48 1.08 29.97 H2 H2 H4 H4 A A A A 12 16 37 38
4 H4E0T0C0D0 nnnnnh :2+1+1 1.03 L Y L F 1.02 0.48 1.08 1.55 H2 H2 H4 H11 A A A A 12 16 37 93
4 H4E0T0C0D0 nnnhhl 2:1+1 3.87 L A C L 1.02 5.11 8.28 1.08 H2 H4 H4 H4 A A A A 12 33 34 37
4 H4E0T0C0D0 nnnnnh :2+1+1 5.71 L A L W 1.02 5.11 1.08 15.64 H2 H4 H4 H15 A A A A 12 33 37 140
4 H4E0T0C0D0 nnnhhl 2:1+1 10.09 L C L Q 1.02 8.28 1.08 29.97 H2 H4 H4 H4 A A A A 12 34 37 38
4 H4E0T0C0D0 nnnnnn 1+1+1+1 4.82 L L F W 1.02 1.08 1.55 15.64 H2 H4 H11 H15 A A A A 12 37 93 140
4 H4E0T0C0D0 hnnnnh :2+:2 27.07 L H C Q 1.02 69.03 8.28 29.97 H2 H2 H4 H4 A A A A 12 15 34 38
4 H4E0T0C0D0 nnnhhl 2:1+1 25.12 L H Y Q 1.02 69.03 0.48 29.97 H2 H2 H2 H4 A A A A 12 15 16 38
4 H4E0T0C0D0 nnnhhl 2:1+1 0.80 L A Y F 1.02 0.16 0.48 1.55 H2 H2 H2 H11 A A A A 12 13 16 93
4 H4E0T0C0D0 nnnhhl 2:1+1 1.03 A Y L F 0.16 0.48 1.94 1.55 H2 H2 H2 H11 A A A A 13 16 17 93
4 H4E0T0C0D0 nnnnnh :2+1+1 1.12 A L F V 0.16 1.94 1.55 0.84 H2 H2 H11 H13 A A A A 13 17 93 122
4 H4E0T0C0D0 nnnhhl 2:1+1 8.36 A E L S 0.16 31.26 1.94 0.08 H2 H2 H2 H13 A A A A 13 14 17 119
4 H4E0T0C0D0 hnnnnh :2+:2 0.76 A L S V 0.16 1.94 0.08 0.84 H2 H2 H13 H13 A A A A 13 17 119 122
4 H4E0T0C0D0 nnnhhl 2:1+1 0.34 A S V A 0.16 0.08 0.84 0.27 H2 H13 H13 H13 A A A A 13 119 122 123
4 H4E0T0C0D0 nnnhhl 2:1+1 0.32 A V A I 0.16 0.84 0.27 0.00 H2 H13 H13 H13 A A A A 13 122 123 126
4 H4E0T0C0D0 nnnnnh :2+1+1 0.64 A F V I 0.16 1.55 0.84 0.00 H2 H11 H13 H13 A A A A 13 93 122 126
4 H4E0T0C0D0 nnnhhl 2:1+1 23.65 E L Q Y 31.26 1.94 35.14 26.26 H2 H2 H2 H13 A A A A 14 17 18 115
4 H4E0T0C0D0 hnnnnh :2+:2 14.89 E L Y S 31.26 1.94 26.26 0.08 H2 H2 H13 H13 A A A A 14 17 115 119
4 H4E0T0C0D0 nnnhhl 2:1+1 36.64 E Y K S 31.26 26.26 88.94 0.08 H2 H13 H13 H13 A A A A 14 115 116 119
3 H3E0T0C0D0 hhl 2:1 45.14 E H Q 31.26 69.03 35.14 H2 H2 H2 A A A 14 15 18
4 H3E0T0C1D0 nnnnnh :2+1+1 43.30 H P C Q 69.03 65.92 8.28 29.97 H2 C3 H4 H4 A A A A 15 30 34 38
4 H4E0T0C0D0 nnnhhl 2:1+1 49.96 H Y Y Q 69.03 0.48 100.35 29.97 H2 H2 H2 H4 A A A A 15 16 19 38
3 H3E0T0C0D0 hhl 2:1 68.17 H Q Y 69.03 35.14 100.35 H2 H2 H2 A A A 15 18 19
4 H4E0T0C0D0 nnnhhl 2:1+1 7.88 Y L Q A 0.48 1.08 29.97 0.00 H2 H4 H4 H4 A A A A 16 37 38 41
4 H4E0T0C0D0 nnnnnh :2+1+1 0.78 Y L A F 0.48 1.08 0.00 1.55 H2 H4 H4 H11 A A A A 16 37 41 93
4 H4E0T0C0D0 nnnhhl 2:1+1 25.03 Y Q A F 0.48 29.97 0.00 69.66 H2 H4 H4 H4 A A A A 16 38 41 42
4 H4E0T0C0D0 nnnhhl 2:1+1 18.14 Y A F Q 0.48 0.00 69.66 2.40 H2 H4 H4 H4 A A A A 16 41 42 45
4 H4E0T0C0D0 nnnnnh :2+1+1 0.72 Y A Q A 0.48 0.00 2.40 0.00 H2 H4 H4 H11 A A A A 16 41 45 94
4 H4E0T0C0D0 lnnnnn 2+1+1 0.51 Y A F A 0.48 0.00 1.55 0.00 H2 H4 H11 H11 A A A A 16 41 93 94
4 H4E0T0C0D0 hnnnnh :2+:2 50.12 Y Y Q F 0.48 100.35 29.97 69.66 H2 H2 H4 H4 A A A A 16 19 38 42
4 H4E0T0C0D0 nnnhhl 2:1+1 45.64 Y Y V F 0.48 100.35 12.09 69.66 H2 H2 H2 H4 A A A A 16 19 20 42
4 H4E0T0C0D0 hnnnnh :2+:2 21.16 Y V F Q 0.48 12.09 69.66 2.40 H2 H2 H4 H4 A A A A 16 20 42 45
4 H4E0T0C0D0 nnnnnh :2+1+1 3.74 Y V Q G 0.48 12.09 2.40 0.00 H2 H2 H4 H11 A A A A 16 20 45 97
4 H4E0T0C0D0 nnnhhl 2:1+1 3.63 Y L V G 0.48 1.94 12.09 0.00 H2 H2 H2 H11 A A A A 16 17 20 97
4 H4E0T0C0D0 lnnnnh 2+:2 0.99 Y L F G 0.48 1.94 1.55 0.00 H2 H2 H11 H11 A A A A 16 17 93 97
4 H4E0T0C0D0 nnnhhl 2:1+1 0.51 Y F A G 0.48 1.55 0.00 0.00 H2 H11 H11 H11 A A A A 16 93 94 97
4 H4E0T0C0D0 nnnnnh :2+1+1 0.72 Y Q A G 0.48 2.40 0.00 0.00 H2 H4 H11 H11 A A A A 16 45 94 97
4 H4E0T0C0D0 nnnhhl 2:1+1 10.62 L V L L 1.94 12.09 28.19 0.26 H2 H2 H2 H11 A A A A 17 20 21 100
4 H4E0T0C0D0 hnnnnh :2+:2 3.57 L V G L 1.94 12.09 0.00 0.26 H2 H2 H11 H11 A A A A 17 20 97 100
4 H4E0T0C0D0 nnnhhl 2:1+1 0.59 L G G L 1.94 0.15 0.00 0.26 H2 H11 H11 H11 A A A A 17 96 97 100
4 H4E0T0C0D0 nnnnnh :2+1+1 0.68 L G L V 1.94 0.15 0.26 0.37 H2 H11 H11 H13 A A A A 17 96 100 118
4 H4E0T0C0D0 nnnnnh :2+1+1 14.16 L L L Y 1.94 28.19 0.26 26.26 H2 H2 H11 H13 A A A A 17 21 100 115
4 H4E0T0C0D0 nnnnnh :2+1+1 7.21 L L Y V 1.94 0.26 26.26 0.37 H2 H11 H13 H13 A A A A 17 100 115 118
4 H4E0T0C0D0 nnnhhl 2:1+1 0.91 L F G G 1.94 1.55 0.15 0.00 H2 H11 H11 H11 A A A A 17 93 96 97
4 H4E0T0C0D0 nnnnnh :2+1+1 1.12 L F G V 1.94 1.55 0.15 0.84 H2 H11 H11 H13 A A A A 17 93 96 122
4 H4E0T0C0D0 nnnhhl 2:1+1 22.88 L Q L Y 1.94 35.14 28.19 26.26 H2 H2 H2 H13 A A A A 17 18 21 115
4 H4E0T0C0D0 nnnhhl 2:1+1 7.16 L Y V S 1.94 26.26 0.37 0.08 H2 H13 H13 H13 A A A A 17 115 118 119
4 H4E0T0C0D0 nnnhhl 2:1+1 0.81 L V S V 1.94 0.37 0.08 0.84 H2 H13 H13 H13 A A A A 17 118 119 122
4 H4E0T0C0D0 nnnnnh :2+1+1 0.82 L G V V 1.94 0.15 0.37 0.84 H2 H11 H13 H13 A A A A 17 96 118 122
4 H3E0T0C1D0 nnnlnh 2:1+1 33.13 Q L V Y 35.14 28.19 42.93 26.26 H2 H2 C3 H13 A A A A 18 21 23 115
3 H1E0T0C2D0 nnn 1+1+1 73.02 Q V F 35.14 42.93 141.00 H2 C3 C3 A A A 18 23 26
4 H4E0T0C0D0 nnnhhl 2:1+1 94.84 Y Q R F 100.35 29.97 179.37 69.66 H2 H4 H4 H4 A A A A 19 38 39 42
3 H2E0T0C1D0 lnl 3 89.39 Y V Q 100.35 12.09 155.73 H2 H2 C3 A A A 19 20 22
4 H4E0T0C0D0 nnnnnh :2+1+1 24.14 V Q G K 12.09 2.40 0.00 82.09 H2 H4 H11 H11 A A A A 20 45 97 101
4 H4E0T0C0D0 nnnhhl 2:1+1 23.61 V G L K 12.09 0.00 0.26 82.09 H2 H11 H11 H11 A A A A 20 97 100 101
4 H4E0T0C0D0 lnnnnl 2+2 30.66 V L L K 12.09 28.19 0.26 82.09 H2 H2 H11 H11 A A A A 20 21 100 101
3 H2E0T0C1D0 lll 3 65.34 V L Q 12.09 28.19 155.73 H2 H2 C3 A A A 20 21 22
4 H4E0T0C0D0 nnnhhl 2:1+1 51.96 L L K K 28.19 0.26 82.09 97.31 H2 H11 H11 H11 A A A A 21 100 101 104
4 H3E0T0C1D0 nnnnnh :2+1+1 40.91 L L K L 28.19 0.26 97.31 37.88 H2 H11 H11 C12 A A A A 21 100 104 110
4 H3E0T0C1D0 nnnnnn 1+1+1+1 23.15 L L L Y 28.19 0.26 37.88 26.26 H2 H11 C12 H13 A A A A 21 100 110 115
3 H1E0T0C2D0 lll 3 75.62 L Q V 28.19 155.73 42.93 H2 C3 C3 A A A 21 22 23
3 H0E0T0C3D0 lnl 3 87.78 V A F 42.93 79.41 141.00 C3 C3 C3 A A A 23 25 26
3 H0E0T0C3D0 lnl 3 96.74 V P F 42.93 106.30 141.00 C3 C3 C3 A A A 23 24 26
3 H0E0T0C3D0 lll 3 130.35 A F E 79.41 141.00 170.63 C3 C3 C3 A A A 25 26 27
3 H0E0T0C3D0 lnl 3 96.71 A F S 79.41 141.00 69.73 C3 C3 C3 A A A 25 26 28
3 H0E0T0C3D0 lll 3 77.65 S A P 69.73 97.29 65.92 C3 C3 C3 A A A 28 29 30
4 H2E0T0C2D0 lnnnnl 2+2 57.65 P S C R 65.92 54.16 8.28 102.24 C3 C3 H4 H4 A A A A 30 31 34 35
4 H3E0T0C1D0 nnnhhl 2:1+1 51.60 P C R Q 65.92 8.28 102.24 29.97 C3 H4 H4 H4 A A A A 30 34 35 38
4 H4E0T0C0D0 nnnhhl 2:1+1 27.33 Q A V I 82.24 5.11 3.87 18.11 H4 H4 H4 H15 A A A A 32 33 36 145
4 H3E0T0C1D0 nnnnnh :2+1+1 39.19 Q V I E 82.24 3.87 18.11 52.53 H4 H4 H15 C16 A A A A 32 36 145 149
4 H3E0T0C1D0 nnnhhl 2:1+1 60.22 Q R V E 82.24 102.24 3.87 52.53 H4 H4 H4 C16 A A A A 32 35 36 149
4 H4E0T0C0D0 hnnnnh :2+:2 5.49 A L W F 5.11 1.08 15.64 0.13 H4 H4 H15 H15 A A A A 33 37 140 144
4 H4E0T0C0D0 nnnhhl 2:1+1 2.55 A V L F 5.11 3.87 1.08 0.13 H4 H4 H4 H15 A A A A 33 36 37 144
4 H4E0T0C0D0 nnnhhl 2:1+1 29.23 A W E I 5.11 15.64 78.04 18.11 H4 H15 H15 H15 A A A A 33 140 141 145
4 H4E0T0C0D0 lnnnnh 2+:2 6.80 A V F I 5.11 3.87 0.13 18.11 H4 H4 H15 H15 A A A A 33 36 144 145
4 H4E0T0C0D0 nnnhhl 2:1+1 9.75 A W F I 5.11 15.64 0.13 18.11 H4 H15 H15 H15 A A A A 33 140 144 145
4 H3E0T0C1D0 nnnhhl 2:1+1 84.50 R V R E 102.24 3.87 179.37 52.53 H4 H4 H4 C16 A A A A 35 36 39 149
3 H3E0T0C0D0 hhl 2:1 103.86 R Q R 102.24 29.97 179.37 H4 H4 H4 A A A 35 38 39
4 H4E0T0C0D0 nnnhhl 2:1+1 3.29 V L V F 3.87 1.08 8.09 0.13 H4 H4 H4 H15 A A A A 36 37 40 144
4 H4E0T0C0D0 hnnnnh :2+:2 6.90 V V F F 3.87 8.09 0.13 15.49 H4 H4 H15 H15 A A A A 36 40 144 148
3 H3E0T0C0D0 hhl 2:1 63.78 V R V 3.87 179.37 8.09 H4 H4 H4 A A A 36 39 40
4 H4E0T0C0D0 nnnhhl 2:1+1 9.40 V F I F 3.87 0.13 18.11 15.49 H4 H15 H15 H15 A A A A 36 144 145 148
4 H3E0T0C1D0 nnnlnh 2:1+1 22.50 V I F E 3.87 18.11 15.49 52.53 H4 H15 H15 C16 A A A A 36 145 148 149
4 H4E0T0C0D0 nnnhhl 2:1+1 2.31 L V A V 1.08 8.09 0.00 0.09 H4 H4 H4 H11 A A A A 37 40 41 90
4 H4E0T0C0D0 hnnnnh :2+:2 0.68 L A V F 1.08 0.00 0.09 1.55 H4 H4 H11 H11 A A A A 37 41 90 93
4 H4E0T0C0D0 nnnnnh :2+1+1 2.35 L V V F 1.08 8.09 0.09 0.13 H4 H4 H11 H15 A A A A 37 40 90 144
3 H3E0T0C0D0 hhl 2:1 101.39 R F S 179.37 69.66 55.13 H4 H4 H4 A A A 39 42 43
3 H3E0T0C0D0 hhl 2:1 80.86 R V S 179.37 8.09 55.13 H4 H4 H4 A A A 39 40 43
4 H4E0T0C0D0 nnnhhl 2:1+1 2.13 V A V V 8.09 0.00 0.36 0.09 H4 H4 H4 H11 A A A A 40 41 44 90
4 H4E0T0C0D0 nnnnnh :2+1+1 2.61 V V V I 8.09 0.36 0.09 1.91 H4 H4 H11 H18 A A A B 40 44 90 82
4 H4E0T0C0D0 nnnnnh :2+1+1 5.95 V V F F 8.09 0.09 0.13 15.49 H4 H11 H15 H15 A A A A 40 90 144 148
4 H4E0T0C0D0 nnnnnn 1+1+1+1 6.40 V V F I 8.09 0.09 15.49 1.91 H4 H11 H15 H18 A A A B 40 90 148 82
4 H4E0T0C0D0 nnnhhl 2:1+1 16.37 V S V I 8.09 55.13 0.36 1.91 H4 H4 H4 H18 A A A B 40 43 44 82
4 H3E0T0C1D0 nnnnnh :2+1+1 35.08 V S I Y 8.09 55.13 1.91 75.18 H4 H4 H18 C19 A A B B 40 43 82 86
4 H3E0T0C1D0 nnnnnn 1+1+1+1 25.17 V F I Y 8.09 15.49 1.91 75.18 H4 H15 H18 C19 A A B B 40 148 82 86
4 H4E0T0C0D0 nnnhhl 2:1+1 0.69 A V Q A 0.00 0.36 2.40 0.00 H4 H4 H4 H11 A A A A 41 44 45 94
4 H4E0T0C0D0 hnnnnh :2+:2 0.11 A V V A 0.00 0.36 0.09 0.00 H4 H4 H11 H11 A A A A 41 44 90 94
4 H4E0T0C0D0 nnnhhl 2:1+1 0.41 A V F A 0.00 0.09 1.55 0.00 H4 H11 H11 H11 A A A A 41 90 93 94
3 H3E0T0C0D0 hhl 2:1 60.09 F Q K 69.66 2.40 108.20 H4 H4 H4 A A A 42 45 46
3 H3E0T0C0D0 hhl 2:1 77.66 F S K 69.66 55.13 108.20 H4 H4 H4 A A A 42 43 46
4 H4E0T0C0D0 lnnnnh 2+:2 46.60 S V I R 55.13 0.36 1.91 129.00 H4 H4 H18 H18 A A B B 43 44 82 85
4 H3E0T0C1D0 nnnlnh 2:1+1 65.31 S I R Y 55.13 1.91 129.00 75.18 H4 H18 H18 C19 A B B B 43 82 85 86
5 H5E0T0C0D0 lhnnhnnnnn 2:1+1+1 0.47 V G V T I 0.36 0.00 0.09 0.00 1.91 H4 H11 H11 H11 H18 A A A A B 44 87 90 91 82
4 H4E0T0C0D0 nnnhhl 2:1+1 0.11 V V T A 0.36 0.09 0.00 0.00 H4 H11 H11 H11 A A A A 44 90 91 94
4 H4E0T0C0D0 hnnnnh :2+:2 0.09 V V T A 0.36 0.00 0.00 0.00 H4 H4 H11 H11 A A A A 44 48 91 94
4 H4E0T0C0D0 nnnnnh :2+1+1 1.32 V V T I 0.36 0.00 0.00 4.93 H4 H4 H11 H18 A A A B 44 48 91 78
4 H4E0T0C0D0 nnnnnh :2+1+1 1.80 V T I I 0.36 0.00 4.93 1.91 H4 H11 H18 H18 A A B B 44 91 78 82
4 H4E0T0C0D0 nnnhhl 2:1+1 12.34 V E V I 0.36 44.07 0.00 4.93 H4 H4 H4 H18 A A A B 44 47 48 78
4 H4E0T0C0D0 hnnnnh :2+:2 12.82 V E I I 0.36 44.07 4.93 1.91 H4 H4 H18 H18 A A B B 44 47 78 82
4 H4E0T0C0D0 nnnhhl 2:1+1 0.69 V Q V A 0.36 2.40 0.00 0.00 H4 H4 H4 H11 A A A A 44 45 48 94
4 H4E0T0C0D0 nnnhhh :3+1 34.05 V I I R 0.36 4.93 1.91 129.00 H4 H18 H18 H18 A B B B 44 78 82 85
4 H4E0T0C0D0 nnnhhl 2:1+1 11.92 Q V E V 2.40 0.00 42.71 2.57 H4 H4 H4 H11 A A A A 45 48 49 98
4 H4E0T0C0D0 hnnnnh :2+:2 1.24 Q V A V 2.40 0.00 0.00 2.57 H4 H4 H11 H11 A A A A 45 48 94 98
4 H4E0T0C0D0 nnnhhl 2:1+1 1.24 Q A G V 2.40 0.00 0.00 2.57 H4 H11 H11 H11 A A A A 45 94 97 98
4 H4E0T0C0D0 nnnhhl 2:1+1 21.77 Q G V K 2.40 0.00 2.57 82.09 H4 H11 H11 H11 A A A A 45 97 98 101
4 H4E0T0C0D0 hnnnnh :2+:2 32.44 Q E V K 2.40 42.71 2.57 82.09 H4 H4 H11 H11 A A A A 45 49 98 101
3 H3E0T0C0D0 hhl 2:1 51.10 Q K E 2.40 108.20 42.71 H4 H4 H4 A A A 45 46 49
3 H3E0T0C0D0 hhl 2:1 105.30 K E K 108.20 42.71 165.00 H4 H4 H4 A A A 46 49 50
3 H3E0T0C0D0 hhl 2:1 105.76 K E K 108.20 44.07 165.00 H4 H4 H4 A A A 46 47 50
5 H4E0T0C1D0 lnnnhhnlnn 2:2+1 23.97 E V N L I 44.07 0.00 70.69 0.14 4.93 H4 H4 H4 C5 H18 A A A A B 47 48 51 52 78
3 H3E0T0C0D0 hhl 2:1 93.25 E K N 44.07 165.00 70.69 H4 H4 H4 A A A 47 50 51
4 H3E0T0C1D0 nnnnnn 1+1+1+1 2.55 V L L F 0.00 0.14 10.05 0.00 H4 C5 H6 H11 A A A A 48 52 56 95
4 H3E0T0C1D0 nnnnnn 1+1+1+1 0.04 V L F L 0.00 0.14 0.00 0.00 H4 C5 H11 H18 A A A B 48 52 95 75
4 H4E0T0C0D0 nnnhhl 2:1+1 0.00 V T A F 0.00 0.00 0.00 0.00 H4 H11 H11 H11 A A A A 48 91 94 95
4 H4E0T0C0D0 nnnnnh :2+1+1 0.00 V T F L 0.00 0.00 0.00 0.00 H4 H11 H11 H18 A A A B 48 91 95 75
4 H4E0T0C0D0 nnnhhl 2:1+1 0.64 V A F V 0.00 0.00 0.00 2.57 H4 H11 H11 H11 A A A A 48 94 95 98
4 H4E0T0C0D0 nnnnnh :2+1+1 3.16 V L F V 0.00 10.05 0.00 2.57 H4 H6 H11 H11 A A A A 48 56 95 98
4 H4E0T0C0D0 lnnnnn 2+1+1 13.83 V E L V 0.00 42.71 10.05 2.57 H4 H4 H6 H11 A A A A 48 49 56 98
4 H3E0T0C1D0 nnnnnh :2+1+1 1.27 V L L I 0.00 0.14 0.00 4.93 H4 C5 H18 H18 A A B B 48 52 75 78
4 H4E0T0C0D0 nnnnnh :2+1+1 1.23 V T L I 0.00 0.00 0.00 4.93 H4 H11 H18 H18 A A B B 48 91 75 78
3 H3E0T0C0D0 nnl 2+1 110.06 E K K 42.71 165.00 122.48 H4 H4 H6 A A A 49 50 53
3 H3E0T0C0D0 nhn :2+1 58.41 E K L 42.71 122.48 10.05 H4 H6 H6 A A A 49 53 56
4 H3E0T0C1D0 lnnnnn 2+1+1 42.43 N L Y Q 70.69 0.14 49.20 49.68 H4 C5 H6 H18 A A A B 51 52 55 74
4 H3E0T0C1D0 lnnnnh 2+:2 31.36 N L Q I 70.69 0.14 49.68 4.93 H4 C5 H18 H18 A A B B 51 52 74 78
4 H3E0T0C1D0 lnnnnn 2+1+1 14.85 L Y L V 0.14 49.20 10.05 0.00 C5 H6 H6 H18 A A A B 52 55 56 71
4 H3E0T0C1D0 nnnnnh :2+1+1 24.76 L Y V Q 0.14 49.20 0.00 49.68 C5 H6 H18 H18 A A B B 52 55 71 74
4 H3E0T0C1D0 nnnnnn 1+1+1+1 2.55 L L F V 0.14 10.05 0.00 0.00 C5 H6 H11 H18 A A A B 52 56 95 71
4 H3E0T0C1D0 nnnnnh :2+1+1 0.04 L F V L 0.14 0.00 0.00 0.00 C5 H11 H18 H18 A A B B 52 95 71 75
4 H3E0T0C1D0 nnnhhl 2:1+1 12.46 L V Q L 0.14 0.00 49.68 0.00 C5 H18 H18 H18 A B B B 52 71 74 75
3 H2E0T0C1D0 lnl 3 45.62 L S Y 0.14 87.52 49.20 C5 H6 H6 A A A 52 54 55
4 H3E0T0C1D0 nnnhhl 2:1+1 13.69 L Q L I 0.14 49.68 0.00 4.93 C5 H18 H18 H18 A B B B 52 74 75 78
3 H2E0T0C1D0 nhl 2:1 71.66 K L D 122.48 10.05 82.45 H6 H6 C7 A A A 53 56 57
3 H2E0T0C1D0 nnl 2+1 97.48 K S D 122.48 87.52 82.45 H6 H6 C7 A A A 53 54 57
3 H1E0T0C2D0 nnl 2+1 89.61 S D D 87.52 82.45 98.85 H6 C7 C7 A A A 54 57 58
3 H2E0T0C1D0 nnl 2+1 78.52 S Y D 87.52 49.20 98.85 H6 H6 C7 A A A 54 55 58
3 H2E0T0C1D0 nnl 2+1 40.56 L D K 10.05 82.45 29.19 H6 C7 H11 A A A 56 57 102
4 H1E0T0C3D0 llnlnn 3+1 64.53 H V E T 130.33 0.00 96.07 31.71 C7 C7 C7 H8 A A A A 60 61 62 66
4 H1E0T0C3D0 llnlnn 3+1 75.59 H V E E 130.33 0.00 96.07 75.97 C7 C7 C7 H11 A A A A 60 61 62 106
4 H1E0T0C3D0 llnlnn 3+1 39.59 V E S T 0.00 96.07 30.57 31.71 C7 C7 C7 H8 A A A A 61 62 63 66
4 H1E0T0C3D0 llnlnn 3+1 31.71 V E S L 0.00 96.07 30.57 0.19 C7 C7 C7 H11 A A A A 61 62 63 103
4 H2E0T0C2D0 lnnnnh 2+:2 43.06 V E L E 0.00 96.07 0.19 75.97 C7 C7 H11 H11 A A A A 61 62 103 106
4 H3E0T0C1D0 nnnlnh 2:1+1 16.22 S I A L 30.57 33.80 0.31 0.19 C7 H8 H8 H11 A A A A 63 64 67 103
4 H3E0T0C1D0 lnnnnh 2+:2 34.17 S I L Q 30.57 33.80 0.19 72.14 C7 H8 H11 H11 A A A A 63 64 103 107
3 H2E0T0C1D0 lll 3 54.17 S I D 30.57 33.80 98.15 C7 H8 H8 A A A 63 64 65
4 H2E0T0C2D0 lnnnnl 2+2 15.65 V S T A 0.00 30.57 31.71 0.31 C7 C7 H8 H8 A A A A 61 63 66 67
4 H2E0T0C2D0 lnnnnn 2+1+1 7.77 V S A L 0.00 30.57 0.31 0.19 C7 C7 H8 H11 A A A A 61 63 67 103
3 H2E0T0C1D0 lnl 3 53.48 S D T 30.57 98.15 31.71 C7 H8 H8 A A A 63 65 66
4 H4E0T0C0D0 nnnnnh :2+1+1 26.79 I L Q A 33.80 0.19 72.14 1.04 H8 H11 H11 H13 A A A A 64 103 107 114
4 H4E0T0C0D0 nnnnnh :2+1+1 8.85 I L A V 33.80 0.19 1.04 0.37 H8 H11 H13 H13 A A A A 64 103 114 118
4 H3E0T0C1D0 nnnnnn 1+1+1+1 48.24 I Q D A 33.80 72.14 85.98 1.04 H8 H11 C12 H13 A A A A 64 107 111 114
4 H3E0T0C1D0 lnnlnn 3+1 42.05 I D S A 33.80 85.98 47.37 1.04 H8 C12 H13 H13 A A A A 64 111 113 114
4 H4E0T0C0D0 nnnhhl 2:1+1 40.86 I S A Q 33.80 47.37 1.04 81.22 H8 H13 H13 H13 A A A A 64 113 114 117
4 H4E0T0C0D0 nnnhhl 2:1+1 29.11 I A Q V 33.80 1.04 81.22 0.37 H8 H13 H13 H13 A A A A 64 114 117 118
4 H4E0T0C0D0 nnnnnh :2+1+1 8.67 I A L V 33.80 0.31 0.19 0.37 H8 H8 H11 H13 A A A A 64 67 103 118
4 H4E0T0C0D0 hnnnnh :2+:2 11.13 I A V F 33.80 0.31 0.37 10.06 H8 H8 H13 H13 A A A A 64 67 118 121
4 H4E0T0C0D0 nnnhhl 2:1+1 40.49 I A R F 33.80 0.31 117.80 10.06 H8 H8 H8 H13 A A A A 64 67 68 121
4 H4E0T0C0D0 hnnnnh :2+:2 60.72 I R Q F 33.80 117.80 81.22 10.06 H8 H8 H13 H13 A A A A 64 68 117 121
3 H3E0T0C0D0 hhl 2:1 83.25 I D R 33.80 98.15 117.80 H8 H8 H8 A A A 64 65 68
4 H4E0T0C0D0 nnnhhl 2:1+1 31.36 I Q V F 33.80 81.22 0.37 10.06 H8 H13 H13 H13 A A A A 64 117 118 121
3 H3E0T0C0D0 hhl 2:1 104.64 D R I 98.15 117.80 97.96 H8 H8 H8 A A A 65 68 69
3 H3E0T0C0D0 hhl 2:1 75.94 D T I 98.15 31.71 97.96 H8 H8 H8 A A A 65 66 69
4 H3E0T0C1D0 nnnhhl 2:1+1 12.74 V T A I 0.00 31.71 0.31 18.92 C7 H8 H8 H8 A A A A 61 66 67 70
4 H2E0T0C2D0 lnnnnh 2+:2 45.24 H V T I 130.33 0.00 31.71 18.92 C7 C7 H8 H8 A A A A 60 61 66 70
3 H3E0T0C0D0 hhl 2:1 49.53 T I I 31.71 97.96 18.92 H8 H8 H8 A A A 66 69 70
4 H4E0T0C0D0 nnnhhl 2:1+1 5.14 A I F L 0.31 18.92 0.96 0.35 H8 H8 H8 H11 A A A A 67 70 71 99
4 H3E0T0C1D0 nnnnnh :2+1+1 4.90 V A I L 0.00 0.31 18.92 0.35 C7 H8 H8 H11 A A A A 61 67 70 99
4 H3E0T0C1D0 nnnnnh :2+1+1 0.21 V A L L 0.00 0.31 0.35 0.19 C7 H8 H11 H11 A A A A 61 67 99 103
4 H4E0T0C0D0 nnnnnh :2+1+1 0.30 A L L V 0.31 0.35 0.19 0.37 H8 H11 H11 H13 A A A A 67 99 103 118
4 H4E0T0C0D0 nnnnnh :2+1+1 2.77 A L V F 0.31 0.35 0.37 10.06 H8 H11 H13 H13 A A A A 67 99 118 121
4 H4E0T0C0D0 nnnnnh :2+1+1 2.92 A F L F 0.31 0.96 0.35 10.06 H8 H8 H11 H13 A A A A 67 71 99 121
4 H4E0T0C0D0 nnnhhl 2:1+1 32.28 A R F F 0.31 117.80 0.96 10.06 H8 H8 H8 H13 A A A A 67 68 71 121
4 H4E0T0C0D0 nnnhhl 2:1+1 47.12 R F N F 117.80 0.96 59.68 10.06 H8 H8 H8 H13 A A A A 68 71 72 121
3 H3E0T0C0D0 hhl 2:1 91.81 R I N 117.80 97.96 59.68 H8 H8 H8 A A A 68 69 72
3 H3E0T0C0D0 hhl 2:1 80.60 I N Q 97.96 59.68 84.15 H8 H8 H8 A A A 69 72 73
3 H3E0T0C0D0 hhl 2:1 67.01 I I Q 97.96 18.92 84.15 H8 H8 H8 A A A 69 70 73
4 H4E0T0C0D0 nnnhhl 2:1+1 0.39 F V M F 0.96 0.00 0.60 0.00 H8 H8 H8 H11 A A A A 71 74 75 95
4 H4E0T0C0D0 nnnhhl 2:1+1 4.97 I F V F 18.92 0.96 0.00 0.00 H8 H8 H8 H11 A A A A 70 71 74 95
4 H4E0T0C0D0 hnnnnh :2+:2 0.39 F M I F 0.96 0.60 0.00 0.00 H8 H8 H11 H11 A A A A 71 75 92 95
4 H4E0T0C0D0 nnnhhl 2:1+1 0.28 F I F G 0.96 0.00 0.00 0.15 H8 H11 H11 H11 A A A A 71 92 95 96
4 H4E0T0C0D0 nnnhhl 2:1+1 0.36 F F G L 0.96 0.00 0.15 0.35 H8 H11 H11 H11 A A A A 71 95 96 99
4 H4E0T0C0D0 lnnnnh 2+:2 5.06 I F F L 18.92 0.96 0.00 0.35 H8 H8 H11 H11 A A A A 70 71 95 99
4 H4E0T0C0D0 lnnnnh 2+:2 24.63 F N F F 0.96 59.68 10.06 27.82 H8 H8 H13 H13 A A A A 71 72 121 125
4 H4E0T0C0D0 nnnhhl 2:1+1 22.27 F N M F 0.96 59.68 0.60 27.82 H8 H8 H8 H13 A A A A 71 72 75 125
4 H4E0T0C0D0 nnnhhl 2:1+1 9.92 F F V F 0.96 10.06 0.84 27.82 H8 H13 H13 H13 A A A A 71 121 122 125
4 H4E0T0C0D0 nnnnnh :2+1+1 0.49 F I G V 0.96 0.00 0.15 0.84 H8 H11 H11 H13 A A A A 71 92 96 122
4 H4E0T0C0D0 nnnnnh :2+1+1 7.41 F I V F 0.96 0.00 0.84 27.82 H8 H11 H13 H13 A A A A 71 92 122 125
4 H4E0T0C0D0 nnnnnh :2+1+1 7.34 F M I F 0.96 0.60 0.00 27.82 H8 H8 H11 H13 A A A A 71 75 92 125
4 H4E0T0C0D0 nnnhhl 2:1+1 51.00 N M E F 59.68 0.60 115.89 27.82 H8 H8 H8 H13 A A A A 72 75 76 125
3 H3E0T0C0D0 hhl 2:1 86.57 N Q E 59.68 84.15 115.89 H8 H8 H8 A A A 72 73 76
4 H4E0T0C0D0 nnnhhl 2:1+1 46.47 Q V K L 84.15 0.00 67.56 34.18 H8 H8 H8 H18 A A A B 73 74 77 68
4 H4E0T0C0D0 nnnhhl 2:1+1 34.31 I Q V L 18.92 84.15 0.00 34.18 H8 H8 H8 H18 A A A B 70 73 74 68
3 H3E0T0C0D0 hhl 2:1 89.20 Q E K 84.15 115.89 67.56 H8 H8 H8 A A A 73 76 77
4 H4E0T0C0D0 lnnnnh 2+:2 0.79 M E T I 0.60 2.56 0.00 0.00 H8 H8 H11 H11 A A A A 75 78 91 92
4 H4E0T0C0D0 nnnnnh :2+1+1 0.79 M E T L 0.60 2.56 0.00 0.00 H8 H8 H11 H18 A A A B 75 78 91 75
4 H3E0T1C0D0 nnnlnh 2:1+1 8.95 M E F I 0.60 2.56 32.63 0.00 H8 H8 T9 H11 A A A A 75 78 79 92
4 H4E0T0C0D0 nnnhhl 2:1+1 0.79 V M E L 0.00 0.60 2.56 0.00 H8 H8 H8 H18 A A A B 74 75 78 75
4 H3E0T1C0D0 lnnnnn 2+1+1 44.23 M E F F 0.60 115.89 32.63 27.82 H8 H8 T9 H13 A A A A 75 76 79 125
4 H4E0T0C0D0 nnnhhl 2:1+1 0.15 M T I F 0.60 0.00 0.00 0.00 H8 H11 H11 H11 A A A A 75 91 92 95
4 H4E0T0C0D0 nnnnnh :2+1+1 0.15 M T F L 0.60 0.00 0.00 0.00 H8 H11 H11 H18 A A A B 75 91 95 75
4 H4E0T0C0D0 lnnnnn 2+1+1 0.15 V M F L 0.00 0.60 0.00 0.00 H8 H8 H11 H18 A A A B 74 75 95 75
4 H3E0T1C0D0 nnnnnn 1+1+1+1 15.26 M F I F 0.60 32.63 0.00 27.82 H8 T9 H11 H13 A A A A 75 79 92 125
3 H2E0T1C0D0 nnl 2+1 103.17 E K E 115.89 67.56 126.07 H8 H8 T9 A A A 76 77 80
4 H4E0T0C0D0 nnnhhl 2:1+1 17.53 V K E G 0.00 67.56 2.56 0.00 H8 H8 H8 H18 A A A B 74 77 78 72
4 H4E0T0C0D0 lnnnnh 2+:2 20.45 K E G A 67.56 2.56 0.00 11.68 H8 H8 H18 H18 A A B B 77 78 72 76
4 H4E0T0C0D0 nnnhhl 2:1+1 25.58 K L G G 67.56 34.18 0.59 0.00 H8 H18 H18 H18 A B B B 77 68 69 72
4 H4E0T0C0D0 hnnnnh :2+:2 25.44 V K L G 0.00 67.56 34.18 0.00 H8 H8 H18 H18 A A B B 74 77 68 72
4 H4E0T0C0D0 nnnhhl 2:1+1 41.84 K G G R 67.56 0.59 0.00 99.22 H8 H18 H18 H18 A B B B 77 69 72 73
4 H4E0T0C0D0 nnnhhl 2:1+1 44.62 K G R A 67.56 0.00 99.22 11.68 H8 H18 H18 H18 A B B B 77 72 73 76
3 H2E0T1C0D0 lnl 3 65.40 K E E 67.56 2.56 126.07 H8 H8 T9 A A A 77 78 80
3 H2E0T1C0D0 nnn 1+1+1 97.62 K E R 67.56 126.07 99.22 H8 T9 H18 A A B 77 80 73
4 H3E0T0C1D0 lnnlnn 3+1 39.33 K S L G 67.56 54.98 34.18 0.59 H8 C17 H18 H18 A B B B 77 66 68 69
4 H3E0T0C1D0 nnnnnh :2+1+1 55.59 K S G R 67.56 54.98 0.59 99.22 H8 C17 H18 H18 A B B B 77 66 69 73
5 H5E0T0C0D0 hnnnnnnnhn :2+:2+1 1.33 E R T L G 2.56 4.08 0.00 0.00 0.00 H8 H11 H11 H18 H18 A A A B B 78 88 91 75 79
4 H4E0T0C0D0 nnnhhl 2:1+1 1.66 E R T I 2.56 4.08 0.00 0.00 H8 H11 H11 H11 A A A A 78 88 91 92
4 H2E0T2C0D0 lnnlnn 3+1 30.50 E F D R 2.56 32.63 82.73 4.08 H8 T9 T9 H11 A A A A 78 79 81 88
4 H3E0T1C0D0 nnnnnn 1+1+1+1 25.26 E D R A 2.56 82.73 4.08 11.68 H8 T9 H11 H18 A A A B 78 81 88 76
4 H3E0T1C0D0 lnnnnh 2+:2 9.82 E F R I 2.56 32.63 4.08 0.00 H8 T9 H11 H11 A A A A 78 79 88 92
5 H5E0T0C0D0 lhnnhnnnnn 2:1+1+1 3.66 E R L A G 2.56 4.08 0.00 11.68 0.00 H8 H11 H18 H18 H18 A A B B B 78 88 75 76 79
3 H1E0T2C0D0 lnl 3 70.45 E E D 2.56 126.07 82.73 H8 T9 T9 A A A 78 80 81
4 H4E0T0C0D0 hnnnnh :2+:2 0.64 V E G L 0.00 2.56 0.00 0.00 H8 H8 H18 H18 A A B B 74 78 72 75
4 H4E0T0C0D0 nnnhhl 2:1+1 3.56 E G L A 2.56 0.00 0.00 11.68 H8 H18 H18 H18 A B B B 78 72 75 76
4 H0E0T1C3D0 llnlnn 3+1 54.95 F G I I 32.63 57.90 83.78 45.47 T9 C10 C10 C10 A A A A 79 82 83 84
4 H1E0T1C2D0 lnnnnn 2+1+1 41.49 F I I R 32.63 83.78 45.47 4.08 T9 C10 C10 H11 A A A A 79 83 84 88
4 H2E0T1C1D0 lnnnnn 2+1+1 20.57 F I R I 32.63 45.47 4.08 0.11 T9 C10 H11 H11 A A A A 79 84 88 89
4 H2E0T1C1D0 nnnnnn 1+1+1+1 19.89 F I I T 32.63 45.47 0.11 1.36 T9 C10 H11 H13 A A A A 79 84 89 130
4 H0E0T2C2D0 llnlnl 4 64.26 F D G I 32.63 82.73 57.90 83.78 T9 T9 C10 C10 A A A A 79 81 82 83
4 H1E0T2C1D0 lnnlnn 3+1 50.81 F D I R 32.63 82.73 83.78 4.08 T9 T9 C10 H11 A A A A 79 81 83 88
4 H3E0T1C0D0 nnnhhl 2:1+1 9.21 F R I I 32.63 4.08 0.11 0.00 T9 H11 H11 H11 A A A A 79 88 89 92
4 H3E0T1C0D0 nnnnnh :2+1+1 8.53 F I I T 32.63 0.11 0.00 1.36 T9 H11 H11 H13 A A A A 79 89 92 130
4 H3E0T1C0D0 nnnnnh :2+1+1 15.45 F I F T 32.63 0.00 27.82 1.36 T9 H11 H13 H13 A A A A 79 92 125 130
4 H1E0T0C3D0 llnlnn 3+1 37.67 I I N R 83.78 45.47 17.35 4.08 C10 C10 C10 H11 A A A A 83 84 85 88
4 H2E0T0C2D0 lnnnnn 2+1+1 38.95 I N R D 83.78 17.35 4.08 50.60 C10 C10 H11 H18 A A A B 83 85 88 80
4 H2E0T0C2D0 lnnnnl 2+2 16.75 I N R I 45.47 17.35 4.08 0.11 C10 C10 H11 H11 A A A A 84 85 88 89
4 H2E0T0C2D0 lnnnnn 2+1+1 28.84 I N I W 45.47 17.35 0.11 52.43 C10 C10 H11 H13 A A A A 84 85 89 133
4 H3E0T0C1D0 nnnnnh :2+1+1 24.84 I I T W 45.47 0.11 1.36 52.43 C10 H11 H13 H13 A A A A 84 89 130 133
4 H3E0T0C1D0 nnnhhl 2:1+1 43.86 I N T W 45.47 76.18 1.36 52.43 C10 H13 H13 H13 A A A A 84 129 130 133
4 H3E0T0C1D0 llnlnn 3+1 17.14 N W G N 17.35 14.13 0.00 37.09 C10 H11 H11 H18 A A A B 85 86 87 83
4 H3E0T0C1D0 nnnlnh 2:1+1 21.01 N W I W 17.35 14.13 0.11 52.43 C10 H11 H11 H13 A A A A 85 86 89 133
4 H3E0T0C1D0 lnnlnn 3+1 5.36 N G R G 17.35 0.00 4.08 0.00 C10 H11 H11 H18 A A A B 85 87 88 79
4 H3E0T0C1D0 lnnnnn 2+1+1 18.01 N R G D 17.35 4.08 0.00 50.60 C10 H11 H18 H18 A A B B 85 88 79 80
4 H3E0T0C1D0 nnnhhl 2:1+1 26.26 N G D N 17.35 0.00 50.60 37.09 C10 H18 H18 H18 A B B B 85 79 80 83
4 H3E0T0C1D0 lnnnnh 2+:2 13.61 N G G N 17.35 0.00 0.00 37.09 C10 H11 H18 H18 A A B B 85 87 79 83
5 H5E0T0C0D0 lhhnhhnlnn 2:2+1 10.98 W G W G F 14.13 15.45 15.64 9.53 0.13 H11 H15 H15 H15 H15 A A A A A 86 139 140 143 144
4 H4E0T0C0D0 hnnnnh :2+:2 7.50 W I W F 14.13 0.11 15.64 0.13 H11 H11 H15 H15 A A A A 86 89 140 144
4 H4E0T0C0D0 nnnhhl 2:1+1 3.62 W I V F 14.13 0.11 0.09 0.13 H11 H11 H11 H15 A A A A 86 89 90 144
4 H4E0T0C0D0 hnnnnh :2+:2 7.46 W V F F 14.13 0.09 0.13 15.49 H11 H11 H15 H15 A A A A 86 90 144 148
4 H4E0T0C0D0 nnnhhl 2:1+1 15.40 W G F K 14.13 9.53 0.13 37.82 H11 H15 H15 H15 A A A A 86 143 144 147
4 H4E0T0C0D0 nnnhhl 2:1+1 16.89 W F K F 14.13 0.13 37.82 15.49 H11 H15 H15 H15 A A A A 86 144 147 148
4 H4E0T0C0D0 lnnnnh 2+:2 18.67 W I W I 14.13 0.11 52.43 8.01 H11 H11 H13 H13 A A A A 86 89 133 134
4 H3E0T0C1D0 lnnnnn 2+1+1 33.54 W W I N 14.13 52.43 8.01 59.58 H11 H13 H13 C14 A A A A 86 133 134 137
4 H4E0T0C0D0 lnnnnn 2+1+1 13.31 W I G W 14.13 8.01 15.45 15.64 H11 H13 H15 H15 A A A A 86 134 139 140
4 H4E0T0C0D0 nnnnnh :2+1+1 9.47 W I I W 14.13 0.11 8.01 15.64 H11 H11 H13 H15 A A A A 86 89 134 140
3 H2E0T0C1D0 nnn 1+1+1 27.75 W N G 14.13 59.58 9.53 H11 C14 H15 A A A 86 137 143
5 H5E0T0C0D0 lnnnnnnlnn 2+2+1 20.91 W G K F N 14.13 0.00 37.82 15.49 37.09 H11 H11 H15 H15 H18 A A A A B 86 87 147 148 83
4 H4E0T0C0D0 nnnhhl 2:1+1 7.43 W G V F 14.13 0.00 0.09 15.49 H11 H11 H11 H15 A A A A 86 87 90 148
5 H5E0T0C0D0 lnnnnnnlnn 2+2+1 18.46 G K F I N 0.00 37.82 15.49 1.91 37.09 H11 H15 H15 H18 H18 A A A B B 87 147 148 82 83
4 H4E0T0C0D0 nnnnnh :2+1+1 4.37 G V F I 0.00 0.09 15.49 1.91 H11 H11 H15 H18 A A A B 87 90 148 82
4 H4E0T0C0D0 hnnnnh :2+:2 0.48 G T G I 0.00 0.00 0.00 1.91 H11 H11 H18 H18 A A B B 87 91 79 82
4 H4E0T0C0D0 nnnhhl 2:1+1 9.75 G G I N 0.00 0.00 1.91 37.09 H11 H18 H18 H18 A B B B 87 79 82 83
4 H4E0T0C0D0 nnnhhl 2:1+1 1.02 G R T G 0.00 4.08 0.00 0.00 H11 H11 H11 H18 A A A B 87 88 91 79
4 H4E0T0C0D0 nnnhhl 2:1+1 16.59 R A G D 4.08 11.68 0.00 50.60 H11 H18 H18 H18 A B B B 88 76 79 80
4 H4E0T0C0D0 nnnhhl 2:1+1 0.42 I I F I 0.11 0.00 1.55 0.00 H11 H11 H11 H13 A A A A 89 92 93 126
4 H4E0T0C0D0 hnnnnh :2+:2 0.37 I I I T 0.11 0.00 0.00 1.36 H11 H11 H13 H13 A A A A 89 92 126 130
4 H4E0T0C0D0 nnnhhh :3+1 2.37 I I T I 0.11 0.00 1.36 8.01 H11 H13 H13 H13 A A A A 89 126 130 134
4 H4E0T0C0D0 nnnnnh :2+1+1 5.94 I I I W 0.11 0.00 8.01 15.64 H11 H13 H13 H15 A A A A 89 126 134 140
4 H4E0T0C0D0 nnnnnh :2+1+1 4.33 I F I W 0.11 1.55 0.00 15.64 H11 H11 H13 H15 A A A A 89 93 126 140
3 H3E0T0C0D0 hhl 2:1 0.58 I V F 0.11 0.09 1.55 H11 H11 H11 A A A 89 90 93
4 H4E0T0C0D0 nnnhhl 2:1+1 15.48 I T W I 0.11 1.36 52.43 8.01 H11 H13 H13 H13 A A A A 89 130 133 134
4 H4E0T0C0D0 nnnhhl 2:1+1 1.71 T I G I 0.00 4.93 0.00 1.91 H11 H18 H18 H18 A B B B 91 78 79 82
4 H4E0T0C0D0 nnnhhl 2:1+1 1.23 T L I G 0.00 0.00 4.93 0.00 H11 H18 H18 H18 A B B B 91 75 78 79
4 H4E0T0C0D0 nnnhhl 2:1+1 0.64 I F G V 0.00 1.55 0.15 0.84 H11 H11 H11 H13 A A A A 92 93 96 122
4 H4E0T0C0D0 lnnnnh 2+:2 0.60 I F V I 0.00 1.55 0.84 0.00 H11 H11 H13 H13 A A A A 92 93 122 126
4 H4E0T0C0D0 nnnhhl 2:1+1 7.17 I V F I 0.00 0.84 27.82 0.00 H11 H13 H13 H13 A A A A 92 122 125 126
4 H4E0T0C0D0 nnnhhl 2:1+1 7.29 I F I T 0.00 27.82 0.00 1.36 H11 H13 H13 H13 A A A A 92 125 126 130
4 H4E0T0C0D0 nnnhhl 2:1+1 0.28 G L L V 0.15 0.35 0.26 0.37 H11 H11 H11 H13 A A A A 96 99 100 118
4 H3E0T0C1D0 nnnhhl 2:1+1 33.91 L L K L 0.26 0.19 97.31 37.88 H11 H11 H11 C12 A A A A 100 103 104 110
4 H3E0T0C1D0 nnnnnh :2+1+1 9.84 L L L A 0.26 0.19 37.88 1.04 H11 H11 C12 H13 A A A A 100 103 110 114
4 H4E0T0C0D0 nnnhhl 2:1+1 0.29 L L L V 0.35 0.26 0.19 0.37 H11 H11 H11 H13 A A A A 99 100 103 118
4 H4E0T0C0D0 hnnnnh :2+:2 0.46 L L A V 0.26 0.19 1.04 0.37 H11 H11 H13 H13 A A A A 100 103 114 118
4 H3E0T0C1D0 lnnnnn 2+1+1 16.36 L L A Y 0.26 37.88 1.04 26.26 H11 C12 H13 H13 A A A A 100 110 114 115
4 H4E0T0C0D0 nnnhhl 2:1+1 6.98 L A Y V 0.26 1.04 26.26 0.37 H11 H13 H13 H13 A A A A 100 114 115 118
3 H3E0T0C0D0 hhl 2:1 37.95 V K K 2.57 82.09 29.19 H11 H11 H11 A A A 98 101 102
3 H3E0T0C0D0 hhl 2:1 66.48 K K Q 82.09 29.19 88.15 H11 H11 H11 A A A 101 102 105
3 H3E0T0C0D0 hhl 2:1 89.18 K K Q 82.09 97.31 88.15 H11 H11 H11 A A A 101 104 105
4 H3E0T0C1D0 nnnhhl 2:1+1 51.88 L K Q L 0.19 97.31 72.14 37.88 H11 H11 H11 C12 A A A A 103 104 107 110
4 H3E0T0C1D0 nnnnnh :2+1+1 27.81 L Q L A 0.19 72.14 37.88 1.04 H11 H11 C12 H13 A A A A 103 107 110 114
3 H3E0T0C0D0 hhl 2:1 49.43 L E Q 0.19 75.97 72.14 H11 H11 H11 A A A 103 106 107
4 H3E0T0C1D0 nnnhhl 2:1+1 26.34 V K L E 0.00 29.19 0.19 75.97 C7 H11 H11 H11 A A A A 61 102 103 106
4 H3E0T0C1D0 nnnhhl 2:1+1 7.43 V L K L 0.00 0.35 29.19 0.19 C7 H11 H11 H11 A A A A 61 99 102 103
4 H2E0T0C2D0 llnlnh 3:1 93.93 K Q I A 97.31 72.14 133.94 72.33 H11 H11 C12 C12 A A A A 104 107 108 109
4 H2E0T0C2D0 lnnlnh 3:1 69.91 K Q A L 97.31 72.14 72.33 37.88 H11 H11 C12 C12 A A A A 104 107 109 110
3 H2E0T0C1D0 nnl 2+1 106.47 K Q I 97.31 88.15 133.94 H11 H11 C12 A A A 104 105 108
4 H2E0T0C2D0 lnnnnn 2+1+1 49.26 Q L D A 72.14 37.88 85.98 1.04 H11 C12 C12 H13 A A A A 107 110 111 114
3 H2E0T0C1D0 lll 3 94.02 E Q I 75.97 72.14 133.94 H11 H11 C12 A A A 106 107 108
3 H2E0T0C1D0 lnl 3 99.35 Q E I 88.15 75.97 133.94 H11 H11 C12 A A A 105 106 108
4 H2E0T0C2D0 lnnnnl 2+2 37.79 L D A Y 37.88 85.98 1.04 26.26 C12 C12 H13 H13 A A A A 110 111 114 115
3 H2E0T0C1D0 lll 3 73.02 D V S 85.98 85.72 47.37 C12 H13 H13 A A A 111 112 113
3 H2E0T0C1D0 nhl 2:1 65.99 D V Y 85.98 85.72 26.26 C12 H13 H13 A A A 111 112 115
3 H3E0T0C0D0 hhl 2:1 66.97 V Y K 85.72 26.26 88.94 H13 H13 H13 A A A 112 115 116
3 H3E0T0C0D0 hhl 2:1 74.01 V S K 85.72 47.37 88.94 H13 H13 H13 A A A 112 113 116
3 H3E0T0C0D0 hhl 2:1 72.51 S K Q 47.37 88.94 81.22 H13 H13 H13 A A A 113 116 117
3 H3E0T0C0D0 hhl 2:1 69.25 K Q S 88.94 81.22 37.58 H13 H13 H13 A A A 116 117 120
3 H3E0T0C0D0 hhl 2:1 42.95 Q S F 81.22 37.58 10.06 H13 H13 H13 A A A 117 120 121
3 H3E0T0C0D0 hhl 2:1 3.76 V F V 0.37 10.06 0.84 H13 H13 H13 A A A 118 121 122
3 H3E0T0C0D0 hhl 2:1 41.90 S A E 37.58 0.27 87.84 H13 H13 H13 A A A 120 123 124
3 H3E0T0C0D0 hhl 2:1 45.16 S F E 37.58 10.06 87.84 H13 H13 H13 A A A 120 121 124
3 H3E0T0C0D0 hhl 2:1 41.91 F E F 10.06 87.84 27.82 H13 H13 H13 A A A 121 124 125
3 H3E0T0C0D0 hhl 2:1 86.10 E M N 87.84 40.02 130.44 H13 H13 H13 A A A 124 127 128
3 H3E0T0C0D0 hhl 2:1 82.03 E F N 87.84 27.82 130.44 H13 H13 H13 A A A 124 125 128
4 H4E0T0C0D0 lhhhhl 2:2 26.34 F I N T 27.82 0.00 76.18 1.36 H13 H13 H13 H13 A A A A 125 126 129 130
3 H3E0T0C0D0 hhl 2:1 78.15 F N N 27.82 130.44 76.18 H13 H13 H13 A A A 125 128 129
4 H4E0T0C0D0 hhhlhh 2:1:1 3.59 I T G I 0.00 1.36 4.98 8.01 H13 H13 H13 H13 A A A A 126 130 131 134
3 H3E0T0C0D0 hhl 2:1 58.48 M N G 40.02 130.44 4.98 H13 H13 H13 A A A 127 128 131
3 H3E0T0C0D0 hhl 2:1 38.46 G I R 4.98 8.01 102.39 H13 H13 H13 A A A 131 134 135
3 H3E0T0C0D0 hhl 2:1 107.38 E R Q 93.24 102.39 126.52 H13 H13 H13 A A A 132 135 136
3 H3E0T0C0D0 hhl 2:1 90.73 E W Q 93.24 52.43 126.52 H13 H13 H13 A A A 132 133 136
3 H2E0T0C1D0 nhl 2:1 79.51 W Q N 52.43 126.52 59.58 H13 H13 C14 A A A 133 136 137
4 H3E0T0C1D0 lnnnnl 2+2 40.01 I R G G 8.01 102.39 34.20 15.45 H13 H13 C14 H15 A A A A 134 135 138 139
3 H1E0T0C2D0 nnl 2+1 33.93 I N G 8.01 59.58 34.20 H13 C14 C14 A A A 134 137 138
3 H1E0T0C2D0 nnl 2+1 34.44 N G G 59.58 34.20 9.53 C14 C14 H15 A A A 137 138 143
4 H3E0T0C1D0 lnnhhl 2:2 33.86 G G D G 34.20 15.45 76.27 9.53 C14 H15 H15 H15 A A A A 138 139 142 143
3 H2E0T0C1D0 nnl 2+1 62.84 G E D 34.20 78.04 76.27 C14 H15 H15 A A A 138 141 142
3 H3E0T0C0D0 hhl 2:1 75.68 E I K 78.04 18.11 130.90 H15 H15 H15 A A A 141 145 146
3 H3E0T0C0D0 hhl 2:1 95.07 E D K 78.04 76.27 130.90 H15 H15 H15 A A A 141 142 146
3 H3E0T0C0D0 hhl 2:1 72.23 D G K 76.27 9.53 130.90 H15 H15 H15 A A A 142 143 146
3 H3E0T0C0D0 hhl 2:1 59.42 G K K 9.53 130.90 37.82 H15 H15 H15 A A A 143 146 147
3 H2E0T0C1D0 nnl 2+1 67.18 I K E 18.11 130.90 52.53 H15 H15 C16 A A A 145 146 149
3 H1E0T0C2D0 nnl 2+1 111.15 K E P 130.90 52.53 150.03 H15 C16 C16 A A A 146 149 150
3 H2E0T0C1D0 nnl 2+1 106.25 K K P 130.90 37.82 150.03 H15 H15 C16 A A A 146 147 150
5 H4E0T0C1D0 lnnnnnnlnn 2+2+1 33.50 K F I N Y 37.82 15.49 1.91 37.09 75.18 H15 H15 H18 H18 C19 A A B B B 147 148 82 83 86
3 H2E0T0C1D0 lnl 3 67.78 K F P 37.82 15.49 150.03 H15 H15 C16 A A A 147 148 150
4 H2E0T0C2D0 lnnnnn 2+1+1 74.59 K N Y D 37.82 37.09 75.18 148.28 H15 H18 C19 C19 A B B B 147 83 86 87
3 H1E0T0C2D0 lll 3 72.68 F E P 15.49 52.53 150.03 H15 C16 C16 A A A 148 149 150
2 H0E0T0C2D0 l 2 142.50 P N 185.76 99.25 C17 C17 B B 64 65
4 H2E0T0C2D0 lnnnnh 2+:2 76.31 N S Q R 99.25 54.98 51.79 99.22 C17 C17 H18 H18 B B B B 65 66 70 73
4 H3E0T0C1D0 nnnhhl 2:1+1 51.64 S G Q R 54.98 0.59 51.79 99.22 C17 H18 H18 H18 B B B B 66 69 70 73
3 H2E0T0C1D0 lll 3 58.65 S I L 54.98 86.80 34.18 C17 H18 H18 B B B 66 67 68
3 H2E0T0C1D0 nhl 2:1 64.52 S I Q 54.98 86.80 51.79 C17 H18 H18 B B B 66 67 70
4 H4E0T0C0D0 nnnhhl 2:1+1 46.95 Y I Q V 49.20 86.80 51.79 0.00 H6 H18 H18 H18 A B B B 55 67 70 71
4 H4E0T0C0D0 nnnhhl 2:1+1 37.67 Y Q V Q 49.20 51.79 0.00 49.68 H6 H18 H18 H18 A B B B 55 70 71 74
3 H3E0T0C0D0 hhl 2:1 66.90 Q R Q 51.79 99.22 49.68 H18 H18 H18 B B B 70 73 74
4 H4E0T0C0D0 nnnhhl 2:1+1 0.00 V V G L 0.00 0.00 0.00 0.00 H8 H18 H18 H18 A B B B 74 71 72 75
4 H4E0T0C0D0 nnnhhl 2:1+1 8.54 V L V G 0.00 34.18 0.00 0.00 H8 H18 H18 H18 A B B B 74 68 71 72
3 H3E0T0C0D0 hhl 2:1 75.78 R A L 99.22 11.68 116.44 H18 H18 H18 B B B 73 76 77
3 H3E0T0C0D0 hhl 2:1 88.45 R Q L 99.22 49.68 116.44 H18 H18 H18 B B B 73 74 77
3 H3E0T0C0D0 hhl 2:1 57.02 Q L I 49.68 116.44 4.93 H18 H18 H18 B B B 74 77 78
4 H4E0T0C0D0 nnnnnh :2+1+1 0.00 V F V L 0.00 0.00 0.00 0.00 H8 H11 H18 H18 A A B B 74 95 71 75
3 H3E0T0C0D0 hhl 2:1 59.57 A L D 11.68 116.44 50.60 H18 H18 H18 B B B 76 77 80
3 H3E0T0C0D0 hhl 2:1 77.44 L D D 116.44 50.60 65.27 H18 H18 H18 B B B 77 80 81
3 H3E0T0C0D0 hhl 2:1 62.21 L I D 116.44 4.93 65.27 H18 H18 H18 B B B 77 78 81
4 H4E0T0C0D0 hhhlhh 2:1:1 50.28 I D I R 4.93 65.27 1.91 129.00 H18 H18 H18 H18 B B B B 78 81 82 85
3 H3E0T0C0D0 hhl 2:1 94.35 D N R 50.60 37.09 195.36 H18 H18 H18 B B B 80 83 84
3 H3E0T0C0D0 hhl 2:1 103.74 D D R 50.60 65.27 195.36 H18 H18 H18 B B B 80 81 84
3 H3E0T0C0D0 hhl 2:1 129.88 D R R 65.27 195.36 129.00 H18 H18 H18 B B B 81 84 85
3 H2E0T0C1D0 nnl 2+1 126.91 N R D 37.09 195.36 148.28 H18 H18 C19 B B B 83 84 87
