# Supplementary material for: Characterizing the consensus residue specificity and surface of BCL-2 binding to BH3 ligands using the Knob-Socket model
Source: PLoS One. 2023 Feb 16;18(2):e0281463. doi: 10.1371/journal.pone.0281463 (PMC9934389; doi:10.1371/journal.pone.0281463)
Supplement: S1 File — (TGZ) [file pone.0281463.s008.tgz › BCL3_Bax_KS_files/2voh/f2voh.index]

1 1 A M C 1
2 2 A A H 2
3 3 A E H 2
4 4 A S H 2
5 5 A E H 2
6 6 A L H 2
7 7 A M H 2
8 8 A H H 2
9 9 A I H 2
10 10 A H H 2
11 11 A S H 2
12 12 A L H 2
13 13 A A H 2
14 14 A E H 2
15 15 A H H 2
16 16 A Y H 2
17 17 A L H 2
18 18 A Q H 2
19 19 A Y H 2
20 20 A V H 2
21 21 A L H 2
22 22 A Q C 3
23 23 A V C 3
24 24 A P C 3
25 25 A A C 3
26 26 A F C 3
27 27 A E C 3
28 28 A S C 3
29 29 A A C 3
30 30 A P C 3
31 31 A S C 3
32 32 A Q H 4
33 33 A A H 4
34 34 A C H 4
35 35 A R H 4
36 36 A V H 4
37 37 A L H 4
38 38 A Q H 4
39 39 A R H 4
40 40 A V H 4
41 41 A A H 4
42 42 A F H 4
43 43 A S H 4
44 44 A V H 4
45 45 A Q H 4
46 46 A K H 4
47 47 A E H 4
48 48 A V H 4
49 49 A E H 4
50 50 A K H 4
51 51 A N H 4
52 52 A L C 5
53 53 A K H 6
54 54 A S H 6
55 55 A Y H 6
56 56 A L H 6
57 57 A D C 7
58 58 A D C 7
59 59 A F C 7
60 60 A H C 7
61 61 A V C 7
62 62 A E C 7
63 63 A S C 7
64 64 A I H 8
65 65 A D H 8
66 66 A T H 8
67 67 A A H 8
68 68 A R H 8
69 69 A I H 8
70 70 A I H 8
71 71 A F H 8
72 72 A N H 8
73 73 A Q H 8
74 74 A V H 8
75 75 A M H 8
76 76 A E H 8
77 77 A K H 8
78 78 A E H 8
79 79 A F T 9
80 80 A E T 9
81 81 A D T 9
82 82 A G C 10
83 83 A I C 10
84 84 A I C 10
85 85 A N C 10
86 86 A W H 11
87 87 A G H 11
88 88 A R H 11
89 89 A I H 11
90 90 A V H 11
91 91 A T H 11
92 92 A I H 11
93 93 A F H 11
94 94 A A H 11
95 95 A F H 11
96 96 A G H 11
97 97 A G H 11
98 98 A V H 11
99 99 A L H 11
100 100 A L H 11
101 101 A K H 11
102 102 A K H 11
103 103 A L H 11
104 104 A K H 11
105 105 A Q H 11
106 106 A E H 11
107 107 A Q H 11
108 108 A I C 12
109 109 A A C 12
110 110 A L C 12
111 111 A D C 12
112 112 A V H 13
113 113 A S H 13
114 114 A A H 13
115 115 A Y H 13
116 116 A K H 13
117 117 A Q H 13
118 118 A V H 13
119 119 A S H 13
120 120 A S H 13
121 121 A F H 13
122 122 A V H 13
123 123 A A H 13
124 124 A E H 13
125 125 A F H 13
126 126 A I H 13
127 127 A M H 13
128 128 A N H 13
129 129 A N H 13
130 130 A T H 13
131 131 A G H 13
132 132 A E H 13
133 133 A W H 13
134 134 A I H 13
135 135 A R H 13
136 136 A Q H 13
137 137 A N C 14
138 138 A G C 14
139 139 A G H 15
140 140 A W H 15
141 141 A E H 15
142 142 A D H 15
143 143 A G H 15
144 144 A F H 15
145 145 A I H 15
146 146 A K H 15
147 147 A K H 15
148 148 A F H 15
149 149 A E C 16
150 150 A P C 16
151 64 B P C 17
152 65 B N C 17
153 66 B S C 17
154 67 B I H 18
155 68 B L H 18
156 69 B G H 18
157 70 B Q H 18
158 71 B V H 18
159 72 B G H 18
160 73 B R H 18
161 74 B Q H 18
162 75 B L H 18
163 76 B A H 18
164 77 B L H 18
165 78 B I H 18
166 79 B G H 18
167 80 B D H 18
168 81 B D H 18
169 82 B I H 18
170 83 B N H 18
171 84 B R H 18
172 85 B R H 18
173 86 B Y C 19
174 87 B D C 19
