# Supplementary material for: Characterizing the consensus residue specificity and surface of BCL-2 binding to BH3 ligands using the Knob-Socket model
Source: PLoS One. 2023 Feb 16;18(2):e0281463. doi: 10.1371/journal.pone.0281463 (PMC9934389; doi:10.1371/journal.pone.0281463)
Supplement: S1 File — (TGZ) [file pone.0281463.s008.tgz › BCL3_Bax_KS_files/2voh/f2voh.knob-socket]

4 H1E0T0C3D0 llnlnn 3+1 40.38 F H V I 12.28 130.33 0.00 18.92 C7 C7 C7 H8 A A A A 59 60 61 70
4 H2E0T0C2D0 lnnnnn 2+1+1 7.89 F V I L 12.28 0.00 18.92 0.35 C7 C7 H8 H11 A A A A 59 61 70 99
4 H3E0T0C1D0 nnnnnh :2+1+1 7.80 F I V F 12.28 18.92 0.00 0.00 C7 H8 H8 H11 A A A A 59 70 74 95
4 H3E0T0C1D0 nnnnnh :2+1+1 16.34 F I V L 12.28 18.92 0.00 34.18 C7 H8 H8 H18 A A A B 59 70 74 68
4 H3E0T0C1D0 nnnnnh :2+1+1 7.89 F I F L 12.28 18.92 0.00 0.35 C7 H8 H11 H11 A A A A 59 70 95 99
4 H3E0T0C1D0 nnnnnh :2+1+1 6.22 L F F V 10.05 12.28 0.00 2.57 H6 C7 H11 H11 A A A A 56 59 95 98
4 H3E0T0C1D0 lnnnnn 2+1+1 17.88 Y L F V 49.20 10.05 12.28 0.00 H6 H6 C7 H18 A A A B 55 56 59 71
4 H3E0T0C1D0 nnnnnh :2+1+1 13.52 L F V K 10.05 12.28 2.57 29.19 H6 C7 H11 H11 A A A A 56 59 98 102
4 H3E0T0C1D0 nnnnnh :2+1+1 37.07 Y F I V 49.20 12.28 86.80 0.00 H6 C7 H18 H18 A A B B 55 59 67 71
4 H3E0T0C1D0 nnnhhl 2:1+1 3.80 F F V L 12.28 0.00 2.57 0.35 C7 H11 H11 H11 A A A A 59 95 98 99
4 H3E0T0C1D0 nnnhhl 2:1+1 11.10 F V L K 12.28 2.57 0.35 29.19 C7 H11 H11 H11 A A A A 59 98 99 102
4 H3E0T0C1D0 nnnhhl 2:1+1 51.40 F K Q E 12.28 29.19 88.15 75.97 C7 H11 H11 H11 A A A A 59 102 105 106
4 H1E0T0C3D0 llnlnn 3+1 54.65 F H V E 12.28 130.33 0.00 75.97 C7 C7 C7 H11 A A A A 59 60 61 106
4 H3E0T0C1D0 nnnhhl 2:1+1 33.31 F I L V 12.28 86.80 34.18 0.00 C7 H18 H18 H18 A B B B 59 67 68 71
4 H3E0T0C1D0 nnnnnh :2+1+1 11.62 F V L V 12.28 0.00 34.18 0.00 C7 H8 H18 H18 A A B B 59 74 68 71
4 H4E0T0C0D0 nnnhhl 2:1+1 47.52 A E L M 52.53 38.77 58.77 40.02 H2 H2 H2 H13 A A A A 2 5 6 127
4 H3E0T0C1D0 nnnlnh 2:1+1 88.09 M A E R 158.68 52.53 38.77 102.39 C1 H2 H2 H13 A A A A 1 2 5 135
4 H4E0T0C0D0 nnnhhl 2:1+1 34.91 E L I M 38.77 58.77 2.07 40.02 H2 H2 H2 H13 A A A A 5 6 9 127
4 H4E0T0C0D0 nnnhhl 2:1+1 31.82 E H I W 38.77 70.78 2.07 15.64 H2 H2 H2 H15 A A A A 5 8 9 140
4 H4E0T0C0D0 nnnhhl 2:1+1 26.85 L I H A 58.77 2.07 46.29 0.27 H2 H2 H2 H13 A A A A 6 9 10 123
4 H4E0T0C0D0 nnnhhl 2:1+1 46.73 L A E M 58.77 0.27 87.84 40.02 H2 H13 H13 H13 A A A A 6 123 124 127
4 H4E0T0C0D0 nnnnnh :2+1+1 23.14 H L A W 70.78 1.02 5.11 15.64 H2 H2 H4 H15 A A A A 8 12 33 140
4 H4E0T0C0D0 nnnhhl 2:1+1 22.38 H I L W 70.78 2.07 1.02 15.64 H2 H2 H2 H15 A A A A 8 9 12 140
4 H4E0T0C0D0 nnnhhl 2:1+1 28.30 H S L C 70.78 33.12 1.02 8.28 H2 H2 H2 H4 A A A A 8 11 12 34
4 H4E0T0C0D0 lnnnnn 2+1+1 42.39 H A W E 70.78 5.11 15.64 78.04 H2 H4 H15 H15 A A A A 8 33 140 141
4 H4E0T0C0D0 nnnnnh :2+1+1 0.95 I A F I 2.07 0.16 1.55 0.00 H2 H2 H11 H13 A A A A 9 13 93 126
4 H4E0T0C0D0 nnnhhl 2:1+1 10.59 I A I M 2.07 0.27 0.00 40.02 H2 H13 H13 H13 A A A A 9 123 126 127
4 H4E0T0C0D0 nnnhhl 2:1+1 11.77 I I M G 2.07 0.00 40.02 4.98 H2 H13 H13 H13 A A A A 9 126 127 131
4 H4E0T0C0D0 nnnhhh :3+1 3.77 I I G I 2.07 0.00 4.98 8.01 H2 H13 H13 H13 A A A A 9 126 131 134
4 H4E0T0C0D0 nnnnnh :2+1+1 6.43 I I I W 2.07 0.00 8.01 15.64 H2 H13 H13 H15 A A A A 9 126 134 140
4 H4E0T0C0D0 nnnhhl 2:1+1 1.20 I L A F 2.07 1.02 0.16 1.55 H2 H2 H2 H11 A A A A 9 12 13 93
4 H4E0T0C0D0 nnnnnh :2+1+1 5.07 I L F W 2.07 1.02 1.55 15.64 H2 H2 H11 H15 A A A A 9 12 93 140
4 H4E0T0C0D0 nnnhhl 2:1+1 12.20 I H A A 2.07 46.29 0.16 0.27 H2 H2 H2 H13 A A A A 9 10 13 123
4 H4E0T0C0D0 nnnhhl 2:1+1 19.45 H A E S 46.29 0.16 31.26 0.08 H2 H2 H2 H13 A A A A 10 13 14 119
4 H4E0T0C0D0 nnnhhl 2:1+1 43.22 H K S S 46.29 88.94 0.08 37.58 H2 H13 H13 H13 A A A A 10 116 119 120
4 H4E0T0C0D0 nnnhhl 2:1+1 21.05 H S S A 46.29 0.08 37.58 0.27 H2 H13 H13 H13 A A A A 10 119 120 123
4 H4E0T0C0D0 nnnhhl 2:1+1 27.86 S L H C 33.12 1.02 69.03 8.28 H2 H2 H2 H4 A A A A 11 12 15 34
4 H4E0T0C0D0 nnnnnh :2+1+1 1.03 L Y L F 1.02 0.48 1.08 1.55 H2 H2 H4 H11 A A A A 12 16 37 93
4 H4E0T0C0D0 nnnhhl 2:1+1 3.87 L A C L 1.02 5.11 8.28 1.08 H2 H4 H4 H4 A A A A 12 33 34 37
4 H4E0T0C0D0 nnnnnh :2+1+1 5.71 L A L W 1.02 5.11 1.08 15.64 H2 H4 H4 H15 A A A A 12 33 37 140
4 H4E0T0C0D0 nnnhhl 2:1+1 10.09 L C L Q 1.02 8.28 1.08 29.97 H2 H4 H4 H4 A A A A 12 34 37 38
4 H4E0T0C0D0 nnnhhl 2:1+1 25.12 L H Y Q 1.02 69.03 0.48 29.97 H2 H2 H2 H4 A A A A 12 15 16 38
4 H4E0T0C0D0 nnnhhl 2:1+1 0.80 L A Y F 1.02 0.16 0.48 1.55 H2 H2 H2 H11 A A A A 12 13 16 93
4 H4E0T0C0D0 nnnhhl 2:1+1 1.03 A Y L F 0.16 0.48 1.94 1.55 H2 H2 H2 H11 A A A A 13 16 17 93
4 H4E0T0C0D0 nnnnnh :2+1+1 1.12 A L F V 0.16 1.94 1.55 0.84 H2 H2 H11 H13 A A A A 13 17 93 122
4 H4E0T0C0D0 nnnhhl 2:1+1 8.36 A E L S 0.16 31.26 1.94 0.08 H2 H2 H2 H13 A A A A 13 14 17 119
4 H4E0T0C0D0 nnnhhl 2:1+1 0.34 A S V A 0.16 0.08 0.84 0.27 H2 H13 H13 H13 A A A A 13 119 122 123
4 H4E0T0C0D0 nnnhhl 2:1+1 0.32 A V A I 0.16 0.84 0.27 0.00 H2 H13 H13 H13 A A A A 13 122 123 126
4 H4E0T0C0D0 nnnnnh :2+1+1 0.64 A F V I 0.16 1.55 0.84 0.00 H2 H11 H13 H13 A A A A 13 93 122 126
4 H4E0T0C0D0 nnnhhl 2:1+1 23.65 E L Q Y 31.26 1.94 35.14 26.26 H2 H2 H2 H13 A A A A 14 17 18 115
4 H4E0T0C0D0 nnnhhl 2:1+1 36.64 E Y K S 31.26 26.26 88.94 0.08 H2 H13 H13 H13 A A A A 14 115 116 119
4 H3E0T0C1D0 nnnnnh :2+1+1 43.30 H P C Q 69.03 65.92 8.28 29.97 H2 C3 H4 H4 A A A A 15 30 34 38
4 H4E0T0C0D0 nnnhhl 2:1+1 49.96 H Y Y Q 69.03 0.48 100.35 29.97 H2 H2 H2 H4 A A A A 15 16 19 38
4 H4E0T0C0D0 nnnhhl 2:1+1 7.88 Y L Q A 0.48 1.08 29.97 0.00 H2 H4 H4 H4 A A A A 16 37 38 41
4 H4E0T0C0D0 nnnnnh :2+1+1 0.78 Y L A F 0.48 1.08 0.00 1.55 H2 H4 H4 H11 A A A A 16 37 41 93
4 H4E0T0C0D0 nnnhhl 2:1+1 25.03 Y Q A F 0.48 29.97 0.00 69.66 H2 H4 H4 H4 A A A A 16 38 41 42
4 H4E0T0C0D0 nnnhhl 2:1+1 18.14 Y A F Q 0.48 0.00 69.66 2.40 H2 H4 H4 H4 A A A A 16 41 42 45
4 H4E0T0C0D0 nnnnnh :2+1+1 0.72 Y A Q A 0.48 0.00 2.40 0.00 H2 H4 H4 H11 A A A A 16 41 45 94
4 H4E0T0C0D0 lnnnnn 2+1+1 0.51 Y A F A 0.48 0.00 1.55 0.00 H2 H4 H11 H11 A A A A 16 41 93 94
4 H4E0T0C0D0 nnnhhl 2:1+1 45.64 Y Y V F 0.48 100.35 12.09 69.66 H2 H2 H2 H4 A A A A 16 19 20 42
4 H4E0T0C0D0 nnnnnh :2+1+1 3.74 Y V Q G 0.48 12.09 2.40 0.00 H2 H2 H4 H11 A A A A 16 20 45 97
4 H4E0T0C0D0 nnnhhl 2:1+1 3.63 Y L V G 0.48 1.94 12.09 0.00 H2 H2 H2 H11 A A A A 16 17 20 97
4 H4E0T0C0D0 nnnhhl 2:1+1 0.51 Y F A G 0.48 1.55 0.00 0.00 H2 H11 H11 H11 A A A A 16 93 94 97
4 H4E0T0C0D0 nnnnnh :2+1+1 0.72 Y Q A G 0.48 2.40 0.00 0.00 H2 H4 H11 H11 A A A A 16 45 94 97
4 H4E0T0C0D0 nnnhhl 2:1+1 10.62 L V L L 1.94 12.09 28.19 0.26 H2 H2 H2 H11 A A A A 17 20 21 100
4 H4E0T0C0D0 nnnhhl 2:1+1 0.59 L G G L 1.94 0.15 0.00 0.26 H2 H11 H11 H11 A A A A 17 96 97 100
4 H4E0T0C0D0 nnnnnh :2+1+1 0.68 L G L V 1.94 0.15 0.26 0.37 H2 H11 H11 H13 A A A A 17 96 100 118
4 H4E0T0C0D0 nnnnnh :2+1+1 14.16 L L L Y 1.94 28.19 0.26 26.26 H2 H2 H11 H13 A A A A 17 21 100 115
4 H4E0T0C0D0 nnnnnh :2+1+1 7.21 L L Y V 1.94 0.26 26.26 0.37 H2 H11 H13 H13 A A A A 17 100 115 118
4 H4E0T0C0D0 nnnhhl 2:1+1 0.91 L F G G 1.94 1.55 0.15 0.00 H2 H11 H11 H11 A A A A 17 93 96 97
4 H4E0T0C0D0 nnnnnh :2+1+1 1.12 L F G V 1.94 1.55 0.15 0.84 H2 H11 H11 H13 A A A A 17 93 96 122
4 H4E0T0C0D0 nnnhhl 2:1+1 22.88 L Q L Y 1.94 35.14 28.19 26.26 H2 H2 H2 H13 A A A A 17 18 21 115
4 H4E0T0C0D0 nnnhhl 2:1+1 7.16 L Y V S 1.94 26.26 0.37 0.08 H2 H13 H13 H13 A A A A 17 115 118 119
4 H4E0T0C0D0 nnnhhl 2:1+1 0.81 L V S V 1.94 0.37 0.08 0.84 H2 H13 H13 H13 A A A A 17 118 119 122
4 H4E0T0C0D0 nnnnnh :2+1+1 0.82 L G V V 1.94 0.15 0.37 0.84 H2 H11 H13 H13 A A A A 17 96 118 122
4 H3E0T0C1D0 nnnlnh 2:1+1 33.13 Q L V Y 35.14 28.19 42.93 26.26 H2 H2 C3 H13 A A A A 18 21 23 115
4 H4E0T0C0D0 nnnhhl 2:1+1 94.84 Y Q R F 100.35 29.97 179.37 69.66 H2 H4 H4 H4 A A A A 19 38 39 42
4 H4E0T0C0D0 nnnnnh :2+1+1 24.14 V Q G K 12.09 2.40 0.00 82.09 H2 H4 H11 H11 A A A A 20 45 97 101
4 H4E0T0C0D0 nnnhhl 2:1+1 23.61 V G L K 12.09 0.00 0.26 82.09 H2 H11 H11 H11 A A A A 20 97 100 101
4 H4E0T0C0D0 nnnhhl 2:1+1 51.96 L L K K 28.19 0.26 82.09 97.31 H2 H11 H11 H11 A A A A 21 100 101 104
4 H3E0T0C1D0 nnnnnh :2+1+1 40.91 L L K L 28.19 0.26 97.31 37.88 H2 H11 H11 C12 A A A A 21 100 104 110
4 H3E0T0C1D0 nnnhhl 2:1+1 51.60 P C R Q 65.92 8.28 102.24 29.97 C3 H4 H4 H4 A A A A 30 34 35 38
4 H4E0T0C0D0 nnnhhl 2:1+1 27.33 Q A V I 82.24 5.11 3.87 18.11 H4 H4 H4 H15 A A A A 32 33 36 145
4 H3E0T0C1D0 nnnnnh :2+1+1 39.19 Q V I E 82.24 3.87 18.11 52.53 H4 H4 H15 C16 A A A A 32 36 145 149
4 H3E0T0C1D0 nnnhhl 2:1+1 60.22 Q R V E 82.24 102.24 3.87 52.53 H4 H4 H4 C16 A A A A 32 35 36 149
4 H4E0T0C0D0 nnnhhl 2:1+1 2.55 A V L F 5.11 3.87 1.08 0.13 H4 H4 H4 H15 A A A A 33 36 37 144
4 H4E0T0C0D0 nnnhhl 2:1+1 29.23 A W E I 5.11 15.64 78.04 18.11 H4 H15 H15 H15 A A A A 33 140 141 145
4 H4E0T0C0D0 nnnhhl 2:1+1 9.75 A W F I 5.11 15.64 0.13 18.11 H4 H15 H15 H15 A A A A 33 140 144 145
4 H3E0T0C1D0 nnnhhl 2:1+1 84.50 R V R E 102.24 3.87 179.37 52.53 H4 H4 H4 C16 A A A A 35 36 39 149
4 H4E0T0C0D0 nnnhhl 2:1+1 3.29 V L V F 3.87 1.08 8.09 0.13 H4 H4 H4 H15 A A A A 36 37 40 144
4 H4E0T0C0D0 nnnhhl 2:1+1 9.40 V F I F 3.87 0.13 18.11 15.49 H4 H15 H15 H15 A A A A 36 144 145 148
4 H3E0T0C1D0 nnnlnh 2:1+1 22.50 V I F E 3.87 18.11 15.49 52.53 H4 H15 H15 C16 A A A A 36 145 148 149
4 H4E0T0C0D0 nnnhhl 2:1+1 2.31 L V A V 1.08 8.09 0.00 0.09 H4 H4 H4 H11 A A A A 37 40 41 90
4 H4E0T0C0D0 nnnnnh :2+1+1 2.35 L V V F 1.08 8.09 0.09 0.13 H4 H4 H11 H15 A A A A 37 40 90 144
4 H4E0T0C0D0 nnnhhl 2:1+1 2.13 V A V V 8.09 0.00 0.36 0.09 H4 H4 H4 H11 A A A A 40 41 44 90
4 H4E0T0C0D0 nnnnnh :2+1+1 2.61 V V V I 8.09 0.36 0.09 1.91 H4 H4 H11 H18 A A A B 40 44 90 82
4 H4E0T0C0D0 nnnnnh :2+1+1 5.95 V V F F 8.09 0.09 0.13 15.49 H4 H11 H15 H15 A A A A 40 90 144 148
4 H4E0T0C0D0 nnnhhl 2:1+1 16.37 V S V I 8.09 55.13 0.36 1.91 H4 H4 H4 H18 A A A B 40 43 44 82
4 H3E0T0C1D0 nnnnnh :2+1+1 35.08 V S I Y 8.09 55.13 1.91 75.18 H4 H4 H18 C19 A A B B 40 43 82 86
4 H4E0T0C0D0 nnnhhl 2:1+1 0.69 A V Q A 0.00 0.36 2.40 0.00 H4 H4 H4 H11 A A A A 41 44 45 94
4 H4E0T0C0D0 nnnhhl 2:1+1 0.41 A V F A 0.00 0.09 1.55 0.00 H4 H11 H11 H11 A A A A 41 90 93 94
4 H3E0T0C1D0 nnnlnh 2:1+1 65.31 S I R Y 55.13 1.91 129.00 75.18 H4 H18 H18 C19 A B B B 43 82 85 86
5 H5E0T0C0D0 lhnnhnnnnn 2:1+1+1 0.47 V G V T I 0.36 0.00 0.09 0.00 1.91 H4 H11 H11 H11 H18 A A A A B 44 87 90 91 82
4 H4E0T0C0D0 nnnhhl 2:1+1 0.11 V V T A 0.36 0.09 0.00 0.00 H4 H11 H11 H11 A A A A 44 90 91 94
4 H4E0T0C0D0 nnnnnh :2+1+1 1.32 V V T I 0.36 0.00 0.00 4.93 H4 H4 H11 H18 A A A B 44 48 91 78
4 H4E0T0C0D0 nnnnnh :2+1+1 1.80 V T I I 0.36 0.00 4.93 1.91 H4 H11 H18 H18 A A B B 44 91 78 82
4 H4E0T0C0D0 nnnhhl 2:1+1 12.34 V E V I 0.36 44.07 0.00 4.93 H4 H4 H4 H18 A A A B 44 47 48 78
4 H4E0T0C0D0 nnnhhl 2:1+1 0.69 V Q V A 0.36 2.40 0.00 0.00 H4 H4 H4 H11 A A A A 44 45 48 94
4 H4E0T0C0D0 nnnhhh :3+1 34.05 V I I R 0.36 4.93 1.91 129.00 H4 H18 H18 H18 A B B B 44 78 82 85
4 H4E0T0C0D0 nnnhhl 2:1+1 11.92 Q V E V 2.40 0.00 42.71 2.57 H4 H4 H4 H11 A A A A 45 48 49 98
4 H4E0T0C0D0 nnnhhl 2:1+1 1.24 Q A G V 2.40 0.00 0.00 2.57 H4 H11 H11 H11 A A A A 45 94 97 98
4 H4E0T0C0D0 nnnhhl 2:1+1 21.77 Q G V K 2.40 0.00 2.57 82.09 H4 H11 H11 H11 A A A A 45 97 98 101
4 H4E0T0C0D0 nnnhhl 2:1+1 0.00 V T A F 0.00 0.00 0.00 0.00 H4 H11 H11 H11 A A A A 48 91 94 95
4 H4E0T0C0D0 nnnnnh :2+1+1 0.00 V T F L 0.00 0.00 0.00 0.00 H4 H11 H11 H18 A A A B 48 91 95 75
4 H4E0T0C0D0 nnnhhl 2:1+1 0.64 V A F V 0.00 0.00 0.00 2.57 H4 H11 H11 H11 A A A A 48 94 95 98
4 H4E0T0C0D0 nnnnnh :2+1+1 3.16 V L F V 0.00 10.05 0.00 2.57 H4 H6 H11 H11 A A A A 48 56 95 98
4 H4E0T0C0D0 lnnnnn 2+1+1 13.83 V E L V 0.00 42.71 10.05 2.57 H4 H4 H6 H11 A A A A 48 49 56 98
4 H3E0T0C1D0 nnnnnh :2+1+1 1.27 V L L I 0.00 0.14 0.00 4.93 H4 C5 H18 H18 A A B B 48 52 75 78
4 H4E0T0C0D0 nnnnnh :2+1+1 1.23 V T L I 0.00 0.00 0.00 4.93 H4 H11 H18 H18 A A B B 48 91 75 78
4 H3E0T0C1D0 lnnnnn 2+1+1 42.43 N L Y Q 70.69 0.14 49.20 49.68 H4 C5 H6 H18 A A A B 51 52 55 74
4 H3E0T0C1D0 lnnnnn 2+1+1 14.85 L Y L V 0.14 49.20 10.05 0.00 C5 H6 H6 H18 A A A B 52 55 56 71
4 H3E0T0C1D0 nnnnnh :2+1+1 24.76 L Y V Q 0.14 49.20 0.00 49.68 C5 H6 H18 H18 A A B B 52 55 71 74
4 H3E0T0C1D0 nnnnnh :2+1+1 0.04 L F V L 0.14 0.00 0.00 0.00 C5 H11 H18 H18 A A B B 52 95 71 75
4 H3E0T0C1D0 nnnhhl 2:1+1 12.46 L V Q L 0.14 0.00 49.68 0.00 C5 H18 H18 H18 A B B B 52 71 74 75
4 H3E0T0C1D0 nnnhhl 2:1+1 13.69 L Q L I 0.14 49.68 0.00 4.93 C5 H18 H18 H18 A B B B 52 74 75 78
4 H1E0T0C3D0 llnlnn 3+1 64.53 H V E T 130.33 0.00 96.07 31.71 C7 C7 C7 H8 A A A A 60 61 62 66
4 H1E0T0C3D0 llnlnn 3+1 75.59 H V E E 130.33 0.00 96.07 75.97 C7 C7 C7 H11 A A A A 60 61 62 106
4 H1E0T0C3D0 llnlnn 3+1 39.59 V E S T 0.00 96.07 30.57 31.71 C7 C7 C7 H8 A A A A 61 62 63 66
4 H1E0T0C3D0 llnlnn 3+1 31.71 V E S L 0.00 96.07 30.57 0.19 C7 C7 C7 H11 A A A A 61 62 63 103
4 H3E0T0C1D0 nnnlnh 2:1+1 16.22 S I A L 30.57 33.80 0.31 0.19 C7 H8 H8 H11 A A A A 63 64 67 103
4 H2E0T0C2D0 lnnnnn 2+1+1 7.77 V S A L 0.00 30.57 0.31 0.19 C7 C7 H8 H11 A A A A 61 63 67 103
4 H4E0T0C0D0 nnnnnh :2+1+1 26.79 I L Q A 33.80 0.19 72.14 1.04 H8 H11 H11 H13 A A A A 64 103 107 114
4 H4E0T0C0D0 nnnnnh :2+1+1 8.85 I L A V 33.80 0.19 1.04 0.37 H8 H11 H13 H13 A A A A 64 103 114 118
4 H3E0T0C1D0 lnnlnn 3+1 42.05 I D S A 33.80 85.98 47.37 1.04 H8 C12 H13 H13 A A A A 64 111 113 114
4 H4E0T0C0D0 nnnhhl 2:1+1 40.86 I S A Q 33.80 47.37 1.04 81.22 H8 H13 H13 H13 A A A A 64 113 114 117
4 H4E0T0C0D0 nnnhhl 2:1+1 29.11 I A Q V 33.80 1.04 81.22 0.37 H8 H13 H13 H13 A A A A 64 114 117 118
4 H4E0T0C0D0 nnnnnh :2+1+1 8.67 I A L V 33.80 0.31 0.19 0.37 H8 H8 H11 H13 A A A A 64 67 103 118
4 H4E0T0C0D0 nnnhhl 2:1+1 40.49 I A R F 33.80 0.31 117.80 10.06 H8 H8 H8 H13 A A A A 64 67 68 121
4 H4E0T0C0D0 nnnhhl 2:1+1 31.36 I Q V F 33.80 81.22 0.37 10.06 H8 H13 H13 H13 A A A A 64 117 118 121
4 H3E0T0C1D0 nnnhhl 2:1+1 12.74 V T A I 0.00 31.71 0.31 18.92 C7 H8 H8 H8 A A A A 61 66 67 70
4 H4E0T0C0D0 nnnhhl 2:1+1 5.14 A I F L 0.31 18.92 0.96 0.35 H8 H8 H8 H11 A A A A 67 70 71 99
4 H3E0T0C1D0 nnnnnh :2+1+1 4.90 V A I L 0.00 0.31 18.92 0.35 C7 H8 H8 H11 A A A A 61 67 70 99
4 H3E0T0C1D0 nnnnnh :2+1+1 0.21 V A L L 0.00 0.31 0.35 0.19 C7 H8 H11 H11 A A A A 61 67 99 103
4 H4E0T0C0D0 nnnnnh :2+1+1 0.30 A L L V 0.31 0.35 0.19 0.37 H8 H11 H11 H13 A A A A 67 99 103 118
4 H4E0T0C0D0 nnnnnh :2+1+1 2.77 A L V F 0.31 0.35 0.37 10.06 H8 H11 H13 H13 A A A A 67 99 118 121
4 H4E0T0C0D0 nnnnnh :2+1+1 2.92 A F L F 0.31 0.96 0.35 10.06 H8 H8 H11 H13 A A A A 67 71 99 121
4 H4E0T0C0D0 nnnhhl 2:1+1 32.28 A R F F 0.31 117.80 0.96 10.06 H8 H8 H8 H13 A A A A 67 68 71 121
4 H4E0T0C0D0 nnnhhl 2:1+1 47.12 R F N F 117.80 0.96 59.68 10.06 H8 H8 H8 H13 A A A A 68 71 72 121
4 H4E0T0C0D0 nnnhhl 2:1+1 0.39 F V M F 0.96 0.00 0.60 0.00 H8 H8 H8 H11 A A A A 71 74 75 95
4 H4E0T0C0D0 nnnhhl 2:1+1 4.97 I F V F 18.92 0.96 0.00 0.00 H8 H8 H8 H11 A A A A 70 71 74 95
4 H4E0T0C0D0 nnnhhl 2:1+1 0.28 F I F G 0.96 0.00 0.00 0.15 H8 H11 H11 H11 A A A A 71 92 95 96
4 H4E0T0C0D0 nnnhhl 2:1+1 0.36 F F G L 0.96 0.00 0.15 0.35 H8 H11 H11 H11 A A A A 71 95 96 99
4 H4E0T0C0D0 nnnhhl 2:1+1 22.27 F N M F 0.96 59.68 0.60 27.82 H8 H8 H8 H13 A A A A 71 72 75 125
4 H4E0T0C0D0 nnnhhl 2:1+1 9.92 F F V F 0.96 10.06 0.84 27.82 H8 H13 H13 H13 A A A A 71 121 122 125
4 H4E0T0C0D0 nnnnnh :2+1+1 0.49 F I G V 0.96 0.00 0.15 0.84 H8 H11 H11 H13 A A A A 71 92 96 122
4 H4E0T0C0D0 nnnnnh :2+1+1 7.41 F I V F 0.96 0.00 0.84 27.82 H8 H11 H13 H13 A A A A 71 92 122 125
4 H4E0T0C0D0 nnnnnh :2+1+1 7.34 F M I F 0.96 0.60 0.00 27.82 H8 H8 H11 H13 A A A A 71 75 92 125
4 H4E0T0C0D0 nnnhhl 2:1+1 51.00 N M E F 59.68 0.60 115.89 27.82 H8 H8 H8 H13 A A A A 72 75 76 125
4 H4E0T0C0D0 nnnhhl 2:1+1 46.47 Q V K L 84.15 0.00 67.56 34.18 H8 H8 H8 H18 A A A B 73 74 77 68
4 H4E0T0C0D0 nnnhhl 2:1+1 34.31 I Q V L 18.92 84.15 0.00 34.18 H8 H8 H8 H18 A A A B 70 73 74 68
4 H4E0T0C0D0 nnnnnh :2+1+1 0.79 M E T L 0.60 2.56 0.00 0.00 H8 H8 H11 H18 A A A B 75 78 91 75
4 H3E0T1C0D0 nnnlnh 2:1+1 8.95 M E F I 0.60 2.56 32.63 0.00 H8 H8 T9 H11 A A A A 75 78 79 92
4 H4E0T0C0D0 nnnhhl 2:1+1 0.79 V M E L 0.00 0.60 2.56 0.00 H8 H8 H8 H18 A A A B 74 75 78 75
4 H3E0T1C0D0 lnnnnn 2+1+1 44.23 M E F F 0.60 115.89 32.63 27.82 H8 H8 T9 H13 A A A A 75 76 79 125
4 H4E0T0C0D0 nnnhhl 2:1+1 0.15 M T I F 0.60 0.00 0.00 0.00 H8 H11 H11 H11 A A A A 75 91 92 95
4 H4E0T0C0D0 nnnnnh :2+1+1 0.15 M T F L 0.60 0.00 0.00 0.00 H8 H11 H11 H18 A A A B 75 91 95 75
4 H4E0T0C0D0 lnnnnn 2+1+1 0.15 V M F L 0.00 0.60 0.00 0.00 H8 H8 H11 H18 A A A B 74 75 95 75
4 H4E0T0C0D0 nnnhhl 2:1+1 17.53 V K E G 0.00 67.56 2.56 0.00 H8 H8 H8 H18 A A A B 74 77 78 72
4 H4E0T0C0D0 nnnhhl 2:1+1 25.58 K L G G 67.56 34.18 0.59 0.00 H8 H18 H18 H18 A B B B 77 68 69 72
4 H4E0T0C0D0 nnnhhl 2:1+1 41.84 K G G R 67.56 0.59 0.00 99.22 H8 H18 H18 H18 A B B B 77 69 72 73
4 H4E0T0C0D0 nnnhhl 2:1+1 44.62 K G R A 67.56 0.00 99.22 11.68 H8 H18 H18 H18 A B B B 77 72 73 76
4 H3E0T0C1D0 lnnlnn 3+1 39.33 K S L G 67.56 54.98 34.18 0.59 H8 C17 H18 H18 A B B B 77 66 68 69
4 H3E0T0C1D0 nnnnnh :2+1+1 55.59 K S G R 67.56 54.98 0.59 99.22 H8 C17 H18 H18 A B B B 77 66 69 73
4 H4E0T0C0D0 nnnhhl 2:1+1 1.66 E R T I 2.56 4.08 0.00 0.00 H8 H11 H11 H11 A A A A 78 88 91 92
4 H2E0T2C0D0 lnnlnn 3+1 30.50 E F D R 2.56 32.63 82.73 4.08 H8 T9 T9 H11 A A A A 78 79 81 88
5 H5E0T0C0D0 lhnnhnnnnn 2:1+1+1 3.66 E R L A G 2.56 4.08 0.00 11.68 0.00 H8 H11 H18 H18 H18 A A B B B 78 88 75 76 79
4 H4E0T0C0D0 nnnhhl 2:1+1 3.56 E G L A 2.56 0.00 0.00 11.68 H8 H18 H18 H18 A B B B 78 72 75 76
4 H0E0T1C3D0 llnlnn 3+1 54.95 F G I I 32.63 57.90 83.78 45.47 T9 C10 C10 C10 A A A A 79 82 83 84
4 H1E0T1C2D0 lnnnnn 2+1+1 41.49 F I I R 32.63 83.78 45.47 4.08 T9 C10 C10 H11 A A A A 79 83 84 88
4 H2E0T1C1D0 lnnnnn 2+1+1 20.57 F I R I 32.63 45.47 4.08 0.11 T9 C10 H11 H11 A A A A 79 84 88 89
4 H0E0T2C2D0 llnlnl 4 64.26 F D G I 32.63 82.73 57.90 83.78 T9 T9 C10 C10 A A A A 79 81 82 83
4 H1E0T2C1D0 lnnlnn 3+1 50.81 F D I R 32.63 82.73 83.78 4.08 T9 T9 C10 H11 A A A A 79 81 83 88
4 H3E0T1C0D0 nnnhhl 2:1+1 9.21 F R I I 32.63 4.08 0.11 0.00 T9 H11 H11 H11 A A A A 79 88 89 92
4 H3E0T1C0D0 nnnnnh :2+1+1 8.53 F I I T 32.63 0.11 0.00 1.36 T9 H11 H11 H13 A A A A 79 89 92 130
4 H3E0T1C0D0 nnnnnh :2+1+1 15.45 F I F T 32.63 0.00 27.82 1.36 T9 H11 H13 H13 A A A A 79 92 125 130
4 H1E0T0C3D0 llnlnn 3+1 37.67 I I N R 83.78 45.47 17.35 4.08 C10 C10 C10 H11 A A A A 83 84 85 88
4 H2E0T0C2D0 lnnnnn 2+1+1 38.95 I N R D 83.78 17.35 4.08 50.60 C10 C10 H11 H18 A A A B 83 85 88 80
4 H2E0T0C2D0 lnnnnn 2+1+1 28.84 I N I W 45.47 17.35 0.11 52.43 C10 C10 H11 H13 A A A A 84 85 89 133
4 H3E0T0C1D0 nnnnnh :2+1+1 24.84 I I T W 45.47 0.11 1.36 52.43 C10 H11 H13 H13 A A A A 84 89 130 133
4 H3E0T0C1D0 nnnhhl 2:1+1 43.86 I N T W 45.47 76.18 1.36 52.43 C10 H13 H13 H13 A A A A 84 129 130 133
4 H3E0T0C1D0 llnlnn 3+1 17.14 N W G N 17.35 14.13 0.00 37.09 C10 H11 H11 H18 A A A B 85 86 87 83
4 H3E0T0C1D0 nnnlnh 2:1+1 21.01 N W I W 17.35 14.13 0.11 52.43 C10 H11 H11 H13 A A A A 85 86 89 133
4 H3E0T0C1D0 lnnlnn 3+1 5.36 N G R G 17.35 0.00 4.08 0.00 C10 H11 H11 H18 A A A B 85 87 88 79
4 H3E0T0C1D0 lnnnnn 2+1+1 18.01 N R G D 17.35 4.08 0.00 50.60 C10 H11 H18 H18 A A B B 85 88 79 80
4 H3E0T0C1D0 nnnhhl 2:1+1 26.26 N G D N 17.35 0.00 50.60 37.09 C10 H18 H18 H18 A B B B 85 79 80 83
4 H4E0T0C0D0 nnnhhl 2:1+1 3.62 W I V F 14.13 0.11 0.09 0.13 H11 H11 H11 H15 A A A A 86 89 90 144
4 H4E0T0C0D0 nnnhhl 2:1+1 15.40 W G F K 14.13 9.53 0.13 37.82 H11 H15 H15 H15 A A A A 86 143 144 147
4 H4E0T0C0D0 nnnhhl 2:1+1 16.89 W F K F 14.13 0.13 37.82 15.49 H11 H15 H15 H15 A A A A 86 144 147 148
4 H3E0T0C1D0 lnnnnn 2+1+1 33.54 W W I N 14.13 52.43 8.01 59.58 H11 H13 H13 C14 A A A A 86 133 134 137
4 H4E0T0C0D0 lnnnnn 2+1+1 13.31 W I G W 14.13 8.01 15.45 15.64 H11 H13 H15 H15 A A A A 86 134 139 140
4 H4E0T0C0D0 nnnnnh :2+1+1 9.47 W I I W 14.13 0.11 8.01 15.64 H11 H11 H13 H15 A A A A 86 89 134 140
5 H5E0T0C0D0 lnnnnnnlnn 2+2+1 20.91 W G K F N 14.13 0.00 37.82 15.49 37.09 H11 H11 H15 H15 H18 A A A A B 86 87 147 148 83
4 H4E0T0C0D0 nnnhhl 2:1+1 7.43 W G V F 14.13 0.00 0.09 15.49 H11 H11 H11 H15 A A A A 86 87 90 148
5 H5E0T0C0D0 lnnnnnnlnn 2+2+1 18.46 G K F I N 0.00 37.82 15.49 1.91 37.09 H11 H15 H15 H18 H18 A A A B B 87 147 148 82 83
4 H4E0T0C0D0 nnnnnh :2+1+1 4.37 G V F I 0.00 0.09 15.49 1.91 H11 H11 H15 H18 A A A B 87 90 148 82
4 H4E0T0C0D0 nnnhhl 2:1+1 9.75 G G I N 0.00 0.00 1.91 37.09 H11 H18 H18 H18 A B B B 87 79 82 83
4 H4E0T0C0D0 nnnhhl 2:1+1 1.02 G R T G 0.00 4.08 0.00 0.00 H11 H11 H11 H18 A A A B 87 88 91 79
4 H4E0T0C0D0 nnnhhl 2:1+1 16.59 R A G D 4.08 11.68 0.00 50.60 H11 H18 H18 H18 A B B B 88 76 79 80
4 H4E0T0C0D0 nnnhhl 2:1+1 0.42 I I F I 0.11 0.00 1.55 0.00 H11 H11 H11 H13 A A A A 89 92 93 126
4 H4E0T0C0D0 nnnhhh :3+1 2.37 I I T I 0.11 0.00 1.36 8.01 H11 H13 H13 H13 A A A A 89 126 130 134
4 H4E0T0C0D0 nnnnnh :2+1+1 5.94 I I I W 0.11 0.00 8.01 15.64 H11 H13 H13 H15 A A A A 89 126 134 140
4 H4E0T0C0D0 nnnnnh :2+1+1 4.33 I F I W 0.11 1.55 0.00 15.64 H11 H11 H13 H15 A A A A 89 93 126 140
4 H4E0T0C0D0 nnnhhl 2:1+1 15.48 I T W I 0.11 1.36 52.43 8.01 H11 H13 H13 H13 A A A A 89 130 133 134
4 H4E0T0C0D0 nnnhhl 2:1+1 1.71 T I G I 0.00 4.93 0.00 1.91 H11 H18 H18 H18 A B B B 91 78 79 82
4 H4E0T0C0D0 nnnhhl 2:1+1 1.23 T L I G 0.00 0.00 4.93 0.00 H11 H18 H18 H18 A B B B 91 75 78 79
4 H4E0T0C0D0 nnnhhl 2:1+1 0.64 I F G V 0.00 1.55 0.15 0.84 H11 H11 H11 H13 A A A A 92 93 96 122
4 H4E0T0C0D0 nnnhhl 2:1+1 7.17 I V F I 0.00 0.84 27.82 0.00 H11 H13 H13 H13 A A A A 92 122 125 126
4 H4E0T0C0D0 nnnhhl 2:1+1 7.29 I F I T 0.00 27.82 0.00 1.36 H11 H13 H13 H13 A A A A 92 125 126 130
4 H4E0T0C0D0 nnnhhl 2:1+1 0.28 G L L V 0.15 0.35 0.26 0.37 H11 H11 H11 H13 A A A A 96 99 100 118
4 H3E0T0C1D0 nnnhhl 2:1+1 33.91 L L K L 0.26 0.19 97.31 37.88 H11 H11 H11 C12 A A A A 100 103 104 110
4 H3E0T0C1D0 nnnnnh :2+1+1 9.84 L L L A 0.26 0.19 37.88 1.04 H11 H11 C12 H13 A A A A 100 103 110 114
4 H4E0T0C0D0 nnnhhl 2:1+1 0.29 L L L V 0.35 0.26 0.19 0.37 H11 H11 H11 H13 A A A A 99 100 103 118
4 H3E0T0C1D0 lnnnnn 2+1+1 16.36 L L A Y 0.26 37.88 1.04 26.26 H11 C12 H13 H13 A A A A 100 110 114 115
4 H4E0T0C0D0 nnnhhl 2:1+1 6.98 L A Y V 0.26 1.04 26.26 0.37 H11 H13 H13 H13 A A A A 100 114 115 118
4 H3E0T0C1D0 nnnhhl 2:1+1 51.88 L K Q L 0.19 97.31 72.14 37.88 H11 H11 H11 C12 A A A A 103 104 107 110
4 H3E0T0C1D0 nnnnnh :2+1+1 27.81 L Q L A 0.19 72.14 37.88 1.04 H11 H11 C12 H13 A A A A 103 107 110 114
4 H3E0T0C1D0 nnnhhl 2:1+1 26.34 V K L E 0.00 29.19 0.19 75.97 C7 H11 H11 H11 A A A A 61 102 103 106
4 H3E0T0C1D0 nnnhhl 2:1+1 7.43 V L K L 0.00 0.35 29.19 0.19 C7 H11 H11 H11 A A A A 61 99 102 103
4 H2E0T0C2D0 lnnnnn 2+1+1 49.26 Q L D A 72.14 37.88 85.98 1.04 H11 C12 C12 H13 A A A A 107 110 111 114
5 H4E0T0C1D0 lnnnnnnlnn 2+2+1 33.50 K F I N Y 37.82 15.49 1.91 37.09 75.18 H15 H15 H18 H18 C19 A A B B B 147 148 82 83 86
4 H2E0T0C2D0 lnnnnn 2+1+1 74.59 K N Y D 37.82 37.09 75.18 148.28 H15 H18 C19 C19 A B B B 147 83 86 87
4 H3E0T0C1D0 nnnhhl 2:1+1 51.64 S G Q R 54.98 0.59 51.79 99.22 C17 H18 H18 H18 B B B B 66 69 70 73
4 H4E0T0C0D0 nnnhhl 2:1+1 46.95 Y I Q V 49.20 86.80 51.79 0.00 H6 H18 H18 H18 A B B B 55 67 70 71
4 H4E0T0C0D0 nnnhhl 2:1+1 37.67 Y Q V Q 49.20 51.79 0.00 49.68 H6 H18 H18 H18 A B B B 55 70 71 74
4 H4E0T0C0D0 nnnhhl 2:1+1 0.00 V V G L 0.00 0.00 0.00 0.00 H8 H18 H18 H18 A B B B 74 71 72 75
4 H4E0T0C0D0 nnnhhl 2:1+1 8.54 V L V G 0.00 34.18 0.00 0.00 H8 H18 H18 H18 A B B B 74 68 71 72
4 H4E0T0C0D0 nnnnnh :2+1+1 0.00 V F V L 0.00 0.00 0.00 0.00 H8 H11 H18 H18 A A B B 74 95 71 75
