# Supplementary material for: Characterizing the consensus residue specificity and surface of BCL-2 binding to BH3 ligands using the Knob-Socket model
Source: PLoS One. 2023 Feb 16;18(2):e0281463. doi: 10.1371/journal.pone.0281463 (PMC9934389; doi:10.1371/journal.pone.0281463)
Supplement: S1 File — (TGZ) [file pone.0281463.s008.tgz › BCL3_Bax_KS_files/2voh/f2voh.pdb]

ATOM     30  N   MET A   1     -24.707   5.429  22.161  1.00 21.16           N  
ATOM     31  CA  MET A   1     -23.996   5.305  20.880  1.00 22.28           C  
ATOM     32  C   MET A   1     -22.562   5.816  20.960  1.00 21.08           C  
ATOM     33  O   MET A   1     -21.630   5.120  20.569  1.00 20.22           O  
ATOM     34  CB  MET A   1     -24.749   6.022  19.754  1.00 22.35           C  
ATOM     35  CG  MET A   1     -24.095   5.834  18.362  1.00 23.20           C  
ATOM     36  SD  MET A   1     -25.219   6.144  16.962  1.00 28.96           S  
ATOM     37  CE  MET A   1     -26.708   5.276  17.486  1.00 25.80           C  
ATOM     38  N   ALA A   2     -22.391   7.026  21.478  1.00 20.20           N  
ATOM     39  CA  ALA A   2     -21.072   7.624  21.612  1.00 20.08           C  
ATOM     40  C   ALA A   2     -20.186   6.826  22.578  1.00 19.98           C  
ATOM     41  O   ALA A   2     -19.000   6.624  22.307  1.00 20.32           O  
ATOM     42  CB  ALA A   2     -21.195   9.075  22.055  1.00 20.13           C  
ATOM     43  N   GLU A   3     -20.764   6.345  23.675  1.00 20.14           N  
ATOM     44  CA  GLU A   3     -20.040   5.482  24.609  1.00 20.93           C  
ATOM     45  C   GLU A   3     -19.545   4.202  23.933  1.00 20.13           C  
ATOM     46  O   GLU A   3     -18.383   3.850  24.070  1.00 19.43           O  
ATOM     47  CB  GLU A   3     -20.896   5.149  25.838  1.00 21.25           C  
ATOM     48  CG  GLU A   3     -20.638   6.084  27.026  1.00 24.89           C  
ATOM     49  CD  GLU A   3     -21.886   6.376  27.834  1.00 28.29           C  
ATOM     50  OE1 GLU A   3     -22.667   5.434  28.103  1.00 33.27           O  
ATOM     51  OE2 GLU A   3     -22.098   7.551  28.210  1.00 31.11           O  
ATOM     52  N   SER A   4     -20.426   3.523  23.196  1.00 20.62           N  
ATOM     53  CA  SER A   4     -20.034   2.324  22.449  1.00 20.61           C  
ATOM     54  C   SER A   4     -18.893   2.622  21.475  1.00 20.81           C  
ATOM     55  O   SER A   4     -17.949   1.833  21.341  1.00 19.47           O  
ATOM     56  CB  SER A   4     -21.227   1.762  21.680  1.00 20.68           C  
ATOM     57  OG  SER A   4     -22.211   1.264  22.573  1.00 22.75           O  
ATOM     58  N   GLU A   5     -18.998   3.759  20.784  1.00 21.23           N  
ATOM     59  CA  GLU A   5     -17.975   4.198  19.834  1.00 22.18           C  
ATOM     60  C   GLU A   5     -16.634   4.414  20.515  1.00 21.49           C  
ATOM     61  O   GLU A   5     -15.599   3.952  20.039  1.00 20.86           O  
ATOM     62  CB  GLU A   5     -18.431   5.472  19.115  1.00 22.39           C  
ATOM     63  CG  GLU A   5     -19.544   5.175  18.125  1.00 24.62           C  
ATOM     64  CD  GLU A   5     -20.220   6.406  17.515  1.00 25.11           C  
ATOM     65  OE1 GLU A   5     -20.139   7.521  18.084  1.00 27.87           O  
ATOM     66  OE2 GLU A   5     -20.871   6.224  16.464  1.00 30.01           O  
ATOM     67  N   LEU A   6     -16.659   5.101  21.648  1.00 21.00           N  
ATOM     68  CA  LEU A   6     -15.442   5.362  22.396  1.00 20.95           C  
ATOM     69  C   LEU A   6     -14.820   4.057  22.897  1.00 21.10           C  
ATOM     70  O   LEU A   6     -13.604   3.881  22.804  1.00 20.21           O  
ATOM     71  CB  LEU A   6     -15.731   6.310  23.580  1.00 21.08           C  
ATOM     72  CG  LEU A   6     -14.527   6.685  24.479  1.00 21.66           C  
ATOM     73  CD1 LEU A   6     -13.439   7.384  23.717  1.00 24.41           C  
ATOM     74  CD2 LEU A   6     -14.988   7.560  25.626  1.00 23.19           C  
ATOM     75  N   MET A   7     -15.653   3.161  23.429  1.00 21.93           N  
ATOM     76  CA  MET A   7     -15.189   1.859  23.919  1.00 23.27           C  
ATOM     77  C   MET A   7     -14.545   1.051  22.800  1.00 23.10           C  
ATOM     78  O   MET A   7     -13.465   0.487  22.992  1.00 23.80           O  
ATOM     79  CB  MET A   7     -16.344   1.055  24.506  1.00 23.78           C  
ATOM     80  CG  MET A   7     -16.936   1.662  25.778  1.00 27.47           C  
ATOM     81  SD  MET A   7     -15.991   1.189  27.225  1.00 34.52           S  
ATOM     82  CE  MET A   7     -16.521  -0.519  27.399  1.00 32.49           C  
ATOM     83  N   HIS A   8     -15.187   1.032  21.630  1.00 23.08           N  
ATOM     84  CA  HIS A   8     -14.639   0.344  20.452  1.00 23.43           C  
ATOM     85  C   HIS A   8     -13.259   0.882  20.094  1.00 23.21           C  
ATOM     86  O   HIS A   8     -12.303   0.114  19.950  1.00 22.49           O  
ATOM     87  CB  HIS A   8     -15.574   0.481  19.240  1.00 23.99           C  
ATOM     88  CG  HIS A   8     -15.439  -0.628  18.235  1.00 26.70           C  
ATOM     89  ND1 HIS A   8     -16.399  -0.887  17.277  1.00 28.57           N  
ATOM     90  CD2 HIS A   8     -14.473  -1.565  18.058  1.00 28.41           C  
ATOM     91  CE1 HIS A   8     -16.019  -1.917  16.540  1.00 28.87           C  
ATOM     92  NE2 HIS A   8     -14.861  -2.355  17.002  1.00 29.19           N  
ATOM     93  N   ILE A   9     -13.146   2.201  19.950  1.00 23.09           N  
ATOM     94  CA  ILE A   9     -11.855   2.824  19.627  1.00 23.10           C  
ATOM     95  C   ILE A   9     -10.790   2.504  20.685  1.00 22.74           C  
ATOM     96  O   ILE A   9      -9.644   2.196  20.340  1.00 22.82           O  
ATOM     97  CB  ILE A   9     -11.977   4.340  19.419  1.00 23.13           C  
ATOM     98  CG1 ILE A   9     -12.783   4.616  18.143  1.00 23.32           C  
ATOM     99  CG2 ILE A   9     -10.580   5.002  19.310  1.00 23.42           C  
ATOM    100  CD1 ILE A   9     -13.381   5.999  18.083  1.00 23.78           C  
ATOM    101  N   HIS A  10     -11.147   2.580  21.964  1.00 22.47           N  
ATOM    102  C   HIS A  10      -9.756   0.735  22.873  1.00 21.98           C  
ATOM    103  O   HIS A  10      -8.548   0.421  22.997  1.00 21.48           O  
ATOM    104  CA AHIS A  10     -10.209   2.191  23.009  0.50 22.39           C  
ATOM    105  CB AHIS A  10     -10.783   2.418  24.397  0.50 22.87           C  
ATOM    106  CG AHIS A  10      -9.738   2.389  25.460  0.50 24.02           C  
ATOM    107  ND1AHIS A  10      -9.264   3.530  26.066  0.50 26.25           N  
ATOM    108  CD2AHIS A  10      -9.018   1.364  25.969  0.50 25.15           C  
ATOM    109  CE1AHIS A  10      -8.320   3.205  26.929  0.50 25.86           C  
ATOM    110  NE2AHIS A  10      -8.146   1.898  26.884  0.50 25.20           N  
ATOM    111  CA BHIS A  10     -10.225   2.183  23.041  0.50 21.98           C  
ATOM    112  CB BHIS A  10     -10.876   2.350  24.419  0.50 22.10           C  
ATOM    113  CG BHIS A  10     -10.704   3.714  25.015  0.50 21.80           C  
ATOM    114  ND1BHIS A  10      -9.661   4.031  25.858  0.50 23.13           N  
ATOM    115  CD2BHIS A  10     -11.448   4.838  24.901  0.50 20.46           C  
ATOM    116  CE1BHIS A  10      -9.765   5.296  26.228  0.50 21.99           C  
ATOM    117  NE2BHIS A  10     -10.847   5.804  25.669  0.50 21.34           N  
ATOM    118  N   SER A  11     -10.709  -0.150  22.621  1.00 21.80           N  
ATOM    119  CA  SER A  11     -10.417  -1.558  22.457  1.00 22.25           C  
ATOM    120  C   SER A  11      -9.470  -1.788  21.271  1.00 21.50           C  
ATOM    121  O   SER A  11      -8.482  -2.507  21.370  1.00 21.40           O  
ATOM    122  CB  SER A  11     -11.710  -2.331  22.261  1.00 22.60           C  
ATOM    123  OG  SER A  11     -11.421  -3.691  22.030  1.00 25.16           O  
ATOM    124  N   LEU A  12      -9.779  -1.154  20.159  1.00 21.23           N  
ATOM    125  CA  LEU A  12      -8.944  -1.231  18.955  1.00 21.72           C  
ATOM    126  C   LEU A  12      -7.529  -0.767  19.206  1.00 21.78           C  
ATOM    127  O   LEU A  12      -6.575  -1.437  18.804  1.00 21.08           O  
ATOM    128  CB  LEU A  12      -9.566  -0.402  17.832  1.00 21.84           C  
ATOM    129  CG  LEU A  12     -10.768  -1.097  17.193  1.00 22.36           C  
ATOM    130  CD1 LEU A  12     -11.573  -0.106  16.401  1.00 22.81           C  
ATOM    131  CD2 LEU A  12     -10.299  -2.249  16.316  1.00 22.47           C  
ATOM    132  N   ALA A  13      -7.406   0.368  19.890  1.00 22.10           N  
ATOM    133  CA  ALA A  13      -6.113   0.957  20.226  1.00 22.46           C  
ATOM    134  C   ALA A  13      -5.300   0.078  21.184  1.00 23.11           C  
ATOM    135  O   ALA A  13      -4.128  -0.209  20.939  1.00 21.63           O  
ATOM    136  CB  ALA A  13      -6.310   2.319  20.828  1.00 23.04           C  
ATOM    137  N   GLU A  14      -5.905  -0.369  22.272  1.00 24.11           N  
ATOM    138  CA  GLU A  14      -5.121  -1.221  23.183  1.00 25.65           C  
ATOM    139  C   GLU A  14      -4.763  -2.561  22.548  1.00 24.37           C  
ATOM    140  O   GLU A  14      -3.656  -3.052  22.758  1.00 23.15           O  
ATOM    141  CB  GLU A  14      -5.742  -1.368  24.573  1.00 25.97           C  
ATOM    142  CG  GLU A  14      -7.023  -2.108  24.695  1.00 28.76           C  
ATOM    143  CD  GLU A  14      -7.581  -1.999  26.134  1.00 29.65           C  
ATOM    144  OE1 GLU A  14      -6.934  -1.325  26.989  1.00 36.04           O  
ATOM    145  OE2 GLU A  14      -8.661  -2.560  26.396  1.00 34.05           O  
ATOM    146  N   HIS A  15      -5.663  -3.121  21.745  1.00 24.37           N  
ATOM    147  CA  HIS A  15      -5.352  -4.361  21.023  1.00 24.60           C  
ATOM    148  C   HIS A  15      -4.221  -4.166  20.012  1.00 23.84           C  
ATOM    149  O   HIS A  15      -3.312  -5.012  19.907  1.00 23.30           O  
ATOM    150  CB  HIS A  15      -6.587  -4.925  20.320  1.00 25.13           C  
ATOM    151  CG  HIS A  15      -7.650  -5.401  21.266  1.00 27.56           C  
ATOM    152  ND1 HIS A  15      -8.917  -5.747  20.849  1.00 30.07           N  
ATOM    153  CD2 HIS A  15      -7.650  -5.524  22.615  1.00 29.71           C  
ATOM    154  CE1 HIS A  15      -9.638  -6.113  21.895  1.00 31.66           C  
ATOM    155  NE2 HIS A  15      -8.893  -5.983  22.980  1.00 32.73           N  
ATOM    156  N   TYR A  16      -4.268  -3.071  19.262  1.00 23.05           N  
ATOM    157  CA  TYR A  16      -3.200  -2.815  18.307  1.00 23.26           C  
ATOM    158  C   TYR A  16      -1.841  -2.632  19.015  1.00 23.12           C  
ATOM    159  O   TYR A  16      -0.841  -3.239  18.634  1.00 22.48           O  
ATOM    160  CB  TYR A  16      -3.474  -1.625  17.378  1.00 23.84           C  
ATOM    161  CG  TYR A  16      -2.266  -1.403  16.501  1.00 23.34           C  
ATOM    162  CD1 TYR A  16      -1.884  -2.377  15.569  1.00 24.64           C  
ATOM    163  CD2 TYR A  16      -1.451  -0.299  16.667  1.00 24.62           C  
ATOM    164  CE1 TYR A  16      -0.763  -2.220  14.794  1.00 25.07           C  
ATOM    165  CE2 TYR A  16      -0.313  -0.129  15.885  1.00 26.41           C  
ATOM    166  CZ  TYR A  16       0.018  -1.088  14.954  1.00 25.46           C  
ATOM    167  OH  TYR A  16       1.143  -0.942  14.196  1.00 26.11           O  
ATOM    168  N   LEU A  17      -1.824  -1.811  20.053  1.00 23.44           N  
ATOM    169  CA  LEU A  17      -0.580  -1.517  20.775  1.00 23.87           C  
ATOM    170  C   LEU A  17       0.005  -2.749  21.473  1.00 23.94           C  
ATOM    171  O   LEU A  17       1.241  -2.939  21.515  1.00 23.39           O  
ATOM    172  CB  LEU A  17      -0.801  -0.357  21.748  1.00 23.83           C  
ATOM    173  CG  LEU A  17      -1.090   0.967  21.028  1.00 26.43           C  
ATOM    174  CD1 LEU A  17      -1.490   2.048  22.015  1.00 27.65           C  
ATOM    175  CD2 LEU A  17       0.099   1.428  20.190  1.00 25.94           C  
ATOM    176  N   GLN A  18      -0.869  -3.601  22.007  1.00 23.60           N  
ATOM    177  CA  GLN A  18      -0.429  -4.855  22.588  1.00 24.40           C  
ATOM    178  C   GLN A  18       0.191  -5.783  21.544  1.00 23.80           C  
ATOM    179  O   GLN A  18       1.181  -6.476  21.835  1.00 24.01           O  
ATOM    180  CB  GLN A  18      -1.585  -5.540  23.309  1.00 24.18           C  
ATOM    181  CG  GLN A  18      -1.939  -4.821  24.602  1.00 25.21           C  
ATOM    182  CD  GLN A  18      -3.201  -5.349  25.235  1.00 27.44           C  
ATOM    183  OE1 GLN A  18      -3.840  -6.264  24.706  1.00 31.95           O  
ATOM    184  NE2 GLN A  18      -3.564  -4.787  26.389  1.00 31.31           N  
ATOM    185  N   TYR A  19      -0.386  -5.786  20.345  1.00 23.04           N  
ATOM    186  CA  TYR A  19       0.149  -6.536  19.217  1.00 23.53           C  
ATOM    187  C   TYR A  19       1.547  -6.046  18.813  1.00 24.12           C  
ATOM    188  O   TYR A  19       2.482  -6.844  18.712  1.00 22.87           O  
ATOM    189  CB  TYR A  19      -0.808  -6.449  18.026  1.00 23.45           C  
ATOM    190  CG  TYR A  19      -0.306  -7.097  16.756  1.00 23.24           C  
ATOM    191  CD1 TYR A  19      -0.237  -8.471  16.641  1.00 24.30           C  
ATOM    192  CD2 TYR A  19       0.085  -6.331  15.667  1.00 23.97           C  
ATOM    193  CE1 TYR A  19       0.216  -9.078  15.467  1.00 24.31           C  
ATOM    194  CE2 TYR A  19       0.531  -6.917  14.499  1.00 24.51           C  
ATOM    195  CZ  TYR A  19       0.602  -8.297  14.403  1.00 23.47           C  
ATOM    196  OH  TYR A  19       1.056  -8.890  13.243  1.00 23.81           O  
ATOM    197  N   VAL A  20       1.656  -4.742  18.577  1.00 25.08           N  
ATOM    198  CA  VAL A  20       2.918  -4.042  18.305  1.00 26.74           C  
ATOM    199  C   VAL A  20       4.021  -4.439  19.291  1.00 27.54           C  
ATOM    200  O   VAL A  20       5.116  -4.846  18.897  1.00 27.82           O  
ATOM    201  CB  VAL A  20       2.695  -2.471  18.394  1.00 26.96           C  
ATOM    202  CG1 VAL A  20       4.014  -1.693  18.569  1.00 28.94           C  
ATOM    203  CG2 VAL A  20       1.982  -1.984  17.200  1.00 27.45           C  
ATOM    204  N   LEU A  21       3.704  -4.319  20.572  1.00 28.58           N  
ATOM    205  CA  LEU A  21       4.647  -4.595  21.643  1.00 29.77           C  
ATOM    206  C   LEU A  21       4.931  -6.064  21.868  1.00 30.06           C  
ATOM    207  O   LEU A  21       5.911  -6.394  22.529  1.00 30.52           O  
ATOM    208  CB  LEU A  21       4.136  -4.010  22.961  1.00 30.19           C  
ATOM    209  CG  LEU A  21       4.162  -2.491  23.070  1.00 31.22           C  
ATOM    210  CD1 LEU A  21       3.570  -2.096  24.434  1.00 32.77           C  
ATOM    211  CD2 LEU A  21       5.590  -1.946  22.887  1.00 31.76           C  
ATOM    212  N   GLN A  22       4.080  -6.937  21.333  1.00 30.63           N  
ATOM    213  CA  GLN A  22       4.176  -8.366  21.565  1.00 31.04           C  
ATOM    214  C   GLN A  22       3.900  -8.682  23.039  1.00 31.61           C  
ATOM    215  O   GLN A  22       4.650  -9.423  23.684  1.00 31.22           O  
ATOM    216  CB  GLN A  22       5.537  -8.925  21.111  1.00 31.03           C  
ATOM    217  CG  GLN A  22       5.982  -8.472  19.718  1.00 31.38           C  
ATOM    218  CD  GLN A  22       7.309  -9.091  19.272  1.00 32.06           C  
ATOM    219  OE1 GLN A  22       7.953  -9.831  20.015  1.00 33.18           O  
ATOM    220  NE2 GLN A  22       7.712  -8.793  18.041  1.00 33.76           N  
ATOM    221  N   VAL A  23       2.819  -8.102  23.561  1.00 31.98           N  
ATOM    222  CA  VAL A  23       2.244  -8.525  24.839  1.00 32.50           C  
ATOM    223  C   VAL A  23       1.518  -9.863  24.609  1.00 32.52           C  
ATOM    224  O   VAL A  23       0.679  -9.949  23.716  1.00 32.75           O  
ATOM    225  CB  VAL A  23       1.237  -7.464  25.391  1.00 32.50           C  
ATOM    226  CG1 VAL A  23       0.553  -7.962  26.673  1.00 32.82           C  
ATOM    227  CG2 VAL A  23       1.937  -6.138  25.642  1.00 32.58           C  
ATOM    228  N   PRO A  24       1.848 -10.910  25.393  1.00 32.97           N  
ATOM    229  CA  PRO A  24       1.228 -12.253  25.308  1.00 33.03           C  
ATOM    230  C   PRO A  24      -0.316 -12.321  25.235  1.00 33.40           C  
ATOM    231  O   PRO A  24      -0.997 -11.947  26.190  1.00 33.89           O  
ATOM    232  CB  PRO A  24       1.719 -12.933  26.586  1.00 33.07           C  
ATOM    233  CG  PRO A  24       3.028 -12.312  26.851  1.00 32.85           C  
ATOM    234  CD  PRO A  24       2.914 -10.879  26.414  1.00 33.13           C  
ATOM    235  N   ALA A  25      -0.845 -12.801  24.106  1.00 33.17           N  
ATOM    236  CA  ALA A  25      -2.283 -13.016  23.936  1.00 32.84           C  
ATOM    237  C   ALA A  25      -2.682 -14.382  24.481  1.00 32.53           C  
ATOM    238  O   ALA A  25      -1.827 -15.208  24.816  1.00 32.98           O  
ATOM    239  CB  ALA A  25      -2.688 -12.882  22.464  1.00 33.03           C  
ATOM    240  N   PHE A  26      -3.989 -14.624  24.539  1.00 31.79           N  
ATOM    241  CA  PHE A  26      -4.544 -15.654  25.412  1.00 30.86           C  
ATOM    242  C   PHE A  26      -5.605 -16.453  24.648  1.00 30.32           C  
ATOM    243  O   PHE A  26      -6.748 -16.564  25.084  1.00 29.84           O  
ATOM    244  CB  PHE A  26      -5.141 -14.978  26.656  1.00 31.55           C  
ATOM    245  CG  PHE A  26      -4.997 -13.464  26.661  1.00 32.03           C  
ATOM    246  CD1 PHE A  26      -4.007 -12.844  27.420  1.00 32.65           C  
ATOM    247  CD2 PHE A  26      -5.842 -12.666  25.881  1.00 31.80           C  
ATOM    248  CE1 PHE A  26      -3.872 -11.447  27.406  1.00 33.42           C  
ATOM    249  CE2 PHE A  26      -5.722 -11.285  25.868  1.00 32.67           C  
ATOM    250  CZ  PHE A  26      -4.735 -10.667  26.632  1.00 33.15           C  
ATOM    251  N   GLU A  27      -5.204 -16.993  23.498  1.00 29.72           N  
ATOM    252  CA  GLU A  27      -6.105 -17.671  22.541  1.00 29.61           C  
ATOM    253  C   GLU A  27      -7.380 -16.871  22.248  1.00 29.16           C  
ATOM    254  O   GLU A  27      -8.462 -17.442  22.075  1.00 28.41           O  
ATOM    255  CB  GLU A  27      -6.465 -19.084  23.007  1.00 29.52           C  
ATOM    256  CG  GLU A  27      -5.268 -20.001  23.227  1.00 29.83           C  
ATOM    257  CD  GLU A  27      -4.577 -19.758  24.555  1.00 30.32           C  
ATOM    258  OE1 GLU A  27      -5.293 -19.522  25.547  1.00 30.59           O  
ATOM    259  OE2 GLU A  27      -3.328 -19.798  24.609  1.00 29.49           O  
ATOM    260  N   SER A  28      -7.233 -15.548  22.188  1.00 29.00           N  
ATOM    261  CA  SER A  28      -8.357 -14.670  21.909  1.00 29.01           C  
ATOM    262  C   SER A  28      -8.720 -14.740  20.427  1.00 28.83           C  
ATOM    263  O   SER A  28      -7.954 -15.258  19.604  1.00 28.69           O  
ATOM    264  CB  SER A  28      -8.040 -13.230  22.319  1.00 29.11           C  
ATOM    265  OG  SER A  28      -7.173 -12.609  21.389  1.00 30.17           O  
ATOM    266  N   ALA A  29      -9.906 -14.229  20.114  1.00 28.65           N  
ATOM    267  CA  ALA A  29     -10.437 -14.216  18.763  1.00 28.35           C  
ATOM    268  C   ALA A  29     -10.785 -12.778  18.407  1.00 28.25           C  
ATOM    269  O   ALA A  29     -11.922 -12.347  18.616  1.00 28.64           O  
ATOM    270  CB  ALA A  29     -11.678 -15.122  18.663  1.00 28.36           C  
ATOM    271  N   PRO A  30      -9.809 -12.022  17.875  1.00 27.64           N  
ATOM    272  CA  PRO A  30     -10.105 -10.643  17.504  1.00 27.52           C  
ATOM    273  C   PRO A  30     -11.276 -10.529  16.536  1.00 27.41           C  
ATOM    274  O   PRO A  30     -11.529 -11.438  15.747  1.00 26.99           O  
ATOM    275  CB  PRO A  30      -8.811 -10.173  16.820  1.00 27.67           C  
ATOM    276  CG  PRO A  30      -8.051 -11.415  16.491  1.00 27.09           C  
ATOM    277  CD  PRO A  30      -8.409 -12.375  17.578  1.00 27.64           C  
ATOM    278  N   SER A  31     -11.986  -9.413  16.607  1.00 27.13           N  
ATOM    279  CA  SER A  31     -12.996  -9.100  15.610  1.00 27.19           C  
ATOM    280  C   SER A  31     -12.334  -8.893  14.249  1.00 26.75           C  
ATOM    281  O   SER A  31     -11.123  -8.676  14.160  1.00 26.71           O  
ATOM    282  CB  SER A  31     -13.710  -7.813  16.010  1.00 27.41           C  
ATOM    283  OG  SER A  31     -12.782  -6.742  16.052  1.00 27.37           O  
ATOM    284  N   GLN A  32     -13.125  -8.933  13.188  1.00 26.71           N  
ATOM    285  CA  GLN A  32     -12.595  -8.611  11.871  1.00 26.79           C  
ATOM    286  C   GLN A  32     -11.926  -7.238  11.896  1.00 26.30           C  
ATOM    287  O   GLN A  32     -10.830  -7.070  11.353  1.00 25.65           O  
ATOM    288  CB  GLN A  32     -13.690  -8.674  10.801  1.00 26.87           C  
ATOM    289  CG  GLN A  32     -13.171  -8.490   9.370  1.00 27.12           C  
ATOM    290  CD  GLN A  32     -14.235  -8.723   8.318  1.00 27.96           C  
ATOM    291  OE1 GLN A  32     -15.430  -8.753   8.624  1.00 30.37           O  
ATOM    292  NE2 GLN A  32     -13.809  -8.898   7.067  1.00 29.82           N  
ATOM    293  N   ALA A  33     -12.569  -6.258  12.539  1.00 25.98           N  
ATOM    294  CA  ALA A  33     -11.992  -4.907  12.639  1.00 25.90           C  
ATOM    295  C   ALA A  33     -10.619  -4.932  13.307  1.00 25.63           C  
ATOM    296  O   ALA A  33      -9.686  -4.277  12.836  1.00 24.58           O  
ATOM    297  CB  ALA A  33     -12.930  -3.959  13.401  1.00 25.65           C  
ATOM    298  N   CYS A  34     -10.497  -5.684  14.400  1.00 25.37           N  
ATOM    299  CA  CYS A  34      -9.214  -5.756  15.123  1.00 26.18           C  
ATOM    300  C   CYS A  34      -8.134  -6.367  14.261  1.00 24.89           C  
ATOM    301  O   CYS A  34      -7.025  -5.842  14.184  1.00 24.14           O  
ATOM    302  CB  CYS A  34      -9.320  -6.589  16.398  1.00 26.94           C  
ATOM    303  SG  CYS A  34     -10.139  -5.723  17.714  1.00 33.53           S  
ATOM    304  N   ARG A  35      -8.473  -7.476  13.614  1.00 24.15           N  
ATOM    305  CA  ARG A  35      -7.511  -8.204  12.807  1.00 24.07           C  
ATOM    306  C   ARG A  35      -7.048  -7.335  11.634  1.00 23.59           C  
ATOM    307  O   ARG A  35      -5.854  -7.231  11.356  1.00 21.68           O  
ATOM    308  CB  ARG A  35      -8.140  -9.497  12.312  1.00 24.46           C  
ATOM    309  CG  ARG A  35      -7.159 -10.437  11.670  1.00 25.49           C  
ATOM    310  CD  ARG A  35      -7.822 -11.672  11.168  1.00 26.51           C  
ATOM    311  NE  ARG A  35      -9.133 -11.420  10.565  1.00 28.86           N  
ATOM    312  CZ  ARG A  35      -9.359 -10.771   9.420  1.00 29.14           C  
ATOM    313  NH1 ARG A  35      -8.371 -10.259   8.695  1.00 29.54           N  
ATOM    314  NH2 ARG A  35     -10.606 -10.646   8.991  1.00 30.26           N  
ATOM    315  N   VAL A  36      -8.008  -6.688  10.978  1.00 23.16           N  
ATOM    316  CA  VAL A  36      -7.731  -5.857   9.808  1.00 23.93           C  
ATOM    317  C   VAL A  36      -6.912  -4.626  10.187  1.00 23.83           C  
ATOM    318  O   VAL A  36      -5.939  -4.288   9.502  1.00 22.88           O  
ATOM    319  CB  VAL A  36      -9.051  -5.484   9.051  1.00 23.82           C  
ATOM    320  CG1 VAL A  36      -8.799  -4.438   7.970  1.00 25.09           C  
ATOM    321  CG2 VAL A  36      -9.659  -6.739   8.437  1.00 24.33           C  
ATOM    322  N   LEU A  37      -7.296  -3.966  11.280  1.00 24.57           N  
ATOM    323  CA  LEU A  37      -6.527  -2.842  11.803  1.00 25.22           C  
ATOM    324  C   LEU A  37      -5.100  -3.271  12.113  1.00 25.81           C  
ATOM    325  O   LEU A  37      -4.144  -2.624  11.688  1.00 25.58           O  
ATOM    326  CB  LEU A  37      -7.181  -2.246  13.053  1.00 25.14           C  
ATOM    327  CG  LEU A  37      -6.405  -1.102  13.720  1.00 25.27           C  
ATOM    328  CD1 LEU A  37      -6.092   0.027  12.753  1.00 26.01           C  
ATOM    329  CD2 LEU A  37      -7.172  -0.577  14.896  1.00 26.46           C  
ATOM    330  N   GLN A  38      -4.966  -4.368  12.845  1.00 26.69           N  
ATOM    331  CA  GLN A  38      -3.651  -4.927  13.172  1.00 27.83           C  
ATOM    332  C   GLN A  38      -2.778  -5.175  11.939  1.00 27.71           C  
ATOM    333  O   GLN A  38      -1.607  -4.829  11.946  1.00 28.29           O  
ATOM    334  CB  GLN A  38      -3.793  -6.217  13.991  1.00 27.93           C  
ATOM    335  CG  GLN A  38      -4.062  -5.952  15.476  1.00 29.17           C  
ATOM    336  CD  GLN A  38      -4.525  -7.188  16.239  1.00 29.35           C  
ATOM    337  OE1 GLN A  38      -4.203  -8.328  15.873  1.00 31.76           O  
ATOM    338  NE2 GLN A  38      -5.308  -6.964  17.298  1.00 29.42           N  
ATOM    339  N   ARG A  39      -3.347  -5.757  10.884  1.00 27.54           N  
ATOM    340  CA  ARG A  39      -2.590  -6.045   9.659  1.00 26.85           C  
ATOM    341  C   ARG A  39      -2.148  -4.755   8.977  1.00 26.20           C  
ATOM    342  O   ARG A  39      -0.976  -4.584   8.657  1.00 25.55           O  
ATOM    343  CB  ARG A  39      -3.408  -6.928   8.700  1.00 27.40           C  
ATOM    344  CG  ARG A  39      -2.718  -7.236   7.358  1.00 28.47           C  
ATOM    345  CD  ARG A  39      -2.863  -8.681   6.892  1.00 31.90           C  
ATOM    346  NE  ARG A  39      -3.953  -8.879   5.930  1.00 34.27           N  
ATOM    347  CZ  ARG A  39      -3.868  -9.532   4.766  1.00 33.08           C  
ATOM    348  NH1 ARG A  39      -2.735 -10.101   4.351  1.00 34.17           N  
ATOM    349  NH2 ARG A  39      -4.953  -9.636   4.003  1.00 33.52           N  
ATOM    350  N   VAL A  40      -3.083  -3.826   8.795  1.00 25.93           N  
ATOM    351  CA  VAL A  40      -2.808  -2.611   8.035  1.00 25.06           C  
ATOM    352  C   VAL A  40      -1.950  -1.620   8.826  1.00 24.87           C  
ATOM    353  O   VAL A  40      -0.999  -1.056   8.276  1.00 24.92           O  
ATOM    354  CB  VAL A  40      -4.121  -1.950   7.538  1.00 25.15           C  
ATOM    355  CG1 VAL A  40      -3.822  -0.668   6.770  1.00 25.91           C  
ATOM    356  CG2 VAL A  40      -4.868  -2.919   6.639  1.00 25.80           C  
ATOM    357  N   ALA A  41      -2.278  -1.408  10.105  1.00 23.88           N  
ATOM    358  CA  ALA A  41      -1.540  -0.440  10.940  1.00 23.67           C  
ATOM    359  C   ALA A  41      -0.097  -0.863  11.185  1.00 23.31           C  
ATOM    360  O   ALA A  41       0.799  -0.027  11.326  1.00 22.73           O  
ATOM    361  CB  ALA A  41      -2.242  -0.237  12.271  1.00 23.28           C  
ATOM    362  N   PHE A  42       0.116  -2.165  11.265  1.00 23.54           N  
ATOM    363  CA  PHE A  42       1.458  -2.705  11.451  1.00 23.86           C  
ATOM    364  C   PHE A  42       2.330  -2.408  10.212  1.00 23.99           C  
ATOM    365  O   PHE A  42       3.461  -1.922  10.339  1.00 23.39           O  
ATOM    366  CB  PHE A  42       1.352  -4.197  11.737  1.00 24.01           C  
ATOM    367  CG  PHE A  42       2.627  -4.824  12.159  1.00 24.40           C  
ATOM    368  CD1 PHE A  42       3.290  -4.377  13.294  1.00 25.50           C  
ATOM    369  CD2 PHE A  42       3.164  -5.879  11.441  1.00 24.07           C  
ATOM    370  CE1 PHE A  42       4.483  -4.974  13.684  1.00 25.51           C  
ATOM    371  CE2 PHE A  42       4.341  -6.465  11.830  1.00 23.93           C  
ATOM    372  CZ  PHE A  42       4.994  -6.018  12.954  1.00 24.50           C  
ATOM    373  N   SER A  43       1.787  -2.641   9.021  1.00 24.36           N  
ATOM    374  CA  SER A  43       2.531  -2.350   7.786  1.00 24.91           C  
ATOM    375  C   SER A  43       2.775  -0.855   7.611  1.00 24.54           C  
ATOM    376  O   SER A  43       3.794  -0.446   7.074  1.00 23.91           O  
ATOM    377  CB  SER A  43       1.791  -2.883   6.552  1.00 25.54           C  
ATOM    378  OG  SER A  43       0.539  -2.227   6.433  1.00 29.82           O  
ATOM    379  N   VAL A  44       1.818  -0.042   8.049  1.00 24.46           N  
ATOM    380  CA  VAL A  44       1.975   1.391   8.010  1.00 24.57           C  
ATOM    381  C   VAL A  44       3.041   1.832   8.995  1.00 24.31           C  
ATOM    382  O   VAL A  44       3.894   2.649   8.651  1.00 23.47           O  
ATOM    383  CB  VAL A  44       0.658   2.117   8.307  1.00 24.76           C  
ATOM    384  CG1 VAL A  44       0.905   3.601   8.546  1.00 26.23           C  
ATOM    385  CG2 VAL A  44      -0.306   1.903   7.159  1.00 24.91           C  
ATOM    386  N   GLN A  45       3.000   1.289  10.209  1.00 23.96           N  
ATOM    387  CA  GLN A  45       4.013   1.595  11.201  1.00 24.49           C  
ATOM    388  C   GLN A  45       5.440   1.358  10.673  1.00 24.88           C  
ATOM    389  O   GLN A  45       6.329   2.196  10.871  1.00 24.43           O  
ATOM    390  CB  GLN A  45       3.754   0.845  12.521  1.00 24.72           C  
ATOM    391  CG  GLN A  45       4.829   1.103  13.576  1.00 24.96           C  
ATOM    392  CD  GLN A  45       4.423   0.727  14.994  1.00 25.61           C  
ATOM    393  OE1 GLN A  45       3.233   0.563  15.302  1.00 26.87           O  
ATOM    394  NE2 GLN A  45       5.419   0.606  15.874  1.00 24.86           N  
ATOM    395  N   LYS A  46       5.654   0.244   9.979  1.00 25.54           N  
ATOM    396  CA  LYS A  46       6.958  -0.035   9.396  1.00 25.89           C  
ATOM    397  C   LYS A  46       7.335   0.988   8.318  1.00 25.91           C  
ATOM    398  O   LYS A  46       8.486   1.424   8.242  1.00 25.16           O  
ATOM    399  CB  LYS A  46       7.007  -1.470   8.860  1.00 26.28           C  
ATOM    400  CG  LYS A  46       6.883  -2.483   9.993  1.00 26.49           C  
ATOM    401  CD  LYS A  46       7.310  -3.873   9.636  1.00 28.08           C  
ATOM    402  CE  LYS A  46       6.134  -4.696   9.176  1.00 30.33           C  
ATOM    403  NZ  LYS A  46       6.531  -6.092   8.867  1.00 30.67           N  
ATOM    404  N   GLU A  47       6.363   1.374   7.499  1.00 26.32           N  
ATOM    405  CA  GLU A  47       6.567   2.447   6.530  1.00 27.24           C  
ATOM    406  C   GLU A  47       6.909   3.772   7.219  1.00 26.19           C  
ATOM    407  O   GLU A  47       7.797   4.488   6.770  1.00 25.96           O  
ATOM    408  CB  GLU A  47       5.340   2.607   5.623  1.00 27.32           C  
ATOM    409  CG  GLU A  47       5.393   3.857   4.759  1.00 30.19           C  
ATOM    410  CD  GLU A  47       4.651   3.711   3.447  1.00 30.49           C  
ATOM    411  OE1 GLU A  47       3.661   2.944   3.403  1.00 33.23           O  
ATOM    412  OE2 GLU A  47       5.079   4.368   2.466  1.00 35.96           O  
ATOM    413  N   VAL A  48       6.208   4.099   8.298  1.00 25.67           N  
ATOM    414  CA  VAL A  48       6.552   5.289   9.103  1.00 25.69           C  
ATOM    415  C   VAL A  48       7.986   5.205   9.628  1.00 25.80           C  
ATOM    416  O   VAL A  48       8.768   6.161   9.516  1.00 25.98           O  
ATOM    417  CB  VAL A  48       5.603   5.457  10.307  1.00 25.56           C  
ATOM    418  CG1 VAL A  48       6.165   6.476  11.344  1.00 24.96           C  
ATOM    419  CG2 VAL A  48       4.223   5.858   9.839  1.00 25.00           C  
ATOM    420  N   GLU A  49       8.314   4.059  10.209  1.00 25.93           N  
ATOM    421  CA  GLU A  49       9.618   3.853  10.833  1.00 26.25           C  
ATOM    422  C   GLU A  49      10.771   3.900   9.804  1.00 26.17           C  
ATOM    423  O   GLU A  49      11.813   4.495  10.063  1.00 25.93           O  
ATOM    424  CB  GLU A  49       9.602   2.553  11.649  1.00 26.39           C  
ATOM    425  CG  GLU A  49       8.703   2.656  12.908  1.00 26.83           C  
ATOM    426  CD  GLU A  49       8.520   1.342  13.658  1.00 28.32           C  
ATOM    427  OE1 GLU A  49       8.231   1.377  14.881  1.00 31.46           O  
ATOM    428  OE2 GLU A  49       8.659   0.276  13.030  1.00 32.90           O  
ATOM    429  N   LYS A  50      10.560   3.323   8.624  1.00 26.10           N  
ATOM    430  CA  LYS A  50      11.539   3.412   7.544  1.00 26.23           C  
ATOM    431  C   LYS A  50      11.667   4.852   7.016  1.00 26.21           C  
ATOM    432  O   LYS A  50      12.773   5.413   6.972  1.00 25.86           O  
ATOM    433  CB  LYS A  50      11.152   2.478   6.391  1.00 26.06           C  
ATOM    434  CG  LYS A  50      12.024   2.624   5.158  1.00 27.00           C  
ATOM    435  CD  LYS A  50      11.764   1.530   4.132  1.00 27.47           C  
ATOM    436  CE  LYS A  50      12.571   1.788   2.846  1.00 28.68           C  
ATOM    437  NZ  LYS A  50      12.910   0.536   2.135  1.00 29.77           N  
ATOM    438  N   ASN A  51      10.531   5.432   6.626  1.00 26.10           N  
ATOM    439  CA  ASN A  51      10.505   6.749   5.970  1.00 26.24           C  
ATOM    440  C   ASN A  51      10.993   7.908   6.841  1.00 25.89           C  
ATOM    441  O   ASN A  51      11.574   8.854   6.328  1.00 25.86           O  
ATOM    442  CB  ASN A  51       9.086   7.085   5.502  1.00 26.40           C  
ATOM    443  CG  ASN A  51       8.634   6.272   4.312  1.00 27.35           C  
ATOM    444  OD1 ASN A  51       9.325   5.364   3.833  1.00 30.18           O  
ATOM    445  ND2 ASN A  51       7.449   6.603   3.819  1.00 30.30           N  
ATOM    446  N   LEU A  52      10.731   7.839   8.145  1.00 25.82           N  
ATOM    447  CA  LEU A  52      11.049   8.927   9.077  1.00 26.13           C  
ATOM    448  C   LEU A  52      12.199   8.574  10.026  1.00 26.11           C  
ATOM    449  O   LEU A  52      12.378   9.232  11.061  1.00 25.84           O  
ATOM    450  CB  LEU A  52       9.809   9.311   9.892  1.00 26.37           C  
ATOM    451  CG  LEU A  52       8.590   9.837   9.140  1.00 27.62           C  
ATOM    452  CD1 LEU A  52       8.032   8.825   8.138  1.00 30.33           C  
ATOM    453  CD2 LEU A  52       7.489  10.233  10.092  1.00 26.69           C  
ATOM    454  N   LYS A  53      12.989   7.562   9.661  1.00 26.20           N  
ATOM    455  CA  LYS A  53      14.069   7.061  10.524  1.00 27.20           C  
ATOM    456  C   LYS A  53      14.997   8.161  11.029  1.00 27.08           C  
ATOM    457  O   LYS A  53      15.355   8.170  12.213  1.00 26.83           O  
ATOM    458  CB  LYS A  53      14.904   5.988   9.814  1.00 27.12           C  
ATOM    459  CG  LYS A  53      15.934   5.345  10.715  1.00 27.70           C  
ATOM    460  CD  LYS A  53      16.773   4.317   9.980  1.00 28.21           C  
ATOM    461  CE  LYS A  53      17.886   3.770  10.880  1.00 29.59           C  
ATOM    462  NZ  LYS A  53      18.933   4.800  11.225  1.00 31.87           N  
ATOM    463  N   SER A  54      15.384   9.078  10.144  1.00 27.40           N  
ATOM    464  CA  SER A  54      16.302  10.156  10.530  1.00 28.32           C  
ATOM    465  C   SER A  54      15.690  11.090  11.599  1.00 28.47           C  
ATOM    466  O   SER A  54      16.413  11.588  12.464  1.00 29.14           O  
ATOM    467  CB  SER A  54      16.800  10.942   9.301  1.00 28.49           C  
ATOM    468  OG  SER A  54      15.720  11.410   8.509  1.00 30.22           O  
ATOM    469  N   TYR A  55      14.373  11.296  11.555  1.00 28.23           N  
ATOM    470  CA  TYR A  55      13.676  12.060  12.586  1.00 28.28           C  
ATOM    471  C   TYR A  55      13.543  11.238  13.861  1.00 27.47           C  
ATOM    472  O   TYR A  55      13.883  11.699  14.954  1.00 27.07           O  
ATOM    473  CB  TYR A  55      12.273  12.472  12.138  1.00 29.06           C  
ATOM    474  CG  TYR A  55      12.219  13.307  10.884  1.00 30.59           C  
ATOM    475  CD1 TYR A  55      11.764  12.764   9.678  1.00 32.51           C  
ATOM    476  CD2 TYR A  55      12.604  14.636  10.896  1.00 32.31           C  
ATOM    477  CE1 TYR A  55      11.700  13.527   8.536  1.00 33.05           C  
ATOM    478  CE2 TYR A  55      12.547  15.413   9.746  1.00 31.84           C  
ATOM    479  CZ  TYR A  55      12.096  14.856   8.577  1.00 31.57           C  
ATOM    480  OH  TYR A  55      12.034  15.613   7.429  1.00 33.02           O  
ATOM    481  N   LEU A  56      13.062  10.012  13.720  1.00 26.66           N  
ATOM    482  CA  LEU A  56      12.759   9.178  14.883  1.00 26.80           C  
ATOM    483  C   LEU A  56      14.019   8.781  15.667  1.00 26.76           C  
ATOM    484  O   LEU A  56      13.963   8.603  16.884  1.00 26.72           O  
ATOM    485  CB  LEU A  56      11.984   7.932  14.463  1.00 26.60           C  
ATOM    486  CG  LEU A  56      10.670   8.198  13.745  1.00 27.26           C  
ATOM    487  CD1 LEU A  56      10.156   6.888  13.183  1.00 28.42           C  
ATOM    488  CD2 LEU A  56       9.650   8.868  14.670  1.00 27.93           C  
ATOM    489  N   ASP A  57      15.155   8.676  14.983  1.00 26.78           N  
ATOM    490  CA  ASP A  57      16.421   8.424  15.673  1.00 26.89           C  
ATOM    491  C   ASP A  57      16.783   9.535  16.672  1.00 26.72           C  
ATOM    492  O   ASP A  57      17.565   9.299  17.595  1.00 26.96           O  
ATOM    493  CB  ASP A  57      17.562   8.232  14.673  1.00 26.76           C  
ATOM    494  CG  ASP A  57      17.564   6.856  14.038  1.00 27.21           C  
ATOM    495  OD1 ASP A  57      16.728   6.001  14.401  1.00 29.87           O  
ATOM    496  OD2 ASP A  57      18.413   6.634  13.166  1.00 29.23           O  
ATOM    497  N   ASP A  58      16.223  10.727  16.468  1.00 26.49           N  
ATOM    498  CA  ASP A  58      16.448  11.877  17.346  1.00 26.55           C  
ATOM    499  C   ASP A  58      15.314  12.189  18.315  1.00 25.94           C  
ATOM    500  O   ASP A  58      15.378  13.197  19.032  1.00 25.72           O  
ATOM    501  CB  ASP A  58      16.731  13.124  16.510  1.00 27.11           C  
ATOM    502  CG  ASP A  58      18.164  13.202  16.075  1.00 27.49           C  
ATOM    503  OD1 ASP A  58      19.045  12.869  16.893  1.00 29.13           O  
ATOM    504  OD2 ASP A  58      18.408  13.595  14.914  1.00 31.53           O  
ATOM    505  N   PHE A  59      14.288  11.342  18.336  1.00 25.01           N  
ATOM    506  CA  PHE A  59      13.245  11.425  19.360  1.00 24.27           C  
ATOM    507  C   PHE A  59      13.773  10.994  20.727  1.00 24.08           C  
ATOM    508  O   PHE A  59      14.551  10.041  20.846  1.00 23.90           O  
ATOM    509  CB  PHE A  59      12.044  10.542  18.999  1.00 24.32           C  
ATOM    510  CG  PHE A  59      11.049  11.195  18.090  1.00 24.27           C  
ATOM    511  CD1 PHE A  59      11.432  12.149  17.151  1.00 24.48           C  
ATOM    512  CD2 PHE A  59       9.719  10.800  18.124  1.00 24.48           C  
ATOM    513  CE1 PHE A  59      10.479  12.726  16.301  1.00 25.44           C  
ATOM    514  CE2 PHE A  59       8.781  11.367  17.278  1.00 25.13           C  
ATOM    515  CZ  PHE A  59       9.154  12.325  16.373  1.00 24.19           C  
ATOM    516  N   HIS A  60      13.337  11.705  21.762  1.00 23.66           N  
ATOM    517  CA  HIS A  60      13.645  11.332  23.136  1.00 22.94           C  
ATOM    518  C   HIS A  60      12.356  11.106  23.918  1.00 22.87           C  
ATOM    519  O   HIS A  60      11.859  12.002  24.569  1.00 23.32           O  
ATOM    520  CB  HIS A  60      14.549  12.395  23.757  1.00 23.21           C  
ATOM    521  CG  HIS A  60      15.757  12.679  22.926  1.00 21.55           C  
ATOM    522  ND1 HIS A  60      16.718  11.724  22.682  1.00 22.75           N  
ATOM    523  CD2 HIS A  60      16.129  13.778  22.230  1.00 22.90           C  
ATOM    524  CE1 HIS A  60      17.652  12.235  21.895  1.00 23.05           C  
ATOM    525  NE2 HIS A  60      17.311  13.477  21.600  1.00 22.27           N  
ATOM    526  N   VAL A  61      11.818   9.891  23.820  1.00 22.79           N  
ATOM    527  CA  VAL A  61      10.541   9.527  24.452  1.00 22.69           C  
ATOM    528  C   VAL A  61      10.837   8.840  25.803  1.00 22.75           C  
ATOM    529  O   VAL A  61      10.799   7.610  25.922  1.00 22.15           O  
ATOM    530  CB  VAL A  61       9.725   8.599  23.525  1.00 22.77           C  
ATOM    531  CG1 VAL A  61       8.320   8.318  24.115  1.00 23.32           C  
ATOM    532  CG2 VAL A  61       9.625   9.207  22.122  1.00 23.07           C  
ATOM    533  N   GLU A  62      11.159   9.646  26.810  1.00 22.59           N  
ATOM    534  CA  GLU A  62      11.679   9.125  28.068  1.00 22.84           C  
ATOM    535  C   GLU A  62      10.581   8.824  29.090  1.00 22.66           C  
ATOM    536  O   GLU A  62      10.838   8.162  30.108  1.00 21.38           O  
ATOM    537  CB  GLU A  62      12.756  10.089  28.649  1.00 23.35           C  
ATOM    538  CG  GLU A  62      12.323  11.063  29.775  1.00 25.83           C  
ATOM    539  CD  GLU A  62      11.185  12.018  29.384  1.00 28.17           C  
ATOM    540  OE1 GLU A  62      10.930  12.195  28.182  1.00 29.84           O  
ATOM    541  OE2 GLU A  62      10.557  12.610  30.296  1.00 31.00           O  
ATOM    542  N   SER A  63       9.367   9.331  28.830  1.00 21.89           N  
ATOM    543  CA  SER A  63       8.265   9.180  29.759  1.00 21.64           C  
ATOM    544  C   SER A  63       6.940   9.174  29.014  1.00 21.16           C  
ATOM    545  O   SER A  63       6.845   9.583  27.845  1.00 19.91           O  
ATOM    546  CB  SER A  63       8.256  10.306  30.809  1.00 22.31           C  
ATOM    547  OG  SER A  63       7.824  11.540  30.249  1.00 22.30           O  
ATOM    548  N   ILE A  64       5.912   8.712  29.711  1.00 21.46           N  
ATOM    549  CA  ILE A  64       4.559   8.745  29.176  1.00 22.07           C  
ATOM    550  C   ILE A  64       4.149  10.195  28.859  1.00 22.43           C  
ATOM    551  O   ILE A  64       3.552  10.455  27.818  1.00 22.04           O  
ATOM    552  CB  ILE A  64       3.547   8.101  30.132  1.00 22.28           C  
ATOM    553  CG1 ILE A  64       3.851   6.616  30.297  1.00 23.17           C  
ATOM    554  CG2 ILE A  64       2.141   8.261  29.584  1.00 23.31           C  
ATOM    555  CD1 ILE A  64       3.357   6.031  31.579  1.00 23.89           C  
ATOM    556  N   ASP A  65       4.494  11.139  29.731  1.00 22.65           N  
ATOM    557  CA  ASP A  65       4.109  12.535  29.490  1.00 23.18           C  
ATOM    558  C   ASP A  65       4.791  13.106  28.243  1.00 22.68           C  
ATOM    559  O   ASP A  65       4.151  13.808  27.445  1.00 21.79           O  
ATOM    560  CB  ASP A  65       4.373  13.421  30.713  1.00 24.39           C  
ATOM    561  CG  ASP A  65       3.310  13.258  31.789  1.00 27.57           C  
ATOM    562  OD1 ASP A  65       2.248  12.684  31.483  1.00 31.82           O  
ATOM    563  OD2 ASP A  65       3.532  13.708  32.935  1.00 30.75           O  
ATOM    564  N   THR A  66       6.064  12.775  28.042  1.00 21.88           N  
ATOM    565  CA  THR A  66       6.739  13.207  26.820  1.00 21.69           C  
ATOM    566  C   THR A  66       6.086  12.594  25.569  1.00 21.18           C  
ATOM    567  O   THR A  66       5.900  13.279  24.568  1.00 20.86           O  
ATOM    568  CB  THR A  66       8.232  12.916  26.857  1.00 21.35           C  
ATOM    569  OG1 THR A  66       8.807  13.676  27.913  1.00 21.55           O  
ATOM    570  CG2 THR A  66       8.902  13.323  25.545  1.00 22.40           C  
ATOM    571  N   ALA A  67       5.723  11.314  25.645  1.00 21.05           N  
ATOM    572  CA  ALA A  67       5.030  10.633  24.550  1.00 21.19           C  
ATOM    573  C   ALA A  67       3.726  11.352  24.208  1.00 21.44           C  
ATOM    574  O   ALA A  67       3.400  11.519  23.046  1.00 20.96           O  
ATOM    575  CB  ALA A  67       4.729   9.206  24.906  1.00 21.37           C  
ATOM    576  N   ARG A  68       2.997  11.775  25.237  1.00 21.91           N  
ATOM    577  CA  ARG A  68       1.727  12.459  25.037  1.00 22.64           C  
ATOM    578  C   ARG A  68       1.924  13.803  24.359  1.00 22.79           C  
ATOM    579  O   ARG A  68       1.163  14.166  23.439  1.00 23.36           O  
ATOM    580  CB  ARG A  68       1.041  12.663  26.376  1.00 22.97           C  
ATOM    581  CG  ARG A  68      -0.355  13.156  26.280  1.00 25.69           C  
ATOM    582  CD  ARG A  68      -0.971  13.086  27.640  1.00 29.45           C  
ATOM    583  NE  ARG A  68      -2.345  13.557  27.632  1.00 32.45           N  
ATOM    584  CZ  ARG A  68      -3.387  12.887  28.097  1.00 35.22           C  
ATOM    585  NH1 ARG A  68      -3.248  11.662  28.606  1.00 38.64           N  
ATOM    586  NH2 ARG A  68      -4.586  13.459  28.068  1.00 35.07           N  
ATOM    587  N   ILE A  69       2.919  14.546  24.831  1.00 22.50           N  
ATOM    588  CA  ILE A  69       3.247  15.850  24.264  1.00 22.21           C  
ATOM    589  C   ILE A  69       3.627  15.708  22.786  1.00 21.51           C  
ATOM    590  O   ILE A  69       3.120  16.453  21.948  1.00 21.22           O  
ATOM    591  CB  ILE A  69       4.399  16.551  25.040  1.00 22.37           C  
ATOM    592  CG1 ILE A  69       3.948  16.953  26.455  1.00 23.33           C  
ATOM    593  CG2 ILE A  69       4.906  17.798  24.261  1.00 23.22           C  
ATOM    594  CD1 ILE A  69       5.069  17.392  27.385  1.00 22.90           C  
ATOM    595  N   ILE A  70       4.520  14.768  22.482  1.00 21.19           N  
ATOM    596  CA  ILE A  70       4.966  14.545  21.116  1.00 21.11           C  
ATOM    597  C   ILE A  70       3.783  14.107  20.236  1.00 21.61           C  
ATOM    598  O   ILE A  70       3.594  14.636  19.133  1.00 21.82           O  
ATOM    599  CB  ILE A  70       6.118  13.517  21.042  1.00 21.16           C  
ATOM    600  CG1 ILE A  70       7.393  14.095  21.661  1.00 21.90           C  
ATOM    601  CG2 ILE A  70       6.351  13.079  19.602  1.00 20.91           C  
ATOM    602  CD1 ILE A  70       8.525  13.071  21.853  1.00 21.01           C  
ATOM    603  N   PHE A  71       2.991  13.158  20.733  1.00 21.51           N  
ATOM    604  CA  PHE A  71       1.804  12.693  20.018  1.00 22.13           C  
ATOM    605  C   PHE A  71       0.901  13.880  19.627  1.00 22.26           C  
ATOM    606  O   PHE A  71       0.621  14.092  18.453  1.00 21.88           O  
ATOM    607  CB  PHE A  71       1.039  11.670  20.864  1.00 22.36           C  
ATOM    608  CG  PHE A  71      -0.236  11.196  20.236  1.00 22.58           C  
ATOM    609  CD1 PHE A  71      -0.220  10.216  19.251  1.00 23.93           C  
ATOM    610  CD2 PHE A  71      -1.448  11.748  20.612  1.00 24.03           C  
ATOM    611  CE1 PHE A  71      -1.412   9.776  18.651  1.00 23.78           C  
ATOM    612  CE2 PHE A  71      -2.649  11.316  20.040  1.00 24.33           C  
ATOM    613  CZ  PHE A  71      -2.632  10.332  19.046  1.00 22.94           C  
ATOM    614  N   ASN A  72       0.531  14.702  20.601  1.00 22.25           N  
ATOM    615  CA  ASN A  72      -0.372  15.830  20.326  1.00 22.93           C  
ATOM    616  C   ASN A  72       0.198  16.851  19.350  1.00 22.96           C  
ATOM    617  O   ASN A  72      -0.511  17.311  18.455  1.00 22.44           O  
ATOM    618  CB  ASN A  72      -0.816  16.491  21.618  1.00 23.32           C  
ATOM    619  CG  ASN A  72      -1.904  15.699  22.310  1.00 25.11           C  
ATOM    620  OD1 ASN A  72      -3.051  15.684  21.855  1.00 28.87           O  
ATOM    621  ND2 ASN A  72      -1.557  15.034  23.399  1.00 25.83           N  
ATOM    622  N   GLN A  73       1.477  17.172  19.488  1.00 22.82           N  
ATOM    623  CA  GLN A  73       2.110  18.126  18.575  1.00 23.96           C  
ATOM    624  C   GLN A  73       2.175  17.573  17.141  1.00 23.25           C  
ATOM    625  O   GLN A  73       1.895  18.289  16.182  1.00 23.58           O  
ATOM    626  CB  GLN A  73       3.478  18.556  19.089  1.00 24.13           C  
ATOM    627  CG  GLN A  73       3.392  19.692  20.143  1.00 25.99           C  
ATOM    628  CD  GLN A  73       4.663  19.894  20.957  1.00 27.29           C  
ATOM    629  OE1 GLN A  73       5.712  19.310  20.661  1.00 32.96           O  
ATOM    630  NE2 GLN A  73       4.564  20.717  22.008  1.00 29.79           N  
ATOM    631  N   VAL A  74       2.506  16.299  17.000  1.00 22.96           N  
ATOM    632  CA  VAL A  74       2.546  15.660  15.679  1.00 23.29           C  
ATOM    633  C   VAL A  74       1.150  15.558  15.035  1.00 22.90           C  
ATOM    634  O   VAL A  74       0.975  15.909  13.852  1.00 22.38           O  
ATOM    635  CB  VAL A  74       3.259  14.268  15.738  1.00 23.00           C  
ATOM    636  CG1 VAL A  74       3.037  13.482  14.442  1.00 23.82           C  
ATOM    637  CG2 VAL A  74       4.743  14.442  15.983  1.00 22.75           C  
ATOM    638  N   MET A  75       0.160  15.120  15.812  1.00 23.25           N  
ATOM    639  CA  MET A  75      -1.246  15.079  15.346  1.00 23.64           C  
ATOM    640  C   MET A  75      -1.750  16.457  14.842  1.00 23.68           C  
ATOM    641  O   MET A  75      -2.389  16.542  13.793  1.00 23.68           O  
ATOM    642  CB  MET A  75      -2.173  14.572  16.463  1.00 24.12           C  
ATOM    643  CG  MET A  75      -2.073  13.087  16.801  1.00 24.18           C  
ATOM    644  SD  MET A  75      -2.291  11.984  15.391  1.00 26.30           S  
ATOM    645  CE  MET A  75      -0.624  11.541  14.946  1.00 25.76           C  
ATOM    646  N   GLU A  76      -1.450  17.520  15.582  1.00 24.03           N  
ATOM    647  CA  GLU A  76      -1.783  18.885  15.158  1.00 24.63           C  
ATOM    648  C   GLU A  76      -1.214  19.212  13.782  1.00 23.66           C  
ATOM    649  O   GLU A  76      -1.901  19.799  12.932  1.00 24.14           O  
ATOM    650  CB  GLU A  76      -1.227  19.916  16.147  1.00 24.60           C  
ATOM    651  CG  GLU A  76      -1.945  20.009  17.459  1.00 27.23           C  
ATOM    652  CD  GLU A  76      -1.347  21.085  18.391  1.00 28.06           C  
ATOM    653  OE1 GLU A  76      -0.297  21.699  18.070  1.00 32.22           O  
ATOM    654  OE2 GLU A  76      -1.945  21.312  19.463  1.00 34.55           O  
ATOM    655  N   LYS A  77       0.053  18.863  13.579  1.00 22.91           N  
ATOM    656  CA  LYS A  77       0.734  19.130  12.308  1.00 22.65           C  
ATOM    657  C   LYS A  77       0.173  18.257  11.183  1.00 22.37           C  
ATOM    658  O   LYS A  77       0.021  18.713  10.043  1.00 22.28           O  
ATOM    659  CB  LYS A  77       2.243  18.921  12.459  1.00 22.71           C  
ATOM    660  CG  LYS A  77       2.888  19.873  13.449  1.00 22.60           C  
ATOM    661  CD  LYS A  77       2.865  21.278  12.950  1.00 22.77           C  
ATOM    662  CE  LYS A  77       3.675  22.196  13.844  1.00 23.03           C  
ATOM    663  NZ  LYS A  77       3.582  23.604  13.415  1.00 23.19           N  
ATOM    664  N   GLU A  78      -0.156  17.015  11.509  1.00 22.68           N  
ATOM    665  CA  GLU A  78      -0.710  16.069  10.520  1.00 22.35           C  
ATOM    666  C   GLU A  78      -2.078  16.513  10.000  1.00 22.81           C  
ATOM    667  O   GLU A  78      -2.342  16.469   8.782  1.00 22.10           O  
ATOM    668  CB  GLU A  78      -0.833  14.647  11.095  1.00 22.05           C  
ATOM    669  CG  GLU A  78      -1.442  13.670  10.089  1.00 22.26           C  
ATOM    670  CD  GLU A  78      -1.449  12.216  10.521  1.00 21.81           C  
ATOM    671  OE1 GLU A  78      -1.114  11.917  11.672  1.00 20.94           O  
ATOM    672  OE2 GLU A  78      -1.784  11.357   9.672  1.00 22.84           O  
ATOM    673  N   PHE A  79      -2.945  16.922  10.927  1.00 23.37           N  
ATOM    674  CA  PHE A  79      -4.331  17.221  10.591  1.00 24.33           C  
ATOM    675  C   PHE A  79      -4.588  18.698  10.405  1.00 24.71           C  
ATOM    676  O   PHE A  79      -5.740  19.103  10.388  1.00 25.66           O  
ATOM    677  CB  PHE A  79      -5.270  16.587  11.629  1.00 24.27           C  
ATOM    678  CG  PHE A  79      -5.305  15.091  11.545  1.00 24.28           C  
ATOM    679  CD1 PHE A  79      -4.484  14.307  12.347  1.00 23.22           C  
ATOM    680  CD2 PHE A  79      -6.139  14.451  10.624  1.00 24.88           C  
ATOM    681  CE1 PHE A  79      -4.507  12.935  12.250  1.00 21.56           C  
ATOM    682  CE2 PHE A  79      -6.160  13.085  10.532  1.00 22.73           C  
ATOM    683  CZ  PHE A  79      -5.339  12.321  11.339  1.00 23.73           C  
ATOM    684  N   GLU A  80      -3.509  19.465  10.203  1.00 24.51           N  
ATOM    685  CA  GLU A  80      -3.524  20.934   9.994  1.00 25.17           C  
ATOM    686  C   GLU A  80      -4.495  21.337   8.888  1.00 23.83           C  
ATOM    687  O   GLU A  80      -5.166  22.365   8.974  1.00 22.92           O  
ATOM    688  CB  GLU A  80      -2.113  21.426   9.596  1.00 25.26           C  
ATOM    689  CG  GLU A  80      -1.570  22.614  10.397  1.00 28.11           C  
ATOM    690  CD  GLU A  80      -0.377  23.323   9.741  1.00 28.10           C  
ATOM    691  OE1 GLU A  80      -0.029  23.016   8.576  1.00 34.04           O  
ATOM    692  OE2 GLU A  80       0.209  24.227  10.391  1.00 34.54           O  
ATOM    693  N   ASP A  81      -4.537  20.524   7.841  1.00 22.56           N  
ATOM    694  CA  ASP A  81      -5.349  20.811   6.672  1.00 22.37           C  
ATOM    695  C   ASP A  81      -6.827  20.402   6.797  1.00 22.18           C  
ATOM    696  O   ASP A  81      -7.615  20.664   5.897  1.00 21.71           O  
ATOM    697  CB  ASP A  81      -4.723  20.158   5.434  1.00 22.50           C  
ATOM    698  CG  ASP A  81      -4.637  18.650   5.537  1.00 22.69           C  
ATOM    699  OD1 ASP A  81      -5.154  18.056   6.531  1.00 20.44           O  
ATOM    700  OD2 ASP A  81      -4.021  18.054   4.618  1.00 22.37           O  
ATOM    701  N   GLY A  82      -7.185  19.739   7.893  1.00 22.51           N  
ATOM    702  CA  GLY A  82      -8.572  19.388   8.176  1.00 22.89           C  
ATOM    703  C   GLY A  82      -9.063  18.144   7.460  1.00 23.40           C  
ATOM    704  O   GLY A  82     -10.246  17.818   7.540  1.00 24.97           O  
ATOM    705  N   ILE A  83      -8.181  17.433   6.762  1.00 22.40           N  
ATOM    706  CA  ILE A  83      -8.614  16.270   6.008  1.00 22.35           C  
ATOM    707  C   ILE A  83      -8.620  15.029   6.910  1.00 21.91           C  
ATOM    708  O   ILE A  83      -7.665  14.757   7.625  1.00 21.22           O  
ATOM    709  CB  ILE A  83      -7.754  16.067   4.748  1.00 22.57           C  
ATOM    710  CG1 ILE A  83      -7.982  17.250   3.791  1.00 22.18           C  
ATOM    711  CG2 ILE A  83      -8.076  14.734   4.074  1.00 22.18           C  
ATOM    712  CD1 ILE A  83      -6.912  17.421   2.760  1.00 23.32           C  
ATOM    713  N   ILE A  84      -9.731  14.313   6.893  1.00 22.08           N  
ATOM    714  CA  ILE A  84      -9.816  13.037   7.573  1.00 23.17           C  
ATOM    715  C   ILE A  84     -10.120  11.997   6.503  1.00 22.91           C  
ATOM    716  O   ILE A  84     -10.940  12.224   5.601  1.00 22.58           O  
ATOM    717  CB  ILE A  84     -10.876  13.032   8.674  1.00 23.10           C  
ATOM    718  CG1 ILE A  84     -10.596  14.169   9.667  1.00 24.33           C  
ATOM    719  CG2 ILE A  84     -10.861  11.706   9.451  1.00 24.28           C  
ATOM    720  CD1 ILE A  84     -11.700  14.378  10.708  1.00 24.13           C  
ATOM    721  N   ASN A  85      -9.400  10.893   6.569  1.00 22.54           N  
ATOM    722  CA  ASN A  85      -9.770   9.698   5.818  1.00 22.72           C  
ATOM    723  C   ASN A  85      -9.265   8.468   6.568  1.00 22.50           C  
ATOM    724  O   ASN A  85      -8.524   8.596   7.552  1.00 22.29           O  
ATOM    725  CB  ASN A  85      -9.283   9.786   4.366  1.00 22.67           C  
ATOM    726  CG  ASN A  85      -7.760   9.867   4.250  1.00 21.85           C  
ATOM    727  OD1 ASN A  85      -7.054   9.054   4.821  1.00 20.58           O  
ATOM    728  ND2 ASN A  85      -7.262  10.826   3.462  1.00 21.06           N  
ATOM    729  N   TRP A  86      -9.685   7.284   6.133  1.00 22.79           N  
ATOM    730  CA  TRP A  86      -9.285   6.034   6.811  1.00 22.79           C  
ATOM    731  C   TRP A  86      -7.768   5.833   6.838  1.00 22.94           C  
ATOM    732  O   TRP A  86      -7.229   5.340   7.837  1.00 22.68           O  
ATOM    733  CB  TRP A  86      -9.936   4.823   6.152  1.00 22.98           C  
ATOM    734  CG  TRP A  86     -11.390   4.671   6.456  1.00 22.08           C  
ATOM    735  CD1 TRP A  86     -12.419   4.686   5.558  1.00 22.18           C  
ATOM    736  CD2 TRP A  86     -11.983   4.455   7.740  1.00 21.33           C  
ATOM    737  NE1 TRP A  86     -13.602   4.495   6.200  1.00 21.54           N  
ATOM    738  CE2 TRP A  86     -13.372   4.350   7.540  1.00 21.15           C  
ATOM    739  CE3 TRP A  86     -11.474   4.326   9.043  1.00 21.81           C  
ATOM    740  CZ2 TRP A  86     -14.270   4.130   8.588  1.00 22.29           C  
ATOM    741  CZ3 TRP A  86     -12.369   4.123  10.092  1.00 21.96           C  
ATOM    742  CH2 TRP A  86     -13.754   4.013   9.852  1.00 22.33           C  
ATOM    743  N   GLY A  87      -7.086   6.207   5.748  1.00 22.32           N  
ATOM    744  CA  GLY A  87      -5.627   6.093   5.695  1.00 22.19           C  
ATOM    745  C   GLY A  87      -4.964   6.855   6.831  1.00 21.89           C  
ATOM    746  O   GLY A  87      -4.095   6.315   7.544  1.00 22.21           O  
ATOM    747  N   ARG A  88      -5.392   8.101   7.031  1.00 21.32           N  
ATOM    748  CA  ARG A  88      -4.872   8.932   8.106  1.00 20.91           C  
ATOM    749  C   ARG A  88      -5.225   8.407   9.505  1.00 21.84           C  
ATOM    750  O   ARG A  88      -4.396   8.451  10.410  1.00 21.68           O  
ATOM    751  CB  ARG A  88      -5.366  10.357   7.979  1.00 20.69           C  
ATOM    752  CG  ARG A  88      -4.858  11.084   6.748  1.00 20.75           C  
ATOM    753  CD  ARG A  88      -5.170  12.532   6.820  1.00 20.72           C  
ATOM    754  NE  ARG A  88      -4.662  13.240   5.654  1.00 20.30           N  
ATOM    755  CZ  ARG A  88      -4.484  14.551   5.611  1.00 20.54           C  
ATOM    756  NH1 ARG A  88      -4.763  15.297   6.673  1.00 23.30           N  
ATOM    757  NH2 ARG A  88      -4.000  15.110   4.516  1.00 19.93           N  
ATOM    758  N   ILE A  89      -6.445   7.905   9.677  1.00 21.54           N  
ATOM    759  CA  ILE A  89      -6.832   7.297  10.949  1.00 21.49           C  
ATOM    760  C   ILE A  89      -5.856   6.161  11.290  1.00 21.26           C  
ATOM    761  O   ILE A  89      -5.368   6.083  12.420  1.00 20.17           O  
ATOM    762  CB  ILE A  89      -8.313   6.842  10.937  1.00 21.65           C  
ATOM    763  CG1 ILE A  89      -9.215   8.097  10.936  1.00 20.90           C  
ATOM    764  CG2 ILE A  89      -8.614   5.902  12.121  1.00 21.37           C  
ATOM    765  CD1 ILE A  89     -10.672   7.850  10.598  1.00 22.23           C  
ATOM    766  N   VAL A  90      -5.560   5.301  10.311  1.00 20.88           N  
ATOM    767  CA  VAL A  90      -4.596   4.215  10.530  1.00 20.91           C  
ATOM    768  C   VAL A  90      -3.233   4.765  11.006  1.00 20.74           C  
ATOM    769  O   VAL A  90      -2.597   4.151  11.873  1.00 21.94           O  
ATOM    770  CB  VAL A  90      -4.417   3.296   9.285  1.00 21.19           C  
ATOM    771  CG1 VAL A  90      -3.295   2.281   9.503  1.00 21.08           C  
ATOM    772  CG2 VAL A  90      -5.729   2.541   8.954  1.00 22.13           C  
ATOM    773  N   THR A  91      -2.779   5.885  10.453  1.00 20.44           N  
ATOM    774  CA  THR A  91      -1.490   6.467  10.871  1.00 21.38           C  
ATOM    775  C   THR A  91      -1.479   6.916  12.335  1.00 21.59           C  
ATOM    776  O   THR A  91      -0.414   6.958  12.954  1.00 22.14           O  
ATOM    777  CB  THR A  91      -1.028   7.651   9.978  1.00 21.43           C  
ATOM    778  OG1 THR A  91      -1.929   8.769  10.102  1.00 21.26           O  
ATOM    779  CG2 THR A  91      -0.910   7.233   8.524  1.00 22.33           C  
ATOM    780  N   ILE A  92      -2.651   7.229  12.885  1.00 22.25           N  
ATOM    781  CA  ILE A  92      -2.757   7.592  14.301  1.00 22.97           C  
ATOM    782  C   ILE A  92      -2.391   6.395  15.199  1.00 22.76           C  
ATOM    783  O   ILE A  92      -1.592   6.540  16.129  1.00 22.37           O  
ATOM    784  CB  ILE A  92      -4.140   8.133  14.697  1.00 23.16           C  
ATOM    785  CG1 ILE A  92      -4.591   9.255  13.750  1.00 23.97           C  
ATOM    786  CG2 ILE A  92      -4.094   8.649  16.133  1.00 23.00           C  
ATOM    787  CD1 ILE A  92      -6.016   9.747  13.996  1.00 23.67           C  
ATOM    788  N   PHE A  93      -2.979   5.236  14.918  1.00 22.54           N  
ATOM    789  CA  PHE A  93      -2.635   3.994  15.625  1.00 22.54           C  
ATOM    790  C   PHE A  93      -1.167   3.679  15.434  1.00 22.46           C  
ATOM    791  O   PHE A  93      -0.472   3.379  16.398  1.00 22.54           O  
ATOM    792  CB  PHE A  93      -3.432   2.796  15.120  1.00 22.54           C  
ATOM    793  CG  PHE A  93      -4.910   2.867  15.418  1.00 22.38           C  
ATOM    794  CD1 PHE A  93      -5.798   3.358  14.469  1.00 22.26           C  
ATOM    795  CD2 PHE A  93      -5.411   2.428  16.629  1.00 22.40           C  
ATOM    796  CE1 PHE A  93      -7.152   3.439  14.720  1.00 20.66           C  
ATOM    797  CE2 PHE A  93      -6.767   2.504  16.892  1.00 20.77           C  
ATOM    798  CZ  PHE A  93      -7.642   2.995  15.933  1.00 22.61           C  
ATOM    799  N   ALA A  94      -0.702   3.762  14.185  1.00 21.79           N  
ATOM    800  CA  ALA A  94       0.673   3.426  13.861  1.00 21.66           C  
ATOM    801  C   ALA A  94       1.685   4.318  14.606  1.00 21.58           C  
ATOM    802  O   ALA A  94       2.682   3.818  15.147  1.00 20.83           O  
ATOM    803  CB  ALA A  94       0.898   3.484  12.355  1.00 21.29           C  
ATOM    804  N   PHE A  95       1.433   5.622  14.647  1.00 21.91           N  
ATOM    805  CA  PHE A  95       2.341   6.543  15.353  1.00 22.33           C  
ATOM    806  C   PHE A  95       2.282   6.349  16.872  1.00 22.77           C  
ATOM    807  O   PHE A  95       3.292   6.529  17.578  1.00 22.77           O  
ATOM    808  CB  PHE A  95       2.064   8.013  14.978  1.00 22.39           C  
ATOM    809  CG  PHE A  95       3.153   8.962  15.418  1.00 21.92           C  
ATOM    810  CD1 PHE A  95       2.906   9.943  16.369  1.00 22.54           C  
ATOM    811  CD2 PHE A  95       4.441   8.834  14.920  1.00 22.75           C  
ATOM    812  CE1 PHE A  95       3.917  10.812  16.785  1.00 22.06           C  
ATOM    813  CE2 PHE A  95       5.469   9.705  15.335  1.00 23.66           C  
ATOM    814  CZ  PHE A  95       5.203  10.685  16.272  1.00 22.98           C  
ATOM    815  N   GLY A  96       1.104   5.976  17.373  1.00 22.89           N  
ATOM    816  CA  GLY A  96       0.955   5.506  18.738  1.00 22.82           C  
ATOM    817  C   GLY A  96       1.924   4.362  19.007  1.00 22.83           C  
ATOM    818  O   GLY A  96       2.632   4.355  20.007  1.00 22.57           O  
ATOM    819  N   GLY A  97       1.969   3.405  18.087  1.00 22.82           N  
ATOM    820  CA  GLY A  97       2.893   2.288  18.182  1.00 22.05           C  
ATOM    821  C   GLY A  97       4.344   2.712  18.135  1.00 21.61           C  
ATOM    822  O   GLY A  97       5.192   2.172  18.868  1.00 20.17           O  
ATOM    823  N   VAL A  98       4.651   3.673  17.267  1.00 21.23           N  
ATOM    824  CA  VAL A  98       6.016   4.161  17.146  1.00 21.70           C  
ATOM    825  C   VAL A  98       6.485   4.738  18.482  1.00 21.73           C  
ATOM    826  O   VAL A  98       7.541   4.364  19.005  1.00 20.98           O  
ATOM    827  CB  VAL A  98       6.135   5.224  16.041  1.00 22.27           C  
ATOM    828  CG1 VAL A  98       7.474   5.925  16.127  1.00 22.44           C  
ATOM    829  CG2 VAL A  98       5.945   4.597  14.678  1.00 23.55           C  
ATOM    830  N   LEU A  99       5.686   5.636  19.047  1.00 22.09           N  
ATOM    831  CA  LEU A  99       6.017   6.239  20.334  1.00 22.01           C  
ATOM    832  C   LEU A  99       6.162   5.220  21.480  1.00 22.50           C  
ATOM    833  O   LEU A  99       7.063   5.337  22.338  1.00 21.29           O  
ATOM    834  CB  LEU A  99       4.980   7.307  20.680  1.00 22.62           C  
ATOM    835  CG  LEU A  99       4.971   8.557  19.788  1.00 23.17           C  
ATOM    836  CD1 LEU A  99       3.826   9.479  20.167  1.00 25.63           C  
ATOM    837  CD2 LEU A  99       6.285   9.293  19.820  1.00 23.55           C  
ATOM    838  N   LEU A 100       5.281   4.215  21.498  1.00 22.37           N  
ATOM    839  CA  LEU A 100       5.338   3.208  22.548  1.00 23.00           C  
ATOM    840  C   LEU A 100       6.603   2.347  22.436  1.00 22.91           C  
ATOM    841  O   LEU A 100       7.224   2.001  23.446  1.00 22.06           O  
ATOM    842  CB  LEU A 100       4.058   2.365  22.556  1.00 23.33           C  
ATOM    843  CG  LEU A 100       3.792   1.558  23.818  1.00 24.96           C  
ATOM    844  CD1 LEU A 100       3.808   2.441  25.091  1.00 24.86           C  
ATOM    845  CD2 LEU A 100       2.450   0.846  23.674  1.00 24.90           C  
ATOM    846  N   LYS A 101       6.998   2.029  21.210  1.00 22.88           N  
ATOM    847  CA  LYS A 101       8.252   1.321  20.972  1.00 23.86           C  
ATOM    848  C   LYS A 101       9.456   2.137  21.448  1.00 22.30           C  
ATOM    849  O   LYS A 101      10.361   1.589  22.062  1.00 21.05           O  
ATOM    850  CB  LYS A 101       8.385   0.935  19.494  1.00 24.18           C  
ATOM    851  CG  LYS A 101       7.713  -0.401  19.191  1.00 27.05           C  
ATOM    852  CD  LYS A 101       7.644  -0.718  17.695  1.00 27.10           C  
ATOM    853  CE  LYS A 101       8.980  -1.120  17.105  1.00 29.57           C  
ATOM    854  NZ  LYS A 101       8.842  -1.304  15.622  1.00 30.29           N  
ATOM    855  N   LYS A 102       9.431   3.450  21.202  1.00 21.39           N  
ATOM    856  CA  LYS A 102      10.527   4.328  21.634  1.00 21.05           C  
ATOM    857  C   LYS A 102      10.546   4.394  23.153  1.00 20.50           C  
ATOM    858  O   LYS A 102      11.614   4.323  23.766  1.00 20.04           O  
ATOM    859  CB  LYS A 102      10.416   5.736  21.019  1.00 21.11           C  
ATOM    860  CG  LYS A 102      10.601   5.828  19.497  1.00 22.65           C  
ATOM    861  CD  LYS A 102      11.982   5.378  18.990  1.00 25.37           C  
ATOM    862  CE  LYS A 102      13.065   6.450  19.222  1.00 27.06           C  
ATOM    863  NZ  LYS A 102      14.457   6.055  18.790  1.00 26.17           N  
ATOM    864  N   LEU A 103       9.369   4.507  23.762  1.00 20.31           N  
ATOM    865  CA  LEU A 103       9.272   4.509  25.220  1.00 20.52           C  
ATOM    866  C   LEU A 103       9.858   3.222  25.817  1.00 20.27           C  
ATOM    867  O   LEU A 103      10.621   3.293  26.764  1.00 19.35           O  
ATOM    868  CB  LEU A 103       7.827   4.705  25.697  1.00 20.34           C  
ATOM    869  CG  LEU A 103       7.644   4.912  27.211  1.00 20.15           C  
ATOM    870  CD1 LEU A 103       8.319   6.166  27.686  1.00 22.47           C  
ATOM    871  CD2 LEU A 103       6.178   4.967  27.567  1.00 21.02           C  
ATOM    872  N   LYS A 104       9.486   2.059  25.271  1.00 21.16           N  
ATOM    873  CA  LYS A 104      10.073   0.779  25.710  1.00 20.92           C  
ATOM    874  C   LYS A 104      11.605   0.777  25.552  1.00 20.72           C  
ATOM    875  O   LYS A 104      12.325   0.312  26.425  1.00 20.27           O  
ATOM    876  CB  LYS A 104       9.487  -0.399  24.915  1.00 21.90           C  
ATOM    877  CG  LYS A 104       9.983  -1.774  25.417  1.00 22.66           C  
ATOM    878  CD  LYS A 104      10.264  -2.736  24.268  1.00 26.50           C  
ATOM    879  CE  LYS A 104      10.908  -4.032  24.740  1.00 26.72           C  
ATOM    880  NZ  LYS A 104      12.290  -4.179  24.190  1.00 30.65           N  
ATOM    881  N   GLN A 105      12.087   1.291  24.423  1.00 20.65           N  
ATOM    882  CA  GLN A 105      13.523   1.391  24.150  1.00 21.70           C  
ATOM    883  C   GLN A 105      14.244   2.186  25.254  1.00 20.07           C  
ATOM    884  O   GLN A 105      15.291   1.769  25.764  1.00 19.14           O  
ATOM    885  CB  GLN A 105      13.731   1.988  22.739  1.00 21.87           C  
ATOM    886  CG  GLN A 105      14.966   2.855  22.540  1.00 25.36           C  
ATOM    887  CD  GLN A 105      14.816   3.803  21.346  1.00 25.84           C  
ATOM    888  OE1 GLN A 105      14.733   3.361  20.195  1.00 31.18           O  
ATOM    889  NE2 GLN A 105      14.742   5.117  21.629  1.00 29.73           N  
ATOM    890  N   GLU A 106      13.652   3.300  25.663  1.00 19.40           N  
ATOM    891  CA  GLU A 106      14.262   4.160  26.675  1.00 19.28           C  
ATOM    892  C   GLU A 106      14.139   3.551  28.074  1.00 19.38           C  
ATOM    893  O   GLU A 106      15.068   3.645  28.872  1.00 18.20           O  
ATOM    894  CB  GLU A 106      13.634   5.556  26.661  1.00 19.30           C  
ATOM    895  CG  GLU A 106      13.750   6.290  25.332  1.00 19.25           C  
ATOM    896  CD  GLU A 106      15.173   6.723  24.974  1.00 21.32           C  
ATOM    897  OE1 GLU A 106      15.371   7.124  23.813  1.00 23.88           O  
ATOM    898  OE2 GLU A 106      16.083   6.663  25.819  1.00 19.88           O  
ATOM    899  N   GLN A 107      13.006   2.921  28.370  1.00 19.16           N  
ATOM    900  CA  GLN A 107      12.772   2.354  29.715  1.00 19.73           C  
ATOM    901  C   GLN A 107      13.284   0.916  29.907  1.00 19.15           C  
ATOM    902  O   GLN A 107      13.330   0.406  31.051  1.00 18.39           O  
ATOM    903  CB  GLN A 107      11.283   2.426  30.053  1.00 19.87           C  
ATOM    904  CG  GLN A 107      10.773   3.859  30.241  1.00 21.09           C  
ATOM    905  CD  GLN A 107       9.349   3.916  30.731  1.00 22.21           C  
ATOM    906  OE1 GLN A 107       8.563   2.997  30.499  1.00 29.05           O  
ATOM    907  NE2 GLN A 107       8.993   5.015  31.372  1.00 25.12           N  
ATOM    908  N   ILE A 108      13.668   0.282  28.797  1.00 19.53           N  
ATOM    909  CA  ILE A 108      14.082  -1.135  28.705  1.00 20.11           C  
ATOM    910  C   ILE A 108      12.883  -2.080  28.836  1.00 20.55           C  
ATOM    911  O   ILE A 108      12.646  -2.917  27.958  1.00 20.47           O  
ATOM    912  CB  ILE A 108      15.194  -1.545  29.696  1.00 20.58           C  
ATOM    913  CG1 ILE A 108      16.384  -0.579  29.630  1.00 22.74           C  
ATOM    914  CG2 ILE A 108      15.675  -2.972  29.400  1.00 20.01           C  
ATOM    915  CD1 ILE A 108      16.922  -0.351  28.249  1.00 24.58           C  
ATOM    916  N   ALA A 109      12.142  -1.940  29.930  1.00 20.54           N  
ATOM    917  CA  ALA A 109      10.889  -2.655  30.129  1.00 21.01           C  
ATOM    918  C   ALA A 109       9.782  -1.641  30.452  1.00 21.52           C  
ATOM    919  O   ALA A 109       9.983  -0.743  31.266  1.00 21.17           O  
ATOM    920  CB  ALA A 109      11.037  -3.665  31.267  1.00 20.76           C  
ATOM    921  N   LEU A 110       8.624  -1.795  29.822  1.00 21.89           N  
ATOM    922  CA  LEU A 110       7.427  -1.024  30.193  1.00 22.95           C  
ATOM    923  C   LEU A 110       6.732  -1.741  31.337  1.00 23.49           C  
ATOM    924  O   LEU A 110       6.958  -2.914  31.551  1.00 23.63           O  
ATOM    925  CB  LEU A 110       6.454  -0.940  29.016  1.00 22.79           C  
ATOM    926  CG  LEU A 110       6.885  -0.247  27.728  1.00 24.38           C  
ATOM    927  CD1 LEU A 110       5.944  -0.608  26.578  1.00 25.01           C  
ATOM    928  CD2 LEU A 110       6.959   1.263  27.895  1.00 25.03           C  
ATOM    929  N   ASP A 111       5.894  -1.044  32.090  1.00 24.76           N  
ATOM    930  CA  ASP A 111       4.917  -1.746  32.923  1.00 24.95           C  
ATOM    931  C   ASP A 111       3.571  -1.645  32.213  1.00 24.82           C  
ATOM    932  O   ASP A 111       3.442  -0.905  31.237  1.00 23.71           O  
ATOM    933  CB  ASP A 111       4.870  -1.188  34.343  1.00 25.78           C  
ATOM    934  CG  ASP A 111       4.377   0.227  34.404  1.00 26.92           C  
ATOM    935  OD1 ASP A 111       4.281   0.883  33.347  1.00 30.71           O  
ATOM    936  OD2 ASP A 111       4.068   0.683  35.522  1.00 31.53           O  
ATOM    937  N   VAL A 112       2.579  -2.385  32.703  1.00 24.80           N  
ATOM    938  CA  VAL A 112       1.263  -2.448  32.052  1.00 25.14           C  
ATOM    939  C   VAL A 112       0.647  -1.058  31.973  1.00 24.84           C  
ATOM    940  O   VAL A 112      -0.011  -0.714  30.989  1.00 24.45           O  
ATOM    941  CB  VAL A 112       0.303  -3.437  32.791  1.00 25.40           C  
ATOM    942  CG1 VAL A 112      -1.146  -3.283  32.316  1.00 26.44           C  
ATOM    943  CG2 VAL A 112       0.771  -4.871  32.590  1.00 26.34           C  
ATOM    944  N   SER A 113       0.879  -0.253  33.004  1.00 25.18           N  
ATOM    945  CA  SER A 113       0.330   1.103  33.050  1.00 25.88           C  
ATOM    946  C   SER A 113       0.705   1.921  31.812  1.00 25.54           C  
ATOM    947  O   SER A 113      -0.097   2.708  31.339  1.00 24.20           O  
ATOM    948  CB  SER A 113       0.775   1.833  34.326  1.00 26.36           C  
ATOM    949  OG  SER A 113       2.160   2.139  34.263  1.00 29.82           O  
ATOM    950  N   ALA A 114       1.905   1.706  31.269  1.00 25.84           N  
ATOM    951  CA  ALA A 114       2.377   2.506  30.143  1.00 26.26           C  
ATOM    952  C   ALA A 114       1.582   2.273  28.872  1.00 26.82           C  
ATOM    953  O   ALA A 114       1.150   3.243  28.231  1.00 26.07           O  
ATOM    954  CB  ALA A 114       3.856   2.276  29.881  1.00 26.80           C  
ATOM    955  N   TYR A 115       1.383   1.012  28.488  1.00 27.57           N  
ATOM    956  CA  TYR A 115       0.613   0.756  27.266  1.00 28.13           C  
ATOM    957  C   TYR A 115      -0.866   1.117  27.451  1.00 27.57           C  
ATOM    958  O   TYR A 115      -1.504   1.593  26.509  1.00 27.63           O  
ATOM    959  CB  TYR A 115       0.839  -0.657  26.650  1.00 29.54           C  
ATOM    960  CG  TYR A 115       0.428  -1.902  27.434  1.00 30.24           C  
ATOM    961  CD1 TYR A 115       1.399  -2.765  27.950  1.00 31.66           C  
ATOM    962  CD2 TYR A 115      -0.909  -2.272  27.568  1.00 31.13           C  
ATOM    963  CE1 TYR A 115       1.047  -3.925  28.633  1.00 32.19           C  
ATOM    964  CE2 TYR A 115      -1.273  -3.435  28.256  1.00 31.47           C  
ATOM    965  CZ  TYR A 115      -0.286  -4.254  28.788  1.00 32.05           C  
ATOM    966  OH  TYR A 115      -0.613  -5.404  29.474  1.00 32.53           O  
ATOM    967  N   LYS A 116      -1.392   0.944  28.659  1.00 26.70           N  
ATOM    968  CA  LYS A 116      -2.780   1.336  28.940  1.00 26.57           C  
ATOM    969  C   LYS A 116      -2.970   2.855  28.785  1.00 25.82           C  
ATOM    970  O   LYS A 116      -3.964   3.296  28.221  1.00 24.71           O  
ATOM    971  CB  LYS A 116      -3.249   0.860  30.325  1.00 26.84           C  
ATOM    972  CG  LYS A 116      -3.203  -0.664  30.500  1.00 28.79           C  
ATOM    973  CD  LYS A 116      -4.499  -1.264  31.049  1.00 31.59           C  
ATOM    974  CE  LYS A 116      -5.615  -1.236  30.005  1.00 31.42           C  
ATOM    975  NZ  LYS A 116      -6.597  -2.331  30.207  1.00 29.77           N  
ATOM    976  N   GLN A 117      -2.001   3.640  29.254  1.00 25.65           N  
ATOM    977  CA  GLN A 117      -2.107   5.107  29.241  1.00 26.07           C  
ATOM    978  C   GLN A 117      -1.966   5.667  27.835  1.00 25.52           C  
ATOM    979  O   GLN A 117      -2.688   6.592  27.464  1.00 24.85           O  
ATOM    980  CB  GLN A 117      -1.055   5.747  30.151  1.00 26.07           C  
ATOM    981  CG  GLN A 117      -1.404   5.675  31.629  1.00 26.58           C  
ATOM    982  CD  GLN A 117      -0.328   6.273  32.518  1.00 27.77           C  
ATOM    983  OE1 GLN A 117      -0.023   7.465  32.420  1.00 31.14           O  
ATOM    984  NE2 GLN A 117       0.240   5.453  33.407  1.00 28.66           N  
ATOM    985  N   VAL A 118      -1.048   5.091  27.058  1.00 25.30           N  
ATOM    986  CA  VAL A 118      -0.829   5.521  25.677  1.00 25.52           C  
ATOM    987  C   VAL A 118      -2.040   5.155  24.828  1.00 25.78           C  
ATOM    988  O   VAL A 118      -2.497   5.964  24.004  1.00 24.49           O  
ATOM    989  CB  VAL A 118       0.455   4.901  25.073  1.00 25.38           C  
ATOM    990  CG1 VAL A 118       0.584   5.262  23.605  1.00 25.45           C  
ATOM    991  CG2 VAL A 118       1.702   5.369  25.854  1.00 26.31           C  
ATOM    992  N   SER A 119      -2.559   3.940  25.018  1.00 25.39           N  
ATOM    993  CA  SER A 119      -3.754   3.529  24.272  1.00 25.91           C  
ATOM    994  C   SER A 119      -4.933   4.437  24.593  1.00 25.90           C  
ATOM    995  O   SER A 119      -5.780   4.697  23.727  1.00 26.22           O  
ATOM    996  CB  SER A 119      -4.128   2.066  24.552  1.00 25.73           C  
ATOM    997  OG  SER A 119      -4.681   1.941  25.830  1.00 28.66           O  
ATOM    998  N   SER A 120      -4.998   4.903  25.838  1.00 25.60           N  
ATOM    999  CA  SER A 120      -6.055   5.802  26.264  1.00 25.89           C  
ATOM   1000  C   SER A 120      -5.971   7.182  25.607  1.00 25.73           C  
ATOM   1001  O   SER A 120      -6.980   7.681  25.106  1.00 25.08           O  
ATOM   1002  CB  SER A 120      -6.056   5.936  27.780  1.00 25.72           C  
ATOM   1003  OG  SER A 120      -7.210   6.619  28.210  1.00 28.56           O  
ATOM   1004  N   PHE A 121      -4.798   7.819  25.616  1.00 25.48           N  
ATOM   1005  CA  PHE A 121      -4.722   9.129  24.973  1.00 25.74           C  
ATOM   1006  C   PHE A 121      -4.835   9.043  23.445  1.00 25.38           C  
ATOM   1007  O   PHE A 121      -5.449   9.901  22.818  1.00 25.19           O  
ATOM   1008  CB  PHE A 121      -3.568  10.024  25.495  1.00 26.23           C  
ATOM   1009  CG  PHE A 121      -2.156   9.601  25.136  1.00 27.02           C  
ATOM   1010  CD1 PHE A 121      -1.237   9.314  26.148  1.00 26.92           C  
ATOM   1011  CD2 PHE A 121      -1.690   9.654  23.837  1.00 27.20           C  
ATOM   1012  CE1 PHE A 121       0.101   9.004  25.854  1.00 26.07           C  
ATOM   1013  CE2 PHE A 121      -0.361   9.334  23.533  1.00 28.12           C  
ATOM   1014  CZ  PHE A 121       0.543   9.016  24.558  1.00 26.86           C  
ATOM   1015  N   VAL A 122      -4.310   7.981  22.852  1.00 24.56           N  
ATOM   1016  CA  VAL A 122      -4.540   7.732  21.428  1.00 24.88           C  
ATOM   1017  C   VAL A 122      -6.045   7.614  21.127  1.00 24.27           C  
ATOM   1018  O   VAL A 122      -6.553   8.225  20.196  1.00 23.90           O  
ATOM   1019  CB  VAL A 122      -3.767   6.460  20.945  1.00 24.82           C  
ATOM   1020  CG1 VAL A 122      -4.195   6.054  19.543  1.00 25.63           C  
ATOM   1021  CG2 VAL A 122      -2.271   6.670  20.984  1.00 25.41           C  
ATOM   1022  N   ALA A 123      -6.759   6.824  21.928  1.00 24.48           N  
ATOM   1023  CA  ALA A 123      -8.165   6.542  21.691  1.00 23.82           C  
ATOM   1024  C   ALA A 123      -9.016   7.807  21.863  1.00 24.13           C  
ATOM   1025  O   ALA A 123      -9.936   8.069  21.079  1.00 23.45           O  
ATOM   1026  CB  ALA A 123      -8.647   5.440  22.644  1.00 23.97           C  
ATOM   1027  N   GLU A 124      -8.687   8.601  22.881  1.00 23.95           N  
ATOM   1028  CA  GLU A 124      -9.385   9.869  23.116  1.00 24.71           C  
ATOM   1029  C   GLU A 124      -9.168  10.852  21.971  1.00 23.95           C  
ATOM   1030  O   GLU A 124     -10.097  11.560  21.554  1.00 23.68           O  
ATOM   1031  CB  GLU A 124      -8.920  10.499  24.429  1.00 25.37           C  
ATOM   1032  CG  GLU A 124      -9.258   9.668  25.672  1.00 28.98           C  
ATOM   1033  CD  GLU A 124     -10.701   9.777  26.074  1.00 33.93           C  
ATOM   1034  OE1 GLU A 124     -11.167  10.919  26.296  1.00 38.58           O  
ATOM   1035  OE2 GLU A 124     -11.371   8.719  26.193  1.00 38.29           O  
ATOM   1036  N   PHE A 125      -7.954  10.896  21.443  1.00 24.14           N  
ATOM   1037  CA  PHE A 125      -7.707  11.737  20.282  1.00 24.42           C  
ATOM   1038  C   PHE A 125      -8.577  11.319  19.104  1.00 24.04           C  
ATOM   1039  O   PHE A 125      -9.272  12.152  18.497  1.00 24.34           O  
ATOM   1040  CB  PHE A 125      -6.235  11.705  19.857  1.00 24.79           C  
ATOM   1041  CG  PHE A 125      -5.964  12.576  18.681  1.00 24.62           C  
ATOM   1042  CD1 PHE A 125      -6.055  12.069  17.388  1.00 24.72           C  
ATOM   1043  CD2 PHE A 125      -5.691  13.924  18.858  1.00 24.94           C  
ATOM   1044  CE1 PHE A 125      -5.832  12.881  16.290  1.00 24.92           C  
ATOM   1045  CE2 PHE A 125      -5.483  14.753  17.768  1.00 24.66           C  
ATOM   1046  CZ  PHE A 125      -5.573  14.233  16.475  1.00 25.14           C  
ATOM   1047  N   ILE A 126      -8.523  10.030  18.788  1.00 23.88           N  
ATOM   1048  CA  ILE A 126      -9.271   9.485  17.659  1.00 23.89           C  
ATOM   1049  C   ILE A 126     -10.775   9.788  17.812  1.00 23.01           C  
ATOM   1050  O   ILE A 126     -11.427  10.246  16.864  1.00 22.72           O  
ATOM   1051  CB  ILE A 126      -9.019   7.972  17.485  1.00 23.76           C  
ATOM   1052  CG1 ILE A 126      -7.605   7.710  16.953  1.00 23.45           C  
ATOM   1053  CG2 ILE A 126      -9.985   7.357  16.460  1.00 25.17           C  
ATOM   1054  CD1 ILE A 126      -7.183   6.267  17.076  1.00 25.14           C  
ATOM   1055  N   MET A 127     -11.315   9.573  19.007  1.00 22.36           N  
ATOM   1056  CA  MET A 127     -12.742   9.780  19.231  1.00 21.72           C  
ATOM   1057  C   MET A 127     -13.099  11.255  19.100  1.00 21.83           C  
ATOM   1058  O   MET A 127     -14.063  11.589  18.421  1.00 20.87           O  
ATOM   1059  CB  MET A 127     -13.183   9.241  20.583  1.00 21.79           C  
ATOM   1060  CG  MET A 127     -14.703   9.394  20.869  1.00 22.17           C  
ATOM   1061  SD  MET A 127     -15.789   8.506  19.744  1.00 24.42           S  
ATOM   1062  CE  MET A 127     -17.393   9.086  20.303  1.00 23.80           C  
ATOM   1063  N   ASN A 128     -12.316  12.123  19.740  1.00 22.49           N  
ATOM   1064  CA  ASN A 128     -12.603  13.553  19.752  1.00 23.12           C  
ATOM   1065  C   ASN A 128     -12.486  14.200  18.368  1.00 23.40           C  
ATOM   1066  O   ASN A 128     -13.312  15.012  17.997  1.00 23.31           O  
ATOM   1067  CB  ASN A 128     -11.671  14.264  20.732  1.00 22.85           C  
ATOM   1068  CG  ASN A 128     -12.234  15.592  21.231  1.00 23.61           C  
ATOM   1069  OD1 ASN A 128     -13.427  15.901  21.065  1.00 24.30           O  
ATOM   1070  ND2 ASN A 128     -11.375  16.385  21.859  1.00 23.95           N  
ATOM   1071  N   ASN A 129     -11.460  13.815  17.615  1.00 23.87           N  
ATOM   1072  CA  ASN A 129     -11.131  14.472  16.350  1.00 24.30           C  
ATOM   1073  C   ASN A 129     -11.739  13.791  15.129  1.00 24.19           C  
ATOM   1074  O   ASN A 129     -12.001  14.461  14.136  1.00 23.45           O  
ATOM   1075  CB  ASN A 129      -9.612  14.570  16.180  1.00 24.57           C  
ATOM   1076  CG  ASN A 129      -8.995  15.616  17.085  1.00 25.49           C  
ATOM   1077  OD1 ASN A 129      -8.885  16.789  16.714  1.00 29.90           O  
ATOM   1078  ND2 ASN A 129      -8.599  15.204  18.285  1.00 25.16           N  
ATOM   1079  N   THR A 130     -11.944  12.471  15.198  1.00 24.42           N  
ATOM   1080  CA  THR A 130     -12.439  11.699  14.050  1.00 24.88           C  
ATOM   1081  C   THR A 130     -13.677  10.824  14.303  1.00 24.82           C  
ATOM   1082  O   THR A 130     -14.117  10.133  13.400  1.00 23.90           O  
ATOM   1083  CB  THR A 130     -11.330  10.789  13.471  1.00 24.81           C  
ATOM   1084  OG1 THR A 130     -11.080   9.695  14.359  1.00 24.93           O  
ATOM   1085  CG2 THR A 130     -10.029  11.576  13.260  1.00 25.31           C  
ATOM   1086  N   GLY A 131     -14.232  10.841  15.511  1.00 25.15           N  
ATOM   1087  CA  GLY A 131     -15.370   9.966  15.838  1.00 24.98           C  
ATOM   1088  C   GLY A 131     -16.608  10.225  15.004  1.00 25.46           C  
ATOM   1089  O   GLY A 131     -17.328   9.281  14.590  1.00 25.12           O  
ATOM   1090  N   GLU A 132     -16.871  11.497  14.739  1.00 25.53           N  
ATOM   1091  CA  GLU A 132     -18.033  11.858  13.940  1.00 26.24           C  
ATOM   1092  C   GLU A 132     -17.824  11.457  12.486  1.00 25.17           C  
ATOM   1093  O   GLU A 132     -18.719  10.892  11.866  1.00 23.78           O  
ATOM   1094  CB  GLU A 132     -18.336  13.350  14.057  1.00 27.09           C  
ATOM   1095  CG  GLU A 132     -19.655  13.771  13.422  1.00 30.55           C  
ATOM   1096  CD  GLU A 132     -20.875  12.992  13.930  1.00 35.09           C  
ATOM   1097  OE1 GLU A 132     -20.870  12.514  15.093  1.00 37.90           O  
ATOM   1098  OE2 GLU A 132     -21.849  12.865  13.152  1.00 38.14           O  
ATOM   1099  N   TRP A 133     -16.632  11.736  11.959  1.00 24.44           N  
ATOM   1100  CA  TRP A 133     -16.278  11.298  10.611  1.00 24.22           C  
ATOM   1101  C   TRP A 133     -16.445   9.772  10.461  1.00 23.94           C  
ATOM   1102  O   TRP A 133     -17.024   9.298   9.483  1.00 23.72           O  
ATOM   1103  CB  TRP A 133     -14.848  11.722  10.249  1.00 23.96           C  
ATOM   1104  CG  TRP A 133     -14.495  11.445   8.813  1.00 23.02           C  
ATOM   1105  CD1 TRP A 133     -14.573  12.312   7.757  1.00 23.76           C  
ATOM   1106  CD2 TRP A 133     -14.010  10.201   8.280  1.00 23.66           C  
ATOM   1107  NE1 TRP A 133     -14.162  11.677   6.597  1.00 23.45           N  
ATOM   1108  CE2 TRP A 133     -13.820  10.381   6.895  1.00 23.38           C  
ATOM   1109  CE3 TRP A 133     -13.718   8.949   8.848  1.00 22.85           C  
ATOM   1110  CZ2 TRP A 133     -13.362   9.354   6.065  1.00 24.32           C  
ATOM   1111  CZ3 TRP A 133     -13.271   7.932   8.022  1.00 24.17           C  
ATOM   1112  CH2 TRP A 133     -13.089   8.142   6.650  1.00 23.70           C  
ATOM   1113  N   ILE A 134     -15.941   9.026  11.443  1.00 23.85           N  
ATOM   1114  CA  ILE A 134     -16.049   7.569  11.458  1.00 23.84           C  
ATOM   1115  C   ILE A 134     -17.505   7.114  11.391  1.00 24.27           C  
ATOM   1116  O   ILE A 134     -17.846   6.237  10.594  1.00 23.40           O  
ATOM   1117  CB  ILE A 134     -15.364   6.975  12.711  1.00 23.84           C  
ATOM   1118  CG1 ILE A 134     -13.835   7.104  12.563  1.00 23.57           C  
ATOM   1119  CG2 ILE A 134     -15.783   5.529  12.921  1.00 23.29           C  
ATOM   1120  CD1 ILE A 134     -13.048   6.713  13.802  1.00 24.28           C  
ATOM   1121  N   ARG A 135     -18.352   7.707  12.226  1.00 24.56           N  
ATOM   1122  CA  ARG A 135     -19.782   7.430  12.171  1.00 25.69           C  
ATOM   1123  C   ARG A 135     -20.365   7.718  10.780  1.00 25.93           C  
ATOM   1124  O   ARG A 135     -21.058   6.875  10.204  1.00 25.71           O  
ATOM   1125  CB  ARG A 135     -20.538   8.236  13.225  1.00 25.49           C  
ATOM   1126  CG  ARG A 135     -21.995   7.811  13.346  1.00 26.65           C  
ATOM   1127  CD  ARG A 135     -22.785   8.730  14.244  1.00 26.70           C  
ATOM   1128  NE  ARG A 135     -22.429   8.559  15.649  1.00 28.56           N  
ATOM   1129  CZ  ARG A 135     -23.023   9.212  16.643  1.00 29.04           C  
ATOM   1130  NH1 ARG A 135     -23.966  10.111  16.388  1.00 29.95           N  
ATOM   1131  NH2 ARG A 135     -22.649   8.989  17.896  1.00 29.83           N  
ATOM   1132  N   GLN A 136     -20.069   8.899  10.245  1.00 26.47           N  
ATOM   1133  CA  GLN A 136     -20.585   9.317   8.935  1.00 27.17           C  
ATOM   1134  C   GLN A 136     -20.084   8.450   7.777  1.00 26.68           C  
ATOM   1135  O   GLN A 136     -20.712   8.417   6.713  1.00 26.19           O  
ATOM   1136  CB  GLN A 136     -20.208  10.776   8.657  1.00 27.34           C  
ATOM   1137  CG  GLN A 136     -20.998  11.786   9.473  1.00 28.18           C  
ATOM   1138  CD  GLN A 136     -20.265  13.117   9.676  1.00 29.43           C  
ATOM   1139  OE1 GLN A 136     -19.055  13.246   9.393  1.00 33.64           O  
ATOM   1140  NE2 GLN A 136     -20.993  14.109  10.200  1.00 29.77           N  
ATOM   1141  N   ASN A 137     -18.962   7.763   7.979  1.00 26.00           N  
ATOM   1142  CA  ASN A 137     -18.348   6.965   6.924  1.00 26.30           C  
ATOM   1143  C   ASN A 137     -18.392   5.471   7.166  1.00 26.47           C  
ATOM   1144  O   ASN A 137     -17.504   4.750   6.734  1.00 27.04           O  
ATOM   1145  CB  ASN A 137     -16.929   7.453   6.669  1.00 26.34           C  
ATOM   1146  CG  ASN A 137     -16.917   8.783   5.985  1.00 26.44           C  
ATOM   1147  OD1 ASN A 137     -16.825   8.851   4.760  1.00 29.32           O  
ATOM   1148  ND2 ASN A 137     -17.091   9.848   6.754  1.00 26.25           N  
ATOM   1149  N   GLY A 138     -19.450   5.023   7.842  1.00 26.38           N  
ATOM   1150  CA  GLY A 138     -19.812   3.610   7.914  1.00 26.09           C  
ATOM   1151  C   GLY A 138     -19.315   2.900   9.146  1.00 25.46           C  
ATOM   1152  O   GLY A 138     -19.556   1.708   9.306  1.00 25.47           O  
ATOM   1153  N   GLY A 139     -18.625   3.621  10.025  1.00 24.72           N  
ATOM   1154  CA  GLY A 139     -18.007   3.004  11.185  1.00 24.37           C  
ATOM   1155  C   GLY A 139     -17.010   1.903  10.844  1.00 24.40           C  
ATOM   1156  O   GLY A 139     -16.512   1.807   9.703  1.00 23.05           O  
ATOM   1157  N   TRP A 140     -16.731   1.059  11.837  1.00 24.27           N  
ATOM   1158  CA  TRP A 140     -15.640   0.091  11.743  1.00 25.01           C  
ATOM   1159  C   TRP A 140     -16.032  -1.146  10.925  1.00 25.82           C  
ATOM   1160  O   TRP A 140     -15.237  -1.636  10.128  1.00 25.60           O  
ATOM   1161  CB  TRP A 140     -15.122  -0.302  13.144  1.00 24.24           C  
ATOM   1162  CG  TRP A 140     -14.435   0.829  13.822  1.00 24.52           C  
ATOM   1163  CD1 TRP A 140     -14.943   1.639  14.797  1.00 23.91           C  
ATOM   1164  CD2 TRP A 140     -13.118   1.320  13.538  1.00 24.26           C  
ATOM   1165  NE1 TRP A 140     -14.020   2.590  15.147  1.00 25.20           N  
ATOM   1166  CE2 TRP A 140     -12.893   2.424  14.386  1.00 24.63           C  
ATOM   1167  CE3 TRP A 140     -12.110   0.935  12.647  1.00 24.47           C  
ATOM   1168  CZ2 TRP A 140     -11.708   3.140  14.373  1.00 23.98           C  
ATOM   1169  CZ3 TRP A 140     -10.917   1.644  12.643  1.00 23.23           C  
ATOM   1170  CH2 TRP A 140     -10.729   2.733  13.502  1.00 24.22           C  
ATOM   1171  N   GLU A 141     -17.259  -1.633  11.106  1.00 27.20           N  
ATOM   1172  CA  GLU A 141     -17.725  -2.832  10.383  1.00 28.42           C  
ATOM   1173  C   GLU A 141     -18.115  -2.572   8.932  1.00 29.43           C  
ATOM   1174  O   GLU A 141     -18.030  -3.466   8.097  1.00 30.73           O  
ATOM   1175  CB  GLU A 141     -18.902  -3.487  11.108  1.00 28.29           C  
ATOM   1176  N   ASP A 142     -18.559  -1.360   8.635  1.00 30.15           N  
ATOM   1177  CA  ASP A 142     -19.135  -1.052   7.328  1.00 30.60           C  
ATOM   1178  C   ASP A 142     -18.220  -0.135   6.513  1.00 29.78           C  
ATOM   1179  O   ASP A 142     -18.175  -0.210   5.286  1.00 30.81           O  
ATOM   1180  CB  ASP A 142     -20.504  -0.401   7.542  1.00 31.03           C  
ATOM   1181  CG  ASP A 142     -21.358  -0.376   6.301  1.00 33.41           C  
ATOM   1182  OD1 ASP A 142     -20.843  -0.579   5.174  1.00 37.64           O  
ATOM   1183  OD2 ASP A 142     -22.574  -0.141   6.466  1.00 36.18           O  
ATOM   1184  N   GLY A 143     -17.504   0.742   7.193  1.00 28.11           N  
ATOM   1185  CA  GLY A 143     -16.581   1.645   6.527  1.00 27.14           C  
ATOM   1186  C   GLY A 143     -15.206   1.029   6.445  1.00 25.88           C  
ATOM   1187  O   GLY A 143     -14.726   0.697   5.368  1.00 25.73           O  
ATOM   1188  N   PHE A 144     -14.589   0.863   7.605  1.00 25.01           N  
ATOM   1189  CA  PHE A 144     -13.183   0.478   7.700  1.00 24.64           C  
ATOM   1190  C   PHE A 144     -12.905  -0.886   7.086  1.00 24.76           C  
ATOM   1191  O   PHE A 144     -11.955  -1.042   6.315  1.00 24.22           O  
ATOM   1192  CB  PHE A 144     -12.737   0.502   9.169  1.00 25.06           C  
ATOM   1193  CG  PHE A 144     -11.312   0.106   9.373  1.00 24.62           C  
ATOM   1194  CD1 PHE A 144     -10.994  -1.165   9.834  1.00 24.68           C  
ATOM   1195  CD2 PHE A 144     -10.289   1.005   9.134  1.00 25.55           C  
ATOM   1196  CE1 PHE A 144      -9.689  -1.545  10.021  1.00 24.46           C  
ATOM   1197  CE2 PHE A 144      -8.971   0.636   9.341  1.00 26.17           C  
ATOM   1198  CZ  PHE A 144      -8.674  -0.651   9.780  1.00 25.66           C  
ATOM   1199  N   ILE A 145     -13.729  -1.874   7.431  1.00 24.60           N  
ATOM   1200  CA  ILE A 145     -13.530  -3.212   6.904  1.00 25.03           C  
ATOM   1201  C   ILE A 145     -13.752  -3.212   5.402  1.00 24.91           C  
ATOM   1202  O   ILE A 145     -12.979  -3.822   4.681  1.00 24.75           O  
ATOM   1203  CB  ILE A 145     -14.418  -4.275   7.596  1.00 25.13           C  
ATOM   1204  CG1 ILE A 145     -13.916  -4.501   9.037  1.00 25.49           C  
ATOM   1205  CG2 ILE A 145     -14.410  -5.583   6.787  1.00 25.22           C  
ATOM   1206  CD1 ILE A 145     -14.840  -5.365   9.892  1.00 25.49           C  
ATOM   1207  N   LYS A 146     -14.787  -2.521   4.930  1.00 24.95           N  
ATOM   1208  CA  LYS A 146     -15.035  -2.458   3.490  1.00 25.96           C  
ATOM   1209  C   LYS A 146     -13.941  -1.716   2.711  1.00 25.72           C  
ATOM   1210  O   LYS A 146     -13.708  -2.009   1.541  1.00 25.99           O  
ATOM   1211  CB  LYS A 146     -16.409  -1.856   3.194  1.00 26.19           C  
ATOM   1212  CG  LYS A 146     -17.567  -2.773   3.595  1.00 27.33           C  
ATOM   1213  CD  LYS A 146     -18.856  -2.345   2.910  1.00 27.42           C  
ATOM   1214  CE  LYS A 146     -20.065  -3.112   3.402  1.00 28.30           C  
ATOM   1215  NZ  LYS A 146     -21.303  -2.625   2.719  1.00 27.95           N  
ATOM   1216  N   LYS A 147     -13.286  -0.758   3.361  1.00 25.76           N  
ATOM   1217  CA  LYS A 147     -12.162  -0.028   2.770  1.00 25.60           C  
ATOM   1218  C   LYS A 147     -10.933  -0.941   2.577  1.00 25.25           C  
ATOM   1219  O   LYS A 147     -10.334  -0.950   1.511  1.00 24.86           O  
ATOM   1220  CB  LYS A 147     -11.825   1.177   3.649  1.00 25.64           C  
ATOM   1221  CG  LYS A 147     -10.596   1.999   3.249  1.00 25.94           C  
ATOM   1222  CD  LYS A 147     -10.813   2.794   1.979  1.00 26.49           C  
ATOM   1223  CE  LYS A 147      -9.626   3.713   1.709  1.00 25.69           C  
ATOM   1224  NZ  LYS A 147      -9.777   4.425   0.404  1.00 24.57           N  
ATOM   1225  N   PHE A 148     -10.585  -1.724   3.595  1.00 24.91           N  
ATOM   1226  CA  PHE A 148      -9.291  -2.419   3.629  1.00 24.67           C  
ATOM   1227  C   PHE A 148      -9.365  -3.912   3.325  1.00 25.39           C  
ATOM   1228  O   PHE A 148      -8.367  -4.523   2.941  1.00 24.59           O  
ATOM   1229  CB  PHE A 148      -8.611  -2.178   4.979  1.00 24.40           C  
ATOM   1230  CG  PHE A 148      -8.138  -0.777   5.155  1.00 23.52           C  
ATOM   1231  CD1 PHE A 148      -8.814   0.102   5.979  1.00 24.20           C  
ATOM   1232  CD2 PHE A 148      -7.022  -0.320   4.463  1.00 23.76           C  
ATOM   1233  CE1 PHE A 148      -8.391   1.403   6.121  1.00 25.82           C  
ATOM   1234  CE2 PHE A 148      -6.587   0.986   4.596  1.00 24.37           C  
ATOM   1235  CZ  PHE A 148      -7.268   1.857   5.429  1.00 24.65           C  
ATOM   1236  N   GLU A 149     -10.549  -4.487   3.481  1.00 26.36           N  
ATOM   1237  CA  GLU A 149     -10.767  -5.902   3.239  1.00 27.49           C  
ATOM   1238  C   GLU A 149     -12.139  -6.088   2.608  1.00 27.85           C  
ATOM   1239  O   GLU A 149     -13.041  -6.666   3.220  1.00 28.05           O  
ATOM   1240  CB  GLU A 149     -10.652  -6.680   4.556  1.00 27.40           C  
ATOM   1241  CG  GLU A 149     -10.594  -8.195   4.385  1.00 28.18           C  
ATOM   1242  CD  GLU A 149     -10.102  -8.889   5.641  1.00 28.49           C  
ATOM   1243  OE1 GLU A 149     -10.953  -9.395   6.411  1.00 29.27           O  
ATOM   1244  OE2 GLU A 149      -8.867  -8.893   5.868  1.00 29.16           O  
ATOM   1245  N   PRO A 150     -12.312  -5.575   1.379  1.00 28.56           N  
ATOM   1246  CA  PRO A 150     -13.577  -5.822   0.684  1.00 28.99           C  
ATOM   1247  C   PRO A 150     -13.726  -7.294   0.300  1.00 29.30           C  
ATOM   1248  O   PRO A 150     -14.820  -7.862   0.433  1.00 30.50           O  
ATOM   1249  CB  PRO A 150     -13.482  -4.928  -0.562  1.00 29.20           C  
ATOM   1250  CG  PRO A 150     -12.002  -4.670  -0.752  1.00 29.12           C  
ATOM   1251  CD  PRO A 150     -11.362  -4.773   0.583  1.00 28.56           C  
ATOM   1253  N   PRO B  64      11.125  29.006   9.494  1.00 27.07           N  
ATOM   1254  CA  PRO B  64      11.366  27.697   8.899  1.00 26.85           C  
ATOM   1255  C   PRO B  64      10.608  26.592   9.610  1.00 26.76           C  
ATOM   1256  O   PRO B  64       9.964  26.836  10.632  1.00 26.44           O  
ATOM   1257  CB  PRO B  64      12.885  27.497   9.063  1.00 26.97           C  
ATOM   1258  CG  PRO B  64      13.349  28.597   9.975  1.00 27.00           C  
ATOM   1259  CD  PRO B  64      12.383  29.716   9.773  1.00 27.17           C  
ATOM   1260  N   ASN B  65      10.699  25.385   9.062  1.00 26.65           N  
ATOM   1261  CA  ASN B  65       9.925  24.250   9.562  1.00 26.43           C  
ATOM   1262  C   ASN B  65      10.488  23.659  10.858  1.00 25.93           C  
ATOM   1263  O   ASN B  65      11.563  24.046  11.322  1.00 26.11           O  
ATOM   1264  CB  ASN B  65       9.767  23.184   8.470  1.00 26.94           C  
ATOM   1265  CG  ASN B  65      11.086  22.561   8.047  1.00 27.89           C  
ATOM   1266  OD1 ASN B  65      12.146  22.937   8.531  1.00 28.46           O  
ATOM   1267  ND2 ASN B  65      11.018  21.592   7.135  1.00 31.13           N  
ATOM   1268  N   SER B  66       9.724  22.754  11.460  1.00 24.98           N  
ATOM   1269  CA  SER B  66      10.112  22.104  12.700  1.00 24.27           C  
ATOM   1270  C   SER B  66      10.094  20.601  12.479  1.00 23.74           C  
ATOM   1271  O   SER B  66       9.428  20.121  11.554  1.00 23.48           O  
ATOM   1272  CB  SER B  66       9.140  22.492  13.809  1.00 24.29           C  
ATOM   1273  OG  SER B  66       7.839  21.966  13.565  1.00 23.99           O  
ATOM   1274  N   ILE B  67      10.816  19.869  13.328  1.00 23.22           N  
ATOM   1275  CA  ILE B  67      10.917  18.419  13.225  1.00 23.06           C  
ATOM   1276  C   ILE B  67       9.541  17.764  13.348  1.00 22.72           C  
ATOM   1277  O   ILE B  67       9.184  16.915  12.537  1.00 21.94           O  
ATOM   1278  CB  ILE B  67      11.881  17.836  14.308  1.00 23.52           C  
ATOM   1279  CG1 ILE B  67      13.326  18.326  14.088  1.00 24.36           C  
ATOM   1280  CG2 ILE B  67      11.832  16.313  14.325  1.00 23.90           C  
ATOM   1281  CD1 ILE B  67      14.035  17.676  12.928  1.00 25.55           C  
ATOM   1282  N   LEU B  68       8.763  18.154  14.350  1.00 22.58           N  
ATOM   1283  CA  LEU B  68       7.422  17.573  14.502  1.00 23.40           C  
ATOM   1284  C   LEU B  68       6.455  17.997  13.396  1.00 23.62           C  
ATOM   1285  O   LEU B  68       5.565  17.232  13.022  1.00 23.96           O  
ATOM   1286  CB  LEU B  68       6.853  17.858  15.895  1.00 23.83           C  
ATOM   1287  CG  LEU B  68       7.680  17.227  17.033  1.00 24.67           C  
ATOM   1288  CD1 LEU B  68       6.954  17.315  18.361  1.00 25.34           C  
ATOM   1289  CD2 LEU B  68       8.086  15.762  16.765  1.00 24.27           C  
ATOM   1290  N   GLY B  69       6.636  19.201  12.858  1.00 23.84           N  
ATOM   1291  CA  GLY B  69       5.918  19.616  11.659  1.00 24.12           C  
ATOM   1292  C   GLY B  69       6.187  18.625  10.539  1.00 24.41           C  
ATOM   1293  O   GLY B  69       5.257  18.066   9.951  1.00 25.22           O  
ATOM   1294  N   GLN B  70       7.464  18.390  10.258  1.00 24.29           N  
ATOM   1295  CA  GLN B  70       7.849  17.487   9.189  1.00 24.18           C  
ATOM   1296  C   GLN B  70       7.309  16.086   9.423  1.00 23.74           C  
ATOM   1297  O   GLN B  70       6.810  15.455   8.490  1.00 23.37           O  
ATOM   1298  CB  GLN B  70       9.363  17.430   9.056  1.00 24.24           C  
ATOM   1299  CG  GLN B  70       9.987  18.680   8.477  1.00 24.79           C  
ATOM   1300  CD  GLN B  70      11.482  18.604   8.544  1.00 24.73           C  
ATOM   1301  OE1 GLN B  70      12.078  18.862   9.588  1.00 28.08           O  
ATOM   1302  NE2 GLN B  70      12.101  18.207   7.448  1.00 25.59           N  
ATOM   1303  N   VAL B  71       7.397  15.616  10.669  1.00 23.22           N  
ATOM   1304  CA  VAL B  71       6.900  14.288  11.027  1.00 23.25           C  
ATOM   1305  C   VAL B  71       5.395  14.178  10.725  1.00 23.17           C  
ATOM   1306  O   VAL B  71       4.968  13.262  10.022  1.00 23.24           O  
ATOM   1307  CB  VAL B  71       7.220  13.931  12.507  1.00 22.61           C  
ATOM   1308  CG1 VAL B  71       6.541  12.604  12.922  1.00 23.26           C  
ATOM   1309  CG2 VAL B  71       8.737  13.844  12.724  1.00 23.71           C  
ATOM   1310  N   GLY B  72       4.607  15.130  11.216  1.00 23.57           N  
ATOM   1311  CA  GLY B  72       3.156  15.120  11.015  1.00 23.42           C  
ATOM   1312  C   GLY B  72       2.766  15.192   9.546  1.00 23.40           C  
ATOM   1313  O   GLY B  72       1.845  14.504   9.093  1.00 22.34           O  
ATOM   1314  N   ARG B  73       3.453  16.055   8.800  1.00 23.70           N  
ATOM   1315  CA  ARG B  73       3.176  16.195   7.385  1.00 23.85           C  
ATOM   1316  C   ARG B  73       3.532  14.926   6.623  1.00 24.37           C  
ATOM   1317  O   ARG B  73       2.870  14.611   5.634  1.00 24.37           O  
ATOM   1318  CB  ARG B  73       3.884  17.414   6.799  1.00 24.07           C  
ATOM   1319  CG  ARG B  73       3.174  18.708   7.165  1.00 22.98           C  
ATOM   1320  CD  ARG B  73       3.738  19.876   6.419  1.00 23.47           C  
ATOM   1321  NE  ARG B  73       5.113  20.149   6.828  1.00 25.00           N  
ATOM   1322  CZ  ARG B  73       5.473  20.844   7.907  1.00 25.63           C  
ATOM   1323  NH1 ARG B  73       4.568  21.344   8.742  1.00 24.41           N  
ATOM   1324  NH2 ARG B  73       6.757  21.026   8.160  1.00 25.87           N  
ATOM   1325  N   GLN B  74       4.551  14.197   7.076  1.00 24.69           N  
ATOM   1326  CA  GLN B  74       4.899  12.930   6.431  1.00 24.91           C  
ATOM   1327  C   GLN B  74       3.869  11.855   6.788  1.00 24.55           C  
ATOM   1328  O   GLN B  74       3.554  11.013   5.963  1.00 23.92           O  
ATOM   1329  CB  GLN B  74       6.317  12.482   6.787  1.00 25.51           C  
ATOM   1330  CG  GLN B  74       6.692  11.076   6.292  1.00 27.16           C  
ATOM   1331  CD  GLN B  74       6.892  10.948   4.772  1.00 31.37           C  
ATOM   1332  OE1 GLN B  74       6.631   9.879   4.183  1.00 31.98           O  
ATOM   1333  NE2 GLN B  74       7.400  12.016   4.142  1.00 31.64           N  
ATOM   1334  N   LEU B  75       3.332  11.892   8.005  1.00 24.04           N  
ATOM   1335  CA  LEU B  75       2.245  10.982   8.364  1.00 24.18           C  
ATOM   1336  C   LEU B  75       1.016  11.196   7.478  1.00 24.35           C  
ATOM   1337  O   LEU B  75       0.374  10.226   7.067  1.00 24.61           O  
ATOM   1338  CB  LEU B  75       1.842  11.162   9.830  1.00 24.22           C  
ATOM   1339  CG  LEU B  75       2.792  10.634  10.893  1.00 23.58           C  
ATOM   1340  CD1 LEU B  75       2.133  10.773  12.254  1.00 23.75           C  
ATOM   1341  CD2 LEU B  75       3.164   9.166  10.615  1.00 23.36           C  
ATOM   1342  N   ALA B  76       0.673  12.458   7.216  1.00 24.73           N  
ATOM   1343  CA  ALA B  76      -0.437  12.794   6.323  1.00 24.20           C  
ATOM   1344  C   ALA B  76      -0.202  12.247   4.924  1.00 24.51           C  
ATOM   1345  O   ALA B  76      -1.125  11.735   4.307  1.00 23.34           O  
ATOM   1346  CB  ALA B  76      -0.637  14.310   6.257  1.00 24.10           C  
ATOM   1347  N   LEU B  77       1.028  12.382   4.429  1.00 24.02           N  
ATOM   1348  CA  LEU B  77       1.386  11.855   3.118  1.00 24.80           C  
ATOM   1349  C   LEU B  77       1.160  10.356   3.039  1.00 24.58           C  
ATOM   1350  O   LEU B  77       0.567   9.852   2.088  1.00 25.43           O  
ATOM   1351  CB  LEU B  77       2.839  12.202   2.780  1.00 25.00           C  
ATOM   1352  CG  LEU B  77       3.027  13.615   2.240  1.00 25.44           C  
ATOM   1353  CD1 LEU B  77       4.506  13.888   2.040  1.00 26.91           C  
ATOM   1354  CD2 LEU B  77       2.243  13.799   0.931  1.00 26.10           C  
ATOM   1355  N   ILE B  78       1.598   9.649   4.068  1.00 24.61           N  
ATOM   1356  CA  ILE B  78       1.445   8.197   4.129  1.00 24.29           C  
ATOM   1357  C   ILE B  78      -0.026   7.802   4.256  1.00 24.08           C  
ATOM   1358  O   ILE B  78      -0.488   6.863   3.616  1.00 23.49           O  
ATOM   1359  CB  ILE B  78       2.254   7.629   5.301  1.00 24.13           C  
ATOM   1360  CG1 ILE B  78       3.756   7.833   5.051  1.00 23.07           C  
ATOM   1361  CG2 ILE B  78       1.925   6.147   5.527  1.00 25.57           C  
ATOM   1362  CD1 ILE B  78       4.625   7.603   6.263  1.00 24.31           C  
ATOM   1363  N   GLY B  79      -0.752   8.510   5.110  1.00 23.81           N  
ATOM   1364  CA  GLY B  79      -2.181   8.286   5.258  1.00 23.87           C  
ATOM   1365  C   GLY B  79      -2.928   8.456   3.954  1.00 23.73           C  
ATOM   1366  O   GLY B  79      -3.727   7.612   3.589  1.00 24.21           O  
ATOM   1367  N   ASP B  80      -2.655   9.531   3.236  1.00 23.85           N  
ATOM   1368  CA  ASP B  80      -3.335   9.785   1.971  1.00 23.77           C  
ATOM   1369  C   ASP B  80      -2.928   8.762   0.905  1.00 23.75           C  
ATOM   1370  O   ASP B  80      -3.750   8.344   0.057  1.00 23.41           O  
ATOM   1371  CB  ASP B  80      -3.045  11.208   1.499  1.00 24.14           C  
ATOM   1372  CG  ASP B  80      -3.664  12.249   2.411  1.00 24.37           C  
ATOM   1373  OD1 ASP B  80      -4.381  11.850   3.356  1.00 24.23           O  
ATOM   1374  OD2 ASP B  80      -3.447  13.451   2.178  1.00 25.34           O  
ATOM   1375  N   ASP B  81      -1.664   8.360   0.952  1.00 22.80           N  
ATOM   1376  CA  ASP B  81      -1.162   7.347   0.040  1.00 23.53           C  
ATOM   1377  C   ASP B  81      -1.876   5.998   0.297  1.00 22.94           C  
ATOM   1378  O   ASP B  81      -2.348   5.338  -0.633  1.00 22.41           O  
ATOM   1379  CB  ASP B  81       0.352   7.250   0.187  1.00 23.67           C  
ATOM   1380  CG  ASP B  81       0.961   6.197  -0.704  1.00 26.30           C  
ATOM   1381  OD1 ASP B  81       0.495   6.010  -1.847  1.00 29.62           O  
ATOM   1382  OD2 ASP B  81       1.935   5.569  -0.258  1.00 29.26           O  
ATOM   1383  N   ILE B  82      -1.981   5.616   1.560  1.00 23.26           N  
ATOM   1384  CA  ILE B  82      -2.735   4.413   1.961  1.00 23.54           C  
ATOM   1385  C   ILE B  82      -4.220   4.486   1.572  1.00 23.02           C  
ATOM   1386  O   ILE B  82      -4.791   3.511   1.084  1.00 22.44           O  
ATOM   1387  CB  ILE B  82      -2.622   4.181   3.476  1.00 23.75           C  
ATOM   1388  CG1 ILE B  82      -1.202   3.724   3.815  1.00 24.63           C  
ATOM   1389  CG2 ILE B  82      -3.656   3.136   3.961  1.00 25.89           C  
ATOM   1390  CD1 ILE B  82      -0.882   2.318   3.370  1.00 25.00           C  
ATOM   1391  N   ASN B  83      -4.838   5.636   1.794  1.00 22.84           N  
ATOM   1392  CA  ASN B  83      -6.220   5.854   1.348  1.00 22.58           C  
ATOM   1393  C   ASN B  83      -6.400   5.601  -0.154  1.00 22.52           C  
ATOM   1394  O   ASN B  83      -7.407   5.033  -0.588  1.00 23.15           O  
ATOM   1395  CB  ASN B  83      -6.671   7.287   1.706  1.00 22.48           C  
ATOM   1396  CG  ASN B  83      -8.184   7.444   1.682  1.00 22.61           C  
ATOM   1397  OD1 ASN B  83      -8.896   6.725   2.373  1.00 23.39           O  
ATOM   1398  ND2 ASN B  83      -8.676   8.394   0.896  1.00 21.27           N  
ATOM   1399  N   ARG B  84      -5.420   6.026  -0.948  1.00 22.26           N  
ATOM   1400  CA  ARG B  84      -5.436   5.817  -2.406  1.00 22.05           C  
ATOM   1401  C   ARG B  84      -5.099   4.366  -2.789  1.00 22.06           C  
ATOM   1402  O   ARG B  84      -5.721   3.776  -3.675  1.00 20.85           O  
ATOM   1403  CB  ARG B  84      -4.441   6.774  -3.063  1.00 21.43           C  
ATOM   1404  CG  ARG B  84      -4.325   6.643  -4.589  1.00 22.11           C  
ATOM   1405  CD  ARG B  84      -3.499   7.783  -5.164  1.00 21.89           C  
ATOM   1406  NE  ARG B  84      -3.021   7.532  -6.530  1.00 21.42           N  
ATOM   1407  CZ  ARG B  84      -3.766   7.613  -7.627  1.00 23.26           C  
ATOM   1408  NH1 ARG B  84      -5.065   7.911  -7.548  1.00 24.32           N  
ATOM   1409  NH2 ARG B  84      -3.217   7.374  -8.822  1.00 22.66           N  
ATOM   1410  N   ARG B  85      -4.108   3.808  -2.109  1.00 22.69           N  
ATOM   1411  CA  ARG B  85      -3.700   2.406  -2.272  1.00 24.67           C  
ATOM   1412  C   ARG B  85      -4.898   1.422  -2.158  1.00 24.86           C  
ATOM   1413  O   ARG B  85      -5.033   0.499  -2.964  1.00 24.83           O  
ATOM   1414  CB  ARG B  85      -2.640   2.087  -1.220  1.00 24.66           C  
ATOM   1415  CG  ARG B  85      -1.614   1.075  -1.607  1.00 26.83           C  
ATOM   1416  CD  ARG B  85      -0.645   0.783  -0.459  1.00 27.39           C  
ATOM   1417  NE  ARG B  85       0.239   1.901  -0.137  1.00 30.00           N  
ATOM   1418  CZ  ARG B  85       1.165   1.872   0.823  1.00 30.62           C  
ATOM   1419  NH1 ARG B  85       1.344   0.783   1.575  1.00 31.11           N  
ATOM   1420  NH2 ARG B  85       1.921   2.938   1.034  1.00 30.44           N  
ATOM   1421  N   TYR B  86      -5.781   1.646  -1.181  1.00 25.31           N  
ATOM   1422  CA  TYR B  86      -6.947   0.771  -0.954  1.00 25.59           C  
ATOM   1423  C   TYR B  86      -8.215   1.411  -1.507  1.00 27.33           C  
ATOM   1424  O   TYR B  86      -9.146   1.724  -0.775  1.00 28.37           O  
ATOM   1425  CB  TYR B  86      -7.118   0.509   0.545  1.00 24.78           C  
ATOM   1426  CG  TYR B  86      -6.037  -0.348   1.139  1.00 22.51           C  
ATOM   1427  CD1 TYR B  86      -4.860   0.221   1.624  1.00 22.31           C  
ATOM   1428  CD2 TYR B  86      -6.182  -1.730   1.216  1.00 22.68           C  
ATOM   1429  CE1 TYR B  86      -3.860  -0.559   2.164  1.00 22.02           C  
ATOM   1430  CE2 TYR B  86      -5.179  -2.522   1.761  1.00 21.10           C  
ATOM   1431  CZ  TYR B  86      -4.025  -1.927   2.234  1.00 21.28           C  
ATOM   1432  OH  TYR B  86      -3.031  -2.696   2.790  1.00 22.27           O  
ATOM   1433  N   ASP B  87      -8.245   1.619  -2.808  1.00 28.82           N  
ATOM   1434  CA  ASP B  87      -9.333   2.352  -3.418  1.00 30.17           C  
ATOM   1435  C   ASP B  87      -9.831   1.627  -4.653  1.00 30.35           C  
ATOM   1436  O   ASP B  87     -10.998   1.261  -4.710  1.00 31.73           O  
ATOM   1437  CB  ASP B  87      -8.855   3.760  -3.764  1.00 30.60           C  
ATOM   1438  CG  ASP B  87      -9.932   4.780  -3.616  1.00 32.74           C  
ATOM   1439  OD1 ASP B  87     -10.922   4.700  -4.377  1.00 34.82           O  
ATOM   1440  OD2 ASP B  87      -9.793   5.659  -2.732  1.00 36.71           O  
