# Supplementary material for: Characterizing the consensus residue specificity and surface of BCL-2 binding to BH3 ligands using the Knob-Socket model
Source: PLoS One. 2023 Feb 16;18(2):e0281463. doi: 10.1371/journal.pone.0281463 (PMC9934389; doi:10.1371/journal.pone.0281463)
Supplement: S1 File — (TGZ) [file pone.0281463.s008.tgz › BCL3_Bax_KS_files/1gjh/f1gjh.pdb]

ATOM      1  N   HIS A   3      -6.289  14.483  17.805  1.00  9.43           N
ATOM      2  CA  HIS A   3      -6.654  14.304  16.375  1.00  8.75           C
ATOM      3  C   HIS A   3      -5.754  13.280  15.701  1.00  7.90           C
ATOM      4  O   HIS A   3      -4.990  12.577  16.364  1.00  8.06           O
ATOM      5  CB  HIS A   3      -6.543  15.656  15.669  1.00  9.00           C
ATOM      6  CG  HIS A   3      -7.868  16.287  15.371  1.00  9.67           C
ATOM      7  ND1 HIS A   3      -7.997  17.502  14.732  1.00 10.29           N
ATOM      8  CD2 HIS A   3      -9.129  15.864  15.628  1.00 10.04           C
ATOM      9  CE1 HIS A   3      -9.279  17.800  14.610  1.00 10.95           C
ATOM     10  NE2 HIS A   3      -9.986  16.822  15.145  1.00 10.82           N
ATOM     18  N   ALA A   4      -5.855  13.191  14.380  1.00  7.25           N
ATOM     19  CA  ALA A   4      -5.056  12.241  13.624  1.00  6.65           C
ATOM     20  C   ALA A   4      -5.339  12.350  12.128  1.00  5.95           C
ATOM     21  O   ALA A   4      -6.010  11.497  11.547  1.00  6.36           O
ATOM     22  CB  ALA A   4      -5.334  10.833  14.126  1.00  6.91           C
ATOM     28  N   GLY A   5      -4.822  13.408  11.511  1.00  5.22           N
ATOM     29  CA  GLY A   5      -5.028  13.614  10.089  1.00  4.87           C
ATOM     30  C   GLY A   5      -6.478  13.450   9.681  1.00  4.11           C
ATOM     31  O   GLY A   5      -7.366  13.379  10.531  1.00  4.13           O
ATOM     35  N   ARG A   6      -6.720  13.388   8.375  1.00  3.87           N
ATOM     36  CA  ARG A   6      -8.073  13.230   7.854  1.00  3.47           C
ATOM     37  C   ARG A   6      -8.074  12.364   6.598  1.00  2.89           C
ATOM     38  O   ARG A   6      -8.907  12.545   5.709  1.00  3.10           O
ATOM     39  CB  ARG A   6      -8.686  14.597   7.545  1.00  4.21           C
ATOM     40  CG  ARG A   6     -10.085  14.777   8.112  1.00  4.92           C
ATOM     41  CD  ARG A   6     -10.352  16.226   8.485  1.00  5.56           C
ATOM     42  NE  ARG A   6     -10.845  16.357   9.854  1.00  6.18           N
ATOM     43  CZ  ARG A   6     -10.127  16.057  10.935  1.00  6.90           C
ATOM     44  NH1 ARG A   6      -8.883  15.607  10.815  1.00  7.18           N
ATOM     45  NH2 ARG A   6     -10.655  16.207  12.142  1.00  7.61           N
ATOM     59  N   THR A   7      -7.137  11.424   6.531  1.00  2.72           N
ATOM     60  CA  THR A   7      -7.031  10.531   5.384  1.00  2.54           C
ATOM     61  C   THR A   7      -7.627   9.164   5.702  1.00  2.39           C
ATOM     62  O   THR A   7      -8.459   8.648   4.955  1.00  3.05           O
ATOM     63  CB  THR A   7      -5.569  10.377   4.964  1.00  2.98           C
ATOM     64  OG1 THR A   7      -4.886   9.496   5.838  1.00  3.66           O
ATOM     65  CG2 THR A   7      -4.810  11.687   4.947  1.00  3.57           C
ATOM     73  N   GLY A   8      -7.197   8.581   6.817  1.00  2.11           N
ATOM     74  CA  GLY A   8      -7.698   7.280   7.214  1.00  2.26           C
ATOM     75  C   GLY A   8      -6.738   6.158   6.871  1.00  1.66           C
ATOM     76  O   GLY A   8      -7.160   5.046   6.552  1.00  2.05           O
ATOM     80  N   TYR A   9      -5.443   6.449   6.937  1.00  1.35           N
ATOM     81  CA  TYR A   9      -4.420   5.456   6.630  1.00  0.88           C
ATOM     82  C   TYR A   9      -4.696   4.148   7.365  1.00  0.93           C
ATOM     83  O   TYR A   9      -5.182   4.151   8.496  1.00  1.80           O
ATOM     84  CB  TYR A   9      -3.036   5.984   7.009  1.00  0.93           C
ATOM     85  CG  TYR A   9      -2.686   7.301   6.351  1.00  0.79           C
ATOM     86  CD1 TYR A   9      -2.750   7.448   4.971  1.00  1.14           C
ATOM     87  CD2 TYR A   9      -2.293   8.396   7.110  1.00  1.52           C
ATOM     88  CE1 TYR A   9      -2.431   8.649   4.366  1.00  1.16           C
ATOM     89  CE2 TYR A   9      -1.973   9.600   6.513  1.00  1.47           C
ATOM     90  CZ  TYR A   9      -2.043   9.721   5.141  1.00  0.70           C
ATOM     91  OH  TYR A   9      -1.725  10.919   4.543  1.00  0.76           O
ATOM    101  N   ASP A  10      -4.383   3.031   6.716  1.00  0.49           N
ATOM    102  CA  ASP A  10      -4.598   1.716   7.309  1.00  0.47           C
ATOM    103  C   ASP A  10      -3.578   0.709   6.789  1.00  0.40           C
ATOM    104  O   ASP A  10      -3.577   0.367   5.606  1.00  0.38           O
ATOM    105  CB  ASP A  10      -6.016   1.225   7.010  1.00  0.57           C
ATOM    106  CG  ASP A  10      -7.031   1.747   8.008  1.00  1.10           C
ATOM    107  OD1 ASP A  10      -6.622   2.137   9.121  1.00  1.60           O
ATOM    108  OD2 ASP A  10      -8.235   1.765   7.675  1.00  1.91           O
ATOM    113  N   ASN A  11      -2.712   0.238   7.681  1.00  0.43           N
ATOM    114  CA  ASN A  11      -1.684  -0.731   7.315  1.00  0.46           C
ATOM    115  C   ASN A  11      -2.276  -1.874   6.496  1.00  0.42           C
ATOM    116  O   ASN A  11      -1.602  -2.455   5.645  1.00  0.48           O
ATOM    117  CB  ASN A  11      -1.009  -1.287   8.570  1.00  0.58           C
ATOM    118  CG  ASN A  11      -2.002  -1.586   9.675  1.00  1.29           C
ATOM    119  OD1 ASN A  11      -2.712  -2.591   9.634  1.00  2.25           O
ATOM    120  ND2 ASN A  11      -2.059  -0.711  10.672  1.00  1.67           N
ATOM    127  N   ARG A  12      -3.540  -2.192   6.757  1.00  0.39           N
ATOM    128  CA  ARG A  12      -4.221  -3.265   6.042  1.00  0.38           C
ATOM    129  C   ARG A  12      -4.467  -2.874   4.589  1.00  0.35           C
ATOM    130  O   ARG A  12      -4.244  -3.669   3.676  1.00  0.33           O
ATOM    131  CB  ARG A  12      -5.547  -3.603   6.725  1.00  0.45           C
ATOM    132  CG  ARG A  12      -6.040  -5.011   6.432  1.00  1.12           C
ATOM    133  CD  ARG A  12      -7.501  -5.014   6.011  1.00  1.47           C
ATOM    134  NE  ARG A  12      -8.399  -4.860   7.153  1.00  1.97           N
ATOM    135  CZ  ARG A  12      -9.717  -5.042   7.092  1.00  2.52           C
ATOM    136  NH1 ARG A  12     -10.299  -5.385   5.948  1.00  2.83           N
ATOM    137  NH2 ARG A  12     -10.458  -4.881   8.181  1.00  3.25           N
ATOM    151  N   GLU A  13      -4.926  -1.645   4.381  1.00  0.38           N
ATOM    152  CA  GLU A  13      -5.200  -1.150   3.037  1.00  0.40           C
ATOM    153  C   GLU A  13      -3.903  -0.931   2.268  1.00  0.37           C
ATOM    154  O   GLU A  13      -3.810  -1.250   1.083  1.00  0.41           O
ATOM    155  CB  GLU A  13      -5.993   0.157   3.103  1.00  0.47           C
ATOM    156  CG  GLU A  13      -6.705   0.502   1.806  1.00  1.11           C
ATOM    157  CD  GLU A  13      -7.934   1.362   2.027  1.00  1.78           C
ATOM    158  OE1 GLU A  13      -8.320   1.556   3.199  1.00  2.39           O
ATOM    159  OE2 GLU A  13      -8.510   1.842   1.028  1.00  2.44           O
ATOM    166  N   ILE A  14      -2.902  -0.384   2.951  1.00  0.35           N
ATOM    167  CA  ILE A  14      -1.610  -0.122   2.333  1.00  0.34           C
ATOM    168  C   ILE A  14      -1.017  -1.392   1.735  1.00  0.30           C
ATOM    169  O   ILE A  14      -0.631  -1.418   0.567  1.00  0.37           O
ATOM    170  CB  ILE A  14      -0.614   0.472   3.346  1.00  0.33           C
ATOM    171  CG1 ILE A  14      -0.633   1.998   3.273  1.00  0.39           C
ATOM    172  CG2 ILE A  14       0.788  -0.060   3.087  1.00  0.32           C
ATOM    173  CD1 ILE A  14       0.050   2.669   4.445  1.00  0.81           C
ATOM    185  N   VAL A  15      -0.947  -2.445   2.543  1.00  0.25           N
ATOM    186  CA  VAL A  15      -0.400  -3.716   2.087  1.00  0.24           C
ATOM    187  C   VAL A  15      -1.277  -4.333   1.004  1.00  0.24           C
ATOM    188  O   VAL A  15      -0.775  -4.925   0.051  1.00  0.26           O
ATOM    189  CB  VAL A  15      -0.250  -4.718   3.246  1.00  0.26           C
ATOM    190  CG1 VAL A  15       0.424  -5.990   2.763  1.00  0.33           C
ATOM    191  CG2 VAL A  15       0.534  -4.099   4.387  1.00  0.30           C
ATOM    201  N   MET A  16      -2.589  -4.193   1.157  1.00  0.25           N
ATOM    202  CA  MET A  16      -3.532  -4.739   0.187  1.00  0.28           C
ATOM    203  C   MET A  16      -3.265  -4.177  -1.206  1.00  0.30           C
ATOM    204  O   MET A  16      -3.141  -4.926  -2.175  1.00  0.31           O
ATOM    205  CB  MET A  16      -4.968  -4.424   0.609  1.00  0.33           C
ATOM    206  CG  MET A  16      -5.483  -5.312   1.730  1.00  0.51           C
ATOM    207  SD  MET A  16      -6.651  -6.556   1.149  1.00  1.07           S
ATOM    208  CE  MET A  16      -6.287  -7.910   2.263  1.00  0.53           C
ATOM    218  N   LYS A  17      -3.179  -2.854  -1.297  1.00  0.33           N
ATOM    219  CA  LYS A  17      -2.928  -2.189  -2.571  1.00  0.38           C
ATOM    220  C   LYS A  17      -1.562  -2.575  -3.129  1.00  0.35           C
ATOM    221  O   LYS A  17      -1.429  -2.878  -4.315  1.00  0.38           O
ATOM    222  CB  LYS A  17      -3.013  -0.671  -2.403  1.00  0.47           C
ATOM    223  CG  LYS A  17      -4.117  -0.030  -3.227  1.00  1.13           C
ATOM    224  CD  LYS A  17      -4.165   1.475  -3.018  1.00  1.58           C
ATOM    225  CE  LYS A  17      -3.022   2.173  -3.736  1.00  1.19           C
ATOM    226  NZ  LYS A  17      -2.917   1.747  -5.159  1.00  2.02           N
ATOM    240  N   TYR A  18      -0.550  -2.565  -2.267  1.00  0.31           N
ATOM    241  CA  TYR A  18       0.805  -2.918  -2.677  1.00  0.31           C
ATOM    242  C   TYR A  18       0.849  -4.341  -3.222  1.00  0.29           C
ATOM    243  O   TYR A  18       1.179  -4.561  -4.388  1.00  0.32           O
ATOM    244  CB  TYR A  18       1.770  -2.779  -1.499  1.00  0.31           C
ATOM    245  CG  TYR A  18       3.177  -3.237  -1.811  1.00  0.32           C
ATOM    246  CD1 TYR A  18       3.938  -2.593  -2.778  1.00  1.19           C
ATOM    247  CD2 TYR A  18       3.744  -4.313  -1.140  1.00  1.17           C
ATOM    248  CE1 TYR A  18       5.224  -3.008  -3.067  1.00  1.22           C
ATOM    249  CE2 TYR A  18       5.029  -4.734  -1.423  1.00  1.21           C
ATOM    250  CZ  TYR A  18       5.765  -4.078  -2.387  1.00  0.50           C
ATOM    251  OH  TYR A  18       7.045  -4.494  -2.672  1.00  0.62           O
ATOM    261  N   ILE A  19       0.508  -5.304  -2.372  1.00  0.26           N
ATOM    262  CA  ILE A  19       0.501  -6.706  -2.767  1.00  0.27           C
ATOM    263  C   ILE A  19      -0.302  -6.904  -4.044  1.00  0.28           C
ATOM    264  O   ILE A  19       0.132  -7.605  -4.959  1.00  0.30           O
ATOM    265  CB  ILE A  19      -0.098  -7.596  -1.663  1.00  0.28           C
ATOM    266  CG1 ILE A  19       0.762  -7.538  -0.402  1.00  0.45           C
ATOM    267  CG2 ILE A  19      -0.232  -9.031  -2.146  1.00  0.47           C
ATOM    268  CD1 ILE A  19       0.152  -8.274   0.769  1.00  0.49           C
ATOM    280  N   HIS A  20      -1.479  -6.283  -4.092  1.00  0.27           N
ATOM    281  CA  HIS A  20      -2.359  -6.382  -5.249  1.00  0.28           C
ATOM    282  C   HIS A  20      -1.576  -6.212  -6.545  1.00  0.31           C
ATOM    283  O   HIS A  20      -1.459  -7.149  -7.333  1.00  0.43           O
ATOM    284  CB  HIS A  20      -3.464  -5.330  -5.160  1.00  0.30           C
ATOM    285  CG  HIS A  20      -4.484  -5.437  -6.251  1.00  0.34           C
ATOM    286  ND1 HIS A  20      -5.158  -4.347  -6.762  1.00  0.58           N
ATOM    287  CD2 HIS A  20      -4.944  -6.514  -6.931  1.00  0.62           C
ATOM    288  CE1 HIS A  20      -5.988  -4.749  -7.707  1.00  0.52           C
ATOM    289  NE2 HIS A  20      -5.877  -6.059  -7.830  1.00  0.51           N
ATOM    297  N   TYR A  21      -1.038  -5.016  -6.759  1.00  0.33           N
ATOM    298  CA  TYR A  21      -0.260  -4.740  -7.961  1.00  0.39           C
ATOM    299  C   TYR A  21       0.784  -5.831  -8.181  1.00  0.37           C
ATOM    300  O   TYR A  21       1.040  -6.240  -9.313  1.00  0.48           O
ATOM    301  CB  TYR A  21       0.414  -3.367  -7.862  1.00  0.46           C
ATOM    302  CG  TYR A  21       1.926  -3.422  -7.846  1.00  0.42           C
ATOM    303  CD1 TYR A  21       2.647  -3.670  -9.009  1.00  0.47           C
ATOM    304  CD2 TYR A  21       2.633  -3.222  -6.667  1.00  0.41           C
ATOM    305  CE1 TYR A  21       4.027  -3.720  -8.996  1.00  0.47           C
ATOM    306  CE2 TYR A  21       4.013  -3.268  -6.646  1.00  0.43           C
ATOM    307  CZ  TYR A  21       4.706  -3.518  -7.813  1.00  0.44           C
ATOM    308  OH  TYR A  21       6.081  -3.565  -7.796  1.00  0.48           O
ATOM    318  N   LYS A  22       1.376  -6.304  -7.088  1.00  0.30           N
ATOM    319  CA  LYS A  22       2.385  -7.356  -7.159  1.00  0.33           C
ATOM    320  C   LYS A  22       1.812  -8.611  -7.812  1.00  0.36           C
ATOM    321  O   LYS A  22       2.534  -9.373  -8.455  1.00  0.50           O
ATOM    322  CB  LYS A  22       2.908  -7.687  -5.760  1.00  0.37           C
ATOM    323  CG  LYS A  22       4.417  -7.855  -5.699  1.00  0.77           C
ATOM    324  CD  LYS A  22       5.135  -6.620  -6.218  1.00  0.95           C
ATOM    325  CE  LYS A  22       6.580  -6.577  -5.747  1.00  1.34           C
ATOM    326  NZ  LYS A  22       7.415  -7.608  -6.422  1.00  1.84           N
ATOM    340  N   LEU A  23       0.506  -8.810  -7.655  1.00  0.34           N
ATOM    341  CA  LEU A  23      -0.165  -9.963  -8.243  1.00  0.37           C
ATOM    342  C   LEU A  23      -0.660  -9.618  -9.644  1.00  0.40           C
ATOM    343  O   LEU A  23      -0.452 -10.376 -10.592  1.00  0.43           O
ATOM    344  CB  LEU A  23      -1.338 -10.413  -7.365  1.00  0.40           C
ATOM    345  CG  LEU A  23      -0.984 -11.353  -6.203  1.00  0.37           C
ATOM    346  CD1 LEU A  23      -0.045 -12.460  -6.659  1.00  0.56           C
ATOM    347  CD2 LEU A  23      -0.371 -10.576  -5.048  1.00  0.71           C
ATOM    359  N   SER A  24      -1.306  -8.462  -9.767  1.00  0.41           N
ATOM    360  CA  SER A  24      -1.822  -8.004 -11.052  1.00  0.45           C
ATOM    361  C   SER A  24      -0.726  -8.020 -12.117  1.00  0.49           C
ATOM    362  O   SER A  24      -1.010  -8.147 -13.308  1.00  0.53           O
ATOM    363  CB  SER A  24      -2.399  -6.593 -10.920  1.00  0.52           C
ATOM    364  OG  SER A  24      -3.816  -6.619 -10.925  1.00  1.44           O
ATOM    370  N   GLN A  25       0.527  -7.906 -11.680  1.00  0.50           N
ATOM    371  CA  GLN A  25       1.653  -7.926 -12.601  1.00  0.57           C
ATOM    372  C   GLN A  25       1.586  -9.177 -13.470  1.00  0.60           C
ATOM    373  O   GLN A  25       1.808  -9.123 -14.680  1.00  0.70           O
ATOM    374  CB  GLN A  25       2.976  -7.883 -11.831  1.00  0.58           C
ATOM    375  CG  GLN A  25       3.976  -6.887 -12.394  1.00  0.56           C
ATOM    376  CD  GLN A  25       4.402  -7.224 -13.810  1.00  1.36           C
ATOM    377  OE1 GLN A  25       3.609  -7.130 -14.747  1.00  2.21           O
ATOM    378  NE2 GLN A  25       5.659  -7.619 -13.972  1.00  2.08           N
ATOM    387  N   ARG A  26       1.265 -10.301 -12.838  1.00  0.58           N
ATOM    388  CA  ARG A  26       1.151 -11.574 -13.539  1.00  0.66           C
ATOM    389  C   ARG A  26      -0.240 -11.730 -14.144  1.00  0.65           C
ATOM    390  O   ARG A  26      -0.384 -12.111 -15.306  1.00  0.73           O
ATOM    391  CB  ARG A  26       1.438 -12.734 -12.586  1.00  0.70           C
ATOM    392  CG  ARG A  26       2.710 -12.551 -11.775  1.00  0.97           C
ATOM    393  CD  ARG A  26       2.403 -12.268 -10.313  1.00  0.70           C
ATOM    394  NE  ARG A  26       3.551 -12.547  -9.453  1.00  1.22           N
ATOM    395  CZ  ARG A  26       4.575 -11.712  -9.282  1.00  1.89           C
ATOM    396  NH1 ARG A  26       4.602 -10.540  -9.906  1.00  2.58           N
ATOM    397  NH2 ARG A  26       5.577 -12.051  -8.483  1.00  2.43           N
ATOM    411  N   GLY A  27      -1.263 -11.428 -13.350  1.00  0.59           N
ATOM    412  CA  GLY A  27      -2.629 -11.536 -13.830  1.00  0.60           C
ATOM    413  C   GLY A  27      -3.536 -12.327 -12.902  1.00  0.62           C
ATOM    414  O   GLY A  27      -4.733 -12.449 -13.161  1.00  0.99           O
ATOM    418  N   TYR A  28      -2.977 -12.865 -11.821  1.00  0.60           N
ATOM    419  CA  TYR A  28      -3.761 -13.639 -10.869  1.00  0.61           C
ATOM    420  C   TYR A  28      -4.740 -12.738 -10.121  1.00  0.63           C
ATOM    421  O   TYR A  28      -4.341 -11.916  -9.295  1.00  0.99           O
ATOM    422  CB  TYR A  28      -2.830 -14.350  -9.887  1.00  0.80           C
ATOM    423  CG  TYR A  28      -3.412 -14.514  -8.505  1.00  0.55           C
ATOM    424  CD1 TYR A  28      -4.354 -15.498  -8.241  1.00  1.35           C
ATOM    425  CD2 TYR A  28      -3.015 -13.686  -7.465  1.00  1.20           C
ATOM    426  CE1 TYR A  28      -4.887 -15.654  -6.976  1.00  1.49           C
ATOM    427  CE2 TYR A  28      -3.542 -13.837  -6.196  1.00  1.18           C
ATOM    428  CZ  TYR A  28      -4.477 -14.822  -5.957  1.00  0.78           C
ATOM    429  OH  TYR A  28      -5.004 -14.974  -4.695  1.00  1.10           O
ATOM    439  N   GLU A  29      -6.025 -12.893 -10.427  1.00  0.63           N
ATOM    440  CA  GLU A  29      -7.070 -12.091  -9.800  1.00  0.63           C
ATOM    441  C   GLU A  29      -7.191 -12.401  -8.313  1.00  0.58           C
ATOM    442  O   GLU A  29      -8.033 -13.199  -7.900  1.00  0.69           O
ATOM    443  CB  GLU A  29      -8.412 -12.337 -10.491  1.00  0.79           C
ATOM    444  CG  GLU A  29      -8.342 -12.246 -12.007  1.00  1.20           C
ATOM    445  CD  GLU A  29      -9.700 -12.019 -12.641  1.00  1.85           C
ATOM    446  OE1 GLU A  29     -10.525 -12.957 -12.629  1.00  2.58           O
ATOM    447  OE2 GLU A  29      -9.939 -10.903 -13.148  1.00  2.32           O
ATOM    454  N   TRP A  30      -6.351 -11.757  -7.513  1.00  0.48           N
ATOM    455  CA  TRP A  30      -6.368 -11.957  -6.068  1.00  0.47           C
ATOM    456  C   TRP A  30      -7.727 -11.580  -5.487  1.00  0.56           C
ATOM    457  O   TRP A  30      -8.205 -10.462  -5.678  1.00  0.85           O
ATOM    458  CB  TRP A  30      -5.272 -11.126  -5.399  1.00  0.42           C
ATOM    459  CG  TRP A  30      -5.358 -11.133  -3.903  1.00  0.36           C
ATOM    460  CD1 TRP A  30      -5.882 -12.119  -3.118  1.00  0.36           C
ATOM    461  CD2 TRP A  30      -4.911 -10.104  -3.012  1.00  0.36           C
ATOM    462  NE1 TRP A  30      -5.788 -11.767  -1.793  1.00  0.36           N
ATOM    463  CE2 TRP A  30      -5.195 -10.535  -1.702  1.00  0.36           C
ATOM    464  CE3 TRP A  30      -4.297  -8.862  -3.194  1.00  0.42           C
ATOM    465  CZ2 TRP A  30      -4.886  -9.767  -0.582  1.00  0.41           C
ATOM    466  CZ3 TRP A  30      -3.991  -8.101  -2.082  1.00  0.47           C
ATOM    467  CH2 TRP A  30      -4.285  -8.556  -0.790  1.00  0.46           C
ATOM    478  N   ASP A  31      -8.344 -12.518  -4.777  1.00  0.86           N
ATOM    479  CA  ASP A  31      -9.648 -12.280  -4.168  1.00  1.00           C
ATOM    480  C   ASP A  31      -9.496 -11.635  -2.794  1.00  0.97           C
ATOM    481  O   ASP A  31      -9.940 -12.186  -1.786  1.00  1.29           O
ATOM    482  CB  ASP A  31     -10.425 -13.591  -4.046  1.00  1.26           C
ATOM    483  CG  ASP A  31     -11.032 -14.029  -5.364  1.00  2.13           C
ATOM    484  OD1 ASP A  31     -10.713 -13.407  -6.400  1.00  2.71           O
ATOM    485  OD2 ASP A  31     -11.825 -14.993  -5.362  1.00  2.82           O
ATOM    490  N   ALA A  32      -8.865 -10.466  -2.761  1.00  0.95           N
ATOM    491  CA  ALA A  32      -8.654  -9.746  -1.510  1.00  0.99           C
ATOM    492  C   ALA A  32      -9.970  -9.219  -0.949  1.00  1.18           C
ATOM    493  O   ALA A  32     -10.316  -9.485   0.202  1.00  1.46           O
ATOM    494  CB  ALA A  32      -7.672  -8.604  -1.721  1.00  1.05           C
ATOM    500  N   GLY A  33     -10.699  -8.469  -1.769  1.00  1.41           N
ATOM    501  CA  GLY A  33     -11.968  -7.915  -1.335  1.00  1.62           C
ATOM    502  C   GLY A  33     -13.122  -8.876  -1.543  1.00  2.53           C
ATOM    503  O   GLY A  33     -13.988  -8.644  -2.387  1.00  3.27           O
ATOM    507  N   ASP A  34     -13.135  -9.957  -0.771  1.00  3.10           N
ATOM    508  CA  ASP A  34     -14.192 -10.957  -0.874  1.00  4.25           C
ATOM    509  C   ASP A  34     -15.567 -10.300  -0.839  1.00  4.56           C
ATOM    510  O   ASP A  34     -16.513 -10.782  -1.462  1.00  5.25           O
ATOM    511  CB  ASP A  34     -14.071 -11.976   0.261  1.00  5.08           C
ATOM    512  CG  ASP A  34     -14.268 -13.400  -0.218  1.00  5.80           C
ATOM    513  OD1 ASP A  34     -13.592 -13.799  -1.190  1.00  6.10           O
ATOM    514  OD2 ASP A  34     -15.098 -14.118   0.378  1.00  6.39           O
ATOM    519  N   ASP A  35     -15.671  -9.196  -0.105  1.00  4.40           N
ATOM    520  CA  ASP A  35     -16.932  -8.472   0.011  1.00  4.91           C
ATOM    521  C   ASP A  35     -17.173  -7.601  -1.217  1.00  4.64           C
ATOM    522  O   ASP A  35     -17.031  -6.379  -1.162  1.00  4.81           O
ATOM    523  CB  ASP A  35     -16.933  -7.607   1.273  1.00  5.75           C
ATOM    524  CG  ASP A  35     -18.318  -7.458   1.870  1.00  6.68           C
ATOM    525  OD1 ASP A  35     -18.882  -8.476   2.323  1.00  7.25           O
ATOM    526  OD2 ASP A  35     -18.839  -6.323   1.885  1.00  7.08           O
ATOM    531  N   VAL A  36     -17.540  -8.237  -2.324  1.00  4.72           N
ATOM    532  CA  VAL A  36     -17.802  -7.521  -3.567  1.00  4.94           C
ATOM    533  C   VAL A  36     -19.256  -7.071  -3.645  1.00  5.18           C
ATOM    534  O   VAL A  36     -19.965  -7.391  -4.599  1.00  5.68           O
ATOM    535  CB  VAL A  36     -17.479  -8.391  -4.796  1.00  5.44           C
ATOM    536  CG1 VAL A  36     -18.375  -9.619  -4.832  1.00  5.96           C
ATOM    537  CG2 VAL A  36     -17.621  -7.580  -6.075  1.00  6.12           C
ATOM    547  N   GLU A  37     -19.695  -6.327  -2.635  1.00  5.23           N
ATOM    548  CA  GLU A  37     -21.066  -5.832  -2.589  1.00  5.82           C
ATOM    549  C   GLU A  37     -21.108  -4.321  -2.787  1.00  6.05           C
ATOM    550  O   GLU A  37     -21.907  -3.627  -2.159  1.00  6.18           O
ATOM    551  CB  GLU A  37     -21.719  -6.202  -1.256  1.00  6.18           C
ATOM    552  CG  GLU A  37     -21.785  -7.699  -1.006  1.00  6.33           C
ATOM    553  CD  GLU A  37     -21.486  -8.063   0.435  1.00  7.24           C
ATOM    554  OE1 GLU A  37     -21.534  -7.161   1.297  1.00  7.50           O
ATOM    555  OE2 GLU A  37     -21.203  -9.251   0.701  1.00  7.91           O
ATOM    562  N   GLU A  38     -20.240  -3.822  -3.668  1.00  6.42           N
ATOM    563  CA  GLU A  38     -20.162  -2.392  -3.964  1.00  6.91           C
ATOM    564  C   GLU A  38     -20.232  -1.555  -2.689  1.00  6.83           C
ATOM    565  O   GLU A  38     -21.304  -1.104  -2.287  1.00  7.12           O
ATOM    566  CB  GLU A  38     -21.278  -1.976  -4.930  1.00  7.68           C
ATOM    567  CG  GLU A  38     -22.663  -2.458  -4.526  1.00  8.06           C
ATOM    568  CD  GLU A  38     -23.752  -1.931  -5.439  1.00  8.78           C
ATOM    569  OE1 GLU A  38     -23.415  -1.363  -6.499  1.00  9.10           O
ATOM    570  OE2 GLU A  38     -24.942  -2.087  -5.095  1.00  9.26           O
ATOM    577  N   ASN A  39     -19.080  -1.351  -2.059  1.00  6.73           N
ATOM    578  CA  ASN A  39     -19.009  -0.568  -0.830  1.00  6.89           C
ATOM    579  C   ASN A  39     -18.481   0.836  -1.109  1.00  6.79           C
ATOM    580  O   ASN A  39     -17.273   1.072  -1.084  1.00  7.10           O
ATOM    581  CB  ASN A  39     -18.114  -1.268   0.194  1.00  7.50           C
ATOM    582  CG  ASN A  39     -18.089  -0.548   1.528  1.00  7.98           C
ATOM    583  OD1 ASN A  39     -17.023  -0.255   2.068  1.00  8.08           O
ATOM    584  ND2 ASN A  39     -19.268  -0.259   2.066  1.00  8.58           N
ATOM    591  N   ARG A  40     -19.394   1.764  -1.375  1.00  6.66           N
ATOM    592  CA  ARG A  40     -19.020   3.145  -1.658  1.00  6.87           C
ATOM    593  C   ARG A  40     -19.390   4.059  -0.495  1.00  6.86           C
ATOM    594  O   ARG A  40     -20.130   5.028  -0.664  1.00  7.36           O
ATOM    595  CB  ARG A  40     -19.704   3.628  -2.939  1.00  6.93           C
ATOM    596  CG  ARG A  40     -20.066   2.504  -3.897  1.00  7.23           C
ATOM    597  CD  ARG A  40     -21.459   1.964  -3.620  1.00  7.49           C
ATOM    598  NE  ARG A  40     -22.368   2.193  -4.741  1.00  7.97           N
ATOM    599  CZ  ARG A  40     -23.694   2.107  -4.654  1.00  8.38           C
ATOM    600  NH1 ARG A  40     -24.276   1.797  -3.501  1.00  8.41           N
ATOM    601  NH2 ARG A  40     -24.443   2.332  -5.725  1.00  9.03           N
ATOM    615  N   THR A  41     -18.871   3.743   0.687  1.00  6.54           N
ATOM    616  CA  THR A  41     -19.147   4.535   1.880  1.00  6.69           C
ATOM    617  C   THR A  41     -18.911   6.019   1.613  1.00  6.62           C
ATOM    618  O   THR A  41     -19.856   6.781   1.413  1.00  6.68           O
ATOM    619  CB  THR A  41     -18.270   4.068   3.042  1.00  6.74           C
ATOM    620  OG1 THR A  41     -17.246   3.204   2.582  1.00  6.84           O
ATOM    621  CG2 THR A  41     -19.042   3.334   4.117  1.00  7.14           C
ATOM    629  N   GLU A  42     -17.644   6.421   1.612  1.00  6.80           N
ATOM    630  CA  GLU A  42     -17.284   7.813   1.370  1.00  6.99           C
ATOM    631  C   GLU A  42     -16.593   7.970   0.023  1.00  6.54           C
ATOM    632  O   GLU A  42     -15.736   8.836  -0.149  1.00  6.77           O
ATOM    633  CB  GLU A  42     -16.378   8.332   2.487  1.00  7.43           C
ATOM    634  CG  GLU A  42     -16.394   7.465   3.735  1.00  7.92           C
ATOM    635  CD  GLU A  42     -15.985   8.227   4.980  1.00  8.54           C
ATOM    636  OE1 GLU A  42     -14.768   8.331   5.240  1.00  9.10           O
ATOM    637  OE2 GLU A  42     -16.882   8.722   5.695  1.00  8.71           O
ATOM    644  N   ALA A  43     -16.979   7.133  -0.934  1.00  6.13           N
ATOM    645  CA  ALA A  43     -16.401   7.191  -2.267  1.00  5.94           C
ATOM    646  C   ALA A  43     -14.941   6.748  -2.256  1.00  5.40           C
ATOM    647  O   ALA A  43     -14.244   6.897  -1.253  1.00  5.44           O
ATOM    648  CB  ALA A  43     -16.526   8.601  -2.818  1.00  6.51           C
ATOM    654  N   PRO A  44     -14.462   6.194  -3.380  1.00  5.27           N
ATOM    655  CA  PRO A  44     -13.079   5.724  -3.506  1.00  5.11           C
ATOM    656  C   PRO A  44     -12.077   6.873  -3.574  1.00  4.87           C
ATOM    657  O   PRO A  44     -10.913   6.714  -3.206  1.00  5.35           O
ATOM    658  CB  PRO A  44     -13.090   4.946  -4.823  1.00  5.53           C
ATOM    659  CG  PRO A  44     -14.193   5.558  -5.614  1.00  5.93           C
ATOM    660  CD  PRO A  44     -15.236   5.982  -4.617  1.00  5.75           C
ATOM    668  N   GLU A  45     -12.534   8.028  -4.050  1.00  4.48           N
ATOM    669  CA  GLU A  45     -11.676   9.202  -4.167  1.00  4.55           C
ATOM    670  C   GLU A  45     -10.889   9.436  -2.881  1.00  4.19           C
ATOM    671  O   GLU A  45     -11.466   9.715  -1.831  1.00  4.69           O
ATOM    672  CB  GLU A  45     -12.512  10.440  -4.499  1.00  5.41           C
ATOM    673  CG  GLU A  45     -12.981  10.488  -5.944  1.00  6.13           C
ATOM    674  CD  GLU A  45     -11.834  10.624  -6.926  1.00  6.96           C
ATOM    675  OE1 GLU A  45     -10.748  11.080  -6.511  1.00  7.57           O
ATOM    676  OE2 GLU A  45     -12.022  10.274  -8.111  1.00  7.23           O
ATOM    683  N   GLY A  46      -9.568   9.319  -2.974  1.00  3.68           N
ATOM    684  CA  GLY A  46      -8.721   9.521  -1.813  1.00  3.54           C
ATOM    685  C   GLY A  46      -7.363  10.086  -2.179  1.00  3.04           C
ATOM    686  O   GLY A  46      -6.330   9.533  -1.800  1.00  3.12           O
ATOM    690  N   THR A  47      -7.365  11.189  -2.921  1.00  2.96           N
ATOM    691  CA  THR A  47      -6.126  11.833  -3.344  1.00  2.66           C
ATOM    692  C   THR A  47      -5.158  11.983  -2.175  1.00  2.34           C
ATOM    693  O   THR A  47      -3.941  11.941  -2.355  1.00  2.51           O
ATOM    694  CB  THR A  47      -6.424  13.204  -3.954  1.00  3.12           C
ATOM    695  OG1 THR A  47      -6.834  14.119  -2.953  1.00  3.75           O
ATOM    696  CG2 THR A  47      -7.505  13.166  -5.012  1.00  3.41           C
ATOM    704  N   GLU A  48      -5.707  12.159  -0.977  1.00  2.22           N
ATOM    705  CA  GLU A  48      -4.890  12.316   0.220  1.00  2.10           C
ATOM    706  C   GLU A  48      -3.857  11.198   0.324  1.00  1.55           C
ATOM    707  O   GLU A  48      -2.664  11.420   0.120  1.00  1.75           O
ATOM    708  CB  GLU A  48      -5.773  12.328   1.469  1.00  2.49           C
ATOM    709  CG  GLU A  48      -5.619  13.584   2.311  1.00  2.71           C
ATOM    710  CD  GLU A  48      -6.925  14.032   2.936  1.00  3.04           C
ATOM    711  OE1 GLU A  48      -7.933  14.125   2.204  1.00  3.51           O
ATOM    712  OE2 GLU A  48      -6.941  14.289   4.158  1.00  3.36           O
ATOM    719  N   SER A  49      -4.323   9.997   0.661  1.00  1.27           N
ATOM    720  CA  SER A  49      -3.440   8.841   0.815  1.00  0.84           C
ATOM    721  C   SER A  49      -3.015   8.227  -0.526  1.00  0.71           C
ATOM    722  O   SER A  49      -2.370   7.179  -0.545  1.00  0.78           O
ATOM    723  CB  SER A  49      -4.122   7.774   1.673  1.00  1.01           C
ATOM    724  OG  SER A  49      -5.114   7.082   0.934  1.00  1.59           O
ATOM    730  N   GLU A  50      -3.350   8.873  -1.643  1.00  0.68           N
ATOM    731  CA  GLU A  50      -2.965   8.363  -2.952  1.00  0.67           C
ATOM    732  C   GLU A  50      -1.513   8.711  -3.218  1.00  0.57           C
ATOM    733  O   GLU A  50      -0.711   7.860  -3.602  1.00  0.63           O
ATOM    734  CB  GLU A  50      -3.849   8.960  -4.047  1.00  0.85           C
ATOM    735  CG  GLU A  50      -5.259   8.403  -4.060  1.00  1.47           C
ATOM    736  CD  GLU A  50      -5.533   7.537  -5.274  1.00  1.76           C
ATOM    737  OE1 GLU A  50      -4.971   7.828  -6.350  1.00  2.28           O
ATOM    738  OE2 GLU A  50      -6.310   6.567  -5.148  1.00  2.15           O
ATOM    745  N   VAL A  92      -1.188   9.974  -2.989  1.00  0.58           N
ATOM    746  CA  VAL A  92       0.165  10.463  -3.176  1.00  0.57           C
ATOM    747  C   VAL A  92       1.162   9.563  -2.460  1.00  0.52           C
ATOM    748  O   VAL A  92       2.288   9.373  -2.917  1.00  0.60           O
ATOM    749  CB  VAL A  92       0.309  11.894  -2.636  1.00  0.65           C
ATOM    750  CG1 VAL A  92      -0.036  11.946  -1.155  1.00  1.49           C
ATOM    751  CG2 VAL A  92       1.712  12.411  -2.879  1.00  1.09           C
ATOM    761  N   VAL A  93       0.733   9.014  -1.329  1.00  0.46           N
ATOM    762  CA  VAL A  93       1.573   8.134  -0.533  1.00  0.46           C
ATOM    763  C   VAL A  93       1.694   6.757  -1.176  1.00  0.48           C
ATOM    764  O   VAL A  93       2.783   6.186  -1.241  1.00  0.59           O
ATOM    765  CB  VAL A  93       1.011   7.984   0.892  1.00  0.48           C
ATOM    766  CG1 VAL A  93       1.877   7.043   1.716  1.00  0.52           C
ATOM    767  CG2 VAL A  93       0.900   9.346   1.559  1.00  0.55           C
ATOM    777  N   HIS A  94       0.572   6.229  -1.654  1.00  0.47           N
ATOM    778  CA  HIS A  94       0.560   4.921  -2.296  1.00  0.51           C
ATOM    779  C   HIS A  94       1.580   4.870  -3.427  1.00  0.57           C
ATOM    780  O   HIS A  94       2.508   4.061  -3.407  1.00  0.82           O
ATOM    781  CB  HIS A  94      -0.834   4.609  -2.843  1.00  0.56           C
ATOM    782  CG  HIS A  94      -1.791   4.109  -1.806  1.00  0.86           C
ATOM    783  ND1 HIS A  94      -1.596   2.939  -1.104  1.00  0.88           N
ATOM    784  CD2 HIS A  94      -2.958   4.627  -1.356  1.00  1.53           C
ATOM    785  CE1 HIS A  94      -2.603   2.758  -0.268  1.00  1.28           C
ATOM    786  NE2 HIS A  94      -3.442   3.768  -0.401  1.00  1.76           N
ATOM    794  N   LEU A  95       1.397   5.740  -4.415  1.00  0.50           N
ATOM    795  CA  LEU A  95       2.297   5.798  -5.562  1.00  0.54           C
ATOM    796  C   LEU A  95       3.754   5.814  -5.112  1.00  0.53           C
ATOM    797  O   LEU A  95       4.632   5.291  -5.799  1.00  0.60           O
ATOM    798  CB  LEU A  95       2.001   7.036  -6.415  1.00  0.60           C
ATOM    799  CG  LEU A  95       0.517   7.332  -6.653  1.00  1.26           C
ATOM    800  CD1 LEU A  95       0.333   8.145  -7.924  1.00  2.14           C
ATOM    801  CD2 LEU A  95      -0.285   6.041  -6.725  1.00  2.01           C
ATOM    813  N   THR A  96       4.006   6.419  -3.955  1.00  0.49           N
ATOM    814  CA  THR A  96       5.359   6.503  -3.418  1.00  0.51           C
ATOM    815  C   THR A  96       5.811   5.156  -2.861  1.00  0.48           C
ATOM    816  O   THR A  96       6.827   4.609  -3.286  1.00  0.59           O
ATOM    817  CB  THR A  96       5.433   7.571  -2.325  1.00  0.53           C
ATOM    818  OG1 THR A  96       4.672   8.709  -2.684  1.00  0.94           O
ATOM    819  CG2 THR A  96       6.844   8.036  -2.037  1.00  1.06           C
ATOM    827  N   LEU A  97       5.051   4.627  -1.908  1.00  0.43           N
ATOM    828  CA  LEU A  97       5.378   3.344  -1.295  1.00  0.42           C
ATOM    829  C   LEU A  97       5.493   2.247  -2.349  1.00  0.44           C
ATOM    830  O   LEU A  97       6.545   1.626  -2.502  1.00  0.48           O
ATOM    831  CB  LEU A  97       4.315   2.965  -0.262  1.00  0.42           C
ATOM    832  CG  LEU A  97       4.806   2.065   0.873  1.00  0.37           C
ATOM    833  CD1 LEU A  97       4.917   2.853   2.169  1.00  0.30           C
ATOM    834  CD2 LEU A  97       3.876   0.874   1.050  1.00  0.52           C
ATOM    846  N   ARG A  98       4.403   2.012  -3.071  1.00  0.46           N
ATOM    847  CA  ARG A  98       4.380   0.987  -4.110  1.00  0.51           C
ATOM    848  C   ARG A  98       5.564   1.145  -5.059  1.00  0.55           C
ATOM    849  O   ARG A  98       6.361   0.222  -5.231  1.00  0.66           O
ATOM    850  CB  ARG A  98       3.068   1.050  -4.895  1.00  0.55           C
ATOM    851  CG  ARG A  98       3.246   0.889  -6.396  1.00  1.48           C
ATOM    852  CD  ARG A  98       1.920   0.619  -7.088  1.00  1.64           C
ATOM    853  NE  ARG A  98       1.374   1.820  -7.715  1.00  2.22           N
ATOM    854  CZ  ARG A  98       0.371   1.811  -8.591  1.00  2.62           C
ATOM    855  NH1 ARG A  98      -0.201   0.668  -8.952  1.00  2.72           N
ATOM    856  NH2 ARG A  98      -0.064   2.952  -9.110  1.00  3.36           N
ATOM    870  N   GLN A  99       5.673   2.318  -5.674  1.00  0.57           N
ATOM    871  CA  GLN A  99       6.759   2.594  -6.608  1.00  0.64           C
ATOM    872  C   GLN A  99       8.116   2.458  -5.924  1.00  0.54           C
ATOM    873  O   GLN A  99       8.937   1.626  -6.313  1.00  0.53           O
ATOM    874  CB  GLN A  99       6.610   3.998  -7.195  1.00  0.89           C
ATOM    875  CG  GLN A  99       7.575   4.288  -8.333  1.00  1.14           C
ATOM    876  CD  GLN A  99       7.674   5.768  -8.651  1.00  1.66           C
ATOM    877  OE1 GLN A  99       7.833   6.597  -7.755  1.00  2.31           O
ATOM    878  NE2 GLN A  99       7.579   6.106  -9.931  1.00  2.17           N
ATOM    887  N   ALA A 100       8.346   3.283  -4.907  1.00  0.60           N
ATOM    888  CA  ALA A 100       9.604   3.260  -4.169  1.00  0.70           C
ATOM    889  C   ALA A 100      10.003   1.835  -3.802  1.00  0.67           C
ATOM    890  O   ALA A 100      11.065   1.358  -4.203  1.00  0.79           O
ATOM    891  CB  ALA A 100       9.499   4.117  -2.917  1.00  0.84           C
ATOM    897  N   GLY A 101       9.155   1.170  -3.020  1.00  0.62           N
ATOM    898  CA  GLY A 101       9.439  -0.188  -2.587  1.00  0.80           C
ATOM    899  C   GLY A 101       9.956  -1.075  -3.703  1.00  0.90           C
ATOM    900  O   GLY A 101      10.987  -1.730  -3.549  1.00  1.24           O
ATOM    904  N   ASP A 102       9.253  -1.100  -4.831  1.00  0.79           N
ATOM    905  CA  ASP A 102       9.671  -1.914  -5.960  1.00  0.94           C
ATOM    906  C   ASP A 102      11.010  -1.427  -6.494  1.00  0.87           C
ATOM    907  O   ASP A 102      11.784  -2.201  -7.057  1.00  0.93           O
ATOM    908  CB  ASP A 102       8.616  -1.871  -7.068  1.00  1.11           C
ATOM    909  CG  ASP A 102       9.143  -2.396  -8.389  1.00  1.52           C
ATOM    910  OD1 ASP A 102       9.732  -3.498  -8.398  1.00  2.18           O
ATOM    911  OD2 ASP A 102       8.967  -1.707  -9.416  1.00  1.94           O
ATOM    916  N   ASP A 103      11.279  -0.138  -6.310  1.00  0.80           N
ATOM    917  CA  ASP A 103      12.525   0.445  -6.771  1.00  0.84           C
ATOM    918  C   ASP A 103      13.701  -0.088  -5.959  1.00  0.82           C
ATOM    919  O   ASP A 103      14.750  -0.423  -6.509  1.00  0.93           O
ATOM    920  CB  ASP A 103      12.471   1.971  -6.677  1.00  0.89           C
ATOM    921  CG  ASP A 103      13.507   2.642  -7.558  1.00  1.21           C
ATOM    922  OD1 ASP A 103      13.547   2.333  -8.768  1.00  1.65           O
ATOM    923  OD2 ASP A 103      14.278   3.476  -7.038  1.00  1.89           O
ATOM    928  N   PHE A 104      13.513  -0.167  -4.645  1.00  0.76           N
ATOM    929  CA  PHE A 104      14.551  -0.664  -3.750  1.00  0.82           C
ATOM    930  C   PHE A 104      14.923  -2.099  -4.108  1.00  0.90           C
ATOM    931  O   PHE A 104      16.066  -2.384  -4.466  1.00  1.10           O
ATOM    932  CB  PHE A 104      14.070  -0.589  -2.299  1.00  0.90           C
ATOM    933  CG  PHE A 104      15.046  -1.148  -1.302  1.00  0.72           C
ATOM    934  CD1 PHE A 104      15.195  -2.518  -1.151  1.00  1.30           C
ATOM    935  CD2 PHE A 104      15.808  -0.304  -0.512  1.00  1.10           C
ATOM    936  CE1 PHE A 104      16.087  -3.034  -0.231  1.00  1.41           C
ATOM    937  CE2 PHE A 104      16.702  -0.814   0.410  1.00  1.14           C
ATOM    938  CZ  PHE A 104      16.842  -2.181   0.551  1.00  0.94           C
ATOM    948  N   SER A 105      13.948  -2.997  -4.008  1.00  0.92           N
ATOM    949  CA  SER A 105      14.168  -4.405  -4.321  1.00  1.05           C
ATOM    950  C   SER A 105      14.896  -4.556  -5.652  1.00  1.03           C
ATOM    951  O   SER A 105      15.775  -5.405  -5.798  1.00  1.11           O
ATOM    952  CB  SER A 105      12.835  -5.154  -4.367  1.00  1.13           C
ATOM    953  OG  SER A 105      12.685  -5.855  -5.589  1.00  1.55           O
ATOM    959  N   ARG A 106      14.528  -3.722  -6.620  1.00  0.99           N
ATOM    960  CA  ARG A 106      15.152  -3.759  -7.937  1.00  1.02           C
ATOM    961  C   ARG A 106      16.655  -3.530  -7.824  1.00  1.05           C
ATOM    962  O   ARG A 106      17.440  -4.100  -8.582  1.00  1.10           O
ATOM    963  CB  ARG A 106      14.529  -2.701  -8.850  1.00  1.04           C
ATOM    964  CG  ARG A 106      15.480  -2.179  -9.914  1.00  1.29           C
ATOM    965  CD  ARG A 106      14.726  -1.607 -11.103  1.00  1.63           C
ATOM    966  NE  ARG A 106      15.144  -0.241 -11.411  1.00  2.15           N
ATOM    967  CZ  ARG A 106      14.911   0.363 -12.575  1.00  2.57           C
ATOM    968  NH1 ARG A 106      14.266  -0.271 -13.548  1.00  2.68           N
ATOM    969  NH2 ARG A 106      15.325   1.608 -12.767  1.00  3.43           N
ATOM    983  N   ARG A 107      17.046  -2.695  -6.867  1.00  1.05           N
ATOM    984  CA  ARG A 107      18.454  -2.389  -6.644  1.00  1.13           C
ATOM    985  C   ARG A 107      19.173  -3.539  -5.933  1.00  1.18           C
ATOM    986  O   ARG A 107      20.403  -3.594  -5.922  1.00  1.28           O
ATOM    987  CB  ARG A 107      18.592  -1.107  -5.822  1.00  1.10           C
ATOM    988  CG  ARG A 107      19.912  -1.003  -5.075  1.00  1.55           C
ATOM    989  CD  ARG A 107      20.159   0.410  -4.573  1.00  2.03           C
ATOM    990  NE  ARG A 107      21.562   0.633  -4.234  1.00  2.59           N
ATOM    991  CZ  ARG A 107      21.999   1.666  -3.515  1.00  2.85           C
ATOM    992  NH1 ARG A 107      21.148   2.576  -3.056  1.00  2.76           N
ATOM    993  NH2 ARG A 107      23.293   1.788  -3.254  1.00  3.73           N
ATOM   1007  N   TYR A 108      18.408  -4.457  -5.342  1.00  1.15           N
ATOM   1008  CA  TYR A 108      18.990  -5.594  -4.639  1.00  1.24           C
ATOM   1009  C   TYR A 108      18.640  -6.904  -5.339  1.00  1.11           C
ATOM   1010  O   TYR A 108      17.558  -7.455  -5.139  1.00  1.65           O
ATOM   1011  CB  TYR A 108      18.501  -5.630  -3.190  1.00  1.47           C
ATOM   1012  CG  TYR A 108      19.048  -4.506  -2.340  1.00  1.71           C
ATOM   1013  CD1 TYR A 108      18.453  -3.251  -2.349  1.00  1.96           C
ATOM   1014  CD2 TYR A 108      20.161  -4.700  -1.531  1.00  2.34           C
ATOM   1015  CE1 TYR A 108      18.952  -2.220  -1.575  1.00  2.22           C
ATOM   1016  CE2 TYR A 108      20.664  -3.674  -0.753  1.00  2.65           C
ATOM   1017  CZ  TYR A 108      20.056  -2.437  -0.779  1.00  2.35           C
ATOM   1018  OH  TYR A 108      20.555  -1.413  -0.007  1.00  2.72           O
ATOM   1028  N   ARG A 109      19.563  -7.395  -6.159  1.00  1.41           N
ATOM   1029  CA  ARG A 109      19.352  -8.640  -6.889  1.00  1.46           C
ATOM   1030  C   ARG A 109      19.480  -9.843  -5.961  1.00  1.44           C
ATOM   1031  O   ARG A 109      18.679 -10.776  -6.023  1.00  2.06           O
ATOM   1032  CB  ARG A 109      20.355  -8.758  -8.037  1.00  1.56           C
ATOM   1033  CG  ARG A 109      19.703  -8.923  -9.400  1.00  1.96           C
ATOM   1034  CD  ARG A 109      19.325  -7.579 -10.002  1.00  2.36           C
ATOM   1035  NE  ARG A 109      20.157  -7.241 -11.154  1.00  2.86           N
ATOM   1036  CZ  ARG A 109      19.979  -7.745 -12.374  1.00  3.59           C
ATOM   1037  NH1 ARG A 109      19.001  -8.612 -12.610  1.00  3.91           N
ATOM   1038  NH2 ARG A 109      20.784  -7.381 -13.363  1.00  4.41           N
ATOM   1052  N   ARG A 110      20.493  -9.816  -5.101  1.00  1.24           N
ATOM   1053  CA  ARG A 110      20.726 -10.906  -4.159  1.00  1.39           C
ATOM   1054  C   ARG A 110      20.700 -10.398  -2.721  1.00  1.32           C
ATOM   1055  O   ARG A 110      21.686  -9.851  -2.228  1.00  1.98           O
ATOM   1056  CB  ARG A 110      22.068 -11.579  -4.450  1.00  1.68           C
ATOM   1057  CG  ARG A 110      22.878 -10.883  -5.531  1.00  2.10           C
ATOM   1058  CD  ARG A 110      24.288 -11.444  -5.620  1.00  2.68           C
ATOM   1059  NE  ARG A 110      24.623 -11.869  -6.977  1.00  3.25           N
ATOM   1060  CZ  ARG A 110      25.868 -12.060  -7.410  1.00  3.84           C
ATOM   1061  NH1 ARG A 110      26.902 -11.865  -6.600  1.00  4.02           N
ATOM   1062  NH2 ARG A 110      26.080 -12.448  -8.661  1.00  4.68           N
ATOM   1076  N   ASP A 111      19.565 -10.584  -2.054  1.00  1.26           N
ATOM   1077  CA  ASP A 111      19.411 -10.146  -0.672  1.00  1.18           C
ATOM   1078  C   ASP A 111      18.088 -10.632  -0.090  1.00  1.00           C
ATOM   1079  O   ASP A 111      18.051 -11.214   0.994  1.00  1.81           O
ATOM   1080  CB  ASP A 111      19.489  -8.620  -0.586  1.00  1.49           C
ATOM   1081  CG  ASP A 111      20.393  -8.150   0.537  1.00  1.95           C
ATOM   1082  OD1 ASP A 111      21.594  -8.490   0.514  1.00  2.32           O
ATOM   1083  OD2 ASP A 111      19.899  -7.441   1.439  1.00  2.62           O
ATOM   1088  N   PHE A 112      17.003 -10.390  -0.818  1.00  0.83           N
ATOM   1089  CA  PHE A 112      15.677 -10.803  -0.374  1.00  0.54           C
ATOM   1090  C   PHE A 112      15.219 -12.056  -1.115  1.00  0.52           C
ATOM   1091  O   PHE A 112      14.476 -12.873  -0.572  1.00  0.57           O
ATOM   1092  CB  PHE A 112      14.669  -9.672  -0.588  1.00  0.66           C
ATOM   1093  CG  PHE A 112      14.575  -8.726   0.574  1.00  0.36           C
ATOM   1094  CD1 PHE A 112      15.667  -7.959   0.950  1.00  1.17           C
ATOM   1095  CD2 PHE A 112      13.396  -8.604   1.292  1.00  1.16           C
ATOM   1096  CE1 PHE A 112      15.584  -7.088   2.019  1.00  1.24           C
ATOM   1097  CE2 PHE A 112      13.308  -7.734   2.363  1.00  1.21           C
ATOM   1098  CZ  PHE A 112      14.403  -6.975   2.726  1.00  0.64           C
ATOM   1108  N   ALA A 113      15.669 -12.202  -2.357  1.00  0.56           N
ATOM   1109  CA  ALA A 113      15.308 -13.357  -3.169  1.00  0.65           C
ATOM   1110  C   ALA A 113      16.196 -14.551  -2.842  1.00  0.69           C
ATOM   1111  O   ALA A 113      15.705 -15.634  -2.523  1.00  0.74           O
ATOM   1112  CB  ALA A 113      15.403 -13.013  -4.648  1.00  0.75           C
ATOM   1118  N   GLU A 114      17.507 -14.347  -2.923  1.00  0.75           N
ATOM   1119  CA  GLU A 114      18.465 -15.407  -2.633  1.00  0.89           C
ATOM   1120  C   GLU A 114      18.163 -16.060  -1.288  1.00  0.84           C
ATOM   1121  O   GLU A 114      18.410 -17.250  -1.095  1.00  0.93           O
ATOM   1122  CB  GLU A 114      19.890 -14.850  -2.635  1.00  1.02           C
ATOM   1123  CG  GLU A 114      20.947 -15.883  -2.282  1.00  1.51           C
ATOM   1124  CD  GLU A 114      22.307 -15.262  -2.030  1.00  1.83           C
ATOM   1125  OE1 GLU A 114      22.814 -14.557  -2.928  1.00  2.23           O
ATOM   1126  OE2 GLU A 114      22.865 -15.480  -0.934  1.00  2.54           O
ATOM   1133  N   MET A 115      17.627 -15.272  -0.361  1.00  0.74           N
ATOM   1134  CA  MET A 115      17.290 -15.774   0.967  1.00  0.74           C
ATOM   1135  C   MET A 115      15.978 -16.551   0.937  1.00  0.69           C
ATOM   1136  O   MET A 115      15.796 -17.509   1.688  1.00  0.73           O
ATOM   1137  CB  MET A 115      17.188 -14.616   1.962  1.00  0.79           C
ATOM   1138  CG  MET A 115      16.646 -15.028   3.321  1.00  0.67           C
ATOM   1139  SD  MET A 115      16.990 -13.808   4.604  1.00  1.04           S
ATOM   1140  CE  MET A 115      16.007 -12.426   4.030  1.00  0.84           C
ATOM   1150  N   SER A 116      15.068 -16.132   0.064  1.00  0.69           N
ATOM   1151  CA  SER A 116      13.773 -16.790  -0.064  1.00  0.75           C
ATOM   1152  C   SER A 116      13.940 -18.301  -0.184  1.00  0.80           C
ATOM   1153  O   SER A 116      13.088 -19.067   0.264  1.00  0.86           O
ATOM   1154  CB  SER A 116      13.022 -16.250  -1.283  1.00  0.88           C
ATOM   1155  OG  SER A 116      11.783 -16.916  -1.455  1.00  1.64           O
ATOM   1161  N   SER A 117      15.045 -18.722  -0.791  1.00  0.86           N
ATOM   1162  CA  SER A 117      15.325 -20.142  -0.968  1.00  1.02           C
ATOM   1163  C   SER A 117      15.131 -20.902   0.340  1.00  1.00           C
ATOM   1164  O   SER A 117      14.741 -22.070   0.339  1.00  1.31           O
ATOM   1165  CB  SER A 117      16.753 -20.342  -1.480  1.00  1.19           C
ATOM   1166  OG  SER A 117      16.931 -21.649  -1.999  1.00  2.15           O
ATOM   1172  N   GLN A 118      15.405 -20.231   1.454  1.00  0.95           N
ATOM   1173  CA  GLN A 118      15.260 -20.843   2.770  1.00  0.98           C
ATOM   1174  C   GLN A 118      13.859 -20.608   3.326  1.00  1.06           C
ATOM   1175  O   GLN A 118      13.696 -20.039   4.405  1.00  1.76           O
ATOM   1176  CB  GLN A 118      16.305 -20.281   3.735  1.00  1.10           C
ATOM   1177  CG  GLN A 118      17.656 -20.973   3.638  1.00  1.41           C
ATOM   1178  CD  GLN A 118      18.044 -21.676   4.923  1.00  1.89           C
ATOM   1179  OE1 GLN A 118      17.516 -22.741   5.246  1.00  2.62           O
ATOM   1180  NE2 GLN A 118      18.971 -21.083   5.666  1.00  2.32           N
ATOM   1189  N   LEU A 119      12.851 -21.051   2.582  1.00  0.83           N
ATOM   1190  CA  LEU A 119      11.463 -20.890   3.001  1.00  0.90           C
ATOM   1191  C   LEU A 119      10.606 -22.047   2.498  1.00  1.10           C
ATOM   1192  O   LEU A 119       9.977 -21.954   1.444  1.00  1.81           O
ATOM   1193  CB  LEU A 119      10.904 -19.563   2.485  1.00  1.04           C
ATOM   1194  CG  LEU A 119       9.909 -18.873   3.419  1.00  0.93           C
ATOM   1195  CD1 LEU A 119      10.292 -17.416   3.626  1.00  1.53           C
ATOM   1196  CD2 LEU A 119       8.496 -18.981   2.864  1.00  1.16           C
ATOM   1208  N   HIS A 120      10.585 -23.136   3.260  1.00  1.32           N
ATOM   1209  CA  HIS A 120       9.804 -24.311   2.892  1.00  1.60           C
ATOM   1210  C   HIS A 120       8.364 -23.929   2.566  1.00  1.55           C
ATOM   1211  O   HIS A 120       7.754 -23.119   3.262  1.00  2.28           O
ATOM   1212  CB  HIS A 120       9.827 -25.339   4.024  1.00  2.02           C
ATOM   1213  CG  HIS A 120      10.830 -26.432   3.820  1.00  2.47           C
ATOM   1214  ND1 HIS A 120      12.027 -26.493   4.503  1.00  3.13           N
ATOM   1215  CD2 HIS A 120      10.810 -27.513   3.004  1.00  2.96           C
ATOM   1216  CE1 HIS A 120      12.699 -27.562   4.115  1.00  3.66           C
ATOM   1217  NE2 HIS A 120      11.982 -28.198   3.207  1.00  3.55           N
ATOM   1225  N   LEU A 121       7.827 -24.519   1.502  1.00  1.22           N
ATOM   1226  CA  LEU A 121       6.458 -24.241   1.084  1.00  1.17           C
ATOM   1227  C   LEU A 121       5.513 -25.346   1.546  1.00  1.21           C
ATOM   1228  O   LEU A 121       5.451 -26.416   0.941  1.00  1.63           O
ATOM   1229  CB  LEU A 121       6.386 -24.096  -0.438  1.00  1.37           C
ATOM   1230  CG  LEU A 121       5.404 -23.039  -0.942  1.00  1.38           C
ATOM   1231  CD1 LEU A 121       4.098 -23.109  -0.165  1.00  2.12           C
ATOM   1232  CD2 LEU A 121       6.016 -21.650  -0.835  1.00  1.57           C
ATOM   1244  N   THR A 122       4.780 -25.078   2.622  1.00  1.09           N
ATOM   1245  CA  THR A 122       3.839 -26.050   3.166  1.00  1.12           C
ATOM   1246  C   THR A 122       2.845 -25.375   4.106  1.00  1.04           C
ATOM   1247  O   THR A 122       3.152 -24.356   4.724  1.00  0.97           O
ATOM   1248  CB  THR A 122       4.588 -27.158   3.907  1.00  1.21           C
ATOM   1249  OG1 THR A 122       3.889 -27.539   5.079  1.00  1.36           O
ATOM   1250  CG2 THR A 122       5.990 -26.762   4.316  1.00  1.53           C
ATOM   1258  N   PRO A 123       1.636 -25.943   4.225  1.00  1.20           N
ATOM   1259  CA  PRO A 123       0.587 -25.400   5.093  1.00  1.28           C
ATOM   1260  C   PRO A 123       0.911 -25.573   6.573  1.00  1.27           C
ATOM   1261  O   PRO A 123       0.193 -26.260   7.300  1.00  1.92           O
ATOM   1262  CB  PRO A 123      -0.647 -26.223   4.715  1.00  1.58           C
ATOM   1263  CG  PRO A 123      -0.100 -27.506   4.192  1.00  1.62           C
ATOM   1264  CD  PRO A 123       1.199 -27.160   3.519  1.00  1.44           C
ATOM   1272  N   PHE A 124       1.996 -24.945   7.013  1.00  1.36           N
ATOM   1273  CA  PHE A 124       2.416 -25.028   8.407  1.00  1.44           C
ATOM   1274  C   PHE A 124       3.654 -24.172   8.653  1.00  1.29           C
ATOM   1275  O   PHE A 124       4.481 -23.988   7.760  1.00  2.03           O
ATOM   1276  CB  PHE A 124       2.703 -26.481   8.792  1.00  1.70           C
ATOM   1277  CG  PHE A 124       2.537 -26.757  10.259  1.00  2.24           C
ATOM   1278  CD1 PHE A 124       1.420 -26.301  10.941  1.00  2.75           C
ATOM   1279  CD2 PHE A 124       3.497 -27.472  10.956  1.00  2.98           C
ATOM   1280  CE1 PHE A 124       1.265 -26.553  12.291  1.00  3.54           C
ATOM   1281  CE2 PHE A 124       3.348 -27.727  12.306  1.00  3.79           C
ATOM   1282  CZ  PHE A 124       2.230 -27.267  12.974  1.00  3.94           C
ATOM   1292  N   THR A 125       3.775 -23.651   9.870  1.00  1.23           N
ATOM   1293  CA  THR A 125       4.912 -22.814  10.233  1.00  1.25           C
ATOM   1294  C   THR A 125       5.152 -21.736   9.180  1.00  0.99           C
ATOM   1295  O   THR A 125       6.287 -21.314   8.957  1.00  1.05           O
ATOM   1296  CB  THR A 125       6.169 -23.669  10.400  1.00  1.59           C
ATOM   1297  OG1 THR A 125       6.508 -24.306   9.180  1.00  1.93           O
ATOM   1298  CG2 THR A 125       6.026 -24.744  11.455  1.00  2.37           C
ATOM   1306  N   ALA A 126       4.077 -21.294   8.536  1.00  0.93           N
ATOM   1307  CA  ALA A 126       4.171 -20.265   7.508  1.00  0.74           C
ATOM   1308  C   ALA A 126       4.429 -18.896   8.126  1.00  0.52           C
ATOM   1309  O   ALA A 126       5.290 -18.146   7.664  1.00  0.53           O
ATOM   1310  CB  ALA A 126       2.901 -20.237   6.671  1.00  0.81           C
ATOM   1316  N   ARG A 127       3.679 -18.576   9.176  1.00  0.48           N
ATOM   1317  CA  ARG A 127       3.827 -17.298   9.861  1.00  0.39           C
ATOM   1318  C   ARG A 127       5.063 -17.300  10.754  1.00  0.35           C
ATOM   1319  O   ARG A 127       5.702 -16.266  10.951  1.00  0.33           O
ATOM   1320  CB  ARG A 127       2.581 -16.995  10.695  1.00  0.58           C
ATOM   1321  CG  ARG A 127       2.580 -15.603  11.304  1.00  0.85           C
ATOM   1322  CD  ARG A 127       1.185 -15.189  11.745  1.00  0.91           C
ATOM   1323  NE  ARG A 127       0.816 -15.787  13.026  1.00  1.52           N
ATOM   1324  CZ  ARG A 127      -0.247 -15.419  13.739  1.00  1.95           C
ATOM   1325  NH1 ARG A 127      -1.051 -14.456  13.304  1.00  2.38           N
ATOM   1326  NH2 ARG A 127      -0.507 -16.017  14.894  1.00  2.56           N
ATOM   1340  N   GLY A 128       5.395 -18.470  11.291  1.00  0.42           N
ATOM   1341  CA  GLY A 128       6.554 -18.586  12.157  1.00  0.43           C
ATOM   1342  C   GLY A 128       7.848 -18.248  11.443  1.00  0.41           C
ATOM   1343  O   GLY A 128       8.789 -17.743  12.055  1.00  0.45           O
ATOM   1347  N   ARG A 129       7.895 -18.527  10.144  1.00  0.39           N
ATOM   1348  CA  ARG A 129       9.083 -18.248   9.345  1.00  0.42           C
ATOM   1349  C   ARG A 129       9.095 -16.797   8.878  1.00  0.39           C
ATOM   1350  O   ARG A 129      10.156 -16.192   8.724  1.00  0.46           O
ATOM   1351  CB  ARG A 129       9.141 -19.186   8.138  1.00  0.47           C
ATOM   1352  CG  ARG A 129       9.743 -20.546   8.452  1.00  0.86           C
ATOM   1353  CD  ARG A 129      11.248 -20.459   8.640  1.00  0.90           C
ATOM   1354  NE  ARG A 129      11.789 -21.652   9.288  1.00  1.55           N
ATOM   1355  CZ  ARG A 129      12.030 -22.798   8.655  1.00  2.11           C
ATOM   1356  NH1 ARG A 129      11.781 -22.916   7.355  1.00  2.48           N
ATOM   1357  NH2 ARG A 129      12.522 -23.832   9.323  1.00  2.96           N
ATOM   1371  N   PHE A 130       7.908 -16.242   8.656  1.00  0.39           N
ATOM   1372  CA  PHE A 130       7.781 -14.861   8.207  1.00  0.38           C
ATOM   1373  C   PHE A 130       8.250 -13.894   9.290  1.00  0.33           C
ATOM   1374  O   PHE A 130       9.004 -12.960   9.018  1.00  0.33           O
ATOM   1375  CB  PHE A 130       6.330 -14.557   7.828  1.00  0.40           C
ATOM   1376  CG  PHE A 130       5.816 -13.269   8.405  1.00  0.36           C
ATOM   1377  CD1 PHE A 130       5.233 -13.242   9.661  1.00  1.08           C
ATOM   1378  CD2 PHE A 130       5.918 -12.086   7.691  1.00  1.15           C
ATOM   1379  CE1 PHE A 130       4.762 -12.058  10.196  1.00  1.09           C
ATOM   1380  CE2 PHE A 130       5.448 -10.899   8.220  1.00  1.13           C
ATOM   1381  CZ  PHE A 130       4.869 -10.885   9.474  1.00  0.33           C
ATOM   1391  N   ALA A 131       7.797 -14.124  10.518  1.00  0.33           N
ATOM   1392  CA  ALA A 131       8.169 -13.274  11.642  1.00  0.32           C
ATOM   1393  C   ALA A 131       9.683 -13.216  11.809  1.00  0.31           C
ATOM   1394  O   ALA A 131      10.245 -12.159  12.093  1.00  0.32           O
ATOM   1395  CB  ALA A 131       7.513 -13.774  12.920  1.00  0.37           C
ATOM   1401  N   THR A 132      10.338 -14.359  11.635  1.00  0.33           N
ATOM   1402  CA  THR A 132      11.788 -14.437  11.769  1.00  0.35           C
ATOM   1403  C   THR A 132      12.483 -13.544  10.746  1.00  0.35           C
ATOM   1404  O   THR A 132      13.535 -12.969  11.023  1.00  0.41           O
ATOM   1405  CB  THR A 132      12.258 -15.883  11.602  1.00  0.41           C
ATOM   1406  OG1 THR A 132      13.005 -16.301  12.731  1.00  0.51           O
ATOM   1407  CG2 THR A 132      13.121 -16.094  10.376  1.00  0.50           C
ATOM   1415  N   VAL A 133      11.890 -13.436   9.561  1.00  0.33           N
ATOM   1416  CA  VAL A 133      12.455 -12.616   8.497  1.00  0.34           C
ATOM   1417  C   VAL A 133      12.333 -11.130   8.817  1.00  0.30           C
ATOM   1418  O   VAL A 133      13.323 -10.396   8.793  1.00  0.30           O
ATOM   1419  CB  VAL A 133      11.766 -12.894   7.148  1.00  0.36           C
ATOM   1420  CG1 VAL A 133      12.475 -12.153   6.024  1.00  0.39           C
ATOM   1421  CG2 VAL A 133      11.723 -14.389   6.868  1.00  0.47           C
ATOM   1431  N   VAL A 134      11.115 -10.690   9.116  1.00  0.29           N
ATOM   1432  CA  VAL A 134      10.869  -9.290   9.438  1.00  0.28           C
ATOM   1433  C   VAL A 134      11.565  -8.890  10.734  1.00  0.28           C
ATOM   1434  O   VAL A 134      11.955  -7.737  10.907  1.00  0.33           O
ATOM   1435  CB  VAL A 134       9.364  -8.995   9.570  1.00  0.28           C
ATOM   1436  CG1 VAL A 134       9.113  -7.497   9.540  1.00  0.31           C
ATOM   1437  CG2 VAL A 134       8.583  -9.698   8.471  1.00  0.36           C
ATOM   1447  N   GLU A 135      11.726  -9.846  11.639  1.00  0.27           N
ATOM   1448  CA  GLU A 135      12.385  -9.581  12.911  1.00  0.27           C
ATOM   1449  C   GLU A 135      13.833  -9.170  12.677  1.00  0.29           C
ATOM   1450  O   GLU A 135      14.334  -8.235  13.302  1.00  0.30           O
ATOM   1451  CB  GLU A 135      12.327 -10.817  13.810  1.00  0.29           C
ATOM   1452  CG  GLU A 135      11.213 -10.767  14.842  1.00  0.70           C
ATOM   1453  CD  GLU A 135      11.711 -10.369  16.218  1.00  1.25           C
ATOM   1454  OE1 GLU A 135      12.703 -10.967  16.686  1.00  2.03           O
ATOM   1455  OE2 GLU A 135      11.109  -9.460  16.827  1.00  1.92           O
ATOM   1462  N   GLU A 136      14.499  -9.872  11.765  1.00  0.30           N
ATOM   1463  CA  GLU A 136      15.887  -9.576  11.439  1.00  0.33           C
ATOM   1464  C   GLU A 136      15.990  -8.234  10.725  1.00  0.32           C
ATOM   1465  O   GLU A 136      16.964  -7.501  10.894  1.00  0.34           O
ATOM   1466  CB  GLU A 136      16.477 -10.682  10.562  1.00  0.38           C
ATOM   1467  CG  GLU A 136      16.968 -11.886  11.350  1.00  0.83           C
ATOM   1468  CD  GLU A 136      18.252 -12.466  10.789  1.00  1.49           C
ATOM   1469  OE1 GLU A 136      18.382 -12.530   9.549  1.00  2.29           O
ATOM   1470  OE2 GLU A 136      19.127 -12.856  11.590  1.00  2.07           O
ATOM   1477  N   LEU A 137      14.972  -7.916   9.932  1.00  0.32           N
ATOM   1478  CA  LEU A 137      14.940  -6.657   9.198  1.00  0.33           C
ATOM   1479  C   LEU A 137      15.079  -5.482  10.160  1.00  0.33           C
ATOM   1480  O   LEU A 137      15.897  -4.587   9.950  1.00  0.39           O
ATOM   1481  CB  LEU A 137      13.634  -6.529   8.406  1.00  0.32           C
ATOM   1482  CG  LEU A 137      13.563  -7.315   7.092  1.00  0.34           C
ATOM   1483  CD1 LEU A 137      13.498  -6.360   5.912  1.00  0.59           C
ATOM   1484  CD2 LEU A 137      14.747  -8.262   6.947  1.00  0.39           C
ATOM   1496  N   PHE A 138      14.273  -5.494  11.217  1.00  0.30           N
ATOM   1497  CA  PHE A 138      14.306  -4.430  12.215  1.00  0.33           C
ATOM   1498  C   PHE A 138      14.834  -4.949  13.548  1.00  0.39           C
ATOM   1499  O   PHE A 138      14.105  -5.000  14.539  1.00  0.52           O
ATOM   1500  CB  PHE A 138      12.910  -3.832  12.403  1.00  0.30           C
ATOM   1501  CG  PHE A 138      12.183  -3.588  11.112  1.00  0.28           C
ATOM   1502  CD1 PHE A 138      11.456  -4.602  10.510  1.00  1.05           C
ATOM   1503  CD2 PHE A 138      12.227  -2.346  10.501  1.00  0.94           C
ATOM   1504  CE1 PHE A 138      10.786  -4.382   9.322  1.00  1.07           C
ATOM   1505  CE2 PHE A 138      11.559  -2.119   9.312  1.00  0.94           C
ATOM   1506  CZ  PHE A 138      10.837  -3.139   8.722  1.00  0.33           C
ATOM   1516  N   ARG A 139      16.106  -5.334  13.565  1.00  0.48           N
ATOM   1517  CA  ARG A 139      16.732  -5.850  14.777  1.00  0.57           C
ATOM   1518  C   ARG A 139      17.006  -4.724  15.769  1.00  0.61           C
ATOM   1519  O   ARG A 139      16.489  -4.729  16.886  1.00  1.24           O
ATOM   1520  CB  ARG A 139      18.037  -6.571  14.433  1.00  0.80           C
ATOM   1521  CG  ARG A 139      18.331  -7.760  15.335  1.00  0.99           C
ATOM   1522  CD  ARG A 139      18.496  -9.041  14.533  1.00  1.51           C
ATOM   1523  NE  ARG A 139      19.563  -9.886  15.064  1.00  2.05           N
ATOM   1524  CZ  ARG A 139      19.523 -10.470  16.260  1.00  2.95           C
ATOM   1525  NH1 ARG A 139      18.474 -10.305  17.058  1.00  3.61           N
ATOM   1526  NH2 ARG A 139      20.538 -11.224  16.661  1.00  3.54           N
ATOM   1540  N   ASP A 140      17.823  -3.762  15.353  1.00  0.79           N
ATOM   1541  CA  ASP A 140      18.167  -2.630  16.205  1.00  0.81           C
ATOM   1542  C   ASP A 140      17.066  -1.575  16.182  1.00  0.53           C
ATOM   1543  O   ASP A 140      16.304  -1.437  17.139  1.00  1.24           O
ATOM   1544  CB  ASP A 140      19.491  -2.011  15.755  1.00  1.28           C
ATOM   1545  CG  ASP A 140      20.689  -2.660  16.420  1.00  2.16           C
ATOM   1546  OD1 ASP A 140      20.488  -3.604  17.214  1.00  2.84           O
ATOM   1547  OD2 ASP A 140      21.828  -2.226  16.148  1.00  2.84           O
ATOM   1552  N   GLY A 141      16.990  -0.832  15.083  1.00  0.66           N
ATOM   1553  CA  GLY A 141      15.981   0.202  14.955  1.00  0.50           C
ATOM   1554  C   GLY A 141      15.288   0.173  13.608  1.00  0.48           C
ATOM   1555  O   GLY A 141      15.722  -0.529  12.694  1.00  0.67           O
ATOM   1559  N   VAL A 142      14.205   0.932  13.486  1.00  0.38           N
ATOM   1560  CA  VAL A 142      13.445   0.987  12.244  1.00  0.35           C
ATOM   1561  C   VAL A 142      13.736   2.270  11.470  1.00  0.33           C
ATOM   1562  O   VAL A 142      14.195   3.261  12.037  1.00  0.34           O
ATOM   1563  CB  VAL A 142      11.930   0.889  12.514  1.00  0.35           C
ATOM   1564  CG1 VAL A 142      11.147   0.843  11.211  1.00  0.35           C
ATOM   1565  CG2 VAL A 142      11.620  -0.330  13.368  1.00  0.36           C
ATOM   1575  N   ASN A 143      13.455   2.240  10.172  1.00  0.31           N
ATOM   1576  CA  ASN A 143      13.668   3.390   9.302  1.00  0.32           C
ATOM   1577  C   ASN A 143      12.964   3.160   7.971  1.00  0.28           C
ATOM   1578  O   ASN A 143      12.638   2.022   7.634  1.00  0.34           O
ATOM   1579  CB  ASN A 143      15.164   3.621   9.076  1.00  0.36           C
ATOM   1580  CG  ASN A 143      15.458   5.003   8.526  1.00  1.39           C
ATOM   1581  OD1 ASN A 143      14.546   5.784   8.256  1.00  2.37           O
ATOM   1582  ND2 ASN A 143      16.739   5.312   8.358  1.00  1.89           N
ATOM   1589  N   TRP A 144      12.717   4.236   7.223  1.00  0.30           N
ATOM   1590  CA  TRP A 144      12.035   4.128   5.935  1.00  0.28           C
ATOM   1591  C   TRP A 144      12.605   2.981   5.109  1.00  0.27           C
ATOM   1592  O   TRP A 144      11.887   2.037   4.778  1.00  0.27           O
ATOM   1593  CB  TRP A 144      12.141   5.443   5.164  1.00  0.32           C
ATOM   1594  CG  TRP A 144      11.395   6.568   5.814  1.00  0.28           C
ATOM   1595  CD1 TRP A 144      11.879   7.809   6.112  1.00  0.30           C
ATOM   1596  CD2 TRP A 144      10.030   6.554   6.251  1.00  0.24           C
ATOM   1597  NE1 TRP A 144      10.901   8.567   6.708  1.00  0.28           N
ATOM   1598  CE2 TRP A 144       9.756   7.820   6.804  1.00  0.25           C
ATOM   1599  CE3 TRP A 144       9.011   5.595   6.228  1.00  0.24           C
ATOM   1600  CZ2 TRP A 144       8.509   8.150   7.330  1.00  0.27           C
ATOM   1601  CZ3 TRP A 144       7.774   5.925   6.750  1.00  0.27           C
ATOM   1602  CH2 TRP A 144       7.532   7.193   7.294  1.00  0.28           C
ATOM   1613  N   GLY A 145      13.893   3.072   4.779  1.00  0.30           N
ATOM   1614  CA  GLY A 145      14.541   2.031   3.996  1.00  0.34           C
ATOM   1615  C   GLY A 145      14.162   0.641   4.470  1.00  0.31           C
ATOM   1616  O   GLY A 145      13.777  -0.213   3.671  1.00  0.30           O
ATOM   1620  N   ARG A 146      14.257   0.421   5.778  1.00  0.30           N
ATOM   1621  CA  ARG A 146      13.906  -0.866   6.362  1.00  0.27           C
ATOM   1622  C   ARG A 146      12.444  -1.194   6.077  1.00  0.23           C
ATOM   1623  O   ARG A 146      12.134  -2.236   5.498  1.00  0.23           O
ATOM   1624  CB  ARG A 146      14.155  -0.851   7.871  1.00  0.29           C
ATOM   1625  CG  ARG A 146      15.598  -0.558   8.246  1.00  0.46           C
ATOM   1626  CD  ARG A 146      16.154  -1.614   9.186  1.00  0.49           C
ATOM   1627  NE  ARG A 146      17.589  -1.815   8.997  1.00  1.19           N
ATOM   1628  CZ  ARG A 146      18.358  -2.516   9.829  1.00  1.31           C
ATOM   1629  NH1 ARG A 146      17.838  -3.085  10.911  1.00  1.55           N
ATOM   1630  NH2 ARG A 146      19.653  -2.649   9.578  1.00  2.00           N
ATOM   1644  N   ILE A 147      11.551  -0.292   6.482  1.00  0.23           N
ATOM   1645  CA  ILE A 147      10.121  -0.477   6.264  1.00  0.23           C
ATOM   1646  C   ILE A 147       9.845  -0.903   4.827  1.00  0.24           C
ATOM   1647  O   ILE A 147       9.117  -1.864   4.581  1.00  0.29           O
ATOM   1648  CB  ILE A 147       9.334   0.814   6.561  1.00  0.26           C
ATOM   1649  CG1 ILE A 147       9.421   1.160   8.048  1.00  0.31           C
ATOM   1650  CG2 ILE A 147       7.882   0.661   6.131  1.00  0.31           C
ATOM   1651  CD1 ILE A 147       8.567   2.345   8.441  1.00  0.28           C
ATOM   1663  N   VAL A 148      10.444  -0.185   3.883  1.00  0.24           N
ATOM   1664  CA  VAL A 148      10.277  -0.489   2.467  1.00  0.28           C
ATOM   1665  C   VAL A 148      10.807  -1.883   2.140  1.00  0.32           C
ATOM   1666  O   VAL A 148      10.344  -2.529   1.199  1.00  0.56           O
ATOM   1667  CB  VAL A 148      11.002   0.545   1.586  1.00  0.31           C
ATOM   1668  CG1 VAL A 148      11.662  -0.132   0.395  1.00  0.49           C
ATOM   1669  CG2 VAL A 148      10.036   1.627   1.127  1.00  0.36           C
ATOM   1679  N   ALA A 149      11.770  -2.348   2.931  1.00  0.28           N
ATOM   1680  CA  ALA A 149      12.349  -3.669   2.729  1.00  0.28           C
ATOM   1681  C   ALA A 149      11.345  -4.754   3.096  1.00  0.24           C
ATOM   1682  O   ALA A 149      10.910  -5.526   2.240  1.00  0.23           O
ATOM   1683  CB  ALA A 149      13.622  -3.817   3.549  1.00  0.30           C
ATOM   1689  N   PHE A 150      10.973  -4.802   4.372  1.00  0.27           N
ATOM   1690  CA  PHE A 150      10.011  -5.788   4.850  1.00  0.28           C
ATOM   1691  C   PHE A 150       8.784  -5.816   3.947  1.00  0.25           C
ATOM   1692  O   PHE A 150       8.246  -6.881   3.645  1.00  0.24           O
ATOM   1693  CB  PHE A 150       9.598  -5.473   6.288  1.00  0.38           C
ATOM   1694  CG  PHE A 150       8.117  -5.571   6.529  1.00  0.37           C
ATOM   1695  CD1 PHE A 150       7.292  -4.481   6.301  1.00  1.25           C
ATOM   1696  CD2 PHE A 150       7.553  -6.750   6.990  1.00  0.97           C
ATOM   1697  CE1 PHE A 150       5.931  -4.566   6.530  1.00  1.36           C
ATOM   1698  CE2 PHE A 150       6.193  -6.840   7.219  1.00  0.92           C
ATOM   1699  CZ  PHE A 150       5.381  -5.747   6.989  1.00  0.56           C
ATOM   1709  N   PHE A 151       8.354  -4.636   3.509  1.00  0.30           N
ATOM   1710  CA  PHE A 151       7.199  -4.526   2.628  1.00  0.34           C
ATOM   1711  C   PHE A 151       7.403  -5.377   1.381  1.00  0.33           C
ATOM   1712  O   PHE A 151       6.536  -6.166   1.004  1.00  0.41           O
ATOM   1713  CB  PHE A 151       6.970  -3.067   2.228  1.00  0.42           C
ATOM   1714  CG  PHE A 151       5.770  -2.443   2.879  1.00  0.33           C
ATOM   1715  CD1 PHE A 151       4.505  -2.974   2.684  1.00  1.07           C
ATOM   1716  CD2 PHE A 151       5.906  -1.323   3.682  1.00  1.14           C
ATOM   1717  CE1 PHE A 151       3.398  -2.400   3.279  1.00  1.02           C
ATOM   1718  CE2 PHE A 151       4.803  -0.743   4.279  1.00  1.21           C
ATOM   1719  CZ  PHE A 151       3.548  -1.282   4.078  1.00  0.42           C
ATOM   1729  N   GLU A 152       8.560  -5.212   0.749  1.00  0.29           N
ATOM   1730  CA  GLU A 152       8.887  -5.967  -0.455  1.00  0.31           C
ATOM   1731  C   GLU A 152       9.001  -7.456  -0.143  1.00  0.27           C
ATOM   1732  O   GLU A 152       8.629  -8.301  -0.957  1.00  0.28           O
ATOM   1733  CB  GLU A 152      10.196  -5.460  -1.062  1.00  0.36           C
ATOM   1734  CG  GLU A 152      10.005  -4.667  -2.345  1.00  0.77           C
ATOM   1735  CD  GLU A 152       9.670  -5.549  -3.531  1.00  1.41           C
ATOM   1736  OE1 GLU A 152       9.593  -6.783  -3.351  1.00  2.21           O
ATOM   1737  OE2 GLU A 152       9.485  -5.006  -4.641  1.00  2.08           O
ATOM   1744  N   PHE A 153       9.515  -7.769   1.043  1.00  0.25           N
ATOM   1745  CA  PHE A 153       9.674  -9.156   1.462  1.00  0.26           C
ATOM   1746  C   PHE A 153       8.319  -9.849   1.546  1.00  0.27           C
ATOM   1747  O   PHE A 153       8.116 -10.908   0.951  1.00  0.33           O
ATOM   1748  CB  PHE A 153      10.380  -9.229   2.817  1.00  0.26           C
ATOM   1749  CG  PHE A 153       9.888 -10.349   3.687  1.00  0.34           C
ATOM   1750  CD1 PHE A 153      10.266 -11.657   3.433  1.00  1.08           C
ATOM   1751  CD2 PHE A 153       9.046 -10.093   4.757  1.00  1.02           C
ATOM   1752  CE1 PHE A 153       9.815 -12.690   4.231  1.00  1.16           C
ATOM   1753  CE2 PHE A 153       8.591 -11.122   5.558  1.00  1.11           C
ATOM   1754  CZ  PHE A 153       8.975 -12.422   5.295  1.00  0.69           C
ATOM   1764  N   GLY A 154       7.395  -9.242   2.286  1.00  0.27           N
ATOM   1765  CA  GLY A 154       6.069  -9.812   2.431  1.00  0.33           C
ATOM   1766  C   GLY A 154       5.474 -10.214   1.098  1.00  0.33           C
ATOM   1767  O   GLY A 154       4.885 -11.287   0.971  1.00  0.46           O
ATOM   1771  N   GLY A 155       5.639  -9.355   0.097  1.00  0.26           N
ATOM   1772  CA  GLY A 155       5.118  -9.650  -1.223  1.00  0.28           C
ATOM   1773  C   GLY A 155       5.802 -10.852  -1.838  1.00  0.26           C
ATOM   1774  O   GLY A 155       5.148 -11.731  -2.399  1.00  0.28           O
ATOM   1778  N   VAL A 156       7.125 -10.894  -1.719  1.00  0.24           N
ATOM   1779  CA  VAL A 156       7.905 -12.000  -2.252  1.00  0.26           C
ATOM   1780  C   VAL A 156       7.360 -13.328  -1.739  1.00  0.25           C
ATOM   1781  O   VAL A 156       7.238 -14.296  -2.489  1.00  0.28           O
ATOM   1782  CB  VAL A 156       9.391 -11.873  -1.862  1.00  0.26           C
ATOM   1783  CG1 VAL A 156      10.049 -13.242  -1.781  1.00  0.72           C
ATOM   1784  CG2 VAL A 156      10.127 -10.977  -2.846  1.00  0.89           C
ATOM   1794  N   MET A 157       7.030 -13.358  -0.451  1.00  0.23           N
ATOM   1795  CA  MET A 157       6.490 -14.557   0.177  1.00  0.27           C
ATOM   1796  C   MET A 157       5.032 -14.766  -0.217  1.00  0.29           C
ATOM   1797  O   MET A 157       4.600 -15.893  -0.459  1.00  0.33           O
ATOM   1798  CB  MET A 157       6.603 -14.453   1.697  1.00  0.29           C
ATOM   1799  CG  MET A 157       7.804 -15.186   2.272  1.00  0.88           C
ATOM   1800  SD  MET A 157       7.803 -15.215   4.075  1.00  1.27           S
ATOM   1801  CE  MET A 157       6.741 -16.623   4.389  1.00  0.43           C
ATOM   1811  N   CYS A 158       4.278 -13.673  -0.280  1.00  0.29           N
ATOM   1812  CA  CYS A 158       2.869 -13.739  -0.646  1.00  0.32           C
ATOM   1813  C   CYS A 158       2.698 -14.402  -2.006  1.00  0.32           C
ATOM   1814  O   CYS A 158       1.774 -15.189  -2.213  1.00  0.36           O
ATOM   1815  CB  CYS A 158       2.257 -12.337  -0.666  1.00  0.35           C
ATOM   1816  SG  CYS A 158       1.719 -11.789  -2.303  1.00  0.92           S
ATOM   1822  N   VAL A 159       3.597 -14.083  -2.929  1.00  0.30           N
ATOM   1823  CA  VAL A 159       3.548 -14.653  -4.268  1.00  0.33           C
ATOM   1824  C   VAL A 159       4.070 -16.084  -4.265  1.00  0.36           C
ATOM   1825  O   VAL A 159       3.607 -16.928  -5.034  1.00  0.38           O
ATOM   1826  CB  VAL A 159       4.362 -13.812  -5.269  1.00  0.36           C
ATOM   1827  CG1 VAL A 159       5.637 -14.538  -5.674  1.00  0.66           C
ATOM   1828  CG2 VAL A 159       3.517 -13.480  -6.489  1.00  0.67           C
ATOM   1838  N   GLU A 160       5.033 -16.353  -3.388  1.00  0.40           N
ATOM   1839  CA  GLU A 160       5.612 -17.685  -3.278  1.00  0.45           C
ATOM   1840  C   GLU A 160       4.512 -18.734  -3.180  1.00  0.44           C
ATOM   1841  O   GLU A 160       4.530 -19.738  -3.892  1.00  0.45           O
ATOM   1842  CB  GLU A 160       6.527 -17.769  -2.055  1.00  0.52           C
ATOM   1843  CG  GLU A 160       7.666 -18.763  -2.215  1.00  1.04           C
ATOM   1844  CD  GLU A 160       8.990 -18.216  -1.721  1.00  1.51           C
ATOM   1845  OE1 GLU A 160       8.978 -17.209  -0.982  1.00  2.33           O
ATOM   1846  OE2 GLU A 160      10.040 -18.795  -2.072  1.00  1.97           O
ATOM   1853  N   SER A 161       3.549 -18.489  -2.296  1.00  0.45           N
ATOM   1854  CA  SER A 161       2.434 -19.409  -2.111  1.00  0.46           C
ATOM   1855  C   SER A 161       1.715 -19.653  -3.433  1.00  0.42           C
ATOM   1856  O   SER A 161       1.243 -20.758  -3.700  1.00  0.48           O
ATOM   1857  CB  SER A 161       1.453 -18.854  -1.078  1.00  0.51           C
ATOM   1858  OG  SER A 161       2.099 -17.959  -0.189  1.00  1.47           O
ATOM   1864  N   VAL A 162       1.645 -18.615  -4.262  1.00  0.36           N
ATOM   1865  CA  VAL A 162       0.994 -18.715  -5.562  1.00  0.35           C
ATOM   1866  C   VAL A 162       1.831 -19.542  -6.536  1.00  0.35           C
ATOM   1867  O   VAL A 162       1.310 -20.075  -7.516  1.00  0.51           O
ATOM   1868  CB  VAL A 162       0.745 -17.323  -6.176  1.00  0.32           C
ATOM   1869  CG1 VAL A 162      -0.154 -17.431  -7.398  1.00  0.38           C
ATOM   1870  CG2 VAL A 162       0.142 -16.381  -5.145  1.00  0.48           C
ATOM   1880  N   ASN A 163       3.129 -19.647  -6.260  1.00  0.47           N
ATOM   1881  CA  ASN A 163       4.027 -20.412  -7.114  1.00  0.53           C
ATOM   1882  C   ASN A 163       3.539 -21.850  -7.262  1.00  0.46           C
ATOM   1883  O   ASN A 163       3.282 -22.319  -8.370  1.00  0.44           O
ATOM   1884  CB  ASN A 163       5.446 -20.397  -6.543  1.00  0.72           C
ATOM   1885  CG  ASN A 163       6.505 -20.370  -7.629  1.00  1.02           C
ATOM   1886  OD1 ASN A 163       6.201 -20.151  -8.802  1.00  1.56           O
ATOM   1887  ND2 ASN A 163       7.755 -20.593  -7.242  1.00  1.58           N
ATOM   1894  N   ARG A 164       3.416 -22.544  -6.135  1.00  0.53           N
ATOM   1895  CA  ARG A 164       2.960 -23.930  -6.134  1.00  0.59           C
ATOM   1896  C   ARG A 164       1.444 -24.009  -6.282  1.00  0.60           C
ATOM   1897  O   ARG A 164       0.932 -24.353  -7.348  1.00  1.25           O
ATOM   1898  CB  ARG A 164       3.395 -24.631  -4.846  1.00  0.73           C
ATOM   1899  CG  ARG A 164       4.446 -25.707  -5.064  1.00  1.37           C
ATOM   1900  CD  ARG A 164       4.348 -26.802  -4.015  1.00  1.33           C
ATOM   1901  NE  ARG A 164       4.626 -28.123  -4.574  1.00  1.94           N
ATOM   1902  CZ  ARG A 164       5.849 -28.574  -4.845  1.00  2.38           C
ATOM   1903  NH1 ARG A 164       6.915 -27.816  -4.611  1.00  2.62           N
ATOM   1904  NH2 ARG A 164       6.008 -29.789  -5.351  1.00  3.20           N
ATOM   1918  N   GLU A 165       0.729 -23.693  -5.206  1.00  0.72           N
ATOM   1919  CA  GLU A 165      -0.729 -23.733  -5.220  1.00  0.68           C
ATOM   1920  C   GLU A 165      -1.302 -23.227  -3.900  1.00  0.64           C
ATOM   1921  O   GLU A 165      -1.954 -23.971  -3.168  1.00  0.91           O
ATOM   1922  CB  GLU A 165      -1.217 -25.158  -5.486  1.00  0.80           C
ATOM   1923  CG  GLU A 165      -2.541 -25.220  -6.229  1.00  0.88           C
ATOM   1924  CD  GLU A 165      -2.760 -26.551  -6.921  1.00  1.58           C
ATOM   1925  OE1 GLU A 165      -1.790 -27.088  -7.496  1.00  2.20           O
ATOM   1926  OE2 GLU A 165      -3.901 -27.057  -6.887  1.00  2.34           O
ATOM   1933  N   MET A 166      -1.055 -21.956  -3.602  1.00  0.56           N
ATOM   1934  CA  MET A 166      -1.547 -21.349  -2.371  1.00  0.50           C
ATOM   1935  C   MET A 166      -1.815 -19.860  -2.569  1.00  0.43           C
ATOM   1936  O   MET A 166      -1.473 -19.037  -1.722  1.00  0.47           O
ATOM   1937  CB  MET A 166      -0.539 -21.553  -1.239  1.00  0.54           C
ATOM   1938  CG  MET A 166      -0.443 -22.992  -0.760  1.00  0.72           C
ATOM   1939  SD  MET A 166       0.860 -23.917  -1.594  1.00  1.42           S
ATOM   1940  CE  MET A 166       0.861 -25.435  -0.644  1.00  1.36           C
ATOM   1950  N   SER A 167      -2.425 -19.524  -3.698  1.00  0.49           N
ATOM   1951  CA  SER A 167      -2.738 -18.135  -4.017  1.00  0.50           C
ATOM   1952  C   SER A 167      -3.401 -17.430  -2.836  1.00  0.46           C
ATOM   1953  O   SER A 167      -2.947 -16.372  -2.400  1.00  0.46           O
ATOM   1954  CB  SER A 167      -3.646 -18.064  -5.246  1.00  0.63           C
ATOM   1955  OG  SER A 167      -2.940 -17.583  -6.376  1.00  1.57           O
ATOM   1961  N   PRO A 168      -4.490 -18.006  -2.303  1.00  0.50           N
ATOM   1962  CA  PRO A 168      -5.218 -17.425  -1.170  1.00  0.51           C
ATOM   1963  C   PRO A 168      -4.296 -17.021  -0.023  1.00  0.45           C
ATOM   1964  O   PRO A 168      -4.602 -16.101   0.736  1.00  0.45           O
ATOM   1965  CB  PRO A 168      -6.147 -18.558  -0.732  1.00  0.60           C
ATOM   1966  CG  PRO A 168      -6.372 -19.359  -1.967  1.00  0.71           C
ATOM   1967  CD  PRO A 168      -5.099 -19.267  -2.765  1.00  0.58           C
ATOM   1975  N   LEU A 169      -3.170 -17.716   0.102  1.00  0.44           N
ATOM   1976  CA  LEU A 169      -2.208 -17.431   1.162  1.00  0.41           C
ATOM   1977  C   LEU A 169      -1.862 -15.944   1.213  1.00  0.37           C
ATOM   1978  O   LEU A 169      -1.628 -15.392   2.288  1.00  0.36           O
ATOM   1979  CB  LEU A 169      -0.938 -18.260   0.961  1.00  0.44           C
ATOM   1980  CG  LEU A 169      -0.174 -18.600   2.241  1.00  0.64           C
ATOM   1981  CD1 LEU A 169       0.580 -19.911   2.080  1.00  1.26           C
ATOM   1982  CD2 LEU A 169       0.781 -17.475   2.606  1.00  1.71           C
ATOM   1994  N   VAL A 170      -1.835 -15.297   0.050  1.00  0.36           N
ATOM   1995  CA  VAL A 170      -1.522 -13.876  -0.022  1.00  0.36           C
ATOM   1996  C   VAL A 170      -2.353 -13.089   0.985  1.00  0.35           C
ATOM   1997  O   VAL A 170      -1.905 -12.073   1.515  1.00  0.35           O
ATOM   1998  CB  VAL A 170      -1.772 -13.311  -1.432  1.00  0.40           C
ATOM   1999  CG1 VAL A 170      -1.129 -14.200  -2.484  1.00  0.43           C
ATOM   2000  CG2 VAL A 170      -3.263 -13.159  -1.689  1.00  0.40           C
ATOM   2010  N   ASP A 171      -3.561 -13.575   1.254  1.00  0.35           N
ATOM   2011  CA  ASP A 171      -4.447 -12.925   2.209  1.00  0.37           C
ATOM   2012  C   ASP A 171      -3.871 -13.036   3.614  1.00  0.35           C
ATOM   2013  O   ASP A 171      -3.736 -12.039   4.324  1.00  0.36           O
ATOM   2014  CB  ASP A 171      -5.840 -13.556   2.160  1.00  0.42           C
ATOM   2015  CG  ASP A 171      -6.936 -12.564   2.495  1.00  0.94           C
ATOM   2016  OD1 ASP A 171      -6.658 -11.601   3.241  1.00  1.53           O
ATOM   2017  OD2 ASP A 171      -8.073 -12.749   2.011  1.00  1.72           O
ATOM   2022  N   ASN A 172      -3.519 -14.257   4.003  1.00  0.34           N
ATOM   2023  CA  ASN A 172      -2.941 -14.503   5.318  1.00  0.34           C
ATOM   2024  C   ASN A 172      -1.636 -13.730   5.482  1.00  0.31           C
ATOM   2025  O   ASN A 172      -1.264 -13.348   6.591  1.00  0.32           O
ATOM   2026  CB  ASN A 172      -2.693 -15.999   5.520  1.00  0.37           C
ATOM   2027  CG  ASN A 172      -3.957 -16.751   5.886  1.00  0.99           C
ATOM   2028  OD1 ASN A 172      -5.057 -16.371   5.486  1.00  1.96           O
ATOM   2029  ND2 ASN A 172      -3.806 -17.825   6.653  1.00  1.44           N
ATOM   2036  N   ILE A 173      -0.948 -13.496   4.367  1.00  0.32           N
ATOM   2037  CA  ILE A 173       0.308 -12.759   4.390  1.00  0.30           C
ATOM   2038  C   ILE A 173       0.054 -11.287   4.685  1.00  0.29           C
ATOM   2039  O   ILE A 173       0.517 -10.763   5.698  1.00  0.28           O
ATOM   2040  CB  ILE A 173       1.065 -12.896   3.053  1.00  0.33           C
ATOM   2041  CG1 ILE A 173       1.461 -14.355   2.804  1.00  0.47           C
ATOM   2042  CG2 ILE A 173       2.293 -11.998   3.046  1.00  0.49           C
ATOM   2043  CD1 ILE A 173       1.915 -15.087   4.048  1.00  0.39           C
ATOM   2055  N   ALA A 174      -0.696 -10.629   3.804  1.00  0.32           N
ATOM   2056  CA  ALA A 174      -1.026  -9.221   3.988  1.00  0.33           C
ATOM   2057  C   ALA A 174      -1.521  -8.980   5.409  1.00  0.31           C
ATOM   2058  O   ALA A 174      -1.284  -7.924   5.995  1.00  0.31           O
ATOM   2059  CB  ALA A 174      -2.078  -8.787   2.978  1.00  0.38           C
ATOM   2065  N   LEU A 175      -2.200  -9.982   5.959  1.00  0.30           N
ATOM   2066  CA  LEU A 175      -2.724  -9.907   7.314  1.00  0.30           C
ATOM   2067  C   LEU A 175      -1.589  -9.713   8.313  1.00  0.28           C
ATOM   2068  O   LEU A 175      -1.529  -8.703   9.015  1.00  0.29           O
ATOM   2069  CB  LEU A 175      -3.500 -11.187   7.640  1.00  0.32           C
ATOM   2070  CG  LEU A 175      -3.893 -11.366   9.107  1.00  0.37           C
ATOM   2071  CD1 LEU A 175      -5.056 -10.456   9.454  1.00  0.54           C
ATOM   2072  CD2 LEU A 175      -4.249 -12.818   9.388  1.00  0.36           C
ATOM   2084  N   TRP A 176      -0.688 -10.688   8.367  1.00  0.26           N
ATOM   2085  CA  TRP A 176       0.450 -10.629   9.276  1.00  0.25           C
ATOM   2086  C   TRP A 176       1.271  -9.370   9.027  1.00  0.24           C
ATOM   2087  O   TRP A 176       1.636  -8.659   9.964  1.00  0.23           O
ATOM   2088  CB  TRP A 176       1.332 -11.868   9.111  1.00  0.27           C
ATOM   2089  CG  TRP A 176       0.553 -13.146   9.038  1.00  0.27           C
ATOM   2090  CD1 TRP A 176      -0.640 -13.412   9.645  1.00  0.28           C
ATOM   2091  CD2 TRP A 176       0.912 -14.330   8.318  1.00  0.29           C
ATOM   2092  NE1 TRP A 176      -1.045 -14.691   9.347  1.00  0.31           N
ATOM   2093  CE2 TRP A 176      -0.109 -15.275   8.534  1.00  0.32           C
ATOM   2094  CE3 TRP A 176       1.997 -14.684   7.511  1.00  0.30           C
ATOM   2095  CZ2 TRP A 176      -0.076 -16.549   7.973  1.00  0.36           C
ATOM   2096  CZ3 TRP A 176       2.029 -15.949   6.955  1.00  0.34           C
ATOM   2097  CH2 TRP A 176       0.998 -16.868   7.187  1.00  0.37           C
ATOM   2108  N   MET A 177       1.553  -9.097   7.758  1.00  0.26           N
ATOM   2109  CA  MET A 177       2.324  -7.917   7.387  1.00  0.26           C
ATOM   2110  C   MET A 177       1.755  -6.678   8.068  1.00  0.25           C
ATOM   2111  O   MET A 177       2.494  -5.778   8.467  1.00  0.26           O
ATOM   2112  CB  MET A 177       2.315  -7.729   5.869  1.00  0.32           C
ATOM   2113  CG  MET A 177       2.991  -8.860   5.112  1.00  0.86           C
ATOM   2114  SD  MET A 177       2.806  -8.706   3.325  1.00  1.59           S
ATOM   2115  CE  MET A 177       3.759  -7.222   3.012  1.00  1.18           C
ATOM   2125  N   THR A 178       0.434  -6.644   8.201  1.00  0.27           N
ATOM   2126  CA  THR A 178      -0.244  -5.523   8.836  1.00  0.29           C
ATOM   2127  C   THR A 178      -0.032  -5.547  10.347  1.00  0.27           C
ATOM   2128  O   THR A 178       0.134  -4.504  10.979  1.00  0.29           O
ATOM   2129  CB  THR A 178      -1.739  -5.563   8.519  1.00  0.33           C
ATOM   2130  OG1 THR A 178      -2.164  -4.340   7.945  1.00  0.48           O
ATOM   2131  CG2 THR A 178      -2.602  -5.825   9.735  1.00  0.31           C
ATOM   2139  N   GLU A 179      -0.047  -6.747  10.919  1.00  0.25           N
ATOM   2140  CA  GLU A 179       0.135  -6.916  12.356  1.00  0.26           C
ATOM   2141  C   GLU A 179       1.506  -6.421  12.806  1.00  0.25           C
ATOM   2142  O   GLU A 179       1.608  -5.594  13.711  1.00  0.29           O
ATOM   2143  CB  GLU A 179      -0.040  -8.386  12.742  1.00  0.31           C
ATOM   2144  CG  GLU A 179      -1.485  -8.781  12.994  1.00  0.50           C
ATOM   2145  CD  GLU A 179      -1.764  -9.066  14.457  1.00  0.82           C
ATOM   2146  OE1 GLU A 179      -1.282  -8.295  15.314  1.00  1.62           O
ATOM   2147  OE2 GLU A 179      -2.462 -10.060  14.745  1.00  1.23           O
ATOM   2154  N   TYR A 180       2.557  -6.934  12.176  1.00  0.25           N
ATOM   2155  CA  TYR A 180       3.909  -6.539  12.524  1.00  0.26           C
ATOM   2156  C   TYR A 180       4.138  -5.068  12.202  1.00  0.26           C
ATOM   2157  O   TYR A 180       4.507  -4.282  13.075  1.00  0.28           O
ATOM   2158  CB  TYR A 180       4.928  -7.403  11.784  1.00  0.28           C
ATOM   2159  CG  TYR A 180       6.354  -7.006  12.069  1.00  0.31           C
ATOM   2160  CD1 TYR A 180       6.909  -5.889  11.468  1.00  1.24           C
ATOM   2161  CD2 TYR A 180       7.138  -7.741  12.946  1.00  1.12           C
ATOM   2162  CE1 TYR A 180       8.211  -5.510  11.730  1.00  1.31           C
ATOM   2163  CE2 TYR A 180       8.441  -7.370  13.219  1.00  1.16           C
ATOM   2164  CZ  TYR A 180       8.974  -6.254  12.608  1.00  0.57           C
ATOM   2165  OH  TYR A 180      10.271  -5.881  12.876  1.00  0.73           O
ATOM   2175  N   LEU A 181       3.928  -4.712  10.936  1.00  0.25           N
ATOM   2176  CA  LEU A 181       4.117  -3.340  10.474  1.00  0.28           C
ATOM   2177  C   LEU A 181       3.541  -2.329  11.461  1.00  0.29           C
ATOM   2178  O   LEU A 181       4.181  -1.327  11.779  1.00  0.31           O
ATOM   2179  CB  LEU A 181       3.468  -3.149   9.102  1.00  0.29           C
ATOM   2180  CG  LEU A 181       3.596  -1.740   8.520  1.00  0.40           C
ATOM   2181  CD1 LEU A 181       3.832  -1.801   7.020  1.00  0.53           C
ATOM   2182  CD2 LEU A 181       2.355  -0.919   8.833  1.00  0.64           C
ATOM   2194  N   ASN A 182       2.331  -2.591  11.941  1.00  0.30           N
ATOM   2195  CA  ASN A 182       1.680  -1.692  12.888  1.00  0.33           C
ATOM   2196  C   ASN A 182       2.216  -1.896  14.301  1.00  0.35           C
ATOM   2197  O   ASN A 182       2.327  -0.950  15.080  1.00  0.38           O
ATOM   2198  CB  ASN A 182       0.165  -1.909  12.867  1.00  0.37           C
ATOM   2199  CG  ASN A 182      -0.533  -1.225  14.026  1.00  1.07           C
ATOM   2200  OD1 ASN A 182      -0.089  -0.182  14.506  1.00  1.63           O
ATOM   2201  ND2 ASN A 182      -1.635  -1.811  14.482  1.00  1.81           N
ATOM   2208  N   ARG A 183       2.531  -3.140  14.630  1.00  0.35           N
ATOM   2209  CA  ARG A 183       3.039  -3.481  15.953  1.00  0.39           C
ATOM   2210  C   ARG A 183       4.468  -2.980  16.180  1.00  0.45           C
ATOM   2211  O   ARG A 183       4.989  -3.091  17.290  1.00  0.70           O
ATOM   2212  CB  ARG A 183       2.989  -4.995  16.157  1.00  0.39           C
ATOM   2213  CG  ARG A 183       1.620  -5.510  16.567  1.00  0.50           C
ATOM   2214  CD  ARG A 183       1.644  -6.102  17.967  1.00  0.98           C
ATOM   2215  NE  ARG A 183       0.319  -6.538  18.399  1.00  1.69           N
ATOM   2216  CZ  ARG A 183       0.073  -7.117  19.573  1.00  2.22           C
ATOM   2217  NH1 ARG A 183       1.057  -7.333  20.439  1.00  2.50           N
ATOM   2218  NH2 ARG A 183      -1.163  -7.481  19.884  1.00  3.07           N
ATOM   2232  N   HIS A 184       5.117  -2.452  15.141  1.00  0.39           N
ATOM   2233  CA  HIS A 184       6.493  -1.981  15.293  1.00  0.48           C
ATOM   2234  C   HIS A 184       6.799  -0.723  14.474  1.00  0.41           C
ATOM   2235  O   HIS A 184       7.573   0.126  14.916  1.00  0.40           O
ATOM   2236  CB  HIS A 184       7.466  -3.094  14.904  1.00  0.65           C
ATOM   2237  CG  HIS A 184       7.191  -4.394  15.594  1.00  0.70           C
ATOM   2238  ND1 HIS A 184       7.658  -4.689  16.857  1.00  0.97           N
ATOM   2239  CD2 HIS A 184       6.486  -5.479  15.192  1.00  0.62           C
ATOM   2240  CE1 HIS A 184       7.254  -5.899  17.202  1.00  0.96           C
ATOM   2241  NE2 HIS A 184       6.542  -6.399  16.210  1.00  0.73           N
ATOM   2249  N   LEU A 185       6.223  -0.603  13.280  1.00  0.39           N
ATOM   2250  CA  LEU A 185       6.489   0.555  12.432  1.00  0.37           C
ATOM   2251  C   LEU A 185       5.517   1.698  12.703  1.00  0.39           C
ATOM   2252  O   LEU A 185       5.933   2.850  12.806  1.00  0.72           O
ATOM   2253  CB  LEU A 185       6.434   0.159  10.956  1.00  0.38           C
ATOM   2254  CG  LEU A 185       7.048  -1.204  10.631  1.00  0.35           C
ATOM   2255  CD1 LEU A 185       6.925  -1.504   9.145  1.00  0.44           C
ATOM   2256  CD2 LEU A 185       8.504  -1.249  11.066  1.00  0.53           C
ATOM   2268  N   HIS A 186       4.226   1.385  12.802  1.00  0.38           N
ATOM   2269  CA  HIS A 186       3.211   2.409  13.047  1.00  0.40           C
ATOM   2270  C   HIS A 186       3.641   3.348  14.170  1.00  0.37           C
ATOM   2271  O   HIS A 186       3.304   4.532  14.164  1.00  0.47           O
ATOM   2272  CB  HIS A 186       1.864   1.767  13.386  1.00  0.51           C
ATOM   2273  CG  HIS A 186       0.814   2.752  13.800  1.00  0.66           C
ATOM   2274  ND1 HIS A 186      -0.342   2.966  13.078  1.00  1.58           N
ATOM   2275  CD2 HIS A 186       0.745   3.581  14.869  1.00  0.74           C
ATOM   2276  CE1 HIS A 186      -1.074   3.883  13.685  1.00  1.59           C
ATOM   2277  NE2 HIS A 186      -0.437   4.271  14.773  1.00  0.83           N
ATOM   2285  N   THR A 187       4.397   2.817  15.124  1.00  0.37           N
ATOM   2286  CA  THR A 187       4.882   3.614  16.244  1.00  0.42           C
ATOM   2287  C   THR A 187       6.030   4.511  15.794  1.00  0.37           C
ATOM   2288  O   THR A 187       6.055   5.706  16.087  1.00  0.39           O
ATOM   2289  CB  THR A 187       5.344   2.705  17.384  1.00  0.54           C
ATOM   2290  OG1 THR A 187       4.246   2.315  18.189  1.00  1.30           O
ATOM   2291  CG2 THR A 187       6.370   3.353  18.289  1.00  1.07           C
ATOM   2299  N   TRP A 188       6.976   3.918  15.074  1.00  0.34           N
ATOM   2300  CA  TRP A 188       8.133   4.646  14.568  1.00  0.34           C
ATOM   2301  C   TRP A 188       7.717   5.650  13.495  1.00  0.32           C
ATOM   2302  O   TRP A 188       8.361   6.683  13.312  1.00  0.40           O
ATOM   2303  CB  TRP A 188       9.153   3.661  13.993  1.00  0.36           C
ATOM   2304  CG  TRP A 188      10.442   4.303  13.578  1.00  0.38           C
ATOM   2305  CD1 TRP A 188      11.633   4.251  14.242  1.00  0.43           C
ATOM   2306  CD2 TRP A 188      10.670   5.092  12.405  1.00  0.43           C
ATOM   2307  NE1 TRP A 188      12.588   4.960  13.554  1.00  0.49           N
ATOM   2308  CE2 TRP A 188      12.022   5.486  12.423  1.00  0.49           C
ATOM   2309  CE3 TRP A 188       9.864   5.504  11.340  1.00  0.46           C
ATOM   2310  CZ2 TRP A 188      12.583   6.270  11.419  1.00  0.58           C
ATOM   2311  CZ3 TRP A 188      10.422   6.283  10.343  1.00  0.55           C
ATOM   2312  CH2 TRP A 188      11.771   6.658  10.389  1.00  0.60           C
ATOM   2323  N   ILE A 189       6.638   5.332  12.786  1.00  0.37           N
ATOM   2324  CA  ILE A 189       6.130   6.191  11.726  1.00  0.36           C
ATOM   2325  C   ILE A 189       5.277   7.324  12.289  1.00  0.38           C
ATOM   2326  O   ILE A 189       5.540   8.499  12.033  1.00  0.39           O
ATOM   2327  CB  ILE A 189       5.285   5.385  10.723  1.00  0.38           C
ATOM   2328  CG1 ILE A 189       6.155   4.876   9.573  1.00  0.43           C
ATOM   2329  CG2 ILE A 189       4.139   6.231  10.194  1.00  0.39           C
ATOM   2330  CD1 ILE A 189       5.634   3.604   8.941  1.00  0.47           C
ATOM   2342  N   GLN A 190       4.250   6.963  13.053  1.00  0.43           N
ATOM   2343  CA  GLN A 190       3.355   7.949  13.646  1.00  0.50           C
ATOM   2344  C   GLN A 190       4.111   8.881  14.585  1.00  0.54           C
ATOM   2345  O   GLN A 190       4.100  10.100  14.408  1.00  0.68           O
ATOM   2346  CB  GLN A 190       2.224   7.252  14.404  1.00  0.62           C
ATOM   2347  CG  GLN A 190       0.956   8.084  14.506  1.00  1.25           C
ATOM   2348  CD  GLN A 190       0.297   7.978  15.867  1.00  1.94           C
ATOM   2349  OE1 GLN A 190       0.564   7.048  16.629  1.00  2.52           O
ATOM   2350  NE2 GLN A 190      -0.570   8.933  16.180  1.00  2.73           N
ATOM   2359  N   ASP A 191       4.770   8.302  15.582  1.00  0.56           N
ATOM   2360  CA  ASP A 191       5.532   9.084  16.547  1.00  0.64           C
ATOM   2361  C   ASP A 191       6.451  10.074  15.838  1.00  0.68           C
ATOM   2362  O   ASP A 191       6.735  11.154  16.355  1.00  0.79           O
ATOM   2363  CB  ASP A 191       6.354   8.161  17.448  1.00  0.74           C
ATOM   2364  CG  ASP A 191       7.046   8.912  18.569  1.00  1.32           C
ATOM   2365  OD1 ASP A 191       6.654  10.067  18.840  1.00  1.69           O
ATOM   2366  OD2 ASP A 191       7.979   8.345  19.175  1.00  2.21           O
ATOM   2371  N   ASN A 192       6.916   9.695  14.651  1.00  0.71           N
ATOM   2372  CA  ASN A 192       7.805  10.546  13.870  1.00  0.94           C
ATOM   2373  C   ASN A 192       7.103  11.078  12.624  1.00  0.82           C
ATOM   2374  O   ASN A 192       7.612  10.947  11.510  1.00  1.50           O
ATOM   2375  CB  ASN A 192       9.062   9.770  13.471  1.00  1.30           C
ATOM   2376  CG  ASN A 192      10.124  10.663  12.860  1.00  1.81           C
ATOM   2377  OD1 ASN A 192      10.070  11.887  12.985  1.00  2.46           O
ATOM   2378  ND2 ASN A 192      11.098  10.053  12.195  1.00  2.15           N
ATOM   2385  N   GLY A 193       5.934  11.681  12.818  1.00  0.84           N
ATOM   2386  CA  GLY A 193       5.187  12.228  11.700  1.00  1.00           C
ATOM   2387  C   GLY A 193       4.030  11.341  11.277  1.00  1.03           C
ATOM   2388  O   GLY A 193       2.912  11.491  11.769  1.00  1.79           O
ATOM   2392  N   GLY A 194       4.301  10.418  10.360  1.00  0.58           N
ATOM   2393  CA  GLY A 194       3.266   9.518   9.882  1.00  0.54           C
ATOM   2394  C   GLY A 194       3.547   9.003   8.484  1.00  0.48           C
ATOM   2395  O   GLY A 194       4.699   8.966   8.050  1.00  0.55           O
ATOM   2399  N   TRP A 195       2.495   8.605   7.774  1.00  0.39           N
ATOM   2400  CA  TRP A 195       2.641   8.091   6.417  1.00  0.37           C
ATOM   2401  C   TRP A 195       3.078   9.198   5.463  1.00  0.35           C
ATOM   2402  O   TRP A 195       3.799   8.951   4.496  1.00  0.37           O
ATOM   2403  CB  TRP A 195       1.327   7.473   5.938  1.00  0.37           C
ATOM   2404  CG  TRP A 195       1.093   6.093   6.471  1.00  0.40           C
ATOM   2405  CD1 TRP A 195       0.096   5.699   7.316  1.00  0.48           C
ATOM   2406  CD2 TRP A 195       1.875   4.924   6.199  1.00  0.42           C
ATOM   2407  NE1 TRP A 195       0.208   4.356   7.585  1.00  0.54           N
ATOM   2408  CE2 TRP A 195       1.293   3.858   6.911  1.00  0.50           C
ATOM   2409  CE3 TRP A 195       3.009   4.674   5.422  1.00  0.45           C
ATOM   2410  CZ2 TRP A 195       1.808   2.564   6.868  1.00  0.59           C
ATOM   2411  CZ3 TRP A 195       3.519   3.390   5.380  1.00  0.55           C
ATOM   2412  CH2 TRP A 195       2.919   2.349   6.099  1.00  0.61           C
ATOM   2423  N   ASP A 196       2.645  10.422   5.748  1.00  0.36           N
ATOM   2424  CA  ASP A 196       3.000  11.571   4.924  1.00  0.37           C
ATOM   2425  C   ASP A 196       4.452  11.980   5.161  1.00  0.34           C
ATOM   2426  O   ASP A 196       5.093  12.564   4.288  1.00  0.37           O
ATOM   2427  CB  ASP A 196       2.071  12.748   5.224  1.00  0.42           C
ATOM   2428  CG  ASP A 196       2.549  14.038   4.586  1.00  1.25           C
ATOM   2429  OD1 ASP A 196       3.527  14.625   5.094  1.00  2.08           O
ATOM   2430  OD2 ASP A 196       1.944  14.461   3.578  1.00  1.93           O
ATOM   2435  N   ALA A 197       4.967  11.662   6.347  1.00  0.31           N
ATOM   2436  CA  ALA A 197       6.343  11.992   6.691  1.00  0.30           C
ATOM   2437  C   ALA A 197       7.309  11.419   5.659  1.00  0.26           C
ATOM   2438  O   ALA A 197       8.335  12.024   5.349  1.00  0.29           O
ATOM   2439  CB  ALA A 197       6.679  11.473   8.081  1.00  0.34           C
ATOM   2445  N   PHE A 198       6.968  10.248   5.129  1.00  0.24           N
ATOM   2446  CA  PHE A 198       7.798   9.587   4.128  1.00  0.27           C
ATOM   2447  C   PHE A 198       7.579  10.197   2.746  1.00  0.34           C
ATOM   2448  O   PHE A 198       8.528  10.407   1.992  1.00  0.47           O
ATOM   2449  CB  PHE A 198       7.488   8.088   4.093  1.00  0.26           C
ATOM   2450  CG  PHE A 198       7.859   7.423   2.797  1.00  0.27           C
ATOM   2451  CD1 PHE A 198       9.158   7.000   2.567  1.00  1.15           C
ATOM   2452  CD2 PHE A 198       6.907   7.219   1.811  1.00  1.18           C
ATOM   2453  CE1 PHE A 198       9.501   6.386   1.378  1.00  1.18           C
ATOM   2454  CE2 PHE A 198       7.244   6.605   0.620  1.00  1.18           C
ATOM   2455  CZ  PHE A 198       8.543   6.188   0.403  1.00  0.38           C
ATOM   2465  N   VAL A 199       6.320  10.474   2.419  1.00  0.36           N
ATOM   2466  CA  VAL A 199       5.974  11.054   1.126  1.00  0.49           C
ATOM   2467  C   VAL A 199       6.614  12.426   0.935  1.00  0.50           C
ATOM   2468  O   VAL A 199       6.853  12.854  -0.195  1.00  0.62           O
ATOM   2469  CB  VAL A 199       4.449  11.190   0.958  1.00  0.59           C
ATOM   2470  CG1 VAL A 199       4.001  12.610   1.268  1.00  1.02           C
ATOM   2471  CG2 VAL A 199       4.032  10.787  -0.448  1.00  0.84           C
ATOM   2481  N   GLU A 200       6.891  13.113   2.039  1.00  0.43           N
ATOM   2482  CA  GLU A 200       7.504  14.435   1.979  1.00  0.49           C
ATOM   2483  C   GLU A 200       9.007  14.327   1.750  1.00  0.51           C
ATOM   2484  O   GLU A 200       9.613  15.191   1.116  1.00  0.56           O
ATOM   2485  CB  GLU A 200       7.226  15.210   3.269  1.00  0.57           C
ATOM   2486  CG  GLU A 200       6.480  16.514   3.046  1.00  1.09           C
ATOM   2487  CD  GLU A 200       6.525  17.426   4.256  1.00  1.48           C
ATOM   2488  OE1 GLU A 200       7.616  17.578   4.845  1.00  2.04           O
ATOM   2489  OE2 GLU A 200       5.469  17.989   4.615  1.00  2.06           O
ATOM   2496  N   LEU A 201       9.603  13.258   2.269  1.00  0.51           N
ATOM   2497  CA  LEU A 201      11.034  13.032   2.121  1.00  0.59           C
ATOM   2498  C   LEU A 201      11.354  12.442   0.754  1.00  0.64           C
ATOM   2499  O   LEU A 201      12.452  12.625   0.230  1.00  0.74           O
ATOM   2500  CB  LEU A 201      11.538  12.094   3.219  1.00  0.63           C
ATOM   2501  CG  LEU A 201      11.500  12.672   4.632  1.00  0.82           C
ATOM   2502  CD1 LEU A 201      11.358  11.561   5.660  1.00  0.84           C
ATOM   2503  CD2 LEU A 201      12.751  13.495   4.901  1.00  1.31           C
ATOM   2515  N   TYR A 202      10.390  11.727   0.181  1.00  0.63           N
ATOM   2516  CA  TYR A 202      10.579  11.109  -1.122  1.00  0.76           C
ATOM   2517  C   TYR A 202       9.636  11.713  -2.159  1.00  0.94           C
ATOM   2518  O   TYR A 202       9.255  11.053  -3.125  1.00  1.76           O
ATOM   2519  CB  TYR A 202      10.360   9.599  -1.023  1.00  0.88           C
ATOM   2520  CG  TYR A 202      11.341   8.907  -0.103  1.00  0.79           C
ATOM   2521  CD1 TYR A 202      11.384   9.207   1.254  1.00  1.42           C
ATOM   2522  CD2 TYR A 202      12.228   7.956  -0.592  1.00  1.42           C
ATOM   2523  CE1 TYR A 202      12.281   8.579   2.096  1.00  1.50           C
ATOM   2524  CE2 TYR A 202      13.128   7.323   0.244  1.00  1.43           C
ATOM   2525  CZ  TYR A 202      13.151   7.638   1.586  1.00  0.93           C
ATOM   2526  OH  TYR A 202      14.046   7.010   2.422  1.00  1.11           O
ATOM   2536  N   GLY A 203       9.267  12.975  -1.954  1.00  0.72           N
ATOM   2537  CA  GLY A 203       8.379  13.650  -2.879  1.00  0.78           C
ATOM   2538  C   GLY A 203       8.871  13.565  -4.315  1.00  1.22           C
ATOM   2539  O   GLY A 203       9.863  14.205  -4.662  1.00  1.90           O
ATOM   2543  N   PRO A 204       8.200  12.777  -5.177  1.00  1.45           N
ATOM   2544  CA  PRO A 204       8.591  12.621  -6.581  1.00  2.09           C
ATOM   2545  C   PRO A 204       8.998  13.942  -7.229  1.00  2.36           C
ATOM   2546  O   PRO A 204       8.656  15.016  -6.736  1.00  2.87           O
ATOM   2547  CB  PRO A 204       7.322  12.073  -7.227  1.00  2.52           C
ATOM   2548  CG  PRO A 204       6.670  11.280  -6.148  1.00  2.45           C
ATOM   2549  CD  PRO A 204       7.008  11.970  -4.850  1.00  1.81           C
ATOM   2557  N   SER A 205       9.736  13.850  -8.331  1.00  2.78           N
ATOM   2558  CA  SER A 205      10.200  15.033  -9.048  1.00  3.60           C
ATOM   2559  C   SER A 205       9.068  16.034  -9.258  1.00  3.70           C
ATOM   2560  O   SER A 205       8.306  15.930 -10.219  1.00  4.30           O
ATOM   2561  CB  SER A 205      10.796  14.632 -10.399  1.00  4.35           C
ATOM   2562  OG  SER A 205      11.755  15.580 -10.835  1.00  5.09           O
ATOM   2568  N   MET A 206       8.972  17.006  -8.354  1.00  3.57           N
ATOM   2569  CA  MET A 206       7.940  18.036  -8.432  1.00  4.08           C
ATOM   2570  C   MET A 206       6.574  17.427  -8.735  1.00  3.98           C
ATOM   2571  O   MET A 206       6.111  17.454  -9.875  1.00  4.70           O
ATOM   2572  CB  MET A 206       8.300  19.067  -9.504  1.00  4.52           C
ATOM   2573  CG  MET A 206       7.288  20.194  -9.631  1.00  5.43           C
ATOM   2574  SD  MET A 206       6.874  20.940  -8.042  1.00  6.00           S
ATOM   2575  CE  MET A 206       8.506  21.176  -7.342  1.00  6.19           C
ATOM   2585  N   ARG A 207       5.935  16.878  -7.708  1.00  3.48           N
ATOM   2586  CA  ARG A 207       4.622  16.263  -7.867  1.00  4.02           C
ATOM   2587  C   ARG A 207       4.686  15.088  -8.837  1.00  4.54           C
ATOM   2588  O   ARG A 207       3.619  14.682  -9.344  1.00  4.96           O
ATOM   2589  CB  ARG A 207       3.610  17.296  -8.365  1.00  4.30           C
ATOM   2590  CG  ARG A 207       3.663  18.614  -7.609  1.00  4.81           C
ATOM   2591  CD  ARG A 207       3.052  19.746  -8.419  1.00  5.35           C
ATOM   2592  NE  ARG A 207       3.859  20.963  -8.356  1.00  6.08           N
ATOM   2593  CZ  ARG A 207       3.883  21.786  -7.310  1.00  6.79           C
ATOM   2594  NH1 ARG A 207       3.151  21.529  -6.232  1.00  6.92           N
ATOM   2595  NH2 ARG A 207       4.644  22.872  -7.340  1.00  7.63           N
ATOM   2596  OXT ARG A 207       5.802  14.583  -9.081  1.00  4.95           O
