# Supplementary material for: Characterizing the consensus residue specificity and surface of BCL-2 binding to BH3 ligands using the Knob-Socket model
Source: PLoS One. 2023 Feb 16;18(2):e0281463. doi: 10.1371/journal.pone.0281463 (PMC9934389; doi:10.1371/journal.pone.0281463)
Supplement: S1 File — (TGZ) [file pone.0281463.s008.tgz › BCL3_Bax_KS_files/1gjh/f1gjh.nomc.newann]

5 H4E0T1C0D0 lhnnhnnnnn 2:1+1+1 14.40 F L A F F 30.95 25.75 7.02 0.00 8.27 T7 H11 H14 H14 H14 A A A A A 112 137 149 150 153
4 H4E0T0C0D0 nnnhhl 2:1+1 33.80 L R A F 25.75 102.45 7.02 0.00 H11 H14 H14 H14 A A A A 137 146 149 150
4 H3E0T1C0D0 nnnlnh 2:1+1 10.98 V L F F 0.00 25.75 18.18 0.00 H11 H11 T12 H14 A A A A 134 137 138 150
4 H4E0T0C0D0 hnnnnh :2+:2 8.50 V L F F 0.00 25.75 0.00 8.27 H11 H11 H14 H14 A A A A 134 137 150 153
4 H3E0T1C0D0 lnnnnh 2+:2 36.59 L F R F 25.75 18.18 102.45 0.00 H11 T12 H14 H14 A A A A 137 138 146 150
4 H4E0T0C0D0 hnnnnh :2+:2 4.15 F V F F 8.34 0.00 0.00 8.27 H11 H11 H14 H14 A A A A 130 134 150 153
4 H4E0T0C0D0 nnnnnh :2+1+1 7.23 F V F Y 8.34 0.00 0.00 20.57 H11 H11 H14 H16 A A A A 130 134 150 180
4 H4E0T0C0D0 nnnhhl 2:1+1 4.26 F F F G 8.34 0.00 8.27 0.43 H11 H14 H14 H14 A A A A 130 150 153 154
4 H4E0T0C0D0 nnnnnh :2+1+1 2.19 F F G M 8.34 0.00 0.43 0.01 H11 H14 H14 H16 A A A A 130 150 154 177
4 H4E0T0C0D0 nnnnnh :2+1+1 7.23 F F M Y 8.34 0.00 0.01 20.57 H11 H14 H16 H16 A A A A 130 150 177 180
5 H5E0T0C0D0 hnnnnnnnnl 2+:2+1 0.55 V F F M L 0.03 0.00 1.90 0.01 0.79 H2 H14 H14 H16 H16 A A A A A 15 150 151 177 181
4 H3E0T1C0D0 nnnhhl 2:1+1 30.49 F R I F 18.18 102.45 1.35 0.00 T12 H14 H14 H14 A A A A 138 146 147 150
4 H3E0T1C0D0 nnnnnh :2+1+1 4.88 F I F L 18.18 1.35 0.00 0.00 T12 H14 H14 H16 A A A A 138 147 150 185
4 H4E0T0C0D0 nnnhhl 2:1+1 1.01 I F F L 1.35 0.00 1.90 0.79 H14 H14 H14 H16 A A A A 147 150 151 181
4 H4E0T0C0D0 hnnnnh :2+:2 0.54 I F L L 1.35 0.00 0.79 0.00 H14 H14 H16 H16 A A A A 147 150 181 185
4 H4E0T0C0D0 nnnhhl 2:1+1 0.58 F F G M 0.00 1.90 0.43 0.01 H14 H14 H14 H16 A A A A 150 151 154 177
4 H4E0T0C0D0 nnnhhl 2:1+1 5.34 F M Y L 0.00 0.01 20.57 0.79 H14 H16 H16 H16 A A A A 150 177 180 181
4 H3E0T1C0D0 nnnnnn 1+1+1+1 9.69 V F F Y 0.00 18.18 0.00 20.57 H11 T12 H14 H16 A A A A 134 138 150 180
4 H3E0T1C0D0 nnnnnh :2+1+1 9.69 F F Y L 18.18 0.00 20.57 0.00 T12 H14 H16 H16 A A A A 138 150 180 185
4 H4E0T0C0D0 nnnhhl 2:1+1 5.34 F Y L L 0.00 20.57 0.79 0.00 H14 H16 H16 H16 A A A A 150 180 181 185
3 H0E0T0C3D0 lll 3 104.19 A G R 86.66 57.74 168.16 C1 C1 C1 A A A 4 5 6
3 H0E0T0C3D0 lnl 3 154.27 H A R 207.98 86.66 168.16 C1 C1 C1 A A A 3 4 6
2 H0E0T0C2D0 n 1+1 71.15 A G 86.66 55.64 C1 C1 A A 4 8
3 H0E0T0C3D0 lll 3 90.45 G R T 57.74 168.16 45.44 C1 C1 C1 A A A 5 6 7
3 H1E0T0C2D0 nnl 2+1 101.61 R T E 168.16 45.44 91.23 C1 C1 H5 A A A 6 7 48
4 H2E0T0C2D0 lnnnnl 2+2 57.07 T Y E S 45.44 65.53 91.23 26.07 C1 C1 H5 H5 A A A A 7 9 48 49
3 H0E0T0C3D0 lll 3 55.54 T G Y 45.44 55.64 65.53 C1 C1 C1 A A A 7 8 9
3 H0E0T0C3D0 lll 3 64.94 G Y D 55.64 65.53 73.64 C1 C1 C1 A A A 8 9 10
3 H1E0T0C2D0 nnl 2+1 77.03 G D E 55.64 73.64 101.80 C1 C1 H2 A A A 8 10 13
4 H3E0T0C1D0 nnnnnn 1+1+1+1 23.68 Y I V W 65.53 8.98 3.82 16.38 C1 H2 H5 H19 A A A A 9 14 93 195
4 H3E0T0C1D0 lnnnnn 2+1+1 37.48 Y V W D 65.53 3.82 16.38 64.19 C1 H5 H19 H19 A A A A 9 93 195 196
4 H3E0T0C1D0 nnnhhl 2:1+1 46.66 Y E S V 65.53 91.23 26.07 3.82 C1 H5 H5 H5 A A A A 9 48 49 93
4 H2E0T0C2D0 lnnnnn 2+1+1 41.13 Y D I W 65.53 73.64 8.98 16.38 C1 C1 H2 H19 A A A A 9 10 14 195
4 H3E0T0C1D0 nnnlnh 2:1+1 31.58 D N I W 73.64 27.32 8.98 16.38 C1 H2 H2 H19 A A A A 10 11 14 195
3 H2E0T0C1D0 lll 3 86.03 D N R 73.64 27.32 157.12 C1 H2 H2 A A A 10 11 12
3 H2E0T0C1D0 lnl 3 110.85 D R E 73.64 157.12 101.80 C1 H2 H2 A A A 10 12 13
3 H2E0T0C1D0 nnl 2+1 61.47 D E I 73.64 101.80 8.98 C1 H2 H2 A A A 10 13 14
4 H4E0T0C0D0 nnnhhl 2:1+1 9.28 N I V L 27.32 8.98 0.03 0.79 H2 H2 H2 H16 A A A A 11 14 15 181
4 H4E0T0C0D0 nnnnnh :2+1+1 13.37 N I L W 27.32 8.98 0.79 16.38 H2 H2 H16 H19 A A A A 11 14 181 195
4 H4E0T0C0D0 hnnnnh :2+:2 11.52 N V T L 27.32 0.03 17.95 0.79 H2 H2 H16 H16 A A A A 11 15 178 181
4 H4E0T0C0D0 nnnhhl 2:1+1 25.58 N T L N 27.32 17.95 0.79 56.27 H2 H16 H16 H16 A A A A 11 178 181 182
4 H4E0T0C0D0 nnnhhl 2:1+1 39.53 N L N H 27.32 0.79 56.27 73.76 H2 H16 H16 H16 A A A A 11 181 182 186
4 H4E0T0C0D0 nnnnnh :2+1+1 29.56 N L H W 27.32 0.79 73.76 16.38 H2 H16 H16 H19 A A A A 11 181 186 195
4 H4E0T0C0D0 nnnhhl 2:1+1 50.60 N R V T 27.32 157.12 0.03 17.95 H2 H2 H2 H16 A A A A 11 12 15 178
4 H4E0T0C0D0 nnnhhl 2:1+1 50.27 R V M A 157.12 0.03 43.00 0.91 H2 H2 H2 H16 A A A A 12 15 16 174
4 H4E0T0C0D0 lnnnnh 2+:2 72.35 R M A L 157.12 43.00 0.91 88.36 H2 H2 H16 H16 A A A A 12 16 174 175
3 H3E0T0C0D0 hhl 2:1 100.64 R E M 157.12 101.80 43.00 H2 H2 H2 A A A 12 13 16
4 H4E0T0C0D0 nnnhhl 2:1+1 66.08 R A L T 157.12 0.91 88.36 17.95 H2 H16 H16 H16 A A A A 12 174 175 178
4 H4E0T0C0D0 hnnnnh :2+:2 44.00 R V A T 157.12 0.03 0.91 17.95 H2 H2 H16 H16 A A A A 12 15 174 178
4 H4E0T0C0D0 nnnhhl 2:1+1 50.67 E I K H 101.80 8.98 72.73 19.17 H2 H2 H2 H5 A A A A 13 14 17 94
3 H3E0T0C0D0 hhl 2:1 72.51 E M K 101.80 43.00 72.73 H2 H2 H2 A A A 13 16 17
4 H4E0T0C0D0 nnnhhl 2:1+1 26.14 I K Y H 8.98 72.73 3.68 19.17 H2 H2 H2 H5 A A A A 14 17 18 94
4 H4E0T0C0D0 hnnnnh :2+:2 10.27 I Y H L 8.98 3.68 19.17 9.24 H2 H2 H5 H5 A A A A 14 18 94 97
4 H4E0T0C0D0 nnnhhl 2:1+1 3.65 I V Y F 8.98 0.03 3.68 1.90 H2 H2 H2 H14 A A A A 14 15 18 151
4 H4E0T0C0D0 nnnnnh :2+1+1 5.95 I Y L F 8.98 3.68 9.24 1.90 H2 H2 H5 H14 A A A A 14 18 97 151
4 H4E0T0C0D0 nnnhhl 2:1+1 10.30 I V H L 8.98 3.82 19.17 9.24 H2 H5 H5 H5 A A A A 14 93 94 97
4 H4E0T0C0D0 nnnnnh :2+1+1 9.61 I V L W 8.98 3.82 9.24 16.38 H2 H5 H5 H19 A A A A 14 93 97 195
4 H4E0T0C0D0 lnnnnn 2+1+1 2.92 I V F L 8.98 0.03 1.90 0.79 H2 H2 H14 H16 A A A A 14 15 151 181
4 H4E0T0C0D0 nnnnnn 1+1+1+1 7.01 I F L W 8.98 1.90 0.79 16.38 H2 H14 H16 H19 A A A A 14 151 181 195
4 H4E0T0C0D0 nnnnnn 1+1+1+1 9.12 I L F W 8.98 9.24 1.90 16.38 H2 H5 H14 H19 A A A A 14 97 151 195
4 H3E0T0C1D0 nnnhhl 2:1+1 38.16 M I H W 43.00 0.00 89.41 20.24 H2 H2 H2 C4 A A A A 16 19 20 30
4 H3E0T0C1D0 nnnnnh :2+1+1 16.04 M I W A 43.00 0.00 20.24 0.91 H2 H2 C4 H16 A A A A 16 19 30 174
4 H2E0T0C2D0 lnnnnn 2+1+1 35.63 M W A D 43.00 20.24 25.81 53.47 H2 C4 C4 H16 A A A A 16 30 32 171
4 H3E0T0C1D0 nnnnnh :2+1+1 29.40 M W D A 43.00 20.24 53.47 0.91 H2 C4 H16 H16 A A A A 16 30 171 174
3 H3E0T0C0D0 hhl 2:1 68.38 M K H 43.00 72.73 89.41 H2 H2 H2 A A A 16 17 20
4 H4E0T0C0D0 nnnhhl 2:1+1 10.98 V M I A 0.03 43.00 0.00 0.91 H2 H2 H2 H16 A A A A 15 16 19 174
3 H1E0T0C2D0 nnl 2+1 42.33 M A G 43.00 25.81 58.19 H2 C4 C4 A A A 16 32 33
4 H4E0T0C0D0 nnnhhl 2:1+1 46.44 M D A L 43.00 53.47 0.91 88.36 H2 H16 H16 H16 A A A A 16 171 174 175
4 H4E0T0C0D0 nnnhhl 2:1+1 64.99 K E H L 72.73 80.76 19.17 87.28 H2 H5 H5 H5 A A A A 17 50 94 95
4 H4E0T0C0D0 nnnhhl 2:1+1 67.97 K H L R 72.73 19.17 87.28 92.70 H2 H5 H5 H5 A A A A 17 94 95 98
4 H4E0T0C0D0 lnnnnh 2+:2 47.07 K Y H R 72.73 3.68 19.17 92.70 H2 H2 H5 H5 A A A A 17 18 94 98
3 H3E0T0C0D0 hhl 2:1 69.94 K H Y 72.73 89.41 47.68 H2 H2 H2 A A A 17 20 21
4 H4E0T0C0D0 nnnhhl 2:1+1 54.20 K Y Y R 72.73 3.68 47.68 92.70 H2 H2 H2 H5 A A A A 17 18 21 98
4 H4E0T0C0D0 nnnhhl 2:1+1 35.84 Y Y K D 3.68 47.68 31.44 60.55 H2 H2 H2 H5 A A A A 18 21 22 102
4 H4E0T0C0D0 nnnnnh :2+1+1 25.09 Y K D E 3.68 31.44 60.55 4.67 H2 H2 H5 H14 A A A A 18 22 102 152
4 H4E0T0C0D0 nnnhhl 2:1+1 8.87 Y I K G 3.68 0.00 31.44 0.36 H2 H2 H2 H14 A A A A 18 19 22 155
4 H4E0T0C0D0 hnnnnh :2+:2 10.04 Y K E G 3.68 31.44 4.67 0.36 H2 H2 H14 H14 A A A A 18 22 152 155
4 H4E0T0C0D0 nnnnnh :2+1+1 1.40 V Y F M 0.03 3.68 1.90 0.01 H2 H2 H14 H16 A A A A 15 18 151 177
4 H4E0T0C0D0 nnnhhl 2:1+1 0.93 V Y I M 0.03 3.68 0.00 0.01 H2 H2 H2 H16 A A A A 15 18 19 177
4 H4E0T0C0D0 nnnhhl 2:1+1 31.20 Y H L R 3.68 19.17 9.24 92.70 H2 H5 H5 H5 A A A A 18 94 97 98
4 H4E0T0C0D0 nnnhhl 2:1+1 26.79 Y L R G 3.68 9.24 92.70 1.52 H2 H5 H5 H5 A A A A 18 97 98 101
4 H4E0T0C0D0 nnnhhl 2:1+1 39.61 Y R G D 3.68 92.70 1.52 60.55 H2 H5 H5 H5 A A A A 18 98 101 102
4 H4E0T0C0D0 hnnnnh :2+:2 51.15 Y Y R D 3.68 47.68 92.70 60.55 H2 H2 H5 H5 A A A A 18 21 98 102
4 H4E0T0C0D0 lnnnnn 2+1+1 17.61 Y G D E 3.68 1.52 60.55 4.67 H2 H5 H5 H14 A A A A 18 101 102 152
4 H4E0T0C0D0 nnnhhl 2:1+1 2.65 Y F E G 3.68 1.90 4.67 0.36 H2 H14 H14 H14 A A A A 18 151 152 155
4 H4E0T0C0D0 nnnnnh :2+1+1 1.49 Y F G M 3.68 1.90 0.36 0.01 H2 H14 H14 H16 A A A A 18 151 155 177
4 H4E0T0C0D0 lnnnnn 2+1+1 1.01 Y I G M 3.68 0.00 0.36 0.01 H2 H2 H14 H16 A A A A 18 19 155 177
5 H5E0T0C0D0 hnnnnnnnhn :2+:2+1 0.40 I G C I M 0.00 0.43 0.00 1.58 0.01 H2 H14 H14 H16 H16 A A A A A 19 154 158 173 177
5 H5E0T0C0D0 lhnnhnnnnn 2:1+1+1 0.16 I G G C M 0.00 0.43 0.36 0.00 0.01 H2 H14 H14 H14 H16 A A A A A 19 154 155 158 177
4 H4E0T0C0D0 nnnhhl 2:1+1 7.89 I K L C 0.00 31.44 0.11 0.00 H2 H2 H2 H14 A A A A 19 22 23 158
4 H4E0T0C0D0 nnnnnh :2+1+1 0.03 I L C V 0.00 0.11 0.00 0.00 H2 H2 H14 H16 A A A A 19 23 158 170
4 H4E0T0C0D0 hnnnnh :2+:2 7.95 I K G C 0.00 31.44 0.36 0.00 H2 H2 H14 H14 A A A A 19 22 155 158
4 H4E0T0C0D0 nnnnnh :2+1+1 0.40 I C V I 0.00 0.00 0.00 1.58 H2 H14 H16 H16 A A A A 19 158 170 173
4 H3E0T0C1D0 nnnhhl 2:1+1 27.44 I H L W 0.00 89.41 0.11 20.24 H2 H2 H2 C4 A A A A 19 20 23 30
4 H3E0T0C1D0 nnnnnh :2+1+1 5.09 I L W V 0.00 0.11 20.24 0.00 H2 H2 C4 H16 A A A A 19 23 30 170
4 H3E0T0C1D0 nnnnnh :2+1+1 5.29 I W V A 0.00 20.24 0.00 0.91 H2 C4 H16 H16 A A A A 19 30 170 174
4 H4E0T0C0D0 hnnnnh :2+:2 0.24 V I A M 0.03 0.00 0.91 0.01 H2 H2 H16 H16 A A A A 15 19 174 177
4 H4E0T0C0D0 nnnhhl 2:1+1 0.62 I V I A 0.00 0.00 1.58 0.91 H2 H16 H16 H16 A A A A 19 170 173 174
4 H4E0T0C0D0 nnnhhl 2:1+1 0.62 I I A M 0.00 1.58 0.91 0.01 H2 H16 H16 H16 A A A A 19 173 174 177
4 H3E0T0C1D0 nnnhhl 2:1+1 53.03 H L S Y 89.41 0.11 65.43 57.18 H2 H2 H2 C4 A A A A 20 23 24 28
4 H2E0T0C2D0 lnnnnh 2+:2 41.73 H L Y W 89.41 0.11 57.18 20.24 H2 H2 C4 C4 A A A A 20 23 28 30
3 H3E0T0C0D0 hhl 2:1 67.51 H Y S 89.41 47.68 65.43 H2 H2 H2 A A A 20 21 24
3 H2E0T1C0D0 nhl 2:1 80.82 Y S Q 47.68 65.43 129.34 H2 H2 T3 A A A 21 24 25
3 H2E0T1C0D0 nnl 2+1 69.49 Y K Q 47.68 31.44 129.34 H2 H2 T3 A A A 21 22 25
4 H4E0T0C0D0 nnnhhl 2:1+1 25.89 K G V V 31.44 0.36 41.27 30.47 H2 H14 H14 H14 A A A A 22 155 156 159
4 H4E0T0C0D0 nnnhhl 2:1+1 15.57 K G C V 31.44 0.36 0.00 30.47 H2 H14 H14 H14 A A A A 22 155 158 159
4 H3E0T1C0D0 lnnnnn 2+1+1 50.04 K L R V 31.44 0.11 138.13 30.47 H2 H2 T3 H14 A A A A 22 23 26 159
4 H4E0T0C0D0 lnnnnl 2+2 15.50 K L C V 31.44 0.11 0.00 30.47 H2 H2 H14 H14 A A A A 22 23 158 159
4 H2E0T2C0D0 lnnlnl 4 74.75 K L Q R 31.44 0.11 129.34 138.13 H2 H2 T3 T3 A A A A 22 23 25 26
4 H4E0T0C0D0 nnnnnh :2+1+1 32.80 K D S E 31.44 60.55 34.53 4.67 H2 H5 H5 H14 A A A A 22 102 105 152
4 H4E0T0C0D0 nnnhhl 2:1+1 19.44 K E G V 31.44 4.67 0.36 41.27 H2 H14 H14 H14 A A A A 22 152 155 156
4 H1E0T2C1D0 llnlnn 3+1 61.09 L R G Y 0.11 138.13 48.94 57.18 H2 T3 T3 C4 A A A A 23 26 27 28
4 H2E0T1C1D0 lnnnnl 2+2 42.91 L S G Y 0.11 65.43 48.94 57.18 H2 H2 T3 C4 A A A A 23 24 27 28
4 H2E0T0C2D0 lnnnnn 2+1+1 19.38 L Y W V 0.11 57.18 20.24 0.00 H2 C4 C4 H16 A A A A 23 28 30 170
4 H3E0T0C1D0 nnnnnn 1+1+1+1 24.34 L Y V V 0.11 57.18 40.09 0.00 H2 C4 H14 H16 A A A A 23 28 162 170
3 H2E0T1C0D0 lll 3 64.96 L S Q 0.11 65.43 129.34 H2 H2 T3 A A A 23 24 25
5 H5E0T0C0D0 lhnnhnnnnn 2:1+1+1 14.13 L C V V V 0.11 0.00 30.47 40.09 0.00 H2 H14 H14 H14 H16 A A A A A 23 158 159 162 170
3 H0E0T1C2D0 lll 3 86.89 G Y E 48.94 57.18 154.54 T3 C4 C4 A A A 27 28 29
4 H0E0T0C4D0 llnlll 4 83.58 Y E W D 57.18 154.54 20.24 102.36 C4 C4 C4 C4 A A A A 28 29 30 31
4 H1E0T0C3D0 lnnnnl 2+2 44.19 Y W P V 57.18 20.24 99.34 0.00 C4 C4 C15 H16 A A A A 28 30 168 170
4 H2E0T0C2D0 nnnnnn 1+1+1+1 29.68 Y V S V 57.18 40.09 21.46 0.00 C4 H14 C15 H16 A A A A 28 162 167 170
4 H1E0T0C3D0 lnnlnn 3+1 44.50 Y S P V 57.18 21.46 99.34 0.00 C4 C15 C15 H16 A A A A 28 167 168 170
4 H2E0T0C2D0 lnnlnn 3+1 43.26 W P V D 20.24 99.34 0.00 53.47 C4 C15 H16 H16 A A A A 30 168 170 171
4 H3E0T0C1D0 nnnhhl 2:1+1 18.65 W V D A 20.24 0.00 53.47 0.91 C4 H16 H16 H16 A A A A 30 170 171 174
3 H1E0T0C2D0 nnl 2+1 58.69 W D D 20.24 102.36 53.47 C4 C4 H16 A A A 30 31 171
2 H0E0T0C2D0 n 1+1 110.13 D D 102.36 117.91 C4 C4 A A 31 34
4 H0E0T0C4D0 llnlll 4 100.51 G D D V 58.19 117.91 92.39 133.54 C4 C4 C4 C4 A A A A 33 34 35 36
4 H0E0T0C4D0 llnlll 4 114.82 D D V E 117.91 92.39 133.54 115.45 C4 C4 C4 C4 A A A A 34 35 36 37
3 H0E0T0C3D0 lnl 3 107.46 D E N 92.39 115.45 114.55 C4 C4 C4 A A A 35 37 39
3 H0E0T0C3D0 lll 3 124.32 V E E 133.54 115.45 123.96 C4 C4 C4 A A A 36 37 38
3 H0E0T0C3D0 lll 3 117.99 E E N 115.45 123.96 114.55 C4 C4 C4 A A A 37 38 39
3 H0E0T0C3D0 lll 3 135.84 E N R 123.96 114.55 169.01 C4 C4 C4 A A A 38 39 40
2 H0E0T0C2D0 l 2 113.91 N T 114.55 113.27 C4 C4 A A 39 41
3 H0E0T0C3D0 nnl 2+1 117.14 R A P 169.01 59.61 122.79 C4 C4 C4 A A A 40 43 44
2 H0E0T0C2D0 l 2 133.70 T E 113.27 154.13 C4 C4 A A 41 42
2 H0E0T0C2D0 l 2 106.87 E A 154.13 59.61 C4 C4 A A 42 43
3 H0E0T0C3D0 lll 3 107.07 A P E 59.61 122.79 138.80 C4 C4 C4 A A A 43 44 45
3 H1E0T0C2D0 lll 3 89.33 E G T 138.80 24.84 104.36 C4 C4 H5 A A A 45 46 47
3 H2E0T0C1D0 lll 3 73.48 G T E 24.84 104.36 91.23 C4 H5 H5 A A A 46 47 48
3 H2E0T0C1D0 nhl 2:1 69.99 G T E 24.84 104.36 80.76 C4 H5 H5 A A A 46 47 50
3 H2E0T0C1D0 lnl 3 47.38 G E S 24.84 91.23 26.07 C4 H5 H5 A A A 46 48 49
3 H2E0T0C1D0 nnl 2+1 43.89 G S E 24.84 26.07 80.76 C4 H5 H5 A A A 46 49 50
3 H3E0T0C0D0 hhl 2:1 85.90 T E V 104.36 80.76 72.59 H5 H5 H5 A A A 47 50 92
3 H3E0T0C0D0 hhl 2:1 89.39 T E V 104.36 91.23 72.59 H5 H5 H5 A A A 47 48 92
4 H4E0T0C0D0 lhhlhl 4 48.43 E S V V 91.23 26.07 72.59 3.82 H5 H5 H5 H5 A A A A 48 49 92 93
3 H3E0T0C0D0 lll 3 59.81 S E V 26.07 80.76 72.59 H5 H5 H5 A A A 49 50 92
3 H3E0T0C0D0 hhl 2:1 42.00 S E H 26.07 80.76 19.17 H5 H5 H5 A A A 49 50 94
3 H3E0T0C0D0 hhl 2:1 16.35 S V H 26.07 3.82 19.17 H5 H5 H5 A A A 49 93 94
3 H3E0T0C0D0 hhl 2:1 80.21 E V L 80.76 72.59 87.28 H5 H5 H5 A A A 50 92 95
4 H4E0T0C0D0 nnnhhl 2:1+1 23.13 V V T V 72.59 3.82 4.15 11.95 H5 H5 H5 H19 A A A A 92 93 96 199
4 H3E0T0C1D0 nnnnnh :2+1+1 36.25 V T V P 72.59 4.15 11.95 56.29 H5 H5 H19 C20 A A A A 92 96 199 204
3 H3E0T0C0D0 hhl 2:1 54.67 V L T 72.59 87.28 4.15 H5 H5 H5 A A A 92 95 96
4 H4E0T0C0D0 hnnnnh :2+:2 7.82 V L W F 3.82 9.24 16.38 1.84 H5 H5 H19 H19 A A A A 93 97 195 198
4 H4E0T0C0D0 nnnhhl 2:1+1 4.76 V T L F 3.82 4.15 9.24 1.84 H5 H5 H5 H19 A A A A 93 96 97 198
4 H4E0T0C0D0 nnnhhl 2:1+1 24.09 V W D V 3.82 16.38 64.19 11.95 H5 H19 H19 H19 A A A A 93 195 196 199
4 H4E0T0C0D0 lnnnnh 2+:2 5.44 V T F V 3.82 4.15 1.84 11.95 H5 H5 H19 H19 A A A A 93 96 198 199
4 H4E0T0C0D0 nnnhhl 2:1+1 8.50 V W F V 3.82 16.38 1.84 11.95 H5 H19 H19 H19 A A A A 93 195 198 199
3 H3E0T0C0D0 hhl 2:1 100.27 L R Q 87.28 92.70 120.84 H5 H5 H5 A A A 95 98 99
3 H3E0T0C0D0 hhl 2:1 70.76 L T Q 87.28 4.15 120.84 H5 H5 H5 A A A 95 96 99
4 H4E0T0C0D0 nnnhhl 2:1+1 9.66 T L A F 4.15 9.24 23.40 1.84 H5 H5 H5 H19 A A A A 96 97 100 198
4 H3E0T0C1D0 nnnnnh :2+1+1 33.27 T A F Y 4.15 23.40 1.84 103.71 H5 H5 H19 C20 A A A A 96 100 198 202
3 H3E0T0C0D0 hhl 2:1 49.46 T Q A 4.15 120.84 23.40 H5 H5 H5 A A A 96 99 100
4 H3E0T0C1D0 lnnnnn 2+1+1 30.41 T F V Y 4.15 1.84 11.95 103.71 H5 H19 H19 C20 A A A A 96 198 199 202
4 H2E0T0C2D0 lnnnnn 2+1+1 44.02 T V Y P 4.15 11.95 103.71 56.29 H5 H19 C20 C20 A A A A 96 199 202 204
3 H2E0T0C1D0 nhn :2+1 60.43 T Q P 4.15 120.84 56.29 H5 H5 C20 A A A 96 99 204
4 H4E0T0C0D0 nnnhhl 2:1+1 11.41 L A G V 9.24 23.40 1.52 11.46 H5 H5 H5 H14 A A A A 97 100 101 148
4 H4E0T0C0D0 nnnnnh :2+1+1 11.48 L A V F 9.24 23.40 11.46 1.84 H5 H5 H14 H19 A A A A 97 100 148 198
4 H4E0T0C0D0 nnnhhl 2:1+1 5.99 L I V F 9.24 1.35 11.46 1.90 H5 H14 H14 H14 A A A A 97 147 148 151
4 H4E0T0C0D0 nnnnnh :2+1+1 7.22 L I F W 9.24 1.35 1.90 16.38 H5 H14 H14 H19 A A A A 97 147 151 195
3 H3E0T0C0D0 hhl 2:1 91.36 R Q D 92.70 120.84 60.55 H5 H5 H5 A A A 98 99 102
3 H3E0T0C0D0 hhl 2:1 86.82 Q D D 120.84 60.55 79.08 H5 H5 H5 A A A 99 102 103
3 H3E0T0C0D0 hhl 2:1 74.44 Q A D 120.84 23.40 79.08 H5 H5 H5 A A A 99 100 103
4 H4E0T0C0D0 nnnhhl 2:1+1 22.56 A G F V 23.40 1.52 53.87 11.46 H5 H5 H5 H14 A A A A 100 101 104 148
3 H3E0T0C0D0 hhl 2:1 52.12 A D F 23.40 79.08 53.87 H5 H5 H5 A A A 100 103 104
4 H4E0T0C0D0 nnnhhl 2:1+1 23.65 G F S E 1.52 53.87 34.53 4.67 H5 H5 H5 H14 A A A A 101 104 105 152
4 H4E0T0C0D0 hnnnnh :2+:2 17.88 G F V E 1.52 53.87 11.46 4.67 H5 H5 H14 H14 A A A A 101 104 148 152
4 H4E0T0C0D0 nnnhhl 2:1+1 25.32 G D S E 1.52 60.55 34.53 4.67 H5 H5 H5 H14 A A A A 101 102 105 152
3 H3E0T0C0D0 hhl 2:1 93.29 D S R 60.55 34.53 184.78 H5 H5 H5 A A A 102 105 106
3 H3E0T0C0D0 hhl 2:1 108.14 D D R 60.55 79.08 184.78 H5 H5 H5 A A A 102 103 106
3 H3E0T0C0D0 hhl 2:1 152.02 D R R 79.08 184.78 192.21 H5 H5 H5 A A A 103 106 107
3 H3E0T0C0D0 hhl 2:1 108.39 D F R 79.08 53.87 192.21 H5 H5 H5 A A A 103 104 107
4 H4E0T0C0D0 nnnhhl 2:1+1 26.77 F G V A 53.87 34.74 11.46 7.02 H5 H14 H14 H14 A A A A 104 145 148 149
4 H4E0T0C0D0 nnnhhl 2:1+1 19.25 F V A E 53.87 11.46 7.02 4.67 H5 H14 H14 H14 A A A A 104 148 149 152
4 H3E0T1C0D0 nnnnnh :2+1+1 24.13 F F A E 53.87 30.95 7.02 4.67 H5 T7 H14 H14 A A A A 104 112 149 152
3 H2E0T0C1D0 nhl 2:1 108.26 F R Y 53.87 192.21 78.69 H5 H5 C6 A A A 104 107 108
3 H1E0T1C1D0 nnn 1+1+1 54.50 F Y F 53.87 78.69 30.95 H5 C6 T7 A A A 104 108 112
3 H2E0T0C1D0 nnl 2+1 55.70 F S Y 53.87 34.53 78.69 H5 H5 C6 A A A 104 105 108
3 H1E0T1C1D0 nnl 2+1 106.96 S Y R 34.53 78.69 207.66 H5 C6 T7 A A A 105 108 109
3 H2E0T1C0D0 nnl 2+1 142.32 S R R 34.53 184.78 207.66 H5 H5 T7 A A A 105 106 109
3 H2E0T1C0D0 lnl 3 194.88 R R R 184.78 192.21 207.66 H5 H5 T7 A A A 106 107 109
3 H1E0T1C1D0 lll 3 159.52 R Y R 192.21 78.69 207.66 H5 C6 T7 A A A 107 108 109
4 H1E0T2C1D0 llnlnn 3+1 60.43 Y D F A 78.69 72.35 30.95 59.74 C6 T7 T7 H8 A A A A 108 111 112 113
3 H0E0T2C1D0 lnl 3 114.46 Y R D 78.69 192.34 72.35 C6 T7 T7 A A A 108 110 111
3 H0E0T2C1D0 lll 3 159.56 Y R R 78.69 207.66 192.34 C6 T7 T7 A A A 108 109 110
3 H1E0T2C0D0 nnl 2+1 128.81 R D E 192.34 72.35 121.73 T7 T7 H8 A A A 110 111 114
3 H1E0T2C0D0 nnl 2+1 61.48 D F M 72.35 30.95 81.15 T7 T7 H8 A A A 111 112 115
3 H2E0T1C0D0 lnl 3 84.61 D A E 72.35 59.74 121.73 T7 H8 H8 A A A 111 113 114
3 H2E0T1C0D0 nnl 2+1 91.74 D E M 72.35 121.73 81.15 T7 H8 H8 A A A 111 114 115
4 H3E0T1C0D0 nnnlnh 2:1+1 37.19 F A S V 30.95 59.74 16.78 41.27 T7 H8 H8 H14 A A A A 112 113 116 156
3 H2E0T0C1D0 nhl 2:1 59.46 A S S 59.74 16.78 101.85 H8 H8 C9 A A A 113 116 117
3 H2E0T0C1D0 nnl 2+1 94.44 A E S 59.74 121.73 101.85 H8 H8 C9 A A A 113 114 117
3 H2E0T0C1D0 lnl 3 101.58 E M S 121.73 81.15 101.85 H8 H8 C9 A A A 114 115 117
5 H4E0T1C0D0 hnnnnnnnnn :2+1+1+1 32.22 F M V L F 30.95 81.15 15.00 25.75 8.27 T7 H8 H11 H11 H14 A A A A A 112 115 133 137 153
3 H2E0T1C0D0 nnl 2+1 42.96 F M S 30.95 81.15 16.78 T7 H8 H8 A A A 112 115 116
3 H2E0T0C1D0 lll 3 66.59 M S S 81.15 16.78 101.85 H8 H8 C9 A A A 115 116 117
3 H1E0T0C2D0 lnl 3 111.96 M S Q 81.15 101.85 152.88 H8 C9 C9 A A A 115 117 118
3 H1E0T0C2D0 nnl 2+1 86.72 M Q L 81.15 152.88 26.12 H8 C9 C9 A A A 115 118 119
4 H3E0T0C1D0 nnnnnn 1+1+1+1 32.64 M L V F 81.15 26.12 15.00 8.27 H8 C9 H11 H14 A A A A 115 119 133 153
3 H2E0T0C1D0 nnl 2+1 41.35 M S L 81.15 16.78 26.12 H8 H8 C9 A A A 115 116 119
4 H3E0T0C1D0 nnnnnh :2+1+1 21.66 S L M E 16.78 26.12 10.59 33.13 H8 C9 H14 H14 A A A A 116 119 157 160
4 H4E0T0C0D0 nnnhhl 2:1+1 25.44 S V M E 16.78 41.27 10.59 33.13 H8 H14 H14 H14 A A A A 116 156 157 160
3 H2E0T0C1D0 nnl 2+1 50.59 S S E 16.78 101.85 33.13 H8 C9 H14 A A A 116 117 160
3 H1E0T0C2D0 nnl 2+1 95.95 Q L R 152.88 26.12 108.84 C9 C9 H11 A A A 118 119 129
4 H3E0T0C1D0 nnnnnh :2+1+1 43.67 L A R M 26.12 29.14 108.84 10.59 C9 H11 H11 H14 A A A A 119 126 129 157
4 H3E0T0C1D0 nnnnnh :2+1+1 40.14 L R V M 26.12 108.84 15.00 10.59 C9 H11 H11 H14 A A A A 119 129 133 157
4 H2E0T0C2D0 lnnnnh 2+:2 30.37 L L M E 26.12 51.63 10.59 33.13 C9 C9 H14 H14 A A A A 119 121 157 160
4 H3E0T0C1D0 nnnnnh :2+1+1 15.00 L V F M 26.12 15.00 8.27 10.59 C9 H11 H14 H14 A A A A 119 133 153 157
3 H1E0T0C2D0 nnl 2+1 95.31 L H R 26.12 150.97 108.84 C9 C9 H11 A A A 119 120 129
3 H0E0T0C3D0 lll 3 76.24 L H L 26.12 150.97 51.63 C9 C9 C9 A A A 119 120 121
3 H0E0T1C2D0 lll 3 85.45 H L T 150.97 51.63 53.74 C9 C9 T10 A A A 120 121 122
4 H3E0T0C1D0 nnnhhl 2:1+1 24.54 L M E S 51.63 10.59 33.13 2.81 C9 H14 H14 H14 A A A A 121 157 160 161
4 H3E0T0C1D0 nnnnnh :2+1+1 25.13 L M S L 51.63 10.59 2.81 35.50 C9 H14 H14 H16 A A A A 121 157 161 169
4 H3E0T0C1D0 nnnhhl 2:1+1 67.82 L E S R 51.63 33.13 2.81 183.70 C9 H14 H14 H14 A A A A 121 160 161 164
4 H2E0T0C2D0 nnnlnh 2:1+1 71.81 L S R M 51.63 2.81 183.70 49.10 C9 H14 H14 C15 A A A A 121 161 164 166
4 H2E0T0C2D0 nnnnnn 1+1+1+1 34.76 L S M L 51.63 2.81 49.10 35.50 C9 H14 C15 H16 A A A A 121 161 166 169
4 H1E0T1C2D0 lnnnnn 2+1+1 47.49 L T M L 51.63 53.74 49.10 35.50 C9 T10 C15 H16 A A A A 121 122 166 169
4 H3E0T0C1D0 nnnhhl 2:1+1 99.66 L E N R 51.63 33.13 130.19 183.70 C9 H14 H14 H14 A A A A 121 160 163 164
4 H1E0T3C0D0 llnlnl 4 89.56 T P F A 53.74 119.65 155.71 29.14 T10 T10 T10 H11 A A A A 122 123 124 126
3 H0E0T2C1D0 nnl 2+1 74.16 T P M 53.74 119.65 49.10 T10 T10 C15 A A A 122 123 166
3 H2E0T1C0D0 nnn 1+1+1 39.46 T A L 53.74 29.14 35.50 T10 H11 H16 A A A 122 126 169
3 H1E0T2C0D0 lll 3 90.03 F T A 155.71 85.24 29.14 T10 T10 H11 A A A 124 125 126
3 H2E0T1C0D0 lll 3 81.35 T A R 85.24 29.14 129.66 T10 H11 H11 A A A 125 126 127
3 H2E0T1C0D0 nhl 2:1 74.41 T A R 85.24 29.14 108.84 T10 H11 H11 A A A 125 126 129
3 H2E0T1C0D0 lnl 3 88.81 T R G 85.24 129.66 51.54 T10 H11 H11 A A A 125 127 128
3 H2E0T1C0D0 nnl 2+1 81.87 T G R 85.24 51.54 108.84 T10 H11 H11 A A A 125 128 129
5 H5E0T0C0D0 hnnnnnnnhn :2+:2+1 13.66 A F M I W 29.14 8.34 10.59 1.58 18.65 H11 H11 H14 H16 H16 A A A A A 126 130 157 173 176
4 H4E0T0C0D0 nnnhhl 2:1+1 39.23 A R F M 29.14 108.84 8.34 10.59 H11 H11 H11 H14 A A A A 126 129 130 157
4 H4E0T0C0D0 nnnhhl 2:1+1 46.45 A R F W 29.14 129.66 8.34 18.65 H11 H11 H11 H16 A A A A 126 127 130 176
5 H5E0T0C0D0 hhnnhnnnnn :3+1+1 19.09 A M L I W 29.14 10.59 35.50 1.58 18.65 H11 H14 H16 H16 H16 A A A A A 126 157 169 173 176
4 H4E0T0C0D0 nnnhhl 2:1+1 79.54 R L W E 129.66 88.36 18.65 81.48 H11 H16 H16 H16 A A A A 127 175 176 179
3 H3E0T0C0D0 hhl 2:1 58.58 R F A 129.66 8.34 37.73 H11 H11 H11 A A A 127 130 131
3 H3E0T0C0D0 hhl 2:1 72.98 R G A 129.66 51.54 37.73 H11 H11 H11 A A A 127 128 131
3 H3E0T0C0D0 hhl 2:1 54.41 G A T 51.54 37.73 73.96 H11 H11 H11 A A A 128 131 132
3 H3E0T0C0D0 hhl 2:1 78.11 G R T 51.54 108.84 73.96 H11 H11 H11 A A A 128 129 132
4 H4E0T0C0D0 nnnhhl 2:1+1 35.69 R F V M 108.84 8.34 15.00 10.59 H11 H11 H11 H14 A A A A 129 130 133 157
3 H3E0T0C0D0 hhl 2:1 65.93 R T V 108.84 73.96 15.00 H11 H11 H11 A A A 129 132 133
4 H4E0T0C0D0 nnnhhl 2:1+1 39.22 A V E Y 37.73 0.00 98.60 20.57 H11 H11 H11 H16 A A A A 131 134 135 180
4 H4E0T0C0D0 nnnhhl 2:1+1 16.66 F A V Y 8.34 37.73 0.00 20.57 H11 H11 H11 H16 A A A A 130 131 134 180
3 H3E0T0C0D0 hhl 2:1 70.10 A T E 37.73 73.96 98.60 H11 H11 H11 A A A 131 132 135
3 H3E0T0C0D0 hhl 2:1 94.55 T E E 73.96 98.60 111.10 H11 H11 H11 A A A 132 135 136
3 H3E0T0C0D0 hhl 2:1 66.69 T V E 73.96 15.00 111.10 H11 H11 H11 A A A 132 133 136
4 H4E0T0C0D0 nnnhhl 2:1+1 7.90 F V V F 8.34 15.00 0.00 8.27 H11 H11 H11 H14 A A A A 130 133 134 153
4 H4E0T0C0D0 hnnnnh :2+:2 10.55 F V F M 8.34 15.00 8.27 10.59 H11 H11 H14 H14 A A A A 130 133 153 157
4 H4E0T0C0D0 nnnhhl 2:1+1 12.25 V V L F 15.00 0.00 25.75 8.27 H11 H11 H11 H14 A A A A 133 134 137 153
3 H3E0T0C0D0 hhl 2:1 50.62 V E L 15.00 111.10 25.75 H11 H11 H11 A A A 133 136 137
4 H3E0T1C0D0 lnnnnn 2+1+1 34.34 V E F Y 0.00 98.60 18.18 20.57 H11 H11 T12 H16 A A A A 134 135 138 180
3 H2E0T1C0D0 nnl 2+1 129.63 E E R 98.60 111.10 179.18 H11 H11 T12 A A A 135 136 139
3 H2E0T1C0D0 nnn 1+1+1 130.91 E R R 111.10 179.18 102.45 H11 T12 H14 A A A 136 139 146
3 H3E0T0C0D0 nnl 2+1 79.77 E L R 111.10 25.75 102.45 H11 H11 H14 A A A 136 137 146
3 H1E0T2C0D0 nnl 2+1 140.98 R D R 179.18 141.32 102.45 T12 T12 H14 A A A 139 140 146
3 H1E0T1C1D0 nnl 2+1 95.11 D G R 141.32 41.56 102.45 T12 C13 H14 A A A 140 141 146
5 H1E0T1C3D0 nnnnllnlnn 3+1+1 53.03 F G V N R 18.18 41.56 25.28 77.69 102.45 T12 C13 C13 C13 H14 A A A A A 138 141 142 143 146
5 H2E0T1C2D0 lnnnnnnlnn 2+2+1 44.99 F V N R I 18.18 25.28 77.69 102.45 1.35 T12 C13 C13 H14 H14 A A A A A 138 142 143 146 147
4 H2E0T0C2D0 lnnnnn 2+1+1 42.47 V N I W 25.28 77.69 1.35 65.54 C13 C13 H14 H16 A A A A 142 143 147 188
4 H2E0T1C1D0 nnnnnn 1+1+1+1 11.20 F V I L 18.18 25.28 1.35 0.00 T12 C13 H14 H16 A A A A 138 142 147 185
4 H3E0T0C1D0 nnnnnh :2+1+1 23.04 V I L W 25.28 1.35 0.00 65.54 C13 H14 H16 H16 A A A A 142 147 185 188
4 H3E0T0C1D0 nnnhhl 2:1+1 42.64 V H L W 25.28 79.73 0.00 65.54 C13 H16 H16 H16 A A A A 142 184 185 188
4 H3E0T0C1D0 nnnlnh 2:1+1 40.83 N W I W 77.69 18.72 1.35 65.54 C13 H14 H14 H16 A A A A 143 144 147 188
3 H2E0T0C1D0 lll 3 43.72 N W G 77.69 18.72 34.74 C13 H14 H14 A A A 143 144 145
3 H2E0T0C1D0 lnl 3 71.63 N G R 77.69 34.74 102.45 C13 H14 H14 A A A 143 145 146
4 H4E0T0C0D0 lnnnnh 2+:2 22.45 W I W I 18.72 1.35 65.54 4.20 H14 H14 H16 H16 A A A A 144 147 188 189
4 H4E0T0C0D0 nnnnnh :2+1+1 10.16 W I I W 18.72 1.35 4.20 16.38 H14 H14 H16 H19 A A A A 144 147 189 195
4 H3E0T1C0D0 lnnnnn 2+1+1 43.92 W W I N 18.72 65.54 4.20 87.23 H14 H16 H16 T17 A A A A 144 188 189 192
4 H3E0T1C0D0 nnnnnn 1+1+1+1 33.60 W I N A 18.72 4.20 87.23 24.26 H14 H16 T17 H19 A A A A 144 189 192 197
4 H3E0T0C1D0 lnnnnn 2+1+1 12.74 W I G W 18.72 4.20 11.68 16.38 H14 H16 C18 H19 A A A A 144 189 194 195
4 H3E0T0C1D0 nnnnnn 1+1+1+1 14.71 W I G A 18.72 4.20 11.68 24.26 H14 H16 C18 H19 A A A A 144 189 194 197
3 H3E0T0C0D0 hhl 2:1 10.51 W I V 18.72 1.35 11.46 H14 H14 H14 A A A 144 147 148
3 H3E0T0C0D0 hhl 2:1 21.64 W G V 18.72 34.74 11.46 H14 H14 H14 A A A 144 145 148
3 H3E0T0C0D0 nhn :2+1 10.67 W V F 18.72 11.46 1.84 H14 H14 H19 A A A 144 148 198
3 H2E0T0C1D0 nnl 2+1 52.39 W G Y 18.72 34.74 103.71 H14 H14 C20 A A A 144 145 202
4 H3E0T0C1D0 nnnlnh 2:1+1 12.16 W G W F 18.72 11.68 16.38 1.84 H14 C18 H19 H19 A A A A 144 194 195 198
4 H3E0T0C1D0 lnnnnn 2+1+1 14.12 W G A F 18.72 11.68 24.26 1.84 H14 C18 H19 H19 A A A A 144 194 197 198
4 H4E0T0C0D0 nnnhhl 2:1+1 41.65 W A F L 18.72 24.26 1.84 121.79 H14 H19 H19 H19 A A A A 144 197 198 201
4 H3E0T0C1D0 nnnlnh 2:1+1 61.52 W F L Y 18.72 1.84 121.79 103.71 H14 H19 H19 C20 A A A A 144 198 201 202
3 H3E0T0C0D0 hhl 2:1 48.07 G R A 34.74 102.45 7.02 H14 H14 H14 A A A 145 146 149
3 H3E0T0C0D0 hhl 2:1 6.01 V F E 11.46 1.90 4.67 H14 H14 H14 A A A 148 151 152
4 H3E0T1C0D0 nnnhhl 2:1+1 12.73 F A E F 30.95 7.02 4.67 8.27 T7 H14 H14 H14 A A A A 112 149 152 153
4 H3E0T1C0D0 nnnhhl 2:1+1 21.29 F E F V 30.95 4.67 8.27 41.27 T7 H14 H14 H14 A A A A 112 152 153 156
4 H4E0T0C0D0 nnnhhl 2:1+1 0.67 F G G M 1.90 0.43 0.36 0.01 H14 H14 H14 H16 A A A A 151 154 155 177
3 H3E0T0C0D0 hhl 2:1 34.96 V V E 41.27 30.47 33.13 H14 H14 H14 A A A 156 159 160
3 H3E0T0C0D0 hhl 2:1 20.04 F V M 8.27 41.27 10.59 H14 H14 H14 A A A 153 156 157
5 H5E0T0C0D0 nnnhhhnlnn 2:1+:2 10.10 M C S L I 10.59 0.00 2.81 35.50 1.58 H14 H14 H14 H16 H16 A A A A A 157 158 161 169 173
4 H4E0T0C0D0 nnnhhl 2:1+1 3.15 G M C I 0.43 10.59 0.00 1.58 H14 H14 H14 H16 A A A A 154 157 158 173
4 H4E0T0C0D0 nnnnnh :2+1+1 5.23 F G M I 8.34 0.43 10.59 1.58 H11 H14 H14 H16 A A A A 130 154 157 173
4 H4E0T0C0D0 nnnhhl 2:1+1 6.91 F F G M 8.34 8.27 0.43 10.59 H11 H14 H14 H14 A A A A 130 153 154 157
5 H5E0T0C0D0 nnnhhhnlnn 2:1+:2 7.98 C S L V I 0.00 2.81 35.50 0.00 1.58 H14 H14 H16 H16 H16 A A A A A 158 161 169 170 173
4 H4E0T0C0D0 nnnhhl 2:1+1 10.73 C S V V 0.00 2.81 40.09 0.00 H14 H14 H14 H16 A A A A 158 161 162 170
3 H3E0T0C0D0 hhl 2:1 66.92 V V N 30.47 40.09 130.19 H14 H14 H14 A A A 159 162 163
3 H3E0T0C0D0 hhl 2:1 64.60 V E N 30.47 33.13 130.19 H14 H14 H14 A A A 159 160 163
4 H3E0T0C1D0 lnnnnn 2+1+1 23.00 S V M V 2.81 40.09 49.10 0.00 H14 H14 C15 H16 A A A A 161 162 166 170
4 H3E0T0C1D0 lnnnnn 2+1+1 21.85 S M L V 2.81 49.10 35.50 0.00 H14 C15 H16 H16 A A A A 161 166 169 170
3 H1E0T0C2D0 lll 3 128.72 R E M 183.70 153.35 49.10 H14 C15 C15 A A A 164 165 166
3 H0E0T0C3D0 lnl 3 100.60 E M P 153.35 49.10 99.34 C15 C15 C15 A A A 165 166 168
4 H2E0T0C2D0 llnlnl 4 45.98 M P L V 49.10 99.34 35.50 0.00 C15 C15 H16 H16 A A A A 166 168 169 170
3 H2E0T0C1D0 nhl 2:1 70.56 P L N 99.34 35.50 76.84 C15 H16 H16 A A A 168 169 172
3 H2E0T0C1D0 nnl 2+1 76.55 P D N 99.34 53.47 76.84 C15 H16 H16 A A A 168 171 172
4 H4E0T0C0D0 hhhlhh 2:1:1 33.14 L N I W 35.50 76.84 1.58 18.65 H16 H16 H16 H16 A A A A 169 172 173 176
3 H3E0T0C0D0 hhl 2:1 72.89 D N L 53.47 76.84 88.36 H16 H16 H16 A A A 171 172 175
3 H3E0T0C0D0 hhl 2:1 61.28 N L W 76.84 88.36 18.65 H16 H16 H16 A A A 172 175 176
4 H4E0T0C0D0 nnnhhl 2:1+1 7.15 F I W M 8.34 1.58 18.65 0.01 H11 H16 H16 H16 A A A A 130 173 176 177
4 H4E0T0C0D0 nnnnnh :2+1+1 2.59 F G I M 8.34 0.43 1.58 0.01 H11 H14 H16 H16 A A A A 130 154 173 177
4 H4E0T0C0D0 nnnhhl 2:1+1 4.72 V A M T 0.03 0.91 0.01 17.95 H2 H16 H16 H16 A A A A 15 174 177 178
3 H3E0T0C0D0 hhl 2:1 62.60 L T E 88.36 17.95 81.48 H16 H16 H16 A A A 175 178 179
4 H4E0T0C0D0 nnnhhl 2:1+1 11.89 F W M Y 8.34 18.65 0.01 20.57 H11 H16 H16 H16 A A A A 130 176 177 180
3 H3E0T0C0D0 hhl 2:1 40.23 W E Y 18.65 81.48 20.57 H16 H16 H16 A A A 176 179 180
4 H4E0T0C0D0 nnnhhl 2:1+1 4.69 V M T L 0.03 0.01 17.95 0.79 H2 H16 H16 H16 A A A A 15 177 178 181
3 H3E0T0C0D0 hhl 2:1 51.90 T E N 17.95 81.48 56.27 H16 H16 H16 A A A 178 179 182
3 H3E0T0C0D0 hhl 2:1 104.56 E N R 81.48 56.27 175.94 H16 H16 H16 A A A 179 182 183
3 H3E0T0C0D0 hhl 2:1 92.66 E Y R 81.48 20.57 175.94 H16 H16 H16 A A A 179 180 183
3 H3E0T0C0D0 hhl 2:1 71.72 N H T 56.27 73.76 85.13 H16 H16 H16 A A A 182 186 187
3 H3E0T0C0D0 hhl 2:1 105.78 N R T 56.27 175.94 85.13 H16 H16 H16 A A A 182 183 187
3 H3E0T0C0D0 hhl 2:1 92.08 Y R H 20.57 175.94 79.73 H16 H16 H16 A A A 180 183 184
3 H3E0T0C0D0 hhl 2:1 113.60 R H T 175.94 79.73 85.13 H16 H16 H16 A A A 183 184 187
3 H3E0T0C0D0 hhl 2:1 33.43 Y H L 20.57 79.73 0.00 H16 H16 H16 A A A 180 184 185
3 H3E0T0C0D0 hhl 2:1 76.80 H T W 79.73 85.13 65.54 H16 H16 H16 A A A 184 187 188
4 H4E0T0C0D0 hhhlhh 2:1:1 19.69 L L H I 0.79 0.00 73.76 4.20 H16 H16 H16 H16 A A A A 181 185 186 189
4 H4E0T0C0D0 nnnhhh :3+1 23.78 L H I W 0.79 73.76 4.20 16.38 H16 H16 H16 H19 A A A A 181 186 189 195
3 H3E0T0C0D0 hhl 2:1 60.09 H I Q 73.76 4.20 102.31 H16 H16 H16 A A A 186 189 190
3 H3E0T0C0D0 hhl 2:1 87.07 H T Q 73.76 85.13 102.31 H16 H16 H16 A A A 186 187 190
3 H2E0T1C0D0 nhl 2:1 102.55 T Q D 85.13 102.31 120.21 H16 H16 T17 A A A 187 190 191
3 H2E0T1C0D0 nnl 2+1 90.29 T W D 85.13 65.54 120.21 H16 H16 T17 A A A 187 188 191
4 H4E0T0C0D0 nnnhhl 2:1+1 17.77 I L W I 1.35 0.00 65.54 4.20 H14 H16 H16 H16 A A A A 147 185 188 189
3 H1E0T2C0D0 nnl 2+1 90.99 W D N 65.54 120.21 87.23 H16 T17 T17 A A A 188 191 192
4 H2E0T1C1D0 lnnnnl 2+2 45.36 I Q G G 4.20 102.31 63.23 11.68 H16 H16 T17 C18 A A A A 189 190 193 194
4 H2E0T1C1D0 lnnnnn 2+1+1 25.84 I G G A 4.20 63.23 11.68 24.26 H16 T17 C18 H19 A A A A 189 193 194 197
4 H2E0T2C0D0 lnnnnn 2+1+1 44.73 I N G A 4.20 87.23 63.23 24.26 H16 T17 T17 H19 A A A A 189 192 193 197
4 H4E0T0C0D0 nnnhhh :3+1 1.58 I L L I 1.35 0.79 0.00 4.20 H14 H16 H16 H16 A A A A 147 181 185 189
4 H4E0T0C0D0 nnnnnh :2+1+1 5.68 I L I W 1.35 0.79 4.20 16.38 H14 H16 H16 H19 A A A A 147 181 189 195
4 H2E0T1C1D0 lnnlnl 4 40.84 G G D A 63.23 11.68 64.19 24.26 T17 C18 H19 H19 A A A A 193 194 196 197
3 H2E0T0C1D0 lll 3 30.75 G W D 11.68 16.38 64.19 C18 H19 H19 A A A 194 195 196
4 H4E0T0C0D0 nnnnnh :2+1+1 5.10 I F L W 1.35 1.90 0.79 16.38 H14 H14 H16 H19 A A A A 147 151 181 195
3 H3E0T0C0D0 hhl 2:1 70.66 D V E 64.19 11.95 135.85 H19 H19 H19 A A A 196 199 200
3 H3E0T0C0D0 hhl 2:1 74.77 D A E 64.19 24.26 135.85 H19 H19 H19 A A A 196 197 200
3 H3E0T0C0D0 hhl 2:1 93.97 A E L 24.26 135.85 121.79 H19 H19 H19 A A A 197 200 201
4 H1E0T0C3D0 llnlnn 3+1 54.82 V Y G P 11.95 103.71 47.32 56.29 H19 C20 C20 C20 A A A A 199 202 203 204
3 H2E0T0C1D0 nnl 2+1 65.04 V E G 11.95 135.85 47.32 H19 H19 C20 A A A 199 200 203
3 H0E0T0C3D0 nnl 2+1 138.28 G M R 47.32 136.78 230.73 C20 C20 C20 A A A 203 206 207
3 H0E0T0C3D0 nnl 2+1 111.45 G P R 47.32 56.29 230.73 C20 C20 C20 A A A 203 204 207
3 H0E0T0C3D0 lnl 3 133.29 P S R 56.29 112.85 230.73 C20 C20 C20 A A A 204 205 207
3 H0E0T0C3D0 lll 3 160.12 S M R 112.85 136.78 230.73 C20 C20 C20 A A A 205 206 207
