# Supplementary material for: Characterizing the consensus residue specificity and surface of BCL-2 binding to BH3 ligands using the Knob-Socket model
Source: PLoS One. 2023 Feb 16;18(2):e0281463. doi: 10.1371/journal.pone.0281463 (PMC9934389; doi:10.1371/journal.pone.0281463)
Supplement: S1 File — (TGZ) [file pone.0281463.s008.tgz › BCL3_Bax_KS_files/1gjh/f1gjh.knob-socket]

5 H4E0T1C0D0 lhnnhnnnnn 2:1+1+1 14.40 F L A F F 30.95 25.75 7.02 0.00 8.27 T7 H11 H14 H14 H14 A A A A A 112 137 149 150 153
4 H4E0T0C0D0 nnnhhl 2:1+1 33.80 L R A F 25.75 102.45 7.02 0.00 H11 H14 H14 H14 A A A A 137 146 149 150
4 H3E0T1C0D0 nnnlnh 2:1+1 10.98 V L F F 0.00 25.75 18.18 0.00 H11 H11 T12 H14 A A A A 134 137 138 150
4 H4E0T0C0D0 nnnnnh :2+1+1 7.23 F V F Y 8.34 0.00 0.00 20.57 H11 H11 H14 H16 A A A A 130 134 150 180
4 H4E0T0C0D0 nnnhhl 2:1+1 4.26 F F F G 8.34 0.00 8.27 0.43 H11 H14 H14 H14 A A A A 130 150 153 154
4 H4E0T0C0D0 nnnnnh :2+1+1 2.19 F F G M 8.34 0.00 0.43 0.01 H11 H14 H14 H16 A A A A 130 150 154 177
4 H4E0T0C0D0 nnnnnh :2+1+1 7.23 F F M Y 8.34 0.00 0.01 20.57 H11 H14 H16 H16 A A A A 130 150 177 180
4 H3E0T1C0D0 nnnhhl 2:1+1 30.49 F R I F 18.18 102.45 1.35 0.00 T12 H14 H14 H14 A A A A 138 146 147 150
4 H3E0T1C0D0 nnnnnh :2+1+1 4.88 F I F L 18.18 1.35 0.00 0.00 T12 H14 H14 H16 A A A A 138 147 150 185
4 H4E0T0C0D0 nnnhhl 2:1+1 1.01 I F F L 1.35 0.00 1.90 0.79 H14 H14 H14 H16 A A A A 147 150 151 181
4 H4E0T0C0D0 nnnhhl 2:1+1 0.58 F F G M 0.00 1.90 0.43 0.01 H14 H14 H14 H16 A A A A 150 151 154 177
4 H4E0T0C0D0 nnnhhl 2:1+1 5.34 F M Y L 0.00 0.01 20.57 0.79 H14 H16 H16 H16 A A A A 150 177 180 181
4 H3E0T1C0D0 nnnnnh :2+1+1 9.69 F F Y L 18.18 0.00 20.57 0.00 T12 H14 H16 H16 A A A A 138 150 180 185
4 H4E0T0C0D0 nnnhhl 2:1+1 5.34 F Y L L 0.00 20.57 0.79 0.00 H14 H16 H16 H16 A A A A 150 180 181 185
4 H3E0T0C1D0 lnnnnn 2+1+1 37.48 Y V W D 65.53 3.82 16.38 64.19 C1 H5 H19 H19 A A A A 9 93 195 196
4 H3E0T0C1D0 nnnhhl 2:1+1 46.66 Y E S V 65.53 91.23 26.07 3.82 C1 H5 H5 H5 A A A A 9 48 49 93
4 H2E0T0C2D0 lnnnnn 2+1+1 41.13 Y D I W 65.53 73.64 8.98 16.38 C1 C1 H2 H19 A A A A 9 10 14 195
4 H3E0T0C1D0 nnnlnh 2:1+1 31.58 D N I W 73.64 27.32 8.98 16.38 C1 H2 H2 H19 A A A A 10 11 14 195
4 H4E0T0C0D0 nnnhhl 2:1+1 9.28 N I V L 27.32 8.98 0.03 0.79 H2 H2 H2 H16 A A A A 11 14 15 181
4 H4E0T0C0D0 nnnnnh :2+1+1 13.37 N I L W 27.32 8.98 0.79 16.38 H2 H2 H16 H19 A A A A 11 14 181 195
4 H4E0T0C0D0 nnnhhl 2:1+1 25.58 N T L N 27.32 17.95 0.79 56.27 H2 H16 H16 H16 A A A A 11 178 181 182
4 H4E0T0C0D0 nnnhhl 2:1+1 39.53 N L N H 27.32 0.79 56.27 73.76 H2 H16 H16 H16 A A A A 11 181 182 186
4 H4E0T0C0D0 nnnnnh :2+1+1 29.56 N L H W 27.32 0.79 73.76 16.38 H2 H16 H16 H19 A A A A 11 181 186 195
4 H4E0T0C0D0 nnnhhl 2:1+1 50.60 N R V T 27.32 157.12 0.03 17.95 H2 H2 H2 H16 A A A A 11 12 15 178
4 H4E0T0C0D0 nnnhhl 2:1+1 50.27 R V M A 157.12 0.03 43.00 0.91 H2 H2 H2 H16 A A A A 12 15 16 174
4 H4E0T0C0D0 nnnhhl 2:1+1 66.08 R A L T 157.12 0.91 88.36 17.95 H2 H16 H16 H16 A A A A 12 174 175 178
4 H4E0T0C0D0 nnnhhl 2:1+1 50.67 E I K H 101.80 8.98 72.73 19.17 H2 H2 H2 H5 A A A A 13 14 17 94
4 H4E0T0C0D0 nnnhhl 2:1+1 26.14 I K Y H 8.98 72.73 3.68 19.17 H2 H2 H2 H5 A A A A 14 17 18 94
4 H4E0T0C0D0 nnnhhl 2:1+1 3.65 I V Y F 8.98 0.03 3.68 1.90 H2 H2 H2 H14 A A A A 14 15 18 151
4 H4E0T0C0D0 nnnnnh :2+1+1 5.95 I Y L F 8.98 3.68 9.24 1.90 H2 H2 H5 H14 A A A A 14 18 97 151
4 H4E0T0C0D0 nnnhhl 2:1+1 10.30 I V H L 8.98 3.82 19.17 9.24 H2 H5 H5 H5 A A A A 14 93 94 97
4 H4E0T0C0D0 nnnnnh :2+1+1 9.61 I V L W 8.98 3.82 9.24 16.38 H2 H5 H5 H19 A A A A 14 93 97 195
4 H4E0T0C0D0 lnnnnn 2+1+1 2.92 I V F L 8.98 0.03 1.90 0.79 H2 H2 H14 H16 A A A A 14 15 151 181
4 H3E0T0C1D0 nnnhhl 2:1+1 38.16 M I H W 43.00 0.00 89.41 20.24 H2 H2 H2 C4 A A A A 16 19 20 30
4 H3E0T0C1D0 nnnnnh :2+1+1 16.04 M I W A 43.00 0.00 20.24 0.91 H2 H2 C4 H16 A A A A 16 19 30 174
4 H2E0T0C2D0 lnnnnn 2+1+1 35.63 M W A D 43.00 20.24 25.81 53.47 H2 C4 C4 H16 A A A A 16 30 32 171
4 H3E0T0C1D0 nnnnnh :2+1+1 29.40 M W D A 43.00 20.24 53.47 0.91 H2 C4 H16 H16 A A A A 16 30 171 174
4 H4E0T0C0D0 nnnhhl 2:1+1 10.98 V M I A 0.03 43.00 0.00 0.91 H2 H2 H2 H16 A A A A 15 16 19 174
4 H4E0T0C0D0 nnnhhl 2:1+1 46.44 M D A L 43.00 53.47 0.91 88.36 H2 H16 H16 H16 A A A A 16 171 174 175
4 H4E0T0C0D0 nnnhhl 2:1+1 64.99 K E H L 72.73 80.76 19.17 87.28 H2 H5 H5 H5 A A A A 17 50 94 95
4 H4E0T0C0D0 nnnhhl 2:1+1 67.97 K H L R 72.73 19.17 87.28 92.70 H2 H5 H5 H5 A A A A 17 94 95 98
4 H4E0T0C0D0 nnnhhl 2:1+1 54.20 K Y Y R 72.73 3.68 47.68 92.70 H2 H2 H2 H5 A A A A 17 18 21 98
4 H4E0T0C0D0 nnnhhl 2:1+1 35.84 Y Y K D 3.68 47.68 31.44 60.55 H2 H2 H2 H5 A A A A 18 21 22 102
4 H4E0T0C0D0 nnnnnh :2+1+1 25.09 Y K D E 3.68 31.44 60.55 4.67 H2 H2 H5 H14 A A A A 18 22 102 152
4 H4E0T0C0D0 nnnhhl 2:1+1 8.87 Y I K G 3.68 0.00 31.44 0.36 H2 H2 H2 H14 A A A A 18 19 22 155
4 H4E0T0C0D0 nnnnnh :2+1+1 1.40 V Y F M 0.03 3.68 1.90 0.01 H2 H2 H14 H16 A A A A 15 18 151 177
4 H4E0T0C0D0 nnnhhl 2:1+1 0.93 V Y I M 0.03 3.68 0.00 0.01 H2 H2 H2 H16 A A A A 15 18 19 177
4 H4E0T0C0D0 nnnhhl 2:1+1 31.20 Y H L R 3.68 19.17 9.24 92.70 H2 H5 H5 H5 A A A A 18 94 97 98
4 H4E0T0C0D0 nnnhhl 2:1+1 26.79 Y L R G 3.68 9.24 92.70 1.52 H2 H5 H5 H5 A A A A 18 97 98 101
4 H4E0T0C0D0 nnnhhl 2:1+1 39.61 Y R G D 3.68 92.70 1.52 60.55 H2 H5 H5 H5 A A A A 18 98 101 102
4 H4E0T0C0D0 lnnnnn 2+1+1 17.61 Y G D E 3.68 1.52 60.55 4.67 H2 H5 H5 H14 A A A A 18 101 102 152
4 H4E0T0C0D0 nnnhhl 2:1+1 2.65 Y F E G 3.68 1.90 4.67 0.36 H2 H14 H14 H14 A A A A 18 151 152 155
4 H4E0T0C0D0 nnnnnh :2+1+1 1.49 Y F G M 3.68 1.90 0.36 0.01 H2 H14 H14 H16 A A A A 18 151 155 177
4 H4E0T0C0D0 lnnnnn 2+1+1 1.01 Y I G M 3.68 0.00 0.36 0.01 H2 H2 H14 H16 A A A A 18 19 155 177
5 H5E0T0C0D0 lhnnhnnnnn 2:1+1+1 0.16 I G G C M 0.00 0.43 0.36 0.00 0.01 H2 H14 H14 H14 H16 A A A A A 19 154 155 158 177
4 H4E0T0C0D0 nnnhhl 2:1+1 7.89 I K L C 0.00 31.44 0.11 0.00 H2 H2 H2 H14 A A A A 19 22 23 158
4 H4E0T0C0D0 nnnnnh :2+1+1 0.03 I L C V 0.00 0.11 0.00 0.00 H2 H2 H14 H16 A A A A 19 23 158 170
4 H4E0T0C0D0 nnnnnh :2+1+1 0.40 I C V I 0.00 0.00 0.00 1.58 H2 H14 H16 H16 A A A A 19 158 170 173
4 H3E0T0C1D0 nnnhhl 2:1+1 27.44 I H L W 0.00 89.41 0.11 20.24 H2 H2 H2 C4 A A A A 19 20 23 30
4 H3E0T0C1D0 nnnnnh :2+1+1 5.09 I L W V 0.00 0.11 20.24 0.00 H2 H2 C4 H16 A A A A 19 23 30 170
4 H3E0T0C1D0 nnnnnh :2+1+1 5.29 I W V A 0.00 20.24 0.00 0.91 H2 C4 H16 H16 A A A A 19 30 170 174
4 H4E0T0C0D0 nnnhhl 2:1+1 0.62 I V I A 0.00 0.00 1.58 0.91 H2 H16 H16 H16 A A A A 19 170 173 174
4 H4E0T0C0D0 nnnhhl 2:1+1 0.62 I I A M 0.00 1.58 0.91 0.01 H2 H16 H16 H16 A A A A 19 173 174 177
4 H3E0T0C1D0 nnnhhl 2:1+1 53.03 H L S Y 89.41 0.11 65.43 57.18 H2 H2 H2 C4 A A A A 20 23 24 28
4 H4E0T0C0D0 nnnhhl 2:1+1 25.89 K G V V 31.44 0.36 41.27 30.47 H2 H14 H14 H14 A A A A 22 155 156 159
4 H4E0T0C0D0 nnnhhl 2:1+1 15.57 K G C V 31.44 0.36 0.00 30.47 H2 H14 H14 H14 A A A A 22 155 158 159
4 H3E0T1C0D0 lnnnnn 2+1+1 50.04 K L R V 31.44 0.11 138.13 30.47 H2 H2 T3 H14 A A A A 22 23 26 159
4 H2E0T2C0D0 lnnlnl 4 74.75 K L Q R 31.44 0.11 129.34 138.13 H2 H2 T3 T3 A A A A 22 23 25 26
4 H4E0T0C0D0 nnnnnh :2+1+1 32.80 K D S E 31.44 60.55 34.53 4.67 H2 H5 H5 H14 A A A A 22 102 105 152
4 H4E0T0C0D0 nnnhhl 2:1+1 19.44 K E G V 31.44 4.67 0.36 41.27 H2 H14 H14 H14 A A A A 22 152 155 156
4 H1E0T2C1D0 llnlnn 3+1 61.09 L R G Y 0.11 138.13 48.94 57.18 H2 T3 T3 C4 A A A A 23 26 27 28
4 H2E0T0C2D0 lnnnnn 2+1+1 19.38 L Y W V 0.11 57.18 20.24 0.00 H2 C4 C4 H16 A A A A 23 28 30 170
5 H5E0T0C0D0 lhnnhnnnnn 2:1+1+1 14.13 L C V V V 0.11 0.00 30.47 40.09 0.00 H2 H14 H14 H14 H16 A A A A A 23 158 159 162 170
4 H0E0T0C4D0 llnlll 4 83.58 Y E W D 57.18 154.54 20.24 102.36 C4 C4 C4 C4 A A A A 28 29 30 31
4 H1E0T0C3D0 lnnlnn 3+1 44.50 Y S P V 57.18 21.46 99.34 0.00 C4 C15 C15 H16 A A A A 28 167 168 170
4 H2E0T0C2D0 lnnlnn 3+1 43.26 W P V D 20.24 99.34 0.00 53.47 C4 C15 H16 H16 A A A A 30 168 170 171
4 H3E0T0C1D0 nnnhhl 2:1+1 18.65 W V D A 20.24 0.00 53.47 0.91 C4 H16 H16 H16 A A A A 30 170 171 174
4 H0E0T0C4D0 llnlll 4 100.51 G D D V 58.19 117.91 92.39 133.54 C4 C4 C4 C4 A A A A 33 34 35 36
4 H0E0T0C4D0 llnlll 4 114.82 D D V E 117.91 92.39 133.54 115.45 C4 C4 C4 C4 A A A A 34 35 36 37
4 H4E0T0C0D0 lhhlhl 4 48.43 E S V V 91.23 26.07 72.59 3.82 H5 H5 H5 H5 A A A A 48 49 92 93
4 H4E0T0C0D0 nnnhhl 2:1+1 23.13 V V T V 72.59 3.82 4.15 11.95 H5 H5 H5 H19 A A A A 92 93 96 199
4 H3E0T0C1D0 nnnnnh :2+1+1 36.25 V T V P 72.59 4.15 11.95 56.29 H5 H5 H19 C20 A A A A 92 96 199 204
4 H4E0T0C0D0 nnnhhl 2:1+1 4.76 V T L F 3.82 4.15 9.24 1.84 H5 H5 H5 H19 A A A A 93 96 97 198
4 H4E0T0C0D0 nnnhhl 2:1+1 24.09 V W D V 3.82 16.38 64.19 11.95 H5 H19 H19 H19 A A A A 93 195 196 199
4 H4E0T0C0D0 nnnhhl 2:1+1 8.50 V W F V 3.82 16.38 1.84 11.95 H5 H19 H19 H19 A A A A 93 195 198 199
4 H4E0T0C0D0 nnnhhl 2:1+1 9.66 T L A F 4.15 9.24 23.40 1.84 H5 H5 H5 H19 A A A A 96 97 100 198
4 H3E0T0C1D0 nnnnnh :2+1+1 33.27 T A F Y 4.15 23.40 1.84 103.71 H5 H5 H19 C20 A A A A 96 100 198 202
4 H3E0T0C1D0 lnnnnn 2+1+1 30.41 T F V Y 4.15 1.84 11.95 103.71 H5 H19 H19 C20 A A A A 96 198 199 202
4 H2E0T0C2D0 lnnnnn 2+1+1 44.02 T V Y P 4.15 11.95 103.71 56.29 H5 H19 C20 C20 A A A A 96 199 202 204
4 H4E0T0C0D0 nnnhhl 2:1+1 11.41 L A G V 9.24 23.40 1.52 11.46 H5 H5 H5 H14 A A A A 97 100 101 148
4 H4E0T0C0D0 nnnnnh :2+1+1 11.48 L A V F 9.24 23.40 11.46 1.84 H5 H5 H14 H19 A A A A 97 100 148 198
4 H4E0T0C0D0 nnnhhl 2:1+1 5.99 L I V F 9.24 1.35 11.46 1.90 H5 H14 H14 H14 A A A A 97 147 148 151
4 H4E0T0C0D0 nnnnnh :2+1+1 7.22 L I F W 9.24 1.35 1.90 16.38 H5 H14 H14 H19 A A A A 97 147 151 195
4 H4E0T0C0D0 nnnhhl 2:1+1 22.56 A G F V 23.40 1.52 53.87 11.46 H5 H5 H5 H14 A A A A 100 101 104 148
4 H4E0T0C0D0 nnnhhl 2:1+1 23.65 G F S E 1.52 53.87 34.53 4.67 H5 H5 H5 H14 A A A A 101 104 105 152
4 H4E0T0C0D0 nnnhhl 2:1+1 25.32 G D S E 1.52 60.55 34.53 4.67 H5 H5 H5 H14 A A A A 101 102 105 152
4 H4E0T0C0D0 nnnhhl 2:1+1 26.77 F G V A 53.87 34.74 11.46 7.02 H5 H14 H14 H14 A A A A 104 145 148 149
4 H4E0T0C0D0 nnnhhl 2:1+1 19.25 F V A E 53.87 11.46 7.02 4.67 H5 H14 H14 H14 A A A A 104 148 149 152
4 H3E0T1C0D0 nnnnnh :2+1+1 24.13 F F A E 53.87 30.95 7.02 4.67 H5 T7 H14 H14 A A A A 104 112 149 152
4 H1E0T2C1D0 llnlnn 3+1 60.43 Y D F A 78.69 72.35 30.95 59.74 C6 T7 T7 H8 A A A A 108 111 112 113
4 H3E0T1C0D0 nnnlnh 2:1+1 37.19 F A S V 30.95 59.74 16.78 41.27 T7 H8 H8 H14 A A A A 112 113 116 156
5 H4E0T1C0D0 hnnnnnnnnn :2+1+1+1 32.22 F M V L F 30.95 81.15 15.00 25.75 8.27 T7 H8 H11 H11 H14 A A A A A 112 115 133 137 153
4 H3E0T0C1D0 nnnnnh :2+1+1 21.66 S L M E 16.78 26.12 10.59 33.13 H8 C9 H14 H14 A A A A 116 119 157 160
4 H4E0T0C0D0 nnnhhl 2:1+1 25.44 S V M E 16.78 41.27 10.59 33.13 H8 H14 H14 H14 A A A A 116 156 157 160
4 H3E0T0C1D0 nnnnnh :2+1+1 43.67 L A R M 26.12 29.14 108.84 10.59 C9 H11 H11 H14 A A A A 119 126 129 157
4 H3E0T0C1D0 nnnnnh :2+1+1 40.14 L R V M 26.12 108.84 15.00 10.59 C9 H11 H11 H14 A A A A 119 129 133 157
4 H3E0T0C1D0 nnnnnh :2+1+1 15.00 L V F M 26.12 15.00 8.27 10.59 C9 H11 H14 H14 A A A A 119 133 153 157
4 H3E0T0C1D0 nnnhhl 2:1+1 24.54 L M E S 51.63 10.59 33.13 2.81 C9 H14 H14 H14 A A A A 121 157 160 161
4 H3E0T0C1D0 nnnnnh :2+1+1 25.13 L M S L 51.63 10.59 2.81 35.50 C9 H14 H14 H16 A A A A 121 157 161 169
4 H3E0T0C1D0 nnnhhl 2:1+1 67.82 L E S R 51.63 33.13 2.81 183.70 C9 H14 H14 H14 A A A A 121 160 161 164
4 H2E0T0C2D0 nnnlnh 2:1+1 71.81 L S R M 51.63 2.81 183.70 49.10 C9 H14 H14 C15 A A A A 121 161 164 166
4 H1E0T1C2D0 lnnnnn 2+1+1 47.49 L T M L 51.63 53.74 49.10 35.50 C9 T10 C15 H16 A A A A 121 122 166 169
4 H3E0T0C1D0 nnnhhl 2:1+1 99.66 L E N R 51.63 33.13 130.19 183.70 C9 H14 H14 H14 A A A A 121 160 163 164
4 H1E0T3C0D0 llnlnl 4 89.56 T P F A 53.74 119.65 155.71 29.14 T10 T10 T10 H11 A A A A 122 123 124 126
4 H4E0T0C0D0 nnnhhl 2:1+1 39.23 A R F M 29.14 108.84 8.34 10.59 H11 H11 H11 H14 A A A A 126 129 130 157
4 H4E0T0C0D0 nnnhhl 2:1+1 46.45 A R F W 29.14 129.66 8.34 18.65 H11 H11 H11 H16 A A A A 126 127 130 176
4 H4E0T0C0D0 nnnhhl 2:1+1 79.54 R L W E 129.66 88.36 18.65 81.48 H11 H16 H16 H16 A A A A 127 175 176 179
4 H4E0T0C0D0 nnnhhl 2:1+1 35.69 R F V M 108.84 8.34 15.00 10.59 H11 H11 H11 H14 A A A A 129 130 133 157
4 H4E0T0C0D0 nnnhhl 2:1+1 39.22 A V E Y 37.73 0.00 98.60 20.57 H11 H11 H11 H16 A A A A 131 134 135 180
4 H4E0T0C0D0 nnnhhl 2:1+1 16.66 F A V Y 8.34 37.73 0.00 20.57 H11 H11 H11 H16 A A A A 130 131 134 180
4 H4E0T0C0D0 nnnhhl 2:1+1 7.90 F V V F 8.34 15.00 0.00 8.27 H11 H11 H11 H14 A A A A 130 133 134 153
4 H4E0T0C0D0 nnnhhl 2:1+1 12.25 V V L F 15.00 0.00 25.75 8.27 H11 H11 H11 H14 A A A A 133 134 137 153
4 H3E0T1C0D0 lnnnnn 2+1+1 34.34 V E F Y 0.00 98.60 18.18 20.57 H11 H11 T12 H16 A A A A 134 135 138 180
5 H2E0T1C2D0 lnnnnnnlnn 2+2+1 44.99 F V N R I 18.18 25.28 77.69 102.45 1.35 T12 C13 C13 H14 H14 A A A A A 138 142 143 146 147
4 H2E0T0C2D0 lnnnnn 2+1+1 42.47 V N I W 25.28 77.69 1.35 65.54 C13 C13 H14 H16 A A A A 142 143 147 188
4 H3E0T0C1D0 nnnnnh :2+1+1 23.04 V I L W 25.28 1.35 0.00 65.54 C13 H14 H16 H16 A A A A 142 147 185 188
4 H3E0T0C1D0 nnnhhl 2:1+1 42.64 V H L W 25.28 79.73 0.00 65.54 C13 H16 H16 H16 A A A A 142 184 185 188
4 H3E0T0C1D0 nnnlnh 2:1+1 40.83 N W I W 77.69 18.72 1.35 65.54 C13 H14 H14 H16 A A A A 143 144 147 188
4 H4E0T0C0D0 nnnnnh :2+1+1 10.16 W I I W 18.72 1.35 4.20 16.38 H14 H14 H16 H19 A A A A 144 147 189 195
4 H3E0T1C0D0 lnnnnn 2+1+1 43.92 W W I N 18.72 65.54 4.20 87.23 H14 H16 H16 T17 A A A A 144 188 189 192
4 H3E0T0C1D0 lnnnnn 2+1+1 12.74 W I G W 18.72 4.20 11.68 16.38 H14 H16 C18 H19 A A A A 144 189 194 195
4 H3E0T0C1D0 nnnlnh 2:1+1 12.16 W G W F 18.72 11.68 16.38 1.84 H14 C18 H19 H19 A A A A 144 194 195 198
4 H3E0T0C1D0 lnnnnn 2+1+1 14.12 W G A F 18.72 11.68 24.26 1.84 H14 C18 H19 H19 A A A A 144 194 197 198
4 H4E0T0C0D0 nnnhhl 2:1+1 41.65 W A F L 18.72 24.26 1.84 121.79 H14 H19 H19 H19 A A A A 144 197 198 201
4 H3E0T0C1D0 nnnlnh 2:1+1 61.52 W F L Y 18.72 1.84 121.79 103.71 H14 H19 H19 C20 A A A A 144 198 201 202
4 H3E0T1C0D0 nnnhhl 2:1+1 12.73 F A E F 30.95 7.02 4.67 8.27 T7 H14 H14 H14 A A A A 112 149 152 153
4 H3E0T1C0D0 nnnhhl 2:1+1 21.29 F E F V 30.95 4.67 8.27 41.27 T7 H14 H14 H14 A A A A 112 152 153 156
4 H4E0T0C0D0 nnnhhl 2:1+1 0.67 F G G M 1.90 0.43 0.36 0.01 H14 H14 H14 H16 A A A A 151 154 155 177
4 H4E0T0C0D0 nnnhhl 2:1+1 3.15 G M C I 0.43 10.59 0.00 1.58 H14 H14 H14 H16 A A A A 154 157 158 173
4 H4E0T0C0D0 nnnnnh :2+1+1 5.23 F G M I 8.34 0.43 10.59 1.58 H11 H14 H14 H16 A A A A 130 154 157 173
4 H4E0T0C0D0 nnnhhl 2:1+1 6.91 F F G M 8.34 8.27 0.43 10.59 H11 H14 H14 H14 A A A A 130 153 154 157
4 H4E0T0C0D0 nnnhhl 2:1+1 10.73 C S V V 0.00 2.81 40.09 0.00 H14 H14 H14 H16 A A A A 158 161 162 170
4 H3E0T0C1D0 lnnnnn 2+1+1 23.00 S V M V 2.81 40.09 49.10 0.00 H14 H14 C15 H16 A A A A 161 162 166 170
4 H3E0T0C1D0 lnnnnn 2+1+1 21.85 S M L V 2.81 49.10 35.50 0.00 H14 C15 H16 H16 A A A A 161 166 169 170
4 H2E0T0C2D0 llnlnl 4 45.98 M P L V 49.10 99.34 35.50 0.00 C15 C15 H16 H16 A A A A 166 168 169 170
4 H4E0T0C0D0 nnnhhl 2:1+1 7.15 F I W M 8.34 1.58 18.65 0.01 H11 H16 H16 H16 A A A A 130 173 176 177
4 H4E0T0C0D0 nnnnnh :2+1+1 2.59 F G I M 8.34 0.43 1.58 0.01 H11 H14 H16 H16 A A A A 130 154 173 177
4 H4E0T0C0D0 nnnhhl 2:1+1 4.72 V A M T 0.03 0.91 0.01 17.95 H2 H16 H16 H16 A A A A 15 174 177 178
4 H4E0T0C0D0 nnnhhl 2:1+1 11.89 F W M Y 8.34 18.65 0.01 20.57 H11 H16 H16 H16 A A A A 130 176 177 180
4 H4E0T0C0D0 nnnhhl 2:1+1 4.69 V M T L 0.03 0.01 17.95 0.79 H2 H16 H16 H16 A A A A 15 177 178 181
4 H4E0T0C0D0 nnnhhh :3+1 23.78 L H I W 0.79 73.76 4.20 16.38 H16 H16 H16 H19 A A A A 181 186 189 195
4 H4E0T0C0D0 nnnhhl 2:1+1 17.77 I L W I 1.35 0.00 65.54 4.20 H14 H16 H16 H16 A A A A 147 185 188 189
4 H2E0T1C1D0 lnnnnn 2+1+1 25.84 I G G A 4.20 63.23 11.68 24.26 H16 T17 C18 H19 A A A A 189 193 194 197
4 H2E0T2C0D0 lnnnnn 2+1+1 44.73 I N G A 4.20 87.23 63.23 24.26 H16 T17 T17 H19 A A A A 189 192 193 197
4 H4E0T0C0D0 nnnhhh :3+1 1.58 I L L I 1.35 0.79 0.00 4.20 H14 H16 H16 H16 A A A A 147 181 185 189
4 H4E0T0C0D0 nnnnnh :2+1+1 5.68 I L I W 1.35 0.79 4.20 16.38 H14 H16 H16 H19 A A A A 147 181 189 195
4 H2E0T1C1D0 lnnlnl 4 40.84 G G D A 63.23 11.68 64.19 24.26 T17 C18 H19 H19 A A A A 193 194 196 197
4 H4E0T0C0D0 nnnnnh :2+1+1 5.10 I F L W 1.35 1.90 0.79 16.38 H14 H14 H16 H19 A A A A 147 151 181 195
4 H1E0T0C3D0 llnlnn 3+1 54.82 V Y G P 11.95 103.71 47.32 56.29 H19 C20 C20 C20 A A A A 199 202 203 204
