# Supplementary material for: Characterizing the consensus residue specificity and surface of BCL-2 binding to BH3 ligands using the Knob-Socket model
Source: PLoS One. 2023 Feb 16;18(2):e0281463. doi: 10.1371/journal.pone.0281463 (PMC9934389; doi:10.1371/journal.pone.0281463)
Supplement: S1 File — (TGZ) [file pone.0281463.s008.tgz › BCL3_Bax_KS_files/1gjh/f1gjh.index]

1 3 A H C 1
2 4 A A C 1
3 5 A G C 1
4 6 A R C 1
5 7 A T C 1
6 8 A G C 1
7 9 A Y C 1
8 10 A D C 1
9 11 A N H 2
10 12 A R H 2
11 13 A E H 2
12 14 A I H 2
13 15 A V H 2
14 16 A M H 2
15 17 A K H 2
16 18 A Y H 2
17 19 A I H 2
18 20 A H H 2
19 21 A Y H 2
20 22 A K H 2
21 23 A L H 2
22 24 A S H 2
23 25 A Q T 3
24 26 A R T 3
25 27 A G T 3
26 28 A Y C 4
27 29 A E C 4
28 30 A W C 4
29 31 A D C 4
30 32 A A C 4
31 33 A G C 4
32 34 A D C 4
33 35 A D C 4
34 36 A V C 4
35 37 A E C 4
36 38 A E C 4
37 39 A N C 4
38 40 A R C 4
39 41 A T C 4
40 42 A E C 4
41 43 A A C 4
42 44 A P C 4
43 45 A E C 4
44 46 A G C 4
45 47 A T H 5
46 48 A E H 5
47 49 A S H 5
48 50 A E H 5
49 92 A V H 5
50 93 A V H 5
51 94 A H H 5
52 95 A L H 5
53 96 A T H 5
54 97 A L H 5
55 98 A R H 5
56 99 A Q H 5
57 100 A A H 5
58 101 A G H 5
59 102 A D H 5
60 103 A D H 5
61 104 A F H 5
62 105 A S H 5
63 106 A R H 5
64 107 A R H 5
65 108 A Y C 6
66 109 A R T 7
67 110 A R T 7
68 111 A D T 7
69 112 A F T 7
70 113 A A H 8
71 114 A E H 8
72 115 A M H 8
73 116 A S H 8
74 117 A S C 9
75 118 A Q C 9
76 119 A L C 9
77 120 A H C 9
78 121 A L C 9
79 122 A T T 10
80 123 A P T 10
81 124 A F T 10
82 125 A T T 10
83 126 A A H 11
84 127 A R H 11
85 128 A G H 11
86 129 A R H 11
87 130 A F H 11
88 131 A A H 11
89 132 A T H 11
90 133 A V H 11
91 134 A V H 11
92 135 A E H 11
93 136 A E H 11
94 137 A L H 11
95 138 A F T 12
96 139 A R T 12
97 140 A D T 12
98 141 A G C 13
99 142 A V C 13
100 143 A N C 13
101 144 A W H 14
102 145 A G H 14
103 146 A R H 14
104 147 A I H 14
105 148 A V H 14
106 149 A A H 14
107 150 A F H 14
108 151 A F H 14
109 152 A E H 14
110 153 A F H 14
111 154 A G H 14
112 155 A G H 14
113 156 A V H 14
114 157 A M H 14
115 158 A C H 14
116 159 A V H 14
117 160 A E H 14
118 161 A S H 14
119 162 A V H 14
120 163 A N H 14
121 164 A R H 14
122 165 A E C 15
123 166 A M C 15
124 167 A S C 15
125 168 A P C 15
126 169 A L H 16
127 170 A V H 16
128 171 A D H 16
129 172 A N H 16
130 173 A I H 16
131 174 A A H 16
132 175 A L H 16
133 176 A W H 16
134 177 A M H 16
135 178 A T H 16
136 179 A E H 16
137 180 A Y H 16
138 181 A L H 16
139 182 A N H 16
140 183 A R H 16
141 184 A H H 16
142 185 A L H 16
143 186 A H H 16
144 187 A T H 16
145 188 A W H 16
146 189 A I H 16
147 190 A Q H 16
148 191 A D T 17
149 192 A N T 17
150 193 A G T 17
151 194 A G C 18
152 195 A W H 19
153 196 A D H 19
154 197 A A H 19
155 198 A F H 19
156 199 A V H 19
157 200 A E H 19
158 201 A L H 19
159 202 A Y C 20
160 203 A G C 20
161 204 A P C 20
162 205 A S C 20
163 206 A M C 20
164 207 A R C 20
