# Supplementary material for: Characterizing the consensus residue specificity and surface of BCL-2 binding to BH3 ligands using the Knob-Socket model
Source: PLoS One. 2023 Feb 16;18(2):e0281463. doi: 10.1371/journal.pone.0281463 (PMC9934389; doi:10.1371/journal.pone.0281463)
Supplement: S1 File — (TGZ) [file pone.0281463.s008.tgz › BCL3_Bax_KS_files/2vof/f2vof.pdb]

ATOM     19  N   ALA A   2      -1.799  -6.265  -6.875  1.00 26.99           N  
ATOM     20  CA  ALA A   2      -3.140  -6.819  -6.708  1.00 24.87           C  
ATOM     21  C   ALA A   2      -3.890  -6.162  -5.548  1.00 22.89           C  
ATOM     22  O   ALA A   2      -5.048  -5.736  -5.701  1.00 23.10           O  
ATOM     23  CB  ALA A   2      -3.059  -8.325  -6.489  1.00 24.91           C  
ATOM     24  N   GLU A   3      -3.249  -6.061  -4.393  1.00 22.05           N  
ATOM     25  CA  GLU A   3      -3.905  -5.435  -3.233  1.00 21.37           C  
ATOM     26  C   GLU A   3      -4.288  -3.991  -3.516  1.00 21.89           C  
ATOM     27  O   GLU A   3      -5.400  -3.590  -3.272  1.00 21.72           O  
ATOM     28  CB  GLU A   3      -3.035  -5.518  -1.995  1.00 20.46           C  
ATOM     29  CG  GLU A   3      -2.911  -6.960  -1.459  1.00 20.57           C  
ATOM     30  CD  GLU A   3      -1.776  -7.194  -0.500  1.00 19.41           C  
ATOM     31  OE1 GLU A   3      -0.678  -6.557  -0.593  1.00 18.88           O  
ATOM     32  OE2 GLU A   3      -1.926  -8.114   0.352  1.00 18.30           O  
ATOM     33  N   SER A   4      -3.366  -3.206  -4.058  1.00 23.07           N  
ATOM     34  CA  SER A   4      -3.670  -1.801  -4.291  1.00 23.57           C  
ATOM     35  C   SER A   4      -4.771  -1.656  -5.319  1.00 23.84           C  
ATOM     36  O   SER A   4      -5.668  -0.850  -5.112  1.00 23.42           O  
ATOM     37  CB  SER A   4      -2.432  -1.005  -4.716  1.00 24.41           C  
ATOM     38  OG  SER A   4      -1.737  -1.709  -5.703  1.00 29.44           O  
ATOM     39  N   GLU A   5      -4.738  -2.467  -6.379  1.00 23.51           N  
ATOM     40  CA  GLU A   5      -5.790  -2.430  -7.393  1.00 24.90           C  
ATOM     41  C   GLU A   5      -7.168  -2.758  -6.825  1.00 24.09           C  
ATOM     42  O   GLU A   5      -8.135  -2.061  -7.118  1.00 24.59           O  
ATOM     43  CB  GLU A   5      -5.468  -3.362  -8.559  1.00 25.13           C  
ATOM     44  CG  GLU A   5      -4.315  -2.883  -9.381  1.00 29.27           C  
ATOM     45  CD  GLU A   5      -3.881  -3.877 -10.433  1.00 33.56           C  
ATOM     46  OE1 GLU A   5      -4.613  -4.875 -10.656  1.00 33.80           O  
ATOM     47  OE2 GLU A   5      -2.804  -3.633 -11.039  1.00 37.15           O  
ATOM     48  N   LEU A   6      -7.261  -3.815  -6.015  1.00 23.77           N  
ATOM     49  CA  LEU A   6      -8.532  -4.230  -5.459  1.00 23.29           C  
ATOM     50  C   LEU A   6      -9.077  -3.196  -4.509  1.00 23.78           C  
ATOM     51  O   LEU A   6     -10.259  -2.868  -4.555  1.00 24.34           O  
ATOM     52  CB  LEU A   6      -8.403  -5.556  -4.713  1.00 22.84           C  
ATOM     53  CG  LEU A   6      -9.693  -6.026  -4.023  1.00 22.53           C  
ATOM     54  CD1 LEU A   6     -10.840  -6.194  -5.010  1.00 25.35           C  
ATOM     55  CD2 LEU A   6      -9.389  -7.302  -3.293  1.00 23.72           C  
ATOM     56  N   MET A   7      -8.214  -2.654  -3.659  1.00 24.25           N  
ATOM     57  CA  MET A   7      -8.671  -1.650  -2.708  1.00 24.96           C  
ATOM     58  C   MET A   7      -9.180  -0.406  -3.418  1.00 25.26           C  
ATOM     59  O   MET A   7     -10.186   0.176  -3.010  1.00 24.51           O  
ATOM     60  CB  MET A   7      -7.591  -1.335  -1.685  1.00 24.87           C  
ATOM     61  CG  MET A   7      -7.324  -2.513  -0.731  1.00 24.66           C  
ATOM     62  S   MET A   7      -6.136  -2.110   0.711  1.00 30.21           S  
ATOM     63  CE  MET A   7      -4.559  -1.721  -0.306  1.00 25.79           C  
ATOM     64  N   HIS A   8      -8.496   0.001  -4.483  1.00 25.62           N  
ATOM     65  C   HIS A   8     -10.283   0.907  -5.929  1.00 26.58           C  
ATOM     66  O   HIS A   8     -11.187   1.758  -5.867  1.00 26.79           O  
ATOM     67  CA AHIS A   8      -8.928   1.163  -5.258  0.50 26.41           C  
ATOM     68  CB AHIS A   8      -7.868   1.549  -6.292  0.50 26.91           C  
ATOM     69  CG AHIS A   8      -6.725   2.330  -5.722  0.50 27.80           C  
ATOM     70  ND1AHIS A   8      -5.406   2.009  -5.966  0.50 28.86           N  
ATOM     71  CD2AHIS A   8      -6.703   3.424  -4.924  0.50 28.10           C  
ATOM     72  CE1AHIS A   8      -4.622   2.875  -5.349  0.50 28.79           C  
ATOM     73  NE2AHIS A   8      -5.383   3.744  -4.707  0.50 28.63           N  
ATOM     74  CA BHIS A   8      -8.908   1.161  -5.297  0.50 26.44           C  
ATOM     75  CB BHIS A   8      -7.862   1.434  -6.395  0.50 27.07           C  
ATOM     76  CG BHIS A   8      -7.950   2.800  -7.015  0.50 27.77           C  
ATOM     77  ND1BHIS A   8      -6.905   3.363  -7.716  0.50 30.51           N  
ATOM     78  CD2BHIS A   8      -8.946   3.717  -7.031  0.50 29.61           C  
ATOM     79  CE1BHIS A   8      -7.255   4.566  -8.141  0.50 29.75           C  
ATOM     80  NE2BHIS A   8      -8.493   4.803  -7.744  0.50 27.69           N  
ATOM     81  N   ILE A   9     -10.443  -0.268  -6.534  1.00 26.84           N  
ATOM     82  CA  ILE A   9     -11.722  -0.655  -7.128  1.00 26.79           C  
ATOM     83  C   ILE A   9     -12.830  -0.626  -6.074  1.00 26.39           C  
ATOM     84  O   ILE A   9     -13.929  -0.136  -6.331  1.00 26.51           O  
ATOM     85  CB  ILE A   9     -11.627  -2.036  -7.817  1.00 26.97           C  
ATOM     86  CG1 ILE A   9     -10.848  -1.915  -9.123  1.00 27.63           C  
ATOM     87  CG2 ILE A   9     -13.022  -2.599  -8.119  1.00 29.11           C  
ATOM     88  CD1 ILE A   9     -10.315  -3.219  -9.650  1.00 26.58           C  
ATOM     89  N   HIS A  10     -12.551  -1.170  -4.895  1.00 25.98           N  
ATOM     90  CA  HIS A  10     -13.553  -1.237  -3.838  1.00 26.14           C  
ATOM     91  C   HIS A  10     -13.970   0.166  -3.393  1.00 25.80           C  
ATOM     92  O   HIS A  10     -15.156   0.428  -3.175  1.00 26.34           O  
ATOM     93  CB  HIS A  10     -13.036  -2.069  -2.651  1.00 26.26           C  
ATOM     94  CG  HIS A  10     -14.100  -2.438  -1.674  1.00 27.15           C  
ATOM     95  ND1 HIS A  10     -13.848  -2.623  -0.333  1.00 28.69           N  
ATOM     96  CD2 HIS A  10     -15.428  -2.652  -1.844  1.00 27.67           C  
ATOM     97  CE1 HIS A  10     -14.979  -2.920   0.284  1.00 28.13           C  
ATOM     98  NE2 HIS A  10     -15.950  -2.947  -0.609  1.00 27.95           N  
ATOM     99  N   SER A  11     -13.001   1.071  -3.275  1.00 25.68           N  
ATOM    100  CA  SER A  11     -13.279   2.458  -2.916  1.00 26.21           C  
ATOM    101  C   SER A  11     -14.201   3.073  -3.952  1.00 25.10           C  
ATOM    102  O   SER A  11     -15.192   3.718  -3.609  1.00 25.54           O  
ATOM    103  CB  SER A  11     -11.987   3.269  -2.803  1.00 26.41           C  
ATOM    104  OG  SER A  11     -11.280   2.872  -1.643  1.00 32.42           O  
ATOM    105  N   LEU A  12     -13.889   2.854  -5.217  1.00 25.32           N  
ATOM    106  CA  LEU A  12     -14.728   3.369  -6.293  1.00 25.98           C  
ATOM    107  C   LEU A  12     -16.167   2.839  -6.256  1.00 26.88           C  
ATOM    108  O   LEU A  12     -17.136   3.627  -6.395  1.00 26.35           O  
ATOM    109  CB  LEU A  12     -14.121   3.052  -7.634  1.00 25.71           C  
ATOM    110  CG  LEU A  12     -12.922   3.926  -7.959  1.00 26.17           C  
ATOM    111  CD1 LEU A  12     -12.088   3.288  -9.035  1.00 29.18           C  
ATOM    112  CD2 LEU A  12     -13.361   5.313  -8.360  1.00 30.46           C  
ATOM    113  N   ALA A  13     -16.288   1.539  -6.039  1.00 26.86           N  
ATOM    114  CA  ALA A  13     -17.595   0.889  -5.882  1.00 27.91           C  
ATOM    115  C   ALA A  13     -18.372   1.461  -4.707  1.00 28.25           C  
ATOM    116  O   ALA A  13     -19.582   1.788  -4.822  1.00 28.67           O  
ATOM    117  CB  ALA A  13     -17.433  -0.628  -5.722  1.00 27.86           C  
ATOM    118  N   GLU A  14     -17.691   1.591  -3.572  1.00 28.35           N  
ATOM    119  CA  GLU A  14     -18.315   2.120  -2.364  1.00 29.02           C  
ATOM    120  C   GLU A  14     -18.836   3.536  -2.592  1.00 29.20           C  
ATOM    121  O   GLU A  14     -19.980   3.849  -2.273  1.00 28.58           O  
ATOM    122  CB  GLU A  14     -17.319   2.127  -1.196  1.00 28.60           C  
ATOM    123  CG  GLU A  14     -17.032   0.729  -0.638  1.00 29.40           C  
ATOM    124  CD  GLU A  14     -15.905   0.700   0.377  1.00 30.14           C  
ATOM    125  OE1 GLU A  14     -14.975   1.539   0.289  1.00 34.92           O  
ATOM    126  OE2 GLU A  14     -15.952  -0.146   1.278  1.00 33.83           O  
ATOM    127  N   HIS A  15     -17.996   4.405  -3.135  1.00 29.30           N  
ATOM    128  CA  HIS A  15     -18.404   5.787  -3.298  1.00 30.28           C  
ATOM    129  C   HIS A  15     -19.547   5.946  -4.315  1.00 29.33           C  
ATOM    130  O   HIS A  15     -20.413   6.821  -4.155  1.00 28.76           O  
ATOM    131  CB  HIS A  15     -17.199   6.668  -3.667  1.00 31.81           C  
ATOM    132  CG  HIS A  15     -16.138   6.707  -2.610  1.00 34.55           C  
ATOM    133  ND1 HIS A  15     -16.418   6.938  -1.279  1.00 41.19           N  
ATOM    134  CD2 HIS A  15     -14.793   6.555  -2.689  1.00 38.33           C  
ATOM    135  CE1 HIS A  15     -15.292   6.920  -0.583  1.00 40.48           C  
ATOM    136  NE2 HIS A  15     -14.294   6.667  -1.414  1.00 40.80           N  
ATOM    137  N   TYR A  16     -19.549   5.112  -5.349  1.00 28.96           N  
ATOM    138  CA  TYR A  16     -20.639   5.117  -6.329  1.00 28.45           C  
ATOM    139  C   TYR A  16     -21.950   4.672  -5.669  1.00 28.22           C  
ATOM    140  O   TYR A  16     -22.998   5.330  -5.797  1.00 27.30           O  
ATOM    141  CB  TYR A  16     -20.333   4.244  -7.567  1.00 28.58           C  
ATOM    142  CG  TYR A  16     -21.498   4.293  -8.515  1.00 28.40           C  
ATOM    143  CD1 TYR A  16     -21.817   5.482  -9.176  1.00 27.78           C  
ATOM    144  CD2 TYR A  16     -22.347   3.209  -8.670  1.00 28.48           C  
ATOM    145  CE1 TYR A  16     -22.917   5.569  -9.989  1.00 29.54           C  
ATOM    146  CE2 TYR A  16     -23.460   3.287  -9.484  1.00 29.42           C  
ATOM    147  CZ  TYR A  16     -23.742   4.469 -10.138  1.00 30.27           C  
ATOM    148  OH  TYR A  16     -24.853   4.552 -10.948  1.00 29.87           O  
ATOM    149  N   LEU A  17     -21.885   3.588  -4.913  1.00 27.79           N  
ATOM    150  CA  LEU A  17     -23.084   3.058  -4.282  1.00 28.22           C  
ATOM    151  C   LEU A  17     -23.623   4.014  -3.200  1.00 28.84           C  
ATOM    152  O   LEU A  17     -24.838   4.127  -3.042  1.00 29.43           O  
ATOM    153  CB  LEU A  17     -22.805   1.653  -3.743  1.00 28.39           C  
ATOM    154  CG  LEU A  17     -22.557   0.620  -4.852  1.00 28.65           C  
ATOM    155  CD1 LEU A  17     -22.258  -0.751  -4.233  1.00 30.94           C  
ATOM    156  CD2 LEU A  17     -23.729   0.492  -5.818  1.00 28.50           C  
ATOM    157  N   GLN A  18     -22.730   4.716  -2.486  1.00 29.13           N  
ATOM    158  CA  GLN A  18     -23.133   5.774  -1.548  1.00 30.08           C  
ATOM    159  C   GLN A  18     -23.913   6.853  -2.294  1.00 29.72           C  
ATOM    160  O   GLN A  18     -24.942   7.326  -1.817  1.00 28.66           O  
ATOM    161  CB  GLN A  18     -21.923   6.447  -0.890  1.00 30.17           C  
ATOM    162  CG  GLN A  18     -21.119   5.571   0.063  1.00 32.45           C  
ATOM    163  CD  GLN A  18     -19.751   6.170   0.406  1.00 33.48           C  
ATOM    164  OE1 GLN A  18     -19.494   7.362   0.190  1.00 36.97           O  
ATOM    165  NE2 GLN A  18     -18.868   5.336   0.937  1.00 37.78           N  
ATOM    166  N   TYR A  19     -23.413   7.226  -3.470  1.00 29.45           N  
ATOM    167  CA  TYR A  19     -24.087   8.210  -4.326  1.00 29.80           C  
ATOM    168  C   TYR A  19     -25.461   7.713  -4.778  1.00 29.58           C  
ATOM    169  O   TYR A  19     -26.424   8.483  -4.791  1.00 29.14           O  
ATOM    170  CB  TYR A  19     -23.238   8.547  -5.547  1.00 30.63           C  
ATOM    171  CG  TYR A  19     -23.917   9.515  -6.488  1.00 32.19           C  
ATOM    172  CD1 TYR A  19     -24.015  10.857  -6.162  1.00 33.24           C  
ATOM    173  CD2 TYR A  19     -24.459   9.086  -7.703  1.00 33.39           C  
ATOM    174  CE1 TYR A  19     -24.637  11.767  -7.003  1.00 33.91           C  
ATOM    175  CE2 TYR A  19     -25.078  10.003  -8.566  1.00 34.41           C  
ATOM    176  CZ  TYR A  19     -25.158  11.335  -8.206  1.00 33.74           C  
ATOM    177  OH  TYR A  19     -25.768  12.263  -9.025  1.00 34.35           O  
ATOM    178  N   VAL A  20     -25.548   6.442  -5.168  1.00 28.81           N  
ATOM    179  CA  VAL A  20     -26.844   5.830  -5.477  1.00 29.16           C  
ATOM    180  C   VAL A  20     -27.797   5.876  -4.258  1.00 29.40           C  
ATOM    181  O   VAL A  20     -28.995   6.130  -4.415  1.00 29.13           O  
ATOM    182  CB  VAL A  20     -26.686   4.364  -6.016  1.00 29.32           C  
ATOM    183  CG1 VAL A  20     -28.049   3.694  -6.188  1.00 29.41           C  
ATOM    184  CG2 VAL A  20     -25.934   4.354  -7.331  1.00 30.36           C  
ATOM    185  N   LEU A  21     -27.280   5.654  -3.048  1.00 29.90           N  
ATOM    186  CA  LEU A  21     -28.116   5.698  -1.833  1.00 30.41           C  
ATOM    187  C   LEU A  21     -28.445   7.116  -1.362  1.00 30.67           C  
ATOM    188  O   LEU A  21     -29.251   7.287  -0.453  1.00 30.38           O  
ATOM    189  CB  LEU A  21     -27.464   4.934  -0.674  1.00 30.65           C  
ATOM    190  CG  LEU A  21     -27.327   3.418  -0.862  1.00 31.48           C  
ATOM    191  CD1 LEU A  21     -26.338   2.861   0.135  1.00 31.99           C  
ATOM    192  CD2 LEU A  21     -28.678   2.735  -0.708  1.00 33.02           C  
ATOM    193  N   GLN A  22     -27.806   8.120  -1.953  1.00 30.80           N  
ATOM    194  CA  GLN A  22     -28.030   9.517  -1.574  1.00 31.67           C  
ATOM    195  C   GLN A  22     -27.863   9.764  -0.070  1.00 32.09           C  
ATOM    196  O   GLN A  22     -28.633  10.503   0.556  1.00 31.53           O  
ATOM    197  CB  GLN A  22     -29.404   9.970  -2.074  1.00 31.86           C  
ATOM    198  CG  GLN A  22     -29.498  10.024  -3.574  1.00 32.61           C  
ATOM    199  CD  GLN A  22     -28.651  11.151  -4.154  1.00 35.27           C  
ATOM    200  OE1 GLN A  22     -28.998  12.325  -4.031  1.00 36.19           O  
ATOM    201  NE2 GLN A  22     -27.530  10.801  -4.770  1.00 34.05           N  
ATOM    202  N   VAL A  23     -26.849   9.126   0.508  1.00 32.53           N  
ATOM    203  CA  VAL A  23     -26.456   9.375   1.885  1.00 33.46           C  
ATOM    204  C   VAL A  23     -25.093  10.076   1.850  1.00 33.54           C  
ATOM    205  O   VAL A  23     -24.185   9.614   1.156  1.00 33.62           O  
ATOM    206  CB  VAL A  23     -26.367   8.052   2.669  1.00 34.11           C  
ATOM    207  CG1 VAL A  23     -25.982   8.303   4.117  1.00 34.62           C  
ATOM    208  CG2 VAL A  23     -27.703   7.298   2.589  1.00 34.26           C  
ATOM    209  N   PRO A  24     -24.944  11.196   2.582  1.00 33.89           N  
ATOM    210  CA  PRO A  24     -23.677  11.930   2.555  1.00 34.06           C  
ATOM    211  C   PRO A  24     -22.526  11.171   3.222  1.00 34.17           C  
ATOM    212  O   PRO A  24     -22.759  10.351   4.105  1.00 34.03           O  
ATOM    213  CB  PRO A  24     -23.995  13.204   3.346  1.00 34.10           C  
ATOM    214  CG  PRO A  24     -25.098  12.824   4.247  1.00 34.50           C  
ATOM    215  CD  PRO A  24     -25.923  11.830   3.474  1.00 33.71           C  
ATOM    216  N   ALA A  25     -21.302  11.454   2.785  1.00 34.52           N  
ATOM    217  CA  ALA A  25     -20.100  10.914   3.408  1.00 34.94           C  
ATOM    218  C   ALA A  25     -19.222  12.068   3.874  1.00 35.33           C  
ATOM    219  O   ALA A  25     -19.143  13.106   3.213  1.00 35.02           O  
ATOM    220  CB  ALA A  25     -19.340  10.026   2.427  1.00 35.11           C  
ATOM    221  N   PHE A  26     -18.564  11.877   5.014  1.00 35.98           N  
ATOM    222  CA  PHE A  26     -17.718  12.907   5.612  1.00 36.80           C  
ATOM    223  C   PHE A  26     -16.338  12.896   4.966  1.00 38.18           C  
ATOM    224  O   PHE A  26     -15.724  11.836   4.834  1.00 38.86           O  
ATOM    225  CB  PHE A  26     -17.581  12.645   7.107  1.00 36.20           C  
ATOM    226  CG  PHE A  26     -16.889  13.734   7.857  1.00 35.84           C  
ATOM    227  CD1 PHE A  26     -17.624  14.676   8.562  1.00 34.43           C  
ATOM    228  CD2 PHE A  26     -15.505  13.808   7.892  1.00 34.93           C  
ATOM    229  CE1 PHE A  26     -16.995  15.671   9.271  1.00 34.78           C  
ATOM    230  CE2 PHE A  26     -14.872  14.814   8.607  1.00 35.12           C  
ATOM    231  CZ  PHE A  26     -15.618  15.742   9.293  1.00 35.10           C  
ATOM    232  N   GLU A  27     -15.849  14.076   4.591  1.00 39.65           N  
ATOM    233  CA  GLU A  27     -14.551  14.230   3.918  1.00 40.75           C  
ATOM    234  C   GLU A  27     -14.218  13.057   3.005  1.00 40.60           C  
ATOM    235  O   GLU A  27     -15.003  12.717   2.122  1.00 41.38           O  
ATOM    236  CB  GLU A  27     -13.430  14.457   4.943  1.00 40.84           C  
ATOM    237  CG  GLU A  27     -13.437  15.859   5.544  1.00 41.76           C  
ATOM    238  CD  GLU A  27     -12.336  16.082   6.567  1.00 42.16           C  
ATOM    239  OE1 GLU A  27     -11.382  15.271   6.613  1.00 45.79           O  
ATOM    240  OE2 GLU A  27     -12.426  17.069   7.325  1.00 44.11           O  
ATOM    241  N   ALA A  29     -12.565  13.012   0.368  1.00 46.47           N  
ATOM    242  CA  ALA A  29     -11.782  13.492  -0.764  1.00 46.40           C  
ATOM    243  C   ALA A  29     -12.223  12.792  -2.046  1.00 46.26           C  
ATOM    244  O   ALA A  29     -11.652  11.759  -2.414  1.00 46.53           O  
ATOM    245  N   PRO A  30     -13.264  13.326  -2.713  1.00 45.70           N  
ATOM    246  CA  PRO A  30     -13.671  12.729  -3.978  1.00 45.33           C  
ATOM    247  C   PRO A  30     -12.607  12.925  -5.051  1.00 44.47           C  
ATOM    248  O   PRO A  30     -12.316  14.062  -5.436  1.00 44.78           O  
ATOM    249  CB  PRO A  30     -14.958  13.486  -4.335  1.00 45.36           C  
ATOM    250  CG  PRO A  30     -14.872  14.752  -3.611  1.00 45.78           C  
ATOM    251  CD  PRO A  30     -14.121  14.466  -2.345  1.00 46.03           C  
ATOM    252  N   SER A  31     -12.028  11.820  -5.506  1.00 43.26           N  
ATOM    253  CA  SER A  31     -11.062  11.841  -6.600  1.00 41.97           C  
ATOM    254  C   SER A  31     -11.789  12.122  -7.899  1.00 40.85           C  
ATOM    255  O   SER A  31     -13.014  12.038  -7.970  1.00 40.24           O  
ATOM    256  CB  SER A  31     -10.338  10.500  -6.713  1.00 42.11           C  
ATOM    257  OG  SER A  31     -11.191   9.489  -7.244  1.00 40.96           O  
ATOM    258  N   GLN A  32     -11.036  12.443  -8.941  1.00 39.50           N  
ATOM    259  CA  GLN A  32     -11.683  12.786 -10.194  1.00 38.55           C  
ATOM    260  C   GLN A  32     -12.313  11.556 -10.840  1.00 36.91           C  
ATOM    261  O   GLN A  32     -13.371  11.666 -11.445  1.00 36.00           O  
ATOM    262  CB  GLN A  32     -10.739  13.514 -11.143  1.00 38.13           C  
ATOM    263  CG  GLN A  32     -11.396  14.773 -11.720  1.00 39.85           C  
ATOM    264  CD  GLN A  32     -12.325  14.445 -12.839  1.00 40.15           C  
ATOM    265  OE1 GLN A  32     -12.165  13.417 -13.487  1.00 45.31           O  
ATOM    266  NE2 GLN A  32     -13.306  15.305 -13.083  1.00 36.96           N  
ATOM    267  N   ALA A  33     -11.694  10.385 -10.674  1.00 36.81           N  
ATOM    268  CA  ALA A  33     -12.290   9.146 -11.156  1.00 36.19           C  
ATOM    269  C   ALA A  33     -13.646   8.889 -10.485  1.00 36.42           C  
ATOM    270  O   ALA A  33     -14.581   8.408 -11.132  1.00 35.91           O  
ATOM    271  CB  ALA A  33     -11.357   7.957 -10.919  1.00 36.72           C  
ATOM    272  N   CYS A  34     -13.750   9.201  -9.195  1.00 35.83           N  
ATOM    273  CA  CYS A  34     -15.036   9.095  -8.503  1.00 36.83           C  
ATOM    274  C   CYS A  34     -16.085   9.994  -9.143  1.00 35.59           C  
ATOM    275  O   CYS A  34     -17.220   9.565  -9.368  1.00 34.73           O  
ATOM    276  CB  CYS A  34     -14.900   9.444  -7.022  1.00 36.97           C  
ATOM    277  SG  CYS A  34     -14.019   8.195  -6.107  1.00 45.35           S  
ATOM    278  N   ARG A  35     -15.693  11.231  -9.444  1.00 34.21           N  
ATOM    279  CA  ARG A  35     -16.618  12.215  -9.996  1.00 34.42           C  
ATOM    280  C   ARG A  35     -17.096  11.847 -11.393  1.00 32.90           C  
ATOM    281  O   ARG A  35     -18.282  12.007 -11.699  1.00 32.43           O  
ATOM    282  CB  ARG A  35     -16.009  13.631  -9.994  1.00 34.16           C  
ATOM    283  CG  ARG A  35     -16.506  14.510  -8.846  1.00 36.40           C  
ATOM    284  CD  ARG A  35     -15.681  15.792  -8.692  1.00 37.11           C  
ATOM    285  NE  ARG A  35     -14.313  15.466  -8.291  1.00 40.38           N  
ATOM    286  CZ  ARG A  35     -13.257  16.265  -8.413  1.00 41.64           C  
ATOM    287  NH1 ARG A  35     -13.369  17.499  -8.908  1.00 43.52           N  
ATOM    288  NH2 ARG A  35     -12.065  15.818  -8.024  1.00 42.39           N  
ATOM    289  N   VAL A  36     -16.204  11.365 -12.253  1.00 31.98           N  
ATOM    290  CA  VAL A  36     -16.680  11.007 -13.585  1.00 32.07           C  
ATOM    291  C   VAL A  36     -17.455   9.710 -13.534  1.00 31.17           C  
ATOM    292  O   VAL A  36     -18.413   9.561 -14.271  1.00 30.60           O  
ATOM    293  CB  VAL A  36     -15.629  11.100 -14.770  1.00 33.03           C  
ATOM    294  CG1 VAL A  36     -14.275  11.703 -14.355  1.00 34.24           C  
ATOM    295  CG2 VAL A  36     -15.503   9.841 -15.553  1.00 33.05           C  
ATOM    296  N   LEU A  37     -17.069   8.788 -12.653  1.00 30.88           N  
ATOM    297  CA  LEU A  37     -17.804   7.541 -12.539  1.00 31.13           C  
ATOM    298  C   LEU A  37     -19.230   7.824 -12.075  1.00 31.67           C  
ATOM    299  O   LEU A  37     -20.175   7.264 -12.624  1.00 32.43           O  
ATOM    300  CB  LEU A  37     -17.104   6.557 -11.594  1.00 31.44           C  
ATOM    301  CG  LEU A  37     -17.818   5.217 -11.421  1.00 30.74           C  
ATOM    302  CD1 LEU A  37     -17.843   4.432 -12.715  1.00 30.67           C  
ATOM    303  CD2 LEU A  37     -17.181   4.400 -10.330  1.00 30.87           C  
ATOM    304  N   GLN A  38     -19.371   8.691 -11.077  1.00 31.95           N  
ATOM    305  CA  GLN A  38     -20.672   9.138 -10.578  1.00 33.47           C  
ATOM    306  C   GLN A  38     -21.576   9.598 -11.721  1.00 33.37           C  
ATOM    307  O   GLN A  38     -22.691   9.097 -11.880  1.00 33.25           O  
ATOM    308  CB  GLN A  38     -20.466  10.272  -9.578  1.00 34.02           C  
ATOM    309  CG  GLN A  38     -21.697  10.773  -8.899  1.00 36.58           C  
ATOM    310  CD  GLN A  38     -21.359  11.765  -7.814  1.00 40.33           C  
ATOM    311  OE1 GLN A  38     -20.619  11.446  -6.883  1.00 44.85           O  
ATOM    312  NE2 GLN A  38     -21.880  12.972  -7.930  1.00 41.32           N  
ATOM    313  N   ARG A  39     -21.070  10.530 -12.525  1.00 33.18           N  
ATOM    314  CA  ARG A  39     -21.781  11.052 -13.694  1.00 33.27           C  
ATOM    315  C   ARG A  39     -22.151   9.988 -14.733  1.00 32.78           C  
ATOM    316  O   ARG A  39     -23.326   9.837 -15.099  1.00 32.33           O  
ATOM    317  CB  ARG A  39     -20.935  12.148 -14.366  1.00 33.15           C  
ATOM    318  CG  ARG A  39     -21.471  12.631 -15.705  1.00 34.07           C  
ATOM    319  CD  ARG A  39     -20.753  13.864 -16.200  1.00 34.92           C  
ATOM    320  NE  ARG A  39     -19.310  13.678 -16.366  1.00 36.54           N  
ATOM    321  CZ  ARG A  39     -18.706  13.176 -17.445  1.00 37.85           C  
ATOM    322  NH1 ARG A  39     -19.390  12.754 -18.507  1.00 38.65           N  
ATOM    323  NH2 ARG A  39     -17.388  13.074 -17.452  1.00 39.38           N  
ATOM    324  N   VAL A  40     -21.144   9.255 -15.207  1.00 32.55           N  
ATOM    325  CA  VAL A  40     -21.335   8.342 -16.330  1.00 32.06           C  
ATOM    326  C   VAL A  40     -22.091   7.089 -15.906  1.00 31.63           C  
ATOM    327  O   VAL A  40     -23.006   6.656 -16.594  1.00 31.73           O  
ATOM    328  CB  VAL A  40     -19.998   8.030 -17.018  1.00 32.38           C  
ATOM    329  CG1 VAL A  40     -20.189   7.088 -18.161  1.00 33.38           C  
ATOM    330  CG2 VAL A  40     -19.370   9.334 -17.542  1.00 32.92           C  
ATOM    331  N   ALA A  41     -21.729   6.515 -14.764  1.00 31.22           N  
ATOM    332  CA  ALA A  41     -22.420   5.325 -14.283  1.00 31.03           C  
ATOM    333  C   ALA A  41     -23.871   5.634 -13.906  1.00 30.42           C  
ATOM    334  O   ALA A  41     -24.751   4.819 -14.171  1.00 30.25           O  
ATOM    335  CB  ALA A  41     -21.682   4.702 -13.134  1.00 30.83           C  
ATOM    336  N   PHE A  42     -24.132   6.797 -13.303  1.00 30.23           N  
ATOM    337  CA  PHE A  42     -25.510   7.108 -12.921  1.00 30.62           C  
ATOM    338  C   PHE A  42     -26.402   7.310 -14.153  1.00 30.26           C  
ATOM    339  O   PHE A  42     -27.557   6.871 -14.153  1.00 30.04           O  
ATOM    340  CB  PHE A  42     -25.619   8.278 -11.948  1.00 31.39           C  
ATOM    341  CG  PHE A  42     -26.931   8.303 -11.224  1.00 32.63           C  
ATOM    342  CD1 PHE A  42     -27.244   7.301 -10.309  1.00 33.87           C  
ATOM    343  CD2 PHE A  42     -27.874   9.272 -11.499  1.00 33.76           C  
ATOM    344  CE1 PHE A  42     -28.469   7.293  -9.659  1.00 34.70           C  
ATOM    345  CE2 PHE A  42     -29.105   9.267 -10.856  1.00 34.27           C  
ATOM    346  CZ  PHE A  42     -29.399   8.269  -9.933  1.00 33.48           C  
ATOM    347  N   SER A  43     -25.858   7.897 -15.216  1.00 30.07           N  
ATOM    348  CA  SER A  43     -26.637   8.062 -16.457  1.00 30.90           C  
ATOM    349  C   SER A  43     -26.932   6.708 -17.095  1.00 29.65           C  
ATOM    350  O   SER A  43     -28.039   6.490 -17.595  1.00 28.63           O  
ATOM    351  CB  SER A  43     -25.966   9.005 -17.467  1.00 31.31           C  
ATOM    352  OG  SER A  43     -24.910   8.356 -18.148  1.00 35.05           O  
ATOM    353  N   VAL A  44     -25.966   5.791 -17.050  1.00 29.74           N  
ATOM    354  CA  VAL A  44     -26.197   4.420 -17.521  1.00 29.68           C  
ATOM    355  C   VAL A  44     -27.251   3.728 -16.642  1.00 29.31           C  
ATOM    356  O   VAL A  44     -28.145   3.058 -17.144  1.00 28.08           O  
ATOM    357  CB  VAL A  44     -24.896   3.565 -17.522  1.00 30.22           C  
ATOM    358  CG1 VAL A  44     -25.213   2.099 -17.669  1.00 31.36           C  
ATOM    359  CG2 VAL A  44     -23.955   4.022 -18.627  1.00 31.60           C  
ATOM    360  N   GLN A  45     -27.148   3.919 -15.334  1.00 29.00           N  
ATOM    361  CA  GLN A  45     -28.091   3.309 -14.410  1.00 29.79           C  
ATOM    362  C   GLN A  45     -29.516   3.787 -14.719  1.00 29.78           C  
ATOM    363  O   GLN A  45     -30.445   2.988 -14.768  1.00 30.25           O  
ATOM    364  CB  GLN A  45     -27.703   3.607 -12.955  1.00 29.62           C  
ATOM    365  CG  GLN A  45     -28.776   3.192 -11.962  1.00 31.32           C  
ATOM    366  CD  GLN A  45     -28.272   3.022 -10.538  1.00 30.51           C  
ATOM    367  OE1 GLN A  45     -27.060   2.954 -10.289  1.00 33.18           O  
ATOM    368  NE2 GLN A  45     -29.209   2.902  -9.606  1.00 30.33           N  
ATOM    369  N   LYS A  46     -29.696   5.088 -14.949  1.00 30.05           N  
ATOM    370  CA  LYS A  46     -31.033   5.594 -15.266  1.00 30.21           C  
ATOM    371  C   LYS A  46     -31.539   4.980 -16.579  1.00 30.38           C  
ATOM    372  O   LYS A  46     -32.709   4.615 -16.687  1.00 29.92           O  
ATOM    373  CB  LYS A  46     -31.062   7.130 -15.321  1.00 30.28           C  
ATOM    374  N   GLU A  47     -30.659   4.851 -17.565  1.00 30.90           N  
ATOM    375  CA  GLU A  47     -31.031   4.239 -18.847  1.00 31.74           C  
ATOM    376  C   GLU A  47     -31.437   2.772 -18.676  1.00 30.91           C  
ATOM    377  O   GLU A  47     -32.400   2.310 -19.294  1.00 31.45           O  
ATOM    378  CB  GLU A  47     -29.894   4.357 -19.878  1.00 31.88           C  
ATOM    379  CG  GLU A  47     -30.152   3.509 -21.127  1.00 33.31           C  
ATOM    380  CD  GLU A  47     -29.368   3.924 -22.342  1.00 34.72           C  
ATOM    381  OE1 GLU A  47     -28.511   4.833 -22.245  1.00 40.32           O  
ATOM    382  OE2 GLU A  47     -29.625   3.341 -23.421  1.00 37.35           O  
ATOM    383  N   VAL A  48     -30.691   2.039 -17.854  1.00 30.13           N  
ATOM    384  CA  VAL A  48     -31.028   0.651 -17.564  1.00 30.54           C  
ATOM    385  C   VAL A  48     -32.390   0.566 -16.871  1.00 30.70           C  
ATOM    386  O   VAL A  48     -33.242  -0.240 -17.245  1.00 30.53           O  
ATOM    387  CB  VAL A  48     -29.944  -0.022 -16.705  1.00 30.39           C  
ATOM    388  CG1 VAL A  48     -30.407  -1.389 -16.185  1.00 31.11           C  
ATOM    389  CG2 VAL A  48     -28.669  -0.156 -17.516  1.00 30.53           C  
ATOM    390  N   GLU A  49     -32.602   1.416 -15.875  1.00 30.99           N  
ATOM    391  CA  GLU A  49     -33.857   1.376 -15.126  1.00 31.76           C  
ATOM    392  C   GLU A  49     -35.073   1.713 -15.998  1.00 31.97           C  
ATOM    393  O   GLU A  49     -36.188   1.281 -15.697  1.00 32.29           O  
ATOM    394  CB  GLU A  49     -33.764   2.280 -13.901  1.00 31.84           C  
ATOM    395  CG  GLU A  49     -32.833   1.688 -12.847  1.00 32.11           C  
ATOM    396  CD  GLU A  49     -32.466   2.640 -11.725  1.00 33.39           C  
ATOM    397  OE1 GLU A  49     -31.848   2.166 -10.740  1.00 34.72           O  
ATOM    398  OE2 GLU A  49     -32.785   3.848 -11.819  1.00 36.16           O  
ATOM    399  N   LYS A  50     -34.851   2.461 -17.077  1.00 32.02           N  
ATOM    400  CA  LYS A  50     -35.910   2.818 -18.017  1.00 32.64           C  
ATOM    401  C   LYS A  50     -36.092   1.753 -19.096  1.00 32.95           C  
ATOM    402  O   LYS A  50     -37.191   1.235 -19.275  1.00 33.47           O  
ATOM    403  CB  LYS A  50     -35.607   4.171 -18.667  1.00 32.55           C  
ATOM    404  N   ASN A  51     -35.014   1.434 -19.808  1.00 34.08           N  
ATOM    405  CA  ASN A  51     -35.036   0.461 -20.911  1.00 34.56           C  
ATOM    406  C   ASN A  51     -35.400  -0.959 -20.482  1.00 34.59           C  
ATOM    407  O   ASN A  51     -36.108  -1.661 -21.207  1.00 34.67           O  
ATOM    408  CB  ASN A  51     -33.681   0.400 -21.623  1.00 34.82           C  
ATOM    409  CG  ASN A  51     -33.327   1.689 -22.348  1.00 36.69           C  
ATOM    410  OD1 ASN A  51     -34.099   2.647 -22.369  1.00 37.59           O  
ATOM    411  ND2 ASN A  51     -32.139   1.710 -22.948  1.00 38.77           N  
ATOM    412  N   LEU A  52     -34.900  -1.386 -19.322  1.00 34.62           N  
ATOM    413  CA  LEU A  52     -35.117  -2.756 -18.844  1.00 34.40           C  
ATOM    414  C   LEU A  52     -36.182  -2.850 -17.740  1.00 34.02           C  
ATOM    415  O   LEU A  52     -36.225  -3.830 -17.004  1.00 33.66           O  
ATOM    416  CB  LEU A  52     -33.792  -3.361 -18.368  1.00 34.47           C  
ATOM    417  CG  LEU A  52     -32.825  -3.820 -19.466  1.00 34.78           C  
ATOM    418  CD1 LEU A  52     -31.443  -3.983 -18.914  1.00 35.68           C  
ATOM    419  CD2 LEU A  52     -33.303  -5.126 -20.083  1.00 35.93           C  
ATOM    420  N   LYS A  53     -37.064  -1.857 -17.650  1.00 33.83           N  
ATOM    421  CA  LYS A  53     -38.059  -1.823 -16.575  1.00 33.96           C  
ATOM    422  C   LYS A  53     -38.870  -3.121 -16.468  1.00 33.86           C  
ATOM    423  O   LYS A  53     -39.173  -3.573 -15.362  1.00 33.59           O  
ATOM    424  CB  LYS A  53     -39.003  -0.628 -16.754  1.00 34.03           C  
ATOM    425  CG  LYS A  53     -39.963  -0.417 -15.597  1.00 34.08           C  
ATOM    426  CD  LYS A  53     -40.882   0.769 -15.844  1.00 34.43           C  
ATOM    427  CE  LYS A  53     -41.855   0.981 -14.677  1.00 35.23           C  
ATOM    428  NZ  LYS A  53     -43.047   0.089 -14.732  1.00 35.46           N  
ATOM    429  N   SER A  54     -39.211  -3.719 -17.609  1.00 34.25           N  
ATOM    430  CA  SER A  54     -40.061  -4.920 -17.619  1.00 34.77           C  
ATOM    431  C   SER A  54     -39.312  -6.125 -17.064  1.00 34.63           C  
ATOM    432  O   SER A  54     -39.902  -6.955 -16.389  1.00 34.84           O  
ATOM    433  CB  SER A  54     -40.600  -5.221 -19.027  1.00 34.80           C  
ATOM    434  OG  SER A  54     -39.543  -5.436 -19.955  1.00 36.93           O  
ATOM    435  N   TYR A  55     -38.012  -6.215 -17.337  1.00 34.74           N  
ATOM    436  CA  TYR A  55     -37.191  -7.276 -16.759  1.00 34.65           C  
ATOM    437  C   TYR A  55     -37.004  -7.063 -15.258  1.00 34.52           C  
ATOM    438  O   TYR A  55     -37.152  -7.994 -14.464  1.00 34.17           O  
ATOM    439  CB  TYR A  55     -35.816  -7.313 -17.410  1.00 35.40           C  
ATOM    440  CG  TYR A  55     -35.797  -7.832 -18.821  1.00 35.65           C  
ATOM    441  CD1 TYR A  55     -35.864  -6.963 -19.896  1.00 36.04           C  
ATOM    442  CD2 TYR A  55     -35.691  -9.195 -19.078  1.00 36.41           C  
ATOM    443  CE1 TYR A  55     -35.827  -7.432 -21.201  1.00 36.77           C  
ATOM    444  CE2 TYR A  55     -35.653  -9.679 -20.379  1.00 36.22           C  
ATOM    445  CZ  TYR A  55     -35.721  -8.793 -21.436  1.00 36.59           C  
ATOM    446  OH  TYR A  55     -35.687  -9.258 -22.733  1.00 37.40           O  
ATOM    447  N   LEU A  56     -36.681  -5.832 -14.875  1.00 34.10           N  
ATOM    448  CA  LEU A  56     -36.352  -5.530 -13.486  1.00 34.44           C  
ATOM    449  C   LEU A  56     -37.568  -5.681 -12.581  1.00 34.48           C  
ATOM    450  O   LEU A  56     -37.449  -6.180 -11.458  1.00 34.15           O  
ATOM    451  CB  LEU A  56     -35.750  -4.125 -13.364  1.00 34.74           C  
ATOM    452  CG  LEU A  56     -34.453  -3.922 -14.145  1.00 35.38           C  
ATOM    453  CD1 LEU A  56     -34.095  -2.446 -14.232  1.00 36.01           C  
ATOM    454  CD2 LEU A  56     -33.319  -4.705 -13.522  1.00 36.56           C  
ATOM    455  N   ASP A  57     -38.737  -5.275 -13.079  1.00 34.71           N  
ATOM    456  CA  ASP A  57     -39.989  -5.435 -12.334  1.00 34.96           C  
ATOM    457  C   ASP A  57     -40.363  -6.903 -12.119  1.00 35.33           C  
ATOM    458  O   ASP A  57     -41.185  -7.213 -11.259  1.00 35.17           O  
ATOM    459  CB  ASP A  57     -41.147  -4.702 -13.034  1.00 35.09           C  
ATOM    460  CG  ASP A  57     -41.074  -3.184 -12.879  1.00 35.18           C  
ATOM    461  OD1 ASP A  57     -40.213  -2.673 -12.129  1.00 34.55           O  
ATOM    462  OD2 ASP A  57     -41.893  -2.499 -13.517  1.00 36.74           O  
ATOM    463  N   ASP A  58     -39.776  -7.802 -12.906  1.00 35.94           N  
ATOM    464  CA  ASP A  58     -39.984  -9.239 -12.719  1.00 36.57           C  
ATOM    465  C   ASP A  58     -39.162  -9.788 -11.552  1.00 36.64           C  
ATOM    466  O   ASP A  58     -39.580 -10.754 -10.919  1.00 36.60           O  
ATOM    467  CB  ASP A  58     -39.655 -10.015 -14.003  1.00 36.78           C  
ATOM    468  CG  ASP A  58     -40.738  -9.885 -15.063  1.00 37.71           C  
ATOM    469  OD1 ASP A  58     -41.924  -9.756 -14.698  1.00 37.63           O  
ATOM    470  OD2 ASP A  58     -40.401  -9.926 -16.267  1.00 39.38           O  
ATOM    471  N   PHE A  59     -38.005  -9.183 -11.269  1.00 36.65           N  
ATOM    472  CA  PHE A  59     -37.180  -9.614 -10.136  1.00 36.86           C  
ATOM    473  C   PHE A  59     -37.723  -9.089  -8.816  1.00 36.78           C  
ATOM    474  O   PHE A  59     -38.171  -7.945  -8.724  1.00 37.07           O  
ATOM    475  CB  PHE A  59     -35.735  -9.141 -10.265  1.00 37.18           C  
ATOM    476  CG  PHE A  59     -35.013  -9.702 -11.447  1.00 37.62           C  
ATOM    477  CD1 PHE A  59     -34.919 -11.074 -11.639  1.00 37.44           C  
ATOM    478  CD2 PHE A  59     -34.392  -8.854 -12.346  1.00 38.94           C  
ATOM    479  CE1 PHE A  59     -34.253 -11.588 -12.728  1.00 37.98           C  
ATOM    480  CE2 PHE A  59     -33.710  -9.366 -13.435  1.00 39.73           C  
ATOM    481  CZ  PHE A  59     -33.653 -10.738 -13.627  1.00 37.99           C  
ATOM    482  N   HIS A  60     -37.675  -9.939  -7.797  1.00 36.29           N  
ATOM    483  CA  HIS A  60     -37.986  -9.538  -6.433  1.00 35.87           C  
ATOM    484  C   HIS A  60     -36.748  -9.838  -5.609  1.00 35.39           C  
ATOM    485  O   HIS A  60     -36.519 -10.975  -5.188  1.00 34.92           O  
ATOM    486  CB  HIS A  60     -39.200 -10.296  -5.918  1.00 36.10           C  
ATOM    487  CG  HIS A  60     -40.490  -9.839  -6.526  1.00 36.75           C  
ATOM    488  ND1 HIS A  60     -41.369  -9.007  -5.866  1.00 37.73           N  
ATOM    489  CD2 HIS A  60     -41.043 -10.086  -7.739  1.00 37.46           C  
ATOM    490  CE1 HIS A  60     -42.417  -8.773  -6.639  1.00 37.49           C  
ATOM    491  NE2 HIS A  60     -42.241  -9.414  -7.782  1.00 38.23           N  
ATOM    492  N   VAL A  61     -35.936  -8.812  -5.403  1.00 35.06           N  
ATOM    493  CA  VAL A  61     -34.610  -8.997  -4.848  1.00 35.08           C  
ATOM    494  C   VAL A  61     -34.699  -8.960  -3.325  1.00 35.33           C  
ATOM    495  O   VAL A  61     -34.297  -7.993  -2.677  1.00 36.03           O  
ATOM    496  CB  VAL A  61     -33.613  -7.948  -5.417  1.00 34.86           C  
ATOM    497  CG1 VAL A  61     -32.203  -8.294  -5.024  1.00 33.70           C  
ATOM    498  CG2 VAL A  61     -33.736  -7.875  -6.944  1.00 34.99           C  
ATOM    499  N   GLU A  62     -35.223 -10.045  -2.764  1.00 35.38           N  
ATOM    500  CA  GLU A  62     -35.536 -10.119  -1.336  1.00 35.21           C  
ATOM    501  C   GLU A  62     -34.327 -10.468  -0.480  1.00 35.03           C  
ATOM    502  O   GLU A  62     -34.452 -10.577   0.729  1.00 35.36           O  
ATOM    503  CB  GLU A  62     -36.656 -11.140  -1.079  1.00 35.31           C  
ATOM    504  N   SER A  63     -33.164 -10.654  -1.095  1.00 34.57           N  
ATOM    505  CA  SER A  63     -31.954 -10.929  -0.338  1.00 34.19           C  
ATOM    506  C   SER A  63     -30.709 -10.560  -1.125  1.00 33.96           C  
ATOM    507  O   SER A  63     -30.745 -10.398  -2.347  1.00 33.31           O  
ATOM    508  CB  SER A  63     -31.894 -12.402   0.076  1.00 34.39           C  
ATOM    509  OG  SER A  63     -31.806 -13.250  -1.055  1.00 34.68           O  
ATOM    510  N   ILE A  64     -29.605 -10.431  -0.406  1.00 33.60           N  
ATOM    511  CA  ILE A  64     -28.333 -10.152  -1.031  1.00 33.56           C  
ATOM    512  C   ILE A  64     -27.951 -11.345  -1.926  1.00 33.00           C  
ATOM    513  O   ILE A  64     -27.439 -11.146  -3.015  1.00 32.37           O  
ATOM    514  CB  ILE A  64     -27.264  -9.820   0.027  1.00 34.00           C  
ATOM    515  CG1 ILE A  64     -27.648  -8.516   0.754  1.00 36.06           C  
ATOM    516  CG2 ILE A  64     -25.904  -9.637  -0.601  1.00 34.97           C  
ATOM    517  CD1 ILE A  64     -27.265  -8.484   2.217  1.00 36.79           C  
ATOM    518  N   ASP A  65     -28.260 -12.571  -1.495  1.00 32.15           N  
ATOM    519  CA  ASP A  65     -27.996 -13.759  -2.319  1.00 32.00           C  
ATOM    520  C   ASP A  65     -28.658 -13.688  -3.688  1.00 30.67           C  
ATOM    521  O   ASP A  65     -28.045 -14.030  -4.699  1.00 30.20           O  
ATOM    522  CB  ASP A  65     -28.449 -15.029  -1.613  1.00 32.55           C  
ATOM    523  CG  ASP A  65     -27.443 -15.525  -0.590  1.00 34.86           C  
ATOM    524  OD1 ASP A  65     -26.351 -14.934  -0.468  1.00 39.49           O  
ATOM    525  OD2 ASP A  65     -27.751 -16.526   0.079  1.00 38.44           O  
ATOM    526  N   THR A  66     -29.923 -13.288  -3.722  1.00 29.86           N  
ATOM    527  CA  THR A  66     -30.615 -13.129  -5.001  1.00 28.72           C  
ATOM    528  C   THR A  66     -29.916 -12.063  -5.842  1.00 28.25           C  
ATOM    529  O   THR A  66     -29.703 -12.250  -7.034  1.00 26.72           O  
ATOM    530  CB  THR A  66     -32.089 -12.749  -4.812  1.00 28.53           C  
ATOM    531  OG1 THR A  66     -32.762 -13.780  -4.070  1.00 27.60           O  
ATOM    532  CG2 THR A  66     -32.756 -12.553  -6.171  1.00 28.63           C  
ATOM    533  N   ALA A  67     -29.549 -10.942  -5.221  1.00 28.30           N  
ATOM    534  CA  ALA A  67     -28.835  -9.884  -5.943  1.00 27.49           C  
ATOM    535  C   ALA A  67     -27.507 -10.365  -6.528  1.00 27.77           C  
ATOM    536  O   ALA A  67     -27.174 -10.062  -7.657  1.00 26.47           O  
ATOM    537  CB  ALA A  67     -28.587  -8.671  -5.054  1.00 27.68           C  
ATOM    538  N   ARG A  68     -26.756 -11.106  -5.730  1.00 27.82           N  
ATOM    539  CA  ARG A  68     -25.479 -11.670  -6.142  1.00 28.14           C  
ATOM    540  C   ARG A  68     -25.628 -12.575  -7.362  1.00 27.05           C  
ATOM    541  O   ARG A  68     -24.853 -12.478  -8.302  1.00 27.24           O  
ATOM    542  CB  ARG A  68     -24.914 -12.441  -4.958  1.00 29.44           C  
ATOM    543  CG  ARG A  68     -23.461 -12.766  -4.986  1.00 34.40           C  
ATOM    544  CD  ARG A  68     -23.168 -13.729  -3.825  1.00 40.40           C  
ATOM    545  NE  ARG A  68     -23.496 -13.126  -2.533  1.00 43.96           N  
ATOM    546  CZ  ARG A  68     -22.719 -12.252  -1.890  1.00 45.24           C  
ATOM    547  NH1 ARG A  68     -21.553 -11.874  -2.406  1.00 47.03           N  
ATOM    548  NH2 ARG A  68     -23.103 -11.756  -0.721  1.00 45.83           N  
ATOM    549  N   ILE A  69     -26.655 -13.418  -7.363  1.00 25.92           N  
ATOM    550  CA  ILE A  69     -26.871 -14.368  -8.454  1.00 25.93           C  
ATOM    551  C   ILE A  69     -27.272 -13.621  -9.718  1.00 25.76           C  
ATOM    552  O   ILE A  69     -26.754 -13.894 -10.793  1.00 25.75           O  
ATOM    553  CB  ILE A  69     -27.928 -15.400  -8.074  1.00 26.01           C  
ATOM    554  CG1 ILE A  69     -27.345 -16.389  -7.063  1.00 26.21           C  
ATOM    555  CG2 ILE A  69     -28.443 -16.173  -9.283  1.00 25.40           C  
ATOM    556  CD1 ILE A  69     -28.387 -17.202  -6.350  1.00 26.11           C  
ATOM    557  N   ILE A  70     -28.208 -12.688  -9.585  1.00 25.32           N  
ATOM    558  CA  ILE A  70     -28.614 -11.874 -10.727  1.00 25.46           C  
ATOM    559  C   ILE A  70     -27.411 -11.175 -11.337  1.00 25.46           C  
ATOM    560  O   ILE A  70     -27.196 -11.216 -12.553  1.00 25.34           O  
ATOM    561  CB  ILE A  70     -29.673 -10.817 -10.335  1.00 25.18           C  
ATOM    562  CG1 ILE A  70     -30.969 -11.504  -9.948  1.00 25.83           C  
ATOM    563  CG2 ILE A  70     -29.944  -9.891 -11.501  1.00 23.54           C  
ATOM    564  CD1 ILE A  70     -32.002 -10.584  -9.324  1.00 26.40           C  
ATOM    565  N   PHE A  71     -26.629 -10.520 -10.488  1.00 25.59           N  
ATOM    566  CA  PHE A  71     -25.411  -9.825 -10.938  1.00 26.44           C  
ATOM    567  C   PHE A  71     -24.474 -10.795 -11.666  1.00 26.83           C  
ATOM    568  O   PHE A  71     -24.048 -10.528 -12.802  1.00 27.90           O  
ATOM    569  CB  PHE A  71     -24.719  -9.220  -9.729  1.00 26.39           C  
ATOM    570  CG  PHE A  71     -23.440  -8.519 -10.040  1.00 27.54           C  
ATOM    571  CD1 PHE A  71     -23.444  -7.226 -10.500  1.00 27.68           C  
ATOM    572  CD2 PHE A  71     -22.232  -9.182  -9.890  1.00 28.70           C  
ATOM    573  CE1 PHE A  71     -22.250  -6.561 -10.767  1.00 28.15           C  
ATOM    574  CE2 PHE A  71     -21.046  -8.517 -10.154  1.00 29.60           C  
ATOM    575  CZ  PHE A  71     -21.065  -7.223 -10.594  1.00 29.12           C  
ATOM    576  N   ASN A  72     -24.183 -11.934 -11.036  1.00 27.33           N  
ATOM    577  CA  ASN A  72     -23.262 -12.925 -11.622  1.00 28.24           C  
ATOM    578  C   ASN A  72     -23.700 -13.385 -12.995  1.00 27.53           C  
ATOM    579  O   ASN A  72     -22.898 -13.467 -13.922  1.00 28.64           O  
ATOM    580  CB  ASN A  72     -23.187 -14.194 -10.783  1.00 28.99           C  
ATOM    581  CG  ASN A  72     -22.473 -14.015  -9.469  1.00 30.88           C  
ATOM    582  OD1 ASN A  72     -21.764 -13.057  -9.248  1.00 35.58           O  
ATOM    583  ND2 ASN A  72     -22.677 -14.992  -8.570  1.00 35.74           N  
ATOM    584  N   GLN A  73     -24.975 -13.725 -13.115  1.00 26.23           N  
ATOM    585  CA  GLN A  73     -25.479 -14.304 -14.352  1.00 26.40           C  
ATOM    586  C   GLN A  73     -25.495 -13.289 -15.485  1.00 26.25           C  
ATOM    587  O   GLN A  73     -25.122 -13.606 -16.611  1.00 26.16           O  
ATOM    588  CB  GLN A  73     -26.858 -14.897 -14.146  1.00 26.51           C  
ATOM    589  CG  GLN A  73     -26.831 -16.198 -13.327  1.00 27.17           C  
ATOM    590  CD  GLN A  73     -27.955 -17.144 -13.637  1.00 28.42           C  
ATOM    591  OE1 GLN A  73     -28.200 -18.077 -12.872  1.00 30.61           O  
ATOM    592  NE2 GLN A  73     -28.629 -16.952 -14.768  1.00 28.07           N  
ATOM    593  N   VAL A  74     -25.938 -12.078 -15.182  1.00 25.52           N  
ATOM    594  CA  VAL A  74     -25.993 -11.024 -16.180  1.00 26.09           C  
ATOM    595  C   VAL A  74     -24.576 -10.648 -16.603  1.00 27.36           C  
ATOM    596  O   VAL A  74     -24.319 -10.440 -17.788  1.00 27.71           O  
ATOM    597  CB  VAL A  74     -26.763  -9.791 -15.644  1.00 26.47           C  
ATOM    598  CG1 VAL A  74     -26.635  -8.589 -16.606  1.00 26.82           C  
ATOM    599  CG2 VAL A  74     -28.212 -10.136 -15.414  1.00 24.34           C  
ATOM    600  N   MET A  75     -23.658 -10.579 -15.640  1.00 28.20           N  
ATOM    601  CA  MET A  75     -22.295 -10.146 -15.932  1.00 30.30           C  
ATOM    602  C   MET A  75     -21.595 -11.196 -16.773  1.00 30.45           C  
ATOM    603  O   MET A  75     -20.889 -10.852 -17.708  1.00 30.44           O  
ATOM    604  CB  MET A  75     -21.492  -9.893 -14.669  1.00 31.19           C  
ATOM    605  CG  MET A  75     -21.899  -8.673 -13.862  1.00 33.72           C  
ATOM    606  S   MET A  75     -21.613  -7.020 -14.827  1.00 43.11           S  
ATOM    607  CE  MET A  75     -23.400  -6.738 -15.416  1.00 39.97           C  
ATOM    608  N   GLU A  76     -21.815 -12.473 -16.452  1.00 30.74           N  
ATOM    609  CA  GLU A  76     -21.273 -13.578 -17.255  1.00 31.84           C  
ATOM    610  C   GLU A  76     -21.684 -13.439 -18.715  1.00 31.15           C  
ATOM    611  O   GLU A  76     -20.839 -13.523 -19.609  1.00 31.58           O  
ATOM    612  CB  GLU A  76     -21.730 -14.936 -16.701  1.00 31.84           C  
ATOM    613  CG  GLU A  76     -21.264 -16.162 -17.548  1.00 33.18           C  
ATOM    614  CD  GLU A  76     -21.587 -17.516 -16.916  1.00 35.43           C  
ATOM    615  OE1 GLU A  76     -21.886 -17.573 -15.701  1.00 44.82           O  
ATOM    616  OE2 GLU A  76     -21.544 -18.537 -17.635  1.00 41.78           O  
ATOM    617  N   LYS A  77     -22.974 -13.211 -18.972  1.00 30.24           N  
ATOM    618  CA  LYS A  77     -23.425 -13.009 -20.352  1.00 30.06           C  
ATOM    619  C   LYS A  77     -22.771 -11.778 -20.975  1.00 29.29           C  
ATOM    620  O   LYS A  77     -22.297 -11.838 -22.117  1.00 29.04           O  
ATOM    621  CB  LYS A  77     -24.951 -12.889 -20.441  1.00 30.45           C  
ATOM    622  CG  LYS A  77     -25.467 -12.182 -21.732  1.00 32.67           C  
ATOM    623  CD  LYS A  77     -25.183 -12.974 -23.007  1.00 33.45           C  
ATOM    624  CE  LYS A  77     -26.049 -12.513 -24.173  1.00 32.99           C  
ATOM    625  NZ  LYS A  77     -25.471 -12.896 -25.512  1.00 35.33           N  
ATOM    626  N   GLU A  78     -22.766 -10.656 -20.252  1.00 27.86           N  
ATOM    627  CA  GLU A  78     -22.234  -9.419 -20.813  1.00 28.10           C  
ATOM    628  C   GLU A  78     -20.797  -9.604 -21.287  1.00 28.53           C  
ATOM    629  O   GLU A  78     -20.443  -9.162 -22.377  1.00 28.66           O  
ATOM    630  CB  GLU A  78     -22.276  -8.272 -19.809  1.00 27.59           C  
ATOM    631  CG  GLU A  78     -21.841  -6.941 -20.461  1.00 27.86           C  
ATOM    632  CD  GLU A  78     -21.952  -5.744 -19.570  1.00 27.53           C  
ATOM    633  OE1 GLU A  78     -22.549  -5.852 -18.499  1.00 29.26           O  
ATOM    634  OE2 GLU A  78     -21.414  -4.668 -19.947  1.00 27.36           O  
ATOM    635  N   PHE A  79     -19.994 -10.298 -20.482  1.00 28.60           N  
ATOM    636  CA  PHE A  79     -18.569 -10.400 -20.741  1.00 28.94           C  
ATOM    637  C   PHE A  79     -18.141 -11.694 -21.425  1.00 29.64           C  
ATOM    638  O   PHE A  79     -16.945 -11.903 -21.628  1.00 29.94           O  
ATOM    639  CB  PHE A  79     -17.795 -10.172 -19.438  1.00 29.14           C  
ATOM    640  CG  PHE A  79     -17.801  -8.753 -18.983  1.00 28.35           C  
ATOM    641  CD1 PHE A  79     -18.817  -8.272 -18.168  1.00 26.47           C  
ATOM    642  CD2 PHE A  79     -16.800  -7.868 -19.374  1.00 29.59           C  
ATOM    643  CE1 PHE A  79     -18.832  -6.967 -17.750  1.00 27.04           C  
ATOM    644  CE2 PHE A  79     -16.820  -6.563 -18.960  1.00 28.91           C  
ATOM    645  CZ  PHE A  79     -17.836  -6.100 -18.138  1.00 29.46           C  
ATOM    646  N   GLU A  80     -19.106 -12.520 -21.837  1.00 29.86           N  
ATOM    647  CA  GLU A  80     -18.829 -13.858 -22.394  1.00 30.86           C  
ATOM    648  C   GLU A  80     -17.964 -13.810 -23.647  1.00 30.29           C  
ATOM    649  O   GLU A  80     -17.251 -14.772 -23.944  1.00 30.33           O  
ATOM    650  CB  GLU A  80     -20.134 -14.630 -22.695  1.00 31.14           C  
ATOM    651  CG  GLU A  80     -20.881 -14.124 -23.929  1.00 33.11           C  
ATOM    652  CD  GLU A  80     -22.199 -14.845 -24.225  1.00 34.50           C  
ATOM    653  OE1 GLU A  80     -22.524 -15.840 -23.542  1.00 37.77           O  
ATOM    654  OE2 GLU A  80     -22.901 -14.401 -25.176  1.00 39.54           O  
ATOM    655  N   ASP A  81     -18.023 -12.694 -24.373  1.00 29.86           N  
ATOM    656  CA  ASP A  81     -17.267 -12.545 -25.613  1.00 29.86           C  
ATOM    657  C   ASP A  81     -15.776 -12.206 -25.420  1.00 30.18           C  
ATOM    658  O   ASP A  81     -15.017 -12.154 -26.410  1.00 30.31           O  
ATOM    659  CB  ASP A  81     -17.967 -11.558 -26.562  1.00 29.35           C  
ATOM    660  CG  ASP A  81     -18.021 -10.146 -26.023  1.00 29.70           C  
ATOM    661  OD1 ASP A  81     -17.478  -9.881 -24.927  1.00 28.08           O  
ATOM    662  OD2 ASP A  81     -18.606  -9.283 -26.714  1.00 30.72           O  
ATOM    663  N   GLY A  82     -15.371 -11.978 -24.169  1.00 30.24           N  
ATOM    664  CA  GLY A  82     -13.974 -11.737 -23.809  1.00 30.53           C  
ATOM    665  C   GLY A  82     -13.478 -10.332 -24.077  1.00 30.31           C  
ATOM    666  O   GLY A  82     -12.282 -10.057 -23.942  1.00 31.43           O  
ATOM    667  N   ILE A  83     -14.390  -9.441 -24.451  1.00 29.18           N  
ATOM    668  CA  ILE A  83     -14.037  -8.064 -24.774  1.00 28.40           C  
ATOM    669  C   ILE A  83     -14.133  -7.254 -23.504  1.00 27.31           C  
ATOM    670  O   ILE A  83     -15.023  -7.464 -22.694  1.00 26.64           O  
ATOM    671  CB  ILE A  83     -14.960  -7.491 -25.867  1.00 28.00           C  
ATOM    672  CG1 ILE A  83     -14.739  -8.237 -27.186  1.00 29.21           C  
ATOM    673  CG2 ILE A  83     -14.733  -5.992 -26.058  1.00 28.60           C  
ATOM    674  CD1 ILE A  83     -15.776  -7.937 -28.220  1.00 28.74           C  
ATOM    675  N   ILE A  84     -13.201  -6.320 -23.331  1.00 27.14           N  
ATOM    676  CA  ILE A  84     -13.267  -5.388 -22.220  1.00 26.66           C  
ATOM    677  C   ILE A  84     -13.062  -4.004 -22.792  1.00 26.34           C  
ATOM    678  O   ILE A  84     -12.267  -3.834 -23.716  1.00 26.31           O  
ATOM    679  CB  ILE A  84     -12.168  -5.660 -21.167  1.00 26.68           C  
ATOM    680  CG1 ILE A  84     -12.230  -7.111 -20.662  1.00 27.75           C  
ATOM    681  CG2 ILE A  84     -12.281  -4.690 -20.021  1.00 25.56           C  
ATOM    682  CD1 ILE A  84     -11.028  -7.533 -19.852  1.00 27.78           C  
ATOM    683  N   ASN A  85     -13.821  -3.040 -22.296  1.00 27.34           N  
ATOM    684  CA  ASN A  85     -13.578  -1.619 -22.566  1.00 26.99           C  
ATOM    685  C   ASN A  85     -14.141  -0.822 -21.403  1.00 27.42           C  
ATOM    686  O   ASN A  85     -14.771  -1.384 -20.505  1.00 26.64           O  
ATOM    687  CB  ASN A  85     -14.153  -1.185 -23.931  1.00 27.57           C  
ATOM    688  CG  ASN A  85     -15.662  -1.360 -24.032  1.00 26.29           C  
ATOM    689  OD1 ASN A  85     -16.412  -0.887 -23.184  1.00 28.75           O  
ATOM    690  ND2 ASN A  85     -16.110  -2.012 -25.102  1.00 27.11           N  
ATOM    691  N   TRP A  86     -13.922   0.482 -21.410  1.00 27.45           N  
ATOM    692  CA  TRP A  86     -14.317   1.304 -20.276  1.00 26.88           C  
ATOM    693  C   TRP A  86     -15.828   1.396 -20.135  1.00 27.30           C  
ATOM    694  O   TRP A  86     -16.313   1.496 -19.022  1.00 27.40           O  
ATOM    695  CB  TRP A  86     -13.756   2.721 -20.397  1.00 27.56           C  
ATOM    696  CG  TRP A  86     -12.284   2.826 -20.100  1.00 28.12           C  
ATOM    697  CD1 TRP A  86     -11.319   3.259 -20.954  1.00 28.36           C  
ATOM    698  CD2 TRP A  86     -11.620   2.540 -18.852  1.00 27.22           C  
ATOM    699  NE1 TRP A  86     -10.098   3.241 -20.330  1.00 27.92           N  
ATOM    700  CE2 TRP A  86     -10.252   2.803 -19.044  1.00 29.39           C  
ATOM    701  CE3 TRP A  86     -12.049   2.083 -17.606  1.00 29.44           C  
ATOM    702  CZ2 TRP A  86      -9.300   2.631 -18.023  1.00 28.20           C  
ATOM    703  CZ3 TRP A  86     -11.104   1.895 -16.589  1.00 29.25           C  
ATOM    704  CH2 TRP A  86      -9.745   2.176 -16.811  1.00 28.05           C  
ATOM    705  N   GLY A  87     -16.553   1.367 -21.261  1.00 26.47           N  
ATOM    706  CA  GLY A  87     -18.020   1.398 -21.228  1.00 27.10           C  
ATOM    707  C   GLY A  87     -18.578   0.200 -20.479  1.00 26.79           C  
ATOM    708  O   GLY A  87     -19.522   0.309 -19.684  1.00 27.25           O  
ATOM    709  N   ARG A  88     -17.981  -0.954 -20.734  1.00 26.86           N  
ATOM    710  CA  ARG A  88     -18.358  -2.165 -20.047  1.00 26.93           C  
ATOM    711  C   ARG A  88     -18.045  -2.085 -18.555  1.00 27.32           C  
ATOM    712  O   ARG A  88     -18.882  -2.455 -17.727  1.00 26.97           O  
ATOM    713  CB  ARG A  88     -17.700  -3.364 -20.677  1.00 26.96           C  
ATOM    714  CG  ARG A  88     -18.234  -3.654 -22.055  1.00 26.78           C  
ATOM    715  CD  ARG A  88     -17.602  -4.872 -22.617  1.00 28.19           C  
ATOM    716  NE  ARG A  88     -18.121  -5.140 -23.946  1.00 28.29           N  
ATOM    717  CZ  ARG A  88     -18.187  -6.350 -24.485  1.00 28.17           C  
ATOM    718  NH1 ARG A  88     -17.766  -7.412 -23.820  1.00 27.60           N  
ATOM    719  NH2 ARG A  88     -18.692  -6.484 -25.691  1.00 29.07           N  
ATOM    720  N   ILE A  89     -16.877  -1.559 -18.208  1.00 27.38           N  
ATOM    721  CA  ILE A  89     -16.529  -1.383 -16.809  1.00 28.06           C  
ATOM    722  C   ILE A  89     -17.560  -0.464 -16.126  1.00 27.99           C  
ATOM    723  O   ILE A  89     -18.011  -0.746 -15.022  1.00 28.15           O  
ATOM    724  CB  ILE A  89     -15.067  -0.869 -16.668  1.00 28.21           C  
ATOM    725  CG1 ILE A  89     -14.104  -2.000 -17.068  1.00 28.81           C  
ATOM    726  CG2 ILE A  89     -14.785  -0.425 -15.262  1.00 30.61           C  
ATOM    727  CD1 ILE A  89     -12.783  -1.505 -17.375  1.00 28.30           C  
ATOM    728  N   VAL A  90     -17.969   0.603 -16.802  1.00 27.62           N  
ATOM    729  CA  VAL A  90     -18.993   1.501 -16.249  1.00 27.57           C  
ATOM    730  C   VAL A  90     -20.297   0.755 -15.971  1.00 27.98           C  
ATOM    731  O   VAL A  90     -20.921   0.945 -14.917  1.00 29.13           O  
ATOM    732  CB  VAL A  90     -19.280   2.680 -17.177  1.00 27.11           C  
ATOM    733  CG1 VAL A  90     -20.524   3.455 -16.716  1.00 28.15           C  
ATOM    734  CG2 VAL A  90     -18.081   3.618 -17.245  1.00 27.64           C  
ATOM    735  N   THR A  91     -20.719  -0.101 -16.897  1.00 27.91           N  
ATOM    736  CA  THR A  91     -21.954  -0.845 -16.696  1.00 27.54           C  
ATOM    737  C   THR A  91     -21.921  -1.809 -15.500  1.00 26.94           C  
ATOM    738  O   THR A  91     -22.972  -2.172 -15.011  1.00 25.83           O  
ATOM    739  CB  THR A  91     -22.431  -1.624 -17.957  1.00 27.84           C  
ATOM    740  OG1 THR A  91     -21.439  -2.546 -18.407  1.00 29.55           O  
ATOM    741  CG2 THR A  91     -22.782  -0.712 -19.090  1.00 27.05           C  
ATOM    742  N   ILE A  92     -20.732  -2.239 -15.064  1.00 27.03           N  
ATOM    743  CA  ILE A  92     -20.611  -3.110 -13.877  1.00 26.70           C  
ATOM    744  C   ILE A  92     -21.064  -2.339 -12.657  1.00 27.53           C  
ATOM    745  O   ILE A  92     -21.927  -2.782 -11.904  1.00 26.52           O  
ATOM    746  CB  ILE A  92     -19.185  -3.640 -13.645  1.00 26.80           C  
ATOM    747  CG1 ILE A  92     -18.661  -4.328 -14.907  1.00 27.13           C  
ATOM    748  CG2 ILE A  92     -19.185  -4.637 -12.472  1.00 28.39           C  
ATOM    749  CD1 ILE A  92     -17.224  -4.837 -14.817  1.00 28.30           C  
ATOM    750  N   PHE A  93     -20.512  -1.152 -12.493  1.00 27.91           N  
ATOM    751  CA  PHE A  93     -20.905  -0.276 -11.406  1.00 27.18           C  
ATOM    752  C   PHE A  93     -22.396   0.035 -11.488  1.00 27.16           C  
ATOM    753  O   PHE A  93     -23.089  -0.028 -10.473  1.00 27.59           O  
ATOM    754  CB  PHE A  93     -20.124   1.036 -11.468  1.00 28.65           C  
ATOM    755  CG  PHE A  93     -18.664   0.912 -11.129  1.00 29.15           C  
ATOM    756  CD1 PHE A  93     -17.712   0.936 -12.135  1.00 30.39           C  
ATOM    757  CD2 PHE A  93     -18.234   0.821  -9.806  1.00 30.49           C  
ATOM    758  CE1 PHE A  93     -16.364   0.854 -11.842  1.00 28.97           C  
ATOM    759  CE2 PHE A  93     -16.892   0.744  -9.496  1.00 30.96           C  
ATOM    760  CZ  PHE A  93     -15.941   0.773 -10.513  1.00 30.06           C  
ATOM    761  N   ALA A  94     -22.874   0.427 -12.679  1.00 26.56           N  
ATOM    762  CA  ALA A  94     -24.277   0.807 -12.888  1.00 26.55           C  
ATOM    763  C   ALA A  94     -25.264  -0.303 -12.521  1.00 26.07           C  
ATOM    764  O   ALA A  94     -26.289  -0.056 -11.898  1.00 25.71           O  
ATOM    765  CB  ALA A  94     -24.512   1.243 -14.339  1.00 26.10           C  
ATOM    766  N   PHE A  95     -24.952  -1.526 -12.915  1.00 25.97           N  
ATOM    767  CA  PHE A  95     -25.830  -2.629 -12.637  1.00 25.37           C  
ATOM    768  C   PHE A  95     -25.805  -2.996 -11.153  1.00 25.99           C  
ATOM    769  O   PHE A  95     -26.830  -3.355 -10.602  1.00 25.91           O  
ATOM    770  CB  PHE A  95     -25.501  -3.831 -13.518  1.00 25.94           C  
ATOM    771  CG  PHE A  95     -26.601  -4.837 -13.551  1.00 23.52           C  
ATOM    772  CD1 PHE A  95     -27.838  -4.470 -14.030  1.00 24.58           C  
ATOM    773  CD2 PHE A  95     -26.404  -6.139 -13.113  1.00 24.54           C  
ATOM    774  CE1 PHE A  95     -28.908  -5.385 -14.059  1.00 25.25           C  
ATOM    775  CE2 PHE A  95     -27.444  -7.067 -13.163  1.00 23.02           C  
ATOM    776  CZ  PHE A  95     -28.705  -6.683 -13.627  1.00 24.94           C  
ATOM    777  N   GLY A  96     -24.645  -2.865 -10.500  1.00 26.64           N  
ATOM    778  CA  GLY A  96     -24.596  -2.996  -9.043  1.00 26.26           C  
ATOM    779  C   GLY A  96     -25.517  -1.976  -8.358  1.00 25.73           C  
ATOM    780  O   GLY A  96     -26.232  -2.316  -7.434  1.00 25.45           O  
ATOM    781  N   GLY A  97     -25.527  -0.730  -8.840  1.00 25.77           N  
ATOM    782  CA  GLY A  97     -26.419   0.291  -8.297  1.00 25.09           C  
ATOM    783  C   GLY A  97     -27.877  -0.026  -8.534  1.00 24.65           C  
ATOM    784  O   GLY A  97     -28.704   0.179  -7.662  1.00 24.30           O  
ATOM    785  N   VAL A  98     -28.201  -0.534  -9.724  1.00 24.62           N  
ATOM    786  CA  VAL A  98     -29.575  -0.943 -10.028  1.00 24.81           C  
ATOM    787  C   VAL A  98     -30.019  -1.963  -8.985  1.00 24.93           C  
ATOM    788  O   VAL A  98     -31.081  -1.827  -8.375  1.00 24.88           O  
ATOM    789  CB  VAL A  98     -29.684  -1.531 -11.470  1.00 24.21           C  
ATOM    790  CG1 VAL A  98     -31.056  -2.171 -11.706  1.00 25.77           C  
ATOM    791  CG2 VAL A  98     -29.397  -0.447 -12.521  1.00 25.80           C  
ATOM    792  N   LEU A  99     -29.164  -2.956  -8.744  1.00 24.96           N  
ATOM    793  CA  LEU A  99     -29.487  -4.029  -7.798  1.00 26.33           C  
ATOM    794  C   LEU A  99     -29.516  -3.581  -6.343  1.00 26.95           C  
ATOM    795  O   LEU A  99     -30.342  -4.061  -5.570  1.00 26.88           O  
ATOM    796  CB  LEU A  99     -28.509  -5.191  -7.963  1.00 27.00           C  
ATOM    797  CG  LEU A  99     -28.649  -5.965  -9.280  1.00 27.36           C  
ATOM    798  CD1 LEU A  99     -27.505  -6.963  -9.361  1.00 27.77           C  
ATOM    799  CD2 LEU A  99     -30.008  -6.662  -9.377  1.00 29.56           C  
ATOM    800  N   LEU A 100     -28.604  -2.689  -5.961  1.00 27.96           N  
ATOM    801  CA  LEU A 100     -28.661  -2.083  -4.610  1.00 29.22           C  
ATOM    802  C   LEU A 100     -29.988  -1.364  -4.348  1.00 30.11           C  
ATOM    803  O   LEU A 100     -30.610  -1.559  -3.311  1.00 29.34           O  
ATOM    804  CB  LEU A 100     -27.533  -1.078  -4.428  1.00 29.34           C  
ATOM    805  CG  LEU A 100     -26.843  -0.961  -3.062  1.00 31.44           C  
ATOM    806  CD1 LEU A 100     -26.315   0.452  -2.864  1.00 29.59           C  
ATOM    807  CD2 LEU A 100     -27.644  -1.370  -1.921  1.00 29.20           C  
ATOM    808  N   LYS A 101     -30.405  -0.524  -5.291  1.00 31.31           N  
ATOM    809  CA  LYS A 101     -31.692   0.170  -5.182  1.00 32.58           C  
ATOM    810  C   LYS A 101     -32.831  -0.829  -4.977  1.00 32.95           C  
ATOM    811  O   LYS A 101     -33.684  -0.633  -4.116  1.00 32.97           O  
ATOM    812  CB  LYS A 101     -31.980   1.005  -6.429  1.00 33.19           C  
ATOM    813  CG  LYS A 101     -31.106   2.238  -6.610  1.00 35.93           C  
ATOM    814  CD  LYS A 101     -31.868   3.357  -7.317  1.00 39.29           C  
ATOM    815  CE  LYS A 101     -32.854   4.032  -6.383  1.00 40.54           C  
ATOM    816  NZ  LYS A 101     -33.561   5.176  -7.020  1.00 41.61           N  
ATOM    817  N   LYS A 102     -32.835  -1.901  -5.767  1.00 33.35           N  
ATOM    818  CA  LYS A 102     -33.878  -2.927  -5.671  1.00 33.94           C  
ATOM    819  C   LYS A 102     -33.858  -3.636  -4.320  1.00 34.15           C  
ATOM    820  O   LYS A 102     -34.902  -3.828  -3.695  1.00 34.79           O  
ATOM    821  CB  LYS A 102     -33.736  -3.948  -6.799  1.00 33.96           C  
ATOM    822  CG  LYS A 102     -34.012  -3.369  -8.171  1.00 35.65           C  
ATOM    823  CD  LYS A 102     -34.432  -4.434  -9.155  1.00 37.39           C  
ATOM    824  CE  LYS A 102     -35.879  -4.799  -8.956  1.00 38.70           C  
ATOM    825  NZ  LYS A 102     -36.120  -6.242  -9.092  1.00 40.88           N  
ATOM    826  N   LEU A 103     -32.668  -4.013  -3.869  1.00 34.74           N  
ATOM    827  CA  LEU A 103     -32.485  -4.567  -2.523  1.00 35.20           C  
ATOM    828  C   LEU A 103     -33.046  -3.668  -1.436  1.00 35.33           C  
ATOM    829  O   LEU A 103     -33.796  -4.120  -0.557  1.00 35.12           O  
ATOM    830  CB  LEU A 103     -31.004  -4.785  -2.236  1.00 35.60           C  
ATOM    831  CG  LEU A 103     -30.483  -6.178  -2.513  1.00 36.60           C  
ATOM    832  CD1 LEU A 103     -28.973  -6.124  -2.476  1.00 37.73           C  
ATOM    833  CD2 LEU A 103     -31.051  -7.187  -1.490  1.00 36.34           C  
ATOM    834  N   LYS A 104     -32.671  -2.397  -1.477  1.00 35.40           N  
ATOM    835  CA  LYS A 104     -33.138  -1.452  -0.474  1.00 35.76           C  
ATOM    836  C   LYS A 104     -34.662  -1.498  -0.377  1.00 36.27           C  
ATOM    837  O   LYS A 104     -35.200  -1.487   0.717  1.00 36.14           O  
ATOM    838  CB  LYS A 104     -32.674  -0.031  -0.791  1.00 35.81           C  
ATOM    839  N   GLN A 105     -35.334  -1.569  -1.527  1.00 36.79           N  
ATOM    840  CA  GLN A 105     -36.803  -1.607  -1.588  1.00 37.11           C  
ATOM    841  C   GLN A 105     -37.361  -3.005  -1.297  1.00 37.64           C  
ATOM    842  O   GLN A 105     -38.335  -3.154  -0.567  1.00 38.00           O  
ATOM    843  CB  GLN A 105     -37.280  -1.135  -2.966  1.00 37.00           C  
ATOM    844  N   GLU A 106     -36.731  -4.023  -1.872  1.00 38.43           N  
ATOM    845  CA  GLU A 106     -37.163  -5.407  -1.710  1.00 38.81           C  
ATOM    846  C   GLU A 106     -36.260  -6.121  -0.705  1.00 38.96           C  
ATOM    847  O   GLU A 106     -36.694  -7.033  -0.001  1.00 39.13           O  
ATOM    848  CB  GLU A 106     -37.126  -6.110  -3.068  1.00 39.01           C  
ATOM    849  CG  GLU A 106     -38.119  -5.521  -4.085  1.00 39.68           C  
ATOM    850  CD  GLU A 106     -37.562  -5.383  -5.497  1.00 40.43           C  
ATOM    851  OE1 GLU A 106     -36.550  -6.036  -5.832  1.00 40.89           O  
ATOM    852  OE2 GLU A 106     -38.148  -4.610  -6.282  1.00 41.33           O  
ATOM    853  N   SER A 113     -25.869  -5.623   5.782  1.00 35.60           N  
ATOM    854  CA  SER A 113     -25.690  -4.388   5.035  1.00 35.24           C  
ATOM    855  C   SER A 113     -25.615  -4.682   3.550  1.00 34.81           C  
ATOM    856  O   SER A 113     -24.615  -5.220   3.069  1.00 35.18           O  
ATOM    857  CB  SER A 113     -24.416  -3.659   5.465  1.00 35.67           C  
ATOM    858  OG  SER A 113     -24.068  -2.634   4.536  1.00 34.91           O  
ATOM    859  N   ALA A 114     -26.667  -4.316   2.826  1.00 34.05           N  
ATOM    860  CA  ALA A 114     -26.693  -4.467   1.376  1.00 33.25           C  
ATOM    861  C   ALA A 114     -25.548  -3.684   0.739  1.00 32.67           C  
ATOM    862  O   ALA A 114     -24.871  -4.166  -0.180  1.00 31.71           O  
ATOM    863  CB  ALA A 114     -28.021  -3.969   0.837  1.00 33.65           C  
ATOM    864  N   TYR A 115     -25.330  -2.468   1.231  1.00 31.63           N  
ATOM    865  CA  TYR A 115     -24.279  -1.607   0.687  1.00 31.43           C  
ATOM    866  C   TYR A 115     -22.917  -2.289   0.763  1.00 30.73           C  
ATOM    867  O   TYR A 115     -22.184  -2.369  -0.220  1.00 30.34           O  
ATOM    868  CB  TYR A 115     -24.257  -0.300   1.465  1.00 31.98           C  
ATOM    869  CG  TYR A 115     -22.948   0.444   1.412  1.00 31.38           C  
ATOM    870  CD1 TYR A 115     -22.589   1.194   0.295  1.00 31.70           C  
ATOM    871  CD2 TYR A 115     -22.076   0.403   2.483  1.00 32.12           C  
ATOM    872  CE1 TYR A 115     -21.391   1.874   0.253  1.00 31.42           C  
ATOM    873  CE2 TYR A 115     -20.881   1.087   2.450  1.00 33.09           C  
ATOM    874  CZ  TYR A 115     -20.544   1.820   1.339  1.00 31.90           C  
ATOM    875  OH  TYR A 115     -19.347   2.497   1.341  1.00 33.01           O  
ATOM    876  N   LYS A 116     -22.581  -2.792   1.947  1.00 30.16           N  
ATOM    877  CA  LYS A 116     -21.302  -3.478   2.136  1.00 30.03           C  
ATOM    878  C   LYS A 116     -21.157  -4.672   1.188  1.00 29.22           C  
ATOM    879  O   LYS A 116     -20.143  -4.817   0.482  1.00 29.47           O  
ATOM    880  CB  LYS A 116     -21.168  -3.901   3.596  1.00 30.55           C  
ATOM    881  CG  LYS A 116     -20.022  -4.824   3.879  1.00 33.32           C  
ATOM    882  CD  LYS A 116     -19.797  -4.988   5.362  1.00 36.47           C  
ATOM    883  CE  LYS A 116     -18.570  -5.826   5.626  1.00 37.93           C  
ATOM    884  NZ  LYS A 116     -18.584  -7.076   4.832  1.00 40.81           N  
ATOM    885  N   GLN A 117     -22.177  -5.517   1.149  1.00 28.50           N  
ATOM    886  CA  GLN A 117     -22.116  -6.757   0.377  1.00 27.71           C  
ATOM    887  C   GLN A 117     -22.112  -6.502  -1.129  1.00 27.10           C  
ATOM    888  O   GLN A 117     -21.373  -7.155  -1.873  1.00 26.61           O  
ATOM    889  CB  GLN A 117     -23.293  -7.666   0.735  1.00 27.79           C  
ATOM    890  N   VAL A 118     -22.939  -5.563  -1.591  1.00 26.28           N  
ATOM    891  CA  VAL A 118     -22.929  -5.215  -3.009  1.00 26.46           C  
ATOM    892  C   VAL A 118     -21.580  -4.599  -3.415  1.00 25.95           C  
ATOM    893  O   VAL A 118     -20.997  -4.983  -4.427  1.00 25.88           O  
ATOM    894  CB  VAL A 118     -24.129  -4.305  -3.407  1.00 26.29           C  
ATOM    895  CG1 VAL A 118     -24.074  -3.934  -4.869  1.00 27.04           C  
ATOM    896  CG2 VAL A 118     -25.435  -5.017  -3.111  1.00 27.16           C  
ATOM    897  N   SER A 119     -21.051  -3.670  -2.617  1.00 25.76           N  
ATOM    898  CA  SER A 119     -19.760  -3.058  -2.966  1.00 26.99           C  
ATOM    899  C   SER A 119     -18.663  -4.147  -3.074  1.00 26.99           C  
ATOM    900  O   SER A 119     -17.782  -4.067  -3.937  1.00 27.23           O  
ATOM    901  CB  SER A 119     -19.376  -1.960  -1.979  1.00 27.35           C  
ATOM    902  OG  SER A 119     -18.952  -2.514  -0.770  1.00 30.89           O  
ATOM    903  N   SER A 120     -18.762  -5.166  -2.229  1.00 27.34           N  
ATOM    904  CA  SER A 120     -17.791  -6.269  -2.218  1.00 28.83           C  
ATOM    905  C   SER A 120     -17.899  -7.126  -3.475  1.00 28.64           C  
ATOM    906  O   SER A 120     -16.898  -7.346  -4.160  1.00 29.91           O  
ATOM    907  CB  SER A 120     -17.954  -7.132  -0.976  1.00 29.10           C  
ATOM    908  OG  SER A 120     -17.182  -8.317  -1.096  1.00 31.76           O  
ATOM    909  N   PHE A 121     -19.094  -7.586  -3.821  1.00 28.73           N  
ATOM    910  CA  PHE A 121     -19.197  -8.484  -4.990  1.00 28.69           C  
ATOM    911  C   PHE A 121     -18.994  -7.757  -6.325  1.00 29.29           C  
ATOM    912  O   PHE A 121     -18.507  -8.353  -7.307  1.00 29.40           O  
ATOM    913  CB  PHE A 121     -20.427  -9.432  -4.922  1.00 29.32           C  
ATOM    914  CG  PHE A 121     -21.803  -8.799  -5.181  1.00 28.50           C  
ATOM    915  CD1 PHE A 121     -22.823  -8.989  -4.256  1.00 29.31           C  
ATOM    916  CD2 PHE A 121     -22.118  -8.183  -6.388  1.00 29.97           C  
ATOM    917  CE1 PHE A 121     -24.118  -8.500  -4.481  1.00 28.87           C  
ATOM    918  CE2 PHE A 121     -23.410  -7.690  -6.622  1.00 29.24           C  
ATOM    919  CZ  PHE A 121     -24.401  -7.849  -5.665  1.00 28.85           C  
ATOM    920  N   VAL A 122     -19.316  -6.465  -6.346  1.00 28.43           N  
ATOM    921  CA  VAL A 122     -19.012  -5.607  -7.487  1.00 28.70           C  
ATOM    922  C   VAL A 122     -17.494  -5.492  -7.622  1.00 28.08           C  
ATOM    923  O   VAL A 122     -16.946  -5.696  -8.725  1.00 28.36           O  
ATOM    924  CB  VAL A 122     -19.693  -4.236  -7.358  1.00 28.31           C  
ATOM    925  CG1 VAL A 122     -19.160  -3.235  -8.368  1.00 28.47           C  
ATOM    926  CG2 VAL A 122     -21.229  -4.393  -7.504  1.00 29.56           C  
ATOM    927  N   ALA A 123     -16.807  -5.196  -6.514  1.00 27.71           N  
ATOM    928  CA  ALA A 123     -15.350  -4.997  -6.561  1.00 28.45           C  
ATOM    929  C   ALA A 123     -14.659  -6.256  -7.026  1.00 28.26           C  
ATOM    930  O   ALA A 123     -13.750  -6.204  -7.858  1.00 27.02           O  
ATOM    931  CB  ALA A 123     -14.798  -4.572  -5.198  1.00 28.78           C  
ATOM    932  N   GLU A 124     -15.078  -7.389  -6.460  1.00 28.17           N  
ATOM    933  CA  GLU A 124     -14.475  -8.691  -6.816  1.00 29.25           C  
ATOM    934  C   GLU A 124     -14.633  -8.964  -8.305  1.00 29.00           C  
ATOM    935  O   GLU A 124     -13.670  -9.361  -8.983  1.00 28.19           O  
ATOM    936  CB  GLU A 124     -15.080  -9.807  -5.968  1.00 29.08           C  
ATOM    937  CG  GLU A 124     -14.692  -9.701  -4.487  1.00 30.77           C  
ATOM    938  CD  GLU A 124     -15.455 -10.651  -3.573  1.00 31.11           C  
ATOM    939  OE1 GLU A 124     -16.494 -11.200  -3.992  1.00 35.60           O  
ATOM    940  OE2 GLU A 124     -15.005 -10.865  -2.429  1.00 31.22           O  
ATOM    941  N   PHE A 125     -15.838  -8.762  -8.833  1.00 28.53           N  
ATOM    942  CA  PHE A 125     -16.035  -8.993 -10.268  1.00 28.43           C  
ATOM    943  C   PHE A 125     -15.142  -8.080 -11.131  1.00 28.06           C  
ATOM    944  O   PHE A 125     -14.511  -8.540 -12.076  1.00 27.78           O  
ATOM    945  CB  PHE A 125     -17.502  -8.830 -10.677  1.00 28.19           C  
ATOM    946  CG  PHE A 125     -17.737  -9.184 -12.090  1.00 27.32           C  
ATOM    947  CD1 PHE A 125     -17.521  -8.236 -13.089  1.00 27.75           C  
ATOM    948  CD2 PHE A 125     -18.085 -10.468 -12.445  1.00 27.84           C  
ATOM    949  CE1 PHE A 125     -17.684  -8.558 -14.409  1.00 27.95           C  
ATOM    950  CE2 PHE A 125     -18.242 -10.800 -13.780  1.00 28.36           C  
ATOM    951  CZ  PHE A 125     -18.044  -9.840 -14.760  1.00 27.47           C  
ATOM    952  N   ILE A 126     -15.092  -6.793 -10.810  1.00 27.48           N  
ATOM    953  CA  ILE A 126     -14.272  -5.848 -11.583  1.00 28.37           C  
ATOM    954  C   ILE A 126     -12.804  -6.258 -11.525  1.00 28.30           C  
ATOM    955  O   ILE A 126     -12.147  -6.356 -12.560  1.00 28.58           O  
ATOM    956  CB  ILE A 126     -14.456  -4.412 -11.070  1.00 29.19           C  
ATOM    957  CG1 ILE A 126     -15.898  -3.951 -11.311  1.00 30.18           C  
ATOM    958  CG2 ILE A 126     -13.488  -3.435 -11.746  1.00 30.01           C  
ATOM    959  CD1 ILE A 126     -16.229  -2.623 -10.727  1.00 28.98           C  
ATOM    960  N   MET A 127     -12.313  -6.549 -10.324  1.00 28.68           N  
ATOM    961  CA  MET A 127     -10.924  -6.944 -10.152  1.00 28.73           C  
ATOM    962  C   MET A 127     -10.619  -8.205 -10.942  1.00 28.82           C  
ATOM    963  O   MET A 127      -9.646  -8.260 -11.706  1.00 29.68           O  
ATOM    964  CB  MET A 127     -10.615  -7.151  -8.670  1.00 29.19           C  
ATOM    965  CG  MET A 127      -9.211  -7.660  -8.376  1.00 29.74           C  
ATOM    966  S   MET A 127      -7.949  -6.269  -8.964  1.00 38.28           S  
ATOM    967  CE  MET A 127      -6.340  -7.298  -8.706  1.00 33.88           C  
ATOM    968  N   ASN A 128     -11.432  -9.230 -10.751  1.00 28.19           N  
ATOM    969  CA  ASN A 128     -11.135 -10.538 -11.300  1.00 28.84           C  
ATOM    970  C   ASN A 128     -11.268 -10.631 -12.818  1.00 29.08           C  
ATOM    971  O   ASN A 128     -10.574 -11.439 -13.455  1.00 29.28           O  
ATOM    972  CB  ASN A 128     -12.000 -11.597 -10.630  1.00 28.85           C  
ATOM    973  CG  ASN A 128     -11.717 -11.734  -9.156  1.00 29.39           C  
ATOM    974  OD1 ASN A 128     -12.445 -12.437  -8.423  1.00 32.26           O  
ATOM    975  ND2 ASN A 128     -10.667 -11.091  -8.703  1.00 26.89           N  
ATOM    976  N   ASN A 129     -12.154  -9.819 -13.386  1.00 28.91           N  
ATOM    977  CA  ASN A 129     -12.452  -9.890 -14.806  1.00 29.23           C  
ATOM    978  C   ASN A 129     -11.864  -8.765 -15.639  1.00 29.02           C  
ATOM    979  O   ASN A 129     -11.757  -8.921 -16.854  1.00 28.90           O  
ATOM    980  CB  ASN A 129     -13.960  -9.972 -15.008  1.00 29.89           C  
ATOM    981  CG  ASN A 129     -14.521 -11.261 -14.502  1.00 31.49           C  
ATOM    982  OD1 ASN A 129     -14.453 -12.281 -15.196  1.00 34.46           O  
ATOM    983  ND2 ASN A 129     -15.071 -11.253 -13.278  1.00 32.39           N  
ATOM    984  N   THR A 130     -11.493  -7.655 -15.006  1.00 29.28           N  
ATOM    985  CA  THR A 130     -10.982  -6.463 -15.717  1.00 29.09           C  
ATOM    986  C   THR A 130      -9.767  -5.766 -15.083  1.00 29.40           C  
ATOM    987  O   THR A 130      -9.275  -4.787 -15.656  1.00 28.18           O  
ATOM    988  CB  THR A 130     -12.088  -5.355 -15.933  1.00 29.49           C  
ATOM    989  OG1 THR A 130     -12.426  -4.701 -14.696  1.00 30.89           O  
ATOM    990  CG2 THR A 130     -13.335  -5.938 -16.567  1.00 29.74           C  
ATOM    991  N   GLY A 131      -9.283  -6.242 -13.929  1.00 29.72           N  
ATOM    992  CA  GLY A 131      -8.229  -5.550 -13.180  1.00 30.11           C  
ATOM    993  C   GLY A 131      -6.943  -5.366 -13.965  1.00 30.27           C  
ATOM    994  O   GLY A 131      -6.362  -4.260 -13.978  1.00 31.83           O  
ATOM    995  N   GLU A 132      -6.520  -6.416 -14.652  1.00 29.96           N  
ATOM    996  CA  GLU A 132      -5.314  -6.324 -15.480  1.00 30.37           C  
ATOM    997  C   GLU A 132      -5.539  -5.423 -16.689  1.00 29.60           C  
ATOM    998  O   GLU A 132      -4.642  -4.672 -17.064  1.00 30.38           O  
ATOM    999  CB  GLU A 132      -4.834  -7.689 -15.925  1.00 30.66           C  
ATOM   1000  CG  GLU A 132      -3.471  -7.661 -16.587  1.00 33.60           C  
ATOM   1001  CD  GLU A 132      -2.339  -7.164 -15.687  1.00 35.78           C  
ATOM   1002  OE1 GLU A 132      -2.482  -7.071 -14.447  1.00 38.79           O  
ATOM   1003  OE2 GLU A 132      -1.271  -6.882 -16.243  1.00 37.89           O  
ATOM   1004  N   TRP A 133      -6.716  -5.505 -17.309  1.00 29.03           N  
ATOM   1005  CA  TRP A 133      -7.035  -4.610 -18.428  1.00 28.32           C  
ATOM   1006  C   TRP A 133      -6.964  -3.151 -17.974  1.00 28.07           C  
ATOM   1007  O   TRP A 133      -6.421  -2.308 -18.683  1.00 28.86           O  
ATOM   1008  CB  TRP A 133      -8.430  -4.897 -19.006  1.00 28.35           C  
ATOM   1009  CG  TRP A 133      -8.740  -4.113 -20.254  1.00 27.47           C  
ATOM   1010  CD1 TRP A 133      -8.554  -4.510 -21.552  1.00 28.49           C  
ATOM   1011  CD2 TRP A 133      -9.291  -2.805 -20.314  1.00 27.60           C  
ATOM   1012  NE1 TRP A 133      -8.966  -3.521 -22.415  1.00 29.63           N  
ATOM   1013  CE2 TRP A 133      -9.433  -2.465 -21.674  1.00 28.24           C  
ATOM   1014  CE3 TRP A 133      -9.706  -1.892 -19.348  1.00 27.29           C  
ATOM   1015  CZ2 TRP A 133      -9.931  -1.231 -22.082  1.00 29.17           C  
ATOM   1016  CZ3 TRP A 133     -10.194  -0.678 -19.759  1.00 28.28           C  
ATOM   1017  CH2 TRP A 133     -10.314  -0.362 -21.111  1.00 26.85           C  
ATOM   1018  N   ILE A 134      -7.521  -2.865 -16.796  1.00 28.10           N  
ATOM   1019  CA  ILE A 134      -7.498  -1.499 -16.268  1.00 28.19           C  
ATOM   1020  C   ILE A 134      -6.048  -1.031 -16.152  1.00 27.85           C  
ATOM   1021  O   ILE A 134      -5.691   0.082 -16.585  1.00 27.12           O  
ATOM   1022  CB  ILE A 134      -8.246  -1.408 -14.924  1.00 28.55           C  
ATOM   1023  CG1 ILE A 134      -9.761  -1.623 -15.146  1.00 27.64           C  
ATOM   1024  CG2 ILE A 134      -7.979  -0.080 -14.245  1.00 28.73           C  
ATOM   1025  CD1 ILE A 134     -10.525  -1.944 -13.903  1.00 29.61           C  
ATOM   1026  N   ARG A 135      -5.198  -1.895 -15.590  1.00 27.47           N  
ATOM   1027  CA  ARG A 135      -3.775  -1.571 -15.423  1.00 28.30           C  
ATOM   1028  C   ARG A 135      -3.129  -1.243 -16.751  1.00 28.28           C  
ATOM   1029  O   ARG A 135      -2.376  -0.270 -16.881  1.00 28.57           O  
ATOM   1030  CB  ARG A 135      -3.043  -2.758 -14.800  1.00 28.08           C  
ATOM   1031  N   GLN A 136      -3.423  -2.070 -17.748  1.00 28.31           N  
ATOM   1032  CA  GLN A 136      -2.838  -1.926 -19.079  1.00 28.54           C  
ATOM   1033  C   GLN A 136      -3.377  -0.754 -19.904  1.00 28.37           C  
ATOM   1034  O   GLN A 136      -2.777  -0.384 -20.922  1.00 27.82           O  
ATOM   1035  CB  GLN A 136      -3.076  -3.196 -19.872  1.00 29.02           C  
ATOM   1036  CG  GLN A 136      -2.300  -4.393 -19.379  1.00 32.07           C  
ATOM   1037  CD  GLN A 136      -2.846  -5.688 -19.980  1.00 37.31           C  
ATOM   1038  OE1 GLN A 136      -4.042  -5.785 -20.291  1.00 41.61           O  
ATOM   1039  NE2 GLN A 136      -1.978  -6.678 -20.154  1.00 40.13           N  
ATOM   1040  N   ASN A 137      -4.494  -0.179 -19.487  1.00 27.26           N  
ATOM   1041  CA  ASN A 137      -5.151   0.874 -20.257  1.00 28.11           C  
ATOM   1042  C   ASN A 137      -5.178   2.206 -19.504  1.00 28.68           C  
ATOM   1043  O   ASN A 137      -6.109   3.008 -19.634  1.00 29.60           O  
ATOM   1044  CB  ASN A 137      -6.536   0.410 -20.669  1.00 28.05           C  
ATOM   1045  CG  ASN A 137      -6.484  -0.582 -21.801  1.00 29.33           C  
ATOM   1046  OD1 ASN A 137      -6.399  -0.190 -22.970  1.00 30.39           O  
ATOM   1047  ND2 ASN A 137      -6.509  -1.871 -21.476  1.00 30.32           N  
ATOM   1048  N   GLY A 138      -4.136   2.431 -18.717  1.00 29.05           N  
ATOM   1049  CA  GLY A 138      -3.870   3.739 -18.137  1.00 28.80           C  
ATOM   1050  C   GLY A 138      -4.475   3.958 -16.762  1.00 28.53           C  
ATOM   1051  O   GLY A 138      -4.329   5.040 -16.211  1.00 28.20           O  
ATOM   1052  N   GLY A 139      -5.127   2.936 -16.199  1.00 28.39           N  
ATOM   1053  CA  GLY A 139      -5.701   3.006 -14.845  1.00 28.90           C  
ATOM   1054  C   GLY A 139      -6.822   4.017 -14.693  1.00 28.82           C  
ATOM   1055  O   GLY A 139      -7.293   4.593 -15.672  1.00 29.29           O  
ATOM   1056  N   TRP A 140      -7.220   4.263 -13.452  1.00 29.16           N  
ATOM   1057  CA  TRP A 140      -8.404   5.084 -13.156  1.00 29.77           C  
ATOM   1058  C   TRP A 140      -8.181   6.594 -13.270  1.00 30.12           C  
ATOM   1059  O   TRP A 140      -9.029   7.314 -13.801  1.00 30.09           O  
ATOM   1060  CB  TRP A 140      -8.909   4.773 -11.747  1.00 29.82           C  
ATOM   1061  CG  TRP A 140      -9.414   3.394 -11.568  1.00 29.06           C  
ATOM   1062  CD1 TRP A 140      -8.806   2.374 -10.888  1.00 29.19           C  
ATOM   1063  CD2 TRP A 140     -10.646   2.867 -12.054  1.00 28.62           C  
ATOM   1064  NE1 TRP A 140      -9.577   1.251 -10.938  1.00 29.31           N  
ATOM   1065  CE2 TRP A 140     -10.717   1.525 -11.641  1.00 29.40           C  
ATOM   1066  CE3 TRP A 140     -11.700   3.398 -12.793  1.00 28.54           C  
ATOM   1067  CZ2 TRP A 140     -11.793   0.712 -11.948  1.00 29.12           C  
ATOM   1068  CZ3 TRP A 140     -12.763   2.584 -13.094  1.00 28.86           C  
ATOM   1069  CH2 TRP A 140     -12.803   1.264 -12.675  1.00 29.48           C  
ATOM   1070  N   GLU A 141      -7.057   7.083 -12.756  1.00 30.85           N  
ATOM   1071  CA  GLU A 141      -6.852   8.520 -12.623  1.00 31.46           C  
ATOM   1072  C   GLU A 141      -6.162   9.099 -13.851  1.00 30.69           C  
ATOM   1073  O   GLU A 141      -5.762  10.253 -13.842  1.00 31.30           O  
ATOM   1074  CB  GLU A 141      -6.049   8.841 -11.347  1.00 32.14           C  
ATOM   1075  CG  GLU A 141      -6.583   8.168 -10.063  1.00 35.62           C  
ATOM   1076  CD  GLU A 141      -8.030   8.533  -9.693  1.00 39.36           C  
ATOM   1077  OE1 GLU A 141      -8.532   9.624 -10.091  1.00 41.72           O  
ATOM   1078  OE2 GLU A 141      -8.655   7.726  -8.956  1.00 42.62           O  
ATOM   1079  N   ASP A 142      -6.002   8.282 -14.890  1.00 30.52           N  
ATOM   1080  CA  ASP A 142      -5.456   8.712 -16.166  1.00 30.03           C  
ATOM   1081  C   ASP A 142      -6.336   8.169 -17.307  1.00 28.49           C  
ATOM   1082  O   ASP A 142      -7.101   8.915 -17.896  1.00 27.94           O  
ATOM   1083  CB  ASP A 142      -3.996   8.247 -16.297  1.00 30.94           C  
ATOM   1084  CG  ASP A 142      -3.343   8.709 -17.566  1.00 33.78           C  
ATOM   1085  OD1 ASP A 142      -4.034   9.257 -18.445  1.00 39.35           O  
ATOM   1086  OD2 ASP A 142      -2.113   8.534 -17.693  1.00 36.69           O  
ATOM   1087  N   GLY A 143      -6.249   6.883 -17.624  1.00 27.14           N  
ATOM   1088  CA  GLY A 143      -7.002   6.355 -18.772  1.00 26.65           C  
ATOM   1089  C   GLY A 143      -8.522   6.548 -18.665  1.00 26.48           C  
ATOM   1090  O   GLY A 143      -9.175   7.024 -19.607  1.00 26.20           O  
ATOM   1091  N   PHE A 144      -9.075   6.191 -17.515  1.00 26.00           N  
ATOM   1092  CA  PHE A 144     -10.529   6.269 -17.296  1.00 26.39           C  
ATOM   1093  C   PHE A 144     -11.024   7.698 -17.440  1.00 26.43           C  
ATOM   1094  O   PHE A 144     -11.948   7.976 -18.202  1.00 26.68           O  
ATOM   1095  CB  PHE A 144     -10.905   5.737 -15.917  1.00 26.55           C  
ATOM   1096  CG  PHE A 144     -12.377   5.838 -15.604  1.00 27.05           C  
ATOM   1097  CD1 PHE A 144     -12.828   6.665 -14.582  1.00 29.90           C  
ATOM   1098  CD2 PHE A 144     -13.311   5.105 -16.318  1.00 27.50           C  
ATOM   1099  CE1 PHE A 144     -14.193   6.728 -14.255  1.00 29.05           C  
ATOM   1100  CE2 PHE A 144     -14.667   5.188 -16.006  1.00 28.27           C  
ATOM   1101  CZ  PHE A 144     -15.104   6.016 -14.988  1.00 27.56           C  
ATOM   1102  N   ILE A 145     -10.415   8.627 -16.726  1.00 26.96           N  
ATOM   1103  CA  ILE A 145     -10.913  10.006 -16.813  1.00 27.09           C  
ATOM   1104  C   ILE A 145     -10.716  10.630 -18.197  1.00 27.03           C  
ATOM   1105  O   ILE A 145     -11.560  11.403 -18.639  1.00 27.70           O  
ATOM   1106  CB  ILE A 145     -10.398  10.911 -15.677  1.00 27.74           C  
ATOM   1107  CG1 ILE A 145      -8.901  11.158 -15.792  1.00 27.81           C  
ATOM   1108  CG2 ILE A 145     -10.806  10.301 -14.340  1.00 29.72           C  
ATOM   1109  CD1 ILE A 145      -8.378  12.204 -14.834  1.00 27.74           C  
ATOM   1110  N   LYS A 146      -9.640  10.273 -18.894  1.00 26.63           N  
ATOM   1111  CA  LYS A 146      -9.401  10.774 -20.246  1.00 26.80           C  
ATOM   1112  C   LYS A 146     -10.430  10.213 -21.230  1.00 27.05           C  
ATOM   1113  O   LYS A 146     -10.817  10.916 -22.178  1.00 27.12           O  
ATOM   1114  CB  LYS A 146      -7.973  10.463 -20.699  1.00 27.06           C  
ATOM   1115  CG  LYS A 146      -6.934  11.282 -19.955  1.00 26.18           C  
ATOM   1116  CD  LYS A 146      -5.522  11.073 -20.486  1.00 27.98           C  
ATOM   1117  CE  LYS A 146      -4.537  11.983 -19.740  1.00 28.60           C  
ATOM   1118  NZ  LYS A 146      -3.022  11.732 -20.050  1.00 30.12           N  
ATOM   1119  N   LYS A 147     -10.879   8.977 -20.982  1.00 27.49           N  
ATOM   1120  CA  LYS A 147     -11.870   8.333 -21.841  1.00 28.00           C  
ATOM   1121  C   LYS A 147     -13.190   9.096 -21.805  1.00 28.93           C  
ATOM   1122  O   LYS A 147     -13.815   9.296 -22.850  1.00 29.58           O  
ATOM   1123  CB  LYS A 147     -12.080   6.886 -21.425  1.00 28.05           C  
ATOM   1124  CG  LYS A 147     -13.234   6.154 -22.103  1.00 27.49           C  
ATOM   1125  CD  LYS A 147     -12.966   5.904 -23.561  1.00 28.07           C  
ATOM   1126  CE  LYS A 147     -14.155   5.221 -24.227  1.00 27.45           C  
ATOM   1127  NZ  LYS A 147     -13.997   5.179 -25.700  1.00 28.88           N  
ATOM   1128  N   PHE A 148     -13.596   9.551 -20.615  1.00 29.07           N  
ATOM   1129  CA  PHE A 148     -14.904  10.195 -20.447  1.00 29.54           C  
ATOM   1130  C   PHE A 148     -14.859  11.707 -20.301  1.00 31.15           C  
ATOM   1131  O   PHE A 148     -15.852  12.323 -19.937  1.00 31.84           O  
ATOM   1132  CB  PHE A 148     -15.633   9.529 -19.287  1.00 29.59           C  
ATOM   1133  CG  PHE A 148     -16.031   8.133 -19.602  1.00 28.49           C  
ATOM   1134  CD1 PHE A 148     -15.468   7.060 -18.937  1.00 28.00           C  
ATOM   1135  CD2 PHE A 148     -16.919   7.888 -20.633  1.00 28.76           C  
ATOM   1136  CE1 PHE A 148     -15.805   5.771 -19.270  1.00 28.94           C  
ATOM   1137  CE2 PHE A 148     -17.253   6.589 -20.983  1.00 29.01           C  
ATOM   1138  CZ  PHE A 148     -16.702   5.526 -20.291  1.00 28.24           C  
ATOM   1139  N   GLU A 149     -13.725  12.306 -20.627  1.00 32.11           N  
ATOM   1140  CA  GLU A 149     -13.634  13.758 -20.639  1.00 33.68           C  
ATOM   1141  C   GLU A 149     -13.101  14.219 -21.980  1.00 34.99           C  
ATOM   1142  O   GLU A 149     -12.205  13.596 -22.549  1.00 36.62           O  
ATOM   1143  CB  GLU A 149     -12.773  14.247 -19.480  1.00 33.45           C  
ATOM   1144  CG  GLU A 149     -13.347  13.826 -18.125  1.00 34.16           C  
ATOM   1145  CD  GLU A 149     -12.549  14.323 -16.948  1.00 34.48           C  
ATOM   1146  OE1 GLU A 149     -11.317  14.477 -17.078  1.00 33.97           O  
ATOM   1147  OE2 GLU A 149     -13.164  14.565 -15.885  1.00 37.00           O  
ATOM   1148  N   PRO A 150     -13.669  15.302 -22.506  1.00 36.21           N  
ATOM   1149  CA  PRO A 150     -13.214  15.890 -23.757  1.00 36.12           C  
ATOM   1150  CB  PRO A 150     -13.791  17.291 -23.688  1.00 36.43           C  
ATOM   1151  CG  PRO A 150     -15.044  17.131 -22.915  1.00 35.59           C  
ATOM   1152  CD  PRO A 150     -14.791  16.059 -21.917  1.00 36.56           C  
ATOM   1154  N   GLU B 131     -32.619 -17.474 -16.373  1.00 33.02           N  
ATOM   1155  CA  GLU B 131     -31.372 -17.427 -17.149  1.00 32.72           C  
ATOM   1156  C   GLU B 131     -31.565 -16.922 -18.573  1.00 31.80           C  
ATOM   1157  O   GLU B 131     -30.677 -16.267 -19.074  1.00 30.69           O  
ATOM   1158  CB  GLU B 131     -30.675 -18.752 -17.179  1.00 33.31           C  
ATOM   1159  CG  GLU B 131     -29.184 -18.609 -17.281  1.00 34.43           C  
ATOM   1160  CD  GLU B 131     -28.548 -19.835 -17.848  1.00 38.78           C  
ATOM   1161  OE1 GLU B 131     -28.929 -20.188 -18.978  1.00 41.32           O  
ATOM   1162  OE2 GLU B 131     -27.693 -20.460 -17.166  1.00 41.92           O  
ATOM   1163  N   GLU B 132     -32.704 -17.203 -19.215  1.00 30.49           N  
ATOM   1164  CA  GLU B 132     -33.038 -16.442 -20.432  1.00 30.08           C  
ATOM   1165  C   GLU B 132     -32.888 -14.955 -20.128  1.00 29.18           C  
ATOM   1166  O   GLU B 132     -32.327 -14.210 -20.942  1.00 29.48           O  
ATOM   1167  CB  GLU B 132     -34.454 -16.745 -20.936  1.00 30.42           C  
ATOM   1168  CG  GLU B 132     -34.848 -15.964 -22.185  1.00 30.45           C  
ATOM   1169  CD  GLU B 132     -36.283 -16.211 -22.639  1.00 31.55           C  
ATOM   1170  OE1 GLU B 132     -37.018 -16.970 -21.975  1.00 35.10           O  
ATOM   1171  OE2 GLU B 132     -36.679 -15.622 -23.673  1.00 36.43           O  
ATOM   1172  N   TRP B 133     -33.378 -14.523 -18.967  1.00 28.57           N  
ATOM   1173  CA  TRP B 133     -33.223 -13.117 -18.561  1.00 28.54           C  
ATOM   1174  C   TRP B 133     -31.767 -12.703 -18.452  1.00 28.65           C  
ATOM   1175  O   TRP B 133     -31.445 -11.540 -18.702  1.00 29.15           O  
ATOM   1176  CB  TRP B 133     -33.973 -12.781 -17.254  1.00 27.36           C  
ATOM   1177  CG  TRP B 133     -33.707 -13.671 -16.077  1.00 26.44           C  
ATOM   1178  CD1 TRP B 133     -34.534 -14.661 -15.621  1.00 24.88           C  
ATOM   1179  CD2 TRP B 133     -32.574 -13.661 -15.182  1.00 24.74           C  
ATOM   1180  NE1 TRP B 133     -33.992 -15.260 -14.527  1.00 25.23           N  
ATOM   1181  CE2 TRP B 133     -32.795 -14.682 -14.232  1.00 24.41           C  
ATOM   1182  CE3 TRP B 133     -31.400 -12.904 -15.091  1.00 25.88           C  
ATOM   1183  CZ2 TRP B 133     -31.895 -14.965 -13.207  1.00 25.40           C  
ATOM   1184  CZ3 TRP B 133     -30.505 -13.194 -14.060  1.00 24.54           C  
ATOM   1185  CH2 TRP B 133     -30.756 -14.219 -13.145  1.00 25.33           C  
ATOM   1186  N   ALA B 134     -30.882 -13.624 -18.069  1.00 28.64           N  
ATOM   1187  CA  ALA B 134     -29.463 -13.273 -17.951  1.00 29.78           C  
ATOM   1188  C   ALA B 134     -28.877 -13.009 -19.335  1.00 30.48           C  
ATOM   1189  O   ALA B 134     -28.121 -12.053 -19.530  1.00 30.75           O  
ATOM   1190  CB  ALA B 134     -28.694 -14.348 -17.262  1.00 29.50           C  
ATOM   1191  N   ARG B 135     -29.222 -13.874 -20.288  1.00 30.86           N  
ATOM   1192  CA  ARG B 135     -28.778 -13.693 -21.673  1.00 31.09           C  
ATOM   1193  C   ARG B 135     -29.363 -12.413 -22.264  1.00 31.24           C  
ATOM   1194  O   ARG B 135     -28.669 -11.657 -22.940  1.00 31.52           O  
ATOM   1195  CB  ARG B 135     -29.173 -14.902 -22.526  1.00 30.94           C  
ATOM   1196  CG  ARG B 135     -28.335 -16.153 -22.227  1.00 30.87           C  
ATOM   1197  CD  ARG B 135     -28.646 -17.270 -23.186  1.00 31.39           C  
ATOM   1198  NE  ARG B 135     -30.036 -17.707 -23.062  1.00 30.45           N  
ATOM   1199  CZ  ARG B 135     -30.458 -18.690 -22.278  1.00 30.93           C  
ATOM   1200  NH1 ARG B 135     -29.613 -19.366 -21.515  1.00 31.34           N  
ATOM   1201  NH2 ARG B 135     -31.746 -18.990 -22.253  1.00 31.54           N  
ATOM   1202  N   GLU B 136     -30.636 -12.153 -21.982  1.00 30.71           N  
ATOM   1203  CA  GLU B 136     -31.320 -11.005 -22.592  1.00 30.88           C  
ATOM   1204  C   GLU B 136     -30.900  -9.668 -21.984  1.00 31.02           C  
ATOM   1205  O   GLU B 136     -30.604  -8.722 -22.722  1.00 31.10           O  
ATOM   1206  CB  GLU B 136     -32.831 -11.201 -22.545  1.00 31.18           C  
ATOM   1207  CG  GLU B 136     -33.294 -12.255 -23.536  1.00 30.24           C  
ATOM   1208  CD  GLU B 136     -34.793 -12.484 -23.512  1.00 31.66           C  
ATOM   1209  OE1 GLU B 136     -35.495 -11.904 -22.660  1.00 33.21           O  
ATOM   1210  OE2 GLU B 136     -35.272 -13.248 -24.370  1.00 31.88           O  
ATOM   1211  N   ILE B 137     -30.849  -9.603 -20.652  1.00 30.87           N  
ATOM   1212  CA  ILE B 137     -30.365  -8.410 -19.950  1.00 30.99           C  
ATOM   1213  C   ILE B 137     -28.879  -8.200 -20.233  1.00 30.79           C  
ATOM   1214  O   ILE B 137     -28.438  -7.073 -20.502  1.00 31.56           O  
ATOM   1215  CB  ILE B 137     -30.631  -8.479 -18.419  1.00 30.71           C  
ATOM   1216  CG1 ILE B 137     -32.135  -8.531 -18.142  1.00 30.41           C  
ATOM   1217  CG2 ILE B 137     -30.044  -7.257 -17.706  1.00 30.72           C  
ATOM   1218  CD1 ILE B 137     -32.479  -8.792 -16.711  1.00 31.32           C  
ATOM   1219  N   GLY B 138     -28.104  -9.280 -20.187  1.00 30.78           N  
ATOM   1220  CA  GLY B 138     -26.674  -9.210 -20.472  1.00 30.53           C  
ATOM   1221  C   GLY B 138     -26.403  -8.659 -21.854  1.00 30.33           C  
ATOM   1222  O   GLY B 138     -25.481  -7.843 -22.040  1.00 30.92           O  
ATOM   1223  N   ALA B 139     -27.204  -9.084 -22.833  1.00 29.80           N  
ATOM   1224  CA  ALA B 139     -27.107  -8.525 -24.189  1.00 30.31           C  
ATOM   1225  C   ALA B 139     -27.381  -7.028 -24.220  1.00 30.41           C  
ATOM   1226  O   ALA B 139     -26.651  -6.271 -24.860  1.00 30.76           O  
ATOM   1227  CB  ALA B 139     -28.059  -9.238 -25.144  1.00 29.75           C  
ATOM   1228  N   GLN B 140     -28.428  -6.595 -23.538  1.00 30.41           N  
ATOM   1229  CA  GLN B 140     -28.812  -5.188 -23.548  1.00 31.06           C  
ATOM   1230  C   GLN B 140     -27.761  -4.352 -22.821  1.00 30.59           C  
ATOM   1231  O   GLN B 140     -27.396  -3.266 -23.277  1.00 31.42           O  
ATOM   1232  CB  GLN B 140     -30.193  -5.004 -22.902  1.00 31.28           C  
ATOM   1233  CG  GLN B 140     -30.739  -3.566 -23.002  1.00 34.34           C  
ATOM   1234  CD  GLN B 140     -32.243  -3.471 -23.271  1.00 37.79           C  
ATOM   1235  OE1 GLN B 140     -33.026  -4.410 -23.007  1.00 36.13           O  
ATOM   1236  NE2 GLN B 140     -32.661  -2.316 -23.798  1.00 36.37           N  
ATOM   1237  N   LEU B 141     -27.230  -4.884 -21.729  1.00 30.71           N  
ATOM   1238  CA  LEU B 141     -26.184  -4.157 -20.985  1.00 31.90           C  
ATOM   1239  C   LEU B 141     -24.910  -4.052 -21.810  1.00 31.22           C  
ATOM   1240  O   LEU B 141     -24.259  -3.011 -21.829  1.00 31.76           O  
ATOM   1241  CB  LEU B 141     -25.898  -4.842 -19.654  1.00 32.14           C  
ATOM   1242  CG  LEU B 141     -26.969  -4.775 -18.573  1.00 34.84           C  
ATOM   1243  CD1 LEU B 141     -26.340  -5.180 -17.250  1.00 35.28           C  
ATOM   1244  CD2 LEU B 141     -27.611  -3.377 -18.451  1.00 37.37           C  
ATOM   1245  N   ARG B 142     -24.570  -5.119 -22.527  1.00 31.64           N  
ATOM   1246  CA  ARG B 142     -23.399  -5.079 -23.419  1.00 31.36           C  
ATOM   1247  C   ARG B 142     -23.568  -4.028 -24.525  1.00 31.49           C  
ATOM   1248  O   ARG B 142     -22.610  -3.289 -24.876  1.00 31.73           O  
ATOM   1249  CB  ARG B 142     -23.149  -6.434 -24.045  1.00 31.71           C  
ATOM   1250  CG  ARG B 142     -21.808  -6.517 -24.727  1.00 31.84           C  
ATOM   1251  CD  ARG B 142     -21.799  -7.623 -25.728  1.00 32.84           C  
ATOM   1252  NE  ARG B 142     -21.807  -8.911 -25.067  1.00 33.61           N  
ATOM   1253  CZ  ARG B 142     -21.721 -10.069 -25.710  1.00 35.47           C  
ATOM   1254  NH1 ARG B 142     -21.636 -10.113 -27.044  1.00 36.14           N  
ATOM   1255  NH2 ARG B 142     -21.733 -11.189 -25.016  1.00 35.77           N  
ATOM   1256  N   ARG B 143     -24.773  -3.988 -25.084  1.00 30.68           N  
ATOM   1257  CA  ARG B 143     -25.156  -3.007 -26.102  1.00 30.20           C  
ATOM   1258  C   ARG B 143     -25.014  -1.590 -25.559  1.00 30.70           C  
ATOM   1259  O   ARG B 143     -24.390  -0.722 -26.206  1.00 30.39           O  
ATOM   1260  CB  ARG B 143     -26.590  -3.286 -26.542  1.00 30.18           C  
ATOM   1261  CG  ARG B 143     -27.114  -2.457 -27.681  1.00 30.43           C  
ATOM   1262  CD  ARG B 143     -28.395  -3.021 -28.145  1.00 30.02           C  
ATOM   1263  NE  ARG B 143     -29.099  -2.145 -29.062  1.00 30.21           N  
ATOM   1264  CZ  ARG B 143     -30.389  -2.260 -29.338  1.00 30.18           C  
ATOM   1265  NH1 ARG B 143     -31.111  -3.241 -28.787  1.00 30.47           N  
ATOM   1266  NH2 ARG B 143     -30.963  -1.419 -30.175  1.00 29.59           N  
ATOM   1267  N   ILE B 144     -25.575  -1.357 -24.376  1.00 30.54           N  
ATOM   1268  CA  ILE B 144     -25.439  -0.064 -23.685  1.00 30.55           C  
ATOM   1269  C   ILE B 144     -23.967   0.294 -23.460  1.00 29.61           C  
ATOM   1270  O   ILE B 144     -23.548   1.437 -23.738  1.00 29.91           O  
ATOM   1271  CB  ILE B 144     -26.219  -0.070 -22.363  1.00 30.12           C  
ATOM   1272  CG1 ILE B 144     -27.725   0.004 -22.654  1.00 30.42           C  
ATOM   1273  CG2 ILE B 144     -25.792   1.109 -21.452  1.00 31.06           C  
ATOM   1274  CD1 ILE B 144     -28.609  -0.284 -21.437  1.00 30.45           C  
ATOM   1275  N   ALA B 145     -23.188  -0.679 -22.977  1.00 29.10           N  
ATOM   1276  CA  ALA B 145     -21.774  -0.478 -22.676  1.00 29.35           C  
ATOM   1277  C   ALA B 145     -20.994  -0.084 -23.908  1.00 29.95           C  
ATOM   1278  O   ALA B 145     -20.203   0.867 -23.884  1.00 29.39           O  
ATOM   1279  CB  ALA B 145     -21.169  -1.741 -22.096  1.00 29.57           C  
ATOM   1280  N   ASP B 146     -21.181  -0.856 -24.970  1.00 30.83           N  
ATOM   1281  CA  ASP B 146     -20.418  -0.639 -26.194  1.00 31.28           C  
ATOM   1282  C   ASP B 146     -20.885   0.610 -26.934  1.00 30.95           C  
ATOM   1283  O   ASP B 146     -20.084   1.247 -27.609  1.00 30.97           O  
ATOM   1284  CB  ASP B 146     -20.468  -1.866 -27.101  1.00 31.36           C  
ATOM   1285  CG  ASP B 146     -19.713  -3.045 -26.523  1.00 32.62           C  
ATOM   1286  OD1 ASP B 146     -18.903  -2.866 -25.583  1.00 31.44           O  
ATOM   1287  OD2 ASP B 146     -19.916  -4.165 -27.029  1.00 33.05           O  
ATOM   1288  N   ASP B 147     -22.167   0.970 -26.782  1.00 32.08           N  
ATOM   1289  CA  ASP B 147     -22.671   2.247 -27.288  1.00 31.45           C  
ATOM   1290  C   ASP B 147     -21.989   3.388 -26.542  1.00 30.81           C  
ATOM   1291  O   ASP B 147     -21.522   4.349 -27.160  1.00 29.82           O  
ATOM   1292  CB  ASP B 147     -24.185   2.356 -27.108  1.00 32.30           C  
ATOM   1293  CG  ASP B 147     -24.983   1.576 -28.152  1.00 33.05           C  
ATOM   1294  OD1 ASP B 147     -24.445   1.109 -29.176  1.00 36.55           O  
ATOM   1295  OD2 ASP B 147     -26.195   1.444 -27.942  1.00 35.49           O  
ATOM   1296  N   LEU B 148     -21.889   3.270 -25.218  1.00 30.42           N  
ATOM   1297  CA  LEU B 148     -21.203   4.299 -24.412  1.00 30.11           C  
ATOM   1298  C   LEU B 148     -19.736   4.436 -24.814  1.00 29.99           C  
ATOM   1299  O   LEU B 148     -19.203   5.563 -24.915  1.00 29.79           O  
ATOM   1300  CB  LEU B 148     -21.315   3.962 -22.913  1.00 29.75           C  
ATOM   1301  CG  LEU B 148     -20.640   4.919 -21.917  1.00 29.45           C  
ATOM   1302  CD1 LEU B 148     -21.301   6.269 -21.950  1.00 30.14           C  
ATOM   1303  CD2 LEU B 148     -20.663   4.372 -20.494  1.00 30.27           C  
ATOM   1304  N   ASN B 149     -19.068   3.293 -25.013  1.00 30.15           N  
ATOM   1305  CA  ASN B 149     -17.668   3.271 -25.456  1.00 30.27           C  
ATOM   1306  C   ASN B 149     -17.465   4.034 -26.768  1.00 30.35           C  
ATOM   1307  O   ASN B 149     -16.525   4.835 -26.905  1.00 29.14           O  
ATOM   1308  CB  ASN B 149     -17.190   1.821 -25.616  1.00 30.90           C  
ATOM   1309  CG  ASN B 149     -15.700   1.712 -25.818  1.00 31.84           C  
ATOM   1310  OD1 ASN B 149     -14.916   2.202 -25.014  1.00 31.37           O  
ATOM   1311  ND2 ASN B 149     -15.300   1.025 -26.879  1.00 32.66           N  
ATOM   1312  N   ALA B 150     -18.353   3.786 -27.726  1.00 29.75           N  
ATOM   1313  CA  ALA B 150     -18.304   4.436 -29.038  1.00 30.11           C  
ATOM   1314  C   ALA B 150     -18.653   5.938 -28.971  1.00 30.14           C  
ATOM   1315  O   ALA B 150     -18.101   6.734 -29.740  1.00 29.55           O  
ATOM   1316  CB  ALA B 150     -19.232   3.712 -30.020  1.00 29.98           C  
ATOM   1317  N   GLN B 151     -19.547   6.318 -28.053  1.00 30.73           N  
ATOM   1318  CA  GLN B 151     -19.993   7.724 -27.907  1.00 31.22           C  
ATOM   1319  C   GLN B 151     -18.829   8.603 -27.495  1.00 31.70           C  
ATOM   1320  O   GLN B 151     -18.752   9.782 -27.871  1.00 31.71           O  
ATOM   1321  CB  GLN B 151     -21.109   7.843 -26.867  1.00 31.08           C  
ATOM   1322  CG  GLN B 151     -21.753   9.234 -26.738  1.00 31.58           C  
ATOM   1323  CD  GLN B 151     -22.864   9.300 -25.694  1.00 32.56           C  
ATOM   1324  OE1 GLN B 151     -23.742  10.170 -25.762  1.00 39.31           O  
ATOM   1325  NE2 GLN B 151     -22.841   8.388 -24.737  1.00 33.94           N  
ATOM   1326  N   TYR B 152     -17.921   8.012 -26.731  1.00 32.15           N  
ATOM   1327  CA  TYR B 152     -16.692   8.664 -26.298  1.00 32.96           C  
ATOM   1328  C   TYR B 152     -15.465   8.170 -27.097  1.00 35.21           C  
ATOM   1329  O   TYR B 152     -14.381   7.987 -26.539  1.00 35.73           O  
ATOM   1330  CB  TYR B 152     -16.506   8.425 -24.797  1.00 31.95           C  
ATOM   1331  CG  TYR B 152     -17.455   9.220 -23.936  1.00 30.38           C  
ATOM   1332  CD1 TYR B 152     -18.724   8.739 -23.623  1.00 29.74           C  
ATOM   1333  CD2 TYR B 152     -17.072  10.460 -23.407  1.00 31.27           C  
ATOM   1334  CE1 TYR B 152     -19.590   9.474 -22.813  1.00 29.68           C  
ATOM   1335  CE2 TYR B 152     -17.926  11.190 -22.602  1.00 29.97           C  
ATOM   1336  CZ  TYR B 152     -19.184  10.700 -22.317  1.00 30.55           C  
ATOM   1337  OH  TYR B 152     -20.022  11.429 -21.514  1.00 31.04           O  
ATOM   1338  N   GLU B 153     -15.673   7.967 -28.402  1.00 37.08           N  
ATOM   1339  CA  GLU B 153     -14.645   7.623 -29.412  1.00 38.56           C  
ATOM   1340  C   GLU B 153     -14.345   6.111 -29.561  1.00 39.60           C  
ATOM   1341  O   GLU B 153     -13.881   5.428 -28.628  1.00 41.18           O  
ATOM   1342  CB  GLU B 153     -13.357   8.457 -29.248  1.00 38.85           C  
ATOM   1362  N   MET C   1     -41.357 -15.680 -58.092  1.00 28.13           N  
ATOM   1363  CA  MET C   1     -41.040 -15.752 -56.648  1.00 28.82           C  
ATOM   1364  C   MET C   1     -40.072 -14.654 -56.184  1.00 25.90           C  
ATOM   1365  O   MET C   1     -40.336 -13.923 -55.214  1.00 23.96           O  
ATOM   1366  CB  MET C   1     -40.454 -17.139 -56.292  1.00 28.59           C  
ATOM   1367  CG  MET C   1     -39.950 -17.249 -54.834  1.00 30.52           C  
ATOM   1368  S   MET C   1     -38.710 -18.764 -54.613  1.00 40.51           S  
ATOM   1369  CE  MET C   1     -37.062 -17.816 -55.183  1.00 36.59           C  
ATOM   1370  N   ALA C   2     -38.947 -14.531 -56.883  1.00 23.77           N  
ATOM   1371  CA  ALA C   2     -37.913 -13.572 -56.496  1.00 22.68           C  
ATOM   1372  C   ALA C   2     -38.349 -12.123 -56.754  1.00 21.33           C  
ATOM   1373  O   ALA C   2     -37.915 -11.187 -56.054  1.00 21.85           O  
ATOM   1374  CB  ALA C   2     -36.586 -13.893 -57.202  1.00 22.53           C  
ATOM   1375  N   GLU C   3     -39.200 -11.947 -57.770  1.00 20.38           N  
ATOM   1376  CA  GLU C   3     -39.740 -10.640 -58.097  1.00 20.13           C  
ATOM   1377  C   GLU C   3     -40.646 -10.167 -56.974  1.00 20.01           C  
ATOM   1378  O   GLU C   3     -40.519  -9.039 -56.486  1.00 19.45           O  
ATOM   1379  CB  GLU C   3     -40.488 -10.687 -59.422  1.00 19.95           C  
ATOM   1380  CG  GLU C   3     -39.537 -10.992 -60.578  1.00 20.07           C  
ATOM   1381  CD  GLU C   3     -40.174 -11.024 -61.941  1.00 21.65           C  
ATOM   1382  OE1 GLU C   3     -41.422 -11.171 -62.069  1.00 22.49           O  
ATOM   1383  OE2 GLU C   3     -39.392 -10.944 -62.925  1.00 23.68           O  
ATOM   1384  N   SER C   4     -41.543 -11.052 -56.544  1.00 20.62           N  
ATOM   1385  CA  SER C   4     -42.411 -10.731 -55.410  1.00 22.00           C  
ATOM   1386  C   SER C   4     -41.592 -10.442 -54.149  1.00 21.48           C  
ATOM   1387  O   SER C   4     -41.876  -9.489 -53.410  1.00 21.46           O  
ATOM   1388  CB  SER C   4     -43.412 -11.866 -55.171  1.00 22.95           C  
ATOM   1389  OG  SER C   4     -44.210 -11.532 -54.048  1.00 28.05           O  
ATOM   1390  N   GLU C   5     -40.547 -11.229 -53.901  1.00 22.04           N  
ATOM   1391  CA  GLU C   5     -39.771 -11.031 -52.679  1.00 22.98           C  
ATOM   1392  C   GLU C   5     -39.112  -9.660 -52.710  1.00 22.52           C  
ATOM   1393  O   GLU C   5     -39.154  -8.921 -51.719  1.00 23.34           O  
ATOM   1394  CB  GLU C   5     -38.740 -12.134 -52.458  1.00 23.09           C  
ATOM   1395  CG  GLU C   5     -38.095 -12.030 -51.080  1.00 25.53           C  
ATOM   1396  CD  GLU C   5     -37.065 -13.099 -50.777  1.00 26.71           C  
ATOM   1397  OE1 GLU C   5     -36.541 -13.071 -49.632  1.00 30.36           O  
ATOM   1398  OE2 GLU C   5     -36.777 -13.948 -51.657  1.00 31.06           O  
ATOM   1399  N   LEU C   6     -38.533  -9.300 -53.859  1.00 21.53           N  
ATOM   1400  CA  LEU C   6     -37.852  -8.026 -53.972  1.00 22.07           C  
ATOM   1401  C   LEU C   6     -38.831  -6.865 -53.767  1.00 21.94           C  
ATOM   1402  O   LEU C   6     -38.527  -5.881 -53.063  1.00 22.09           O  
ATOM   1403  CB  LEU C   6     -37.194  -7.901 -55.333  1.00 21.37           C  
ATOM   1404  CG  LEU C   6     -36.488  -6.553 -55.519  1.00 20.10           C  
ATOM   1405  CD1 LEU C   6     -35.236  -6.384 -54.622  1.00 23.28           C  
ATOM   1406  CD2 LEU C   6     -36.155  -6.343 -56.957  1.00 20.98           C  
ATOM   1407  N   MET C   7     -39.996  -6.973 -54.398  1.00 22.67           N  
ATOM   1408  CA  MET C   7     -41.000  -5.899 -54.304  1.00 24.10           C  
ATOM   1409  C   MET C   7     -41.517  -5.735 -52.864  1.00 24.10           C  
ATOM   1410  O   MET C   7     -41.782  -4.609 -52.395  1.00 23.05           O  
ATOM   1411  CB  MET C   7     -42.141  -6.119 -55.290  1.00 23.89           C  
ATOM   1412  CG  MET C   7     -41.726  -5.885 -56.747  1.00 25.07           C  
ATOM   1413  S   MET C   7     -43.133  -5.965 -58.046  1.00 28.87           S  
ATOM   1414  CE  MET C   7     -43.641  -7.778 -57.830  1.00 25.36           C  
ATOM   1415  N   HIS C   8     -41.631  -6.848 -52.142  1.00 24.56           N  
ATOM   1416  CA  HIS C   8     -42.041  -6.782 -50.741  1.00 26.04           C  
ATOM   1417  C   HIS C   8     -40.977  -6.131 -49.873  1.00 25.50           C  
ATOM   1418  O   HIS C   8     -41.274  -5.259 -49.069  1.00 24.54           O  
ATOM   1419  CB  HIS C   8     -42.364  -8.165 -50.196  1.00 27.25           C  
ATOM   1420  CG  HIS C   8     -43.060  -8.132 -48.872  1.00 32.18           C  
ATOM   1421  ND1 HIS C   8     -43.092  -9.217 -48.024  1.00 38.02           N  
ATOM   1422  CD2 HIS C   8     -43.769  -7.150 -48.258  1.00 35.97           C  
ATOM   1423  CE1 HIS C   8     -43.793  -8.908 -46.944  1.00 36.95           C  
ATOM   1424  NE2 HIS C   8     -44.198  -7.654 -47.052  1.00 37.29           N  
ATOM   1425  N   ILE C   9     -39.728  -6.557 -50.044  1.00 24.95           N  
ATOM   1426  CA  ILE C   9     -38.598  -5.934 -49.372  1.00 25.73           C  
ATOM   1427  C   ILE C   9     -38.568  -4.434 -49.674  1.00 25.95           C  
ATOM   1428  O   ILE C   9     -38.368  -3.596 -48.777  1.00 25.81           O  
ATOM   1429  CB  ILE C   9     -37.277  -6.588 -49.798  1.00 25.42           C  
ATOM   1430  CG1 ILE C   9     -37.178  -7.998 -49.205  1.00 26.14           C  
ATOM   1431  CG2 ILE C   9     -36.056  -5.750 -49.375  1.00 27.73           C  
ATOM   1432  CD1 ILE C   9     -36.093  -8.836 -49.790  1.00 26.92           C  
ATOM   1433  N   HIS C  10     -38.766  -4.087 -50.938  1.00 26.14           N  
ATOM   1434  CA  HIS C  10     -38.679  -2.683 -51.329  1.00 26.26           C  
ATOM   1435  C   HIS C  10     -39.797  -1.877 -50.671  1.00 26.15           C  
ATOM   1436  O   HIS C  10     -39.572  -0.726 -50.227  1.00 26.22           O  
ATOM   1437  CB  HIS C  10     -38.720  -2.533 -52.843  1.00 26.14           C  
ATOM   1438  CG  HIS C  10     -38.489  -1.131 -53.307  1.00 26.59           C  
ATOM   1439  ND1 HIS C  10     -39.102  -0.600 -54.420  1.00 31.49           N  
ATOM   1440  CD2 HIS C  10     -37.715  -0.146 -52.797  1.00 28.13           C  
ATOM   1441  CE1 HIS C  10     -38.709   0.657 -54.573  1.00 28.80           C  
ATOM   1442  NE2 HIS C  10     -37.872   0.956 -53.604  1.00 28.18           N  
ATOM   1443  N   SER C  11     -40.999  -2.458 -50.618  1.00 26.12           N  
ATOM   1444  CA  SER C  11     -42.130  -1.824 -49.930  1.00 27.31           C  
ATOM   1445  C   SER C  11     -41.824  -1.577 -48.440  1.00 27.20           C  
ATOM   1446  O   SER C  11     -42.062  -0.487 -47.917  1.00 26.71           O  
ATOM   1447  CB  SER C  11     -43.405  -2.661 -50.102  1.00 27.81           C  
ATOM   1448  OG  SER C  11     -44.461  -2.130 -49.324  1.00 31.01           O  
ATOM   1449  N   LEU C  12     -41.281  -2.577 -47.755  1.00 27.11           N  
ATOM   1450  CA  LEU C  12     -40.849  -2.381 -46.357  1.00 28.03           C  
ATOM   1451  C   LEU C  12     -39.814  -1.281 -46.210  1.00 28.11           C  
ATOM   1452  O   LEU C  12     -39.890  -0.476 -45.280  1.00 28.65           O  
ATOM   1453  CB  LEU C  12     -40.259  -3.674 -45.801  1.00 27.62           C  
ATOM   1454  CG  LEU C  12     -41.256  -4.775 -45.511  1.00 28.66           C  
ATOM   1455  CD1 LEU C  12     -40.491  -6.105 -45.424  1.00 29.18           C  
ATOM   1456  CD2 LEU C  12     -42.039  -4.521 -44.234  1.00 30.84           C  
ATOM   1457  N   ALA C  13     -38.846  -1.262 -47.120  1.00 28.21           N  
ATOM   1458  CA  ALA C  13     -37.760  -0.273 -47.099  1.00 28.72           C  
ATOM   1459  C   ALA C  13     -38.323   1.128 -47.338  1.00 29.57           C  
ATOM   1460  O   ALA C  13     -38.011   2.081 -46.610  1.00 29.82           O  
ATOM   1461  CB  ALA C  13     -36.731  -0.605 -48.145  1.00 28.39           C  
ATOM   1462  N   GLU C  14     -39.179   1.246 -48.336  1.00 30.43           N  
ATOM   1463  CA  GLU C  14     -39.814   2.540 -48.628  1.00 31.72           C  
ATOM   1464  C   GLU C  14     -40.629   3.056 -47.464  1.00 31.27           C  
ATOM   1465  O   GLU C  14     -40.498   4.244 -47.080  1.00 31.40           O  
ATOM   1466  CB  GLU C  14     -40.704   2.440 -49.869  1.00 32.84           C  
ATOM   1467  CG  GLU C  14     -39.934   2.557 -51.158  1.00 36.15           C  
ATOM   1468  CD  GLU C  14     -40.793   3.016 -52.314  1.00 40.56           C  
ATOM   1469  OE1 GLU C  14     -41.050   2.178 -53.209  1.00 42.73           O  
ATOM   1470  OE2 GLU C  14     -41.223   4.201 -52.302  1.00 45.23           O  
ATOM   1471  N   HIS C  15     -41.471   2.195 -46.899  1.00 30.08           N  
ATOM   1472  CA  HIS C  15     -42.322   2.608 -45.780  1.00 30.42           C  
ATOM   1473  C   HIS C  15     -41.521   2.945 -44.529  1.00 30.05           C  
ATOM   1474  O   HIS C  15     -41.919   3.833 -43.765  1.00 28.89           O  
ATOM   1475  CB  HIS C  15     -43.394   1.568 -45.471  1.00 30.84           C  
ATOM   1476  CG  HIS C  15     -44.377   1.385 -46.586  1.00 32.01           C  
ATOM   1477  ND1 HIS C  15     -44.950   0.169 -46.883  1.00 32.19           N  
ATOM   1478  CD2 HIS C  15     -44.848   2.254 -47.509  1.00 34.38           C  
ATOM   1479  CE1 HIS C  15     -45.760   0.304 -47.919  1.00 33.01           C  
ATOM   1480  NE2 HIS C  15     -45.713   1.559 -48.321  1.00 35.14           N  
ATOM   1481  N   TYR C  16     -40.394   2.264 -44.315  1.00 29.63           N  
ATOM   1482  CA  TYR C  16     -39.520   2.642 -43.206  1.00 29.40           C  
ATOM   1483  C   TYR C  16     -38.933   4.042 -43.456  1.00 29.31           C  
ATOM   1484  O   TYR C  16     -38.988   4.932 -42.581  1.00 29.90           O  
ATOM   1485  CB  TYR C  16     -38.420   1.588 -42.930  1.00 30.00           C  
ATOM   1486  CG  TYR C  16     -37.540   2.066 -41.828  1.00 29.22           C  
ATOM   1487  CD1 TYR C  16     -38.047   2.179 -40.535  1.00 29.95           C  
ATOM   1488  CD2 TYR C  16     -36.274   2.577 -42.087  1.00 29.75           C  
ATOM   1489  CE1 TYR C  16     -37.285   2.692 -39.505  1.00 29.43           C  
ATOM   1490  CE2 TYR C  16     -35.500   3.117 -41.059  1.00 28.97           C  
ATOM   1491  CZ  TYR C  16     -36.016   3.148 -39.765  1.00 30.14           C  
ATOM   1492  OH  TYR C  16     -35.275   3.709 -38.744  1.00 30.66           O  
ATOM   1493  N   LEU C  17     -38.414   4.268 -44.653  1.00 28.65           N  
ATOM   1494  CA  LEU C  17     -37.757   5.537 -44.946  1.00 29.03           C  
ATOM   1495  C   LEU C  17     -38.768   6.680 -44.975  1.00 28.65           C  
ATOM   1496  O   LEU C  17     -38.489   7.786 -44.504  1.00 28.20           O  
ATOM   1497  CB  LEU C  17     -36.947   5.471 -46.233  1.00 28.63           C  
ATOM   1498  CG  LEU C  17     -35.745   4.502 -46.159  1.00 29.98           C  
ATOM   1499  CD1 LEU C  17     -35.143   4.358 -47.522  1.00 31.19           C  
ATOM   1500  CD2 LEU C  17     -34.685   4.968 -45.117  1.00 29.31           C  
ATOM   1501  N   GLN C  18     -39.967   6.399 -45.461  1.00 29.20           N  
ATOM   1502  CA  GLN C  18     -41.056   7.381 -45.340  1.00 29.51           C  
ATOM   1503  C   GLN C  18     -41.389   7.710 -43.883  1.00 29.69           C  
ATOM   1504  O   GLN C  18     -41.628   8.874 -43.560  1.00 28.96           O  
ATOM   1505  CB  GLN C  18     -42.307   6.885 -46.063  1.00 30.27           C  
ATOM   1506  CG  GLN C  18     -42.154   6.882 -47.586  1.00 32.01           C  
ATOM   1507  CD  GLN C  18     -43.348   6.257 -48.287  1.00 32.10           C  
ATOM   1508  OE1 GLN C  18     -43.877   5.242 -47.842  1.00 35.85           O  
ATOM   1509  NE2 GLN C  18     -43.812   6.899 -49.351  1.00 35.58           N  
ATOM   1510  N   TYR C  19     -41.426   6.695 -43.016  1.00 29.12           N  
ATOM   1511  CA  TYR C  19     -41.602   6.908 -41.578  1.00 29.76           C  
ATOM   1512  C   TYR C  19     -40.505   7.804 -40.990  1.00 29.34           C  
ATOM   1513  O   TYR C  19     -40.811   8.718 -40.209  1.00 29.46           O  
ATOM   1514  CB  TYR C  19     -41.653   5.562 -40.852  1.00 30.90           C  
ATOM   1515  CG  TYR C  19     -41.749   5.624 -39.344  1.00 31.63           C  
ATOM   1516  CD1 TYR C  19     -42.978   5.741 -38.710  1.00 34.79           C  
ATOM   1517  CD2 TYR C  19     -40.606   5.527 -38.550  1.00 33.55           C  
ATOM   1518  CE1 TYR C  19     -43.072   5.791 -37.329  1.00 35.18           C  
ATOM   1519  CE2 TYR C  19     -40.688   5.556 -37.165  1.00 33.13           C  
ATOM   1520  CZ  TYR C  19     -41.922   5.690 -36.564  1.00 34.35           C  
ATOM   1521  OH  TYR C  19     -42.022   5.737 -35.194  1.00 34.30           O  
ATOM   1522  N   VAL C  20     -39.249   7.532 -41.349  1.00 28.89           N  
ATOM   1523  CA  VAL C  20     -38.094   8.356 -40.921  1.00 28.91           C  
ATOM   1524  C   VAL C  20     -38.248   9.839 -41.276  1.00 29.07           C  
ATOM   1525  O   VAL C  20     -37.971  10.716 -40.446  1.00 28.65           O  
ATOM   1526  CB  VAL C  20     -36.752   7.795 -41.483  1.00 29.57           C  
ATOM   1527  CG1 VAL C  20     -35.588   8.779 -41.249  1.00 30.62           C  
ATOM   1528  CG2 VAL C  20     -36.458   6.446 -40.832  1.00 29.02           C  
ATOM   1529  N   LEU C  21     -38.698  10.121 -42.493  1.00 28.03           N  
ATOM   1530  CA  LEU C  21     -38.877  11.494 -42.953  1.00 28.59           C  
ATOM   1531  C   LEU C  21     -40.289  12.040 -42.702  1.00 27.40           C  
ATOM   1532  O   LEU C  21     -40.580  13.172 -43.088  1.00 27.34           O  
ATOM   1533  CB  LEU C  21     -38.520  11.619 -44.432  1.00 29.17           C  
ATOM   1534  CG  LEU C  21     -37.072  11.285 -44.837  1.00 31.19           C  
ATOM   1535  CD1 LEU C  21     -36.838  11.590 -46.298  1.00 34.28           C  
ATOM   1536  CD2 LEU C  21     -36.034  12.027 -43.978  1.00 33.46           C  
ATOM   1537  N   GLN C  22     -41.152  11.232 -42.089  1.00 26.43           N  
ATOM   1538  CA  GLN C  22     -42.570  11.578 -41.872  1.00 26.84           C  
ATOM   1539  C   GLN C  22     -43.269  11.904 -43.187  1.00 26.93           C  
ATOM   1540  O   GLN C  22     -43.988  12.861 -43.303  1.00 26.00           O  
ATOM   1541  CB  GLN C  22     -42.708  12.686 -40.828  1.00 26.49           C  
ATOM   1542  CG  GLN C  22     -42.029  12.306 -39.544  1.00 28.79           C  
ATOM   1543  CD  GLN C  22     -42.225  13.311 -38.446  1.00 31.08           C  
ATOM   1544  OE1 GLN C  22     -43.108  14.170 -38.512  1.00 31.77           O  
ATOM   1545  NE2 GLN C  22     -41.411  13.193 -37.399  1.00 34.91           N  
ATOM   1546  N   VAL C  23     -43.059  11.046 -44.183  1.00 26.88           N  
ATOM   1547  CA  VAL C  23     -43.786  11.144 -45.445  1.00 27.71           C  
ATOM   1548  C   VAL C  23     -44.973  10.179 -45.419  1.00 28.52           C  
ATOM   1549  O   VAL C  23     -44.771   8.970 -45.300  1.00 27.72           O  
ATOM   1550  CB  VAL C  23     -42.859  10.774 -46.615  1.00 27.28           C  
ATOM   1551  CG1 VAL C  23     -43.634  10.613 -47.911  1.00 27.63           C  
ATOM   1552  CG2 VAL C  23     -41.787  11.819 -46.774  1.00 28.44           C  
ATOM   1553  N   PRO C  24     -46.206  10.704 -45.536  1.00 29.42           N  
ATOM   1554  CA  PRO C  24     -47.397   9.870 -45.648  1.00 30.34           C  
ATOM   1555  C   PRO C  24     -47.285   8.845 -46.778  1.00 31.56           C  
ATOM   1556  O   PRO C  24     -46.957   9.205 -47.907  1.00 31.47           O  
ATOM   1557  CB  PRO C  24     -48.497  10.875 -45.972  1.00 30.20           C  
ATOM   1558  CG  PRO C  24     -48.036  12.137 -45.417  1.00 29.99           C  
ATOM   1559  CD  PRO C  24     -46.554  12.138 -45.519  1.00 29.43           C  
ATOM   1560  N   ALA C  25     -47.552   7.589 -46.447  1.00 32.91           N  
ATOM   1561  CA  ALA C  25     -47.521   6.500 -47.418  1.00 33.74           C  
ATOM   1562  C   ALA C  25     -48.860   6.429 -48.136  1.00 34.24           C  
ATOM   1563  O   ALA C  25     -49.906   6.732 -47.546  1.00 34.29           O  
ATOM   1564  CB  ALA C  25     -47.235   5.191 -46.714  1.00 34.06           C  
ATOM   1565  N   PHE C  26     -48.829   6.054 -49.413  1.00 34.87           N  
ATOM   1566  CA  PHE C  26     -50.051   5.889 -50.185  1.00 35.97           C  
ATOM   1567  C   PHE C  26     -50.841   4.710 -49.637  1.00 36.96           C  
ATOM   1568  O   PHE C  26     -52.048   4.798 -49.467  1.00 37.35           O  
ATOM   1569  CB  PHE C  26     -49.753   5.666 -51.668  1.00 35.96           C  
ATOM   1570  CG  PHE C  26     -50.981   5.622 -52.514  1.00 35.51           C  
ATOM   1571  CD1 PHE C  26     -51.582   6.801 -52.931  1.00 35.09           C  
ATOM   1572  CD2 PHE C  26     -51.569   4.409 -52.855  1.00 34.91           C  
ATOM   1573  CE1 PHE C  26     -52.733   6.780 -53.695  1.00 35.33           C  
ATOM   1574  CE2 PHE C  26     -52.726   4.371 -53.623  1.00 34.88           C  
ATOM   1575  CZ  PHE C  26     -53.312   5.557 -54.049  1.00 35.74           C  
ATOM   1576  N   GLU C  27     -50.147   3.607 -49.371  1.00 38.77           N  
ATOM   1577  CA  GLU C  27     -50.763   2.444 -48.721  1.00 39.38           C  
ATOM   1578  C   GLU C  27     -50.928   2.712 -47.227  1.00 39.85           C  
ATOM   1579  O   GLU C  27     -49.947   2.726 -46.477  1.00 40.40           O  
ATOM   1580  CB  GLU C  27     -49.916   1.188 -48.944  1.00 39.82           C  
ATOM   1581  N   PRO C  30     -50.785   0.594 -42.245  1.00 43.91           N  
ATOM   1582  CA  PRO C  30     -49.552  -0.197 -42.245  1.00 43.80           C  
ATOM   1583  C   PRO C  30     -49.764  -1.603 -41.685  1.00 43.47           C  
ATOM   1584  O   PRO C  30     -50.558  -1.788 -40.762  1.00 43.96           O  
ATOM   1585  CB  PRO C  30     -48.610   0.612 -41.341  1.00 43.93           C  
ATOM   1586  CG  PRO C  30     -49.505   1.492 -40.534  1.00 43.98           C  
ATOM   1587  CD  PRO C  30     -50.660   1.807 -41.422  1.00 43.97           C  
ATOM   1588  N   SER C  31     -49.062  -2.579 -42.252  1.00 42.75           N  
ATOM   1589  CA  SER C  31     -49.095  -3.957 -41.762  1.00 42.02           C  
ATOM   1590  C   SER C  31     -48.348  -4.087 -40.436  1.00 41.12           C  
ATOM   1591  O   SER C  31     -47.625  -3.176 -40.027  1.00 40.89           O  
ATOM   1592  CB  SER C  31     -48.461  -4.893 -42.785  1.00 42.17           C  
ATOM   1593  OG  SER C  31     -47.090  -4.577 -42.968  1.00 42.55           O  
ATOM   1594  N   GLN C  32     -48.521  -5.227 -39.773  1.00 39.97           N  
ATOM   1595  CA  GLN C  32     -47.842  -5.480 -38.506  1.00 39.41           C  
ATOM   1596  C   GLN C  32     -46.318  -5.534 -38.688  1.00 38.67           C  
ATOM   1597  O   GLN C  32     -45.574  -5.003 -37.864  1.00 37.65           O  
ATOM   1598  CB  GLN C  32     -48.340  -6.775 -37.871  1.00 39.28           C  
ATOM   1599  CG  GLN C  32     -47.887  -6.945 -36.427  1.00 39.83           C  
ATOM   1600  CD  GLN C  32     -48.358  -8.239 -35.802  1.00 40.03           C  
ATOM   1601  OE1 GLN C  32     -48.851  -9.136 -36.483  1.00 40.52           O  
ATOM   1602  NE2 GLN C  32     -48.198  -8.346 -34.492  1.00 41.38           N  
ATOM   1603  N   ALA C  33     -45.863  -6.173 -39.764  1.00 38.02           N  
ATOM   1604  CA  ALA C  33     -44.431  -6.222 -40.064  1.00 37.55           C  
ATOM   1605  C   ALA C  33     -43.861  -4.806 -40.157  1.00 37.36           C  
ATOM   1606  O   ALA C  33     -42.823  -4.527 -39.569  1.00 36.98           O  
ATOM   1607  CB  ALA C  33     -44.162  -6.986 -41.352  1.00 37.91           C  
ATOM   1608  N   CYS C  34     -44.550  -3.921 -40.877  1.00 37.22           N  
ATOM   1609  CA  CYS C  34     -44.132  -2.504 -40.978  1.00 37.79           C  
ATOM   1610  C   CYS C  34     -44.074  -1.811 -39.630  1.00 36.55           C  
ATOM   1611  O   CYS C  34     -43.169  -1.018 -39.386  1.00 35.50           O  
ATOM   1612  CB  CYS C  34     -45.091  -1.691 -41.852  1.00 38.48           C  
ATOM   1613  SG  CYS C  34     -44.996  -2.037 -43.599  1.00 44.52           S  
ATOM   1614  N   ARG C  35     -45.071  -2.066 -38.782  1.00 35.57           N  
ATOM   1615  CA  ARG C  35     -45.146  -1.409 -37.468  1.00 35.22           C  
ATOM   1616  C   ARG C  35     -43.990  -1.861 -36.588  1.00 34.08           C  
ATOM   1617  O   ARG C  35     -43.347  -1.051 -35.927  1.00 33.89           O  
ATOM   1618  CB  ARG C  35     -46.474  -1.708 -36.764  1.00 35.46           C  
ATOM   1619  CG  ARG C  35     -47.665  -1.035 -37.407  1.00 37.60           C  
ATOM   1620  CD  ARG C  35     -48.869  -1.007 -36.465  1.00 40.22           C  
ATOM   1621  NE  ARG C  35     -49.290  -2.343 -36.021  1.00 41.43           N  
ATOM   1622  CZ  ARG C  35     -50.093  -3.164 -36.700  1.00 42.66           C  
ATOM   1623  NH1 ARG C  35     -50.571  -2.823 -37.896  1.00 43.35           N  
ATOM   1624  NH2 ARG C  35     -50.420  -4.346 -36.182  1.00 42.88           N  
ATOM   1625  N   VAL C  36     -43.727  -3.162 -36.602  1.00 32.90           N  
ATOM   1626  CA  VAL C  36     -42.661  -3.744 -35.810  1.00 32.22           C  
ATOM   1627  C   VAL C  36     -41.319  -3.234 -36.325  1.00 32.04           C  
ATOM   1628  O   VAL C  36     -40.468  -2.780 -35.559  1.00 30.39           O  
ATOM   1629  CB  VAL C  36     -42.703  -5.291 -35.899  1.00 32.41           C  
ATOM   1630  CG1 VAL C  36     -41.433  -5.898 -35.356  1.00 33.00           C  
ATOM   1631  CG2 VAL C  36     -43.913  -5.838 -35.165  1.00 33.17           C  
ATOM   1632  N   LEU C  37     -41.154  -3.288 -37.639  1.00 31.53           N  
ATOM   1633  CA  LEU C  37     -39.913  -2.828 -38.260  1.00 32.93           C  
ATOM   1634  C   LEU C  37     -39.691  -1.361 -37.960  1.00 33.07           C  
ATOM   1635  O   LEU C  37     -38.596  -0.955 -37.613  1.00 33.16           O  
ATOM   1636  CB  LEU C  37     -39.968  -3.039 -39.776  1.00 32.73           C  
ATOM   1637  CG  LEU C  37     -38.703  -3.240 -40.591  1.00 35.32           C  
ATOM   1638  CD1 LEU C  37     -38.791  -2.487 -41.890  1.00 35.14           C  
ATOM   1639  CD2 LEU C  37     -37.389  -2.970 -39.868  1.00 35.91           C  
ATOM   1640  N   GLN C  38     -40.745  -0.564 -38.069  1.00 34.30           N  
ATOM   1641  CA  GLN C  38     -40.637   0.860 -37.773  1.00 34.83           C  
ATOM   1642  C   GLN C  38     -40.192   1.128 -36.328  1.00 34.98           C  
ATOM   1643  O   GLN C  38     -39.323   1.960 -36.105  1.00 35.81           O  
ATOM   1644  CB  GLN C  38     -41.925   1.601 -38.171  1.00 35.31           C  
ATOM   1645  CG  GLN C  38     -41.960   1.815 -39.682  1.00 35.66           C  
ATOM   1646  CD  GLN C  38     -43.280   2.294 -40.238  1.00 36.27           C  
ATOM   1647  OE1 GLN C  38     -44.224   2.610 -39.506  1.00 36.77           O  
ATOM   1648  NE2 GLN C  38     -43.348   2.362 -41.559  1.00 38.94           N  
ATOM   1649  N   ARG C  39     -40.740   0.397 -35.361  1.00 34.77           N  
ATOM   1650  CA  ARG C  39     -40.328   0.523 -33.960  1.00 33.92           C  
ATOM   1651  C   ARG C  39     -38.874   0.123 -33.721  1.00 33.00           C  
ATOM   1652  O   ARG C  39     -38.079   0.905 -33.160  1.00 31.59           O  
ATOM   1653  CB  ARG C  39     -41.224  -0.331 -33.070  1.00 34.94           C  
ATOM   1654  CG  ARG C  39     -40.751  -0.433 -31.626  1.00 37.13           C  
ATOM   1655  CD  ARG C  39     -41.824  -0.983 -30.736  1.00 40.53           C  
ATOM   1656  NE  ARG C  39     -42.264  -2.305 -31.163  1.00 42.01           N  
ATOM   1657  CZ  ARG C  39     -41.621  -3.444 -30.926  1.00 42.96           C  
ATOM   1658  NH1 ARG C  39     -40.466  -3.460 -30.266  1.00 44.67           N  
ATOM   1659  NH2 ARG C  39     -42.141  -4.585 -31.364  1.00 43.65           N  
ATOM   1660  N   VAL C  40     -38.542  -1.102 -34.122  1.00 30.91           N  
ATOM   1661  CA  VAL C  40     -37.240  -1.672 -33.809  1.00 30.56           C  
ATOM   1662  C   VAL C  40     -36.152  -0.956 -34.590  1.00 29.38           C  
ATOM   1663  O   VAL C  40     -35.130  -0.577 -34.012  1.00 30.02           O  
ATOM   1664  CB  VAL C  40     -37.186  -3.195 -34.034  1.00 30.24           C  
ATOM   1665  CG1 VAL C  40     -35.885  -3.757 -33.536  1.00 31.93           C  
ATOM   1666  CG2 VAL C  40     -38.297  -3.871 -33.260  1.00 30.55           C  
ATOM   1667  N   ALA C  41     -36.351  -0.757 -35.891  1.00 28.45           N  
ATOM   1668  CA  ALA C  41     -35.315  -0.082 -36.697  1.00 28.15           C  
ATOM   1669  C   ALA C  41     -35.100   1.372 -36.276  1.00 28.11           C  
ATOM   1670  O   ALA C  41     -33.961   1.850 -36.227  1.00 26.86           O  
ATOM   1671  CB  ALA C  41     -35.647  -0.159 -38.183  1.00 28.38           C  
ATOM   1672  N   PHE C  42     -36.188   2.087 -35.973  1.00 28.16           N  
ATOM   1673  CA  PHE C  42     -36.043   3.467 -35.554  1.00 29.18           C  
ATOM   1674  C   PHE C  42     -35.287   3.572 -34.234  1.00 28.97           C  
ATOM   1675  O   PHE C  42     -34.466   4.477 -34.072  1.00 29.30           O  
ATOM   1676  CB  PHE C  42     -37.379   4.199 -35.478  1.00 30.27           C  
ATOM   1677  CG  PHE C  42     -37.231   5.691 -35.416  1.00 30.83           C  
ATOM   1678  CD1 PHE C  42     -36.598   6.374 -36.447  1.00 32.83           C  
ATOM   1679  CD2 PHE C  42     -37.677   6.402 -34.312  1.00 33.33           C  
ATOM   1680  CE1 PHE C  42     -36.434   7.738 -36.397  1.00 34.14           C  
ATOM   1681  CE2 PHE C  42     -37.530   7.776 -34.256  1.00 33.80           C  
ATOM   1682  CZ  PHE C  42     -36.907   8.446 -35.298  1.00 32.93           C  
ATOM   1683  N   SER C  43     -35.546   2.649 -33.310  1.00 28.99           N  
ATOM   1684  CA  SER C  43     -34.734   2.541 -32.092  1.00 29.56           C  
ATOM   1685  C   SER C  43     -33.235   2.473 -32.410  1.00 28.87           C  
ATOM   1686  O   SER C  43     -32.421   3.201 -31.818  1.00 28.61           O  
ATOM   1687  CB  SER C  43     -35.121   1.301 -31.294  1.00 30.54           C  
ATOM   1688  OG  SER C  43     -34.414   1.285 -30.059  1.00 34.66           O  
ATOM   1689  N   VAL C  44     -32.891   1.617 -33.359  1.00 28.04           N  
ATOM   1690  CA  VAL C  44     -31.498   1.433 -33.758  1.00 27.94           C  
ATOM   1691  C   VAL C  44     -30.982   2.725 -34.412  1.00 27.79           C  
ATOM   1692  O   VAL C  44     -29.859   3.177 -34.133  1.00 27.52           O  
ATOM   1693  CB  VAL C  44     -31.334   0.205 -34.701  1.00 29.08           C  
ATOM   1694  CG1 VAL C  44     -29.940   0.113 -35.278  1.00 28.51           C  
ATOM   1695  CG2 VAL C  44     -31.674  -1.082 -33.961  1.00 29.27           C  
ATOM   1696  N   GLN C  45     -31.789   3.326 -35.263  1.00 27.07           N  
ATOM   1697  CA  GLN C  45     -31.337   4.539 -35.956  1.00 28.47           C  
ATOM   1698  C   GLN C  45     -30.955   5.627 -34.950  1.00 28.42           C  
ATOM   1699  O   GLN C  45     -29.890   6.261 -35.062  1.00 28.71           O  
ATOM   1700  CB  GLN C  45     -32.410   5.053 -36.900  1.00 28.36           C  
ATOM   1701  CG  GLN C  45     -32.039   6.394 -37.495  1.00 29.47           C  
ATOM   1702  CD  GLN C  45     -32.785   6.722 -38.767  1.00 32.73           C  
ATOM   1703  OE1 GLN C  45     -33.469   5.872 -39.353  1.00 35.80           O  
ATOM   1704  NE2 GLN C  45     -32.627   7.955 -39.222  1.00 32.85           N  
ATOM   1705  N   LYS C  46     -31.812   5.849 -33.966  1.00 29.26           N  
ATOM   1706  CA  LYS C  46     -31.525   6.849 -32.913  1.00 30.36           C  
ATOM   1707  C   LYS C  46     -30.275   6.525 -32.097  1.00 29.87           C  
ATOM   1708  O   LYS C  46     -29.482   7.422 -31.736  1.00 28.77           O  
ATOM   1709  CB  LYS C  46     -32.717   7.000 -31.968  1.00 31.10           C  
ATOM   1710  CG  LYS C  46     -33.895   7.742 -32.573  1.00 33.14           C  
ATOM   1711  CD  LYS C  46     -35.039   7.913 -31.560  1.00 34.29           C  
ATOM   1712  CE  LYS C  46     -35.433   6.594 -30.871  1.00 37.93           C  
ATOM   1713  NZ  LYS C  46     -36.866   6.525 -30.499  1.00 42.54           N  
ATOM   1714  N   GLU C  47     -30.115   5.244 -31.799  1.00 29.46           N  
ATOM   1715  CA  GLU C  47     -28.927   4.733 -31.102  1.00 29.20           C  
ATOM   1716  C   GLU C  47     -27.636   5.002 -31.886  1.00 29.54           C  
ATOM   1717  O   GLU C  47     -26.621   5.419 -31.320  1.00 29.50           O  
ATOM   1718  CB  GLU C  47     -29.123   3.246 -30.866  1.00 29.33           C  
ATOM   1719  CG  GLU C  47     -27.999   2.496 -30.206  1.00 28.64           C  
ATOM   1720  CD  GLU C  47     -28.215   0.974 -30.249  1.00 29.49           C  
ATOM   1721  OE1 GLU C  47     -29.084   0.507 -30.998  1.00 29.42           O  
ATOM   1722  OE2 GLU C  47     -27.513   0.249 -29.528  1.00 27.95           O  
ATOM   1723  N   VAL C  48     -27.690   4.780 -33.199  1.00 29.61           N  
ATOM   1724  CA  VAL C  48     -26.578   5.071 -34.096  1.00 30.10           C  
ATOM   1725  C   VAL C  48     -26.274   6.564 -34.152  1.00 30.45           C  
ATOM   1726  O   VAL C  48     -25.122   6.979 -33.987  1.00 29.73           O  
ATOM   1727  CB  VAL C  48     -26.861   4.487 -35.515  1.00 30.71           C  
ATOM   1728  CG1 VAL C  48     -25.850   4.976 -36.551  1.00 30.79           C  
ATOM   1729  CG2 VAL C  48     -26.859   2.981 -35.454  1.00 31.25           C  
ATOM   1730  N   GLU C  49     -27.310   7.380 -34.353  1.00 30.22           N  
ATOM   1731  CA  GLU C  49     -27.122   8.828 -34.449  1.00 31.82           C  
ATOM   1732  C   GLU C  49     -26.584   9.415 -33.142  1.00 31.91           C  
ATOM   1733  O   GLU C  49     -25.839  10.401 -33.170  1.00 32.55           O  
ATOM   1734  CB  GLU C  49     -28.417   9.518 -34.907  1.00 31.81           C  
ATOM   1735  CG  GLU C  49     -28.743   9.153 -36.350  1.00 32.68           C  
ATOM   1736  CD  GLU C  49     -30.142   9.467 -36.797  1.00 34.98           C  
ATOM   1737  OE1 GLU C  49     -30.342   9.414 -38.030  1.00 35.03           O  
ATOM   1738  OE2 GLU C  49     -31.032   9.759 -35.958  1.00 33.95           O  
ATOM   1739  N   LYS C  50     -26.930   8.804 -32.011  1.00 31.67           N  
ATOM   1740  CA  LYS C  50     -26.486   9.302 -30.703  1.00 31.85           C  
ATOM   1741  C   LYS C  50     -25.062   8.852 -30.408  1.00 31.23           C  
ATOM   1742  O   LYS C  50     -24.245   9.636 -29.976  1.00 31.79           O  
ATOM   1743  CB  LYS C  50     -27.428   8.825 -29.575  1.00 32.17           C  
ATOM   1744  CG  LYS C  50     -26.967   9.179 -28.153  1.00 33.46           C  
ATOM   1745  CD  LYS C  50     -28.080   8.999 -27.131  1.00 33.66           C  
ATOM   1746  CE  LYS C  50     -27.548   8.995 -25.690  1.00 36.16           C  
ATOM   1747  NZ  LYS C  50     -26.678  10.155 -25.397  1.00 39.23           N  
ATOM   1748  N   ASN C  51     -24.764   7.588 -30.656  1.00 30.53           N  
ATOM   1749  CA  ASN C  51     -23.536   6.978 -30.133  1.00 30.03           C  
ATOM   1750  C   ASN C  51     -22.389   6.854 -31.123  1.00 30.07           C  
ATOM   1751  O   ASN C  51     -21.245   6.607 -30.730  1.00 29.86           O  
ATOM   1752  CB  ASN C  51     -23.891   5.609 -29.566  1.00 29.44           C  
ATOM   1753  CG  ASN C  51     -24.788   5.719 -28.369  1.00 28.90           C  
ATOM   1754  OD1 ASN C  51     -24.394   6.271 -27.352  1.00 27.14           O  
ATOM   1755  ND2 ASN C  51     -26.013   5.233 -28.490  1.00 29.67           N  
ATOM   1756  N   LEU C  52     -22.693   6.968 -32.412  1.00 29.98           N  
ATOM   1757  CA  LEU C  52     -21.668   6.886 -33.433  1.00 30.22           C  
ATOM   1758  C   LEU C  52     -21.508   8.243 -34.119  1.00 30.23           C  
ATOM   1759  O   LEU C  52     -21.041   8.306 -35.238  1.00 30.04           O  
ATOM   1760  CB  LEU C  52     -22.019   5.808 -34.459  1.00 30.31           C  
ATOM   1761  CG  LEU C  52     -22.088   4.371 -33.940  1.00 32.84           C  
ATOM   1762  CD1 LEU C  52     -22.432   3.373 -35.045  1.00 33.21           C  
ATOM   1763  CD2 LEU C  52     -20.778   4.002 -33.266  1.00 35.17           C  
ATOM   1764  N   LYS C  53     -21.877   9.313 -33.416  1.00 30.67           N  
ATOM   1765  CA  LYS C  53     -21.863  10.667 -33.965  1.00 32.01           C  
ATOM   1766  C   LYS C  53     -20.481  11.028 -34.491  1.00 32.83           C  
ATOM   1767  O   LYS C  53     -20.345  11.641 -35.554  1.00 33.88           O  
ATOM   1768  CB  LYS C  53     -22.297  11.669 -32.895  1.00 32.41           C  
ATOM   1769  N   SER C  54     -19.445  10.608 -33.774  1.00 33.92           N  
ATOM   1770  CA  SER C  54     -18.089  11.026 -34.114  1.00 34.85           C  
ATOM   1771  C   SER C  54     -17.615  10.369 -35.411  1.00 34.77           C  
ATOM   1772  O   SER C  54     -16.817  10.959 -36.134  1.00 35.45           O  
ATOM   1773  CB  SER C  54     -17.120  10.707 -32.978  1.00 35.08           C  
ATOM   1774  OG  SER C  54     -16.755   9.354 -33.013  1.00 36.90           O  
ATOM   1775  N   TYR C  55     -18.114   9.169 -35.700  1.00 34.80           N  
ATOM   1776  CA  TYR C  55     -17.875   8.517 -36.996  1.00 34.90           C  
ATOM   1777  C   TYR C  55     -18.781   9.033 -38.097  1.00 33.60           C  
ATOM   1778  O   TYR C  55     -18.359   9.141 -39.232  1.00 33.67           O  
ATOM   1779  CB  TYR C  55     -18.050   7.004 -36.898  1.00 35.99           C  
ATOM   1780  CG  TYR C  55     -17.074   6.359 -35.952  1.00 37.97           C  
ATOM   1781  CD1 TYR C  55     -17.520   5.635 -34.864  1.00 39.95           C  
ATOM   1782  CD2 TYR C  55     -15.695   6.515 -36.130  1.00 39.31           C  
ATOM   1783  CE1 TYR C  55     -16.615   5.040 -33.974  1.00 40.03           C  
ATOM   1784  CE2 TYR C  55     -14.792   5.941 -35.256  1.00 39.82           C  
ATOM   1785  CZ  TYR C  55     -15.255   5.200 -34.185  1.00 39.50           C  
ATOM   1786  OH  TYR C  55     -14.349   4.630 -33.310  1.00 40.54           O  
ATOM   1787  N   LEU C  56     -20.041   9.315 -37.791  1.00 31.89           N  
ATOM   1788  CA  LEU C  56     -20.937   9.887 -38.797  1.00 31.26           C  
ATOM   1789  C   LEU C  56     -20.462  11.266 -39.236  1.00 31.71           C  
ATOM   1790  O   LEU C  56     -20.620  11.649 -40.388  1.00 30.55           O  
ATOM   1791  CB  LEU C  56     -22.361   9.982 -38.265  1.00 31.06           C  
ATOM   1792  CG  LEU C  56     -23.044   8.651 -37.973  1.00 31.61           C  
ATOM   1793  CD1 LEU C  56     -24.274   8.890 -37.122  1.00 33.05           C  
ATOM   1794  CD2 LEU C  56     -23.413   7.929 -39.250  1.00 32.67           C  
ATOM   1795  N   ASP C  57     -19.871  12.000 -38.298  1.00 32.17           N  
ATOM   1796  CA  ASP C  57     -19.293  13.299 -38.572  1.00 33.39           C  
ATOM   1797  C   ASP C  57     -18.064  13.235 -39.482  1.00 33.59           C  
ATOM   1798  O   ASP C  57     -17.678  14.265 -40.053  1.00 32.95           O  
ATOM   1799  CB  ASP C  57     -18.929  13.999 -37.257  1.00 33.66           C  
ATOM   1800  CG  ASP C  57     -20.139  14.591 -36.548  1.00 35.59           C  
ATOM   1801  OD1 ASP C  57     -21.239  14.627 -37.127  1.00 37.15           O  
ATOM   1802  OD2 ASP C  57     -19.984  15.043 -35.397  1.00 39.26           O  
ATOM   1803  N   ASP C  58     -17.469  12.049 -39.617  1.00 33.62           N  
ATOM   1804  CA  ASP C  58     -16.285  11.810 -40.471  1.00 35.05           C  
ATOM   1805  C   ASP C  58     -16.593  11.721 -41.969  1.00 34.83           C  
ATOM   1806  O   ASP C  58     -15.669  11.644 -42.780  1.00 36.17           O  
ATOM   1807  CB  ASP C  58     -15.575  10.485 -40.092  1.00 35.14           C  
ATOM   1808  CG  ASP C  58     -14.891  10.531 -38.736  1.00 37.08           C  
ATOM   1809  OD1 ASP C  58     -14.525  11.636 -38.290  1.00 40.02           O  
ATOM   1810  OD2 ASP C  58     -14.704   9.437 -38.131  1.00 38.74           O  
ATOM   1811  N   PHE C  59     -17.860  11.687 -42.363  1.00 34.21           N  
ATOM   1812  CA  PHE C  59     -18.144  11.702 -43.786  1.00 33.61           C  
ATOM   1813  C   PHE C  59     -19.302  12.634 -44.128  1.00 32.39           C  
ATOM   1814  O   PHE C  59     -20.043  13.079 -43.246  1.00 31.91           O  
ATOM   1815  CB  PHE C  59     -18.341  10.292 -44.325  1.00 33.64           C  
ATOM   1816  CG  PHE C  59     -19.479   9.567 -43.723  1.00 34.24           C  
ATOM   1817  CD1 PHE C  59     -20.743   9.655 -44.278  1.00 33.60           C  
ATOM   1818  CD2 PHE C  59     -19.294   8.787 -42.593  1.00 35.06           C  
ATOM   1819  CE1 PHE C  59     -21.801   8.988 -43.727  1.00 33.60           C  
ATOM   1820  CE2 PHE C  59     -20.349   8.107 -42.046  1.00 34.44           C  
ATOM   1821  CZ  PHE C  59     -21.602   8.207 -42.598  1.00 33.14           C  
ATOM   1822  N   HIS C  60     -19.411  12.947 -45.414  1.00 31.46           N  
ATOM   1823  CA  HIS C  60     -20.374  13.916 -45.914  1.00 30.83           C  
ATOM   1824  C   HIS C  60     -21.077  13.250 -47.082  1.00 30.10           C  
ATOM   1825  O   HIS C  60     -20.425  12.767 -48.008  1.00 31.39           O  
ATOM   1826  CB  HIS C  60     -19.671  15.198 -46.365  1.00 31.19           C  
ATOM   1827  CG  HIS C  60     -20.552  16.407 -46.385  1.00 31.60           C  
ATOM   1828  ND1 HIS C  60     -21.001  17.021 -45.234  1.00 32.72           N  
ATOM   1829  CD2 HIS C  60     -21.028  17.148 -47.416  1.00 31.92           C  
ATOM   1830  CE1 HIS C  60     -21.727  18.076 -45.559  1.00 32.41           C  
ATOM   1831  NE2 HIS C  60     -21.770  18.167 -46.875  1.00 30.82           N  
ATOM   1832  N   VAL C  61     -22.398  13.218 -47.031  1.00 27.53           N  
ATOM   1833  CA  VAL C  61     -23.183  12.526 -48.028  1.00 26.12           C  
ATOM   1834  C   VAL C  61     -23.719  13.550 -49.018  1.00 25.63           C  
ATOM   1835  O   VAL C  61     -24.850  13.995 -48.904  1.00 24.49           O  
ATOM   1836  CB  VAL C  61     -24.328  11.735 -47.347  1.00 26.42           C  
ATOM   1837  CG1 VAL C  61     -25.036  10.862 -48.363  1.00 27.42           C  
ATOM   1838  CG2 VAL C  61     -23.751  10.900 -46.229  1.00 26.84           C  
ATOM   1839  N   GLU C  62     -22.887  13.922 -49.991  1.00 24.36           N  
ATOM   1840  CA  GLU C  62     -23.188  15.067 -50.863  1.00 24.51           C  
ATOM   1841  C   GLU C  62     -23.991  14.713 -52.101  1.00 24.36           C  
ATOM   1842  O   GLU C  62     -24.430  15.611 -52.846  1.00 25.06           O  
ATOM   1843  CB  GLU C  62     -21.889  15.811 -51.215  1.00 24.60           C  
ATOM   1844  CG  GLU C  62     -21.286  15.567 -52.599  1.00 26.54           C  
ATOM   1845  CD  GLU C  62     -20.975  14.115 -52.906  1.00 27.54           C  
ATOM   1846  OE1 GLU C  62     -20.925  13.316 -51.949  1.00 32.36           O  
ATOM   1847  OE2 GLU C  62     -20.761  13.776 -54.105  1.00 23.96           O  
ATOM   1848  N   SER C  63     -24.165  13.412 -52.332  1.00 24.83           N  
ATOM   1849  CA  SER C  63     -24.875  12.900 -53.503  1.00 25.36           C  
ATOM   1850  C   SER C  63     -25.453  11.525 -53.216  1.00 25.75           C  
ATOM   1851  O   SER C  63     -25.042  10.856 -52.286  1.00 25.75           O  
ATOM   1852  CB  SER C  63     -23.943  12.806 -54.705  1.00 25.01           C  
ATOM   1853  OG  SER C  63     -22.925  11.843 -54.512  1.00 26.71           O  
ATOM   1854  N   ILE C  64     -26.394  11.104 -54.050  1.00 27.02           N  
ATOM   1855  CA  ILE C  64     -26.917   9.738 -53.996  1.00 27.99           C  
ATOM   1856  C   ILE C  64     -25.796   8.740 -54.318  1.00 28.17           C  
ATOM   1857  O   ILE C  64     -25.707   7.662 -53.701  1.00 28.12           O  
ATOM   1858  CB  ILE C  64     -28.097   9.562 -54.979  1.00 28.39           C  
ATOM   1859  CG1 ILE C  64     -29.262  10.444 -54.540  1.00 30.25           C  
ATOM   1860  CG2 ILE C  64     -28.544   8.108 -55.052  1.00 30.12           C  
ATOM   1861  CD1 ILE C  64     -30.018   9.884 -53.393  1.00 35.32           C  
ATOM   1862  N   ASP C  65     -24.929   9.089 -55.260  1.00 28.29           N  
ATOM   1863  CA  ASP C  65     -23.807   8.194 -55.596  1.00 28.73           C  
ATOM   1864  C   ASP C  65     -22.926   7.926 -54.374  1.00 27.86           C  
ATOM   1865  O   ASP C  65     -22.537   6.778 -54.102  1.00 28.37           O  
ATOM   1866  CB  ASP C  65     -22.964   8.743 -56.747  1.00 29.50           C  
ATOM   1867  CG  ASP C  65     -23.594   8.503 -58.105  1.00 33.13           C  
ATOM   1868  OD1 ASP C  65     -24.530   7.674 -58.208  1.00 38.31           O  
ATOM   1869  OD2 ASP C  65     -23.157   9.144 -59.076  1.00 35.08           O  
ATOM   1870  N   THR C  66     -22.623   8.977 -53.627  1.00 27.15           N  
ATOM   1871  CA  THR C  66     -21.855   8.852 -52.389  1.00 27.18           C  
ATOM   1872  C   THR C  66     -22.596   8.037 -51.334  1.00 27.71           C  
ATOM   1873  O   THR C  66     -22.002   7.191 -50.641  1.00 26.81           O  
ATOM   1874  CB  THR C  66     -21.481  10.256 -51.869  1.00 27.70           C  
ATOM   1875  OG1 THR C  66     -20.588  10.868 -52.814  1.00 27.48           O  
ATOM   1876  CG2 THR C  66     -20.822  10.195 -50.512  1.00 27.65           C  
ATOM   1877  N   ALA C  67     -23.893   8.295 -51.207  1.00 27.70           N  
ATOM   1878  CA  ALA C  67     -24.729   7.521 -50.278  1.00 28.18           C  
ATOM   1879  C   ALA C  67     -24.644   6.037 -50.590  1.00 27.76           C  
ATOM   1880  O   ALA C  67     -24.519   5.218 -49.682  1.00 28.78           O  
ATOM   1881  CB  ALA C  67     -26.167   7.979 -50.348  1.00 27.36           C  
ATOM   1882  N   ARG C  68     -24.735   5.692 -51.868  1.00 28.56           N  
ATOM   1883  CA  ARG C  68     -24.702   4.285 -52.296  1.00 29.88           C  
ATOM   1884  C   ARG C  68     -23.377   3.609 -51.957  1.00 30.14           C  
ATOM   1885  O   ARG C  68     -23.333   2.478 -51.463  1.00 30.12           O  
ATOM   1886  CB  ARG C  68     -24.989   4.176 -53.798  1.00 29.28           C  
ATOM   1887  CG  ARG C  68     -24.974   2.737 -54.328  1.00 31.81           C  
ATOM   1888  CD  ARG C  68     -25.261   2.676 -55.825  1.00 33.66           C  
ATOM   1889  NE  ARG C  68     -26.529   3.311 -56.165  1.00 37.86           N  
ATOM   1890  CZ  ARG C  68     -26.661   4.465 -56.821  1.00 40.34           C  
ATOM   1891  NH1 ARG C  68     -25.596   5.145 -57.254  1.00 41.18           N  
ATOM   1892  NH2 ARG C  68     -27.882   4.945 -57.056  1.00 40.96           N  
ATOM   1893  N   ILE C  69     -22.285   4.311 -52.235  1.00 29.39           N  
ATOM   1894  CA  ILE C  69     -20.954   3.810 -51.913  1.00 29.10           C  
ATOM   1895  C   ILE C  69     -20.763   3.592 -50.412  1.00 28.64           C  
ATOM   1896  O   ILE C  69     -20.278   2.539 -49.992  1.00 28.05           O  
ATOM   1897  CB  ILE C  69     -19.871   4.771 -52.465  1.00 28.95           C  
ATOM   1898  CG1 ILE C  69     -19.890   4.719 -53.993  1.00 29.71           C  
ATOM   1899  CG2 ILE C  69     -18.513   4.404 -51.947  1.00 30.92           C  
ATOM   1900  CD1 ILE C  69     -19.140   5.854 -54.650  1.00 30.61           C  
ATOM   1901  N   ILE C  70     -21.159   4.570 -49.602  1.00 28.34           N  
ATOM   1902  CA  ILE C  70     -21.004   4.493 -48.152  1.00 29.11           C  
ATOM   1903  C   ILE C  70     -21.860   3.350 -47.599  1.00 28.90           C  
ATOM   1904  O   ILE C  70     -21.385   2.536 -46.799  1.00 29.09           O  
ATOM   1905  CB  ILE C  70     -21.367   5.842 -47.475  1.00 28.65           C  
ATOM   1906  CG1 ILE C  70     -20.362   6.914 -47.873  1.00 29.84           C  
ATOM   1907  CG2 ILE C  70     -21.381   5.713 -45.958  1.00 31.49           C  
ATOM   1908  CD1 ILE C  70     -20.825   8.328 -47.575  1.00 31.13           C  
ATOM   1909  N   PHE C  71     -23.098   3.288 -48.053  1.00 28.69           N  
ATOM   1910  CA  PHE C  71     -24.007   2.215 -47.652  1.00 29.35           C  
ATOM   1911  C   PHE C  71     -23.367   0.848 -47.908  1.00 30.18           C  
ATOM   1912  O   PHE C  71     -23.310  -0.019 -47.018  1.00 30.66           O  
ATOM   1913  CB  PHE C  71     -25.311   2.318 -48.422  1.00 29.34           C  
ATOM   1914  CG  PHE C  71     -26.336   1.299 -47.998  1.00 31.18           C  
ATOM   1915  CD1 PHE C  71     -26.990   1.416 -46.771  1.00 31.32           C  
ATOM   1916  CD2 PHE C  71     -26.611   0.213 -48.794  1.00 30.50           C  
ATOM   1917  CE1 PHE C  71     -27.945   0.487 -46.374  1.00 30.10           C  
ATOM   1918  CE2 PHE C  71     -27.557  -0.714 -48.392  1.00 31.34           C  
ATOM   1919  CZ  PHE C  71     -28.213  -0.581 -47.189  1.00 29.94           C  
ATOM   1920  N   ASN C  72     -22.914   0.652 -49.137  1.00 29.28           N  
ATOM   1921  CA  ASN C  72     -22.340  -0.644 -49.526  1.00 30.65           C  
ATOM   1922  C   ASN C  72     -21.085  -0.972 -48.716  1.00 30.85           C  
ATOM   1923  O   ASN C  72     -20.904  -2.128 -48.292  1.00 30.51           O  
ATOM   1924  CB  ASN C  72     -22.078  -0.662 -51.042  1.00 31.12           C  
ATOM   1925  CG  ASN C  72     -21.960  -2.065 -51.622  1.00 34.53           C  
ATOM   1926  OD1 ASN C  72     -21.143  -2.299 -52.507  1.00 38.87           O  
ATOM   1927  ND2 ASN C  72     -22.799  -2.975 -51.174  1.00 36.48           N  
ATOM   1928  N   GLN C  73     -20.230   0.025 -48.468  1.00 30.49           N  
ATOM   1929  CA  GLN C  73     -19.005  -0.173 -47.681  1.00 31.67           C  
ATOM   1930  C   GLN C  73     -19.287  -0.609 -46.232  1.00 30.96           C  
ATOM   1931  O   GLN C  73     -18.672  -1.543 -45.695  1.00 30.86           O  
ATOM   1932  CB  GLN C  73     -18.145   1.101 -47.658  1.00 31.49           C  
ATOM   1933  CG  GLN C  73     -17.358   1.344 -48.937  1.00 34.02           C  
ATOM   1934  CD  GLN C  73     -16.429   2.566 -48.890  1.00 34.96           C  
ATOM   1935  OE1 GLN C  73     -15.770   2.895 -49.893  1.00 39.46           O  
ATOM   1936  NE2 GLN C  73     -16.392   3.255 -47.749  1.00 41.16           N  
ATOM   1937  N   VAL C  74     -20.198   0.102 -45.596  1.00 29.99           N  
ATOM   1938  CA  VAL C  74     -20.531  -0.161 -44.212  1.00 29.27           C  
ATOM   1939  C   VAL C  74     -21.206  -1.532 -44.126  1.00 28.95           C  
ATOM   1940  O   VAL C  74     -20.849  -2.352 -43.276  1.00 27.98           O  
ATOM   1941  CB  VAL C  74     -21.430   0.967 -43.666  1.00 29.31           C  
ATOM   1942  CG1 VAL C  74     -21.933   0.666 -42.277  1.00 29.62           C  
ATOM   1943  CG2 VAL C  74     -20.678   2.306 -43.672  1.00 30.58           C  
ATOM   1944  N   MET C  75     -22.149  -1.780 -45.023  1.00 29.12           N  
ATOM   1945  CA  MET C  75     -22.907  -3.043 -45.016  1.00 30.82           C  
ATOM   1946  C   MET C  75     -22.013  -4.208 -45.322  1.00 31.34           C  
ATOM   1947  O   MET C  75     -22.147  -5.289 -44.721  1.00 31.31           O  
ATOM   1948  CB  MET C  75     -24.060  -3.014 -46.031  1.00 31.73           C  
ATOM   1949  CG  MET C  75     -25.224  -2.120 -45.704  1.00 33.34           C  
ATOM   1950  S   MET C  75     -26.107  -2.588 -44.024  1.00 42.01           S  
ATOM   1951  CE  MET C  75     -25.255  -1.385 -42.857  1.00 32.91           C  
ATOM   1952  N   GLU C  76     -21.082  -4.010 -46.262  1.00 31.01           N  
ATOM   1953  CA  GLU C  76     -20.142  -5.070 -46.601  1.00 31.38           C  
ATOM   1954  C   GLU C  76     -19.324  -5.471 -45.369  1.00 31.04           C  
ATOM   1955  O   GLU C  76     -19.180  -6.664 -45.080  1.00 31.48           O  
ATOM   1956  CB  GLU C  76     -19.233  -4.649 -47.766  1.00 31.47           C  
ATOM   1957  N   LYS C  77     -18.838  -4.483 -44.614  1.00 30.29           N  
ATOM   1958  CA  LYS C  77     -18.123  -4.738 -43.371  1.00 30.27           C  
ATOM   1959  C   LYS C  77     -19.007  -5.444 -42.345  1.00 29.87           C  
ATOM   1960  O   LYS C  77     -18.601  -6.450 -41.776  1.00 30.52           O  
ATOM   1961  CB  LYS C  77     -17.547  -3.453 -42.771  1.00 30.69           C  
ATOM   1962  CG  LYS C  77     -16.973  -3.603 -41.364  1.00 32.55           C  
ATOM   1963  CD  LYS C  77     -15.859  -4.613 -41.269  1.00 34.50           C  
ATOM   1964  CE  LYS C  77     -15.092  -4.458 -39.963  1.00 36.56           C  
ATOM   1965  NZ  LYS C  77     -14.062  -5.520 -39.790  1.00 38.60           N  
ATOM   1966  N   GLU C  78     -20.209  -4.947 -42.113  1.00 29.47           N  
ATOM   1967  CA  GLU C  78     -21.089  -5.595 -41.129  1.00 29.16           C  
ATOM   1968  C   GLU C  78     -21.286  -7.088 -41.415  1.00 29.57           C  
ATOM   1969  O   GLU C  78     -21.203  -7.916 -40.489  1.00 29.54           O  
ATOM   1970  CB  GLU C  78     -22.454  -4.911 -41.057  1.00 29.29           C  
ATOM   1971  CG  GLU C  78     -23.404  -5.603 -40.075  1.00 29.26           C  
ATOM   1972  CD  GLU C  78     -24.700  -4.883 -39.876  1.00 29.08           C  
ATOM   1973  OE1 GLU C  78     -24.904  -3.838 -40.523  1.00 28.73           O  
ATOM   1974  OE2 GLU C  78     -25.529  -5.369 -39.068  1.00 29.37           O  
ATOM   1975  N   PHE C  79     -21.535  -7.431 -42.679  1.00 29.18           N  
ATOM   1976  CA  PHE C  79     -21.893  -8.803 -43.067  1.00 29.77           C  
ATOM   1977  C   PHE C  79     -20.725  -9.678 -43.543  1.00 30.23           C  
ATOM   1978  O   PHE C  79     -20.953 -10.809 -43.989  1.00 30.36           O  
ATOM   1979  CB  PHE C  79     -22.992  -8.767 -44.142  1.00 29.36           C  
ATOM   1980  CG  PHE C  79     -24.334  -8.355 -43.616  1.00 29.23           C  
ATOM   1981  CD1 PHE C  79     -24.627  -7.016 -43.408  1.00 28.78           C  
ATOM   1982  CD2 PHE C  79     -25.287  -9.308 -43.289  1.00 30.03           C  
ATOM   1983  CE1 PHE C  79     -25.832  -6.638 -42.901  1.00 27.77           C  
ATOM   1984  CE2 PHE C  79     -26.500  -8.934 -42.783  1.00 28.56           C  
ATOM   1985  CZ  PHE C  79     -26.786  -7.596 -42.599  1.00 28.03           C  
ATOM   1986  N   GLU C  80     -19.495  -9.188 -43.392  1.00 30.50           N  
ATOM   1987  CA  GLU C  80     -18.284  -9.890 -43.883  1.00 31.83           C  
ATOM   1988  C   GLU C  80     -18.002 -11.236 -43.202  1.00 30.69           C  
ATOM   1989  O   GLU C  80     -17.288 -12.076 -43.767  1.00 30.92           O  
ATOM   1990  CB  GLU C  80     -17.040  -8.988 -43.774  1.00 31.69           C  
ATOM   1991  CG  GLU C  80     -16.608  -8.686 -42.356  1.00 34.10           C  
ATOM   1992  CD  GLU C  80     -15.168  -8.212 -42.187  1.00 36.84           C  
ATOM   1993  OE1 GLU C  80     -14.504  -7.843 -43.184  1.00 40.40           O  
ATOM   1994  OE2 GLU C  80     -14.695  -8.240 -41.018  1.00 42.48           O  
ATOM   1995  N   ASP C  81     -18.542 -11.442 -41.997  1.00 29.79           N  
ATOM   1996  CA  ASP C  81     -18.408 -12.723 -41.305  1.00 29.05           C  
ATOM   1997  C   ASP C  81     -19.408 -13.775 -41.792  1.00 28.35           C  
ATOM   1998  O   ASP C  81     -19.373 -14.914 -41.337  1.00 28.23           O  
ATOM   1999  CB  ASP C  81     -18.520 -12.555 -39.795  1.00 28.62           C  
ATOM   2000  CG  ASP C  81     -19.880 -12.065 -39.352  1.00 26.89           C  
ATOM   2001  OD1 ASP C  81     -20.790 -11.900 -40.195  1.00 27.74           O  
ATOM   2002  OD2 ASP C  81     -20.021 -11.820 -38.141  1.00 26.73           O  
ATOM   2003  N   GLY C  82     -20.280 -13.376 -42.711  1.00 28.79           N  
ATOM   2004  CA  GLY C  82     -21.192 -14.291 -43.389  1.00 29.22           C  
ATOM   2005  C   GLY C  82     -22.383 -14.707 -42.567  1.00 28.61           C  
ATOM   2006  O   GLY C  82     -23.161 -15.543 -42.997  1.00 29.53           O  
ATOM   2007  N   ILE C  83     -22.541 -14.101 -41.392  1.00 27.67           N  
ATOM   2008  CA  ILE C  83     -23.632 -14.441 -40.507  1.00 27.02           C  
ATOM   2009  C   ILE C  83     -24.843 -13.545 -40.810  1.00 25.98           C  
ATOM   2010  O   ILE C  83     -24.705 -12.379 -41.185  1.00 25.72           O  
ATOM   2011  CB  ILE C  83     -23.199 -14.320 -39.038  1.00 26.46           C  
ATOM   2012  CG1 ILE C  83     -22.134 -15.376 -38.733  1.00 27.15           C  
ATOM   2013  CG2 ILE C  83     -24.411 -14.466 -38.101  1.00 27.98           C  
ATOM   2014  CD1 ILE C  83     -21.396 -15.141 -37.442  1.00 29.10           C  
ATOM   2015  N   ILE C  84     -26.032 -14.129 -40.688  1.00 25.67           N  
ATOM   2016  CA  ILE C  84     -27.281 -13.405 -40.886  1.00 26.05           C  
ATOM   2017  C   ILE C  84     -28.212 -13.742 -39.716  1.00 25.77           C  
ATOM   2018  O   ILE C  84     -28.301 -14.903 -39.290  1.00 26.32           O  
ATOM   2019  CB  ILE C  84     -27.994 -13.789 -42.223  1.00 26.32           C  
ATOM   2020  CG1 ILE C  84     -27.075 -13.598 -43.433  1.00 27.30           C  
ATOM   2021  CG2 ILE C  84     -29.269 -12.935 -42.409  1.00 28.48           C  
ATOM   2022  CD1 ILE C  84     -27.540 -14.370 -44.667  1.00 26.98           C  
ATOM   2023  N   ASN C  85     -28.899 -12.720 -39.215  1.00 25.30           N  
ATOM   2024  CA  ASN C  85     -30.013 -12.894 -38.271  1.00 25.26           C  
ATOM   2025  C   ASN C  85     -30.960 -11.703 -38.415  1.00 24.76           C  
ATOM   2026  O   ASN C  85     -30.662 -10.746 -39.131  1.00 23.94           O  
ATOM   2027  CB  ASN C  85     -29.524 -13.087 -36.829  1.00 24.40           C  
ATOM   2028  CG  ASN C  85     -28.669 -11.935 -36.326  1.00 24.43           C  
ATOM   2029  OD1 ASN C  85     -29.074 -10.778 -36.402  1.00 25.34           O  
ATOM   2030  ND2 ASN C  85     -27.512 -12.256 -35.756  1.00 24.67           N  
ATOM   2031  N   TRP C  86     -32.116 -11.774 -37.772  1.00 24.99           N  
ATOM   2032  CA  TRP C  86     -33.079 -10.687 -37.888  1.00 25.17           C  
ATOM   2033  C   TRP C  86     -32.570  -9.346 -37.354  1.00 25.20           C  
ATOM   2034  O   TRP C  86     -32.947  -8.303 -37.884  1.00 24.85           O  
ATOM   2035  CB  TRP C  86     -34.389 -11.043 -37.210  1.00 25.94           C  
ATOM   2036  CG  TRP C  86     -35.182 -12.090 -37.929  1.00 25.64           C  
ATOM   2037  CD1 TRP C  86     -35.510 -13.314 -37.468  1.00 26.82           C  
ATOM   2038  CD2 TRP C  86     -35.764 -11.977 -39.232  1.00 26.48           C  
ATOM   2039  NE1 TRP C  86     -36.263 -13.990 -38.402  1.00 26.09           N  
ATOM   2040  CE2 TRP C  86     -36.430 -13.190 -39.499  1.00 26.90           C  
ATOM   2041  CE3 TRP C  86     -35.786 -10.973 -40.198  1.00 27.56           C  
ATOM   2042  CZ2 TRP C  86     -37.103 -13.428 -40.701  1.00 26.32           C  
ATOM   2043  CZ3 TRP C  86     -36.449 -11.213 -41.392  1.00 27.18           C  
ATOM   2044  CH2 TRP C  86     -37.106 -12.419 -41.627  1.00 26.04           C  
ATOM   2045  N   GLY C  87     -31.745  -9.369 -36.308  1.00 24.77           N  
ATOM   2046  CA  GLY C  87     -31.146  -8.143 -35.794  1.00 24.97           C  
ATOM   2047  C   GLY C  87     -30.330  -7.451 -36.880  1.00 24.92           C  
ATOM   2048  O   GLY C  87     -30.414  -6.229 -37.060  1.00 25.90           O  
ATOM   2049  N   ARG C  88     -29.546  -8.226 -37.627  1.00 24.63           N  
ATOM   2050  CA  ARG C  88     -28.730  -7.656 -38.697  1.00 25.17           C  
ATOM   2051  C   ARG C  88     -29.570  -7.081 -39.813  1.00 25.64           C  
ATOM   2052  O   ARG C  88     -29.250  -6.011 -40.349  1.00 26.32           O  
ATOM   2053  CB  ARG C  88     -27.745  -8.694 -39.229  1.00 25.62           C  
ATOM   2054  CG  ARG C  88     -26.691  -9.028 -38.200  1.00 26.59           C  
ATOM   2055  CD  ARG C  88     -25.812 -10.119 -38.699  1.00 28.50           C  
ATOM   2056  NE  ARG C  88     -24.741 -10.408 -37.761  1.00 27.82           N  
ATOM   2057  CZ  ARG C  88     -23.497 -10.734 -38.108  1.00 28.29           C  
ATOM   2058  NH1 ARG C  88     -23.125 -10.785 -39.376  1.00 28.27           N  
ATOM   2059  NH2 ARG C  88     -22.604 -10.979 -37.166  1.00 27.52           N  
ATOM   2060  N   ILE C  89     -30.653  -7.775 -40.162  1.00 26.21           N  
ATOM   2061  CA  ILE C  89     -31.587  -7.247 -41.155  1.00 26.75           C  
ATOM   2062  C   ILE C  89     -32.179  -5.912 -40.695  1.00 27.06           C  
ATOM   2063  O   ILE C  89     -32.262  -4.947 -41.475  1.00 25.86           O  
ATOM   2064  CB  ILE C  89     -32.658  -8.322 -41.512  1.00 26.71           C  
ATOM   2065  CG1 ILE C  89     -31.987  -9.454 -42.315  1.00 27.97           C  
ATOM   2066  CG2 ILE C  89     -33.812  -7.693 -42.285  1.00 28.03           C  
ATOM   2067  CD1 ILE C  89     -32.804 -10.688 -42.451  1.00 29.97           C  
ATOM   2068  N   VAL C  90     -32.570  -5.830 -39.421  1.00 26.74           N  
ATOM   2069  CA  VAL C  90     -33.037  -4.569 -38.856  1.00 26.35           C  
ATOM   2070  C   VAL C  90     -32.017  -3.452 -39.060  1.00 27.02           C  
ATOM   2071  O   VAL C  90     -32.393  -2.341 -39.452  1.00 26.39           O  
ATOM   2072  CB  VAL C  90     -33.405  -4.677 -37.369  1.00 26.65           C  
ATOM   2073  CG1 VAL C  90     -33.603  -3.287 -36.757  1.00 26.47           C  
ATOM   2074  CG2 VAL C  90     -34.657  -5.493 -37.212  1.00 25.58           C  
ATOM   2075  N   THR C  91     -30.744  -3.732 -38.803  1.00 26.56           N  
ATOM   2076  CA  THR C  91     -29.706  -2.700 -38.956  1.00 27.13           C  
ATOM   2077  C   THR C  91     -29.516  -2.224 -40.387  1.00 26.84           C  
ATOM   2078  O   THR C  91     -29.078  -1.104 -40.582  1.00 26.23           O  
ATOM   2079  CB  THR C  91     -28.326  -3.119 -38.389  1.00 27.38           C  
ATOM   2080  OG1 THR C  91     -27.865  -4.327 -38.993  1.00 27.58           O  
ATOM   2081  CG2 THR C  91     -28.424  -3.287 -36.911  1.00 28.10           C  
ATOM   2082  N   ILE C  92     -29.857  -3.052 -41.387  1.00 26.56           N  
ATOM   2083  CA  ILE C  92     -29.780  -2.614 -42.784  1.00 26.31           C  
ATOM   2084  C   ILE C  92     -30.746  -1.461 -43.015  1.00 26.25           C  
ATOM   2085  O   ILE C  92     -30.368  -0.425 -43.580  1.00 26.77           O  
ATOM   2086  CB  ILE C  92     -30.091  -3.760 -43.797  1.00 26.61           C  
ATOM   2087  CG1 ILE C  92     -29.103  -4.920 -43.613  1.00 26.38           C  
ATOM   2088  CG2 ILE C  92     -29.963  -3.248 -45.243  1.00 26.35           C  
ATOM   2089  CD1 ILE C  92     -29.520  -6.169 -44.357  1.00 26.54           C  
ATOM   2090  N   PHE C  93     -31.997  -1.656 -42.585  1.00 26.55           N  
ATOM   2091  CA  PHE C  93     -33.032  -0.608 -42.682  1.00 26.82           C  
ATOM   2092  C   PHE C  93     -32.622   0.636 -41.895  1.00 26.67           C  
ATOM   2093  O   PHE C  93     -32.712   1.764 -42.390  1.00 26.18           O  
ATOM   2094  CB  PHE C  93     -34.347  -1.094 -42.120  1.00 26.66           C  
ATOM   2095  CG  PHE C  93     -35.030  -2.112 -42.958  1.00 27.66           C  
ATOM   2096  CD1 PHE C  93     -34.943  -3.447 -42.638  1.00 26.64           C  
ATOM   2097  CD2 PHE C  93     -35.821  -1.733 -44.035  1.00 28.49           C  
ATOM   2098  CE1 PHE C  93     -35.603  -4.412 -43.399  1.00 28.65           C  
ATOM   2099  CE2 PHE C  93     -36.480  -2.689 -44.801  1.00 27.94           C  
ATOM   2100  CZ  PHE C  93     -36.380  -4.020 -44.480  1.00 27.38           C  
ATOM   2101  N   ALA C  94     -32.161   0.403 -40.669  1.00 26.66           N  
ATOM   2102  CA  ALA C  94     -31.799   1.496 -39.750  1.00 27.05           C  
ATOM   2103  C   ALA C  94     -30.662   2.349 -40.325  1.00 27.30           C  
ATOM   2104  O   ALA C  94     -30.726   3.595 -40.326  1.00 27.55           O  
ATOM   2105  CB  ALA C  94     -31.426   0.928 -38.392  1.00 27.00           C  
ATOM   2106  N   PHE C  95     -29.630   1.706 -40.859  1.00 27.06           N  
ATOM   2107  CA  PHE C  95     -28.537   2.489 -41.444  1.00 27.51           C  
ATOM   2108  C   PHE C  95     -28.946   3.182 -42.729  1.00 27.56           C  
ATOM   2109  O   PHE C  95     -28.431   4.239 -43.038  1.00 28.39           O  
ATOM   2110  CB  PHE C  95     -27.300   1.643 -41.715  1.00 27.75           C  
ATOM   2111  CG  PHE C  95     -26.089   2.478 -42.045  1.00 27.05           C  
ATOM   2112  CD1 PHE C  95     -25.578   3.345 -41.118  1.00 27.69           C  
ATOM   2113  CD2 PHE C  95     -25.483   2.392 -43.280  1.00 30.54           C  
ATOM   2114  CE1 PHE C  95     -24.473   4.155 -41.409  1.00 30.40           C  
ATOM   2115  CE2 PHE C  95     -24.382   3.177 -43.576  1.00 29.16           C  
ATOM   2116  CZ  PHE C  95     -23.868   4.044 -42.640  1.00 30.48           C  
ATOM   2117  N   GLY C  96     -29.863   2.594 -43.495  1.00 27.63           N  
ATOM   2118  CA  GLY C  96     -30.410   3.307 -44.645  1.00 27.75           C  
ATOM   2119  C   GLY C  96     -31.051   4.619 -44.213  1.00 27.28           C  
ATOM   2120  O   GLY C  96     -30.872   5.668 -44.853  1.00 27.20           O  
ATOM   2121  N   GLY C  97     -31.797   4.559 -43.116  1.00 26.81           N  
ATOM   2122  CA  GLY C  97     -32.410   5.746 -42.523  1.00 26.79           C  
ATOM   2123  C   GLY C  97     -31.415   6.800 -42.043  1.00 26.56           C  
ATOM   2124  O   GLY C  97     -31.612   7.997 -42.252  1.00 26.11           O  
ATOM   2125  N   VAL C  98     -30.361   6.335 -41.377  1.00 26.40           N  
ATOM   2126  CA  VAL C  98     -29.262   7.200 -40.925  1.00 26.29           C  
ATOM   2127  C   VAL C  98     -28.677   7.941 -42.124  1.00 26.39           C  
ATOM   2128  O   VAL C  98     -28.531   9.169 -42.100  1.00 25.68           O  
ATOM   2129  CB  VAL C  98     -28.144   6.395 -40.189  1.00 26.56           C  
ATOM   2130  CG1 VAL C  98     -26.928   7.278 -39.908  1.00 26.80           C  
ATOM   2131  CG2 VAL C  98     -28.640   5.784 -38.911  1.00 28.35           C  
ATOM   2132  N   LEU C  99     -28.371   7.213 -43.194  1.00 26.91           N  
ATOM   2133  CA  LEU C  99     -27.809   7.831 -44.393  1.00 27.43           C  
ATOM   2134  C   LEU C  99     -28.770   8.772 -45.089  1.00 27.35           C  
ATOM   2135  O   LEU C  99     -28.358   9.827 -45.593  1.00 26.71           O  
ATOM   2136  CB  LEU C  99     -27.358   6.752 -45.396  1.00 28.89           C  
ATOM   2137  CG  LEU C  99     -26.006   6.127 -45.086  1.00 31.49           C  
ATOM   2138  CD1 LEU C  99     -25.697   5.077 -46.126  1.00 33.19           C  
ATOM   2139  CD2 LEU C  99     -24.897   7.192 -45.069  1.00 31.23           C  
ATOM   2140  N   LEU C 100     -30.044   8.389 -45.143  1.00 27.16           N  
ATOM   2141  CA  LEU C 100     -31.054   9.242 -45.756  1.00 27.96           C  
ATOM   2142  C   LEU C 100     -31.141  10.574 -45.009  1.00 27.97           C  
ATOM   2143  O   LEU C 100     -31.182  11.651 -45.634  1.00 28.92           O  
ATOM   2144  CB  LEU C 100     -32.416   8.550 -45.776  1.00 27.87           C  
ATOM   2145  CG  LEU C 100     -33.593   9.393 -46.261  1.00 28.01           C  
ATOM   2146  CD1 LEU C 100     -33.352   9.866 -47.681  1.00 29.73           C  
ATOM   2147  CD2 LEU C 100     -34.892   8.591 -46.181  1.00 28.98           C  
ATOM   2148  N   LYS C 101     -31.160  10.526 -43.681  1.00 28.23           N  
ATOM   2149  CA  LYS C 101     -31.185  11.765 -42.898  1.00 29.98           C  
ATOM   2150  C   LYS C 101     -29.959  12.641 -43.185  1.00 28.80           C  
ATOM   2151  O   LYS C 101     -30.086  13.878 -43.328  1.00 27.81           O  
ATOM   2152  CB  LYS C 101     -31.317  11.481 -41.390  1.00 30.58           C  
ATOM   2153  CG  LYS C 101     -32.722  11.062 -40.980  1.00 34.03           C  
ATOM   2154  CD  LYS C 101     -32.817  10.716 -39.483  1.00 34.68           C  
ATOM   2155  CE  LYS C 101     -32.832  11.905 -38.566  1.00 37.76           C  
ATOM   2156  NZ  LYS C 101     -32.910  11.456 -37.109  1.00 40.25           N  
ATOM   2157  N   LYS C 102     -28.794  12.012 -43.302  1.00 27.91           N  
ATOM   2158  CA  LYS C 102     -27.563  12.734 -43.635  1.00 28.93           C  
ATOM   2159  C   LYS C 102     -27.652  13.383 -45.017  1.00 28.71           C  
ATOM   2160  O   LYS C 102     -27.268  14.542 -45.216  1.00 28.80           O  
ATOM   2161  CB  LYS C 102     -26.351  11.820 -43.604  1.00 29.67           C  
ATOM   2162  CG  LYS C 102     -25.503  11.875 -42.341  1.00 32.16           C  
ATOM   2163  CD  LYS C 102     -24.067  11.487 -42.724  1.00 33.81           C  
ATOM   2164  CE  LYS C 102     -23.041  11.926 -41.748  1.00 33.84           C  
ATOM   2165  NZ  LYS C 102     -22.548  13.297 -41.846  1.00 28.43           N  
ATOM   2166  N   LEU C 103     -28.161  12.614 -45.962  1.00 29.15           N  
ATOM   2167  CA  LEU C 103     -28.281  13.049 -47.342  1.00 30.17           C  
ATOM   2168  C   LEU C 103     -29.213  14.233 -47.434  1.00 30.36           C  
ATOM   2169  O   LEU C 103     -28.912  15.214 -48.095  1.00 29.51           O  
ATOM   2170  CB  LEU C 103     -28.762  11.866 -48.197  1.00 30.03           C  
ATOM   2171  CG  LEU C 103     -28.982  12.050 -49.697  1.00 31.95           C  
ATOM   2172  CD1 LEU C 103     -27.662  12.293 -50.397  1.00 31.74           C  
ATOM   2173  CD2 LEU C 103     -29.677  10.840 -50.295  1.00 31.93           C  
ATOM   2174  N   LYS C 104     -30.348  14.180 -46.739  1.00 31.46           N  
ATOM   2175  CA  LYS C 104     -31.232  15.324 -46.744  1.00 31.99           C  
ATOM   2176  C   LYS C 104     -30.519  16.586 -46.288  1.00 32.05           C  
ATOM   2177  O   LYS C 104     -30.730  17.654 -46.849  1.00 33.96           O  
ATOM   2178  CB  LYS C 104     -32.481  15.082 -45.887  1.00 32.43           C  
ATOM   2179  CG  LYS C 104     -33.404  13.977 -46.391  1.00 33.37           C  
ATOM   2180  CD  LYS C 104     -33.609  13.912 -47.917  1.00 34.35           C  
ATOM   2181  CE  LYS C 104     -34.370  15.099 -48.489  1.00 36.84           C  
ATOM   2182  NZ  LYS C 104     -34.601  14.964 -49.968  1.00 35.72           N  
ATOM   2183  N   GLN C 105     -29.669  16.468 -45.280  1.00 31.65           N  
ATOM   2184  CA  GLN C 105     -28.944  17.615 -44.765  1.00 31.16           C  
ATOM   2185  C   GLN C 105     -27.771  18.031 -45.651  1.00 30.60           C  
ATOM   2186  O   GLN C 105     -27.459  19.220 -45.768  1.00 31.55           O  
ATOM   2187  CB  GLN C 105     -28.434  17.309 -43.362  1.00 32.21           C  
ATOM   2188  N   GLU C 106     -27.109  17.055 -46.255  1.00 28.82           N  
ATOM   2189  CA  GLU C 106     -25.814  17.286 -46.896  1.00 28.65           C  
ATOM   2190  C   GLU C 106     -25.819  17.264 -48.416  1.00 27.54           C  
ATOM   2191  O   GLU C 106     -24.842  17.684 -49.031  1.00 28.01           O  
ATOM   2192  CB  GLU C 106     -24.826  16.258 -46.355  1.00 28.19           C  
ATOM   2193  CG  GLU C 106     -24.628  16.438 -44.875  1.00 28.53           C  
ATOM   2194  CD  GLU C 106     -23.919  15.297 -44.187  1.00 29.72           C  
ATOM   2195  OE1 GLU C 106     -23.567  14.289 -44.825  1.00 29.88           O  
ATOM   2196  OE2 GLU C 106     -23.737  15.414 -42.967  1.00 30.60           O  
ATOM   2197  N   GLN C 107     -26.893  16.780 -49.042  1.00 26.74           N  
ATOM   2198  CA  GLN C 107     -26.915  16.673 -50.506  1.00 26.39           C  
ATOM   2199  C   GLN C 107     -26.811  18.027 -51.212  1.00 24.74           C  
ATOM   2200  O   GLN C 107     -27.469  18.990 -50.824  1.00 24.66           O  
ATOM   2201  CB  GLN C 107     -28.167  15.917 -50.981  1.00 26.43           C  
ATOM   2202  CG  GLN C 107     -28.195  15.550 -52.439  1.00 27.24           C  
ATOM   2203  CD  GLN C 107     -29.341  14.616 -52.762  1.00 28.52           C  
ATOM   2204  OE1 GLN C 107     -30.304  14.511 -51.986  1.00 32.72           O  
ATOM   2205  NE2 GLN C 107     -29.241  13.914 -53.883  1.00 32.23           N  
ATOM   2206  N   ILE C 108     -26.007  18.083 -52.268  1.00 23.42           N  
ATOM   2207  CA  ILE C 108     -25.823  19.326 -53.032  1.00 24.16           C  
ATOM   2208  C   ILE C 108     -27.032  19.579 -53.912  1.00 23.48           C  
ATOM   2209  O   ILE C 108     -27.634  20.663 -53.847  1.00 25.16           O  
ATOM   2210  CB  ILE C 108     -24.527  19.284 -53.877  1.00 23.64           C  
ATOM   2211  CG1 ILE C 108     -23.301  19.052 -52.979  1.00 24.82           C  
ATOM   2212  CG2 ILE C 108     -24.356  20.555 -54.686  1.00 24.47           C  
ATOM   2213  CD1 ILE C 108     -23.202  19.977 -51.769  1.00 26.29           C  
ATOM   2214  N   ALA C 109     -27.366  18.611 -54.759  1.00 24.60           N  
ATOM   2215  CA  ALA C 109     -28.470  18.774 -55.717  1.00 26.05           C  
ATOM   2216  C   ALA C 109     -29.810  18.700 -54.995  1.00 27.53           C  
ATOM   2217  O   ALA C 109     -29.963  17.923 -54.061  1.00 26.24           O  
ATOM   2218  CB  ALA C 109     -28.413  17.682 -56.799  1.00 25.87           C  
ATOM   2219  N   LEU C 110     -30.776  19.494 -55.437  1.00 29.75           N  
ATOM   2220  CA  LEU C 110     -32.152  19.290 -54.995  1.00 31.95           C  
ATOM   2221  C   LEU C 110     -32.576  17.876 -55.381  1.00 32.81           C  
ATOM   2222  O   LEU C 110     -32.315  17.425 -56.498  1.00 33.52           O  
ATOM   2223  CB  LEU C 110     -33.079  20.313 -55.637  1.00 32.35           C  
ATOM   2224  CG  LEU C 110     -32.887  21.760 -55.205  1.00 33.14           C  
ATOM   2225  CD1 LEU C 110     -33.746  22.665 -56.054  1.00 35.14           C  
ATOM   2226  CD2 LEU C 110     -33.244  21.933 -53.739  1.00 33.21           C  
ATOM   2227  N   ASP C 111     -33.179  17.151 -54.446  1.00 33.93           N  
ATOM   2228  CA  ASP C 111     -33.584  15.777 -54.708  1.00 35.13           C  
ATOM   2229  C   ASP C 111     -34.720  15.392 -53.768  1.00 36.29           C  
ATOM   2230  O   ASP C 111     -34.512  14.744 -52.743  1.00 37.16           O  
ATOM   2231  CB  ASP C 111     -32.386  14.824 -54.552  1.00 34.85           C  
ATOM   2232  CG  ASP C 111     -32.687  13.412 -55.026  1.00 35.77           C  
ATOM   2233  OD1 ASP C 111     -33.819  13.179 -55.515  1.00 35.40           O  
ATOM   2234  OD2 ASP C 111     -31.795  12.533 -54.897  1.00 33.04           O  
ATOM   2235  N   VAL C 112     -35.933  15.789 -54.143  1.00 37.33           N  
ATOM   2236  CA  VAL C 112     -37.130  15.452 -53.376  1.00 38.45           C  
ATOM   2237  C   VAL C 112     -37.377  13.938 -53.367  1.00 39.30           C  
ATOM   2238  O   VAL C 112     -38.037  13.421 -52.467  1.00 41.16           O  
ATOM   2239  CB  VAL C 112     -38.357  16.217 -53.936  1.00 38.48           C  
ATOM   2240  N   SER C 113     -36.820  13.234 -54.350  1.00 39.35           N  
ATOM   2241  CA  SER C 113     -36.961  11.772 -54.471  1.00 39.91           C  
ATOM   2242  C   SER C 113     -35.856  10.962 -53.775  1.00 38.61           C  
ATOM   2243  O   SER C 113     -35.760   9.748 -53.974  1.00 39.28           O  
ATOM   2244  CB  SER C 113     -36.962  11.392 -55.949  1.00 40.26           C  
ATOM   2245  OG  SER C 113     -35.693  10.870 -56.331  1.00 43.36           O  
ATOM   2246  N   ALA C 114     -35.009  11.612 -52.979  1.00 36.87           N  
ATOM   2247  CA  ALA C 114     -33.866  10.922 -52.375  1.00 35.68           C  
ATOM   2248  C   ALA C 114     -34.267   9.636 -51.672  1.00 34.80           C  
ATOM   2249  O   ALA C 114     -33.571   8.606 -51.766  1.00 33.59           O  
ATOM   2250  CB  ALA C 114     -33.148  11.834 -51.403  1.00 35.53           C  
ATOM   2251  N   TYR C 115     -35.377   9.671 -50.953  1.00 34.59           N  
ATOM   2252  CA  TYR C 115     -35.752   8.492 -50.183  1.00 35.21           C  
ATOM   2253  C   TYR C 115     -36.116   7.308 -51.085  1.00 34.48           C  
ATOM   2254  O   TYR C 115     -35.951   6.166 -50.681  1.00 34.25           O  
ATOM   2255  CB  TYR C 115     -36.842   8.811 -49.168  1.00 36.52           C  
ATOM   2256  CG  TYR C 115     -38.245   8.723 -49.695  1.00 38.05           C  
ATOM   2257  CD1 TYR C 115     -38.889   7.493 -49.776  1.00 39.98           C  
ATOM   2258  CD2 TYR C 115     -38.934   9.865 -50.091  1.00 39.27           C  
ATOM   2259  CE1 TYR C 115     -40.165   7.397 -50.250  1.00 41.21           C  
ATOM   2260  CE2 TYR C 115     -40.225   9.778 -50.571  1.00 39.82           C  
ATOM   2261  CZ  TYR C 115     -40.833   8.535 -50.633  1.00 39.77           C  
ATOM   2262  OH  TYR C 115     -42.122   8.424 -51.100  1.00 41.35           O  
ATOM   2263  N   LYS C 116     -36.595   7.578 -52.299  1.00 33.77           N  
ATOM   2264  CA  LYS C 116     -36.914   6.508 -53.242  1.00 33.66           C  
ATOM   2265  C   LYS C 116     -35.629   5.852 -53.729  1.00 33.44           C  
ATOM   2266  O   LYS C 116     -35.572   4.639 -53.857  1.00 33.49           O  
ATOM   2267  CB  LYS C 116     -37.730   7.029 -54.415  1.00 34.21           C  
ATOM   2268  CG  LYS C 116     -39.105   7.573 -53.999  1.00 35.66           C  
ATOM   2269  CD  LYS C 116     -39.713   8.386 -55.127  1.00 38.99           C  
ATOM   2270  CE  LYS C 116     -41.109   8.881 -54.805  1.00 42.08           C  
ATOM   2271  NZ  LYS C 116     -41.733   9.508 -56.021  1.00 43.42           N  
ATOM   2272  N   GLN C 117     -34.596   6.657 -53.978  1.00 32.45           N  
ATOM   2273  CA  GLN C 117     -33.319   6.127 -54.446  1.00 32.44           C  
ATOM   2274  C   GLN C 117     -32.636   5.305 -53.344  1.00 31.31           C  
ATOM   2275  O   GLN C 117     -32.097   4.232 -53.594  1.00 30.60           O  
ATOM   2276  CB  GLN C 117     -32.416   7.264 -54.948  1.00 32.32           C  
ATOM   2277  CG  GLN C 117     -33.017   8.046 -56.123  1.00 33.95           C  
ATOM   2278  CD  GLN C 117     -32.386   9.416 -56.361  1.00 35.59           C  
ATOM   2279  OE1 GLN C 117     -32.002   9.755 -57.493  1.00 42.59           O  
ATOM   2280  NE2 GLN C 117     -32.304  10.219 -55.316  1.00 38.61           N  
ATOM   2281  N   VAL C 118     -32.675   5.803 -52.111  1.00 30.04           N  
ATOM   2282  CA  VAL C 118     -32.122   5.054 -50.983  1.00 29.43           C  
ATOM   2283  C   VAL C 118     -32.880   3.766 -50.720  1.00 29.89           C  
ATOM   2284  O   VAL C 118     -32.246   2.738 -50.488  1.00 30.42           O  
ATOM   2285  CB  VAL C 118     -32.080   5.911 -49.705  1.00 28.87           C  
ATOM   2286  CG1 VAL C 118     -31.625   5.108 -48.545  1.00 28.77           C  
ATOM   2287  CG2 VAL C 118     -31.183   7.117 -49.937  1.00 29.91           C  
ATOM   2288  N   SER C 119     -34.216   3.807 -50.762  1.00 28.86           N  
ATOM   2289  CA  SER C 119     -35.019   2.580 -50.620  1.00 29.72           C  
ATOM   2290  C   SER C 119     -34.608   1.510 -51.637  1.00 29.26           C  
ATOM   2291  O   SER C 119     -34.652   0.330 -51.318  1.00 29.65           O  
ATOM   2292  CB  SER C 119     -36.528   2.853 -50.732  1.00 30.20           C  
ATOM   2293  OG  SER C 119     -36.907   3.043 -52.072  1.00 31.83           O  
ATOM   2294  N   SER C 120     -34.217   1.926 -52.838  1.00 29.34           N  
ATOM   2295  CA  SER C 120     -33.825   0.987 -53.900  1.00 30.60           C  
ATOM   2296  C   SER C 120     -32.537   0.266 -53.548  1.00 31.18           C  
ATOM   2297  O   SER C 120     -32.447  -0.956 -53.637  1.00 30.38           O  
ATOM   2298  CB  SER C 120     -33.650   1.698 -55.228  1.00 30.79           C  
ATOM   2299  OG  SER C 120     -34.879   2.254 -55.671  1.00 35.27           O  
ATOM   2300  N   PHE C 121     -31.510   1.004 -53.148  1.00 31.44           N  
ATOM   2301  CA  PHE C 121     -30.249   0.314 -52.853  1.00 32.17           C  
ATOM   2302  C   PHE C 121     -30.288  -0.454 -51.517  1.00 32.59           C  
ATOM   2303  O   PHE C 121     -29.596  -1.466 -51.373  1.00 33.60           O  
ATOM   2304  CB  PHE C 121     -28.987   1.195 -53.126  1.00 33.39           C  
ATOM   2305  CG  PHE C 121     -28.778   2.373 -52.201  1.00 33.56           C  
ATOM   2306  CD1 PHE C 121     -28.742   3.662 -52.703  1.00 34.36           C  
ATOM   2307  CD2 PHE C 121     -28.495   2.186 -50.848  1.00 36.65           C  
ATOM   2308  CE1 PHE C 121     -28.469   4.735 -51.892  1.00 32.62           C  
ATOM   2309  CE2 PHE C 121     -28.249   3.265 -50.024  1.00 34.08           C  
ATOM   2310  CZ  PHE C 121     -28.231   4.544 -50.547  1.00 34.48           C  
ATOM   2311  N   VAL C 122     -31.136  -0.036 -50.584  1.00 32.42           N  
ATOM   2312  CA  VAL C 122     -31.424  -0.790 -49.359  1.00 32.44           C  
ATOM   2313  C   VAL C 122     -32.112  -2.120 -49.707  1.00 32.38           C  
ATOM   2314  O   VAL C 122     -31.723  -3.192 -49.212  1.00 32.38           O  
ATOM   2315  CB  VAL C 122     -32.295   0.035 -48.377  1.00 33.48           C  
ATOM   2316  CG1 VAL C 122     -32.830  -0.810 -47.252  1.00 34.10           C  
ATOM   2317  CG2 VAL C 122     -31.501   1.216 -47.822  1.00 33.30           C  
ATOM   2318  N   ALA C 123     -33.101  -2.058 -50.589  1.00 30.63           N  
ATOM   2319  CA  ALA C 123     -33.822  -3.272 -50.998  1.00 29.73           C  
ATOM   2320  C   ALA C 123     -32.895  -4.261 -51.732  1.00 28.95           C  
ATOM   2321  O   ALA C 123     -32.900  -5.471 -51.458  1.00 29.08           O  
ATOM   2322  CB  ALA C 123     -34.981  -2.899 -51.865  1.00 29.86           C  
ATOM   2323  N   GLU C 124     -32.086  -3.741 -52.640  1.00 28.87           N  
ATOM   2324  CA  GLU C 124     -31.147  -4.569 -53.379  1.00 28.92           C  
ATOM   2325  C   GLU C 124     -30.216  -5.289 -52.402  1.00 29.07           C  
ATOM   2326  O   GLU C 124     -30.004  -6.505 -52.509  1.00 28.60           O  
ATOM   2327  CB  GLU C 124     -30.340  -3.723 -54.350  1.00 29.20           C  
ATOM   2328  CG  GLU C 124     -31.185  -3.188 -55.477  1.00 30.39           C  
ATOM   2329  CD  GLU C 124     -30.473  -2.159 -56.300  1.00 34.39           C  
ATOM   2330  OE1 GLU C 124     -29.618  -1.434 -55.743  1.00 36.16           O  
ATOM   2331  OE2 GLU C 124     -30.774  -2.089 -57.503  1.00 36.83           O  
ATOM   2332  N   PHE C 125     -29.695  -4.565 -51.413  1.00 28.56           N  
ATOM   2333  CA  PHE C 125     -28.773  -5.216 -50.460  1.00 28.71           C  
ATOM   2334  C   PHE C 125     -29.419  -6.323 -49.668  1.00 28.66           C  
ATOM   2335  O   PHE C 125     -28.819  -7.392 -49.475  1.00 28.85           O  
ATOM   2336  CB  PHE C 125     -28.131  -4.218 -49.483  1.00 28.45           C  
ATOM   2337  CG  PHE C 125     -27.047  -4.846 -48.657  1.00 28.95           C  
ATOM   2338  CD1 PHE C 125     -27.353  -5.483 -47.476  1.00 30.13           C  
ATOM   2339  CD2 PHE C 125     -25.739  -4.898 -49.115  1.00 29.11           C  
ATOM   2340  CE1 PHE C 125     -26.393  -6.096 -46.740  1.00 29.08           C  
ATOM   2341  CE2 PHE C 125     -24.763  -5.519 -48.370  1.00 29.77           C  
ATOM   2342  CZ  PHE C 125     -25.107  -6.145 -47.179  1.00 29.83           C  
ATOM   2343  N   ILE C 126     -30.629  -6.068 -49.196  1.00 29.07           N  
ATOM   2344  CA  ILE C 126     -31.352  -7.062 -48.437  1.00 29.08           C  
ATOM   2345  C   ILE C 126     -31.585  -8.303 -49.304  1.00 28.39           C  
ATOM   2346  O   ILE C 126     -31.331  -9.427 -48.873  1.00 28.42           O  
ATOM   2347  CB  ILE C 126     -32.666  -6.497 -47.866  1.00 28.94           C  
ATOM   2348  CG1 ILE C 126     -32.361  -5.392 -46.832  1.00 30.74           C  
ATOM   2349  CG2 ILE C 126     -33.483  -7.613 -47.229  1.00 29.58           C  
ATOM   2350  CD1 ILE C 126     -33.541  -4.535 -46.485  1.00 30.68           C  
ATOM   2351  N   MET C 127     -32.055  -8.100 -50.533  1.00 27.73           N  
ATOM   2352  CA  MET C 127     -32.406  -9.223 -51.409  1.00 27.50           C  
ATOM   2353  C   MET C 127     -31.153 -10.053 -51.720  1.00 27.03           C  
ATOM   2354  O   MET C 127     -31.168 -11.283 -51.615  1.00 27.42           O  
ATOM   2355  CB  MET C 127     -33.021  -8.696 -52.714  1.00 28.03           C  
ATOM   2356  CG  MET C 127     -33.413  -9.742 -53.720  1.00 28.96           C  
ATOM   2357  S   MET C 127     -34.779 -10.898 -52.974  1.00 36.87           S  
ATOM   2358  CE  MET C 127     -35.043 -12.099 -54.430  1.00 32.14           C  
ATOM   2359  N   ASN C 128     -30.087  -9.362 -52.098  1.00 26.33           N  
ATOM   2360  CA  ASN C 128     -28.872 -10.011 -52.604  1.00 26.40           C  
ATOM   2361  C   ASN C 128     -28.105 -10.737 -51.520  1.00 27.17           C  
ATOM   2362  O   ASN C 128     -27.474 -11.762 -51.790  1.00 27.57           O  
ATOM   2363  CB  ASN C 128     -27.949  -9.012 -53.316  1.00 26.60           C  
ATOM   2364  CG  ASN C 128     -28.585  -8.402 -54.558  1.00 26.76           C  
ATOM   2365  OD1 ASN C 128     -28.256  -7.285 -54.951  1.00 28.67           O  
ATOM   2366  ND2 ASN C 128     -29.482  -9.138 -55.179  1.00 23.32           N  
ATOM   2367  N   ASN C 129     -28.137 -10.213 -50.301  1.00 27.49           N  
ATOM   2368  CA  ASN C 129     -27.355 -10.795 -49.211  1.00 28.68           C  
ATOM   2369  C   ASN C 129     -28.140 -11.602 -48.195  1.00 29.27           C  
ATOM   2370  O   ASN C 129     -27.547 -12.375 -47.440  1.00 29.05           O  
ATOM   2371  CB  ASN C 129     -26.617  -9.673 -48.490  1.00 29.16           C  
ATOM   2372  CG  ASN C 129     -25.603  -9.027 -49.374  1.00 31.34           C  
ATOM   2373  OD1 ASN C 129     -24.501  -9.547 -49.538  1.00 34.40           O  
ATOM   2374  ND2 ASN C 129     -25.990  -7.957 -50.038  1.00 30.56           N  
ATOM   2375  N   THR C 130     -29.443 -11.392 -48.108  1.00 29.95           N  
ATOM   2376  CA  THR C 130     -30.257 -12.095 -47.108  1.00 29.93           C  
ATOM   2377  C   THR C 130     -31.541 -12.684 -47.675  1.00 30.33           C  
ATOM   2378  O   THR C 130     -32.319 -13.264 -46.929  1.00 30.62           O  
ATOM   2379  CB  THR C 130     -30.640 -11.190 -45.928  1.00 30.61           C  
ATOM   2380  OG1 THR C 130     -31.611 -10.215 -46.347  1.00 30.66           O  
ATOM   2381  CG2 THR C 130     -29.394 -10.468 -45.361  1.00 29.76           C  
ATOM   2382  N   GLY C 131     -31.755 -12.559 -48.982  1.00 30.27           N  
ATOM   2383  CA  GLY C 131     -33.020 -12.964 -49.588  1.00 30.65           C  
ATOM   2384  C   GLY C 131     -33.376 -14.419 -49.365  1.00 30.88           C  
ATOM   2385  O   GLY C 131     -34.509 -14.730 -48.986  1.00 31.06           O  
ATOM   2386  N   GLU C 132     -32.412 -15.312 -49.578  1.00 31.11           N  
ATOM   2387  CA  GLU C 132     -32.617 -16.734 -49.334  1.00 31.73           C  
ATOM   2388  C   GLU C 132     -32.842 -17.017 -47.852  1.00 30.72           C  
ATOM   2389  O   GLU C 132     -33.724 -17.790 -47.499  1.00 30.86           O  
ATOM   2390  CB  GLU C 132     -31.439 -17.569 -49.862  1.00 32.20           C  
ATOM   2391  CG  GLU C 132     -31.597 -19.037 -49.602  1.00 33.36           C  
ATOM   2392  CD  GLU C 132     -30.466 -19.884 -50.138  1.00 34.97           C  
ATOM   2393  OE1 GLU C 132     -30.760 -20.998 -50.601  1.00 39.04           O  
ATOM   2394  OE2 GLU C 132     -29.294 -19.449 -50.082  1.00 41.28           O  
ATOM   2395  N   TRP C 133     -32.045 -16.383 -46.994  1.00 29.96           N  
ATOM   2396  CA  TRP C 133     -32.122 -16.597 -45.554  1.00 29.32           C  
ATOM   2397  C   TRP C 133     -33.519 -16.206 -45.064  1.00 29.79           C  
ATOM   2398  O   TRP C 133     -34.124 -16.917 -44.250  1.00 30.25           O  
ATOM   2399  CB  TRP C 133     -31.054 -15.763 -44.832  1.00 28.27           C  
ATOM   2400  CG  TRP C 133     -30.988 -16.028 -43.376  1.00 27.73           C  
ATOM   2401  CD1 TRP C 133     -30.151 -16.894 -42.732  1.00 27.58           C  
ATOM   2402  CD2 TRP C 133     -31.791 -15.419 -42.366  1.00 27.09           C  
ATOM   2403  NE1 TRP C 133     -30.400 -16.880 -41.376  1.00 27.03           N  
ATOM   2404  CE2 TRP C 133     -31.391 -15.960 -41.128  1.00 27.63           C  
ATOM   2405  CE3 TRP C 133     -32.804 -14.454 -42.389  1.00 27.84           C  
ATOM   2406  CZ2 TRP C 133     -31.991 -15.587 -39.927  1.00 27.98           C  
ATOM   2407  CZ3 TRP C 133     -33.384 -14.082 -41.205  1.00 27.70           C  
ATOM   2408  CH2 TRP C 133     -32.974 -14.632 -39.992  1.00 27.80           C  
ATOM   2409  N   ILE C 134     -34.023 -15.073 -45.551  1.00 30.31           N  
ATOM   2410  CA  ILE C 134     -35.381 -14.648 -45.218  1.00 30.54           C  
ATOM   2411  C   ILE C 134     -36.403 -15.755 -45.532  1.00 31.23           C  
ATOM   2412  O   ILE C 134     -37.241 -16.090 -44.692  1.00 30.21           O  
ATOM   2413  CB  ILE C 134     -35.760 -13.313 -45.923  1.00 30.92           C  
ATOM   2414  CG1 ILE C 134     -35.009 -12.144 -45.288  1.00 30.75           C  
ATOM   2415  CG2 ILE C 134     -37.256 -13.050 -45.794  1.00 30.57           C  
ATOM   2416  CD1 ILE C 134     -34.984 -10.887 -46.133  1.00 31.58           C  
ATOM   2417  N   ARG C 135     -36.309 -16.330 -46.728  1.00 32.11           N  
ATOM   2418  CA  ARG C 135     -37.222 -17.408 -47.151  1.00 33.21           C  
ATOM   2419  C   ARG C 135     -37.084 -18.651 -46.280  1.00 33.01           C  
ATOM   2420  O   ARG C 135     -38.077 -19.317 -45.992  1.00 33.29           O  
ATOM   2421  CB  ARG C 135     -36.990 -17.784 -48.624  1.00 33.31           C  
ATOM   2422  CG  ARG C 135     -37.192 -16.628 -49.607  1.00 34.77           C  
ATOM   2423  CD  ARG C 135     -37.307 -17.106 -51.053  1.00 34.99           C  
ATOM   2424  NE  ARG C 135     -36.112 -17.818 -51.496  1.00 36.71           N  
ATOM   2425  CZ  ARG C 135     -35.048 -17.260 -52.079  1.00 36.88           C  
ATOM   2426  NH1 ARG C 135     -34.995 -15.962 -52.331  1.00 36.38           N  
ATOM   2427  NH2 ARG C 135     -34.016 -18.028 -52.430  1.00 37.86           N  
ATOM   2428  N   GLN C 136     -35.854 -18.968 -45.877  1.00 33.07           N  
ATOM   2429  CA  GLN C 136     -35.568 -20.144 -45.050  1.00 33.23           C  
ATOM   2430  C   GLN C 136     -35.924 -19.941 -43.581  1.00 32.67           C  
ATOM   2431  O   GLN C 136     -35.992 -20.904 -42.839  1.00 32.55           O  
ATOM   2432  CB  GLN C 136     -34.076 -20.474 -45.093  1.00 33.52           C  
ATOM   2433  CG  GLN C 136     -33.517 -21.008 -46.411  1.00 34.98           C  
ATOM   2434  CD  GLN C 136     -31.982 -21.032 -46.400  1.00 35.21           C  
ATOM   2435  OE1 GLN C 136     -31.326 -20.112 -45.866  1.00 39.98           O  
ATOM   2436  NE2 GLN C 136     -31.409 -22.050 -47.007  1.00 39.94           N  
ATOM   2437  N   ASN C 137     -36.114 -18.693 -43.153  1.00 32.15           N  
ATOM   2438  CA  ASN C 137     -36.319 -18.393 -41.737  1.00 31.80           C  
ATOM   2439  C   ASN C 137     -37.681 -17.802 -41.403  1.00 31.18           C  
ATOM   2440  O   ASN C 137     -37.809 -16.992 -40.497  1.00 32.34           O  
ATOM   2441  CB  ASN C 137     -35.165 -17.519 -41.235  1.00 31.39           C  
ATOM   2442  CG  ASN C 137     -33.898 -18.315 -41.085  1.00 33.42           C  
ATOM   2443  OD1 ASN C 137     -33.669 -18.920 -40.026  1.00 35.47           O  
ATOM   2444  ND2 ASN C 137     -33.119 -18.422 -42.163  1.00 32.28           N  
ATOM   2445  N   GLY C 138     -38.698 -18.217 -42.144  1.00 30.77           N  
ATOM   2446  CA  GLY C 138     -40.082 -17.888 -41.800  1.00 30.74           C  
ATOM   2447  C   GLY C 138     -40.677 -16.692 -42.503  1.00 30.63           C  
ATOM   2448  O   GLY C 138     -41.854 -16.413 -42.324  1.00 31.24           O  
ATOM   2449  N   GLY C 139     -39.885 -15.982 -43.302  1.00 30.33           N  
ATOM   2450  CA  GLY C 139     -40.375 -14.783 -43.981  1.00 30.80           C  
ATOM   2451  C   GLY C 139     -40.707 -13.648 -43.018  1.00 30.83           C  
ATOM   2452  O   GLY C 139     -40.368 -13.692 -41.833  1.00 30.46           O  
ATOM   2453  N   TRP C 140     -41.369 -12.619 -43.526  1.00 31.40           N  
ATOM   2454  CA  TRP C 140     -41.668 -11.439 -42.706  1.00 31.70           C  
ATOM   2455  C   TRP C 140     -42.732 -11.682 -41.631  1.00 33.00           C  
ATOM   2456  O   TRP C 140     -42.685 -11.072 -40.577  1.00 32.83           O  
ATOM   2457  CB  TRP C 140     -42.041 -10.258 -43.602  1.00 31.64           C  
ATOM   2458  CG  TRP C 140     -40.879  -9.862 -44.453  1.00 30.66           C  
ATOM   2459  CD1 TRP C 140     -40.678 -10.174 -45.772  1.00 31.25           C  
ATOM   2460  CD2 TRP C 140     -39.712  -9.148 -44.030  1.00 31.20           C  
ATOM   2461  NE1 TRP C 140     -39.484  -9.660 -46.199  1.00 32.15           N  
ATOM   2462  CE2 TRP C 140     -38.863  -9.035 -45.151  1.00 30.94           C  
ATOM   2463  CE3 TRP C 140     -39.312  -8.573 -42.821  1.00 30.56           C  
ATOM   2464  CZ2 TRP C 140     -37.638  -8.369 -45.096  1.00 30.71           C  
ATOM   2465  CZ3 TRP C 140     -38.093  -7.911 -42.770  1.00 30.28           C  
ATOM   2466  CH2 TRP C 140     -37.269  -7.826 -43.895  1.00 30.82           C  
ATOM   2467  N   GLU C 141     -43.676 -12.585 -41.883  1.00 34.27           N  
ATOM   2468  CA  GLU C 141     -44.749 -12.856 -40.906  1.00 35.36           C  
ATOM   2469  C   GLU C 141     -44.432 -13.928 -39.852  1.00 35.96           C  
ATOM   2470  O   GLU C 141     -44.491 -13.657 -38.647  1.00 36.90           O  
ATOM   2471  CB  GLU C 141     -46.056 -13.172 -41.625  1.00 35.90           C  
ATOM   2472  CG  GLU C 141     -46.783 -11.915 -42.074  1.00 37.54           C  
ATOM   2473  CD  GLU C 141     -46.141 -11.270 -43.272  1.00 40.89           C  
ATOM   2474  OE1 GLU C 141     -46.030 -11.960 -44.309  1.00 43.84           O  
ATOM   2475  OE2 GLU C 141     -45.754 -10.080 -43.184  1.00 43.06           O  
ATOM   2476  N   ASP C 142     -44.100 -15.137 -40.293  1.00 35.84           N  
ATOM   2477  CA  ASP C 142     -43.799 -16.237 -39.371  1.00 35.82           C  
ATOM   2478  C   ASP C 142     -42.400 -16.137 -38.753  1.00 35.32           C  
ATOM   2479  O   ASP C 142     -42.120 -16.792 -37.748  1.00 36.21           O  
ATOM   2480  CB  ASP C 142     -43.940 -17.586 -40.085  1.00 35.93           C  
ATOM   2481  CG  ASP C 142     -45.351 -17.844 -40.570  1.00 37.21           C  
ATOM   2482  OD1 ASP C 142     -45.515 -18.611 -41.540  1.00 39.41           O  
ATOM   2483  OD2 ASP C 142     -46.303 -17.281 -39.991  1.00 38.72           O  
ATOM   2484  N   GLY C 143     -41.533 -15.329 -39.350  1.00 33.88           N  
ATOM   2485  CA  GLY C 143     -40.166 -15.175 -38.880  1.00 33.05           C  
ATOM   2486  C   GLY C 143     -39.948 -13.875 -38.140  1.00 32.41           C  
ATOM   2487  O   GLY C 143     -39.785 -13.866 -36.925  1.00 32.17           O  
ATOM   2488  N   PHE C 144     -39.955 -12.775 -38.891  1.00 32.07           N  
ATOM   2489  CA  PHE C 144     -39.667 -11.442 -38.360  1.00 31.49           C  
ATOM   2490  C   PHE C 144     -40.626 -10.978 -37.251  1.00 31.55           C  
ATOM   2491  O   PHE C 144     -40.187 -10.622 -36.167  1.00 30.48           O  
ATOM   2492  CB  PHE C 144     -39.642 -10.437 -39.517  1.00 31.91           C  
ATOM   2493  CG  PHE C 144     -39.416  -9.017 -39.091  1.00 31.35           C  
ATOM   2494  CD1 PHE C 144     -40.444  -8.090 -39.147  1.00 32.68           C  
ATOM   2495  CD2 PHE C 144     -38.178  -8.613 -38.623  1.00 31.97           C  
ATOM   2496  CE1 PHE C 144     -40.230  -6.762 -38.743  1.00 33.04           C  
ATOM   2497  CE2 PHE C 144     -37.959  -7.312 -38.227  1.00 33.04           C  
ATOM   2498  CZ  PHE C 144     -38.987  -6.383 -38.275  1.00 32.08           C  
ATOM   2499  N   ILE C 145     -41.932 -10.967 -37.523  1.00 31.83           N  
ATOM   2500  CA  ILE C 145     -42.902 -10.463 -36.540  1.00 32.65           C  
ATOM   2501  C   ILE C 145     -42.808 -11.239 -35.231  1.00 32.61           C  
ATOM   2502  O   ILE C 145     -42.829 -10.648 -34.143  1.00 32.51           O  
ATOM   2503  CB  ILE C 145     -44.357 -10.530 -37.072  1.00 32.78           C  
ATOM   2504  CG1 ILE C 145     -44.575  -9.463 -38.147  1.00 33.22           C  
ATOM   2505  CG2 ILE C 145     -45.404 -10.354 -35.924  1.00 33.87           C  
ATOM   2506  CD1 ILE C 145     -45.859  -9.688 -38.978  1.00 33.78           C  
ATOM   2507  N   LYS C 146     -42.695 -12.560 -35.342  1.00 32.89           N  
ATOM   2508  CA  LYS C 146     -42.630 -13.421 -34.168  1.00 32.94           C  
ATOM   2509  C   LYS C 146     -41.356 -13.174 -33.367  1.00 32.79           C  
ATOM   2510  O   LYS C 146     -41.367 -13.223 -32.133  1.00 32.89           O  
ATOM   2511  CB  LYS C 146     -42.731 -14.879 -34.593  1.00 33.22           C  
ATOM   2512  CG  LYS C 146     -44.081 -15.182 -35.234  1.00 34.41           C  
ATOM   2513  CD  LYS C 146     -44.418 -16.638 -35.182  1.00 36.02           C  
ATOM   2514  CE  LYS C 146     -45.817 -16.871 -35.716  1.00 36.47           C  
ATOM   2515  NZ  LYS C 146     -46.168 -18.294 -35.600  1.00 36.46           N  
ATOM   2516  N   LYS C 147     -40.267 -12.899 -34.073  1.00 32.18           N  
ATOM   2517  CA  LYS C 147     -38.993 -12.574 -33.433  1.00 31.82           C  
ATOM   2518  C   LYS C 147     -39.106 -11.382 -32.469  1.00 32.10           C  
ATOM   2519  O   LYS C 147     -38.618 -11.462 -31.339  1.00 31.92           O  
ATOM   2520  CB  LYS C 147     -37.916 -12.320 -34.499  1.00 31.34           C  
ATOM   2521  CG  LYS C 147     -36.546 -11.899 -33.964  1.00 31.16           C  
ATOM   2522  CD  LYS C 147     -35.863 -12.969 -33.120  1.00 31.74           C  
ATOM   2523  CE  LYS C 147     -34.377 -12.588 -32.873  1.00 31.56           C  
ATOM   2524  NZ  LYS C 147     -33.678 -13.519 -31.939  1.00 30.00           N  
ATOM   2525  N   PHE C 148     -39.765 -10.301 -32.902  1.00 32.15           N  
ATOM   2526  CA  PHE C 148     -39.738  -9.038 -32.167  1.00 32.34           C  
ATOM   2527  C   PHE C 148     -41.035  -8.692 -31.412  1.00 33.34           C  
ATOM   2528  O   PHE C 148     -41.065  -7.716 -30.675  1.00 33.32           O  
ATOM   2529  CB  PHE C 148     -39.304  -7.889 -33.097  1.00 32.53           C  
ATOM   2530  CG  PHE C 148     -37.877  -8.008 -33.542  1.00 31.32           C  
ATOM   2531  CD1 PHE C 148     -37.558  -8.341 -34.853  1.00 32.31           C  
ATOM   2532  CD2 PHE C 148     -36.846  -7.825 -32.632  1.00 31.16           C  
ATOM   2533  CE1 PHE C 148     -36.231  -8.480 -35.249  1.00 30.65           C  
ATOM   2534  CE2 PHE C 148     -35.528  -7.971 -33.010  1.00 30.20           C  
ATOM   2535  CZ  PHE C 148     -35.220  -8.293 -34.338  1.00 30.55           C  
ATOM   2536  N   GLU C 149     -42.074  -9.504 -31.569  1.00 34.45           N  
ATOM   2537  CA  GLU C 149     -43.304  -9.357 -30.789  1.00 35.18           C  
ATOM   2538  C   GLU C 149     -43.299 -10.338 -29.616  1.00 35.80           C  
ATOM   2539  O   GLU C 149     -42.231 -10.775 -29.159  1.00 36.87           O  
ATOM   2540  CB  GLU C 149     -44.528  -9.618 -31.672  1.00 35.35           C  
ATOM   2542  N   GLU D 132     -10.748   2.544 -40.759  1.00 36.90           N  
ATOM   2543  CA  GLU D 132     -11.450   3.814 -41.128  1.00 36.52           C  
ATOM   2544  C   GLU D 132     -12.870   3.878 -40.542  1.00 35.79           C  
ATOM   2545  O   GLU D 132     -13.340   2.942 -39.883  1.00 34.79           O  
ATOM   2546  CB  GLU D 132     -11.479   4.003 -42.659  1.00 36.50           C  
ATOM   2547  CG  GLU D 132     -12.443   3.078 -43.437  1.00 37.90           C  
ATOM   2548  CD  GLU D 132     -12.646   3.514 -44.894  1.00 37.77           C  
ATOM   2549  OE1 GLU D 132     -12.680   2.629 -45.782  1.00 38.17           O  
ATOM   2550  OE2 GLU D 132     -12.775   4.736 -45.154  1.00 39.92           O  
ATOM   2551  N   TRP D 133     -13.537   5.002 -40.779  1.00 35.00           N  
ATOM   2552  CA  TRP D 133     -14.858   5.233 -40.228  1.00 34.56           C  
ATOM   2553  C   TRP D 133     -15.854   4.195 -40.749  1.00 34.12           C  
ATOM   2554  O   TRP D 133     -16.729   3.766 -40.007  1.00 33.37           O  
ATOM   2555  CB  TRP D 133     -15.336   6.678 -40.488  1.00 35.00           C  
ATOM   2556  CG  TRP D 133     -15.296   7.108 -41.926  1.00 34.70           C  
ATOM   2557  CD1 TRP D 133     -14.364   7.920 -42.522  1.00 35.32           C  
ATOM   2558  CD2 TRP D 133     -16.226   6.748 -42.948  1.00 34.55           C  
ATOM   2559  NE1 TRP D 133     -14.664   8.080 -43.853  1.00 35.01           N  
ATOM   2560  CE2 TRP D 133     -15.796   7.360 -44.141  1.00 36.07           C  
ATOM   2561  CE3 TRP D 133     -17.379   5.948 -42.973  1.00 36.15           C  
ATOM   2562  CZ2 TRP D 133     -16.487   7.211 -45.347  1.00 36.13           C  
ATOM   2563  CZ3 TRP D 133     -18.060   5.799 -44.167  1.00 36.30           C  
ATOM   2564  CH2 TRP D 133     -17.619   6.439 -45.335  1.00 35.15           C  
ATOM   2565  N   ALA D 134     -15.701   3.776 -42.008  1.00 33.84           N  
ATOM   2566  CA  ALA D 134     -16.576   2.745 -42.584  1.00 34.07           C  
ATOM   2567  C   ALA D 134     -16.448   1.414 -41.862  1.00 34.04           C  
ATOM   2568  O   ALA D 134     -17.462   0.785 -41.555  1.00 34.96           O  
ATOM   2569  CB  ALA D 134     -16.308   2.567 -44.056  1.00 34.27           C  
ATOM   2570  N   ARG D 135     -15.216   0.986 -41.570  1.00 33.51           N  
ATOM   2571  CA  ARG D 135     -15.016  -0.274 -40.856  1.00 32.81           C  
ATOM   2572  C   ARG D 135     -15.485  -0.210 -39.383  1.00 31.80           C  
ATOM   2573  O   ARG D 135     -16.089  -1.161 -38.873  1.00 29.98           O  
ATOM   2574  CB  ARG D 135     -13.569  -0.786 -41.028  1.00 33.90           C  
ATOM   2575  CG  ARG D 135     -12.512  -0.297 -40.034  1.00 35.70           C  
ATOM   2576  CD  ARG D 135     -12.100  -1.388 -39.033  1.00 38.83           C  
ATOM   2577  NE  ARG D 135     -12.909  -1.369 -37.817  1.00 39.72           N  
ATOM   2578  CZ  ARG D 135     -13.037  -2.382 -36.958  1.00 41.00           C  
ATOM   2579  NH1 ARG D 135     -13.801  -2.226 -35.882  1.00 40.50           N  
ATOM   2580  NH2 ARG D 135     -12.425  -3.549 -37.157  1.00 41.75           N  
ATOM   2581  N   GLU D 136     -15.278   0.923 -38.717  1.00 30.37           N  
ATOM   2582  CA  GLU D 136     -15.744   1.079 -37.335  1.00 29.87           C  
ATOM   2583  C   GLU D 136     -17.261   1.124 -37.250  1.00 28.92           C  
ATOM   2584  O   GLU D 136     -17.855   0.549 -36.327  1.00 29.15           O  
ATOM   2585  CB  GLU D 136     -15.150   2.331 -36.681  1.00 29.87           C  
ATOM   2586  CG  GLU D 136     -13.654   2.226 -36.384  1.00 30.76           C  
ATOM   2587  CD  GLU D 136     -13.317   1.238 -35.273  1.00 32.15           C  
ATOM   2588  OE1 GLU D 136     -14.208   0.892 -34.465  1.00 34.92           O  
ATOM   2589  OE2 GLU D 136     -12.145   0.805 -35.199  1.00 33.15           O  
ATOM   2590  N   ILE D 137     -17.904   1.806 -38.199  1.00 27.99           N  
ATOM   2591  CA  ILE D 137     -19.366   1.864 -38.190  1.00 27.20           C  
ATOM   2592  C   ILE D 137     -19.941   0.485 -38.489  1.00 27.04           C  
ATOM   2593  O   ILE D 137     -20.813   0.016 -37.779  1.00 26.39           O  
ATOM   2594  CB  ILE D 137     -19.932   2.920 -39.166  1.00 26.74           C  
ATOM   2595  CG1 ILE D 137     -19.581   4.312 -38.648  1.00 26.81           C  
ATOM   2596  CG2 ILE D 137     -21.451   2.774 -39.277  1.00 27.83           C  
ATOM   2597  CD1 ILE D 137     -20.022   5.463 -39.557  1.00 27.12           C  
ATOM   2598  N   GLY D 138     -19.422  -0.185 -39.508  1.00 27.81           N  
ATOM   2599  CA  GLY D 138     -19.859  -1.558 -39.807  1.00 28.21           C  
ATOM   2600  C   GLY D 138     -19.695  -2.524 -38.639  1.00 28.89           C  
ATOM   2601  O   GLY D 138     -20.573  -3.344 -38.370  1.00 29.68           O  
ATOM   2602  N   ALA D 139     -18.540  -2.456 -37.972  1.00 29.30           N  
ATOM   2603  CA  ALA D 139     -18.294  -3.262 -36.775  1.00 29.41           C  
ATOM   2604  C   ALA D 139     -19.314  -2.968 -35.644  1.00 29.45           C  
ATOM   2605  O   ALA D 139     -19.828  -3.910 -34.992  1.00 28.88           O  
ATOM   2606  CB  ALA D 139     -16.849  -3.045 -36.286  1.00 29.33           C  
ATOM   2607  N   GLN D 140     -19.599  -1.692 -35.384  1.00 30.41           N  
ATOM   2608  CA  GLN D 140     -20.576  -1.345 -34.335  1.00 30.70           C  
ATOM   2609  C   GLN D 140     -21.970  -1.761 -34.713  1.00 30.58           C  
ATOM   2610  O   GLN D 140     -22.688  -2.260 -33.860  1.00 30.76           O  
ATOM   2611  CB  GLN D 140     -20.586   0.145 -33.944  1.00 31.65           C  
ATOM   2612  CG  GLN D 140     -21.542   0.473 -32.698  1.00 32.65           C  
ATOM   2613  CD  GLN D 140     -21.149  -0.180 -31.356  1.00 37.16           C  
ATOM   2614  OE1 GLN D 140     -20.026  -0.664 -31.191  1.00 39.02           O  
ATOM   2615  NE2 GLN D 140     -22.097  -0.189 -30.383  1.00 32.20           N  
ATOM   2616  N   LEU D 141     -22.364  -1.557 -35.972  1.00 30.37           N  
ATOM   2617  CA  LEU D 141     -23.676  -2.031 -36.420  1.00 30.69           C  
ATOM   2618  C   LEU D 141     -23.810  -3.544 -36.209  1.00 30.63           C  
ATOM   2619  O   LEU D 141     -24.858  -4.039 -35.775  1.00 31.07           O  
ATOM   2620  CB  LEU D 141     -23.924  -1.674 -37.883  1.00 31.32           C  
ATOM   2621  CG  LEU D 141     -24.190  -0.220 -38.187  1.00 31.50           C  
ATOM   2622  CD1 LEU D 141     -24.291  -0.012 -39.668  1.00 32.21           C  
ATOM   2623  CD2 LEU D 141     -25.477   0.266 -37.486  1.00 33.61           C  
ATOM   2624  N   ARG D 142     -22.764  -4.299 -36.537  1.00 29.67           N  
ATOM   2625  CA  ARG D 142     -22.796  -5.729 -36.311  1.00 29.62           C  
ATOM   2626  C   ARG D 142     -23.001  -6.043 -34.835  1.00 30.02           C  
ATOM   2627  O   ARG D 142     -23.787  -6.925 -34.494  1.00 30.22           O  
ATOM   2628  CB  ARG D 142     -21.511  -6.388 -36.794  1.00 28.91           C  
ATOM   2629  CG  ARG D 142     -21.580  -7.896 -36.738  1.00 28.68           C  
ATOM   2630  CD  ARG D 142     -20.214  -8.530 -36.813  1.00 28.56           C  
ATOM   2631  NE  ARG D 142     -19.632  -8.341 -38.133  1.00 30.07           N  
ATOM   2632  CZ  ARG D 142     -18.394  -8.661 -38.463  1.00 29.17           C  
ATOM   2633  NH1 ARG D 142     -17.561  -9.184 -37.575  1.00 30.50           N  
ATOM   2634  NH2 ARG D 142     -17.968  -8.433 -39.695  1.00 29.72           N  
ATOM   2635  N   ARG D 143     -22.285  -5.342 -33.961  1.00 30.39           N  
ATOM   2636  CA  ARG D 143     -22.444  -5.551 -32.509  1.00 31.13           C  
ATOM   2637  C   ARG D 143     -23.842  -5.235 -32.047  1.00 30.58           C  
ATOM   2638  O   ARG D 143     -24.434  -6.016 -31.295  1.00 30.71           O  
ATOM   2639  CB  ARG D 143     -21.450  -4.702 -31.708  1.00 31.19           C  
ATOM   2640  CG  ARG D 143     -20.153  -5.358 -31.557  1.00 34.09           C  
ATOM   2641  CD  ARG D 143     -19.177  -4.530 -30.755  1.00 35.79           C  
ATOM   2642  NE  ARG D 143     -17.841  -4.700 -31.315  1.00 38.65           N  
ATOM   2643  CZ  ARG D 143     -17.199  -3.803 -32.066  1.00 36.49           C  
ATOM   2644  NH1 ARG D 143     -17.719  -2.605 -32.333  1.00 36.39           N  
ATOM   2645  NH2 ARG D 143     -16.001  -4.106 -32.529  1.00 36.46           N  
ATOM   2646  N   ILE D 144     -24.369  -4.097 -32.502  1.00 30.55           N  
ATOM   2647  CA  ILE D 144     -25.720  -3.666 -32.160  1.00 30.62           C  
ATOM   2648  C   ILE D 144     -26.718  -4.729 -32.608  1.00 30.77           C  
ATOM   2649  O   ILE D 144     -27.587  -5.148 -31.824  1.00 30.79           O  
ATOM   2650  CB  ILE D 144     -26.070  -2.287 -32.806  1.00 29.76           C  
ATOM   2651  CG1 ILE D 144     -25.285  -1.171 -32.102  1.00 30.26           C  
ATOM   2652  CG2 ILE D 144     -27.569  -2.017 -32.746  1.00 31.13           C  
ATOM   2653  CD1 ILE D 144     -25.306   0.164 -32.838  1.00 30.55           C  
ATOM   2654  N   ALA D 145     -26.583  -5.169 -33.860  1.00 30.93           N  
ATOM   2655  CA  ALA D 145     -27.500  -6.158 -34.439  1.00 30.91           C  
ATOM   2656  C   ALA D 145     -27.514  -7.447 -33.657  1.00 31.14           C  
ATOM   2657  O   ALA D 145     -28.581  -8.011 -33.381  1.00 31.76           O  
ATOM   2658  CB  ALA D 145     -27.128  -6.454 -35.845  1.00 30.90           C  
ATOM   2659  N   ASP D 146     -26.329  -7.948 -33.339  1.00 31.60           N  
ATOM   2660  CA  ASP D 146     -26.230  -9.213 -32.627  1.00 31.21           C  
ATOM   2661  C   ASP D 146     -26.733  -9.126 -31.189  1.00 31.49           C  
ATOM   2662  O   ASP D 146     -27.315 -10.099 -30.663  1.00 30.31           O  
ATOM   2663  CB  ASP D 146     -24.796  -9.716 -32.683  1.00 31.30           C  
ATOM   2664  CG  ASP D 146     -24.414 -10.221 -34.071  1.00 31.96           C  
ATOM   2665  OD1 ASP D 146     -25.325 -10.409 -34.926  1.00 30.52           O  
ATOM   2666  OD2 ASP D 146     -23.207 -10.469 -34.288  1.00 29.46           O  
ATOM   2667  N   ASP D 147     -26.509  -7.983 -30.537  1.00 31.10           N  
ATOM   2668  CA  ASP D 147     -27.054  -7.765 -29.183  1.00 31.82           C  
ATOM   2669  C   ASP D 147     -28.566  -7.681 -29.225  1.00 30.98           C  
ATOM   2670  O   ASP D 147     -29.250  -8.282 -28.399  1.00 32.16           O  
ATOM   2671  CB  ASP D 147     -26.527  -6.483 -28.553  1.00 31.46           C  
ATOM   2672  CG  ASP D 147     -25.047  -6.504 -28.321  1.00 33.17           C  
ATOM   2673  OD1 ASP D 147     -24.434  -7.593 -28.306  1.00 34.31           O  
ATOM   2674  OD2 ASP D 147     -24.494  -5.399 -28.121  1.00 32.86           O  
ATOM   2675  N   LEU D 148     -29.082  -6.941 -30.202  1.00 30.83           N  
ATOM   2676  CA  LEU D 148     -30.520  -6.860 -30.445  1.00 30.82           C  
ATOM   2677  C   LEU D 148     -31.093  -8.248 -30.690  1.00 30.78           C  
ATOM   2678  O   LEU D 148     -32.108  -8.622 -30.111  1.00 31.41           O  
ATOM   2679  CB  LEU D 148     -30.809  -5.945 -31.631  1.00 30.75           C  
ATOM   2680  CG  LEU D 148     -32.229  -5.911 -32.189  1.00 30.18           C  
ATOM   2681  CD1 LEU D 148     -33.156  -5.380 -31.174  1.00 28.29           C  
ATOM   2682  CD2 LEU D 148     -32.260  -5.086 -33.473  1.00 30.48           C  
ATOM   2683  N   ASN D 149     -30.426  -9.031 -31.526  1.00 30.69           N  
ATOM   2684  CA  ASN D 149     -30.879 -10.378 -31.782  1.00 30.23           C  
ATOM   2685  C   ASN D 149     -30.955 -11.225 -30.516  1.00 30.32           C  
ATOM   2686  O   ASN D 149     -31.899 -11.998 -30.338  1.00 29.76           O  
ATOM   2687  CB  ASN D 149     -29.982 -11.066 -32.802  1.00 30.57           C  
ATOM   2688  CG  ASN D 149     -30.699 -12.160 -33.536  1.00 31.06           C  
ATOM   2689  OD1 ASN D 149     -31.621 -11.891 -34.306  1.00 35.21           O  
ATOM   2690  ND2 ASN D 149     -30.284 -13.390 -33.325  1.00 29.99           N  
ATOM   2691  N   ALA D 150     -29.950 -11.084 -29.652  1.00 29.86           N  
ATOM   2692  CA  ALA D 150     -29.847 -11.873 -28.416  1.00 29.76           C  
ATOM   2693  C   ALA D 150     -30.857 -11.443 -27.358  1.00 29.58           C  
ATOM   2694  O   ALA D 150     -31.211 -12.209 -26.477  1.00 28.90           O  
ATOM   2695  CB  ALA D 150     -28.445 -11.772 -27.849  1.00 29.88           C  
ATOM   2696  N   GLN D 151     -31.305 -10.201 -27.436  1.00 29.38           N  
ATOM   2697  CA  GLN D 151     -32.296  -9.689 -26.503  1.00 29.92           C  
ATOM   2698  C   GLN D 151     -33.668 -10.303 -26.725  1.00 29.76           C  
ATOM   2699  O   GLN D 151     -34.474 -10.314 -25.814  1.00 28.77           O  
ATOM   2700  CB  GLN D 151     -32.412  -8.181 -26.627  1.00 30.96           C  
ATOM   2701  CG  GLN D 151     -31.184  -7.455 -26.122  1.00 32.61           C  
ATOM   2702  CD  GLN D 151     -31.245  -5.959 -26.368  1.00 34.47           C  
ATOM   2703  OE1 GLN D 151     -30.349  -5.396 -26.985  1.00 33.02           O  
ATOM   2704  NE2 GLN D 151     -32.304  -5.316 -25.884  1.00 33.08           N  
ATOM   2705  N   TYR D 152     -33.921 -10.780 -27.940  1.00 29.73           N  
ATOM   2706  CA  TYR D 152     -35.213 -11.347 -28.318  1.00 30.54           C  
ATOM   2707  C   TYR D 152     -35.084 -12.832 -28.616  1.00 31.15           C  
ATOM   2708  O   TYR D 152     -35.232 -13.276 -29.759  1.00 31.43           O  
ATOM   2709  CB  TYR D 152     -35.763 -10.620 -29.539  1.00 30.40           C  
ATOM   2710  CG  TYR D 152     -36.251  -9.219 -29.265  1.00 30.23           C  
ATOM   2711  CD1 TYR D 152     -35.381  -8.131 -29.318  1.00 29.78           C  
ATOM   2712  CD2 TYR D 152     -37.591  -8.976 -28.974  1.00 29.75           C  
ATOM   2713  CE1 TYR D 152     -35.834  -6.847 -29.077  1.00 29.30           C  
ATOM   2714  CE2 TYR D 152     -38.053  -7.701 -28.732  1.00 30.49           C  
ATOM   2715  CZ  TYR D 152     -37.163  -6.637 -28.785  1.00 30.20           C  
ATOM   2716  OH  TYR D 152     -37.627  -5.363 -28.555  1.00 30.78           O  
ATOM   2717  N   GLU D 153     -34.838 -13.610 -27.572  1.00 32.30           N  
ATOM   2718  CA  GLU D 153     -34.557 -15.027 -27.740  1.00 32.85           C  
ATOM   2719  C   GLU D 153     -35.783 -15.785 -28.235  1.00 33.13           C  
ATOM   2720  O   GLU D 153     -36.792 -15.858 -27.536  1.00 33.03           O  
ATOM   2721  CB  GLU D 153     -34.078 -15.616 -26.422  1.00 33.02           C  
ATOM   2722  CG  GLU D 153     -32.918 -16.533 -26.577  1.00 33.49           C  
ATOM   2723  CD  GLU D 153     -32.243 -16.777 -25.258  1.00 33.60           C  
ATOM   2724  OE1 GLU D 153     -32.772 -17.596 -24.486  1.00 32.40           O  
ATOM   2725  OE2 GLU D 153     -31.185 -16.124 -24.997  1.00 31.67           O  
