# Supplementary material for: Characterizing the consensus residue specificity and surface of BCL-2 binding to BH3 ligands using the Knob-Socket model
Source: PLoS One. 2023 Feb 16;18(2):e0281463. doi: 10.1371/journal.pone.0281463 (PMC9934389; doi:10.1371/journal.pone.0281463)
Supplement: S1 File — (TGZ) [file pone.0281463.s008.tgz › BCL3_Bax_KS_files/2vof/f2vof.index]

1 2 A A C 1
2 3 A E H 2
3 4 A S H 2
4 5 A E H 2
5 6 A L H 2
6 7 A M H 2
7 8 A H H 2
8 9 A I H 2
9 10 A H H 2
10 11 A S H 2
11 12 A L H 2
12 13 A A H 2
13 14 A E H 2
14 15 A H H 2
15 16 A Y H 2
16 17 A L H 2
17 18 A Q H 2
18 19 A Y H 2
19 20 A V H 2
20 21 A L H 2
21 22 A Q C 3
22 23 A V C 3
23 24 A P C 3
24 25 A A C 3
25 26 A F C 3
26 27 A E C 3
27 29 A A C 3
28 30 A P C 3
29 31 A S C 3
30 32 A Q H 4
31 33 A A H 4
32 34 A C H 4
33 35 A R H 4
34 36 A V H 4
35 37 A L H 4
36 38 A Q H 4
37 39 A R H 4
38 40 A V H 4
39 41 A A H 4
40 42 A F H 4
41 43 A S H 4
42 44 A V H 4
43 45 A Q H 4
44 46 A K H 4
45 47 A E H 4
46 48 A V H 4
47 49 A E H 4
48 50 A K H 4
49 51 A N H 4
50 52 A L C 5
51 53 A K H 6
52 54 A S H 6
53 55 A Y H 6
54 56 A L H 6
55 57 A D C 7
56 58 A D C 7
57 59 A F C 7
58 60 A H C 7
59 61 A V C 7
60 62 A E C 7
61 63 A S C 7
62 64 A I H 8
63 65 A D H 8
64 66 A T H 8
65 67 A A H 8
66 68 A R H 8
67 69 A I H 8
68 70 A I H 8
69 71 A F H 8
70 72 A N H 8
71 73 A Q H 8
72 74 A V H 8
73 75 A M H 8
74 76 A E H 8
75 77 A K H 8
76 78 A E H 8
77 79 A F H 8
78 80 A E C 9
79 81 A D C 9
80 82 A G C 9
81 83 A I C 9
82 84 A I C 9
83 85 A N C 9
84 86 A W H 10
85 87 A G H 10
86 88 A R H 10
87 89 A I H 10
88 90 A V H 10
89 91 A T H 10
90 92 A I H 10
91 93 A F H 10
92 94 A A H 10
93 95 A F H 10
94 96 A G H 10
95 97 A G H 10
96 98 A V H 10
97 99 A L H 10
98 100 A L H 10
99 101 A K H 10
100 102 A K H 10
101 103 A L H 10
102 104 A K H 10
103 105 A Q H 10
104 106 A E C 11
105 113 A S C 11
106 114 A A H 12
107 115 A Y H 12
108 116 A K H 12
109 117 A Q H 12
110 118 A V H 12
111 119 A S H 12
112 120 A S H 12
113 121 A F H 12
114 122 A V H 12
115 123 A A H 12
116 124 A E H 12
117 125 A F H 12
118 126 A I H 12
119 127 A M H 12
120 128 A N H 12
121 129 A N H 12
122 130 A T H 12
123 131 A G H 12
124 132 A E H 12
125 133 A W H 12
126 134 A I H 12
127 135 A R H 12
128 136 A Q H 12
129 137 A N C 13
130 138 A G C 13
131 139 A G H 14
132 140 A W H 14
133 141 A E H 14
134 142 A D H 14
135 143 A G H 14
136 144 A F H 14
137 145 A I H 14
138 146 A K H 14
139 147 A K H 14
140 148 A F C 15
141 149 A E C 15
142 150 A P C 15
143 131 B E C 16
144 132 B E H 17
145 133 B W H 17
146 134 B A H 17
147 135 B R H 17
148 136 B E H 17
149 137 B I H 17
150 138 B G H 17
151 139 B A H 17
152 140 B Q H 17
153 141 B L H 17
154 142 B R H 17
155 143 B R H 17
156 144 B I H 17
157 145 B A H 17
158 146 B D H 17
159 147 B D H 17
160 148 B L H 17
161 149 B N H 17
162 150 B A H 17
163 151 B Q H 17
164 152 B Y C 18
165 153 B E C 18
166 1 C M C 19
167 2 C A H 20
168 3 C E H 20
169 4 C S H 20
170 5 C E H 20
171 6 C L H 20
172 7 C M H 20
173 8 C H H 20
174 9 C I H 20
175 10 C H H 20
176 11 C S H 20
177 12 C L H 20
178 13 C A H 20
179 14 C E H 20
180 15 C H H 20
181 16 C Y H 20
182 17 C L H 20
183 18 C Q H 20
184 19 C Y H 20
185 20 C V H 20
186 21 C L H 20
187 22 C Q C 21
188 23 C V C 21
189 24 C P C 21
190 25 C A C 21
191 26 C F C 21
192 27 C E C 21
193 30 C P C 21
194 31 C S C 21
195 32 C Q H 22
196 33 C A H 22
197 34 C C H 22
198 35 C R H 22
199 36 C V H 22
200 37 C L H 22
201 38 C Q H 22
202 39 C R H 22
203 40 C V H 22
204 41 C A H 22
205 42 C F H 22
206 43 C S H 22
207 44 C V H 22
208 45 C Q H 22
209 46 C K H 22
210 47 C E H 22
211 48 C V H 22
212 49 C E H 22
213 50 C K H 22
214 51 C N H 22
215 52 C L C 23
216 53 C K H 24
217 54 C S H 24
218 55 C Y H 24
219 56 C L H 24
220 57 C D C 25
221 58 C D C 25
222 59 C F C 25
223 60 C H C 25
224 61 C V C 25
225 62 C E C 25
226 63 C S C 25
227 64 C I H 26
228 65 C D H 26
229 66 C T H 26
230 67 C A H 26
231 68 C R H 26
232 69 C I H 26
233 70 C I H 26
234 71 C F H 26
235 72 C N H 26
236 73 C Q H 26
237 74 C V H 26
238 75 C M H 26
239 76 C E H 26
240 77 C K H 26
241 78 C E H 26
242 79 C F H 26
243 80 C E C 27
244 81 C D C 27
245 82 C G C 27
246 83 C I C 27
247 84 C I C 27
248 85 C N C 27
249 86 C W H 28
250 87 C G H 28
251 88 C R H 28
252 89 C I H 28
253 90 C V H 28
254 91 C T H 28
255 92 C I H 28
256 93 C F H 28
257 94 C A H 28
258 95 C F H 28
259 96 C G H 28
260 97 C G H 28
261 98 C V H 28
262 99 C L H 28
263 100 C L H 28
264 101 C K H 28
265 102 C K H 28
266 103 C L H 28
267 104 C K H 28
268 105 C Q H 28
269 106 C E H 28
270 107 C Q C 29
271 108 C I C 29
272 109 C A C 29
273 110 C L C 29
274 111 C D C 29
275 112 C V C 29
276 113 C S C 29
277 114 C A H 30
278 115 C Y H 30
279 116 C K H 30
280 117 C Q H 30
281 118 C V H 30
282 119 C S H 30
283 120 C S H 30
284 121 C F H 30
285 122 C V H 30
286 123 C A H 30
287 124 C E H 30
288 125 C F H 30
289 126 C I H 30
290 127 C M H 30
291 128 C N H 30
292 129 C N H 30
293 130 C T H 30
294 131 C G H 30
295 132 C E H 30
296 133 C W H 30
297 134 C I H 30
298 135 C R H 30
299 136 C Q H 30
300 137 C N C 31
301 138 C G C 31
302 139 C G H 32
303 140 C W H 32
304 141 C E H 32
305 142 C D H 32
306 143 C G H 32
307 144 C F H 32
308 145 C I H 32
309 146 C K H 32
310 147 C K H 32
311 148 C F H 32
312 149 C E C 33
313 132 D E C 34
314 133 D W H 35
315 134 D A H 35
316 135 D R H 35
317 136 D E H 35
318 137 D I H 35
319 138 D G H 35
320 139 D A H 35
321 140 D Q H 35
322 141 D L H 35
323 142 D R H 35
324 143 D R H 35
325 144 D I H 35
326 145 D A H 35
327 146 D D H 35
328 147 D D H 35
329 148 D L H 35
330 149 D N H 35
331 150 D A H 35
332 151 D Q H 35
333 152 D Y C 36
334 153 D E C 36
