# Supplementary material for: Characterizing the consensus residue specificity and surface of BCL-2 binding to BH3 ligands using the Knob-Socket model
Source: PLoS One. 2023 Feb 16;18(2):e0281463. doi: 10.1371/journal.pone.0281463 (PMC9934389; doi:10.1371/journal.pone.0281463)
Supplement: S1 File — (TGZ) [file pone.0281463.s008.tgz › BCL3_Bax_KS_files/2vof/f2vof.nomc.newann]

4 H3E0T0C1D0 nnnnnn 1+1+1+1 2.74 V L L F 0.68 0.01 9.71 0.57 H4 C5 H6 H10 A A A A 48 52 56 95
4 H3E0T0C1D0 nnnnnn 1+1+1+1 0.47 V L F L 0.68 0.01 0.57 0.64 H4 C5 H10 H17 A A A B 48 52 95 141
4 H4E0T0C0D0 lnnnnh 2+:2 1.88 V V A F 5.79 0.68 0.46 0.57 H4 H4 H10 H10 A A A A 44 48 94 95
4 H4E0T0C0D0 nnnhhl 2:1+1 0.78 V A F V 0.68 0.46 0.57 1.39 H4 H10 H10 H10 A A A A 48 94 95 98
4 H4E0T0C0D0 nnnnnh :2+1+1 3.09 V L F V 0.68 9.71 0.57 1.39 H4 H6 H10 H10 A A A A 48 56 95 98
5 H4E0T0C1D0 hnnnnnnnnn :2+1+1+1 5.71 F I V F I 24.03 3.93 0.00 0.57 0.00 C7 H8 H8 H10 H17 A A A A B 59 70 74 95 137
4 H3E0T0C1D0 nnnnnh :2+1+1 7.13 F I F L 24.03 3.93 0.57 0.00 C7 H8 H10 H10 A A A A 59 70 95 99
4 H3E0T0C1D0 nnnnnh :2+1+1 8.58 L F F L 9.71 24.03 0.57 0.00 H6 C7 H10 H10 A A A A 56 59 95 99
4 H3E0T0C1D0 nnnnnn 1+1+1+1 8.58 L F F I 9.71 24.03 0.57 0.00 H6 C7 H10 H17 A A A B 56 59 95 137
4 H4E0T0C0D0 nnnhhl 2:1+1 1.36 I F V F 3.93 0.94 0.00 0.57 H8 H8 H8 H10 A A A A 70 71 74 95
4 H4E0T0C0D0 lnnnnh 2+:2 1.36 I F F L 3.93 0.94 0.57 0.00 H8 H8 H10 H10 A A A A 70 71 95 99
4 H4E0T0C0D0 nnnhhl 2:1+1 0.38 F V M F 0.94 0.00 0.00 0.57 H8 H8 H8 H10 A A A A 71 74 75 95
4 H4E0T0C0D0 hnnnnh :2+:2 0.38 F M I F 0.94 0.00 0.00 0.57 H8 H8 H10 H10 A A A A 71 75 92 95
4 H4E0T0C0D0 nnnhhl 2:1+1 0.38 F I F G 0.94 0.00 0.57 0.02 H8 H10 H10 H10 A A A A 71 92 95 96
4 H4E0T0C0D0 nnnhhl 2:1+1 0.38 F F G L 0.94 0.57 0.02 0.00 H8 H10 H10 H10 A A A A 71 95 96 99
4 H4E0T0C0D0 nnnnnh :2+1+1 0.30 V F I L 0.00 0.57 0.00 0.64 H8 H10 H17 H17 A A B B 74 95 137 141
4 H4E0T0C0D0 lnnnnn 2+1+1 0.30 V M F L 0.00 0.00 0.57 0.64 H8 H8 H10 H17 A A A B 74 75 95 141
4 H4E0T0C0D0 nnnhhl 2:1+1 0.33 M T I F 0.00 0.74 0.00 0.57 H8 H10 H10 H10 A A A A 75 91 92 95
4 H4E0T0C0D0 nnnnnh :2+1+1 0.49 M T F L 0.00 0.74 0.57 0.64 H8 H10 H10 H17 A A A B 75 91 95 141
4 H4E0T0C0D0 nnnhhl 2:1+1 1.89 V T A F 5.79 0.74 0.46 0.57 H4 H10 H10 H10 A A A A 44 91 94 95
4 H4E0T0C0D0 nnnhhl 2:1+1 2.92 L F V L 9.71 0.57 1.39 0.00 H6 H10 H10 H10 A A A A 56 95 98 99
4 H3E0T0C1D0 nnnnnn 1+1+1+1 2.57 L L F I 0.01 9.71 0.57 0.00 C5 H6 H10 H17 A A A B 52 56 95 137
4 H3E0T0C1D0 nnnnnh :2+1+1 0.30 L F I L 0.01 0.57 0.00 0.64 C5 H10 H17 H17 A A B B 52 95 137 141
3 H3E0T0C0D0 hhl 2:1 110.98 E L M 137.77 66.89 128.29 H2 H2 H2 A A A 3 6 7
3 H2E0T0C1D0 nhl 2:1 99.59 A E L 94.10 137.77 66.89 C1 H2 H2 A A A 2 3 6
3 H3E0T0C0D0 hhl 2:1 109.48 E S M 137.77 62.39 128.29 H2 H2 H2 A A A 3 4 7
3 H3E0T0C0D0 hhl 2:1 100.28 S M H 62.39 128.29 110.17 H2 H2 H2 A A A 4 7 8
3 H3E0T0C0D0 hhl 2:1 77.42 S E H 62.39 59.69 110.17 H2 H2 H2 A A A 4 5 8
4 H4E0T0C0D0 nnnhhl 2:1+1 41.33 E L I M 59.69 66.89 1.93 36.80 H2 H2 H2 H12 A A A A 5 6 9 127
4 H4E0T0C0D0 hnnnnh :2+:2 25.28 E I M G 59.69 1.93 36.80 2.70 H2 H2 H12 H12 A A A A 5 9 127 131
4 H4E0T0C0D0 nnnhhl 2:1+1 48.65 E H I W 59.69 110.17 1.93 22.79 H2 H2 H2 H14 A A A A 5 8 9 140
4 H3E0T0C1D0 lnnnnn 2+1+1 64.37 A E L M 94.10 59.69 66.89 36.80 C1 H2 H2 H12 A A A A 2 5 6 127
4 H4E0T0C0D0 nnnhhl 2:1+1 52.57 E M G E 59.69 36.80 2.70 111.09 H2 H12 H12 H12 A A A A 5 127 131 132
4 H4E0T0C0D0 nnnhhl 2:1+1 56.19 E G E R 59.69 2.70 111.09 51.27 H2 H12 H12 H12 A A A A 5 131 132 135
4 H4E0T0C0D0 nnnhhl 2:1+1 31.53 L I H A 66.89 1.93 55.16 2.14 H2 H2 H2 H12 A A A A 6 9 10 123
4 H4E0T0C0D0 hnnnnh :2+:2 26.94 L I A M 66.89 1.93 2.14 36.80 H2 H2 H12 H12 A A A A 6 9 123 127
4 H4E0T0C0D0 nnnhhl 2:1+1 48.27 L A E M 66.89 2.14 87.26 36.80 H2 H12 H12 H12 A A A A 6 123 124 127
3 H3E0T0C0D0 hhl 2:1 83.45 L M H 66.89 128.29 55.16 H2 H2 H2 A A A 6 7 10
3 H3E0T0C0D0 hhl 2:1 75.34 M H S 128.29 55.16 42.56 H2 H2 H2 A A A 7 10 11
3 H3E0T0C0D0 hhl 2:1 93.67 M H S 128.29 110.17 42.56 H2 H2 H2 A A A 7 8 11
4 H4E0T0C0D0 nnnhhl 2:1+1 35.91 H I L W 110.17 1.93 8.77 22.79 H2 H2 H2 H14 A A A A 8 9 12 140
3 H3E0T0C0D0 hhl 2:1 53.83 H S L 110.17 42.56 8.77 H2 H2 H2 A A A 8 11 12
4 H4E0T0C0D0 nnnnnh :2+1+1 0.95 I A F I 1.93 0.33 1.54 0.00 H2 H2 H10 H12 A A A A 9 13 93 126
4 H4E0T0C0D0 hnnnnh :2+:2 1.10 I A A I 1.93 0.33 2.14 0.00 H2 H2 H12 H12 A A A A 9 13 123 126
4 H4E0T0C0D0 nnnhhl 2:1+1 10.22 I A I M 1.93 2.14 0.00 36.80 H2 H12 H12 H12 A A A A 9 123 126 127
4 H4E0T0C0D0 nnnhhl 2:1+1 10.36 I I M G 1.93 0.00 36.80 2.70 H2 H12 H12 H12 A A A A 9 126 127 131
4 H4E0T0C0D0 nnnhhh :3+1 3.24 I I G I 1.93 0.00 2.70 8.34 H2 H12 H12 H12 A A A A 9 126 131 134
4 H4E0T0C0D0 nnnnnh :2+1+1 8.27 I I I W 1.93 0.00 8.34 22.79 H2 H12 H12 H14 A A A A 9 126 134 140
4 H4E0T0C0D0 nnnnnn 1+1+1+1 6.56 I F I W 1.93 1.54 0.00 22.79 H2 H10 H12 H14 A A A A 9 93 126 140
4 H4E0T0C0D0 nnnhhl 2:1+1 3.14 I L A F 1.93 8.77 0.33 1.54 H2 H2 H2 H10 A A A A 9 12 13 93
4 H4E0T0C0D0 nnnnnh :2+1+1 8.76 I L F W 1.93 8.77 1.54 22.79 H2 H2 H10 H14 A A A A 9 12 93 140
4 H4E0T0C0D0 nnnhhl 2:1+1 14.89 I H A A 1.93 55.16 0.33 2.14 H2 H2 H2 H12 A A A A 9 10 13 123
4 H4E0T0C0D0 nnnhhl 2:1+1 24.94 H A E S 55.16 0.33 43.11 1.16 H2 H2 H2 H12 A A A A 10 13 14 119
4 H4E0T0C0D0 hnnnnh :2+:2 14.70 H A S A 55.16 0.33 1.16 2.14 H2 H2 H12 H12 A A A A 10 13 119 123
4 H4E0T0C0D0 nnnhhl 2:1+1 57.96 H K S S 55.16 136.85 1.16 38.69 H2 H12 H12 H12 A A A A 10 116 119 120
4 H4E0T0C0D0 nnnhhl 2:1+1 24.29 H S S A 55.16 1.16 38.69 2.14 H2 H12 H12 H12 A A A A 10 119 120 123
3 H3E0T0C0D0 hhl 2:1 46.94 H S E 55.16 42.56 43.11 H2 H2 H2 A A A 10 11 14
4 H4E0T0C0D0 nnnhhl 2:1+1 38.61 S L H C 42.56 8.77 81.77 21.34 H2 H2 H2 H4 A A A A 11 12 15 34
3 H3E0T0C0D0 hhl 2:1 55.81 S E H 42.56 43.11 81.77 H2 H2 H2 A A A 11 14 15
4 H3E0T0C1D0 lnnlnn 3+1 17.69 L S A C 8.77 40.63 0.00 21.34 H2 C3 H4 H4 A A A A 12 31 33 34
4 H3E0T0C1D0 lnnnnn 2+1+1 37.08 L S A E 8.77 40.63 0.00 98.92 H2 C3 H4 H14 A A A A 12 31 33 141
4 H4E0T0C0D0 nnnhhl 2:1+1 7.88 L A C L 8.77 0.00 21.34 1.40 H2 H4 H4 H4 A A A A 12 33 34 37
4 H4E0T0C0D0 nnnnnh :2+1+1 8.24 L A L W 8.77 0.00 1.40 22.79 H2 H4 H4 H14 A A A A 12 33 37 140
4 H4E0T0C0D0 lnnnnn 2+1+1 32.62 L A W E 8.77 0.00 22.79 98.92 H2 H4 H14 H14 A A A A 12 33 140 141
3 H3E0T0C0D0 hhl 2:1 31.85 L H Y 8.77 81.77 5.00 H2 H2 H2 A A A 12 15 16
4 H4E0T0C0D0 nnnnnh :2+1+1 4.18 L Y L F 8.77 5.00 1.40 1.54 H2 H2 H4 H10 A A A A 12 16 37 93
4 H4E0T0C0D0 nnnhhl 2:1+1 3.91 L A Y F 8.77 0.33 5.00 1.54 H2 H2 H2 H10 A A A A 12 13 16 93
4 H4E0T0C0D0 nnnnnn 1+1+1+1 8.62 L L F W 8.77 1.40 1.54 22.79 H2 H4 H10 H14 A A A A 12 37 93 140
4 H4E0T0C0D0 nnnhhl 2:1+1 2.25 A Y L F 0.33 5.00 2.13 1.54 H2 H2 H2 H10 A A A A 13 16 17 93
4 H4E0T0C0D0 nnnnnh :2+1+1 1.35 A L F V 0.33 2.13 1.54 1.42 H2 H2 H10 H12 A A A A 13 17 93 122
4 H4E0T0C0D0 nnnhhl 2:1+1 11.68 A E L S 0.33 43.11 2.13 1.16 H2 H2 H2 H12 A A A A 13 14 17 119
4 H4E0T0C0D0 hnnnnh :2+:2 1.26 A L S V 0.33 2.13 1.16 1.42 H2 H2 H12 H12 A A A A 13 17 119 122
4 H4E0T0C0D0 nnnhhl 2:1+1 1.26 A S V A 0.33 1.16 1.42 2.14 H2 H12 H12 H12 A A A A 13 119 122 123
4 H4E0T0C0D0 nnnhhl 2:1+1 0.97 A V A I 0.33 1.42 2.14 0.00 H2 H12 H12 H12 A A A A 13 122 123 126
4 H4E0T0C0D0 nnnnnh :2+1+1 0.82 A F V I 0.33 1.54 1.42 0.00 H2 H10 H12 H12 A A A A 13 93 122 126
4 H4E0T0C0D0 nnnhhl 2:1+1 35.36 E L Q Y 43.11 2.13 38.80 57.42 H2 H2 H2 H12 A A A A 14 17 18 115
4 H4E0T0C0D0 hnnnnh :2+:2 25.95 E L Y S 43.11 2.13 57.42 1.16 H2 H2 H12 H12 A A A A 14 17 115 119
3 H3E0T0C0D0 hhl 2:1 54.56 E H Q 43.11 81.77 38.80 H2 H2 H2 A A A 14 15 18
4 H4E0T0C0D0 nnnhhl 2:1+1 54.64 H Y Y Q 81.77 5.00 68.68 63.13 H2 H2 H2 H4 A A A A 15 16 19 38
3 H3E0T0C0D0 hhl 2:1 63.08 H Q Y 81.77 38.80 68.68 H2 H2 H2 A A A 15 18 19
3 H2E0T0C1D0 nhn :2+1 62.81 H Q A 81.77 38.80 67.85 H2 H2 C3 A A A 15 18 25
3 H3E0T0C0D0 nhn :2+1 55.41 H C Q 81.77 21.34 63.13 H2 H4 H4 A A A 15 34 38
4 H4E0T0C0D0 nnnhhl 2:1+1 17.38 Y L Q A 5.00 1.40 63.13 0.00 H2 H4 H4 H4 A A A A 16 37 38 41
4 H4E0T0C0D0 nnnnnh :2+1+1 1.99 Y L A F 5.00 1.40 0.00 1.54 H2 H4 H4 H10 A A A A 16 37 41 93
4 H4E0T0C0D0 nnnhhl 2:1+1 35.77 Y Q A F 5.00 63.13 0.00 74.95 H2 H4 H4 H4 A A A A 16 38 41 42
4 H4E0T0C0D0 nnnhhl 2:1+1 20.06 Y A F Q 5.00 0.00 74.95 0.29 H2 H4 H4 H4 A A A A 16 41 42 45
4 H4E0T0C0D0 nnnnnh :2+1+1 1.44 Y A Q A 5.00 0.00 0.29 0.46 H2 H4 H4 H10 A A A A 16 41 45 94
4 H4E0T0C0D0 lnnnnn 2+1+1 1.75 Y A F A 5.00 0.00 1.54 0.46 H2 H4 H10 H10 A A A A 16 41 93 94
4 H4E0T0C0D0 hnnnnh :2+:2 52.94 Y Y Q F 5.00 68.68 63.13 74.95 H2 H2 H4 H4 A A A A 16 19 38 42
4 H4E0T0C0D0 nnnhhl 2:1+1 39.55 Y Y V F 5.00 68.68 9.56 74.95 H2 H2 H2 H4 A A A A 16 19 20 42
4 H4E0T0C0D0 hnnnnh :2+:2 22.45 Y V F Q 5.00 9.56 74.95 0.29 H2 H2 H4 H4 A A A A 16 20 42 45
4 H4E0T0C0D0 nnnnnh :2+1+1 3.71 Y V Q G 5.00 9.56 0.29 0.00 H2 H2 H4 H10 A A A A 16 20 45 97
4 H4E0T0C0D0 nnnhhl 2:1+1 4.17 Y L V G 5.00 2.13 9.56 0.00 H2 H2 H2 H10 A A A A 16 17 20 97
4 H4E0T0C0D0 lnnnnh 2+:2 2.17 Y L F G 5.00 2.13 1.54 0.00 H2 H2 H10 H10 A A A A 16 17 93 97
4 H4E0T0C0D0 nnnhhl 2:1+1 1.75 Y F A G 5.00 1.54 0.46 0.00 H2 H10 H10 H10 A A A A 16 93 94 97
4 H4E0T0C0D0 nnnnnh :2+1+1 1.44 Y Q A G 5.00 0.29 0.46 0.00 H2 H4 H10 H10 A A A A 16 45 94 97
4 H4E0T0C0D0 nnnhhl 2:1+1 18.50 L V L L 2.13 9.56 60.43 1.86 H2 H2 H2 H10 A A A A 17 20 21 100
4 H4E0T0C0D0 hnnnnh :2+:2 3.39 L V G L 2.13 9.56 0.00 1.86 H2 H2 H10 H10 A A A A 17 20 97 100
4 H4E0T0C0D0 nnnhhl 2:1+1 1.00 L G G L 2.13 0.02 0.00 1.86 H2 H10 H10 H10 A A A A 17 96 97 100
4 H4E0T0C0D0 nnnnnh :2+1+1 1.00 L G L V 2.13 0.02 1.86 0.00 H2 H10 H10 H12 A A A A 17 96 100 118
4 H4E0T0C0D0 nnnnnh :2+1+1 30.46 L L L Y 2.13 60.43 1.86 57.42 H2 H2 H10 H12 A A A A 17 21 100 115
4 H4E0T0C0D0 nnnnnh :2+1+1 15.35 L L Y V 2.13 1.86 57.42 0.00 H2 H10 H12 H12 A A A A 17 100 115 118
4 H4E0T0C0D0 nnnhhl 2:1+1 0.92 L F G G 2.13 1.54 0.02 0.00 H2 H10 H10 H10 A A A A 17 93 96 97
4 H4E0T0C0D0 nnnnnh :2+1+1 1.28 L F G V 2.13 1.54 0.02 1.42 H2 H10 H10 H12 A A A A 17 93 96 122
4 H4E0T0C0D0 nnnhhl 2:1+1 39.70 L Q L Y 2.13 38.80 60.43 57.42 H2 H2 H2 H12 A A A A 17 18 21 115
4 H4E0T0C0D0 nnnhhl 2:1+1 15.18 L Y V S 2.13 57.42 0.00 1.16 H2 H12 H12 H12 A A A A 17 115 118 119
4 H4E0T0C0D0 nnnhhl 2:1+1 1.18 L V S V 2.13 0.00 1.16 1.42 H2 H12 H12 H12 A A A A 17 118 119 122
4 H4E0T0C0D0 nnnnnh :2+1+1 0.89 L G V V 2.13 0.02 0.00 1.42 H2 H10 H12 H12 A A A A 17 96 118 122
3 H2E0T0C1D0 nhl 2:1 64.48 Q L V 38.80 60.43 94.22 H2 H2 C3 A A A 18 21 23
3 H1E0T0C2D0 nnl 2+1 66.96 Q V A 38.80 94.22 67.85 H2 C3 C3 A A A 18 23 25
3 H2E0T0C1D0 lnl 3 70.00 Y V Q 68.68 9.56 131.76 H2 H2 C3 A A A 19 20 22
4 H4E0T0C0D0 nnnnnh :2+1+1 45.45 V F Q K 9.56 74.95 0.29 97.01 H2 H4 H4 H10 A A A A 20 42 45 101
4 H4E0T0C0D0 nnnnnh :2+1+1 26.71 V Q G K 9.56 0.29 0.00 97.01 H2 H4 H10 H10 A A A A 20 45 97 101
4 H4E0T0C0D0 nnnhhl 2:1+1 27.11 V G L K 9.56 0.00 1.86 97.01 H2 H10 H10 H10 A A A A 20 97 100 101
4 H4E0T0C0D0 lnnnnl 2+2 42.22 V L L K 9.56 60.43 1.86 97.01 H2 H2 H10 H10 A A A A 20 21 100 101
3 H2E0T0C1D0 lll 3 67.25 V L Q 9.56 60.43 131.76 H2 H2 C3 A A A 20 21 22
3 H1E0T0C2D0 lll 3 95.47 L Q V 60.43 131.76 94.22 H2 C3 C3 A A A 21 22 23
3 H0E0T0C3D0 lll 3 95.06 V P A 94.22 123.12 67.85 C3 C3 C3 A A A 23 24 25
2 H0E0T0C2D0 l 2 170.34 F E 180.12 160.57 C3 C3 A A 26 27
2 H0E0T0C2D0 l 2 123.91 E A 160.57 87.24 C3 C3 A A 27 29
3 H1E0T0C2D0 nnl 2+1 49.74 A S C 87.24 40.63 21.34 C3 C3 H4 A A A 29 31 34
4 H2E0T0C2D0 lnnnnl 2+2 70.50 P S C R 93.69 40.63 21.34 126.35 C3 C3 H4 H4 A A A A 30 31 34 35
4 H3E0T0C1D0 llnlnn 3+1 50.90 S Q A E 40.63 64.05 0.00 98.92 C3 H4 H4 H14 A A A A 31 32 33 141
3 H2E0T0C1D0 nhl 2:1 77.01 S Q R 40.63 64.05 126.35 C3 H4 H4 A A A 31 32 35
4 H4E0T0C0D0 nnnhhl 2:1+1 23.95 Q A V I 64.05 0.00 2.07 29.70 H4 H4 H4 H14 A A A A 32 33 36 145
4 H3E0T0C1D0 nnnnnh :2+1+1 40.50 Q V I E 64.05 2.07 29.70 66.17 H4 H4 H14 C15 A A A A 32 36 145 149
3 H3E0T0C0D0 hhl 2:1 64.16 Q R V 64.05 126.35 2.07 H4 H4 H4 A A A 32 35 36
4 H4E0T0C0D0 lnnnnh 2+:2 48.17 Q A E I 64.05 0.00 98.92 29.70 H4 H4 H14 H14 A A A A 32 33 141 145
4 H4E0T0C0D0 hnnnnh :2+:2 6.07 A L W F 0.00 1.40 22.79 0.08 H4 H4 H14 H14 A A A A 33 37 140 144
4 H4E0T0C0D0 nnnhhl 2:1+1 0.89 A V L F 0.00 2.07 1.40 0.08 H4 H4 H4 H14 A A A A 33 36 37 144
4 H4E0T0C0D0 nnnhhl 2:1+1 37.85 A W E I 0.00 22.79 98.92 29.70 H4 H14 H14 H14 A A A A 33 140 141 145
4 H4E0T0C0D0 lnnnnh 2+:2 7.96 A V F I 0.00 2.07 0.08 29.70 H4 H4 H14 H14 A A A A 33 36 144 145
4 H4E0T0C0D0 nnnhhl 2:1+1 13.14 A W F I 0.00 22.79 0.08 29.70 H4 H14 H14 H14 A A A A 33 140 144 145
3 H3E0T0C0D0 hhl 2:1 28.62 C L Q 21.34 1.40 63.13 H4 H4 H4 A A A 34 37 38
3 H3E0T0C0D0 hhl 2:1 70.27 C R Q 21.34 126.35 63.13 H4 H4 H4 A A A 34 35 38
3 H3E0T0C0D0 hhl 2:1 101.91 R Q R 126.35 63.13 116.24 H4 H4 H4 A A A 35 38 39
3 H3E0T0C0D0 hhl 2:1 81.55 R V R 126.35 2.07 116.24 H4 H4 H4 A A A 35 36 39
4 H3E0T0C1D0 nnnhhl 2:1+1 30.75 V R V F 2.07 116.24 4.01 0.68 H4 H4 H4 C15 A A A A 36 39 40 148
4 H2E0T0C2D0 lnnnnh 2+:2 46.29 V R F E 2.07 116.24 0.68 66.17 H4 H4 C15 C15 A A A A 36 39 148 149
4 H3E0T0C1D0 nnnnnh :2+1+1 1.71 V V F F 2.07 4.01 0.08 0.68 H4 H4 H14 C15 A A A A 36 40 144 148
4 H3E0T0C1D0 lnnnnn 2+1+1 8.13 V F I F 2.07 0.08 29.70 0.68 H4 H14 H14 C15 A A A A 36 144 145 148
4 H2E0T0C2D0 lnnnnn 2+1+1 24.66 V I F E 2.07 29.70 0.68 66.17 H4 H14 C15 C15 A A A A 36 145 148 149
4 H4E0T0C0D0 nnnhhl 2:1+1 1.89 V L V F 2.07 1.40 4.01 0.08 H4 H4 H4 H14 A A A A 36 37 40 144
4 H4E0T0C0D0 nnnhhl 2:1+1 1.35 L V A V 1.40 4.01 0.00 0.01 H4 H4 H4 H10 A A A A 37 40 41 90
4 H4E0T0C0D0 hnnnnh :2+:2 0.74 L A V F 1.40 0.00 0.01 1.54 H4 H4 H10 H10 A A A A 37 41 90 93
4 H4E0T0C0D0 nnnnnh :2+1+1 1.38 L V V F 1.40 4.01 0.01 0.08 H4 H4 H10 H14 A A A A 37 40 90 144
3 H3E0T0C0D0 hhl 2:1 84.77 Q R F 63.13 116.24 74.95 H4 H4 H4 A A A 38 39 42
5 H1E0T0C4D0 nnnnllnlnn 3+1+1 79.90 R F E P Y 116.24 0.68 66.17 150.70 65.72 H4 C15 C15 C15 C18 A A A A B 39 148 149 150 152
4 H2E0T0C2D0 lnnnnn 2+1+1 46.66 R V F Y 116.24 4.01 0.68 65.72 H4 H4 C15 C18 A A A B 39 40 148 152
3 H3E0T0C0D0 hhl 2:1 85.97 R F S 116.24 74.95 66.72 H4 H4 H4 A A A 39 42 43
3 H3E0T0C0D0 hhl 2:1 62.32 R V S 116.24 4.01 66.72 H4 H4 H4 A A A 39 40 43
4 H4E0T0C0D0 nnnhhl 2:1+1 2.45 V A V V 4.01 0.00 5.79 0.01 H4 H4 H4 H10 A A A A 40 41 44 90
4 H4E0T0C0D0 nnnnnh :2+1+1 5.89 V V V L 4.01 5.79 0.01 13.74 H4 H4 H10 H17 A A A B 40 44 90 148
4 H3E0T0C1D0 nnnnnn 1+1+1+1 1.19 V V F F 4.01 0.01 0.08 0.68 H4 H10 H14 C15 A A A A 40 90 144 148
4 H3E0T0C1D0 nnnnnn 1+1+1+1 4.61 V V F L 4.01 0.01 0.68 13.74 H4 H10 C15 H17 A A A B 40 90 148 148
4 H4E0T0C0D0 nnnhhl 2:1+1 22.57 V S V L 4.01 66.72 5.79 13.74 H4 H4 H4 H17 A A A B 40 43 44 148
4 H2E0T0C2D0 nnnnnn 1+1+1+1 21.04 V F L Y 4.01 0.68 13.74 65.72 H4 C15 H17 C18 A A B B 40 148 148 152
4 H4E0T0C0D0 nnnhhl 2:1+1 1.64 A V Q A 0.00 5.79 0.29 0.46 H4 H4 H4 H10 A A A A 41 44 45 94
4 H4E0T0C0D0 hnnnnh :2+:2 1.56 A V V A 0.00 5.79 0.01 0.46 H4 H4 H10 H10 A A A A 41 44 90 94
4 H4E0T0C0D0 nnnhhl 2:1+1 0.50 A V F A 0.00 0.01 1.54 0.46 H4 H10 H10 H10 A A A A 41 90 93 94
4 H4E0T0C0D0 hhhlhh 2:1:1 46.44 F Q K E 74.95 0.29 51.80 58.72 H4 H4 H4 H4 A A A A 42 45 46 49
4 H4E0T0C0D0 nnnhhh :3+1 57.74 F Q E K 74.95 0.29 58.72 97.01 H4 H4 H4 H10 A A A A 42 45 49 101
3 H3E0T0C0D0 hhl 2:1 64.49 F S K 74.95 66.72 51.80 H4 H4 H4 A A A 42 43 46
3 H3E0T0C0D0 hhl 2:1 48.21 S V E 66.72 5.79 72.12 H4 H4 H4 A A A 43 44 47
3 H3E0T0C0D0 hhl 2:1 63.55 S K E 66.72 51.80 72.12 H4 H4 H4 A A A 43 46 47
4 H4E0T0C0D0 nnnhhl 2:1+1 15.27 Q V E V 0.29 0.68 58.72 1.39 H4 H4 H4 H10 A A A A 45 48 49 98
4 H4E0T0C0D0 hnnnnh :2+:2 0.71 Q V A V 0.29 0.68 0.46 1.39 H4 H4 H10 H10 A A A A 45 48 94 98
4 H4E0T0C0D0 nnnhhl 2:1+1 0.54 Q A G V 0.29 0.46 0.00 1.39 H4 H10 H10 H10 A A A A 45 94 97 98
4 H4E0T0C0D0 nnnhhl 2:1+1 24.67 Q G V K 0.29 0.00 1.39 97.01 H4 H10 H10 H10 A A A A 45 97 98 101
4 H4E0T0C0D0 hnnnnh :2+:2 39.35 Q E V K 0.29 58.72 1.39 97.01 H4 H4 H10 H10 A A A A 45 49 98 101
4 H4E0T0C0D0 nnnhhl 2:1+1 1.80 V Q V A 5.79 0.29 0.68 0.46 H4 H4 H4 H10 A A A A 44 45 48 94
3 H3E0T0C0D0 hhl 2:1 60.57 K E K 51.80 58.72 71.19 H4 H4 H4 A A A 46 49 50
3 H3E0T0C0D0 hhl 2:1 65.04 K E K 51.80 72.12 71.19 H4 H4 H4 A A A 46 47 50
4 H4E0T0C0D0 nnnhhl 2:1+1 40.37 E V N I 72.12 0.68 76.19 12.47 H4 H4 H4 H17 A A A B 47 48 51 144
4 H4E0T0C0D0 nnnhhl 2:1+1 22.77 V E V I 5.79 72.12 0.68 12.47 H4 H4 H4 H17 A A A B 44 47 48 144
3 H3E0T0C0D0 nhn :2+1 31.95 E I D 72.12 12.47 11.25 H4 H17 H17 A B B 47 144 147
3 H3E0T0C0D0 hhl 2:1 73.17 E K N 72.12 71.19 76.19 H4 H4 H4 A A A 47 50 51
2 H2E0T0C0D0 n 1+1 96.69 E K 72.12 121.25 H4 H22 A C 47 50
4 H4E0T0C0D0 lnnnnn 2+1+1 17.62 V E L V 0.68 58.72 9.71 1.39 H4 H4 H6 H10 A A A A 48 49 56 98
3 H3E0T0C0D0 nhn :2+1 63.73 E K L 58.72 122.75 9.71 H4 H6 H6 A A A 49 53 56
3 H3E0T0C0D0 nnl 2+1 84.22 E K K 58.72 71.19 122.75 H4 H4 H6 A A A 49 50 53
3 H3E0T0C0D0 lnl 3 90.04 K N K 71.19 76.19 122.75 H4 H4 H6 A A A 50 51 53
4 H3E0T0C1D0 lnnnnn 2+1+1 39.02 N L Y Q 76.19 0.01 52.93 26.93 H4 C5 H6 H17 A A A B 51 52 55 140
4 H3E0T0C1D0 lnnnnh 2+:2 28.90 N L Q I 76.19 0.01 26.93 12.47 H4 C5 H17 H17 A A B B 51 52 140 144
4 H3E0T0C1D0 nnnlnh 2:1+1 22.34 V N L I 0.68 76.19 0.01 12.47 H4 H4 C5 H17 A A A B 48 51 52 144
3 H2E0T0C1D0 nhl 2:1 71.94 K L D 122.75 9.71 83.35 H6 H6 C7 A A A 53 56 57
3 H2E0T0C1D0 nnl 2+1 95.66 K S D 122.75 80.88 83.35 H6 H6 C7 A A A 53 54 57
3 H2E0T0C1D0 lnl 3 44.61 L S Y 0.01 80.88 52.93 C5 H6 H6 A A A 52 54 55
3 H2E0T0C1D0 nnl 2+1 81.67 S Y D 80.88 52.93 111.20 H6 H6 C7 A A A 54 55 58
3 H1E0T0C2D0 nnl 2+1 91.81 S D D 80.88 83.35 111.20 H6 C7 C7 A A A 54 57 58
5 H4E0T0C1D0 lhnnhnnnnn 2:1+1+1 19.18 L Y E I Q 0.01 52.93 16.03 0.00 26.93 C5 H6 H17 H17 H17 A A B B B 52 55 136 137 140
4 H4E0T0C0D0 nnnhhl 2:1+1 34.89 Y W E I 52.93 70.61 16.03 0.00 H6 H17 H17 H17 A B B B 55 133 136 137
4 H3E0T0C1D0 nnnnnh :2+1+1 36.89 Y F W I 52.93 24.03 70.61 0.00 H6 C7 H17 H17 A A B B 55 59 133 137
4 H3E0T0C1D0 lnnnnn 2+1+1 21.67 Y L F I 52.93 9.71 24.03 0.00 H6 H6 C7 H17 A A A B 55 56 59 137
4 H3E0T0C1D0 lnnnnn 2+1+1 15.66 L Y L I 0.01 52.93 9.71 0.00 C5 H6 H6 H17 A A A B 52 55 56 137
3 H1E0T0C2D0 nnl 2+1 62.72 Y D F 52.93 111.20 24.03 H6 C7 C7 A A A 55 58 59
4 H4E0T0C0D0 nnnnnh :2+1+1 27.86 Y E Q Q 52.93 16.03 26.93 15.54 H6 H17 H17 H35 A B B D 55 136 140 151
3 H2E0T0C1D0 nnl 2+1 39.24 L D K 9.71 83.35 24.66 H6 C7 H10 A A A 56 57 102
3 H0E0T0C3D0 lll 3 91.46 D F H 111.20 24.03 139.15 C7 C7 C7 A A A 58 59 60
4 H0E0T0C4D0 llnlnn 3+1 60.77 F H V E 24.03 139.15 0.00 79.91 C7 C7 C7 C11 A A A A 59 60 61 106
3 H1E0T0C2D0 nnl 2+1 62.29 H V T 139.15 0.00 47.73 C7 C7 H8 A A A 60 61 66
3 H1E0T0C2D0 nnl 2+1 88.23 H E T 139.15 77.82 47.73 C7 C7 H8 A A A 60 62 66
3 H0E0T0C3D0 nnl 2+1 98.96 H E E 139.15 77.82 79.91 C7 C7 C11 A A A 60 62 106
4 H2E0T0C2D0 lnnnnl 2+2 23.59 V S T A 0.00 46.61 47.73 0.00 C7 C7 H8 H8 A A A A 61 63 66 67
4 H2E0T0C2D0 lnnnnn 2+1+1 15.48 V S A L 0.00 46.61 0.00 15.30 C7 C7 H8 H10 A A A A 61 63 67 103
4 H3E0T0C1D0 nnnhhl 2:1+1 12.91 V T A I 0.00 47.73 0.00 3.93 C7 H8 H8 H8 A A A A 61 66 67 70
4 H3E0T0C1D0 nnnnnh :2+1+1 0.98 V A I L 0.00 0.00 3.93 0.00 C7 H8 H8 H10 A A A A 61 67 70 99
4 H3E0T0C1D0 nnnnnh :2+1+1 3.83 V A L L 0.00 0.00 0.00 15.30 C7 H8 H10 H10 A A A A 61 67 99 103
4 H2E0T0C2D0 lnnnnn 2+1+1 6.99 F V I L 24.03 0.00 3.93 0.00 C7 C7 H8 H10 A A A A 59 61 70 99
4 H2E0T0C2D0 lnnnnh 2+:2 12.17 F V L K 24.03 0.00 0.00 24.66 C7 C7 H10 H10 A A A A 59 61 99 102
4 H1E0T0C3D0 lnnnnn 2+1+1 32.15 F V K E 24.03 0.00 24.66 79.91 C7 C7 H10 C11 A A A A 59 61 102 106
4 H3E0T0C1D0 nnnhhl 2:1+1 9.99 V L K L 0.00 0.00 24.66 15.30 C7 H10 H10 H10 A A A A 61 99 102 103
4 H2E0T0C2D0 lnnnnn 2+1+1 29.97 V K L E 0.00 24.66 15.30 79.91 C7 H10 H10 C11 A A A A 61 102 103 106
3 H1E0T0C2D0 nnl 2+1 57.39 E S T 77.82 46.61 47.73 C7 C7 H8 A A A 62 63 66
3 H1E0T0C2D0 nnl 2+1 46.58 E S L 77.82 46.61 15.30 C7 C7 H10 A A A 62 63 103
3 H1E0T0C2D0 nnn 1+1+1 57.68 E L E 77.82 15.30 79.91 C7 H10 C11 A A A 62 103 106
4 H3E0T0C1D0 nnnlnh 2:1+1 27.93 S I A L 46.61 49.80 0.00 15.30 C7 H8 H8 H10 A A A A 63 64 67 103
3 H2E0T0C1D0 lll 3 61.55 S I D 46.61 49.80 88.24 C7 H8 H8 A A A 63 64 65
3 H2E0T0C1D0 lnl 3 60.86 S D T 46.61 88.24 47.73 C7 H8 H8 A A A 63 65 66
4 H4E0T0C0D0 nnnhhl 2:1+1 24.30 I A Q V 49.80 27.89 19.51 0.00 H8 H12 H12 H12 A A A A 64 114 117 118
4 H4E0T0C0D0 nnnhhl 2:1+1 19.87 I Q V F 49.80 19.51 0.00 10.15 H8 H12 H12 H12 A A A A 64 117 118 121
3 H2E0T0C1D0 nnn 1+1+1 55.34 I S Q 49.80 96.70 19.51 H8 C11 H12 A A A 64 113 117
4 H4E0T0C0D0 hnnnnh :2+:2 40.85 I R Q F 49.80 83.95 19.51 10.15 H8 H8 H12 H12 A A A A 64 68 117 121
5 H5E0T0C0D0 hnnnnnnnhn :2+:2+1 15.05 I A L V F 49.80 0.00 15.30 0.00 10.15 H8 H8 H10 H12 H12 A A A A A 64 67 103 118 121
4 H4E0T0C0D0 nnnhhl 2:1+1 35.98 I A R F 49.80 0.00 83.95 10.15 H8 H8 H8 H12 A A A A 64 67 68 121
4 H4E0T0C0D0 nnnnnh :2+1+1 23.25 I L A V 49.80 15.30 27.89 0.00 H8 H10 H12 H12 A A A A 64 103 114 118
3 H3E0T0C0D0 hhl 2:1 74.00 I D R 49.80 88.24 83.95 H8 H8 H8 A A A 64 65 68
3 H3E0T0C0D0 hhl 2:1 88.30 D R I 88.24 83.95 92.70 H8 H8 H8 A A A 65 68 69
3 H3E0T0C0D0 hhl 2:1 76.22 D T I 88.24 47.73 92.70 H8 H8 H8 A A A 65 66 69
3 H3E0T0C0D0 hhl 2:1 48.12 T I I 47.73 92.70 3.93 H8 H8 H8 A A A 66 69 70
5 H5E0T0C0D0 hnnnnnnnhn :2+:2+1 5.09 A L L V F 0.00 0.00 15.30 0.00 10.15 H8 H10 H10 H12 H12 A A A A A 67 99 103 118 121
4 H4E0T0C0D0 nnnnnh :2+1+1 2.77 A F L F 0.00 0.94 0.00 10.15 H8 H8 H10 H12 A A A A 67 71 99 121
4 H4E0T0C0D0 nnnhhl 2:1+1 1.22 A I F L 0.00 3.93 0.94 0.00 H8 H8 H8 H10 A A A A 67 70 71 99
4 H4E0T0C0D0 nnnhhl 2:1+1 23.76 A R F F 0.00 83.95 0.94 10.15 H8 H8 H8 H12 A A A A 67 68 71 121
4 H4E0T0C0D0 nnnhhl 2:1+1 42.03 R F N F 83.95 0.94 73.09 10.15 H8 H8 H8 H12 A A A A 68 71 72 121
3 H3E0T0C0D0 hhl 2:1 83.25 R I N 83.95 92.70 73.09 H8 H8 H8 A A A 68 69 72
4 H4E0T0C0D0 nnnhhl 2:1+1 54.73 I I Q W 92.70 3.93 51.66 70.61 H8 H8 H8 H17 A A A B 69 70 73 133
3 H3E0T0C0D0 hhl 2:1 72.48 I N Q 92.70 73.09 51.66 H8 H8 H8 A A A 69 72 73
4 H4E0T0C0D0 nnnhhl 2:1+1 57.26 N M E F 73.09 0.00 125.14 30.82 H8 H8 H8 H12 A A A A 72 75 76 125
4 H4E0T0C0D0 nnnhhl 2:1+1 26.21 F N M F 0.94 73.09 0.00 30.82 H8 H8 H8 H12 A A A A 71 72 75 125
4 H4E0T0C0D0 lnnnnh 2+:2 28.75 F N F F 0.94 73.09 10.15 30.82 H8 H8 H12 H12 A A A A 71 72 121 125
3 H3E0T0C0D0 hhl 2:1 83.30 N Q E 73.09 51.66 125.14 H8 H8 H8 A A A 72 73 76
4 H4E0T0C0D0 nnnhhl 2:1+1 31.55 I Q V W 3.93 51.66 0.00 70.61 H8 H8 H8 H17 A A A B 70 73 74 133
4 H4E0T0C0D0 lnnnnl 2+2 31.33 Q V W A 51.66 0.00 70.61 3.06 H8 H8 H17 H17 A A B B 73 74 133 134
4 H4E0T0C0D0 nnnhhl 2:1+1 19.81 Q V K A 51.66 0.00 24.52 3.06 H8 H8 H8 H17 A A A B 73 74 77 134
3 H3E0T0C0D0 hhl 2:1 67.11 Q E K 51.66 125.14 24.52 H8 H8 H8 A A A 73 76 77
4 H3E0T0C1D0 lnnlnn 3+1 59.30 Q E W A 51.66 111.88 70.61 3.06 H8 C16 H17 H17 A B B B 73 131 133 134
4 H4E0T0C0D0 nnnhhl 2:1+1 44.94 M E F F 0.00 125.14 23.78 30.82 H8 H8 H8 H12 A A A A 75 76 79 125
3 H2E0T0C1D0 nnl 2+1 86.76 E K E 125.14 24.52 110.62 H8 H8 C9 A A A 76 77 80
4 H4E0T0C0D0 nnnhhl 2:1+1 6.13 V K E G 0.00 24.52 0.00 0.00 H8 H8 H8 H17 A A A B 74 77 78 138
4 H4E0T0C0D0 lnnnnh 2+:2 13.37 K E G R 24.52 0.00 0.00 28.95 H8 H8 H17 H17 A A B B 77 78 138 142
4 H4E0T0C0D0 nnnhhl 2:1+1 29.85 K A R G 24.52 3.06 91.83 0.00 H8 H17 H17 H17 A B B B 77 134 135 138
4 H4E0T0C0D0 hnnnnh :2+:2 6.89 V K A G 0.00 24.52 3.06 0.00 H8 H8 H17 H17 A A B B 74 77 134 138
4 H4E0T0C0D0 nnnhhl 2:1+1 29.26 K R G A 24.52 91.83 0.00 0.70 H8 H17 H17 H17 A B B B 77 135 138 139
4 H4E0T0C0D0 nnnhhl 2:1+1 13.54 K G A R 24.52 0.00 0.70 28.95 H8 H17 H17 H17 A B B B 77 138 139 142
3 H2E0T0C1D0 nnn 1+1+1 75.66 K E R 24.52 110.62 91.83 H8 C9 H17 A A B 77 80 135
3 H2E0T0C1D0 nnn 1+1+1 54.70 K E R 24.52 110.62 28.95 H8 C9 H17 A A B 77 80 142
4 H4E0T0C0D0 nnnnnh :2+1+1 36.06 K R A A 24.52 91.83 0.70 27.20 H8 H17 H17 H35 A B B D 77 135 139 150
5 H5E0T0C0D0 lnnnnnnlhh 2:1+2 5.00 E F R T I 0.00 23.78 0.48 0.74 0.00 H8 H8 H10 H10 H10 A A A A A 78 79 88 91 92
4 H3E0T0C1D0 lnnlnn 3+1 20.79 E F D R 0.00 23.78 58.91 0.48 H8 H8 C9 H10 A A A A 78 79 81 88
4 H3E0T0C1D0 nnnnnn 1+1+1+1 22.08 E D R R 0.00 58.91 0.48 28.95 H8 C9 H10 H17 A A A B 78 81 88 142
4 H4E0T0C0D0 nnnnnh :2+1+1 7.36 E R R A 0.00 0.48 28.95 0.00 H8 H10 H17 H17 A A B B 78 88 142 145
4 H4E0T0C0D0 nnnnnh :2+1+1 0.30 E R T A 0.00 0.48 0.74 0.00 H8 H10 H10 H17 A A A B 78 88 91 145
5 H5E0T0C0D0 lnnnnnnlhh 2:1+2 4.90 M E F T I 0.00 0.00 23.78 0.74 0.00 H8 H8 H8 H10 H10 A A A A A 75 78 79 91 92
4 H4E0T0C0D0 nnnnnh :2+1+1 0.34 M E T L 0.00 0.00 0.74 0.64 H8 H8 H10 H17 A A A B 75 78 91 141
4 H4E0T0C0D0 nnnhhl 2:1+1 0.16 V M E L 0.00 0.00 0.00 0.64 H8 H8 H8 H17 A A A B 74 75 78 141
4 H4E0T0C0D0 hnnnnh :2+:2 0.16 V E G L 0.00 0.00 0.00 0.64 H8 H8 H17 H17 A A B B 74 78 138 141
4 H4E0T0C0D0 nnnhhl 2:1+1 7.40 E G L R 0.00 0.00 0.64 28.95 H8 H17 H17 H17 A B B B 78 138 141 142
4 H4E0T0C0D0 nnnhhl 2:1+1 7.40 E L R A 0.00 0.64 28.95 0.00 H8 H17 H17 H17 A B B B 78 141 142 145
4 H4E0T0C0D0 nnnnnh :2+1+1 0.34 E T L A 0.00 0.74 0.64 0.00 H8 H10 H17 H17 A A B B 78 91 141 145
4 H1E0T0C3D0 llnlnn 3+1 50.90 F G I I 23.78 62.29 72.38 45.15 H8 C9 C9 C9 A A A A 79 82 83 84
4 H2E0T0C2D0 lnnnnn 2+1+1 35.45 F I I R 23.78 72.38 45.15 0.48 H8 C9 C9 H10 A A A A 79 83 84 88
4 H3E0T0C1D0 lnnnnn 2+1+1 17.37 F I R I 23.78 45.15 0.48 0.06 H8 C9 H10 H10 A A A A 79 84 88 89
4 H3E0T0C1D0 nnnnnn 1+1+1+1 17.61 F I I T 23.78 45.15 0.06 1.46 H8 C9 H10 H12 A A A A 79 84 89 130
4 H3E0T0C1D0 lnnnnn 2+1+1 35.05 F I N T 23.78 45.15 69.82 1.46 H8 C9 H12 H12 A A A A 79 84 129 130
4 H1E0T0C3D0 llnlnl 4 54.34 F D G I 23.78 58.91 62.29 72.38 H8 C9 C9 C9 A A A A 79 81 82 83
4 H2E0T0C2D0 lnnlnn 3+1 38.89 F D I R 23.78 58.91 72.38 0.48 H8 C9 C9 H10 A A A A 79 81 83 88
4 H4E0T0C0D0 nnnnnh :2+1+1 13.65 M F I F 0.00 23.78 0.00 30.82 H8 H8 H10 H12 A A A A 75 79 92 125
4 H4E0T0C0D0 nnnhhl 2:1+1 6.08 F R I I 23.78 0.48 0.06 0.00 H8 H10 H10 H10 A A A A 79 88 89 92
4 H4E0T0C0D0 nnnnnh :2+1+1 6.33 F I I T 23.78 0.06 0.00 1.46 H8 H10 H10 H12 A A A A 79 89 92 130
4 H4E0T0C0D0 nnnnnh :2+1+1 14.02 F I F T 23.78 0.00 30.82 1.46 H8 H10 H12 H12 A A A A 79 92 125 130
4 H4E0T0C0D0 nnnhhl 2:1+1 31.47 F F N T 23.78 30.82 69.82 1.46 H8 H12 H12 H12 A A A A 79 125 129 130
3 H1E0T0C2D0 nnl 2+1 66.16 E D R 110.62 58.91 28.95 C9 C9 H17 A A B 80 81 142
4 H2E0T0C2D0 lnnnnn 2+1+1 34.58 D I R D 58.91 72.38 0.48 6.55 C9 C9 H10 H17 A A A B 81 83 88 146
4 H3E0T0C1D0 nnnnnh :2+1+1 23.72 D R R D 58.91 0.48 28.95 6.55 C9 H10 H17 H17 A A B B 81 88 142 146
4 H1E0T0C3D0 llnlnn 3+1 33.98 I I N R 72.38 45.15 17.93 0.48 C9 C9 C9 H10 A A A A 83 84 85 88
4 H2E0T0C2D0 lnnnnn 2+1+1 24.34 I N R D 72.38 17.93 0.48 6.55 C9 C9 H10 H17 A A A B 83 85 88 146
4 H3E0T0C1D0 nnnnnn 1+1+1+1 41.69 I R D R 72.38 0.48 6.55 87.36 C9 H10 H17 H35 A A B D 83 88 146 143
4 H2E0T0C2D0 lnnnnl 2+2 15.90 I N R I 45.15 17.93 0.48 0.06 C9 C9 H10 H10 A A A A 84 85 88 89
4 H2E0T0C2D0 lnnnnn 2+1+1 28.66 I N I W 45.15 17.93 0.06 51.49 C9 C9 H10 H12 A A A A 84 85 89 133
4 H3E0T0C1D0 nnnnnh :2+1+1 24.54 I I T W 45.15 0.06 1.46 51.49 C9 H10 H12 H12 A A A A 84 89 130 133
4 H3E0T0C1D0 llnlnn 3+1 17.63 N W G N 17.93 14.76 0.00 37.84 C9 H10 H10 H17 A A A B 85 86 87 149
4 H3E0T0C1D0 nnnlnh 2:1+1 21.06 N W I W 17.93 14.76 0.06 51.49 C9 H10 H10 H12 A A A A 85 86 89 133
4 H3E0T0C1D0 lnnlnn 3+1 4.60 N G R A 17.93 0.00 0.48 0.00 C9 H10 H10 H17 A A A B 85 87 88 145
4 H3E0T0C1D0 lnnnnn 2+1+1 6.24 N R A D 17.93 0.48 0.00 6.55 C9 H10 H17 H17 A A B B 85 88 145 146
4 H3E0T0C1D0 nnnhhl 2:1+1 15.58 N A D N 17.93 0.00 6.55 37.84 C9 H17 H17 H17 A B B B 85 145 146 149
4 H3E0T0C1D0 lnnnnh 2+:2 13.94 N G A N 17.93 0.00 0.00 37.84 C9 H10 H17 H17 A A B B 85 87 145 149
4 H4E0T0C0D0 nnnhhl 2:1+1 3.73 W I V F 14.76 0.06 0.01 0.08 H10 H10 H10 H14 A A A A 86 89 90 144
4 H4E0T0C0D0 hnnnnh :2+:2 9.42 W I W F 14.76 0.06 22.79 0.08 H10 H10 H14 H14 A A A A 86 89 140 144
4 H4E0T0C0D0 nnnhhl 2:1+1 13.91 W G W F 14.76 18.02 22.79 0.08 H10 H14 H14 H14 A A A A 86 139 140 144
4 H4E0T0C0D0 nnnhhl 2:1+1 11.92 W G G F 14.76 18.02 14.81 0.08 H10 H14 H14 H14 A A A A 86 139 143 144
4 H4E0T0C0D0 nnnhhl 2:1+1 16.91 W G F K 14.76 14.81 0.08 37.98 H10 H14 H14 H14 A A A A 86 143 144 147
4 H3E0T0C1D0 nnnlnh 2:1+1 13.37 W F K F 14.76 0.08 37.98 0.68 H10 H14 H14 C15 A A A A 86 144 147 148
4 H3E0T0C1D0 nnnnnh :2+1+1 3.88 W V F F 14.76 0.01 0.08 0.68 H10 H10 H14 C15 A A A A 86 90 144 148
4 H4E0T0C0D0 lnnnnh 2+:2 18.66 W I W I 14.76 0.06 51.49 8.34 H10 H10 H12 H12 A A A A 86 89 133 134
4 H3E0T0C1D0 lnnnnn 2+1+1 33.10 W W I N 14.76 51.49 8.34 57.81 H10 H12 H12 C13 A A A A 86 133 134 137
4 H4E0T0C0D0 lnnnnn 2+1+1 15.98 W I G W 14.76 8.34 18.02 22.79 H10 H12 H14 H14 A A A A 86 134 139 140
4 H4E0T0C0D0 nnnnnh :2+1+1 11.49 W I I W 14.76 0.06 8.34 22.79 H10 H10 H12 H14 A A A A 86 89 134 140
3 H2E0T0C1D0 nnn 1+1+1 29.13 W N G 14.76 57.81 14.81 H10 C13 H14 A A A 86 137 143
5 H4E0T0C1D0 lnnnnnnlnn 2+2+1 18.25 W G K F N 14.76 0.00 37.98 0.68 37.84 H10 H10 H14 C15 H17 A A A A B 86 87 147 148 149
4 H3E0T0C1D0 nnnhhl 2:1+1 3.86 W G V F 14.76 0.00 0.01 0.68 H10 H10 H10 C15 A A A A 86 87 90 148
5 H4E0T0C1D0 lnnnnnnlnn 2+2+1 18.05 G K F L N 0.00 37.98 0.68 13.74 37.84 H10 H14 C15 H17 H17 A A A B B 87 147 148 148 149
4 H3E0T0C1D0 nnnnnh :2+1+1 3.61 G V F L 0.00 0.01 0.68 13.74 H10 H10 C15 H17 A A A B 87 90 148 148
4 H4E0T0C0D0 nnnhhl 2:1+1 3.62 G V T L 0.00 0.01 0.74 13.74 H10 H10 H10 H17 A A A B 87 90 91 148
4 H4E0T0C0D0 hnnnnh :2+:2 3.62 G T A L 0.00 0.74 0.00 13.74 H10 H10 H17 H17 A A B B 87 91 145 148
4 H4E0T0C0D0 nnnhhl 2:1+1 12.90 G A L N 0.00 0.00 13.74 37.84 H10 H17 H17 H17 A B B B 87 145 148 149
4 H4E0T0C0D0 nnnhhl 2:1+1 0.30 G R T A 0.00 0.48 0.74 0.00 H10 H10 H10 H17 A A A B 87 88 91 145
4 H4E0T0C0D0 nnnhhl 2:1+1 8.99 R R A D 0.48 28.95 0.00 6.55 H10 H17 H17 H17 A B B B 88 142 145 146
4 H4E0T0C0D0 nnnhhl 2:1+1 0.40 I I F I 0.06 0.00 1.54 0.00 H10 H10 H10 H12 A A A A 89 92 93 126
4 H4E0T0C0D0 hnnnnh :2+:2 0.38 I I I T 0.06 0.00 0.00 1.46 H10 H10 H12 H12 A A A A 89 92 126 130
4 H4E0T0C0D0 nnnhhh :3+1 2.46 I I T I 0.06 0.00 1.46 8.34 H10 H12 H12 H12 A A A A 89 126 130 134
4 H4E0T0C0D0 nnnnnh :2+1+1 7.80 I I I W 0.06 0.00 8.34 22.79 H10 H12 H12 H14 A A A A 89 126 134 140
4 H4E0T0C0D0 nnnnnh :2+1+1 6.10 I F I W 0.06 1.54 0.00 22.79 H10 H10 H12 H14 A A A A 89 93 126 140
3 H3E0T0C0D0 hhl 2:1 0.54 I V F 0.06 0.01 1.54 H10 H10 H10 A A A 89 90 93
4 H4E0T0C0D0 nnnhhl 2:1+1 15.34 I T W I 0.06 1.46 51.49 8.34 H10 H12 H12 H12 A A A A 89 130 133 134
4 H4E0T0C0D0 nnnhhl 2:1+1 1.75 V V T A 5.79 0.01 0.74 0.46 H4 H10 H10 H10 A A A A 44 90 91 94
4 H4E0T0C0D0 lnnnnn 2+1+1 5.07 V V T L 5.79 0.01 0.74 13.74 H4 H10 H10 H17 A A A B 44 90 91 148
4 H4E0T0C0D0 nnnhhl 2:1+1 0.74 I F G V 0.00 1.54 0.02 1.42 H10 H10 H10 H12 A A A A 92 93 96 122
4 H4E0T0C0D0 lnnnnh 2+:2 0.74 I F V I 0.00 1.54 1.42 0.00 H10 H10 H12 H12 A A A A 92 93 122 126
4 H4E0T0C0D0 nnnhhl 2:1+1 4.29 L L L V 0.00 1.86 15.30 0.00 H10 H10 H10 H12 A A A A 99 100 103 118
4 H4E0T0C0D0 nnnhhl 2:1+1 0.47 G L L V 0.02 0.00 1.86 0.00 H10 H10 H10 H12 A A A A 96 99 100 118
4 H4E0T0C0D0 hnnnnh :2+:2 11.26 L L A V 1.86 15.30 27.89 0.00 H10 H10 H12 H12 A A A A 100 103 114 118
4 H4E0T0C0D0 nnnhhl 2:1+1 21.79 L A Y V 1.86 27.89 57.42 0.00 H10 H12 H12 H12 A A A A 100 114 115 118
3 H3E0T0C0D0 hhl 2:1 56.76 L K K 1.86 97.01 71.42 H10 H10 H10 A A A 100 101 104
4 H4E0T0C0D0 nnnhhl 2:1+1 29.12 L L K A 1.86 15.30 71.42 27.89 H10 H10 H10 H12 A A A A 100 103 104 114
3 H3E0T0C0D0 hhl 2:1 41.02 V K K 1.39 97.01 24.66 H10 H10 H10 A A A 98 101 102
3 H3E0T0C0D0 hhl 2:1 69.63 K K Q 97.01 24.66 87.22 H10 H10 H10 A A A 101 102 105
3 H3E0T0C0D0 hhl 2:1 85.22 K K Q 97.01 71.42 87.22 H10 H10 H10 A A A 101 104 105
4 H4E0T0C0D0 nnnhhl 2:1+1 8.94 L V L K 9.71 1.39 0.00 24.66 H6 H10 H10 H10 A A A A 56 98 99 102
4 H3E0T0C1D0 nnnnnh :2+1+1 14.60 L F L K 9.71 24.03 0.00 24.66 H6 C7 H10 H10 A A A A 56 59 99 102
3 H2E0T0C1D0 nhl 2:1 63.93 K Q E 24.66 87.22 79.91 H10 H10 C11 A A A 102 105 106
3 H2E0T0C1D0 lnl 3 96.99 S Y K 96.70 57.42 136.85 C11 H12 H12 A A A 113 115 116
3 H2E0T0C1D0 nnl 2+1 84.35 S K Q 96.70 136.85 19.51 C11 H12 H12 A A A 113 116 117
3 H3E0T0C0D0 hhl 2:1 65.14 Y K S 57.42 136.85 1.16 H12 H12 H12 A A A 115 116 119
3 H3E0T0C0D0 hhl 2:1 65.02 K Q S 136.85 19.51 38.69 H12 H12 H12 A A A 116 117 120
3 H3E0T0C0D0 hhl 2:1 22.78 Q S F 19.51 38.69 10.15 H12 H12 H12 A A A 117 120 121
4 H4E0T0C0D0 hnnnnh :2+:2 2.54 G L V F 0.02 0.00 0.00 10.15 H10 H10 H12 H12 A A A A 96 99 118 121
4 H4E0T0C0D0 nnnhhl 2:1+1 2.90 G V F V 0.02 0.00 10.15 1.42 H10 H12 H12 H12 A A A A 96 118 121 122
3 H3E0T0C0D0 hhl 2:1 42.70 S A E 38.69 2.14 87.26 H12 H12 H12 A A A 120 123 124
3 H3E0T0C0D0 hhl 2:1 45.37 S F E 38.69 10.15 87.26 H12 H12 H12 A A A 120 121 124
4 H4E0T0C0D0 nnnnnh :2+1+1 2.78 F G L F 0.94 0.02 0.00 10.15 H8 H10 H10 H12 A A A A 71 96 99 121
4 H4E0T0C0D0 lnnnnn 2+1+1 3.13 F G F V 0.94 0.02 10.15 1.42 H8 H10 H12 H12 A A A A 71 96 121 122
4 H4E0T0C0D0 nnnhhl 2:1+1 10.83 F F V F 0.94 10.15 1.42 30.82 H8 H12 H12 H12 A A A A 71 121 122 125
3 H3E0T0C0D0 hhl 2:1 42.74 F E F 10.15 87.26 30.82 H12 H12 H12 A A A 121 124 125
4 H4E0T0C0D0 nnnnnh :2+1+1 0.59 F I G V 0.94 0.00 0.02 1.42 H8 H10 H10 H12 A A A A 71 92 96 122
4 H4E0T0C0D0 nnnnnh :2+1+1 8.29 F I V F 0.94 0.00 1.42 30.82 H8 H10 H12 H12 A A A A 71 92 122 125
4 H4E0T0C0D0 nnnhhl 2:1+1 8.06 I V F I 0.00 1.42 30.82 0.00 H10 H12 H12 H12 A A A A 92 122 125 126
3 H3E0T0C0D0 hhl 2:1 79.28 E M N 87.26 36.80 113.79 H12 H12 H12 A A A 124 127 128
3 H3E0T0C0D0 hhl 2:1 77.29 E F N 87.26 30.82 113.79 H12 H12 H12 A A A 124 125 128
4 H4E0T0C0D0 nnnhhl 2:1+1 8.07 I F I T 0.00 30.82 0.00 1.46 H10 H12 H12 H12 A A A A 92 125 126 130
4 H4E0T0C0D0 nnnnnh :2+1+1 7.94 F M I F 0.94 0.00 0.00 30.82 H8 H8 H10 H12 A A A A 71 75 92 125
3 H3E0T0C0D0 hhl 2:1 71.48 F N N 30.82 113.79 69.82 H12 H12 H12 A A A 125 128 129
4 H4E0T0C0D0 hhhlhh 2:1:1 3.12 I T G I 0.00 1.46 2.70 8.34 H12 H12 H12 H12 A A A A 126 130 131 134
3 H3E0T0C0D0 hhl 2:1 51.10 M N G 36.80 113.79 2.70 H12 H12 H12 A A A 127 128 131
3 H3E0T0C0D0 hhl 2:1 20.77 G I R 2.70 8.34 51.27 H12 H12 H12 A A A 131 134 135
3 H3E0T0C0D0 hhl 2:1 97.20 E R Q 111.09 51.27 129.23 H12 H12 H12 A A A 132 135 136
3 H3E0T0C0D0 hhl 2:1 97.27 E W Q 111.09 51.49 129.23 H12 H12 H12 A A A 132 133 136
3 H2E0T0C1D0 nhl 2:1 79.51 W Q N 51.49 129.23 57.81 H12 H12 C13 A A A 133 136 137
4 H3E0T0C1D0 lnnnnl 2+2 29.57 I R G G 8.34 51.27 40.66 18.02 H12 H12 C13 H14 A A A A 134 135 138 139
3 H1E0T0C2D0 nnl 2+1 35.60 I N G 8.34 57.81 40.66 H12 C13 C13 A A A 134 137 138
3 H1E0T0C2D0 nnl 2+1 37.76 N G G 57.81 40.66 14.81 C13 C13 H14 A A A 137 138 143
4 H3E0T0C1D0 lnnhhl 2:2 34.65 G G D G 40.66 18.02 65.11 14.81 C13 H14 H14 H14 A A A A 138 139 142 143
3 H2E0T0C1D0 nnl 2+1 68.23 G E D 40.66 98.92 65.11 C13 H14 H14 A A A 138 141 142
3 H3E0T0C0D0 hhl 2:1 64.58 E D I 98.92 65.11 29.70 H14 H14 H14 A A A 141 142 145
3 H3E0T0C0D0 hhl 2:1 79.05 D I K 65.11 29.70 142.34 H14 H14 H14 A A A 142 145 146
3 H3E0T0C0D0 hhl 2:1 74.09 D G K 65.11 14.81 142.34 H14 H14 H14 A A A 142 143 146
3 H3E0T0C0D0 hhl 2:1 65.04 G K K 14.81 142.34 37.98 H14 H14 H14 A A A 143 146 147
3 H2E0T0C1D0 nnl 2+1 79.40 I K E 29.70 142.34 66.17 H14 H14 C15 A A A 145 146 149
5 H3E0T0C2D0 lnnnnnnlnn 2+2+1 31.19 K F L N Y 37.98 0.68 13.74 37.84 65.72 H14 C15 H17 H17 C18 A A B B B 147 148 148 149 152
3 H1E0T0C2D0 nnl 2+1 62.55 K Y E 37.98 65.72 83.95 H14 C18 C18 A B B 147 152 153
3 H2E0T0C1D0 lll 3 89.15 E E W 111.88 84.97 70.61 C16 H17 H17 B B B 131 132 133
3 H2E0T0C1D0 nhl 2:1 96.23 E E R 111.88 84.97 91.83 C16 H17 H17 B B B 131 132 135
3 H2E0T0C1D0 nnl 2+1 68.92 E A R 111.88 3.06 91.83 C16 H17 H17 B B B 131 134 135
4 H3E0T0C1D0 nnnhhl 2:1+1 75.67 E R E E 84.97 91.83 16.03 109.86 H17 H17 H17 C36 B B B D 132 135 136 153
3 H3E0T0C0D0 hhl 2:1 57.20 E W E 84.97 70.61 16.03 H17 H17 H17 B B B 132 133 136
5 H4E0T0C1D0 hnnnnnnnhn :2+:2+1 19.71 F I V W I 24.03 3.93 0.00 70.61 0.00 C7 H8 H8 H17 H17 A A A B B 59 70 74 133 137
5 H5E0T0C0D0 lhhnhhnlnn 2:2+1 14.73 V W A I G 0.00 70.61 3.06 0.00 0.00 H8 H17 H17 H17 H17 A B B B B 74 133 134 137 138
4 H4E0T0C0D0 nnnhhl 2:1+1 33.94 R E A A 91.83 16.03 0.70 27.20 H17 H17 H17 H35 B B B D 135 136 139 150
4 H3E0T0C1D0 lnnnnn 2+1+1 61.23 R E A E 91.83 16.03 27.20 109.86 H17 H17 H35 C36 B B D D 135 136 150 153
4 H4E0T0C0D0 nnnhhl 2:1+1 14.80 E A Q Q 16.03 0.70 26.93 15.54 H17 H17 H17 H35 B B B D 136 139 140 151
4 H4E0T0C0D0 lnnnnh 2+:2 14.87 E A A Q 16.03 0.70 27.20 15.54 H17 H17 H35 H35 B B D D 136 139 150 151
3 H2E0T0C1D0 nnl 2+1 30.55 E Q Y 16.03 15.54 60.07 H17 H35 C36 B D D 136 151 152
4 H4E0T0C0D0 nnnhhl 2:1+1 0.16 V I G L 0.00 0.00 0.00 0.64 H8 H17 H17 H17 A B B B 74 137 138 141
4 H4E0T0C0D0 nnnhhl 2:1+1 15.12 A R R D 0.70 28.95 24.16 6.65 H17 H17 H17 H35 B B B D 139 142 143 147
4 H4E0T0C0D0 hnnnnh :2+:2 11.76 A R D Q 0.70 24.16 6.65 15.54 H17 H17 H35 H35 B B D D 139 143 147 151
4 H4E0T0C0D0 nnnhhl 2:1+1 16.83 A Q R Q 0.70 26.93 24.16 15.54 H17 H17 H17 H35 B B B D 139 140 143 151
4 H4E0T0C0D0 nnnhhl 2:1+1 12.52 A D A Q 0.70 6.65 27.20 15.54 H17 H35 H35 H35 B D D D 139 147 150 151
4 H3E0T0C1D0 nnnhhl 2:1+1 6.90 L I Q L 0.01 0.00 26.93 0.64 C5 H17 H17 H17 A B B B 52 137 140 141
4 H3E0T0C1D0 nnnhhl 2:1+1 10.01 L Q L I 0.01 26.93 0.64 12.47 C5 H17 H17 H17 A B B B 52 140 141 144
3 H3E0T0C0D0 hhl 2:1 21.19 Q R I 26.93 24.16 12.47 H17 H17 H17 B B B 140 143 144
4 H4E0T0C0D0 nnnhhl 2:1+1 16.58 R R D D 28.95 24.16 6.55 6.65 H17 H17 H17 H35 B B B D 142 143 146 147
4 H4E0T0C0D0 nnnnnh :2+1+1 14.51 R D E I 24.16 11.25 21.41 1.23 H17 H17 H22 H35 B B C D 143 147 47 144
4 H4E0T0C0D0 hnnnnh :2+:2 11.28 R D Q I 24.16 11.25 8.47 1.23 H17 H17 H35 H35 B B D D 143 147 140 144
4 H4E0T0C0D0 nnnnnh :2+1+1 11.75 R V E I 24.16 0.19 21.41 1.23 H17 H22 H22 H35 B C C D 143 44 47 144
4 H4E0T0C0D0 nnnnnh :2+1+1 7.56 R V I L 24.16 0.19 1.23 4.64 H17 H22 H35 H35 B C D D 143 44 144 148
4 H4E0T0C0D0 nnnhhl 2:1+1 9.17 R I D L 24.16 1.23 6.65 4.64 H17 H35 H35 H35 B D D D 143 144 147 148
4 H4E0T0C0D0 nnnhhl 2:1+1 12.61 R D D Q 24.16 6.55 11.25 8.47 H17 H17 H17 H35 B B B D 143 146 147 140
4 H4E0T0C0D0 nnnhhl 2:1+1 19.33 R V S V 24.16 4.28 48.69 0.19 H17 H22 H22 H22 B C C C 143 40 43 44
4 H4E0T0C0D0 nnnnnh :2+1+1 8.32 R V V L 24.16 4.28 0.19 4.64 H17 H22 H22 H35 B C C D 143 40 44 148
4 H3E0T0C1D0 nnnnnn 1+1+1+1 23.29 R V L Y 24.16 4.28 4.64 60.07 H17 H22 H35 C36 B C D D 143 40 148 152
4 H4E0T0C0D0 nnnhhl 2:1+1 23.61 R S V E 24.16 48.69 0.19 21.41 H17 H22 H22 H22 B C C C 143 43 44 47
3 H3E0T0C0D0 hhl 2:1 15.96 R I D 24.16 12.47 11.25 H17 H17 H17 B B B 143 144 147
4 H4E0T0C0D0 nnnhhl 2:1+1 12.75 R D L Q 24.16 6.65 4.64 15.54 H17 H35 H35 H35 B D D D 143 147 148 151
4 H3E0T0C1D0 nnnlnh 2:1+1 26.10 R L Q Y 24.16 4.64 15.54 60.07 H17 H35 H35 C36 B D D D 143 148 151 152
4 H4E0T0C0D0 nnnhhl 2:1+1 3.46 T L I A 0.74 0.64 12.47 0.00 H10 H17 H17 H17 A B B B 91 141 144 145
4 H4E0T0C0D0 nnnhhl 2:1+1 6.74 T I A L 0.74 12.47 0.00 13.74 H10 H17 H17 H17 A B B B 91 144 145 148
4 H4E0T0C0D0 nnnnnh :2+1+1 8.19 V T I L 5.79 0.74 12.47 13.74 H4 H10 H17 H17 A A B B 44 91 144 148
4 H3E0T0C1D0 nnnnnh :2+1+1 3.45 V L L I 0.68 0.01 0.64 12.47 H4 C5 H17 H17 A A B B 48 52 141 144
3 H3E0T0C0D0 hhl 2:1 12.49 I D L 12.47 11.25 13.74 H17 H17 H17 B B B 144 147 148
4 H4E0T0C0D0 nnnhhl 2:1+1 9.19 D D A Q 6.55 11.25 10.50 8.47 H17 H17 H17 H35 B B B D 146 147 150 140
3 H3E0T0C0D0 hhl 2:1 18.30 D N A 6.55 37.84 10.50 H17 H17 H17 B B B 146 149 150
3 H3E0T0C0D0 nhn :2+1 34.13 D Q R 6.55 8.47 87.36 H17 H35 H35 B D D 146 140 143
3 H3E0T0C0D0 nhn :2+1 33.52 D R D 6.55 87.36 6.65 H17 H35 H35 B D D 146 143 147
4 H4E0T0C0D0 nnnhhl 2:1+1 25.17 D A Q N 11.25 10.50 67.66 11.29 H17 H17 H17 H22 B B B C 147 150 151 51
4 H4E0T0C0D0 nnnhhl 2:1+1 25.98 D L Q N 11.25 13.74 67.66 11.29 H17 H17 H17 H22 B B B C 147 148 151 51
3 H3E0T0C0D0 nhn :2+1 14.65 D E N 11.25 21.41 11.29 H17 H22 H22 B C C 147 47 51
3 H2E0T0C1D0 nhl 2:1 49.04 L Q Y 13.74 67.66 65.72 H17 H17 C18 B B B 148 151 152
4 H3E0T0C1D0 lnnlnn 3+1 26.24 A L S Y 10.50 0.53 50.96 42.97 H17 C23 H24 H24 B C C C 150 52 54 55
4 H3E0T0C1D0 lnnnnn 2+1+1 16.32 A N L Y 10.50 11.29 0.53 42.97 H17 H22 C23 H24 B C C C 150 51 52 55
3 H2E0T0C1D0 nnn 1+1+1 6.50 A L Q 10.50 0.53 8.47 H17 C23 H35 B C D 150 52 140
3 H3E0T0C0D0 nnl 2+1 43.04 A Q S 10.50 67.66 50.96 H17 H17 H24 B B C 150 151 54
3 H3E0T0C0D0 nnl 2+1 66.73 Q K N 67.66 121.25 11.29 H17 H22 H22 B C C 151 50 51
3 H2E0T0C1D0 nnl 2+1 59.29 E S Y 83.95 50.96 42.97 C18 H24 H24 B C C 153 54 55
4 H3E0T0C1D0 nnnlnh 2:1+1 83.80 M A E R 165.29 45.59 20.40 103.93 C19 H20 H20 H30 C C C C 1 2 5 135
3 H2E0T0C1D0 lll 3 115.33 M A E 165.29 45.59 135.12 C19 H20 H20 C C C 1 2 3
3 H2E0T0C1D0 lnl 3 122.73 M E S 165.29 135.12 67.79 C19 H20 H20 C C C 1 3 4
3 H2E0T0C1D0 nnl 2+1 84.49 M S E 165.29 67.79 20.40 C19 H20 H20 C C C 1 4 5
4 H4E0T0C0D0 nnnhhl 2:1+1 41.55 A E L M 45.59 20.40 66.99 33.21 H20 H20 H20 H30 C C C C 2 5 6 127
4 H4E0T0C0D0 hnnnnh :2+:2 50.78 A E M R 45.59 20.40 33.21 103.93 H20 H20 H30 H30 C C C C 2 5 127 135
3 H3E0T0C0D0 hhl 2:1 82.57 A E L 45.59 135.12 66.99 H20 H20 H20 C C C 2 3 6
3 H3E0T0C0D0 hhl 2:1 110.90 E L M 135.12 66.99 130.60 H20 H20 H20 C C C 3 6 7
3 H3E0T0C0D0 hhl 2:1 111.17 E S M 135.12 67.79 130.60 H20 H20 H20 C C C 3 4 7
3 H3E0T0C0D0 hhl 2:1 90.93 S M H 67.79 130.60 74.39 H20 H20 H20 C C C 4 7 8
3 H3E0T0C0D0 hhl 2:1 54.19 S E H 67.79 20.40 74.39 H20 H20 H20 C C C 4 5 8
4 H4E0T0C0D0 nnnhhl 2:1+1 30.15 E L I M 20.40 66.99 0.00 33.21 H20 H20 H20 H30 C C C C 5 6 9 127
4 H4E0T0C0D0 hnnnnh :2+:2 13.98 E I M G 20.40 0.00 33.21 2.31 H20 H20 H30 H30 C C C C 5 9 127 131
4 H4E0T0C0D0 nnnhhl 2:1+1 26.73 E H I W 20.40 74.39 0.00 12.13 H20 H20 H20 H32 C C C C 5 8 9 140
4 H4E0T0C0D0 hnnnnh :2+:2 6.56 E I G I 20.40 0.00 2.31 3.55 H20 H20 H30 H30 C C C C 5 9 131 134
4 H4E0T0C0D0 nnnnnh :2+1+1 9.02 E I I W 20.40 0.00 3.55 12.13 H20 H20 H30 H32 C C C C 5 9 134 140
4 H4E0T0C0D0 nnnhhh :3+1 39.96 E M G R 20.40 33.21 2.31 103.93 H20 H30 H30 H30 C C C C 5 127 131 135
4 H4E0T0C0D0 nnnhhl 2:1+1 32.55 E G I R 20.40 2.31 3.55 103.93 H20 H30 H30 H30 C C C C 5 131 134 135
4 H4E0T0C0D0 nnnhhl 2:1+1 30.17 L I H A 66.99 0.00 51.79 1.90 H20 H20 H20 H30 C C C C 6 9 10 123
4 H4E0T0C0D0 hnnnnh :2+:2 25.52 L I A M 66.99 0.00 1.90 33.21 H20 H20 H30 H30 C C C C 6 9 123 127
4 H4E0T0C0D0 nnnhhl 2:1+1 48.55 L A E M 66.99 1.90 92.11 33.21 H20 H30 H30 H30 C C C C 6 123 124 127
3 H3E0T0C0D0 hhl 2:1 83.13 L M H 66.99 130.60 51.79 H20 H20 H20 C C C 6 7 10
3 H3E0T0C0D0 hhl 2:1 74.76 M H S 130.60 51.79 41.90 H20 H20 H20 C C C 7 10 11
3 H3E0T0C0D0 hhl 2:1 82.30 M H S 130.60 74.39 41.90 H20 H20 H20 C C C 7 8 11
4 H3E0T0C1D0 lnnnnh 2+:2 35.20 H L S A 74.39 3.01 62.13 1.27 H20 H20 C21 H22 C C C C 8 12 31 33
4 H4E0T0C0D0 nnnnnh :2+1+1 22.70 H L A W 74.39 3.01 1.27 12.13 H20 H20 H22 H32 C C C C 8 12 33 140
4 H4E0T0C0D0 nnnhhl 2:1+1 22.38 H I L W 74.39 0.00 3.01 12.13 H20 H20 H20 H32 C C C C 8 9 12 140
3 H3E0T0C0D0 hhl 2:1 39.77 H S L 74.39 41.90 3.01 H20 H20 H20 C C C 8 11 12
4 H3E0T0C1D0 lnnnnn 2+1+1 57.90 H S A E 74.39 62.13 1.27 93.82 H20 C21 H22 H32 C C C C 8 31 33 141
4 H4E0T0C0D0 lnnnnn 2+1+1 45.40 H A W E 74.39 1.27 12.13 93.82 H20 H22 H32 H32 C C C C 8 33 140 141
4 H4E0T0C0D0 nnnnnh :2+1+1 0.57 I A F I 0.00 0.35 1.94 0.00 H20 H20 H28 H30 C C C C 9 13 93 126
4 H4E0T0C0D0 hnnnnh :2+:2 0.56 I A A I 0.00 0.35 1.90 0.00 H20 H20 H30 H30 C C C C 9 13 123 126
4 H4E0T0C0D0 nnnhhl 2:1+1 8.78 I A I M 0.00 1.90 0.00 33.21 H20 H30 H30 H30 C C C C 9 123 126 127
4 H4E0T0C0D0 nnnhhl 2:1+1 8.88 I I M G 0.00 0.00 33.21 2.31 H20 H30 H30 H30 C C C C 9 126 127 131
4 H4E0T0C0D0 nnnhhh :3+1 1.46 I I G I 0.00 0.00 2.31 3.55 H20 H30 H30 H30 C C C C 9 126 131 134
4 H4E0T0C0D0 nnnnnh :2+1+1 3.92 I I I W 0.00 0.00 3.55 12.13 H20 H30 H30 H32 C C C C 9 126 134 140
4 H4E0T0C0D0 nnnnnn 1+1+1+1 3.52 I F I W 0.00 1.94 0.00 12.13 H20 H28 H30 H32 C C C C 9 93 126 140
4 H4E0T0C0D0 nnnhhl 2:1+1 1.32 I L A F 0.00 3.01 0.35 1.94 H20 H20 H20 H28 C C C C 9 12 13 93
4 H4E0T0C0D0 nnnnnh :2+1+1 4.27 I L F W 0.00 3.01 1.94 12.13 H20 H20 H28 H32 C C C C 9 12 93 140
4 H4E0T0C0D0 nnnhhl 2:1+1 13.51 I H A A 0.00 51.79 0.35 1.90 H20 H20 H20 H30 C C C C 9 10 13 123
4 H4E0T0C0D0 nnnhhl 2:1+1 23.66 H A E S 51.79 0.35 42.48 0.00 H20 H20 H20 H30 C C C C 10 13 14 119
4 H4E0T0C0D0 hnnnnh :2+:2 13.51 H A S A 51.79 0.35 0.00 1.90 H20 H20 H30 H30 C C C C 10 13 119 123
4 H4E0T0C0D0 hnnnnh :2+:2 49.92 H E K S 51.79 42.48 105.40 0.00 H20 H20 H30 H30 C C C C 10 14 116 119
4 H4E0T0C0D0 nnnhhl 2:1+1 50.88 H K S S 51.79 105.40 0.00 46.32 H20 H30 H30 H30 C C C C 10 116 119 120
4 H4E0T0C0D0 nnnhhl 2:1+1 25.00 H S S A 51.79 0.00 46.32 1.90 H20 H30 H30 H30 C C C C 10 119 120 123
3 H3E0T0C0D0 hhl 2:1 45.39 H S E 51.79 41.90 42.48 H20 H20 H20 C C C 10 11 14
4 H4E0T0C0D0 nnnhhl 2:1+1 23.71 S L H C 41.90 3.01 38.45 11.49 H20 H20 H20 H22 C C C C 11 12 15 34
3 H3E0T0C0D0 hhl 2:1 40.94 S E H 41.90 42.48 38.45 H20 H20 H20 C C C 11 14 15
4 H4E0T0C0D0 lnnnnh 2+:2 7.46 L Y L Q 3.01 1.03 1.28 24.50 H20 H20 H22 H22 C C C C 12 16 37 38
4 H4E0T0C0D0 nnnnnh :2+1+1 1.81 L Y L F 3.01 1.03 1.28 1.94 H20 H20 H22 H28 C C C C 12 16 37 93
4 H4E0T0C0D0 nnnhhl 2:1+1 4.26 L A C L 3.01 1.27 11.49 1.28 H20 H22 H22 H22 C C C C 12 33 34 37
4 H4E0T0C0D0 nnnnnh :2+1+1 4.42 L A L W 3.01 1.27 1.28 12.13 H20 H22 H22 H32 C C C C 12 33 37 140
4 H4E0T0C0D0 nnnhhl 2:1+1 10.07 L C L Q 3.01 11.49 1.28 24.50 H20 H22 H22 H22 C C C C 12 34 37 38
4 H4E0T0C0D0 nnnnnn 1+1+1+1 4.59 L L F W 3.01 1.28 1.94 12.13 H20 H22 H28 H32 C C C C 12 37 93 140
4 H4E0T0C0D0 hnnnnh :2+:2 19.36 L H C Q 3.01 38.45 11.49 24.50 H20 H20 H22 H22 C C C C 12 15 34 38
4 H4E0T0C0D0 nnnhhl 2:1+1 16.75 L H Y Q 3.01 38.45 1.03 24.50 H20 H20 H20 H22 C C C C 12 15 16 38
4 H3E0T0C1D0 lnnlnn 3+1 19.47 L S A C 3.01 62.13 1.27 11.49 H20 C21 H22 H22 C C C C 12 31 33 34
4 H4E0T0C0D0 nnnhhl 2:1+1 1.58 L A Y F 3.01 0.35 1.03 1.94 H20 H20 H20 H28 C C C C 12 13 16 93
4 H4E0T0C0D0 nnnhhl 2:1+1 1.32 A Y L F 0.35 1.03 1.97 1.94 H20 H20 H20 H28 C C C C 13 16 17 93
4 H4E0T0C0D0 nnnnnh :2+1+1 1.43 A L F V 0.35 1.97 1.94 1.47 H20 H20 H28 H30 C C C C 13 17 93 122
4 H4E0T0C0D0 nnnhhl 2:1+1 11.20 A E L S 0.35 42.48 1.97 0.00 H20 H20 H20 H30 C C C C 13 14 17 119
4 H4E0T0C0D0 hnnnnh :2+:2 0.95 A L S V 0.35 1.97 0.00 1.47 H20 H20 H30 H30 C C C C 13 17 119 122
4 H4E0T0C0D0 nnnhhl 2:1+1 0.93 A S V A 0.35 0.00 1.47 1.90 H20 H30 H30 H30 C C C C 13 119 122 123
4 H4E0T0C0D0 nnnhhl 2:1+1 0.93 A V A I 0.35 1.47 1.90 0.00 H20 H30 H30 H30 C C C C 13 122 123 126
4 H4E0T0C0D0 nnnnnh :2+1+1 0.94 A F V I 0.35 1.94 1.47 0.00 H20 H28 H30 H30 C C C C 13 93 122 126
4 H4E0T0C0D0 nnnhhl 2:1+1 21.34 E L Q Y 42.48 1.97 18.45 22.48 H20 H20 H20 H30 C C C C 14 17 18 115
4 H4E0T0C0D0 hnnnnh :2+:2 16.73 E L Y S 42.48 1.97 22.48 0.00 H20 H20 H30 H30 C C C C 14 17 115 119
4 H4E0T0C0D0 nnnhhl 2:1+1 42.59 E Y K S 42.48 22.48 105.40 0.00 H20 H30 H30 H30 C C C C 14 115 116 119
3 H3E0T0C0D0 hhl 2:1 33.13 E H Q 42.48 38.45 18.45 H20 H20 H20 C C C 14 15 18
4 H2E0T0C2D0 lnnnnh 2+:2 79.19 H Q A F 38.45 18.45 42.11 217.73 H20 H20 C21 C21 C C C C 15 18 25 26
3 H3E0T0C0D0 hhl 2:1 51.32 H Q Y 38.45 18.45 97.07 H20 H20 H20 C C C 15 18 19
4 H4E0T0C0D0 nnnhhl 2:1+1 40.26 H Y Y Q 38.45 1.03 97.07 24.50 H20 H20 H20 H22 C C C C 15 16 19 38
4 H1E0T0C3D0 llnlnn 3+1 98.18 H A F E 38.45 42.11 217.73 94.43 H20 C21 C21 C21 C C C C 15 25 26 27
4 H4E0T0C0D0 nnnhhl 2:1+1 6.70 Y L Q A 1.03 1.28 24.50 0.00 H20 H22 H22 H22 C C C C 16 37 38 41
4 H4E0T0C0D0 nnnnnh :2+1+1 1.06 Y L A F 1.03 1.28 0.00 1.94 H20 H22 H22 H28 C C C C 16 37 41 93
4 H4E0T0C0D0 nnnhhl 2:1+1 19.49 Y Q A F 1.03 24.50 0.00 52.42 H20 H22 H22 H22 C C C C 16 38 41 42
4 H4E0T0C0D0 nnnhhl 2:1+1 13.36 Y A F Q 1.03 0.00 52.42 0.00 H20 H22 H22 H22 C C C C 16 41 42 45
4 H4E0T0C0D0 nnnnnh :2+1+1 0.26 Y A Q A 1.03 0.00 0.00 0.00 H20 H22 H22 H28 C C C C 16 41 45 94
4 H4E0T0C0D0 lnnnnn 2+1+1 0.74 Y A F A 1.03 0.00 1.94 0.00 H20 H22 H28 H28 C C C C 16 41 93 94
4 H4E0T0C0D0 hnnnnh :2+:2 43.75 Y Y Q F 1.03 97.07 24.50 52.42 H20 H20 H22 H22 C C C C 16 19 38 42
4 H4E0T0C0D0 nnnhhl 2:1+1 41.38 Y Y V F 1.03 97.07 15.01 52.42 H20 H20 H20 H22 C C C C 16 19 20 42
4 H4E0T0C0D0 hnnnnh :2+:2 17.12 Y V F Q 1.03 15.01 52.42 0.00 H20 H20 H22 H22 C C C C 16 20 42 45
4 H4E0T0C0D0 nnnnnh :2+1+1 4.01 Y V Q G 1.03 15.01 0.00 0.00 H20 H20 H22 H28 C C C C 16 20 45 97
4 H4E0T0C0D0 nnnhhl 2:1+1 4.50 Y L V G 1.03 1.97 15.01 0.00 H20 H20 H20 H28 C C C C 16 17 20 97
4 H4E0T0C0D0 lnnnnh 2+:2 1.23 Y L F G 1.03 1.97 1.94 0.00 H20 H20 H28 H28 C C C C 16 17 93 97
4 H4E0T0C0D0 nnnhhl 2:1+1 0.74 Y F A G 1.03 1.94 0.00 0.00 H20 H28 H28 H28 C C C C 16 93 94 97
4 H4E0T0C0D0 nnnnnh :2+1+1 0.26 Y Q A G 1.03 0.00 0.00 0.00 H20 H22 H28 H28 C C C C 16 45 94 97
4 H4E0T0C0D0 nnnhhl 2:1+1 17.67 L V L L 1.97 15.01 53.71 0.00 H20 H20 H20 H28 C C C C 17 20 21 100
4 H4E0T0C0D0 hnnnnh :2+:2 4.25 L V G L 1.97 15.01 0.00 0.00 H20 H20 H28 H28 C C C C 17 20 97 100
4 H4E0T0C0D0 nnnhhl 2:1+1 0.49 L G G L 1.97 0.00 0.00 0.00 H20 H28 H28 H28 C C C C 17 96 97 100
4 H4E0T0C0D0 nnnnnh :2+1+1 0.49 L G L V 1.97 0.00 0.00 0.00 H20 H28 H28 H30 C C C C 17 96 100 118
4 H4E0T0C0D0 nnnnnh :2+1+1 19.54 L L L Y 1.97 53.71 0.00 22.48 H20 H20 H28 H30 C C C C 17 21 100 115
4 H4E0T0C0D0 nnnnnh :2+1+1 6.11 L L Y V 1.97 0.00 22.48 0.00 H20 H28 H30 H30 C C C C 17 100 115 118
4 H4E0T0C0D0 nnnhhl 2:1+1 0.98 L F G G 1.97 1.94 0.00 0.00 H20 H28 H28 H28 C C C C 17 93 96 97
4 H4E0T0C0D0 nnnnnh :2+1+1 1.34 L F G V 1.97 1.94 0.00 1.47 H20 H28 H28 H30 C C C C 17 93 96 122
4 H4E0T0C0D0 nnnhhl 2:1+1 24.15 L Q L Y 1.97 18.45 53.71 22.48 H20 H20 H20 H30 C C C C 17 18 21 115
4 H4E0T0C0D0 nnnhhl 2:1+1 6.11 L Y V S 1.97 22.48 0.00 0.00 H20 H30 H30 H30 C C C C 17 115 118 119
4 H4E0T0C0D0 nnnhhl 2:1+1 0.86 L V S V 1.97 0.00 0.00 1.47 H20 H30 H30 H30 C C C C 17 118 119 122
4 H4E0T0C0D0 nnnnnh :2+1+1 0.86 L G V V 1.97 0.00 0.00 1.47 H20 H28 H30 H30 C C C C 17 96 118 122
4 H2E0T0C2D0 lnnnnn 2+1+1 52.78 Q V P Y 18.45 51.57 118.61 22.48 H20 C21 C21 H30 C C C C 18 23 24 115
4 H3E0T0C1D0 nnnlnh 2:1+1 36.55 Q L V Y 18.45 53.71 51.57 22.48 H20 H20 C21 H30 C C C C 18 21 23 115
3 H1E0T0C2D0 nnl 2+1 37.38 Q V A 18.45 51.57 42.11 H20 C21 C21 C C C 18 23 25
4 H4E0T0C0D0 nnnhhl 2:1+1 73.70 Y Q R F 97.07 24.50 120.81 52.42 H20 H22 H22 H22 C C C C 19 38 39 42
3 H2E0T0C1D0 lnl 3 89.58 Y V Q 97.07 15.01 156.66 H20 H20 C21 C C C 19 20 22
4 H4E0T0C0D0 nnnnnh :2+1+1 36.84 V F Q K 15.01 52.42 0.00 79.94 H20 H22 H22 H28 C C C C 20 42 45 101
4 H4E0T0C0D0 nnnnnh :2+1+1 23.74 V Q G K 15.01 0.00 0.00 79.94 H20 H22 H28 H28 C C C C 20 45 97 101
4 H4E0T0C0D0 nnnhhl 2:1+1 23.74 V G L K 15.01 0.00 0.00 79.94 H20 H28 H28 H28 C C C C 20 97 100 101
4 H4E0T0C0D0 lnnnnl 2+2 37.16 V L L K 15.01 53.71 0.00 79.94 H20 H20 H28 H28 C C C C 20 21 100 101
3 H2E0T0C1D0 lll 3 75.13 V L Q 15.01 53.71 156.66 H20 H20 C21 C C C 20 21 22
4 H4E0T0C0D0 nnnhhl 2:1+1 55.23 L L K K 53.71 0.00 79.94 87.28 H20 H28 H28 H28 C C C C 21 100 101 104
4 H4E0T0C0D0 nnnnnh :2+1+1 40.87 L L K Y 53.71 0.00 87.28 22.48 H20 H28 H28 H30 C C C C 21 100 104 115
3 H1E0T0C2D0 lll 3 87.31 L Q V 53.71 156.66 51.57 H20 C21 C21 C C C 21 22 23
2 H0E0T0C2D0 l 2 108.25 E P 94.43 122.08 C21 C21 C C 27 30
4 H2E0T0C2D0 lnnnnl 2+2 79.75 P S C R 122.08 62.13 11.49 123.28 C21 C21 H22 H22 C C C C 30 31 34 35
4 H3E0T0C1D0 nnnhhl 2:1+1 70.34 P C R Q 122.08 11.49 123.28 24.50 C21 H22 H22 H22 C C C C 30 34 35 38
3 H2E0T0C1D0 lll 3 48.64 S Q A 62.13 82.52 1.27 C21 H22 H22 C C C 31 32 33
3 H2E0T0C1D0 nhl 2:1 89.31 S Q R 62.13 82.52 123.28 C21 H22 H22 C C C 31 32 35
4 H4E0T0C0D0 nnnhhl 2:1+1 28.05 Q A V I 82.52 1.27 10.03 18.37 H22 H22 H22 H32 C C C C 32 33 36 145
3 H3E0T0C0D0 hhl 2:1 71.94 Q R V 82.52 123.28 10.03 H22 H22 H22 C C C 32 35 36
4 H4E0T0C0D0 hnnnnh :2+:2 3.71 A L W F 1.27 1.28 12.13 0.18 H22 H22 H32 H32 C C C C 33 37 140 144
4 H4E0T0C0D0 nnnhhl 2:1+1 3.19 A V L F 1.27 10.03 1.28 0.18 H22 H22 H22 H32 C C C C 33 36 37 144
4 H4E0T0C0D0 nnnhhl 2:1+1 31.40 A W E I 1.27 12.13 93.82 18.37 H22 H32 H32 H32 C C C C 33 140 141 145
4 H4E0T0C0D0 lnnnnh 2+:2 7.46 A V F I 1.27 10.03 0.18 18.37 H22 H22 H32 H32 C C C C 33 36 144 145
4 H4E0T0C0D0 nnnhhl 2:1+1 7.99 A W F I 1.27 12.13 0.18 18.37 H22 H32 H32 H32 C C C C 33 140 144 145
3 H3E0T0C0D0 hhl 2:1 89.53 R Q R 123.28 24.50 120.81 H22 H22 H22 C C C 35 38 39
3 H3E0T0C0D0 hhl 2:1 84.71 R V R 123.28 10.03 120.81 H22 H22 H22 C C C 35 36 39
4 H4E0T0C0D0 nnnhhl 2:1+1 34.59 V R V F 10.03 120.81 4.28 3.22 H22 H22 H22 H32 C C C C 36 39 40 148
4 H3E0T0C1D0 lnnnnh 2+:2 55.80 V R F E 10.03 120.81 3.22 89.12 H22 H22 H32 C33 C C C C 36 39 148 149
4 H4E0T0C0D0 hnnnnh :2+:2 4.43 V V F F 10.03 4.28 0.18 3.22 H22 H22 H32 H32 C C C C 36 40 144 148
4 H4E0T0C0D0 nnnhhl 2:1+1 7.95 V F I F 10.03 0.18 18.37 3.22 H22 H32 H32 H32 C C C C 36 144 145 148
4 H3E0T0C1D0 nnnlnh 2:1+1 30.19 V I F E 10.03 18.37 3.22 89.12 H22 H32 H32 C33 C C C C 36 145 148 149
4 H4E0T0C0D0 nnnhhl 2:1+1 3.94 V L V F 10.03 1.28 4.28 0.18 H22 H22 H22 H32 C C C C 36 37 40 144
4 H4E0T0C0D0 nnnhhl 2:1+1 1.39 L V A V 1.28 4.28 0.00 0.00 H22 H22 H22 H28 C C C C 37 40 41 90
4 H4E0T0C0D0 hnnnnh :2+:2 0.80 L A V F 1.28 0.00 0.00 1.94 H22 H22 H28 H28 C C C C 37 41 90 93
4 H4E0T0C0D0 nnnnnh :2+1+1 1.44 L V V F 1.28 4.28 0.00 0.18 H22 H22 H28 H32 C C C C 37 40 90 144
3 H3E0T0C0D0 hhl 2:1 73.97 R F S 120.81 52.42 48.69 H22 H22 H22 C C C 39 42 43
3 H3E0T0C0D0 hhl 2:1 57.93 R V S 120.81 4.28 48.69 H22 H22 H22 C C C 39 40 43
4 H4E0T0C0D0 nnnhhl 2:1+1 1.12 V A V V 4.28 0.00 0.19 0.00 H22 H22 H22 H28 C C C C 40 41 44 90
4 H4E0T0C0D0 nnnnnh :2+1+1 2.28 V V V L 4.28 0.19 0.00 4.64 H22 H22 H28 H35 C C C D 40 44 90 148
4 H4E0T0C0D0 nnnnnh :2+1+1 1.92 V V F F 4.28 0.00 0.18 3.22 H22 H28 H32 H32 C C C C 40 90 144 148
4 H4E0T0C0D0 nnnnnn 1+1+1+1 3.04 V V F L 4.28 0.00 3.22 4.64 H22 H28 H32 H35 C C C D 40 90 148 148
4 H3E0T0C1D0 nnnnnn 1+1+1+1 18.05 V F L Y 4.28 3.22 4.64 60.07 H22 H32 H35 C36 C C D D 40 148 148 152
4 H4E0T0C0D0 nnnhhl 2:1+1 0.05 A V Q A 0.00 0.19 0.00 0.00 H22 H22 H22 H28 C C C C 41 44 45 94
4 H4E0T0C0D0 hnnnnh :2+:2 0.05 A V V A 0.00 0.19 0.00 0.00 H22 H22 H28 H28 C C C C 41 44 90 94
4 H4E0T0C0D0 nnnhhl 2:1+1 0.48 A V F A 0.00 0.00 1.94 0.00 H22 H28 H28 H28 C C C C 41 90 93 94
4 H4E0T0C0D0 hhhlhh 2:1:1 51.56 F Q K E 52.42 0.00 105.32 48.49 H22 H22 H22 H22 C C C C 42 45 46 49
4 H4E0T0C0D0 nnnhhh :3+1 45.21 F Q E K 52.42 0.00 48.49 79.94 H22 H22 H22 H28 C C C C 42 45 49 101
3 H3E0T0C0D0 hhl 2:1 68.81 F S K 52.42 48.69 105.32 H22 H22 H22 C C C 42 43 46
3 H3E0T0C0D0 hhl 2:1 58.47 S K E 48.69 105.32 21.41 H22 H22 H22 C C C 43 46 47
4 H4E0T0C0D0 hnnnnh :2+:2 0.38 V V L I 0.19 0.11 0.00 1.23 H22 H22 H35 H35 C C D D 44 48 141 144
4 H4E0T0C0D0 nnnhhl 2:1+1 5.74 V E V I 0.19 21.41 0.11 1.23 H22 H22 H22 H35 C C C D 44 47 48 144
4 H4E0T0C0D0 nnnhhl 2:1+1 0.07 V Q V A 0.19 0.00 0.11 0.00 H22 H22 H22 H28 C C C C 44 45 48 94
4 H4E0T0C0D0 nnnhhl 2:1+1 0.05 V V T A 0.19 0.00 0.00 0.00 H22 H28 H28 H28 C C C C 44 90 91 94
4 H4E0T0C0D0 lnnnnn 2+1+1 1.21 V V T L 0.19 0.00 0.00 4.64 H22 H28 H28 H35 C C C D 44 90 91 148
4 H4E0T0C0D0 nnnnnh :2+1+1 0.35 V T L I 0.19 0.00 0.00 1.23 H22 H28 H35 H35 C C D D 44 91 141 144
4 H4E0T0C0D0 nnnnnh :2+1+1 1.51 V T I L 0.19 0.00 1.23 4.64 H22 H28 H35 H35 C C D D 44 91 144 148
4 H4E0T0C0D0 nnnhhl 2:1+1 12.70 Q V E V 0.00 0.11 48.49 2.21 H22 H22 H22 H28 C C C C 45 48 49 98
4 H4E0T0C0D0 hnnnnh :2+:2 0.58 Q V A V 0.00 0.11 0.00 2.21 H22 H22 H28 H28 C C C C 45 48 94 98
4 H4E0T0C0D0 nnnhhl 2:1+1 0.55 Q A G V 0.00 0.00 0.00 2.21 H22 H28 H28 H28 C C C C 45 94 97 98
4 H4E0T0C0D0 nnnhhl 2:1+1 20.54 Q G V K 0.00 0.00 2.21 79.94 H22 H28 H28 H28 C C C C 45 97 98 101
4 H4E0T0C0D0 hnnnnh :2+:2 32.66 Q E V K 0.00 48.49 2.21 79.94 H22 H22 H28 H28 C C C C 45 49 98 101
3 H3E0T0C0D0 hhl 2:1 91.69 K E K 105.32 48.49 121.25 H22 H22 H22 C C C 46 49 50
3 H3E0T0C0D0 hhl 2:1 82.66 K E K 105.32 21.41 121.25 H22 H22 H22 C C C 46 47 50
4 H3E0T0C1D0 lnnnnn 2+1+1 5.82 E V L I 21.41 0.11 0.53 1.23 H22 H22 C23 H35 C C C D 47 48 52 144
3 H2E0T0C1D0 nhl 2:1 11.08 E N L 21.41 11.29 0.53 H22 H22 C23 C C C 47 51 52
3 H3E0T0C0D0 hhl 2:1 51.32 E K N 21.41 121.25 11.29 H22 H22 H22 C C C 47 50 51
4 H4E0T0C0D0 nnnnnh :2+1+1 3.69 V L F V 0.11 12.44 0.00 2.21 H22 H24 H28 H28 C C C C 48 56 95 98
4 H4E0T0C0D0 nnnnnn 1+1+1+1 3.14 V L F I 0.11 12.44 0.00 0.00 H22 H24 H28 H35 C C C D 48 56 95 137
4 H4E0T0C0D0 lnnnnn 2+1+1 15.81 V E L V 0.11 48.49 12.44 2.21 H22 H22 H24 H28 C C C C 48 49 56 98
4 H3E0T0C1D0 nnnnnn 1+1+1+1 3.27 V L L I 0.11 0.53 12.44 0.00 H22 C23 H24 H35 C C C D 48 52 56 137
4 H4E0T0C0D0 nnnhhl 2:1+1 0.58 V A F V 0.11 0.00 0.00 2.21 H22 H28 H28 H28 C C C C 48 94 95 98
4 H3E0T0C1D0 nnnnnh :2+1+1 0.16 V L I L 0.11 0.53 0.00 0.00 H22 C23 H35 H35 C C D D 48 52 137 141
4 H3E0T0C1D0 nnnnnh :2+1+1 0.47 V L L I 0.11 0.53 0.00 1.23 H22 C23 H35 H35 C C D D 48 52 141 144
4 H4E0T0C0D0 nnnnnh :2+1+1 0.03 V F I L 0.11 0.00 0.00 0.00 H22 H28 H35 H35 C C D D 48 95 137 141
2 H2E0T0C0D0 n 1+1 81.71 K K 121.25 42.17 H22 H24 C C 50 53
4 H3E0T0C1D0 lnnnnn 2+1+1 13.98 L Y L I 0.53 42.97 12.44 0.00 C23 H24 H24 H35 C C C D 52 55 56 137
4 H3E0T0C1D0 lnnnnn 2+1+1 25.58 L Y E I 0.53 42.97 58.83 0.00 C23 H24 H35 H35 C C D D 52 55 136 137
4 H3E0T0C1D0 nnnhhl 2:1+1 16.96 L E I Q 0.53 58.83 0.00 8.47 C23 H35 H35 H35 C D D D 52 136 137 140
4 H3E0T0C1D0 nnnhhl 2:1+1 2.25 L I Q L 0.53 0.00 8.47 0.00 C23 H35 H35 H35 C D D D 52 137 140 141
4 H3E0T0C1D0 nnnhhl 2:1+1 2.56 L Q L I 0.53 8.47 0.00 1.23 C23 H35 H35 H35 C D D D 52 140 141 144
3 H2E0T0C1D0 nhl 2:1 56.10 K L D 42.17 12.44 113.68 H24 H24 C25 C C C 53 56 57
3 H2E0T0C1D0 nnl 2+1 68.94 K S D 42.17 50.96 113.68 H24 H24 C25 C C C 53 54 57
3 H1E0T0C2D0 nnl 2+1 81.45 S D D 50.96 113.68 79.72 H24 C25 C25 C C C 54 57 58
3 H2E0T0C1D0 nnl 2+1 57.88 S Y D 50.96 42.97 79.72 H24 H24 C25 C C C 54 55 58
4 H2E0T0C2D0 lnnnnn 2+1+1 48.44 Y D F W 42.97 79.72 17.27 53.81 H24 C25 C25 H35 C C C D 55 58 59 133
4 H3E0T0C1D0 nnnnnh :2+1+1 28.51 Y F W I 42.97 17.27 53.81 0.00 H24 C25 H35 H35 C C D D 55 59 133 137
4 H3E0T0C1D0 nnnlnh 2:1+1 72.17 Y E W E 42.97 133.05 53.81 58.83 H24 C34 H35 H35 C D D D 55 132 133 136
4 H4E0T0C0D0 nnnhhl 2:1+1 38.90 Y W E I 42.97 53.81 58.83 0.00 H24 H35 H35 H35 C D D D 55 133 136 137
4 H3E0T0C1D0 lnnnnn 2+1+1 18.17 Y L F I 42.97 12.44 17.27 0.00 H24 H24 C25 H35 C C C D 55 56 59 137
4 H3E0T0C1D0 nnnnnn 1+1+1+1 7.43 L F F I 12.44 17.27 0.00 0.00 H24 C25 H28 H35 C C C D 56 59 95 137
3 H2E0T0C1D0 nnn 1+1+1 18.65 L F K 12.44 17.27 26.24 H24 C25 H28 C C C 56 59 102
3 H2E0T0C1D0 nnl 2+1 50.79 L D K 12.44 113.68 26.24 H24 C25 H28 C C C 56 57 102
3 H3E0T0C0D0 nhn :2+1 13.63 L V K 12.44 2.21 26.24 H24 H28 H28 C C C 56 98 102
5 H2E0T0C3D0 llnnlnnnnh 3+:2 36.01 F H V K E 17.27 107.74 0.00 26.24 28.80 C25 C25 C25 H28 H28 C C C C C 59 60 61 102 106
4 H1E0T0C3D0 llnlnn 3+1 33.30 F H V I 17.27 107.74 0.00 8.20 C25 C25 C25 H26 C C C C 59 60 61 70
4 H2E0T0C2D0 lnnnnn 2+1+1 6.37 F V I L 17.27 0.00 8.20 0.00 C25 C25 H26 H28 C C C C 59 61 70 99
4 H2E0T0C2D0 lnnnnh 2+:2 10.88 F V L K 17.27 0.00 0.00 26.24 C25 C25 H28 H28 C C C C 59 61 99 102
4 H3E0T0C1D0 nnnnnh :2+1+1 6.37 F I F L 17.27 8.20 0.00 0.00 C25 H26 H28 H28 C C C C 59 70 95 99
3 H2E0T0C1D0 nnn 1+1+1 26.43 F I W 17.27 8.20 53.81 C25 H26 H35 C C D 59 70 133
3 H1E0T0C2D0 nnl 2+1 67.45 H E E 107.74 65.80 28.80 C25 C25 H28 C C C 60 62 106
4 H3E0T0C1D0 nnnnnh :2+1+1 0.02 V A L L 0.00 0.08 0.00 0.00 C25 H26 H28 H28 C C C C 61 67 99 103
4 H2E0T0C2D0 lnnnnn 2+1+1 7.41 V S A L 0.00 29.58 0.08 0.00 C25 C25 H26 H28 C C C C 61 63 67 103
4 H3E0T0C1D0 nnnhhl 2:1+1 6.56 V L K L 0.00 0.00 26.24 0.00 C25 H28 H28 H28 C C C C 61 99 102 103
4 H3E0T0C1D0 nnnhhl 2:1+1 13.76 V K L E 0.00 26.24 0.00 28.80 C25 H28 H28 H28 C C C C 61 102 103 106
4 H2E0T0C2D0 nnnlnh 2:1+1 15.46 V L E Q 0.00 0.00 28.80 33.04 C25 H28 H28 C29 C C C C 61 103 106 107
4 H1E0T0C3D0 lnnnnn 2+1+1 15.65 V S L Q 0.00 29.58 0.00 33.04 C25 C25 H28 C29 C C C C 61 63 103 107
4 H3E0T0C1D0 nnnhhl 2:1+1 9.91 V T A I 0.00 31.35 0.08 8.20 C25 H26 H26 H26 C C C C 61 66 67 70
4 H2E0T0C2D0 lnnnnl 2+2 15.25 V S T A 0.00 29.58 31.35 0.08 C25 C25 H26 H26 C C C C 61 63 66 67
4 H3E0T0C1D0 nnnnnh :2+1+1 2.07 V A I L 0.00 0.08 8.20 0.00 C25 H26 H26 H28 C C C C 61 67 70 99
4 H2E0T0C2D0 nnnlnh 2:1+1 31.91 E L E Q 65.80 0.00 28.80 33.04 C25 H28 H28 C29 C C C C 62 103 106 107
4 H1E0T0C3D0 lnnnnn 2+1+1 32.10 E S L Q 65.80 29.58 0.00 33.04 C25 C25 H28 C29 C C C C 62 63 103 107
4 H1E0T0C3D0 llnlnn 3+1 66.38 E E Q I 65.80 28.80 33.04 137.90 C25 H28 C29 C29 C C C C 62 106 107 108
4 H0E0T0C4D0 llnlnn 3+1 75.63 E Q I A 65.80 33.04 137.90 65.79 C25 C29 C29 C29 C C C C 62 107 108 109
3 H1E0T0C2D0 nnl 2+1 42.24 E S T 65.80 29.58 31.35 C25 C25 H26 C C C 62 63 66
4 H3E0T0C1D0 nnnlnh 2:1+1 12.12 S I A L 29.58 18.82 0.08 0.00 C25 H26 H26 H28 C C C C 63 64 67 103
4 H2E0T0C2D0 lnnnnn 2+1+1 20.36 S I L Q 29.58 18.82 0.00 33.04 C25 H26 H28 C29 C C C C 63 64 103 107
3 H2E0T0C1D0 lll 3 45.95 S I D 29.58 18.82 89.45 C25 H26 H26 C C C 63 64 65
3 H2E0T0C1D0 lnl 3 50.13 S D T 29.58 89.45 31.35 C25 H26 H26 C C C 63 65 66
4 H3E0T0C1D0 nnnnnn 1+1+1+1 12.98 I L Q A 18.82 0.00 33.04 0.08 H26 H28 C29 H30 C C C C 64 103 107 114
4 H4E0T0C0D0 nnnnnh :2+1+1 4.72 I L A V 18.82 0.00 0.08 0.00 H26 H28 H30 H30 C C C C 64 103 114 118
4 H2E0T0C2D0 nnnnnn 1+1+1+1 20.14 I Q D A 18.82 33.04 28.64 0.08 H26 C29 C29 H30 C C C C 64 107 111 114
4 H3E0T0C1D0 nnnnnh :2+1+1 27.39 I D A Q 18.82 28.64 0.08 62.03 H26 C29 H30 H30 C C C C 64 111 114 117
4 H4E0T0C0D0 nnnhhl 2:1+1 20.23 I A Q V 18.82 0.08 62.03 0.00 H26 H30 H30 H30 C C C C 64 114 117 118
4 H4E0T0C0D0 nnnnnh :2+1+1 4.72 I A L V 18.82 0.08 0.00 0.00 H26 H26 H28 H30 C C C C 64 67 103 118
4 H4E0T0C0D0 hnnnnh :2+:2 7.53 I A V F 18.82 0.08 0.00 11.22 H26 H26 H30 H30 C C C C 64 67 118 121
4 H4E0T0C0D0 nnnhhl 2:1+1 33.84 I A R F 18.82 0.08 105.24 11.22 H26 H26 H26 H30 C C C C 64 67 68 121
4 H4E0T0C0D0 hnnnnh :2+:2 49.33 I R Q F 18.82 105.24 62.03 11.22 H26 H26 H30 H30 C C C C 64 68 117 121
3 H3E0T0C0D0 hhl 2:1 71.17 I D R 18.82 89.45 105.24 H26 H26 H26 C C C 64 65 68
4 H4E0T0C0D0 nnnhhl 2:1+1 23.02 I Q V F 18.82 62.03 0.00 11.22 H26 H30 H30 H30 C C C C 64 117 118 121
3 H3E0T0C0D0 hhl 2:1 98.87 D R I 89.45 105.24 101.91 H26 H26 H26 C C C 65 68 69
3 H3E0T0C0D0 hhl 2:1 74.24 D T I 89.45 31.35 101.91 H26 H26 H26 C C C 65 66 69
3 H3E0T0C0D0 hhl 2:1 47.15 T I I 31.35 101.91 8.20 H26 H26 H26 C C C 66 69 70
4 H4E0T0C0D0 nnnhhl 2:1+1 3.02 A I F L 0.08 8.20 3.81 0.00 H26 H26 H26 H28 C C C C 67 70 71 99
4 H4E0T0C0D0 nnnnnh :2+1+1 3.78 A F L F 0.08 3.81 0.00 11.22 H26 H26 H28 H30 C C C C 67 71 99 121
4 H4E0T0C0D0 nnnnnh :2+1+1 0.02 A L L V 0.08 0.00 0.00 0.00 H26 H28 H28 H30 C C C C 67 99 103 118
4 H4E0T0C0D0 nnnnnh :2+1+1 2.83 A L V F 0.08 0.00 0.00 11.22 H26 H28 H30 H30 C C C C 67 99 118 121
4 H4E0T0C0D0 nnnhhl 2:1+1 30.09 A R F F 0.08 105.24 3.81 11.22 H26 H26 H26 H30 C C C C 67 68 71 121
3 H3E0T0C0D0 hhl 2:1 63.57 R F N 105.24 3.81 81.67 H26 H26 H26 C C C 68 71 72
3 H3E0T0C0D0 hhl 2:1 96.27 R I N 105.24 101.91 81.67 H26 H26 H26 C C C 68 69 72
3 H3E0T0C0D0 hhl 2:1 86.34 I N Q 101.91 81.67 75.45 H26 H26 H26 C C C 69 72 73
3 H3E0T0C0D0 hhl 2:1 61.85 I I Q 101.91 8.20 75.45 H26 H26 H26 C C C 69 70 73
4 H4E0T0C0D0 nnnhhl 2:1+1 34.37 I Q V W 8.20 75.45 0.00 53.81 H26 H26 H26 H35 C C C D 70 73 74 133
4 H4E0T0C0D0 nnnhhl 2:1+1 3.00 I F V F 8.20 3.81 0.00 0.00 H26 H26 H26 H28 C C C C 70 71 74 95
4 H4E0T0C0D0 lnnnnh 2+:2 3.00 I F F L 8.20 3.81 0.00 0.00 H26 H26 H28 H28 C C C C 70 71 95 99
4 H4E0T0C0D0 hnnnnh :2+:2 0.95 F M I F 3.81 0.00 0.00 0.00 H26 H26 H28 H28 C C C C 71 75 92 95
4 H4E0T0C0D0 nnnnnh :2+1+1 4.86 F M I F 3.81 0.00 0.00 15.62 H26 H26 H28 H30 C C C C 71 75 92 125
4 H4E0T0C0D0 nnnhhl 2:1+1 25.28 F N M F 3.81 81.67 0.00 15.62 H26 H26 H26 H30 C C C C 71 72 75 125
4 H4E0T0C0D0 nnnhhl 2:1+1 0.95 F V M F 3.81 0.00 0.00 0.00 H26 H26 H26 H28 C C C C 71 74 75 95
4 H4E0T0C0D0 nnnhhl 2:1+1 0.95 F I F G 3.81 0.00 0.00 0.00 H26 H28 H28 H28 C C C C 71 92 95 96
4 H4E0T0C0D0 nnnnnh :2+1+1 1.32 F I G V 3.81 0.00 0.00 1.47 H26 H28 H28 H30 C C C C 71 92 96 122
4 H4E0T0C0D0 nnnhhl 2:1+1 0.95 F F G L 3.81 0.00 0.00 0.00 H26 H28 H28 H28 C C C C 71 95 96 99
4 H4E0T0C0D0 nnnnnh :2+1+1 3.76 F G L F 3.81 0.00 0.00 11.22 H26 H28 H28 H30 C C C C 71 96 99 121
4 H4E0T0C0D0 lnnnnn 2+1+1 4.12 F G F V 3.81 0.00 11.22 1.47 H26 H28 H30 H30 C C C C 71 96 121 122
4 H4E0T0C0D0 nnnhhl 2:1+1 8.03 F F V F 3.81 11.22 1.47 15.62 H26 H30 H30 H30 C C C C 71 121 122 125
4 H4E0T0C0D0 nnnnnh :2+1+1 5.22 F I V F 3.81 0.00 1.47 15.62 H26 H28 H30 H30 C C C C 71 92 122 125
4 H4E0T0C0D0 nnnhhl 2:1+1 38.12 N M E F 81.67 0.00 55.18 15.62 H26 H26 H26 H30 C C C C 72 75 76 125
3 H3E0T0C0D0 hhl 2:1 70.77 N Q E 81.67 75.45 55.18 H26 H26 H26 C C C 72 73 76
4 H3E0T0C1D0 llnlnn 3+1 66.76 Q E W A 75.45 133.05 53.81 4.72 H26 C34 H35 H35 C D D D 73 132 133 134
4 H4E0T0C0D0 lnnnnl 2+2 33.49 Q V W A 75.45 0.00 53.81 4.72 H26 H26 H35 H35 C C D D 73 74 133 134
4 H4E0T0C0D0 nnnhhl 2:1+1 30.12 Q V K A 75.45 0.00 40.32 4.72 H26 H26 H26 H35 C C C D 73 74 77 134
3 H3E0T0C0D0 hhl 2:1 56.98 Q E K 75.45 55.18 40.32 H26 H26 H26 C C C 73 76 77
4 H4E0T0C0D0 nnnhhl 2:1+1 14.63 V W A I 0.00 53.81 4.72 0.00 H26 H35 H35 H35 C D D D 74 133 134 137
4 H4E0T0C0D0 nnnhhl 2:1+1 1.18 V A I G 0.00 4.72 0.00 0.00 H26 H35 H35 H35 C D D D 74 134 137 138
4 H4E0T0C0D0 nnnnnh :2+1+1 0.00 V F I L 0.00 0.00 0.00 0.00 H26 H28 H35 H35 C C D D 74 95 137 141
4 H4E0T0C0D0 nnnhhl 2:1+1 0.00 V I G L 0.00 0.00 0.00 0.00 H26 H35 H35 H35 C D D D 74 137 138 141
4 H4E0T0C0D0 hnnnnh :2+:2 11.26 V K A G 0.00 40.32 4.72 0.00 H26 H26 H35 H35 C C D D 74 77 134 138
4 H4E0T0C0D0 nnnhhl 2:1+1 10.08 V K E G 0.00 40.32 0.00 0.00 H26 H26 H26 H35 C C C D 74 77 78 138
4 H4E0T0C0D0 hnnnnh :2+:2 0.00 V E G L 0.00 0.00 0.00 0.00 H26 H26 H35 H35 C C D D 74 78 138 141
4 H4E0T0C0D0 nnnhhl 2:1+1 0.00 V M E L 0.00 0.00 0.00 0.00 H26 H26 H26 H35 C C C D 74 75 78 141
4 H4E0T0C0D0 lnnnnn 2+1+1 0.00 V M F L 0.00 0.00 0.00 0.00 H26 H26 H28 H35 C C C D 74 75 95 141
5 H5E0T0C0D0 lnnnnnnlhh 2:1+2 4.24 M E F T I 0.00 0.00 21.21 0.00 0.00 H26 H26 H26 H28 H28 C C C C C 75 78 79 91 92
4 H4E0T0C0D0 nnnnnh :2+1+1 9.21 M F I F 0.00 21.21 0.00 15.62 H26 H26 H28 H30 C C C C 75 79 92 125
4 H4E0T0C0D0 nnnhhl 2:1+1 23.00 M E F F 0.00 55.18 21.21 15.62 H26 H26 H26 H30 C C C C 75 76 79 125
4 H4E0T0C0D0 nnnhhl 2:1+1 0.00 M T I F 0.00 0.00 0.00 0.00 H26 H28 H28 H28 C C C C 75 91 92 95
4 H4E0T0C0D0 nnnnnh :2+1+1 0.00 M T F L 0.00 0.00 0.00 0.00 H26 H28 H28 H35 C C C D 75 91 95 141
4 H4E0T0C0D0 nnnnnh :2+1+1 0.00 M E T L 0.00 0.00 0.00 0.00 H26 H26 H28 H35 C C C D 75 78 91 141
3 H2E0T0C1D0 nnl 2+1 69.38 E K E 55.18 40.32 112.65 H26 H26 C27 C C C 76 77 80
4 H4E0T0C0D0 nnnhhl 2:1+1 34.82 K A R G 40.32 4.72 94.25 0.00 H26 H35 H35 H35 C D D D 77 134 135 138
4 H4E0T0C0D0 nnnhhl 2:1+1 35.86 K R G A 40.32 94.25 0.00 8.89 H26 H35 H35 H35 C D D D 77 135 138 139
4 H4E0T0C0D0 lnnnnh 2+:2 22.18 K E G R 40.32 0.00 0.00 48.38 H26 H26 H35 H35 C C D D 77 78 138 142
4 H4E0T0C0D0 nnnhhl 2:1+1 24.40 K G A R 40.32 0.00 8.89 48.38 H26 H35 H35 H35 C D D D 77 138 139 142
3 H2E0T0C1D0 nnn 1+1+1 67.12 K E R 40.32 112.65 48.38 H26 C27 H35 C C D 77 80 142
5 H5E0T0C0D0 lnnnnnnlhh 2:1+2 4.58 E F R T I 0.00 21.21 1.68 0.00 0.00 H26 H26 H28 H28 H28 C C C C C 78 79 88 91 92
4 H3E0T0C1D0 lnnlnn 3+1 20.33 E F D R 0.00 21.21 58.41 1.68 H26 H26 C27 H28 C C C C 78 79 81 88
4 H3E0T0C1D0 nnnnnn 1+1+1+1 27.12 E D R R 0.00 58.41 1.68 48.38 H26 C27 H28 H35 C C C D 78 81 88 142
4 H4E0T0C0D0 nnnnnh :2+1+1 12.52 E R R A 0.00 1.68 48.38 0.00 H26 H28 H35 H35 C C D D 78 88 142 145
4 H4E0T0C0D0 nnnnnh :2+1+1 0.42 E R T A 0.00 1.68 0.00 0.00 H26 H28 H28 H35 C C C D 78 88 91 145
4 H4E0T0C0D0 nnnhhl 2:1+1 12.10 E G L R 0.00 0.00 0.00 48.38 H26 H35 H35 H35 C D D D 78 138 141 142
4 H4E0T0C0D0 nnnhhl 2:1+1 12.10 E L R A 0.00 0.00 48.38 0.00 H26 H35 H35 H35 C D D D 78 141 142 145
4 H4E0T0C0D0 nnnnnh :2+1+1 0.00 E T L A 0.00 0.00 0.00 0.00 H26 H28 H35 H35 C C D D 78 91 141 145
4 H1E0T0C3D0 llnlnn 3+1 54.07 F G I I 21.21 60.99 89.96 44.12 H26 C27 C27 C27 C C C C 79 82 83 84
4 H2E0T0C2D0 lnnnnn 2+1+1 39.24 F I I R 21.21 89.96 44.12 1.68 H26 C27 C27 H28 C C C C 79 83 84 88
4 H3E0T0C1D0 lnnnnn 2+1+1 16.82 F I R I 21.21 44.12 1.68 0.27 H26 C27 H28 H28 C C C C 79 84 88 89
4 H3E0T0C1D0 nnnnnn 1+1+1+1 16.71 F I I T 21.21 44.12 0.27 1.23 H26 C27 H28 H30 C C C C 79 84 89 130
4 H3E0T0C1D0 lnnnnn 2+1+1 33.26 F I N T 21.21 44.12 66.48 1.23 H26 C27 H30 H30 C C C C 79 84 129 130
4 H1E0T0C3D0 llnlnl 4 57.64 F D G I 21.21 58.41 60.99 89.96 H26 C27 C27 C27 C C C C 79 81 82 83
4 H2E0T0C2D0 lnnlnn 3+1 42.81 F D I R 21.21 58.41 89.96 1.68 H26 C27 C27 H28 C C C C 79 81 83 88
4 H4E0T0C0D0 nnnhhl 2:1+1 5.79 F R I I 21.21 1.68 0.27 0.00 H26 H28 H28 H28 C C C C 79 88 89 92
4 H4E0T0C0D0 nnnnnh :2+1+1 5.68 F I I T 21.21 0.27 0.00 1.23 H26 H28 H28 H30 C C C C 79 89 92 130
4 H4E0T0C0D0 nnnnnh :2+1+1 9.51 F I F T 21.21 0.00 15.62 1.23 H26 H28 H30 H30 C C C C 79 92 125 130
4 H4E0T0C0D0 nnnhhl 2:1+1 26.14 F F N T 21.21 15.62 66.48 1.23 H26 H30 H30 H30 C C C C 79 125 129 130
3 H1E0T0C2D0 nnl 2+1 73.15 E D R 112.65 58.41 48.38 C27 C27 H35 C C D 80 81 142
4 H2E0T0C2D0 lnnnnn 2+1+1 49.74 D I R D 58.41 89.96 1.68 48.92 C27 C27 H28 H35 C C C D 81 83 88 146
4 H3E0T0C1D0 nnnnnh :2+1+1 39.35 D R R D 58.41 1.68 48.38 48.92 C27 H28 H35 H35 C C D D 81 88 142 146
4 H1E0T0C3D0 llnlnn 3+1 39.22 I I N R 89.96 44.12 21.12 1.68 C27 C27 C27 H28 C C C C 83 84 85 88
4 H2E0T0C2D0 lnnnnn 2+1+1 40.42 I N R D 89.96 21.12 1.68 48.92 C27 C27 H28 H35 C C C D 83 85 88 146
4 H2E0T0C2D0 lnnnnl 2+2 16.80 I N R I 44.12 21.12 1.68 0.27 C27 C27 H28 H28 C C C C 84 85 88 89
4 H2E0T0C2D0 lnnnnn 2+1+1 27.72 I N I W 44.12 21.12 0.27 45.39 C27 C27 H28 H30 C C C C 84 85 89 133
4 H3E0T0C1D0 nnnnnh :2+1+1 22.75 I I T W 44.12 0.27 1.23 45.39 C27 H28 H30 H30 C C C C 84 89 130 133
4 H3E0T0C1D0 llnlnn 3+1 17.45 N W G N 21.12 15.71 0.00 32.96 C27 H28 H28 H35 C C C D 85 86 87 149
4 H3E0T0C1D0 nnnlnh 2:1+1 20.62 N W I W 21.12 15.71 0.27 45.39 C27 H28 H28 H30 C C C C 85 86 89 133
4 H3E0T0C1D0 lnnlnn 3+1 5.70 N G R A 21.12 0.00 1.68 0.00 C27 H28 H28 H35 C C C D 85 87 88 145
4 H3E0T0C1D0 lnnnnn 2+1+1 17.93 N R A D 21.12 1.68 0.00 48.92 C27 H28 H35 H35 C C D D 85 88 145 146
4 H3E0T0C1D0 nnnhhl 2:1+1 25.75 N A D N 21.12 0.00 48.92 32.96 C27 H35 H35 H35 C D D D 85 145 146 149
4 H3E0T0C1D0 lnnnnh 2+:2 13.52 N G A N 21.12 0.00 0.00 32.96 C27 H28 H35 H35 C C D D 85 87 145 149
5 H5E0T0C0D0 lhhnhhnlnn 2:2+1 11.14 W G W G F 15.71 18.34 12.13 9.33 0.18 H28 H32 H32 H32 H32 C C C C C 86 139 140 143 144
4 H4E0T0C0D0 hnnnnh :2+:2 7.07 W I W F 15.71 0.27 12.13 0.18 H28 H28 H32 H32 C C C C 86 89 140 144
4 H4E0T0C0D0 nnnhhl 2:1+1 4.04 W I V F 15.71 0.27 0.00 0.18 H28 H28 H28 H32 C C C C 86 89 90 144
4 H4E0T0C0D0 hnnnnh :2+:2 4.78 W V F F 15.71 0.00 0.18 3.22 H28 H28 H32 H32 C C C C 86 90 144 148
4 H4E0T0C0D0 nnnhhl 2:1+1 17.31 W G F K 15.71 9.33 0.18 44.02 H28 H32 H32 H32 C C C C 86 143 144 147
4 H4E0T0C0D0 nnnhhl 2:1+1 15.78 W F K F 15.71 0.18 44.02 3.22 H28 H32 H32 H32 C C C C 86 144 147 148
4 H4E0T0C0D0 lnnnnh 2+:2 16.23 W I W I 15.71 0.27 45.39 3.55 H28 H28 H30 H30 C C C C 86 89 133 134
4 H3E0T0C1D0 lnnnnn 2+1+1 29.66 W W I N 15.71 45.39 3.55 53.99 H28 H30 H30 C31 C C C C 86 133 134 137
4 H4E0T0C0D0 lnnnnn 2+1+1 12.43 W I G W 15.71 3.55 18.34 12.13 H28 H30 H32 H32 C C C C 86 134 139 140
4 H4E0T0C0D0 nnnnnh :2+1+1 7.92 W I I W 15.71 0.27 3.55 12.13 H28 H28 H30 H32 C C C C 86 89 134 140
3 H2E0T0C1D0 nnn 1+1+1 26.34 W N G 15.71 53.99 9.33 H28 C31 H32 C C C 86 137 143
4 H4E0T0C0D0 nnnhhl 2:1+1 4.73 W G V F 15.71 0.00 0.00 3.22 H28 H28 H28 H32 C C C C 86 87 90 148
4 H4E0T0C0D0 lnnnnn 2+1+1 12.97 W G F N 15.71 0.00 3.22 32.96 H28 H28 H32 H35 C C C D 86 87 148 149
4 H4E0T0C0D0 lnnnnn 2+1+1 23.98 W K F N 15.71 44.02 3.22 32.96 H28 H32 H32 H35 C C C D 86 147 148 149
4 H4E0T0C0D0 nnnhhl 2:1+1 1.16 G V T L 0.00 0.00 0.00 4.64 H28 H28 H28 H35 C C C D 87 90 91 148
4 H4E0T0C0D0 nnnnnh :2+1+1 1.96 G V F L 0.00 0.00 3.22 4.64 H28 H28 H32 H35 C C C D 87 90 148 148
4 H4E0T0C0D0 hnnnnh :2+:2 1.16 G T A L 0.00 0.00 0.00 4.64 H28 H28 H35 H35 C C D D 87 91 145 148
4 H4E0T0C0D0 nnnhhl 2:1+1 9.40 G A L N 0.00 0.00 4.64 32.96 H28 H35 H35 H35 C D D D 87 145 148 149
4 H4E0T0C0D0 lnnnnn 2+1+1 10.21 G F L N 0.00 3.22 4.64 32.96 H28 H32 H35 H35 C C D D 87 148 148 149
4 H4E0T0C0D0 nnnhhl 2:1+1 0.42 G R T A 0.00 1.68 0.00 0.00 H28 H28 H28 H35 C C C D 87 88 91 145
4 H4E0T0C0D0 nnnhhl 2:1+1 24.75 R R A D 1.68 48.38 0.00 48.92 H28 H35 H35 H35 C D D D 88 142 145 146
4 H4E0T0C0D0 nnnhhl 2:1+1 0.55 I I F I 0.27 0.00 1.94 0.00 H28 H28 H28 H30 C C C C 89 92 93 126
4 H4E0T0C0D0 hnnnnh :2+:2 0.38 I I I T 0.27 0.00 0.00 1.23 H28 H28 H30 H30 C C C C 89 92 126 130
4 H4E0T0C0D0 nnnhhh :3+1 1.26 I I T I 0.27 0.00 1.23 3.55 H28 H30 H30 H30 C C C C 89 126 130 134
4 H4E0T0C0D0 nnnnnh :2+1+1 3.99 I I I W 0.27 0.00 3.55 12.13 H28 H30 H30 H32 C C C C 89 126 134 140
4 H4E0T0C0D0 nnnnnh :2+1+1 3.58 I F I W 0.27 1.94 0.00 12.13 H28 H28 H30 H32 C C C C 89 93 126 140
3 H3E0T0C0D0 hhl 2:1 0.74 I V F 0.27 0.00 1.94 H28 H28 H28 C C C 89 90 93
4 H4E0T0C0D0 nnnhhl 2:1+1 12.61 I T W I 0.27 1.23 45.39 3.55 H28 H30 H30 H30 C C C C 89 130 133 134
4 H4E0T0C0D0 nnnhhl 2:1+1 0.31 T L I A 0.00 0.00 1.23 0.00 H28 H35 H35 H35 C D D D 91 141 144 145
4 H4E0T0C0D0 nnnhhl 2:1+1 1.47 T I A L 0.00 1.23 0.00 4.64 H28 H35 H35 H35 C D D D 91 144 145 148
3 H3E0T0C0D0 hhl 2:1 0.00 T A F 0.00 0.00 0.00 H28 H28 H28 C C C 91 94 95
4 H4E0T0C0D0 nnnhhl 2:1+1 0.85 I F G V 0.00 1.94 0.00 1.47 H28 H28 H28 H30 C C C C 92 93 96 122
4 H4E0T0C0D0 lnnnnh 2+:2 0.85 I F V I 0.00 1.94 1.47 0.00 H28 H28 H30 H30 C C C C 92 93 122 126
4 H4E0T0C0D0 nnnhhl 2:1+1 4.27 I V F I 0.00 1.47 15.62 0.00 H28 H30 H30 H30 C C C C 92 122 125 126
4 H4E0T0C0D0 nnnhhl 2:1+1 4.21 I F I T 0.00 15.62 0.00 1.23 H28 H30 H30 H30 C C C C 92 125 126 130
3 H3E0T0C0D0 hhl 2:1 0.74 F V L 0.00 2.21 0.00 H28 H28 H28 C C C 95 98 99
4 H4E0T0C0D0 nnnhhl 2:1+1 0.00 G L L V 0.00 0.00 0.00 0.00 H28 H28 H28 H30 C C C C 96 99 100 118
4 H4E0T0C0D0 hnnnnh :2+:2 2.81 G L V F 0.00 0.00 0.00 11.22 H28 H28 H30 H30 C C C C 96 99 118 121
4 H4E0T0C0D0 nnnhhl 2:1+1 3.17 G V F V 0.00 0.00 11.22 1.47 H28 H30 H30 H30 C C C C 96 118 121 122
3 H3E0T0C0D0 hhl 2:1 36.13 V K K 2.21 79.94 26.24 H28 H28 H28 C C C 98 101 102
3 H3E0T0C0D0 hhl 2:1 9.48 V L K 2.21 0.00 26.24 H28 H28 H28 C C C 98 99 102
4 H4E0T0C0D0 nnnhhl 2:1+1 0.00 L L L V 0.00 0.00 0.00 0.00 H28 H28 H28 H30 C C C C 99 100 103 118
4 H4E0T0C0D0 nnnhhl 2:1+1 21.84 L L K A 0.00 0.00 87.28 0.08 H28 H28 H28 H30 C C C C 100 103 104 114
4 H4E0T0C0D0 lnnnnh 2+:2 27.46 L K A Y 0.00 87.28 0.08 22.48 H28 H28 H30 H30 C C C C 100 104 114 115
4 H4E0T0C0D0 nnnhhl 2:1+1 5.64 L A Y V 0.00 0.08 22.48 0.00 H28 H30 H30 H30 C C C C 100 114 115 118
4 H4E0T0C0D0 hnnnnh :2+:2 0.02 L L A V 0.00 0.00 0.08 0.00 H28 H28 H30 H30 C C C C 100 103 114 118
3 H3E0T0C0D0 hhl 2:1 84.36 K K Q 79.94 87.28 85.87 H28 H28 H28 C C C 101 104 105
3 H3E0T0C0D0 hhl 2:1 64.02 K K Q 79.94 26.24 85.87 H28 H28 H28 C C C 101 102 105
3 H3E0T0C0D0 hhl 2:1 46.97 K Q E 26.24 85.87 28.80 H28 H28 H28 C C C 102 105 106
4 H3E0T0C1D0 lnnnnn 2+1+1 30.10 L K Q A 0.00 87.28 33.04 0.08 H28 H28 C29 H30 C C C C 103 104 107 114
4 H2E0T0C2D0 nnnnnn 1+1+1+1 37.26 K Q D A 87.28 33.04 28.64 0.08 H28 C29 C29 H30 C C C C 104 107 111 114
3 H1E0T0C2D0 nnl 2+1 72.25 K D V 87.28 28.64 100.82 H28 C29 C29 C C C 104 111 112
3 H2E0T0C1D0 nnn 1+1+1 70.19 K V Y 87.28 100.82 22.48 H28 C29 H30 C C C 104 112 115
3 H0E0T0C3D0 lnl 3 42.49 Q A D 33.04 65.79 28.64 C29 C29 C29 C C C 107 109 111
3 H0E0T0C3D0 lll 3 128.64 I A L 137.90 65.79 182.23 C29 C29 C29 C C C 108 109 110
3 H0E0T0C3D0 lll 3 92.22 A L D 65.79 182.23 28.64 C29 C29 C29 C C C 109 110 111
3 H0E0T0C3D0 lll 3 103.90 L D V 182.23 28.64 100.82 C29 C29 C29 C C C 110 111 112
3 H0E0T0C3D0 lll 3 57.23 D V S 28.64 100.82 42.24 C29 C29 C29 C C C 111 112 113
3 H1E0T0C2D0 nnl 2+1 44.30 D S Q 28.64 42.24 62.03 C29 C29 H30 C C C 111 113 117
4 H2E0T0C2D0 lnnlnl 4 67.73 V S Y K 100.82 42.24 22.48 105.40 C29 C29 H30 H30 C C C C 112 113 115 116
3 H2E0T0C1D0 nnl 2+1 69.89 S K Q 42.24 105.40 62.03 C29 H30 H30 C C C 113 116 117
3 H3E0T0C0D0 hhl 2:1 71.25 K Q S 105.40 62.03 46.32 H30 H30 H30 C C C 116 117 120
3 H3E0T0C0D0 hhl 2:1 39.86 Q S F 62.03 46.32 11.22 H30 H30 H30 C C C 117 120 121
3 H3E0T0C0D0 hhl 2:1 46.78 S A E 46.32 1.90 92.11 H30 H30 H30 C C C 120 123 124
3 H3E0T0C0D0 hhl 2:1 49.88 S F E 46.32 11.22 92.11 H30 H30 H30 C C C 120 121 124
3 H3E0T0C0D0 hhl 2:1 39.65 F E F 11.22 92.11 15.62 H30 H30 H30 C C C 121 124 125
3 H3E0T0C0D0 hhl 2:1 81.20 E M N 92.11 33.21 118.28 H30 H30 H30 C C C 124 127 128
3 H3E0T0C0D0 hhl 2:1 75.34 E F N 92.11 15.62 118.28 H30 H30 H30 C C C 124 125 128
3 H3E0T0C0D0 hhl 2:1 66.79 F N N 15.62 118.28 66.48 H30 H30 H30 C C C 125 128 129
4 H4E0T0C0D0 hhhlhh 2:1:1 1.77 I T G I 0.00 1.23 2.31 3.55 H30 H30 H30 H30 C C C C 126 130 131 134
3 H3E0T0C0D0 hhl 2:1 51.27 M N G 33.21 118.28 2.31 H30 H30 H30 C C C 127 128 131
3 H3E0T0C0D0 hhl 2:1 70.46 G E R 2.31 105.15 103.93 H30 H30 H30 C C C 131 132 135
3 H3E0T0C0D0 hhl 2:1 112.00 E R Q 105.15 103.93 126.93 H30 H30 H30 C C C 132 135 136
3 H3E0T0C0D0 hhl 2:1 92.49 E W Q 105.15 45.39 126.93 H30 H30 H30 C C C 132 133 136
3 H2E0T0C1D0 nhl 2:1 75.44 W Q N 45.39 126.93 53.99 H30 H30 C31 C C C 133 136 137
4 H3E0T0C1D0 lnnnnl 2+2 40.80 I R G G 3.55 103.93 37.37 18.34 H30 H30 C31 H32 C C C C 134 135 138 139
3 H1E0T0C2D0 nnl 2+1 31.64 I N G 3.55 53.99 37.37 H30 C31 C31 C C C 134 137 138
3 H1E0T0C2D0 nnl 2+1 33.56 N G G 53.99 37.37 9.33 C31 C31 H32 C C C 137 138 143
4 H3E0T0C1D0 lnnhhl 2:2 41.07 G G D G 37.37 18.34 99.24 9.33 C31 H32 H32 H32 C C C C 138 139 142 143
3 H2E0T0C1D0 nnl 2+1 76.81 G E D 37.37 93.82 99.24 C31 H32 H32 C C C 138 141 142
3 H3E0T0C0D0 hhl 2:1 83.56 E I K 93.82 18.37 138.48 H32 H32 H32 C C C 141 145 146
3 H3E0T0C0D0 hhl 2:1 110.51 E D K 93.82 99.24 138.48 H32 H32 H32 C C C 141 142 146
3 H3E0T0C0D0 hhl 2:1 82.35 D G K 99.24 9.33 138.48 H32 H32 H32 C C C 142 143 146
3 H3E0T0C0D0 hhl 2:1 63.94 G K K 9.33 138.48 44.02 H32 H32 H32 C C C 143 146 147
3 H2E0T0C1D0 nnl 2+1 81.99 I K E 18.37 138.48 89.12 H32 H32 C33 C C C 145 146 149
5 H4E0T0C1D0 lnnnnnnlnn 2+2+1 28.98 K F L N Y 44.02 3.22 4.64 32.96 60.07 H32 H32 H35 H35 C36 C C D D D 147 148 148 149 152
3 H2E0T0C1D0 nnn 1+1+1 62.28 K N E 44.02 32.96 109.86 H32 H35 C36 C D D 147 149 153
3 H1E0T0C2D0 nnl 2+1 50.80 F E Y 3.22 89.12 60.07 H32 C33 C36 C C D 148 149 152
3 H2E0T0C1D0 lnl 3 77.34 E A R 133.05 4.72 94.25 C34 H35 H35 D D D 132 134 135
3 H2E0T0C1D0 nnl 2+1 95.38 E R E 133.05 94.25 58.83 C34 H35 H35 D D D 132 135 136
4 H4E0T0C0D0 hhhlhh 2:1:1 62.33 R E A R 94.25 58.83 8.89 87.36 H35 H35 H35 H35 D D D D 135 136 139 143
4 H4E0T0C0D0 hhhlhh 2:1:1 40.89 E A Q R 58.83 8.89 8.47 87.36 H35 H35 H35 H35 D D D D 136 139 140 143
3 H3E0T0C0D0 hhl 2:1 48.21 A R R 8.89 48.38 87.36 H35 H35 H35 D D D 139 142 143
3 H3E0T0C0D0 hhl 2:1 32.35 Q R I 8.47 87.36 1.23 H35 H35 H35 D D D 140 143 144
3 H3E0T0C0D0 hhl 2:1 61.55 R R D 48.38 87.36 48.92 H35 H35 H35 D D D 142 143 146
3 H3E0T0C0D0 hhl 2:1 47.64 R D D 87.36 48.92 6.65 H35 H35 H35 D D D 143 146 147
3 H3E0T0C0D0 hhl 2:1 31.75 R I D 87.36 1.23 6.65 H35 H35 H35 D D D 143 144 147
3 H3E0T0C0D0 hhl 2:1 36.36 D N A 48.92 32.96 27.20 H35 H35 H35 D D D 146 149 150
3 H3E0T0C0D0 hhl 2:1 27.59 D D A 48.92 6.65 27.20 H35 H35 H35 D D D 146 147 150
3 H2E0T0C1D0 nnl 2+1 56.67 N A E 32.96 27.20 109.86 H35 H35 C36 D D D 149 150 153
