# Supplementary material for: Characterizing the consensus residue specificity and surface of BCL-2 binding to BH3 ligands using the Knob-Socket model
Source: PLoS One. 2023 Feb 16;18(2):e0281463. doi: 10.1371/journal.pone.0281463 (PMC9934389; doi:10.1371/journal.pone.0281463)
Supplement: S1 File — (TGZ) [file pone.0281463.s008.tgz › BCL3_Bax_KS_files/2kbw/f2kbw.pdb]

ATOM      1  N   ALA A 167     -14.281   7.885  21.802  1.00  0.00
ATOM      2  CA  ALA A 167     -14.811   9.152  22.291  1.00  0.00
ATOM      3  C   ALA A 167     -14.660   9.263  23.804  1.00  0.00
ATOM      4  O   ALA A 167     -15.481   9.889  24.476  1.00  0.00
ATOM      5  CB  ALA A 167     -16.271   9.302  21.893  1.00  0.00
ATOM     11  N   GLU A 168     -13.606   8.652  24.336  1.00  0.00
ATOM     12  CA  GLU A 168     -13.348   8.684  25.771  1.00  0.00
ATOM     13  C   GLU A 168     -11.850   8.672  26.055  1.00  0.00
ATOM     14  O   GLU A 168     -11.102   7.888  25.470  1.00  0.00
ATOM     15  CB  GLU A 168     -14.017   7.490  26.455  1.00  0.00
ATOM     16  CG  GLU A 168     -15.533   7.585  26.497  1.00  0.00
ATOM     17  CD  GLU A 168     -16.193   6.246  26.765  1.00  0.00
ATOM     18  OE1 GLU A 168     -15.541   5.207  26.538  1.00  0.00
ATOM     19  OE2 GLU A 168     -17.364   6.239  27.202  1.00  0.00
ATOM     26  N   GLU A 169     -11.416   9.548  26.956  1.00  0.00
ATOM     27  CA  GLU A 169     -10.013   9.643  27.320  1.00  0.00
ATOM     28  C   GLU A 169      -9.497   8.314  27.863  1.00  0.00
ATOM     29  O   GLU A 169      -9.958   7.833  28.897  1.00  0.00
ATOM     30  CB  GLU A 169      -9.824  10.742  28.360  1.00  0.00
ATOM     31  CG  GLU A 169     -10.773  10.622  29.536  1.00  0.00
ATOM     32  CD  GLU A 169     -11.391  11.950  29.928  1.00  0.00
ATOM     33  OE1 GLU A 169     -11.806  12.702  29.023  1.00  0.00
ATOM     34  OE2 GLU A 169     -11.459  12.236  31.142  1.00  0.00
ATOM     41  N   GLU A 170      -8.536   7.725  27.157  1.00  0.00
ATOM     42  CA  GLU A 170      -7.957   6.450  27.568  1.00  0.00
ATOM     43  C   GLU A 170      -6.867   6.008  26.597  1.00  0.00
ATOM     44  O   GLU A 170      -5.855   5.435  27.003  1.00  0.00
ATOM     45  CB  GLU A 170      -9.042   5.375  27.657  1.00  0.00
ATOM     46  CG  GLU A 170      -8.793   4.347  28.748  1.00  0.00
ATOM     47  CD  GLU A 170     -10.075   3.857  29.392  1.00  0.00
ATOM     48  OE1 GLU A 170     -10.955   3.358  28.659  1.00  0.00
ATOM     49  OE2 GLU A 170     -10.198   3.971  30.630  1.00  0.00
ATOM     56  N   GLU A 171      -7.081   6.273  25.311  1.00  0.00
ATOM     57  CA  GLU A 171      -6.120   5.900  24.277  1.00  0.00
ATOM     58  C   GLU A 171      -4.701   6.314  24.661  1.00  0.00
ATOM     59  O   GLU A 171      -4.490   7.379  25.240  1.00  0.00
ATOM     60  CB  GLU A 171      -6.504   6.542  22.942  1.00  0.00
ATOM     61  CG  GLU A 171      -7.446   5.692  22.106  1.00  0.00
ATOM     62  CD  GLU A 171      -7.351   6.001  20.625  1.00  0.00
ATOM     63  OE1 GLU A 171      -7.375   7.197  20.265  1.00  0.00
ATOM     64  OE2 GLU A 171      -7.251   5.047  19.825  1.00  0.00
ATOM     71  N   ASP A 172      -3.734   5.463  24.333  1.00  0.00
ATOM     72  CA  ASP A 172      -2.336   5.737  24.640  1.00  0.00
ATOM     73  C   ASP A 172      -1.435   5.316  23.483  1.00  0.00
ATOM     74  O   ASP A 172      -1.239   4.126  23.237  1.00  0.00
ATOM     75  CB  ASP A 172      -1.922   5.007  25.922  1.00  0.00
ATOM     76  CG  ASP A 172      -1.385   5.955  26.977  1.00  0.00
ATOM     77  OD1 ASP A 172      -0.449   6.722  26.667  1.00  0.00
ATOM     78  OD2 ASP A 172      -1.899   5.928  28.115  1.00  0.00
ATOM     83  N   GLU A 173      -0.893   6.300  22.773  1.00  0.00
ATOM     84  CA  GLU A 173      -0.017   6.031  21.640  1.00  0.00
ATOM     85  C   GLU A 173       1.291   5.389  22.097  1.00  0.00
ATOM     86  O   GLU A 173       1.946   4.683  21.329  1.00  0.00
ATOM     87  CB  GLU A 173       0.272   7.323  20.873  1.00  0.00
ATOM     88  CG  GLU A 173      -0.231   7.299  19.438  1.00  0.00
ATOM     89  CD  GLU A 173       0.544   8.238  18.534  1.00  0.00
ATOM     90  OE1 GLU A 173       0.544   9.457  18.804  1.00  0.00
ATOM     91  OE2 GLU A 173       1.152   7.753  17.557  1.00  0.00
ATOM     98  N   LEU A 174       1.665   5.633  23.349  1.00  0.00
ATOM     99  CA  LEU A 174       2.890   5.075  23.903  1.00  0.00
ATOM    100  C   LEU A 174       2.855   3.549  23.852  1.00  0.00
ATOM    101  O   LEU A 174       3.818   2.907  23.436  1.00  0.00
ATOM    102  CB  LEU A 174       3.073   5.553  25.347  1.00  0.00
ATOM    103  CG  LEU A 174       4.132   6.643  25.564  1.00  0.00
ATOM    104  CD1 LEU A 174       5.533   6.094  25.333  1.00  0.00
ATOM    105  CD2 LEU A 174       3.867   7.844  24.666  1.00  0.00
ATOM    117  N   TYR A 175       1.733   2.978  24.275  1.00  0.00
ATOM    118  CA  TYR A 175       1.561   1.530  24.275  1.00  0.00
ATOM    119  C   TYR A 175       1.678   0.984  22.853  1.00  0.00
ATOM    120  O   TYR A 175       2.573   0.196  22.547  1.00  0.00
ATOM    121  CB  TYR A 175       0.187   1.184  24.869  1.00  0.00
ATOM    122  CG  TYR A 175      -0.142  -0.300  25.020  1.00  0.00
ATOM    123  CD1 TYR A 175       0.608  -1.311  24.411  1.00  0.00
ATOM    124  CD2 TYR A 175      -1.233  -0.684  25.794  1.00  0.00
ATOM    125  CE1 TYR A 175       0.278  -2.643  24.576  1.00  0.00
ATOM    126  CE2 TYR A 175      -1.565  -2.015  25.959  1.00  0.00
ATOM    127  CZ  TYR A 175      -0.808  -2.988  25.349  1.00  0.00
ATOM    128  OH  TYR A 175      -1.136  -4.314  25.514  1.00  0.00
ATOM    138  N   ARG A 176       0.761   1.411  21.993  1.00  0.00
ATOM    139  CA  ARG A 176       0.734   0.971  20.606  1.00  0.00
ATOM    140  C   ARG A 176       2.090   1.148  19.931  1.00  0.00
ATOM    141  O   ARG A 176       2.584   0.238  19.268  1.00  0.00
ATOM    142  CB  ARG A 176      -0.335   1.740  19.822  1.00  0.00
ATOM    143  CG  ARG A 176      -1.579   2.100  20.627  1.00  0.00
ATOM    144  CD  ARG A 176      -2.137   0.896  21.370  1.00  0.00
ATOM    145  NE  ARG A 176      -2.514  -0.182  20.460  1.00  0.00
ATOM    146  CZ  ARG A 176      -3.569  -0.136  19.651  1.00  0.00
ATOM    147  NH1 ARG A 176      -4.356   0.934  19.635  1.00  0.00
ATOM    148  NH2 ARG A 176      -3.840  -1.162  18.855  1.00  0.00
ATOM    162  N   GLN A 177       2.682   2.324  20.096  1.00  0.00
ATOM    163  CA  GLN A 177       3.975   2.613  19.490  1.00  0.00
ATOM    164  C   GLN A 177       5.072   1.731  20.081  1.00  0.00
ATOM    165  O   GLN A 177       6.022   1.358  19.389  1.00  0.00
ATOM    166  CB  GLN A 177       4.318   4.098  19.664  1.00  0.00
ATOM    167  CG  GLN A 177       4.885   4.455  21.029  1.00  0.00
ATOM    168  CD  GLN A 177       5.378   5.886  21.095  1.00  0.00
ATOM    169  OE1 GLN A 177       4.896   6.686  21.897  1.00  0.00
ATOM    170  NE2 GLN A 177       6.347   6.217  20.248  1.00  0.00
ATOM    179  N   SER A 178       4.934   1.388  21.359  1.00  0.00
ATOM    180  CA  SER A 178       5.914   0.542  22.027  1.00  0.00
ATOM    181  C   SER A 178       5.835  -0.886  21.502  1.00  0.00
ATOM    182  O   SER A 178       6.840  -1.455  21.077  1.00  0.00
ATOM    183  CB  SER A 178       5.695   0.552  23.541  1.00  0.00
ATOM    184  OG  SER A 178       4.616  -0.289  23.908  1.00  0.00
ATOM    190  N   LEU A 179       4.636  -1.462  21.532  1.00  0.00
ATOM    191  CA  LEU A 179       4.434  -2.825  21.058  1.00  0.00
ATOM    192  C   LEU A 179       4.751  -2.928  19.567  1.00  0.00
ATOM    193  O   LEU A 179       5.328  -3.916  19.112  1.00  0.00
ATOM    194  CB  LEU A 179       2.996  -3.286  21.355  1.00  0.00
ATOM    195  CG  LEU A 179       2.079  -3.473  20.139  1.00  0.00
ATOM    196  CD1 LEU A 179       2.458  -4.731  19.368  1.00  0.00
ATOM    197  CD2 LEU A 179       0.623  -3.541  20.579  1.00  0.00
ATOM    209  N   GLU A 180       4.371  -1.901  18.814  1.00  0.00
ATOM    210  CA  GLU A 180       4.619  -1.879  17.376  1.00  0.00
ATOM    211  C   GLU A 180       6.115  -1.873  17.088  1.00  0.00
ATOM    212  O   GLU A 180       6.610  -2.677  16.296  1.00  0.00
ATOM    213  CB  GLU A 180       3.960  -0.654  16.738  1.00  0.00
ATOM    214  CG  GLU A 180       2.577  -0.931  16.172  1.00  0.00
ATOM    215  CD  GLU A 180       2.277  -0.103  14.938  1.00  0.00
ATOM    216  OE1 GLU A 180       1.963   1.097  15.089  1.00  0.00
ATOM    217  OE2 GLU A 180       2.356  -0.654  13.819  1.00  0.00
ATOM    224  N   ILE A 181       6.832  -0.962  17.737  1.00  0.00
ATOM    225  CA  ILE A 181       8.273  -0.852  17.546  1.00  0.00
ATOM    226  C   ILE A 181       8.986  -2.117  18.022  1.00  0.00
ATOM    227  O   ILE A 181       9.693  -2.764  17.252  1.00  0.00
ATOM    228  CB  ILE A 181       8.850   0.378  18.287  1.00  0.00
ATOM    229  CG1 ILE A 181       8.350   1.674  17.640  1.00  0.00
ATOM    230  CG2 ILE A 181      10.374   0.347  18.288  1.00  0.00
ATOM    231  CD1 ILE A 181       8.564   2.901  18.500  1.00  0.00
ATOM    243  N   ILE A 182       8.800  -2.460  19.294  1.00  0.00
ATOM    244  CA  ILE A 182       9.435  -3.643  19.872  1.00  0.00
ATOM    245  C   ILE A 182       9.154  -4.903  19.052  1.00  0.00
ATOM    246  O   ILE A 182      10.066  -5.677  18.756  1.00  0.00
ATOM    247  CB  ILE A 182       8.979  -3.871  21.329  1.00  0.00
ATOM    248  CG1 ILE A 182       9.809  -4.983  21.977  1.00  0.00
ATOM    249  CG2 ILE A 182       7.493  -4.204  21.385  1.00  0.00
ATOM    250  CD1 ILE A 182      11.297  -4.711  21.964  1.00  0.00
ATOM    262  N   SER A 183       7.890  -5.106  18.691  1.00  0.00
ATOM    263  CA  SER A 183       7.497  -6.276  17.911  1.00  0.00
ATOM    264  C   SER A 183       8.203  -6.295  16.563  1.00  0.00
ATOM    265  O   SER A 183       8.873  -7.267  16.209  1.00  0.00
ATOM    266  CB  SER A 183       5.981  -6.294  17.708  1.00  0.00
ATOM    267  OG  SER A 183       5.548  -7.549  17.210  1.00  0.00
ATOM    273  N   ARG A 184       8.050  -5.209  15.820  1.00  0.00
ATOM    274  CA  ARG A 184       8.675  -5.087  14.510  1.00  0.00
ATOM    275  C   ARG A 184      10.193  -5.158  14.632  1.00  0.00
ATOM    276  O   ARG A 184      10.886  -5.538  13.687  1.00  0.00
ATOM    277  CB  ARG A 184       8.262  -3.773  13.844  1.00  0.00
ATOM    278  CG  ARG A 184       7.014  -3.894  12.986  1.00  0.00
ATOM    279  CD  ARG A 184       6.385  -2.536  12.722  1.00  0.00
ATOM    280  NE  ARG A 184       5.119  -2.650  12.001  1.00  0.00
ATOM    281  CZ  ARG A 184       5.024  -2.985  10.716  1.00  0.00
ATOM    282  NH1 ARG A 184       6.118  -3.242  10.008  1.00  0.00
ATOM    283  NH2 ARG A 184       3.834  -3.066  10.138  1.00  0.00
ATOM    297  N   TYR A 185      10.703  -4.788  15.802  1.00  0.00
ATOM    298  CA  TYR A 185      12.137  -4.806  16.053  1.00  0.00
ATOM    299  C   TYR A 185      12.657  -6.237  16.135  1.00  0.00
ATOM    300  O   TYR A 185      13.431  -6.671  15.284  1.00  0.00
ATOM    301  CB  TYR A 185      12.448  -4.061  17.349  1.00  0.00
ATOM    302  CG  TYR A 185      13.845  -3.481  17.404  1.00  0.00
ATOM    303  CD1 TYR A 185      14.959  -4.266  17.129  1.00  0.00
ATOM    304  CD2 TYR A 185      14.050  -2.146  17.731  1.00  0.00
ATOM    305  CE1 TYR A 185      16.235  -3.737  17.178  1.00  0.00
ATOM    306  CE2 TYR A 185      15.322  -1.610  17.782  1.00  0.00
ATOM    307  CZ  TYR A 185      16.411  -2.409  17.503  1.00  0.00
ATOM    308  OH  TYR A 185      17.679  -1.878  17.551  1.00  0.00
ATOM    318  N   LEU A 186      12.225  -6.971  17.157  1.00  0.00
ATOM    319  CA  LEU A 186      12.647  -8.348  17.333  1.00  0.00
ATOM    320  C   LEU A 186      12.340  -9.180  16.098  1.00  0.00
ATOM    321  O   LEU A 186      13.099 -10.076  15.736  1.00  0.00
ATOM    322  CB  LEU A 186      11.944  -8.945  18.543  1.00  0.00
ATOM    323  CG  LEU A 186      12.596  -8.620  19.885  1.00  0.00
ATOM    324  CD1 LEU A 186      12.067  -7.312  20.449  1.00  0.00
ATOM    325  CD2 LEU A 186      12.359  -9.749  20.863  1.00  0.00
ATOM    337  N   ARG A 187      11.216  -8.886  15.458  1.00  0.00
ATOM    338  CA  ARG A 187      10.810  -9.619  14.271  1.00  0.00
ATOM    339  C   ARG A 187      11.777  -9.378  13.112  1.00  0.00
ATOM    340  O   ARG A 187      12.333 -10.320  12.550  1.00  0.00
ATOM    341  CB  ARG A 187       9.392  -9.220  13.859  1.00  0.00
ATOM    342  CG  ARG A 187       8.307  -9.913  14.668  1.00  0.00
ATOM    343  CD  ARG A 187       7.011 -10.027  13.881  1.00  0.00
ATOM    344  NE  ARG A 187       6.010  -9.061  14.334  1.00  0.00
ATOM    345  CZ  ARG A 187       5.352  -8.228  13.526  1.00  0.00
ATOM    346  NH1 ARG A 187       5.577  -8.232  12.217  1.00  0.00
ATOM    347  NH2 ARG A 187       4.460  -7.387  14.032  1.00  0.00
ATOM    361  N   GLU A 188      11.961  -8.109  12.754  1.00  0.00
ATOM    362  CA  GLU A 188      12.846  -7.739  11.653  1.00  0.00
ATOM    363  C   GLU A 188      14.315  -8.007  11.982  1.00  0.00
ATOM    364  O   GLU A 188      15.124  -8.247  11.086  1.00  0.00
ATOM    365  CB  GLU A 188      12.658  -6.263  11.309  1.00  0.00
ATOM    366  CG  GLU A 188      12.780  -5.972   9.826  1.00  0.00
ATOM    367  CD  GLU A 188      12.681  -4.493   9.508  1.00  0.00
ATOM    368  OE1 GLU A 188      11.884  -3.796  10.172  1.00  0.00
ATOM    369  OE2 GLU A 188      13.399  -4.031   8.597  1.00  0.00
ATOM    376  N   GLN A 189      14.655  -7.958  13.263  1.00  0.00
ATOM    377  CA  GLN A 189      16.033  -8.189  13.693  1.00  0.00
ATOM    378  C   GLN A 189      16.327  -9.679  13.846  1.00  0.00
ATOM    379  O   GLN A 189      17.442 -10.128  13.580  1.00  0.00
ATOM    380  CB  GLN A 189      16.316  -7.463  15.010  1.00  0.00
ATOM    381  CG  GLN A 189      17.688  -6.811  15.063  1.00  0.00
ATOM    382  CD  GLN A 189      18.801  -7.755  14.647  1.00  0.00
ATOM    383  OE1 GLN A 189      18.916  -8.122  13.476  1.00  0.00
ATOM    384  NE2 GLN A 189      19.627  -8.155  15.605  1.00  0.00
ATOM    393  N   ALA A 190      15.328 -10.440  14.279  1.00  0.00
ATOM    394  CA  ALA A 190      15.494 -11.876  14.470  1.00  0.00
ATOM    395  C   ALA A 190      15.233 -12.653  13.179  1.00  0.00
ATOM    396  O   ALA A 190      15.466 -13.861  13.118  1.00  0.00
ATOM    397  CB  ALA A 190      14.578 -12.369  15.579  1.00  0.00
ATOM    403  N   THR A 191      14.757 -11.961  12.147  1.00  0.00
ATOM    404  CA  THR A 191      14.478 -12.601  10.866  1.00  0.00
ATOM    405  C   THR A 191      15.603 -12.343   9.871  1.00  0.00
ATOM    406  O   THR A 191      15.842 -13.144   8.968  1.00  0.00
ATOM    407  CB  THR A 191      13.147 -12.111  10.299  1.00  0.00
ATOM    408  OG1 THR A 191      12.811 -12.823   9.121  1.00  0.00
ATOM    409  CG2 THR A 191      13.147 -10.640   9.960  1.00  0.00
ATOM    417  N   GLY A 192      16.295 -11.221  10.043  1.00  0.00
ATOM    418  CA  GLY A 192      17.389 -10.883   9.151  1.00  0.00
ATOM    419  C   GLY A 192      16.916 -10.280   7.841  1.00  0.00
ATOM    420  O   GLY A 192      17.724  -9.795   7.050  1.00  0.00
ATOM    424  N   ALA A 193      15.605 -10.310   7.607  1.00  0.00
ATOM    425  CA  ALA A 193      15.033  -9.767   6.396  1.00  0.00
ATOM    426  C   ALA A 193      14.637  -8.314   6.592  1.00  0.00
ATOM    427  O   ALA A 193      14.883  -7.719   7.641  1.00  0.00
ATOM    428  CB  ALA A 193      13.830 -10.592   5.964  1.00  0.00
ATOM    434  N   LYS A 194      14.024  -7.757   5.568  1.00  0.00
ATOM    435  CA  LYS A 194      13.579  -6.375   5.587  1.00  0.00
ATOM    436  C   LYS A 194      12.093  -6.286   5.264  1.00  0.00
ATOM    437  O   LYS A 194      11.663  -6.618   4.159  1.00  0.00
ATOM    438  CB  LYS A 194      14.382  -5.541   4.587  1.00  0.00
ATOM    439  CG  LYS A 194      15.648  -4.940   5.175  1.00  0.00
ATOM    440  CD  LYS A 194      15.371  -3.607   5.847  1.00  0.00
ATOM    441  CE  LYS A 194      15.249  -2.484   4.829  1.00  0.00
ATOM    442  NZ  LYS A 194      15.256  -1.143   5.478  1.00  0.00
ATOM    456  N   ASP A 195      11.320  -5.833   6.237  1.00  0.00
ATOM    457  CA  ASP A 195       9.878  -5.688   6.073  1.00  0.00
ATOM    458  C   ASP A 195       9.472  -4.221   6.154  1.00  0.00
ATOM    459  O   ASP A 195       8.725  -3.818   7.045  1.00  0.00
ATOM    460  CB  ASP A 195       9.138  -6.498   7.140  1.00  0.00
ATOM    461  CG  ASP A 195       7.649  -6.592   6.864  1.00  0.00
ATOM    462  OD1 ASP A 195       7.058  -5.574   6.447  1.00  0.00
ATOM    463  OD2 ASP A 195       7.076  -7.682   7.066  1.00  0.00
ATOM    468  N   THR A 196       9.973  -3.425   5.215  1.00  0.00
ATOM    469  CA  THR A 196       9.666  -2.001   5.178  1.00  0.00
ATOM    470  C   THR A 196       8.654  -1.691   4.080  1.00  0.00
ATOM    471  O   THR A 196       8.989  -1.085   3.062  1.00  0.00
ATOM    472  CB  THR A 196      10.943  -1.188   4.956  1.00  0.00
ATOM    473  OG1 THR A 196      11.474  -1.429   3.665  1.00  0.00
ATOM    474  CG2 THR A 196      12.031  -1.494   5.963  1.00  0.00
ATOM    482  N   LYS A 197       7.410  -2.111   4.294  1.00  0.00
ATOM    483  CA  LYS A 197       6.350  -1.877   3.322  1.00  0.00
ATOM    484  C   LYS A 197       5.122  -1.244   3.976  1.00  0.00
ATOM    485  O   LYS A 197       4.058  -1.858   4.059  1.00  0.00
ATOM    486  CB  LYS A 197       5.959  -3.177   2.635  1.00  0.00
ATOM    487  CG  LYS A 197       5.848  -4.362   3.581  1.00  0.00
ATOM    488  CD  LYS A 197       5.425  -5.623   2.845  1.00  0.00
ATOM    489  CE  LYS A 197       6.619  -6.341   2.237  1.00  0.00
ATOM    490  NZ  LYS A 197       6.206  -7.334   1.208  1.00  0.00
ATOM    504  N   PRO A 198       5.265   0.002   4.446  1.00  0.00
ATOM    505  CA  PRO A 198       4.189   0.743   5.094  1.00  0.00
ATOM    506  C   PRO A 198       3.322   1.507   4.095  1.00  0.00
ATOM    507  O   PRO A 198       2.093   1.482   4.176  1.00  0.00
ATOM    508  CB  PRO A 198       4.957   1.710   5.992  1.00  0.00
ATOM    509  CG  PRO A 198       6.231   1.984   5.260  1.00  0.00
ATOM    510  CD  PRO A 198       6.506   0.785   4.382  1.00  0.00
ATOM    518  N   MET A 199       3.972   2.182   3.151  1.00  0.00
ATOM    519  CA  MET A 199       3.270   2.951   2.127  1.00  0.00
ATOM    520  C   MET A 199       2.256   3.909   2.747  1.00  0.00
ATOM    521  O   MET A 199       1.231   4.218   2.138  1.00  0.00
ATOM    522  CB  MET A 199       2.563   2.008   1.150  1.00  0.00
ATOM    523  CG  MET A 199       3.449   1.541   0.005  1.00  0.00
ATOM    524  SD  MET A 199       2.780   1.963  -1.615  1.00  0.00
ATOM    525  CE  MET A 199       1.612   0.628  -1.859  1.00  0.00
ATOM    535  N   GLY A 200       2.543   4.377   3.958  1.00  0.00
ATOM    536  CA  GLY A 200       1.639   5.294   4.627  1.00  0.00
ATOM    537  C   GLY A 200       2.131   5.706   6.002  1.00  0.00
ATOM    538  O   GLY A 200       1.922   6.843   6.426  1.00  0.00
ATOM    542  N   ARG A 201       2.782   4.783   6.702  1.00  0.00
ATOM    543  CA  ARG A 201       3.299   5.060   8.036  1.00  0.00
ATOM    544  C   ARG A 201       4.631   5.802   7.963  1.00  0.00
ATOM    545  O   ARG A 201       5.102   6.151   6.881  1.00  0.00
ATOM    546  CB  ARG A 201       3.466   3.756   8.821  1.00  0.00
ATOM    547  CG  ARG A 201       2.584   3.673  10.056  1.00  0.00
ATOM    548  CD  ARG A 201       2.067   2.261  10.279  1.00  0.00
ATOM    549  NE  ARG A 201       1.129   2.190  11.396  1.00  0.00
ATOM    550  CZ  ARG A 201       0.275   1.187  11.586  1.00  0.00
ATOM    551  NH1 ARG A 201       0.239   0.169  10.735  1.00  0.00
ATOM    552  NH2 ARG A 201      -0.544   1.202  12.628  1.00  0.00
ATOM    566  N   SER A 202       5.235   6.038   9.124  1.00  0.00
ATOM    567  CA  SER A 202       6.514   6.736   9.197  1.00  0.00
ATOM    568  C   SER A 202       7.135   6.587  10.582  1.00  0.00
ATOM    569  O   SER A 202       8.231   6.046  10.726  1.00  0.00
ATOM    570  CB  SER A 202       6.327   8.219   8.866  1.00  0.00
ATOM    571  OG  SER A 202       5.077   8.693   9.331  1.00  0.00
ATOM    577  N   GLY A 203       6.423   7.065  11.598  1.00  0.00
ATOM    578  CA  GLY A 203       6.916   6.971  12.959  1.00  0.00
ATOM    579  C   GLY A 203       8.246   7.676  13.154  1.00  0.00
ATOM    580  O   GLY A 203       9.271   7.030  13.377  1.00  0.00
ATOM    584  N   ALA A 204       8.232   9.004  13.069  1.00  0.00
ATOM    585  CA  ALA A 204       9.444   9.799  13.237  1.00  0.00
ATOM    586  C   ALA A 204      10.180   9.399  14.509  1.00  0.00
ATOM    587  O   ALA A 204      11.345   9.000  14.468  1.00  0.00
ATOM    588  CB  ALA A 204       9.105  11.282  13.265  1.00  0.00
ATOM    594  N   THR A 205       9.485   9.489  15.639  1.00  0.00
ATOM    595  CA  THR A 205      10.068   9.114  16.918  1.00  0.00
ATOM    596  C   THR A 205      10.599   7.690  16.842  1.00  0.00
ATOM    597  O   THR A 205      11.592   7.348  17.483  1.00  0.00
ATOM    598  CB  THR A 205       9.031   9.228  18.037  1.00  0.00
ATOM    599  OG1 THR A 205       8.055  10.204  17.718  1.00  0.00
ATOM    600  CG2 THR A 205       9.633   9.599  19.375  1.00  0.00
ATOM    608  N   SER A 206       9.927   6.865  16.044  1.00  0.00
ATOM    609  CA  SER A 206      10.332   5.476  15.871  1.00  0.00
ATOM    610  C   SER A 206      11.690   5.402  15.183  1.00  0.00
ATOM    611  O   SER A 206      12.568   4.648  15.600  1.00  0.00
ATOM    612  CB  SER A 206       9.288   4.715  15.052  1.00  0.00
ATOM    613  OG  SER A 206       7.976   5.149  15.366  1.00  0.00
ATOM    619  N   ARG A 207      11.857   6.198  14.131  1.00  0.00
ATOM    620  CA  ARG A 207      13.111   6.230  13.390  1.00  0.00
ATOM    621  C   ARG A 207      14.253   6.684  14.292  1.00  0.00
ATOM    622  O   ARG A 207      15.286   6.019  14.388  1.00  0.00
ATOM    623  CB  ARG A 207      12.992   7.161  12.181  1.00  0.00
ATOM    624  CG  ARG A 207      13.447   6.525  10.876  1.00  0.00
ATOM    625  CD  ARG A 207      14.260   7.496  10.034  1.00  0.00
ATOM    626  NE  ARG A 207      14.352   7.067   8.641  1.00  0.00
ATOM    627  CZ  ARG A 207      13.382   7.240   7.745  1.00  0.00
ATOM    628  NH1 ARG A 207      12.246   7.832   8.093  1.00  0.00
ATOM    629  NH2 ARG A 207      13.549   6.822   6.498  1.00  0.00
ATOM    643  N   LYS A 208      14.056   7.815  14.964  1.00  0.00
ATOM    644  CA  LYS A 208      15.068   8.348  15.869  1.00  0.00
ATOM    645  C   LYS A 208      15.333   7.364  17.003  1.00  0.00
ATOM    646  O   LYS A 208      16.478   6.990  17.266  1.00  0.00
ATOM    647  CB  LYS A 208      14.617   9.696  16.438  1.00  0.00
ATOM    648  CG  LYS A 208      15.072  10.888  15.613  1.00  0.00
ATOM    649  CD  LYS A 208      14.354  10.948  14.274  1.00  0.00
ATOM    650  CE  LYS A 208      15.301  11.328  13.146  1.00  0.00
ATOM    651  NZ  LYS A 208      15.470  10.221  12.165  1.00  0.00
ATOM    665  N   ALA A 209      14.260   6.939  17.664  1.00  0.00
ATOM    666  CA  ALA A 209      14.364   5.988  18.763  1.00  0.00
ATOM    667  C   ALA A 209      15.178   4.771  18.340  1.00  0.00
ATOM    668  O   ALA A 209      16.182   4.433  18.969  1.00  0.00
ATOM    669  CB  ALA A 209      12.978   5.567  19.232  1.00  0.00
ATOM    675  N   LEU A 210      14.744   4.120  17.262  1.00  0.00
ATOM    676  CA  LEU A 210      15.441   2.946  16.750  1.00  0.00
ATOM    677  C   LEU A 210      16.922   3.247  16.550  1.00  0.00
ATOM    678  O   LEU A 210      17.785   2.478  16.971  1.00  0.00
ATOM    679  CB  LEU A 210      14.826   2.485  15.430  1.00  0.00
ATOM    680  CG  LEU A 210      14.862   0.973  15.192  1.00  0.00
ATOM    681  CD1 LEU A 210      13.456   0.423  14.998  1.00  0.00
ATOM    682  CD2 LEU A 210      15.735   0.642  13.990  1.00  0.00
ATOM    694  N   GLU A 211      17.206   4.381  15.916  1.00  0.00
ATOM    695  CA  GLU A 211      18.584   4.797  15.674  1.00  0.00
ATOM    696  C   GLU A 211      19.384   4.734  16.970  1.00  0.00
ATOM    697  O   GLU A 211      20.477   4.161  17.018  1.00  0.00
ATOM    698  CB  GLU A 211      18.622   6.215  15.100  1.00  0.00
ATOM    699  CG  GLU A 211      18.821   6.256  13.594  1.00  0.00
ATOM    700  CD  GLU A 211      19.489   7.536  13.131  1.00  0.00
ATOM    701  OE1 GLU A 211      18.912   8.622  13.354  1.00  0.00
ATOM    702  OE2 GLU A 211      20.589   7.453  12.543  1.00  0.00
ATOM    709  N   THR A 212      18.816   5.305  18.030  1.00  0.00
ATOM    710  CA  THR A 212      19.461   5.293  19.335  1.00  0.00
ATOM    711  C   THR A 212      19.697   3.854  19.777  1.00  0.00
ATOM    712  O   THR A 212      20.768   3.509  20.277  1.00  0.00
ATOM    713  CB  THR A 212      18.596   6.020  20.366  1.00  0.00
ATOM    714  OG1 THR A 212      18.293   7.333  19.930  1.00  0.00
ATOM    715  CG2 THR A 212      19.248   6.126  21.727  1.00  0.00
ATOM    723  N   LEU A 213      18.684   3.017  19.576  1.00  0.00
ATOM    724  CA  LEU A 213      18.763   1.615  19.934  1.00  0.00
ATOM    725  C   LEU A 213      19.840   0.903  19.127  1.00  0.00
ATOM    726  O   LEU A 213      20.477  -0.029  19.613  1.00  0.00
ATOM    727  CB  LEU A 213      17.410   0.942  19.712  1.00  0.00
ATOM    728  CG  LEU A 213      16.977   0.033  20.855  1.00  0.00
ATOM    729  CD1 LEU A 213      15.461  -0.061  20.931  1.00  0.00
ATOM    730  CD2 LEU A 213      17.603  -1.347  20.698  1.00  0.00
ATOM    742  N   ARG A 214      20.039   1.341  17.889  1.00  0.00
ATOM    743  CA  ARG A 214      21.043   0.737  17.023  1.00  0.00
ATOM    744  C   ARG A 214      22.446   1.047  17.531  1.00  0.00
ATOM    745  O   ARG A 214      23.297   0.162  17.610  1.00  0.00
ATOM    746  CB  ARG A 214      20.882   1.243  15.588  1.00  0.00
ATOM    747  CG  ARG A 214      19.660   0.682  14.878  1.00  0.00
ATOM    748  CD  ARG A 214      20.051  -0.256  13.746  1.00  0.00
ATOM    749  NE  ARG A 214      19.171  -0.115  12.589  1.00  0.00
ATOM    750  CZ  ARG A 214      19.483  -0.534  11.365  1.00  0.00
ATOM    751  NH1 ARG A 214      20.649  -1.123  11.134  1.00  0.00
ATOM    752  NH2 ARG A 214      18.624  -0.366  10.367  1.00  0.00
ATOM    766  N   ARG A 215      22.680   2.310  17.872  1.00  0.00
ATOM    767  CA  ARG A 215      23.985   2.734  18.370  1.00  0.00
ATOM    768  C   ARG A 215      24.265   2.153  19.755  1.00  0.00
ATOM    769  O   ARG A 215      25.244   1.431  19.950  1.00  0.00
ATOM    770  CB  ARG A 215      24.063   4.262  18.419  1.00  0.00
ATOM    771  CG  ARG A 215      24.670   4.879  17.171  1.00  0.00
ATOM    772  CD  ARG A 215      23.685   4.878  16.012  1.00  0.00
ATOM    773  NE  ARG A 215      23.793   6.087  15.201  1.00  0.00
ATOM    774  CZ  ARG A 215      23.323   6.192  13.959  1.00  0.00
ATOM    775  NH1 ARG A 215      22.713   5.164  13.384  1.00  0.00
ATOM    776  NH2 ARG A 215      23.462   7.329  13.292  1.00  0.00
ATOM    790  N   VAL A 216      23.398   2.468  20.715  1.00  0.00
ATOM    791  CA  VAL A 216      23.557   1.976  22.079  1.00  0.00
ATOM    792  C   VAL A 216      23.429   0.457  22.130  1.00  0.00
ATOM    793  O   VAL A 216      24.134  -0.213  22.886  1.00  0.00
ATOM    794  CB  VAL A 216      22.521   2.603  23.037  1.00  0.00
ATOM    795  CG1 VAL A 216      22.729   2.101  24.458  1.00  0.00
ATOM    796  CG2 VAL A 216      22.596   4.123  22.987  1.00  0.00
ATOM    806  N   GLY A 217      22.529  -0.082  21.316  1.00  0.00
ATOM    807  CA  GLY A 217      22.329  -1.518  21.277  1.00  0.00
ATOM    808  C   GLY A 217      23.552  -2.249  20.768  1.00  0.00
ATOM    809  O   GLY A 217      24.093  -3.120  21.450  1.00  0.00
ATOM    813  N   ASP A 218      23.998  -1.886  19.569  1.00  0.00
ATOM    814  CA  ASP A 218      25.176  -2.507  18.976  1.00  0.00
ATOM    815  C   ASP A 218      26.376  -2.343  19.900  1.00  0.00
ATOM    816  O   ASP A 218      27.182  -3.260  20.060  1.00  0.00
ATOM    817  CB  ASP A 218      25.477  -1.886  17.610  1.00  0.00
ATOM    818  CG  ASP A 218      24.605  -2.461  16.510  1.00  0.00
ATOM    819  OD1 ASP A 218      24.747  -3.665  16.208  1.00  0.00
ATOM    820  OD2 ASP A 218      23.780  -1.707  15.952  1.00  0.00
ATOM    825  N   GLY A 219      26.477  -1.170  20.519  1.00  0.00
ATOM    826  CA  GLY A 219      27.571  -0.912  21.433  1.00  0.00
ATOM    827  C   GLY A 219      27.599  -1.898  22.580  1.00  0.00
ATOM    828  O   GLY A 219      28.570  -2.633  22.748  1.00  0.00
ATOM    832  N   VAL A 220      26.527  -1.924  23.371  1.00  0.00
ATOM    833  CA  VAL A 220      26.441  -2.840  24.503  1.00  0.00
ATOM    834  C   VAL A 220      26.665  -4.276  24.042  1.00  0.00
ATOM    835  O   VAL A 220      27.255  -5.084  24.758  1.00  0.00
ATOM    836  CB  VAL A 220      25.064  -2.749  25.208  1.00  0.00
ATOM    837  CG1 VAL A 220      24.972  -3.735  26.370  1.00  0.00
ATOM    838  CG2 VAL A 220      24.781  -1.330  25.690  1.00  0.00
ATOM    848  N   GLN A 221      26.195  -4.585  22.839  1.00  0.00
ATOM    849  CA  GLN A 221      26.351  -5.921  22.285  1.00  0.00
ATOM    850  C   GLN A 221      27.817  -6.219  22.005  1.00  0.00
ATOM    851  O   GLN A 221      28.267  -7.355  22.145  1.00  0.00
ATOM    852  CB  GLN A 221      25.533  -6.064  20.999  1.00  0.00
ATOM    853  CG  GLN A 221      24.048  -6.271  21.241  1.00  0.00
ATOM    854  CD  GLN A 221      23.322  -6.781  20.011  1.00  0.00
ATOM    855  OE1 GLN A 221      22.988  -7.962  19.919  1.00  0.00
ATOM    856  NE2 GLN A 221      23.076  -5.890  19.058  1.00  0.00
ATOM    865  N   ARG A 222      28.560  -5.192  21.598  1.00  0.00
ATOM    866  CA  ARG A 222      29.977  -5.355  21.291  1.00  0.00
ATOM    867  C   ARG A 222      30.842  -5.204  22.541  1.00  0.00
ATOM    868  O   ARG A 222      31.836  -5.910  22.706  1.00  0.00
ATOM    869  CB  ARG A 222      30.409  -4.337  20.234  1.00  0.00
ATOM    870  CG  ARG A 222      30.322  -4.863  18.810  1.00  0.00
ATOM    871  CD  ARG A 222      31.491  -5.777  18.482  1.00  0.00
ATOM    872  NE  ARG A 222      32.664  -5.028  18.038  1.00  0.00
ATOM    873  CZ  ARG A 222      33.857  -5.578  17.824  1.00  0.00
ATOM    874  NH1 ARG A 222      34.039  -6.880  18.010  1.00  0.00
ATOM    875  NH2 ARG A 222      34.872  -4.825  17.421  1.00  0.00
ATOM    889  N   ASN A 223      30.467  -4.271  23.408  1.00  0.00
ATOM    890  CA  ASN A 223      31.221  -4.016  24.632  1.00  0.00
ATOM    891  C   ASN A 223      30.813  -4.963  25.760  1.00  0.00
ATOM    892  O   ASN A 223      31.667  -5.553  26.422  1.00  0.00
ATOM    893  CB  ASN A 223      31.029  -2.565  25.076  1.00  0.00
ATOM    894  CG  ASN A 223      32.235  -1.701  24.765  1.00  0.00
ATOM    895  OD1 ASN A 223      33.372  -2.171  24.788  1.00  0.00
ATOM    896  ND2 ASN A 223      31.992  -0.429  24.470  1.00  0.00
ATOM    903  N   HIS A 224      29.511  -5.094  25.988  1.00  0.00
ATOM    904  CA  HIS A 224      29.008  -5.958  27.054  1.00  0.00
ATOM    905  C   HIS A 224      28.672  -7.359  26.547  1.00  0.00
ATOM    906  O   HIS A 224      28.031  -8.137  27.252  1.00  0.00
ATOM    907  CB  HIS A 224      27.776  -5.331  27.707  1.00  0.00
ATOM    908  CG  HIS A 224      28.096  -4.184  28.614  1.00  0.00
ATOM    909  ND1 HIS A 224      28.365  -4.338  29.957  1.00  0.00
ATOM    910  CD2 HIS A 224      28.191  -2.857  28.363  1.00  0.00
ATOM    911  CE1 HIS A 224      28.611  -3.156  30.494  1.00  0.00
ATOM    912  NE2 HIS A 224      28.513  -2.241  29.547  1.00  0.00
ATOM    921  N   GLU A 225      29.092  -7.676  25.322  1.00  0.00
ATOM    922  CA  GLU A 225      28.823  -8.989  24.727  1.00  0.00
ATOM    923  C   GLU A 225      29.009 -10.123  25.735  1.00  0.00
ATOM    924  O   GLU A 225      28.340 -11.154  25.653  1.00  0.00
ATOM    925  CB  GLU A 225      29.740  -9.217  23.524  1.00  0.00
ATOM    926  CG  GLU A 225      29.098 -10.036  22.414  1.00  0.00
ATOM    927  CD  GLU A 225      29.963 -10.115  21.173  1.00  0.00
ATOM    928  OE1 GLU A 225      30.979 -10.841  21.202  1.00  0.00
ATOM    929  OE2 GLU A 225      29.625  -9.451  20.170  1.00  0.00
ATOM    936  N   THR A 226      29.921  -9.930  26.683  1.00  0.00
ATOM    937  CA  THR A 226      30.193 -10.941  27.700  1.00  0.00
ATOM    938  C   THR A 226      28.989 -11.142  28.617  1.00  0.00
ATOM    939  O   THR A 226      28.697 -12.261  29.041  1.00  0.00
ATOM    940  CB  THR A 226      31.416 -10.543  28.528  1.00  0.00
ATOM    941  OG1 THR A 226      32.247  -9.656  27.801  1.00  0.00
ATOM    942  CG2 THR A 226      32.264 -11.724  28.949  1.00  0.00
ATOM    950  N   ALA A 227      28.287 -10.052  28.911  1.00  0.00
ATOM    951  CA  ALA A 227      27.112 -10.110  29.772  1.00  0.00
ATOM    952  C   ALA A 227      25.968 -10.839  29.079  1.00  0.00
ATOM    953  O   ALA A 227      25.299 -11.679  29.679  1.00  0.00
ATOM    954  CB  ALA A 227      26.683  -8.705  30.175  1.00  0.00
ATOM    960  N   PHE A 228      25.753 -10.515  27.809  1.00  0.00
ATOM    961  CA  PHE A 228      24.695 -11.145  27.031  1.00  0.00
ATOM    962  C   PHE A 228      24.948 -12.642  26.906  1.00  0.00
ATOM    963  O   PHE A 228      24.080 -13.458  27.218  1.00  0.00
ATOM    964  CB  PHE A 228      24.601 -10.509  25.642  1.00  0.00
ATOM    965  CG  PHE A 228      24.103  -9.093  25.666  1.00  0.00
ATOM    966  CD1 PHE A 228      22.916  -8.773  26.302  1.00  0.00
ATOM    967  CD2 PHE A 228      24.825  -8.080  25.052  1.00  0.00
ATOM    968  CE1 PHE A 228      22.455  -7.470  26.327  1.00  0.00
ATOM    969  CE2 PHE A 228      24.369  -6.775  25.073  1.00  0.00
ATOM    970  CZ  PHE A 228      23.183  -6.470  25.711  1.00  0.00
ATOM    980  N   GLN A 229      26.146 -12.996  26.451  1.00  0.00
ATOM    981  CA  GLN A 229      26.520 -14.396  26.289  1.00  0.00
ATOM    982  C   GLN A 229      26.356 -15.156  27.602  1.00  0.00
ATOM    983  O   GLN A 229      25.749 -16.226  27.638  1.00  0.00
ATOM    984  CB  GLN A 229      27.966 -14.507  25.799  1.00  0.00
ATOM    985  CG  GLN A 229      28.091 -14.590  24.286  1.00  0.00
ATOM    986  CD  GLN A 229      27.503 -15.869  23.722  1.00  0.00
ATOM    987  OE1 GLN A 229      26.518 -15.840  22.985  1.00  0.00
ATOM    988  NE2 GLN A 229      28.108 -17.000  24.065  1.00  0.00
ATOM    997  N   GLY A 230      26.901 -14.595  28.679  1.00  0.00
ATOM    998  CA  GLY A 230      26.802 -15.237  29.978  1.00  0.00
ATOM    999  C   GLY A 230      25.367 -15.495  30.398  1.00  0.00
ATOM   1000  O   GLY A 230      25.009 -16.622  30.753  1.00  0.00
ATOM   1004  N   MET A 231      24.539 -14.453  30.361  1.00  0.00
ATOM   1005  CA  MET A 231      23.139 -14.578  30.741  1.00  0.00
ATOM   1006  C   MET A 231      22.433 -15.636  29.904  1.00  0.00
ATOM   1007  O   MET A 231      21.660 -16.434  30.425  1.00  0.00
ATOM   1008  CB  MET A 231      22.431 -13.236  30.589  1.00  0.00
ATOM   1009  CG  MET A 231      22.826 -12.237  31.656  1.00  0.00
ATOM   1010  SD  MET A 231      22.960 -10.555  31.031  1.00  0.00
ATOM   1011  CE  MET A 231      24.153  -9.894  32.187  1.00  0.00
ATOM   1021  N   LEU A 232      22.701 -15.635  28.602  1.00  0.00
ATOM   1022  CA  LEU A 232      22.094 -16.596  27.697  1.00  0.00
ATOM   1023  C   LEU A 232      22.584 -18.006  28.012  1.00  0.00
ATOM   1024  O   LEU A 232      21.800 -18.955  28.045  1.00  0.00
ATOM   1025  CB  LEU A 232      22.427 -16.230  26.248  1.00  0.00
ATOM   1026  CG  LEU A 232      22.110 -17.311  25.213  1.00  0.00
ATOM   1027  CD1 LEU A 232      21.013 -16.847  24.269  1.00  0.00
ATOM   1028  CD2 LEU A 232      23.360 -17.693  24.434  1.00  0.00
ATOM   1040  N   ARG A 233      23.888 -18.134  28.248  1.00  0.00
ATOM   1041  CA  ARG A 233      24.484 -19.426  28.566  1.00  0.00
ATOM   1042  C   ARG A 233      23.784 -20.060  29.763  1.00  0.00
ATOM   1043  O   ARG A 233      23.415 -21.234  29.730  1.00  0.00
ATOM   1044  CB  ARG A 233      25.980 -19.267  28.851  1.00  0.00
ATOM   1045  CG  ARG A 233      26.862 -20.133  27.967  1.00  0.00
ATOM   1046  CD  ARG A 233      28.086 -20.633  28.716  1.00  0.00
ATOM   1047  NE  ARG A 233      28.962 -21.435  27.865  1.00  0.00
ATOM   1048  CZ  ARG A 233      29.755 -20.921  26.926  1.00  0.00
ATOM   1049  NH1 ARG A 233      29.785 -19.612  26.717  1.00  0.00
ATOM   1050  NH2 ARG A 233      30.519 -21.722  26.196  1.00  0.00
ATOM   1064  N   LYS A 234      23.600 -19.271  30.816  1.00  0.00
ATOM   1065  CA  LYS A 234      22.937 -19.752  32.021  1.00  0.00
ATOM   1066  C   LYS A 234      21.438 -19.897  31.785  1.00  0.00
ATOM   1067  O   LYS A 234      20.823 -20.888  32.179  1.00  0.00
ATOM   1068  CB  LYS A 234      23.195 -18.787  33.178  1.00  0.00
ATOM   1069  CG  LYS A 234      24.329 -19.225  34.089  1.00  0.00
ATOM   1070  CD  LYS A 234      24.279 -18.515  35.431  1.00  0.00
ATOM   1071  CE  LYS A 234      25.032 -19.294  36.497  1.00  0.00
ATOM   1072  NZ  LYS A 234      26.496 -19.029  36.448  1.00  0.00
ATOM   1086  N   LEU A 235      20.860 -18.889  31.144  1.00  0.00
ATOM   1087  CA  LEU A 235      19.431 -18.876  30.852  1.00  0.00
ATOM   1088  C   LEU A 235      19.023 -20.096  30.032  1.00  0.00
ATOM   1089  O   LEU A 235      18.334 -20.984  30.534  1.00  0.00
ATOM   1090  CB  LEU A 235      19.043 -17.594  30.106  1.00  0.00
ATOM   1091  CG  LEU A 235      18.754 -16.376  30.990  1.00  0.00
ATOM   1092  CD1 LEU A 235      18.180 -15.239  30.158  1.00  0.00
ATOM   1093  CD2 LEU A 235      17.803 -16.737  32.124  1.00  0.00
ATOM   1105  N   ASP A 236      19.442 -20.131  28.768  1.00  0.00
ATOM   1106  CA  ASP A 236      19.104 -21.242  27.882  1.00  0.00
ATOM   1107  C   ASP A 236      17.590 -21.405  27.800  1.00  0.00
ATOM   1108  O   ASP A 236      16.951 -21.821  28.766  1.00  0.00
ATOM   1109  CB  ASP A 236      19.745 -22.538  28.383  1.00  0.00
ATOM   1110  CG  ASP A 236      19.796 -23.609  27.312  1.00  0.00
ATOM   1111  OD1 ASP A 236      19.934 -23.254  26.123  1.00  0.00
ATOM   1112  OD2 ASP A 236      19.698 -24.804  27.661  1.00  0.00
ATOM   1117  N   ILE A 237      17.012 -21.069  26.652  1.00  0.00
ATOM   1118  CA  ILE A 237      15.569 -21.172  26.475  1.00  0.00
ATOM   1119  C   ILE A 237      15.235 -21.803  25.125  1.00  0.00
ATOM   1120  O   ILE A 237      15.947 -21.597  24.141  1.00  0.00
ATOM   1121  CB  ILE A 237      14.908 -19.773  26.577  1.00  0.00
ATOM   1122  CG1 ILE A 237      15.000 -19.253  28.017  1.00  0.00
ATOM   1123  CG2 ILE A 237      13.455 -19.783  26.084  1.00  0.00
ATOM   1124  CD1 ILE A 237      15.222 -17.757  28.110  1.00  0.00
ATOM   1136  N   LYS A 238      14.148 -22.568  25.082  1.00  0.00
ATOM   1137  CA  LYS A 238      13.731 -23.222  23.846  1.00  0.00
ATOM   1138  C   LYS A 238      12.204 -23.289  23.710  1.00  0.00
ATOM   1139  O   LYS A 238      11.692 -23.757  22.692  1.00  0.00
ATOM   1140  CB  LYS A 238      14.322 -24.632  23.771  1.00  0.00
ATOM   1141  CG  LYS A 238      15.501 -24.746  22.820  1.00  0.00
ATOM   1142  CD  LYS A 238      15.993 -26.180  22.713  1.00  0.00
ATOM   1143  CE  LYS A 238      17.001 -26.505  23.803  1.00  0.00
ATOM   1144  NZ  LYS A 238      18.403 -26.300  23.343  1.00  0.00
ATOM   1158  N   ASN A 239      11.473 -22.829  24.727  1.00  0.00
ATOM   1159  CA  ASN A 239      10.015 -22.857  24.685  1.00  0.00
ATOM   1160  C   ASN A 239       9.416 -21.679  25.447  1.00  0.00
ATOM   1161  O   ASN A 239      10.083 -21.056  26.274  1.00  0.00
ATOM   1162  CB  ASN A 239       9.494 -24.173  25.268  1.00  0.00
ATOM   1163  CG  ASN A 239       9.385 -25.266  24.222  1.00  0.00
ATOM   1164  OD1 ASN A 239       8.318 -25.486  23.647  1.00  0.00
ATOM   1165  ND2 ASN A 239      10.491 -25.956  23.971  1.00  0.00
ATOM   1172  N   GLU A 240       8.154 -21.379  25.156  1.00  0.00
ATOM   1173  CA  GLU A 240       7.454 -20.274  25.804  1.00  0.00
ATOM   1174  C   GLU A 240       7.318 -20.502  27.308  1.00  0.00
ATOM   1175  O   GLU A 240       7.125 -19.559  28.071  1.00  0.00
ATOM   1176  CB  GLU A 240       6.070 -20.094  25.182  1.00  0.00
ATOM   1177  CG  GLU A 240       5.165 -21.304  25.350  1.00  0.00
ATOM   1178  CD  GLU A 240       4.170 -21.449  24.216  1.00  0.00
ATOM   1179  OE1 GLU A 240       3.741 -20.414  23.666  1.00  0.00
ATOM   1180  OE2 GLU A 240       3.820 -22.600  23.878  1.00  0.00
ATOM   1187  N   ASP A 241       7.411 -21.757  27.729  1.00  0.00
ATOM   1188  CA  ASP A 241       7.290 -22.098  29.144  1.00  0.00
ATOM   1189  C   ASP A 241       8.175 -21.201  30.010  1.00  0.00
ATOM   1190  O   ASP A 241       7.707 -20.591  30.972  1.00  0.00
ATOM   1191  CB  ASP A 241       7.659 -23.567  29.367  1.00  0.00
ATOM   1192  CG  ASP A 241       6.440 -24.442  29.585  1.00  0.00
ATOM   1193  OD1 ASP A 241       5.609 -24.542  28.658  1.00  0.00
ATOM   1194  OD2 ASP A 241       6.316 -25.026  30.681  1.00  0.00
ATOM   1199  N   ASP A 242       9.457 -21.136  29.666  1.00  0.00
ATOM   1200  CA  ASP A 242      10.418 -20.329  30.407  1.00  0.00
ATOM   1201  C   ASP A 242      10.000 -18.863  30.470  1.00  0.00
ATOM   1202  O   ASP A 242      10.452 -18.124  31.343  1.00  0.00
ATOM   1203  CB  ASP A 242      11.801 -20.447  29.773  1.00  0.00
ATOM   1204  CG  ASP A 242      12.886 -19.842  30.642  1.00  0.00
ATOM   1205  OD1 ASP A 242      12.862 -18.610  30.849  1.00  0.00
ATOM   1206  OD2 ASP A 242      13.758 -20.599  31.116  1.00  0.00
ATOM   1211  N   VAL A 243       9.149 -18.438  29.536  1.00  0.00
ATOM   1212  CA  VAL A 243       8.693 -17.049  29.495  1.00  0.00
ATOM   1213  C   VAL A 243       8.315 -16.544  30.889  1.00  0.00
ATOM   1214  O   VAL A 243       8.685 -15.437  31.276  1.00  0.00
ATOM   1215  CB  VAL A 243       7.491 -16.870  28.539  1.00  0.00
ATOM   1216  CG1 VAL A 243       6.918 -15.462  28.643  1.00  0.00
ATOM   1217  CG2 VAL A 243       7.904 -17.172  27.105  1.00  0.00
ATOM   1227  N   LYS A 244       7.589 -17.365  31.643  1.00  0.00
ATOM   1228  CA  LYS A 244       7.182 -16.997  32.993  1.00  0.00
ATOM   1229  C   LYS A 244       8.406 -16.824  33.886  1.00  0.00
ATOM   1230  O   LYS A 244       8.433 -15.967  34.776  1.00  0.00
ATOM   1231  CB  LYS A 244       6.254 -18.064  33.573  1.00  0.00
ATOM   1232  CG  LYS A 244       4.877 -18.082  32.932  1.00  0.00
ATOM   1233  CD  LYS A 244       4.918 -18.670  31.531  1.00  0.00
ATOM   1234  CE  LYS A 244       3.519 -18.890  30.980  1.00  0.00
ATOM   1235  NZ  LYS A 244       3.460 -20.061  30.064  1.00  0.00
ATOM   1249  N   SER A 245       9.434 -17.619  33.614  1.00  0.00
ATOM   1250  CA  SER A 245      10.678 -17.541  34.362  1.00  0.00
ATOM   1251  C   SER A 245      11.394 -16.245  34.010  1.00  0.00
ATOM   1252  O   SER A 245      11.884 -15.523  34.882  1.00  0.00
ATOM   1253  CB  SER A 245      11.566 -18.748  34.046  1.00  0.00
ATOM   1254  OG  SER A 245      11.933 -19.435  35.230  1.00  0.00
ATOM   1260  N   LEU A 246      11.418 -15.937  32.718  1.00  0.00
ATOM   1261  CA  LEU A 246      12.038 -14.710  32.250  1.00  0.00
ATOM   1262  C   LEU A 246      11.324 -13.527  32.880  1.00  0.00
ATOM   1263  O   LEU A 246      11.953 -12.629  33.443  1.00  0.00
ATOM   1264  CB  LEU A 246      11.977 -14.623  30.726  1.00  0.00
ATOM   1265  CG  LEU A 246      13.338 -14.587  30.028  1.00  0.00
ATOM   1266  CD1 LEU A 246      13.173 -14.509  28.515  1.00  0.00
ATOM   1267  CD2 LEU A 246      14.169 -13.417  30.534  1.00  0.00
ATOM   1279  N   SER A 247       9.994 -13.554  32.811  1.00  0.00
ATOM   1280  CA  SER A 247       9.183 -12.506  33.408  1.00  0.00
ATOM   1281  C   SER A 247       9.624 -12.305  34.848  1.00  0.00
ATOM   1282  O   SER A 247       9.845 -11.179  35.294  1.00  0.00
ATOM   1283  CB  SER A 247       7.699 -12.874  33.355  1.00  0.00
ATOM   1284  OG  SER A 247       7.225 -12.893  32.020  1.00  0.00
ATOM   1290  N   ARG A 248       9.783 -13.419  35.563  1.00  0.00
ATOM   1291  CA  ARG A 248      10.233 -13.372  36.944  1.00  0.00
ATOM   1292  C   ARG A 248      11.557 -12.619  37.037  1.00  0.00
ATOM   1293  O   ARG A 248      11.740 -11.785  37.921  1.00  0.00
ATOM   1294  CB  ARG A 248      10.390 -14.784  37.513  1.00  0.00
ATOM   1295  CG  ARG A 248       9.069 -15.489  37.767  1.00  0.00
ATOM   1296  CD  ARG A 248       9.267 -16.983  37.969  1.00  0.00
ATOM   1297  NE  ARG A 248       8.258 -17.553  38.861  1.00  0.00
ATOM   1298  CZ  ARG A 248       8.392 -18.725  39.477  1.00  0.00
ATOM   1299  NH1 ARG A 248       9.486 -19.456  39.299  1.00  0.00
ATOM   1300  NH2 ARG A 248       7.429 -19.168  40.273  1.00  0.00
ATOM   1314  N   VAL A 249      12.475 -12.901  36.107  1.00  0.00
ATOM   1315  CA  VAL A 249      13.772 -12.223  36.089  1.00  0.00
ATOM   1316  C   VAL A 249      13.582 -10.706  36.014  1.00  0.00
ATOM   1317  O   VAL A 249      14.062  -9.957  36.873  1.00  0.00
ATOM   1318  CB  VAL A 249      14.649 -12.665  34.893  1.00  0.00
ATOM   1319  CG1 VAL A 249      16.045 -12.072  35.018  1.00  0.00
ATOM   1320  CG2 VAL A 249      14.721 -14.185  34.782  1.00  0.00
ATOM   1330  N   MET A 250      12.867 -10.263  34.981  1.00  0.00
ATOM   1331  CA  MET A 250      12.600  -8.841  34.784  1.00  0.00
ATOM   1332  C   MET A 250      12.070  -8.205  36.066  1.00  0.00
ATOM   1333  O   MET A 250      12.672  -7.280  36.609  1.00  0.00
ATOM   1334  CB  MET A 250      11.595  -8.643  33.646  1.00  0.00
ATOM   1335  CG  MET A 250      12.041  -9.257  32.328  1.00  0.00
ATOM   1336  SD  MET A 250      10.659  -9.874  31.345  1.00  0.00
ATOM   1337  CE  MET A 250      11.446 -11.162  30.377  1.00  0.00
ATOM   1347  N   ILE A 251      10.943  -8.715  36.553  1.00  0.00
ATOM   1348  CA  ILE A 251      10.348  -8.202  37.774  1.00  0.00
ATOM   1349  C   ILE A 251      11.362  -8.222  38.915  1.00  0.00
ATOM   1350  O   ILE A 251      11.440  -7.282  39.705  1.00  0.00
ATOM   1351  CB  ILE A 251       9.101  -9.020  38.165  1.00  0.00
ATOM   1352  CG1 ILE A 251       8.005  -8.851  37.108  1.00  0.00
ATOM   1353  CG2 ILE A 251       8.590  -8.600  39.535  1.00  0.00
ATOM   1354  CD1 ILE A 251       7.609 -10.148  36.441  1.00  0.00
ATOM   1366  N   HIS A 252      12.135  -9.301  38.996  1.00  0.00
ATOM   1367  CA  HIS A 252      13.143  -9.443  40.042  1.00  0.00
ATOM   1368  C   HIS A 252      14.179  -8.326  39.969  1.00  0.00
ATOM   1369  O   HIS A 252      14.733  -7.919  40.991  1.00  0.00
ATOM   1370  CB  HIS A 252      13.840 -10.803  39.938  1.00  0.00
ATOM   1371  CG  HIS A 252      13.883 -11.554  41.233  1.00  0.00
ATOM   1372  ND1 HIS A 252      14.257 -10.975  42.427  1.00  0.00
ATOM   1373  CD2 HIS A 252      13.595 -12.847  41.518  1.00  0.00
ATOM   1374  CE1 HIS A 252      14.199 -11.878  43.390  1.00  0.00
ATOM   1375  NE2 HIS A 252      13.799 -13.021  42.864  1.00  0.00
ATOM   1384  N   VAL A 253      14.445  -7.830  38.761  1.00  0.00
ATOM   1385  CA  VAL A 253      15.431  -6.754  38.604  1.00  0.00
ATOM   1386  C   VAL A 253      14.812  -5.394  38.920  1.00  0.00
ATOM   1387  O   VAL A 253      15.469  -4.523  39.487  1.00  0.00
ATOM   1388  CB  VAL A 253      16.109  -6.713  37.202  1.00  0.00
ATOM   1389  CG1 VAL A 253      16.521  -8.098  36.732  1.00  0.00
ATOM   1390  CG2 VAL A 253      15.244  -6.020  36.158  1.00  0.00
ATOM   1400  N   PHE A 254      13.546  -5.218  38.553  1.00  0.00
ATOM   1401  CA  PHE A 254      12.849  -3.959  38.804  1.00  0.00
ATOM   1402  C   PHE A 254      12.344  -3.880  40.247  1.00  0.00
ATOM   1403  O   PHE A 254      12.021  -2.800  40.741  1.00  0.00
ATOM   1404  CB  PHE A 254      11.676  -3.802  37.835  1.00  0.00
ATOM   1405  CG  PHE A 254      12.095  -3.507  36.424  1.00  0.00
ATOM   1406  CD1 PHE A 254      12.551  -2.247  36.071  1.00  0.00
ATOM   1407  CD2 PHE A 254      12.034  -4.490  35.448  1.00  0.00
ATOM   1408  CE1 PHE A 254      12.937  -1.972  34.772  1.00  0.00
ATOM   1409  CE2 PHE A 254      12.418  -4.221  34.149  1.00  0.00
ATOM   1410  CZ  PHE A 254      12.871  -2.961  33.810  1.00  0.00
ATOM   1420  N   SER A 255      12.266  -5.031  40.910  1.00  0.00
ATOM   1421  CA  SER A 255      11.786  -5.099  42.289  1.00  0.00
ATOM   1422  C   SER A 255      12.523  -4.123  43.205  1.00  0.00
ATOM   1423  O   SER A 255      12.005  -3.741  44.255  1.00  0.00
ATOM   1424  CB  SER A 255      11.938  -6.523  42.826  1.00  0.00
ATOM   1425  OG  SER A 255      10.883  -6.850  43.714  1.00  0.00
ATOM   1431  N   ASP A 256      13.732  -3.725  42.817  1.00  0.00
ATOM   1432  CA  ASP A 256      14.518  -2.801  43.630  1.00  0.00
ATOM   1433  C   ASP A 256      13.892  -1.411  43.638  1.00  0.00
ATOM   1434  O   ASP A 256      13.734  -0.797  44.693  1.00  0.00
ATOM   1435  CB  ASP A 256      15.965  -2.725  43.127  1.00  0.00
ATOM   1436  CG  ASP A 256      16.069  -2.717  41.613  1.00  0.00
ATOM   1437  OD1 ASP A 256      15.233  -2.057  40.962  1.00  0.00
ATOM   1438  OD2 ASP A 256      16.987  -3.372  41.080  1.00  0.00
ATOM   1443  N   GLY A 257      13.542  -0.917  42.456  1.00  0.00
ATOM   1444  CA  GLY A 257      12.943   0.398  42.349  1.00  0.00
ATOM   1445  C   GLY A 257      13.784   1.349  41.522  1.00  0.00
ATOM   1446  O   GLY A 257      13.456   2.528  41.394  1.00  0.00
ATOM   1450  N   VAL A 258      14.877   0.838  40.957  1.00  0.00
ATOM   1451  CA  VAL A 258      15.763   1.655  40.140  1.00  0.00
ATOM   1452  C   VAL A 258      15.353   1.602  38.672  1.00  0.00
ATOM   1453  O   VAL A 258      15.135   0.525  38.118  1.00  0.00
ATOM   1454  CB  VAL A 258      17.233   1.207  40.273  1.00  0.00
ATOM   1455  CG1 VAL A 258      18.171   2.280  39.741  1.00  0.00
ATOM   1456  CG2 VAL A 258      17.565   0.874  41.720  1.00  0.00
ATOM   1466  N   THR A 259      15.241   2.771  38.047  1.00  0.00
ATOM   1467  CA  THR A 259      14.848   2.850  36.644  1.00  0.00
ATOM   1468  C   THR A 259      15.591   3.969  35.922  1.00  0.00
ATOM   1469  O   THR A 259      15.791   5.053  36.469  1.00  0.00
ATOM   1470  CB  THR A 259      13.339   3.074  36.532  1.00  0.00
ATOM   1471  OG1 THR A 259      12.853   3.783  37.657  1.00  0.00
ATOM   1472  CG2 THR A 259      12.551   1.787  36.424  1.00  0.00
ATOM   1480  N   ASN A 260      15.992   3.696  34.684  1.00  0.00
ATOM   1481  CA  ASN A 260      16.707   4.674  33.872  1.00  0.00
ATOM   1482  C   ASN A 260      16.951   4.127  32.470  1.00  0.00
ATOM   1483  O   ASN A 260      16.673   2.960  32.192  1.00  0.00
ATOM   1484  CB  ASN A 260      18.038   5.052  34.534  1.00  0.00
ATOM   1485  CG  ASN A 260      19.049   3.921  34.503  1.00  0.00
ATOM   1486  OD1 ASN A 260      18.701   2.757  34.692  1.00  0.00
ATOM   1487  ND2 ASN A 260      20.312   4.261  34.265  1.00  0.00
ATOM   1494  N   TRP A 261      17.474   4.973  31.588  1.00  0.00
ATOM   1495  CA  TRP A 261      17.756   4.564  30.216  1.00  0.00
ATOM   1496  C   TRP A 261      18.714   3.376  30.196  1.00  0.00
ATOM   1497  O   TRP A 261      18.600   2.487  29.351  1.00  0.00
ATOM   1498  CB  TRP A 261      18.344   5.734  29.426  1.00  0.00
ATOM   1499  CG  TRP A 261      17.479   6.957  29.452  1.00  0.00
ATOM   1500  CD1 TRP A 261      16.464   7.262  28.592  1.00  0.00
ATOM   1501  CD2 TRP A 261      17.551   8.039  30.388  1.00  0.00
ATOM   1502  NE1 TRP A 261      15.902   8.468  28.934  1.00  0.00
ATOM   1503  CE2 TRP A 261      16.551   8.965  30.034  1.00  0.00
ATOM   1504  CE3 TRP A 261      18.363   8.316  31.492  1.00  0.00
ATOM   1505  CZ2 TRP A 261      16.343  10.145  30.743  1.00  0.00
ATOM   1506  CZ3 TRP A 261      18.155   9.488  32.196  1.00  0.00
ATOM   1507  CH2 TRP A 261      17.152  10.389  31.819  1.00  0.00
ATOM   1518  N   GLY A 262      19.650   3.367  31.139  1.00  0.00
ATOM   1519  CA  GLY A 262      20.612   2.283  31.225  1.00  0.00
ATOM   1520  C   GLY A 262      19.943   0.929  31.359  1.00  0.00
ATOM   1521  O   GLY A 262      20.214   0.011  30.585  1.00  0.00
ATOM   1525  N   ARG A 263      19.067   0.811  32.349  1.00  0.00
ATOM   1526  CA  ARG A 263      18.351  -0.434  32.598  1.00  0.00
ATOM   1527  C   ARG A 263      17.509  -0.835  31.393  1.00  0.00
ATOM   1528  O   ARG A 263      17.679  -1.920  30.842  1.00  0.00
ATOM   1529  CB  ARG A 263      17.463  -0.295  33.834  1.00  0.00
ATOM   1530  CG  ARG A 263      18.235  -0.339  35.142  1.00  0.00
ATOM   1531  CD  ARG A 263      17.372  -0.851  36.282  1.00  0.00
ATOM   1532  NE  ARG A 263      18.141  -1.029  37.510  1.00  0.00
ATOM   1533  CZ  ARG A 263      17.766  -1.821  38.511  1.00  0.00
ATOM   1534  NH1 ARG A 263      16.632  -2.505  38.435  1.00  0.00
ATOM   1535  NH2 ARG A 263      18.525  -1.927  39.593  1.00  0.00
ATOM   1549  N   ILE A 264      16.588   0.038  30.997  1.00  0.00
ATOM   1550  CA  ILE A 264      15.706  -0.223  29.873  1.00  0.00
ATOM   1551  C   ILE A 264      16.470  -0.743  28.651  1.00  0.00
ATOM   1552  O   ILE A 264      16.190  -1.836  28.159  1.00  0.00
ATOM   1553  CB  ILE A 264      14.922   1.054  29.504  1.00  0.00
ATOM   1554  CG1 ILE A 264      13.783   1.283  30.498  1.00  0.00
ATOM   1555  CG2 ILE A 264      14.379   0.967  28.091  1.00  0.00
ATOM   1556  CD1 ILE A 264      13.370   2.733  30.622  1.00  0.00
ATOM   1568  N   VAL A 265      17.423   0.042  28.156  1.00  0.00
ATOM   1569  CA  VAL A 265      18.199  -0.348  26.994  1.00  0.00
ATOM   1570  C   VAL A 265      18.932  -1.669  27.228  1.00  0.00
ATOM   1571  O   VAL A 265      18.922  -2.551  26.369  1.00  0.00
ATOM   1572  CB  VAL A 265      19.207   0.752  26.616  1.00  0.00
ATOM   1573  CG1 VAL A 265      20.077   0.304  25.461  1.00  0.00
ATOM   1574  CG2 VAL A 265      18.477   2.042  26.268  1.00  0.00
ATOM   1584  N   THR A 266      19.561  -1.807  28.391  1.00  0.00
ATOM   1585  CA  THR A 266      20.286  -3.030  28.723  1.00  0.00
ATOM   1586  C   THR A 266      19.352  -4.235  28.645  1.00  0.00
ATOM   1587  O   THR A 266      19.666  -5.244  28.007  1.00  0.00
ATOM   1588  CB  THR A 266      20.905  -2.916  30.117  1.00  0.00
ATOM   1589  OG1 THR A 266      21.875  -1.887  30.134  1.00  0.00
ATOM   1590  CG2 THR A 266      21.582  -4.186  30.595  1.00  0.00
ATOM   1598  N   LEU A 267      18.193  -4.114  29.287  1.00  0.00
ATOM   1599  CA  LEU A 267      17.201  -5.179  29.281  1.00  0.00
ATOM   1600  C   LEU A 267      16.761  -5.477  27.853  1.00  0.00
ATOM   1601  O   LEU A 267      16.956  -6.582  27.347  1.00  0.00
ATOM   1602  CB  LEU A 267      15.987  -4.775  30.126  1.00  0.00
ATOM   1603  CG  LEU A 267      15.946  -5.367  31.536  1.00  0.00
ATOM   1604  CD1 LEU A 267      14.943  -4.615  32.399  1.00  0.00
ATOM   1605  CD2 LEU A 267      15.603  -6.847  31.479  1.00  0.00
ATOM   1617  N   ILE A 268      16.174  -4.475  27.205  1.00  0.00
ATOM   1618  CA  ILE A 268      15.709  -4.611  25.830  1.00  0.00
ATOM   1619  C   ILE A 268      16.773  -5.276  24.959  1.00  0.00
ATOM   1620  O   ILE A 268      16.473  -6.172  24.169  1.00  0.00
ATOM   1621  CB  ILE A 268      15.336  -3.235  25.238  1.00  0.00
ATOM   1622  CG1 ILE A 268      14.105  -2.672  25.948  1.00  0.00
ATOM   1623  CG2 ILE A 268      15.088  -3.333  23.737  1.00  0.00
ATOM   1624  CD1 ILE A 268      13.916  -1.185  25.744  1.00  0.00
ATOM   1636  N   SER A 269      18.021  -4.841  25.117  1.00  0.00
ATOM   1637  CA  SER A 269      19.127  -5.404  24.351  1.00  0.00
ATOM   1638  C   SER A 269      19.211  -6.911  24.571  1.00  0.00
ATOM   1639  O   SER A 269      19.091  -7.694  23.628  1.00  0.00
ATOM   1640  CB  SER A 269      20.446  -4.741  24.754  1.00  0.00
ATOM   1641  OG  SER A 269      20.618  -3.502  24.088  1.00  0.00
ATOM   1647  N   PHE A 270      19.407  -7.311  25.827  1.00  0.00
ATOM   1648  CA  PHE A 270      19.495  -8.728  26.165  1.00  0.00
ATOM   1649  C   PHE A 270      18.300  -9.486  25.583  1.00  0.00
ATOM   1650  O   PHE A 270      18.446 -10.591  25.058  1.00  0.00
ATOM   1651  CB  PHE A 270      19.567  -8.911  27.691  1.00  0.00
ATOM   1652  CG  PHE A 270      18.370  -9.599  28.291  1.00  0.00
ATOM   1653  CD1 PHE A 270      18.215 -10.971  28.180  1.00  0.00
ATOM   1654  CD2 PHE A 270      17.398  -8.872  28.958  1.00  0.00
ATOM   1655  CE1 PHE A 270      17.114 -11.604  28.724  1.00  0.00
ATOM   1656  CE2 PHE A 270      16.295  -9.498  29.503  1.00  0.00
ATOM   1657  CZ  PHE A 270      16.152 -10.865  29.386  1.00  0.00
ATOM   1667  N   GLY A 271      17.122  -8.874  25.676  1.00  0.00
ATOM   1668  CA  GLY A 271      15.918  -9.491  25.153  1.00  0.00
ATOM   1669  C   GLY A 271      16.042  -9.833  23.682  1.00  0.00
ATOM   1670  O   GLY A 271      15.871 -10.988  23.286  1.00  0.00
ATOM   1674  N   ALA A 272      16.353  -8.827  22.871  1.00  0.00
ATOM   1675  CA  ALA A 272      16.512  -9.022  21.436  1.00  0.00
ATOM   1676  C   ALA A 272      17.529 -10.120  21.146  1.00  0.00
ATOM   1677  O   ALA A 272      17.258 -11.037  20.371  1.00  0.00
ATOM   1678  CB  ALA A 272      16.931  -7.721  20.770  1.00  0.00
ATOM   1684  N   PHE A 273      18.695 -10.030  21.786  1.00  0.00
ATOM   1685  CA  PHE A 273      19.749 -11.027  21.602  1.00  0.00
ATOM   1686  C   PHE A 273      19.194 -12.438  21.772  1.00  0.00
ATOM   1687  O   PHE A 273      19.241 -13.258  20.847  1.00  0.00
ATOM   1688  CB  PHE A 273      20.884 -10.787  22.601  1.00  0.00
ATOM   1689  CG  PHE A 273      22.005 -11.781  22.489  1.00  0.00
ATOM   1690  CD1 PHE A 273      21.982 -12.956  23.223  1.00  0.00
ATOM   1691  CD2 PHE A 273      23.082 -11.541  21.651  1.00  0.00
ATOM   1692  CE1 PHE A 273      23.012 -13.872  23.124  1.00  0.00
ATOM   1693  CE2 PHE A 273      24.114 -12.453  21.547  1.00  0.00
ATOM   1694  CZ  PHE A 273      24.080 -13.621  22.284  1.00  0.00
ATOM   1704  N   VAL A 274      18.648 -12.712  22.955  1.00  0.00
ATOM   1705  CA  VAL A 274      18.067 -14.017  23.234  1.00  0.00
ATOM   1706  C   VAL A 274      17.094 -14.395  22.123  1.00  0.00
ATOM   1707  O   VAL A 274      17.072 -15.538  21.667  1.00  0.00
ATOM   1708  CB  VAL A 274      17.341 -14.042  24.596  1.00  0.00
ATOM   1709  CG1 VAL A 274      16.616 -15.366  24.801  1.00  0.00
ATOM   1710  CG2 VAL A 274      18.329 -13.795  25.726  1.00  0.00
ATOM   1720  N   ALA A 275      16.311 -13.418  21.675  1.00  0.00
ATOM   1721  CA  ALA A 275      15.360 -13.646  20.598  1.00  0.00
ATOM   1722  C   ALA A 275      16.086 -14.083  19.333  1.00  0.00
ATOM   1723  O   ALA A 275      15.691 -15.052  18.685  1.00  0.00
ATOM   1724  CB  ALA A 275      14.525 -12.404  20.345  1.00  0.00
ATOM   1730  N   LYS A 276      17.170 -13.383  19.002  1.00  0.00
ATOM   1731  CA  LYS A 276      17.963 -13.735  17.830  1.00  0.00
ATOM   1732  C   LYS A 276      18.296 -15.219  17.885  1.00  0.00
ATOM   1733  O   LYS A 276      18.079 -15.960  16.926  1.00  0.00
ATOM   1734  CB  LYS A 276      19.258 -12.918  17.781  1.00  0.00
ATOM   1735  CG  LYS A 276      19.042 -11.415  17.829  1.00  0.00
ATOM   1736  CD  LYS A 276      18.073 -10.954  16.752  1.00  0.00
ATOM   1737  CE  LYS A 276      16.694 -10.665  17.322  1.00  0.00
ATOM   1738  NZ  LYS A 276      16.721  -9.554  18.312  1.00  0.00
ATOM   1752  N   HIS A 277      18.811 -15.640  19.037  1.00  0.00
ATOM   1753  CA  HIS A 277      19.162 -17.037  19.249  1.00  0.00
ATOM   1754  C   HIS A 277      17.938 -17.932  19.059  1.00  0.00
ATOM   1755  O   HIS A 277      18.021 -18.987  18.426  1.00  0.00
ATOM   1756  CB  HIS A 277      19.744 -17.229  20.650  1.00  0.00
ATOM   1757  CG  HIS A 277      21.234 -17.096  20.702  1.00  0.00
ATOM   1758  ND1 HIS A 277      22.071 -18.130  21.062  1.00  0.00
ATOM   1759  CD2 HIS A 277      22.039 -16.038  20.437  1.00  0.00
ATOM   1760  CE1 HIS A 277      23.325 -17.716  21.019  1.00  0.00
ATOM   1761  NE2 HIS A 277      23.333 -16.452  20.643  1.00  0.00
ATOM   1770  N   LEU A 278      16.798 -17.499  19.600  1.00  0.00
ATOM   1771  CA  LEU A 278      15.557 -18.263  19.475  1.00  0.00
ATOM   1772  C   LEU A 278      15.267 -18.564  18.010  1.00  0.00
ATOM   1773  O   LEU A 278      14.916 -19.689  17.653  1.00  0.00
ATOM   1774  CB  LEU A 278      14.370 -17.503  20.088  1.00  0.00
ATOM   1775  CG  LEU A 278      14.407 -17.302  21.610  1.00  0.00
ATOM   1776  CD1 LEU A 278      13.214 -16.475  22.068  1.00  0.00
ATOM   1777  CD2 LEU A 278      14.422 -18.637  22.340  1.00  0.00
ATOM   1789  N   LYS A 279      15.428 -17.552  17.162  1.00  0.00
ATOM   1790  CA  LYS A 279      15.193 -17.714  15.734  1.00  0.00
ATOM   1791  C   LYS A 279      16.217 -18.671  15.135  1.00  0.00
ATOM   1792  O   LYS A 279      15.874 -19.549  14.344  1.00  0.00
ATOM   1793  CB  LYS A 279      15.263 -16.360  15.024  1.00  0.00
ATOM   1794  CG  LYS A 279      13.939 -15.613  15.010  1.00  0.00
ATOM   1795  CD  LYS A 279      12.976 -16.200  13.992  1.00  0.00
ATOM   1796  CE  LYS A 279      11.857 -15.223  13.664  1.00  0.00
ATOM   1797  NZ  LYS A 279      12.275 -14.222  12.644  1.00  0.00
ATOM   1811  N   THR A 280      17.477 -18.498  15.525  1.00  0.00
ATOM   1812  CA  THR A 280      18.553 -19.351  15.034  1.00  0.00
ATOM   1813  C   THR A 280      18.283 -20.811  15.384  1.00  0.00
ATOM   1814  O   THR A 280      18.691 -21.719  14.658  1.00  0.00
ATOM   1815  CB  THR A 280      19.897 -18.909  15.618  1.00  0.00
ATOM   1816  OG1 THR A 280      19.763 -17.686  16.322  1.00  0.00
ATOM   1817  CG2 THR A 280      20.969 -18.716  14.569  1.00  0.00
ATOM   1825  N   ILE A 281      17.589 -21.031  16.497  1.00  0.00
ATOM   1826  CA  ILE A 281      17.259 -22.382  16.935  1.00  0.00
ATOM   1827  C   ILE A 281      15.828 -22.738  16.553  1.00  0.00
ATOM   1828  O   ILE A 281      15.176 -23.547  17.214  1.00  0.00
ATOM   1829  CB  ILE A 281      17.439 -22.549  18.458  1.00  0.00
ATOM   1830  CG1 ILE A 281      16.455 -21.658  19.225  1.00  0.00
ATOM   1831  CG2 ILE A 281      18.873 -22.230  18.858  1.00  0.00
ATOM   1832  CD1 ILE A 281      16.565 -21.798  20.723  1.00  0.00
ATOM   1844  N   ASN A 282      15.347 -22.123  15.476  1.00  0.00
ATOM   1845  CA  ASN A 282      13.995 -22.359  14.987  1.00  0.00
ATOM   1846  C   ASN A 282      12.970 -22.282  16.118  1.00  0.00
ATOM   1847  O   ASN A 282      12.288 -23.261  16.422  1.00  0.00
ATOM   1848  CB  ASN A 282      13.914 -23.720  14.290  1.00  0.00
ATOM   1849  CG  ASN A 282      14.013 -23.604  12.782  1.00  0.00
ATOM   1850  OD1 ASN A 282      15.107 -23.610  12.218  1.00  0.00
ATOM   1851  ND2 ASN A 282      12.866 -23.496  12.121  1.00  0.00
ATOM   1858  N   GLN A 283      12.867 -21.111  16.737  1.00  0.00
ATOM   1859  CA  GLN A 283      11.926 -20.905  17.831  1.00  0.00
ATOM   1860  C   GLN A 283      11.388 -19.477  17.820  1.00  0.00
ATOM   1861  O   GLN A 283      11.654 -18.695  18.732  1.00  0.00
ATOM   1862  CB  GLN A 283      12.599 -21.201  19.174  1.00  0.00
ATOM   1863  CG  GLN A 283      12.548 -22.668  19.570  1.00  0.00
ATOM   1864  CD  GLN A 283      11.131 -23.200  19.658  1.00  0.00
ATOM   1865  OE1 GLN A 283      10.318 -22.706  20.440  1.00  0.00
ATOM   1866  NE2 GLN A 283      10.829 -24.212  18.853  1.00  0.00
ATOM   1875  N   GLU A 284      10.629 -19.144  16.780  1.00  0.00
ATOM   1876  CA  GLU A 284      10.057 -17.806  16.657  1.00  0.00
ATOM   1877  C   GLU A 284       8.813 -17.658  17.528  1.00  0.00
ATOM   1878  O   GLU A 284       8.479 -16.557  17.966  1.00  0.00
ATOM   1879  CB  GLU A 284       9.719 -17.476  15.196  1.00  0.00
ATOM   1880  CG  GLU A 284       9.201 -18.654  14.386  1.00  0.00
ATOM   1881  CD  GLU A 284       7.973 -19.296  14.999  1.00  0.00
ATOM   1882  OE1 GLU A 284       6.872 -18.723  14.857  1.00  0.00
ATOM   1883  OE2 GLU A 284       8.111 -20.370  15.620  1.00  0.00
ATOM   1890  N   SER A 285       8.128 -18.769  17.774  1.00  0.00
ATOM   1891  CA  SER A 285       6.921 -18.757  18.591  1.00  0.00
ATOM   1892  C   SER A 285       7.210 -18.230  19.995  1.00  0.00
ATOM   1893  O   SER A 285       6.301 -17.792  20.699  1.00  0.00
ATOM   1894  CB  SER A 285       6.325 -20.164  18.677  1.00  0.00
ATOM   1895  OG  SER A 285       7.246 -21.075  19.249  1.00  0.00
ATOM   1901  N   CYS A 286       8.477 -18.279  20.399  1.00  0.00
ATOM   1902  CA  CYS A 286       8.873 -17.809  21.720  1.00  0.00
ATOM   1903  C   CYS A 286       9.285 -16.332  21.690  1.00  0.00
ATOM   1904  O   CYS A 286       9.731 -15.784  22.698  1.00  0.00
ATOM   1905  CB  CYS A 286      10.013 -18.675  22.259  1.00  0.00
ATOM   1906  SG  CYS A 286      10.541 -18.255  23.938  1.00  0.00
ATOM   1912  N   ILE A 287       9.117 -15.687  20.537  1.00  0.00
ATOM   1913  CA  ILE A 287       9.452 -14.277  20.388  1.00  0.00
ATOM   1914  C   ILE A 287       8.284 -13.408  20.844  1.00  0.00
ATOM   1915  O   ILE A 287       8.473 -12.301  21.356  1.00  0.00
ATOM   1916  CB  ILE A 287       9.811 -13.942  18.930  1.00  0.00
ATOM   1917  CG1 ILE A 287      11.043 -14.742  18.510  1.00  0.00
ATOM   1918  CG2 ILE A 287      10.059 -12.448  18.762  1.00  0.00
ATOM   1919  CD1 ILE A 287      11.506 -14.441  17.107  1.00  0.00
ATOM   1931  N   GLU A 288       7.073 -13.932  20.668  1.00  0.00
ATOM   1932  CA  GLU A 288       5.865 -13.227  21.072  1.00  0.00
ATOM   1933  C   GLU A 288       5.932 -12.860  22.552  1.00  0.00
ATOM   1934  O   GLU A 288       5.775 -11.694  22.917  1.00  0.00
ATOM   1935  CB  GLU A 288       4.629 -14.086  20.799  1.00  0.00
ATOM   1936  CG  GLU A 288       4.300 -14.225  19.322  1.00  0.00
ATOM   1937  CD  GLU A 288       3.135 -15.162  19.071  1.00  0.00
ATOM   1938  OE1 GLU A 288       3.359 -16.390  19.032  1.00  0.00
ATOM   1939  OE2 GLU A 288       1.999 -14.668  18.912  1.00  0.00
ATOM   1946  N   PRO A 289       6.185 -13.851  23.432  1.00  0.00
ATOM   1947  CA  PRO A 289       6.289 -13.604  24.869  1.00  0.00
ATOM   1948  C   PRO A 289       7.420 -12.639  25.181  1.00  0.00
ATOM   1949  O   PRO A 289       7.339 -11.852  26.121  1.00  0.00
ATOM   1950  CB  PRO A 289       6.574 -14.986  25.468  1.00  0.00
ATOM   1951  CG  PRO A 289       7.093 -15.797  24.333  1.00  0.00
ATOM   1952  CD  PRO A 289       6.409 -15.271  23.103  1.00  0.00
ATOM   1960  N   LEU A 290       8.473 -12.697  24.370  1.00  0.00
ATOM   1961  CA  LEU A 290       9.621 -11.822  24.537  1.00  0.00
ATOM   1962  C   LEU A 290       9.204 -10.358  24.425  1.00  0.00
ATOM   1963  O   LEU A 290       9.353  -9.583  25.371  1.00  0.00
ATOM   1964  CB  LEU A 290      10.671 -12.146  23.469  1.00  0.00
ATOM   1965  CG  LEU A 290      11.859 -13.020  23.905  1.00  0.00
ATOM   1966  CD1 LEU A 290      13.168 -12.299  23.630  1.00  0.00
ATOM   1967  CD2 LEU A 290      11.779 -13.411  25.375  1.00  0.00
ATOM   1979  N   ALA A 291       8.688  -9.988  23.259  1.00  0.00
ATOM   1980  CA  ALA A 291       8.257  -8.616  23.011  1.00  0.00
ATOM   1981  C   ALA A 291       7.170  -8.178  23.989  1.00  0.00
ATOM   1982  O   ALA A 291       7.287  -7.133  24.633  1.00  0.00
ATOM   1983  CB  ALA A 291       7.768  -8.470  21.579  1.00  0.00
ATOM   1989  N   GLU A 292       6.108  -8.973  24.089  1.00  0.00
ATOM   1990  CA  GLU A 292       5.001  -8.647  24.980  1.00  0.00
ATOM   1991  C   GLU A 292       5.467  -8.541  26.429  1.00  0.00
ATOM   1992  O   GLU A 292       5.036  -7.650  27.160  1.00  0.00
ATOM   1993  CB  GLU A 292       3.890  -9.693  24.854  1.00  0.00
ATOM   1994  CG  GLU A 292       4.228 -11.026  25.495  1.00  0.00
ATOM   1995  CD  GLU A 292       3.180 -12.087  25.218  1.00  0.00
ATOM   1996  OE1 GLU A 292       3.311 -12.798  24.199  1.00  0.00
ATOM   1997  OE2 GLU A 292       2.229 -12.207  26.018  1.00  0.00
ATOM   2004  N   SER A 293       6.342  -9.452  26.844  1.00  0.00
ATOM   2005  CA  SER A 293       6.854  -9.449  28.211  1.00  0.00
ATOM   2006  C   SER A 293       7.605  -8.157  28.512  1.00  0.00
ATOM   2007  O   SER A 293       7.327  -7.485  29.505  1.00  0.00
ATOM   2008  CB  SER A 293       7.774 -10.649  28.444  1.00  0.00
ATOM   2009  OG  SER A 293       8.331 -10.617  29.746  1.00  0.00
ATOM   2015  N   ILE A 294       8.558  -7.812  27.651  1.00  0.00
ATOM   2016  CA  ILE A 294       9.344  -6.601  27.832  1.00  0.00
ATOM   2017  C   ILE A 294       8.445  -5.370  27.912  1.00  0.00
ATOM   2018  O   ILE A 294       8.489  -4.618  28.888  1.00  0.00
ATOM   2019  CB  ILE A 294      10.365  -6.423  26.692  1.00  0.00
ATOM   2020  CG1 ILE A 294      11.403  -7.552  26.735  1.00  0.00
ATOM   2021  CG2 ILE A 294      11.032  -5.054  26.773  1.00  0.00
ATOM   2022  CD1 ILE A 294      11.661  -8.162  25.385  1.00  0.00
ATOM   2034  N   THR A 295       7.625  -5.171  26.883  1.00  0.00
ATOM   2035  CA  THR A 295       6.716  -4.032  26.844  1.00  0.00
ATOM   2036  C   THR A 295       5.742  -4.076  28.017  1.00  0.00
ATOM   2037  O   THR A 295       5.378  -3.041  28.575  1.00  0.00
ATOM   2038  CB  THR A 295       5.945  -4.009  25.523  1.00  0.00
ATOM   2039  OG1 THR A 295       6.660  -4.699  24.514  1.00  0.00
ATOM   2040  CG2 THR A 295       5.669  -2.610  25.014  1.00  0.00
ATOM   2048  N   ASP A 296       5.317  -5.282  28.381  1.00  0.00
ATOM   2049  CA  ASP A 296       4.380  -5.466  29.480  1.00  0.00
ATOM   2050  C   ASP A 296       4.946  -4.928  30.790  1.00  0.00
ATOM   2051  O   ASP A 296       4.389  -4.006  31.378  1.00  0.00
ATOM   2052  CB  ASP A 296       4.036  -6.947  29.635  1.00  0.00
ATOM   2053  CG  ASP A 296       2.848  -7.358  28.787  1.00  0.00
ATOM   2054  OD1 ASP A 296       1.868  -6.586  28.724  1.00  0.00
ATOM   2055  OD2 ASP A 296       2.897  -8.452  28.185  1.00  0.00
ATOM   2060  N   VAL A 297       6.048  -5.514  31.246  1.00  0.00
ATOM   2061  CA  VAL A 297       6.680  -5.095  32.493  1.00  0.00
ATOM   2062  C   VAL A 297       7.056  -3.612  32.464  1.00  0.00
ATOM   2063  O   VAL A 297       6.828  -2.883  33.430  1.00  0.00
ATOM   2064  CB  VAL A 297       7.944  -5.929  32.790  1.00  0.00
ATOM   2065  CG1 VAL A 297       8.613  -5.462  34.076  1.00  0.00
ATOM   2066  CG2 VAL A 297       7.600  -7.410  32.872  1.00  0.00
ATOM   2076  N   LEU A 298       7.653  -3.183  31.358  1.00  0.00
ATOM   2077  CA  LEU A 298       8.090  -1.798  31.203  1.00  0.00
ATOM   2078  C   LEU A 298       6.942  -0.794  31.332  1.00  0.00
ATOM   2079  O   LEU A 298       7.078   0.226  32.006  1.00  0.00
ATOM   2080  CB  LEU A 298       8.784  -1.619  29.856  1.00  0.00
ATOM   2081  CG  LEU A 298      10.310  -1.614  29.930  1.00  0.00
ATOM   2082  CD1 LEU A 298      10.882  -2.870  29.295  1.00  0.00
ATOM   2083  CD2 LEU A 298      10.874  -0.369  29.267  1.00  0.00
ATOM   2095  N   VAL A 299       5.830  -1.065  30.662  1.00  0.00
ATOM   2096  CA  VAL A 299       4.687  -0.158  30.685  1.00  0.00
ATOM   2097  C   VAL A 299       3.719  -0.455  31.837  1.00  0.00
ATOM   2098  O   VAL A 299       2.893   0.384  32.188  1.00  0.00
ATOM   2099  CB  VAL A 299       3.928  -0.214  29.334  1.00  0.00
ATOM   2100  CG1 VAL A 299       2.431  -0.391  29.537  1.00  0.00
ATOM   2101  CG2 VAL A 299       4.212   1.032  28.509  1.00  0.00
ATOM   2111  N   ARG A 300       3.795  -1.649  32.406  1.00  0.00
ATOM   2112  CA  ARG A 300       2.890  -2.019  33.488  1.00  0.00
ATOM   2113  C   ARG A 300       3.388  -1.547  34.852  1.00  0.00
ATOM   2114  O   ARG A 300       2.594  -1.109  35.684  1.00  0.00
ATOM   2115  CB  ARG A 300       2.639  -3.534  33.497  1.00  0.00
ATOM   2116  CG  ARG A 300       3.810  -4.366  33.997  1.00  0.00
ATOM   2117  CD  ARG A 300       3.495  -5.040  35.323  1.00  0.00
ATOM   2118  NE  ARG A 300       2.979  -6.395  35.139  1.00  0.00
ATOM   2119  CZ  ARG A 300       2.507  -7.149  36.129  1.00  0.00
ATOM   2120  NH1 ARG A 300       2.478  -6.683  37.371  1.00  0.00
ATOM   2121  NH2 ARG A 300       2.061  -8.373  35.876  1.00  0.00
ATOM   2135  N   THR A 301       4.692  -1.649  35.096  1.00  0.00
ATOM   2136  CA  THR A 301       5.247  -1.237  36.383  1.00  0.00
ATOM   2137  C   THR A 301       6.136   0.003  36.278  1.00  0.00
ATOM   2138  O   THR A 301       6.480   0.603  37.296  1.00  0.00
ATOM   2139  CB  THR A 301       6.041  -2.388  37.001  1.00  0.00
ATOM   2140  OG1 THR A 301       6.875  -3.001  36.033  1.00  0.00
ATOM   2141  CG2 THR A 301       5.163  -3.465  37.599  1.00  0.00
ATOM   2149  N   LYS A 302       6.534   0.377  35.063  1.00  0.00
ATOM   2150  CA  LYS A 302       7.413   1.534  34.890  1.00  0.00
ATOM   2151  C   LYS A 302       6.840   2.580  33.932  1.00  0.00
ATOM   2152  O   LYS A 302       7.578   3.429  33.431  1.00  0.00
ATOM   2153  CB  LYS A 302       8.785   1.077  34.387  1.00  0.00
ATOM   2154  CG  LYS A 302       9.286  -0.195  35.051  1.00  0.00
ATOM   2155  CD  LYS A 302       9.750   0.064  36.476  1.00  0.00
ATOM   2156  CE  LYS A 302       9.212  -0.981  37.438  1.00  0.00
ATOM   2157  NZ  LYS A 302       9.963  -0.992  38.723  1.00  0.00
ATOM   2171  N   ARG A 303       5.538   2.531  33.672  1.00  0.00
ATOM   2172  CA  ARG A 303       4.915   3.491  32.774  1.00  0.00
ATOM   2173  C   ARG A 303       5.099   4.921  33.274  1.00  0.00
ATOM   2174  O   ARG A 303       5.411   5.824  32.498  1.00  0.00
ATOM   2175  CB  ARG A 303       3.426   3.190  32.624  1.00  0.00
ATOM   2176  CG  ARG A 303       2.726   2.862  33.934  1.00  0.00
ATOM   2177  CD  ARG A 303       1.678   3.907  34.280  1.00  0.00
ATOM   2178  NE  ARG A 303       0.764   3.447  35.324  1.00  0.00
ATOM   2179  CZ  ARG A 303      -0.048   4.252  36.005  1.00  0.00
ATOM   2180  NH1 ARG A 303      -0.062   5.556  35.757  1.00  0.00
ATOM   2181  NH2 ARG A 303      -0.847   3.752  36.937  1.00  0.00
ATOM   2195  N   ASP A 304       4.902   5.120  34.574  1.00  0.00
ATOM   2196  CA  ASP A 304       5.043   6.442  35.176  1.00  0.00
ATOM   2197  C   ASP A 304       6.420   7.033  34.890  1.00  0.00
ATOM   2198  O   ASP A 304       6.545   8.212  34.557  1.00  0.00
ATOM   2199  CB  ASP A 304       4.816   6.362  36.687  1.00  0.00
ATOM   2200  CG  ASP A 304       3.561   5.587  37.042  1.00  0.00
ATOM   2201  OD1 ASP A 304       3.570   4.347  36.900  1.00  0.00
ATOM   2202  OD2 ASP A 304       2.571   6.221  37.464  1.00  0.00
ATOM   2207  N   TRP A 305       7.451   6.206  35.017  1.00  0.00
ATOM   2208  CA  TRP A 305       8.815   6.643  34.770  1.00  0.00
ATOM   2209  C   TRP A 305       8.983   7.110  33.329  1.00  0.00
ATOM   2210  O   TRP A 305       9.593   8.147  33.069  1.00  0.00
ATOM   2211  CB  TRP A 305       9.789   5.505  35.070  1.00  0.00
ATOM   2212  CG  TRP A 305       9.931   5.213  36.533  1.00  0.00
ATOM   2213  CD1 TRP A 305       9.811   3.996  37.140  1.00  0.00
ATOM   2214  CD2 TRP A 305      10.216   6.155  37.574  1.00  0.00
ATOM   2215  NE1 TRP A 305      10.005   4.124  38.495  1.00  0.00
ATOM   2216  CE2 TRP A 305      10.256   5.439  38.786  1.00  0.00
ATOM   2217  CE3 TRP A 305      10.443   7.535  37.598  1.00  0.00
ATOM   2218  CZ2 TRP A 305      10.512   6.057  40.007  1.00  0.00
ATOM   2219  CZ3 TRP A 305      10.697   8.146  38.812  1.00  0.00
ATOM   2220  CH2 TRP A 305      10.730   7.408  40.001  1.00  0.00
ATOM   2231  N   LEU A 306       8.440   6.337  32.395  1.00  0.00
ATOM   2232  CA  LEU A 306       8.530   6.669  30.977  1.00  0.00
ATOM   2233  C   LEU A 306       7.785   7.965  30.669  1.00  0.00
ATOM   2234  O   LEU A 306       8.331   8.871  30.042  1.00  0.00
ATOM   2235  CB  LEU A 306       7.968   5.528  30.126  1.00  0.00
ATOM   2236  CG  LEU A 306       9.009   4.518  29.631  1.00  0.00
ATOM   2237  CD1 LEU A 306       8.619   3.108  30.041  1.00  0.00
ATOM   2238  CD2 LEU A 306       9.178   4.609  28.119  1.00  0.00
ATOM   2250  N   VAL A 307       6.537   8.046  31.116  1.00  0.00
ATOM   2251  CA  VAL A 307       5.719   9.225  30.890  1.00  0.00
ATOM   2252  C   VAL A 307       6.289  10.444  31.609  1.00  0.00
ATOM   2253  O   VAL A 307       6.056  11.582  31.202  1.00  0.00
ATOM   2254  CB  VAL A 307       4.274   8.994  31.365  1.00  0.00
ATOM   2255  CG1 VAL A 307       3.371  10.093  30.847  1.00  0.00
ATOM   2256  CG2 VAL A 307       3.770   7.626  30.924  1.00  0.00
ATOM   2266  N   LYS A 308       7.031  10.200  32.685  1.00  0.00
ATOM   2267  CA  LYS A 308       7.624  11.275  33.465  1.00  0.00
ATOM   2268  C   LYS A 308       8.846  11.869  32.768  1.00  0.00
ATOM   2269  O   LYS A 308       9.100  13.070  32.864  1.00  0.00
ATOM   2270  CB  LYS A 308       8.017  10.758  34.846  1.00  0.00
ATOM   2271  CG  LYS A 308       8.440  11.856  35.801  1.00  0.00
ATOM   2272  CD  LYS A 308       7.240  12.522  36.454  1.00  0.00
ATOM   2273  CE  LYS A 308       6.490  11.560  37.360  1.00  0.00
ATOM   2274  NZ  LYS A 308       6.604  11.945  38.794  1.00  0.00
ATOM   2288  N   GLN A 309       9.608  11.026  32.078  1.00  0.00
ATOM   2289  CA  GLN A 309      10.808  11.482  31.384  1.00  0.00
ATOM   2290  C   GLN A 309      10.575  11.624  29.881  1.00  0.00
ATOM   2291  O   GLN A 309      11.520  11.553  29.096  1.00  0.00
ATOM   2292  CB  GLN A 309      11.968  10.516  31.641  1.00  0.00
ATOM   2293  CG  GLN A 309      11.744   9.128  31.064  1.00  0.00
ATOM   2294  CD  GLN A 309      13.002   8.542  30.453  1.00  0.00
ATOM   2295  OE1 GLN A 309      13.371   8.872  29.325  1.00  0.00
ATOM   2296  NE2 GLN A 309      13.670   7.668  31.198  1.00  0.00
ATOM   2305  N   ARG A 310       9.315  11.828  29.488  1.00  0.00
ATOM   2306  CA  ARG A 310       8.945  11.989  28.076  1.00  0.00
ATOM   2307  C   ARG A 310       8.796  10.641  27.368  1.00  0.00
ATOM   2308  O   ARG A 310       8.084  10.538  26.369  1.00  0.00
ATOM   2309  CB  ARG A 310       9.963  12.861  27.331  1.00  0.00
ATOM   2310  CG  ARG A 310      10.280  14.168  28.038  1.00  0.00
ATOM   2311  CD  ARG A 310      11.399  14.922  27.339  1.00  0.00
ATOM   2312  NE  ARG A 310      11.603  16.252  27.905  1.00  0.00
ATOM   2313  CZ  ARG A 310      12.145  16.474  29.101  1.00  0.00
ATOM   2314  NH1 ARG A 310      12.540  15.458  29.858  1.00  0.00
ATOM   2315  NH2 ARG A 310      12.294  17.716  29.541  1.00  0.00
ATOM   2329  N   GLY A 311       9.454   9.610  27.889  1.00  0.00
ATOM   2330  CA  GLY A 311       9.360   8.292  27.290  1.00  0.00
ATOM   2331  C   GLY A 311      10.417   8.043  26.233  1.00  0.00
ATOM   2332  O   GLY A 311      11.589   7.839  26.551  1.00  0.00
ATOM   2336  N   TRP A 312      10.000   8.047  24.971  1.00  0.00
ATOM   2337  CA  TRP A 312      10.915   7.807  23.860  1.00  0.00
ATOM   2338  C   TRP A 312      11.706   9.065  23.510  1.00  0.00
ATOM   2339  O   TRP A 312      12.935   9.037  23.454  1.00  0.00
ATOM   2340  CB  TRP A 312      10.141   7.314  22.635  1.00  0.00
ATOM   2341  CG  TRP A 312       9.550   5.948  22.819  1.00  0.00
ATOM   2342  CD1 TRP A 312       8.237   5.594  22.683  1.00  0.00
ATOM   2343  CD2 TRP A 312      10.252   4.752  23.176  1.00  0.00
ATOM   2344  NE1 TRP A 312       8.081   4.253  22.933  1.00  0.00
ATOM   2345  CE2 TRP A 312       9.303   3.713  23.238  1.00  0.00
ATOM   2346  CE3 TRP A 312      11.591   4.457  23.447  1.00  0.00
ATOM   2347  CZ2 TRP A 312       9.652   2.405  23.561  1.00  0.00
ATOM   2348  CZ3 TRP A 312      11.936   3.158  23.767  1.00  0.00
ATOM   2349  CH2 TRP A 312      10.970   2.145  23.821  1.00  0.00
ATOM   2360  N   ASP A 313      10.998  10.166  23.272  1.00  0.00
ATOM   2361  CA  ASP A 313      11.644  11.430  22.923  1.00  0.00
ATOM   2362  C   ASP A 313      12.727  11.792  23.937  1.00  0.00
ATOM   2363  O   ASP A 313      13.884  12.019  23.574  1.00  0.00
ATOM   2364  CB  ASP A 313      10.607  12.552  22.849  1.00  0.00
ATOM   2365  CG  ASP A 313      10.020  12.704  21.458  1.00  0.00
ATOM   2366  OD1 ASP A 313      10.749  13.166  20.555  1.00  0.00
ATOM   2367  OD2 ASP A 313       8.834  12.362  21.273  1.00  0.00
ATOM   2372  N   GLY A 314      12.346  11.841  25.210  1.00  0.00
ATOM   2373  CA  GLY A 314      13.296  12.171  26.257  1.00  0.00
ATOM   2374  C   GLY A 314      14.568  11.351  26.162  1.00  0.00
ATOM   2375  O   GLY A 314      15.637  11.800  26.574  1.00  0.00
ATOM   2379  N   PHE A 315      14.451  10.151  25.600  1.00  0.00
ATOM   2380  CA  PHE A 315      15.600   9.271  25.437  1.00  0.00
ATOM   2381  C   PHE A 315      16.442   9.714  24.249  1.00  0.00
ATOM   2382  O   PHE A 315      17.676   9.648  24.285  1.00  0.00
ATOM   2383  CB  PHE A 315      15.140   7.822  25.247  1.00  0.00
ATOM   2384  CG  PHE A 315      16.269   6.838  25.104  1.00  0.00
ATOM   2385  CD1 PHE A 315      17.489   7.059  25.725  1.00  0.00
ATOM   2386  CD2 PHE A 315      16.107   5.687  24.350  1.00  0.00
ATOM   2387  CE1 PHE A 315      18.525   6.153  25.595  1.00  0.00
ATOM   2388  CE2 PHE A 315      17.138   4.777  24.217  1.00  0.00
ATOM   2389  CZ  PHE A 315      18.348   5.010  24.840  1.00  0.00
ATOM   2399  N   VAL A 316      15.775  10.199  23.205  1.00  0.00
ATOM   2400  CA  VAL A 316      16.466  10.681  22.021  1.00  0.00
ATOM   2401  C   VAL A 316      17.188  11.984  22.332  1.00  0.00
ATOM   2402  O   VAL A 316      18.198  12.313  21.709  1.00  0.00
ATOM   2403  CB  VAL A 316      15.488  10.908  20.852  1.00  0.00
ATOM   2404  CG1 VAL A 316      16.244  11.242  19.576  1.00  0.00
ATOM   2405  CG2 VAL A 316      14.604   9.687  20.652  1.00  0.00
ATOM   2415  N   GLU A 317      16.672  12.712  23.320  1.00  0.00
ATOM   2416  CA  GLU A 317      17.277  13.967  23.738  1.00  0.00
ATOM   2417  C   GLU A 317      18.392  13.698  24.742  1.00  0.00
ATOM   2418  O   GLU A 317      19.425  14.368  24.735  1.00  0.00
ATOM   2419  CB  GLU A 317      16.223  14.888  24.357  1.00  0.00
ATOM   2420  CG  GLU A 317      15.308  15.539  23.333  1.00  0.00
ATOM   2421  CD  GLU A 317      15.000  16.986  23.663  1.00  0.00
ATOM   2422  OE1 GLU A 317      15.883  17.843  23.449  1.00  0.00
ATOM   2423  OE2 GLU A 317      13.878  17.263  24.136  1.00  0.00
ATOM   2430  N   PHE A 318      18.176  12.703  25.601  1.00  0.00
ATOM   2431  CA  PHE A 318      19.166  12.334  26.605  1.00  0.00
ATOM   2432  C   PHE A 318      20.364  11.649  25.955  1.00  0.00
ATOM   2433  O   PHE A 318      21.478  11.707  26.476  1.00  0.00
ATOM   2434  CB  PHE A 318      18.547  11.417  27.663  1.00  0.00
ATOM   2435  CG  PHE A 318      18.506  12.029  29.035  1.00  0.00
ATOM   2436  CD1 PHE A 318      19.586  11.905  29.896  1.00  0.00
ATOM   2437  CD2 PHE A 318      17.391  12.732  29.462  1.00  0.00
ATOM   2438  CE1 PHE A 318      19.553  12.468  31.156  1.00  0.00
ATOM   2439  CE2 PHE A 318      17.353  13.298  30.723  1.00  0.00
ATOM   2440  CZ  PHE A 318      18.435  13.166  31.570  1.00  0.00
ATOM   2450  N   PHE A 319      20.135  11.014  24.808  1.00  0.00
ATOM   2451  CA  PHE A 319      21.211  10.340  24.092  1.00  0.00
ATOM   2452  C   PHE A 319      21.724  11.212  22.950  1.00  0.00
ATOM   2453  O   PHE A 319      22.916  11.216  22.644  1.00  0.00
ATOM   2454  CB  PHE A 319      20.739   8.993  23.544  1.00  0.00
ATOM   2455  CG  PHE A 319      21.824   8.230  22.837  1.00  0.00
ATOM   2456  CD1 PHE A 319      22.993   7.891  23.501  1.00  0.00
ATOM   2457  CD2 PHE A 319      21.678   7.860  21.510  1.00  0.00
ATOM   2458  CE1 PHE A 319      23.995   7.194  22.854  1.00  0.00
ATOM   2459  CE2 PHE A 319      22.678   7.163  20.858  1.00  0.00
ATOM   2460  CZ  PHE A 319      23.838   6.830  21.531  1.00  0.00
ATOM   2470  N   HIS A 320      20.813  11.953  22.324  1.00  0.00
ATOM   2471  CA  HIS A 320      21.169  12.835  21.218  1.00  0.00
ATOM   2472  C   HIS A 320      21.693  12.038  20.027  1.00  0.00
ATOM   2473  O   HIS A 320      22.628  11.248  20.159  1.00  0.00
ATOM   2474  CB  HIS A 320      22.218  13.856  21.665  1.00  0.00
ATOM   2475  CG  HIS A 320      21.990  15.229  21.113  1.00  0.00
ATOM   2476  ND1 HIS A 320      22.996  16.163  20.980  1.00  0.00
ATOM   2477  CD2 HIS A 320      20.863  15.825  20.656  1.00  0.00
ATOM   2478  CE1 HIS A 320      22.497  17.274  20.468  1.00  0.00
ATOM   2479  NE2 HIS A 320      21.206  17.095  20.261  1.00  0.00
ATOM   2488  N   VAL A 321      21.084  12.252  18.865  1.00  0.00
ATOM   2489  CA  VAL A 321      21.488  11.558  17.649  1.00  0.00
ATOM   2490  C   VAL A 321      21.501  12.508  16.455  1.00  0.00
ATOM   2491  O   VAL A 321      21.106  12.139  15.349  1.00  0.00
ATOM   2492  CB  VAL A 321      20.554  10.374  17.339  1.00  0.00
ATOM   2493  CG1 VAL A 321      21.111   9.537  16.197  1.00  0.00
ATOM   2494  CG2 VAL A 321      20.342   9.519  18.579  1.00  0.00
ATOM   2504  N   GLU A 322      21.958  13.734  16.688  1.00  0.00
ATOM   2505  CA  GLU A 322      22.022  14.737  15.632  1.00  0.00
ATOM   2506  C   GLU A 322      23.083  14.373  14.598  1.00  0.00
ATOM   2507  O   GLU A 322      24.260  14.228  14.927  1.00  0.00
ATOM   2508  CB  GLU A 322      22.322  16.116  16.228  1.00  0.00
ATOM   2509  CG  GLU A 322      21.316  17.183  15.829  1.00  0.00
ATOM   2510  CD  GLU A 322      21.142  17.289  14.326  1.00  0.00
ATOM   2511  OE1 GLU A 322      21.997  17.923  13.673  1.00  0.00
ATOM   2512  OE2 GLU A 322      20.150  16.737  13.803  1.00  0.00
ATOM   2519  N   ASP A 323      22.658  14.226  13.348  1.00  0.00
ATOM   2520  CA  ASP A 323      23.572  13.878  12.266  1.00  0.00
ATOM   2521  C   ASP A 323      23.341  14.770  11.051  1.00  0.00
ATOM   2522  O   ASP A 323      23.534  14.346   9.912  1.00  0.00
ATOM   2523  CB  ASP A 323      23.399  12.409  11.876  1.00  0.00
ATOM   2524  CG  ASP A 323      24.714  11.751  11.505  1.00  0.00
ATOM   2525  OD1 ASP A 323      25.767  12.213  11.990  1.00  0.00
ATOM   2526  OD2 ASP A 323      24.689  10.774  10.726  1.00  0.00
ATOM   2531  N   LEU A 324      22.928  16.008  11.303  1.00  0.00
ATOM   2532  CA  LEU A 324      22.670  16.960  10.230  1.00  0.00
ATOM   2533  C   LEU A 324      23.763  18.025  10.175  1.00  0.00
ATOM   2534  O   LEU A 324      24.325  18.405  11.201  1.00  0.00
ATOM   2535  CB  LEU A 324      21.302  17.619  10.423  1.00  0.00
ATOM   2536  CG  LEU A 324      20.371  17.540   9.211  1.00  0.00
ATOM   2537  CD1 LEU A 324      21.016  18.194   7.999  1.00  0.00
ATOM   2538  CD2 LEU A 324      20.011  16.093   8.912  1.00  0.00
ATOM   2550  N   GLU A 325      24.059  18.500   8.969  1.00  0.00
ATOM   2551  CA  GLU A 325      25.084  19.521   8.781  1.00  0.00
ATOM   2552  C   GLU A 325      24.461  20.911   8.718  1.00  0.00
ATOM   2553  O   GLU A 325      24.864  21.817   9.449  1.00  0.00
ATOM   2554  CB  GLU A 325      25.878  19.248   7.502  1.00  0.00
ATOM   2555  CG  GLU A 325      27.149  20.073   7.386  1.00  0.00
ATOM   2556  CD  GLU A 325      27.022  21.201   6.381  1.00  0.00
ATOM   2557  OE1 GLU A 325      26.838  20.909   5.181  1.00  0.00
ATOM   2558  OE2 GLU A 325      27.110  22.377   6.794  1.00  0.00
ATOM   2565  N   GLY A 326      23.477  21.074   7.841  1.00  0.00
ATOM   2566  CA  GLY A 326      22.814  22.356   7.698  1.00  0.00
ATOM   2567  C   GLY A 326      21.471  22.240   7.004  1.00  0.00
ATOM   2568  O   GLY A 326      21.335  21.515   6.019  1.00  0.00
ATOM   2573  N   SER B  76      23.494 -29.194  40.226  1.00  0.00
ATOM   2574  CA  SER B  76      24.257 -28.183  39.505  1.00  0.00
ATOM   2575  C   SER B  76      23.354 -27.040  39.054  1.00  0.00
ATOM   2576  O   SER B  76      22.480 -27.230  38.211  1.00  0.00
ATOM   2577  CB  SER B  76      24.955 -28.805  38.295  1.00  0.00
ATOM   2578  OG  SER B  76      24.031 -29.070  37.254  1.00  0.00
ATOM   2584  N   GLU B  77      23.578 -25.858  39.629  1.00  0.00
ATOM   2585  CA  GLU B  77      22.815 -24.665  39.320  1.00  0.00
ATOM   2586  C   GLU B  77      21.315 -24.907  39.446  1.00  0.00
ATOM   2587  O   GLU B  77      20.826 -26.028  39.310  1.00  0.00
ATOM   2588  CB  GLU B  77      23.180 -24.129  37.931  1.00  0.00
ATOM   2589  CG  GLU B  77      22.375 -24.733  36.801  1.00  0.00
ATOM   2590  CD  GLU B  77      22.972 -24.449  35.437  1.00  0.00
ATOM   2591  OE1 GLU B  77      23.238 -23.264  35.142  1.00  0.00
ATOM   2592  OE2 GLU B  77      23.175 -25.409  34.665  1.00  0.00
ATOM   2599  N   SER B  78      20.601 -23.834  39.713  1.00  0.00
ATOM   2600  CA  SER B  78      19.162 -23.872  39.869  1.00  0.00
ATOM   2601  C   SER B  78      18.541 -22.667  39.182  1.00  0.00
ATOM   2602  O   SER B  78      18.824 -21.524  39.536  1.00  0.00
ATOM   2603  CB  SER B  78      18.783 -23.887  41.352  1.00  0.00
ATOM   2604  OG  SER B  78      17.437 -24.297  41.530  1.00  0.00
ATOM   2610  N   GLN B  79      17.714 -22.941  38.186  1.00  0.00
ATOM   2611  CA  GLN B  79      17.053 -21.893  37.410  1.00  0.00
ATOM   2612  C   GLN B  79      16.603 -20.748  38.302  1.00  0.00
ATOM   2613  O   GLN B  79      16.706 -19.581  37.932  1.00  0.00
ATOM   2614  CB  GLN B  79      15.857 -22.473  36.652  1.00  0.00
ATOM   2615  CG  GLN B  79      15.099 -21.441  35.837  1.00  0.00
ATOM   2616  CD  GLN B  79      14.591 -21.994  34.520  1.00  0.00
ATOM   2617  OE1 GLN B  79      13.985 -23.064  34.475  1.00  0.00
ATOM   2618  NE2 GLN B  79      14.839 -21.264  33.438  1.00  0.00
ATOM   2627  N   GLU B  80      16.119 -21.086  39.482  1.00  0.00
ATOM   2628  CA  GLU B  80      15.676 -20.075  40.434  1.00  0.00
ATOM   2629  C   GLU B  80      16.844 -19.159  40.792  1.00  0.00
ATOM   2630  O   GLU B  80      16.758 -17.935  40.652  1.00  0.00
ATOM   2631  CB  GLU B  80      15.101 -20.728  41.695  1.00  0.00
ATOM   2632  CG  GLU B  80      16.031 -21.742  42.342  1.00  0.00
ATOM   2633  CD  GLU B  80      15.279 -22.837  43.073  1.00  0.00
ATOM   2634  OE1 GLU B  80      14.188 -23.223  42.604  1.00  0.00
ATOM   2635  OE2 GLU B  80      15.781 -23.309  44.115  1.00  0.00
ATOM   2642  N   ASP B  81      17.947 -19.764  41.223  1.00  0.00
ATOM   2643  CA  ASP B  81      19.145 -19.010  41.571  1.00  0.00
ATOM   2644  C   ASP B  81      19.720 -18.359  40.323  1.00  0.00
ATOM   2645  O   ASP B  81      20.122 -17.196  40.343  1.00  0.00
ATOM   2646  CB  ASP B  81      20.186 -19.927  42.214  1.00  0.00
ATOM   2647  CG  ASP B  81      20.956 -19.238  43.324  1.00  0.00
ATOM   2648  OD1 ASP B  81      21.387 -18.084  43.119  1.00  0.00
ATOM   2649  OD2 ASP B  81      21.130 -19.852  44.397  1.00  0.00
ATOM   2654  N   ILE B  82      19.734 -19.116  39.229  1.00  0.00
ATOM   2655  CA  ILE B  82      20.233 -18.623  37.953  1.00  0.00
ATOM   2656  C   ILE B  82      19.527 -17.321  37.579  1.00  0.00
ATOM   2657  O   ILE B  82      20.141 -16.258  37.513  1.00  0.00
ATOM   2658  CB  ILE B  82      20.000 -19.671  36.849  1.00  0.00
ATOM   2659  CG1 ILE B  82      20.829 -20.919  37.132  1.00  0.00
ATOM   2660  CG2 ILE B  82      20.334 -19.106  35.479  1.00  0.00
ATOM   2661  CD1 ILE B  82      20.313 -22.154  36.436  1.00  0.00
ATOM   2673  N   ILE B  83      18.224 -17.429  37.357  1.00  0.00
ATOM   2674  CA  ILE B  83      17.389 -16.295  37.012  1.00  0.00
ATOM   2675  C   ILE B  83      17.590 -15.147  37.998  1.00  0.00
ATOM   2676  O   ILE B  83      17.670 -13.986  37.602  1.00  0.00
ATOM   2677  CB  ILE B  83      15.904 -16.724  36.979  1.00  0.00
ATOM   2678  CG1 ILE B  83      15.558 -17.183  35.561  1.00  0.00
ATOM   2679  CG2 ILE B  83      14.985 -15.613  37.464  1.00  0.00
ATOM   2680  CD1 ILE B  83      14.094 -17.089  35.169  1.00  0.00
ATOM   2692  N   ARG B  84      17.666 -15.479  39.280  1.00  0.00
ATOM   2693  CA  ARG B  84      17.853 -14.469  40.317  1.00  0.00
ATOM   2694  C   ARG B  84      19.171 -13.722  40.128  1.00  0.00
ATOM   2695  O   ARG B  84      19.205 -12.489  40.131  1.00  0.00
ATOM   2696  CB  ARG B  84      17.813 -15.117  41.702  1.00  0.00
ATOM   2697  CG  ARG B  84      16.405 -15.360  42.220  1.00  0.00
ATOM   2698  CD  ARG B  84      16.399 -16.355  43.369  1.00  0.00
ATOM   2699  NE  ARG B  84      17.288 -15.945  44.453  1.00  0.00
ATOM   2700  CZ  ARG B  84      17.751 -16.773  45.386  1.00  0.00
ATOM   2701  NH1 ARG B  84      17.412 -18.056  45.372  1.00  0.00
ATOM   2702  NH2 ARG B  84      18.556 -16.317  46.337  1.00  0.00
ATOM   2716  N   ASN B  85      20.253 -14.475  39.962  1.00  0.00
ATOM   2717  CA  ASN B  85      21.572 -13.881  39.772  1.00  0.00
ATOM   2718  C   ASN B  85      21.631 -13.107  38.465  1.00  0.00
ATOM   2719  O   ASN B  85      22.153 -11.991  38.417  1.00  0.00
ATOM   2720  CB  ASN B  85      22.656 -14.959  39.798  1.00  0.00
ATOM   2721  CG  ASN B  85      23.137 -15.262  41.202  1.00  0.00
ATOM   2722  OD1 ASN B  85      24.334 -15.201  41.487  1.00  0.00
ATOM   2723  ND2 ASN B  85      22.206 -15.593  42.088  1.00  0.00
ATOM   2730  N   ILE B  86      21.081 -13.687  37.406  1.00  0.00
ATOM   2731  CA  ILE B  86      21.059 -13.034  36.123  1.00  0.00
ATOM   2732  C   ILE B  86      20.282 -11.731  36.230  1.00  0.00
ATOM   2733  O   ILE B  86      20.724 -10.690  35.755  1.00  0.00
ATOM   2734  CB  ILE B  86      20.417 -13.944  35.070  1.00  0.00
ATOM   2735  CG1 ILE B  86      21.289 -15.174  34.848  1.00  0.00
ATOM   2736  CG2 ILE B  86      20.211 -13.196  33.771  1.00  0.00
ATOM   2737  CD1 ILE B  86      20.597 -16.245  34.052  1.00  0.00
ATOM   2749  N   ALA B  87      19.121 -11.805  36.875  1.00  0.00
ATOM   2750  CA  ALA B  87      18.274 -10.640  37.069  1.00  0.00
ATOM   2751  C   ALA B  87      19.058  -9.504  37.719  1.00  0.00
ATOM   2752  O   ALA B  87      19.208  -8.427  37.142  1.00  0.00
ATOM   2753  CB  ALA B  87      17.068 -11.011  37.924  1.00  0.00
ATOM   2759  N   ARG B  88      19.563  -9.753  38.924  1.00  0.00
ATOM   2760  CA  ARG B  88      20.333  -8.738  39.639  1.00  0.00
ATOM   2761  C   ARG B  88      21.455  -8.196  38.755  1.00  0.00
ATOM   2762  O   ARG B  88      21.722  -6.991  38.733  1.00  0.00
ATOM   2763  CB  ARG B  88      20.906  -9.302  40.939  1.00  0.00
ATOM   2764  CG  ARG B  88      21.765 -10.537  40.751  1.00  0.00
ATOM   2765  CD  ARG B  88      22.189 -11.117  42.089  1.00  0.00
ATOM   2766  NE  ARG B  88      23.143 -10.254  42.783  1.00  0.00
ATOM   2767  CZ  ARG B  88      24.447 -10.225  42.518  1.00  0.00
ATOM   2768  NH1 ARG B  88      24.957 -11.005  41.573  1.00  0.00
ATOM   2769  NH2 ARG B  88      25.243  -9.413  43.200  1.00  0.00
ATOM   2783  N   HIS B  89      22.098  -9.095  38.017  1.00  0.00
ATOM   2784  CA  HIS B  89      23.181  -8.713  37.121  1.00  0.00
ATOM   2785  C   HIS B  89      22.665  -7.809  36.004  1.00  0.00
ATOM   2786  O   HIS B  89      23.312  -6.831  35.638  1.00  0.00
ATOM   2787  CB  HIS B  89      23.844  -9.957  36.526  1.00  0.00
ATOM   2788  CG  HIS B  89      25.326 -10.001  36.730  1.00  0.00
ATOM   2789  ND1 HIS B  89      25.952  -9.457  37.832  1.00  0.00
ATOM   2790  CD2 HIS B  89      26.311 -10.526  35.963  1.00  0.00
ATOM   2791  CE1 HIS B  89      27.256  -9.646  37.735  1.00  0.00
ATOM   2792  NE2 HIS B  89      27.500 -10.293  36.610  1.00  0.00
ATOM   2801  N   LEU B  90      21.495  -8.144  35.467  1.00  0.00
ATOM   2802  CA  LEU B  90      20.891  -7.362  34.393  1.00  0.00
ATOM   2803  C   LEU B  90      20.642  -5.929  34.845  1.00  0.00
ATOM   2804  O   LEU B  90      21.090  -4.980  34.203  1.00  0.00
ATOM   2805  CB  LEU B  90      19.581  -8.002  33.941  1.00  0.00
ATOM   2806  CG  LEU B  90      19.729  -9.123  32.912  1.00  0.00
ATOM   2807  CD1 LEU B  90      18.442  -9.922  32.819  1.00  0.00
ATOM   2808  CD2 LEU B  90      20.103  -8.556  31.552  1.00  0.00
ATOM   2820  N   ALA B  91      19.937  -5.776  35.964  1.00  0.00
ATOM   2821  CA  ALA B  91      19.651  -4.453  36.503  1.00  0.00
ATOM   2822  C   ALA B  91      20.946  -3.685  36.750  1.00  0.00
ATOM   2823  O   ALA B  91      21.045  -2.497  36.442  1.00  0.00
ATOM   2824  CB  ALA B  91      18.847  -4.567  37.790  1.00  0.00
ATOM   2830  N   GLN B  92      21.935  -4.375  37.310  1.00  0.00
ATOM   2831  CA  GLN B  92      23.223  -3.773  37.600  1.00  0.00
ATOM   2832  C   GLN B  92      23.917  -3.305  36.321  1.00  0.00
ATOM   2833  O   GLN B  92      24.362  -2.158  36.225  1.00  0.00
ATOM   2834  CB  GLN B  92      24.090  -4.792  38.333  1.00  0.00
ATOM   2835  CG  GLN B  92      24.212  -4.526  39.822  1.00  0.00
ATOM   2836  CD  GLN B  92      25.640  -4.256  40.253  1.00  0.00
ATOM   2837  OE1 GLN B  92      26.195  -3.193  39.976  1.00  0.00
ATOM   2838  NE2 GLN B  92      26.242  -5.224  40.935  1.00  0.00
ATOM   2847  N   VAL B  93      24.002  -4.199  35.337  1.00  0.00
ATOM   2848  CA  VAL B  93      24.634  -3.887  34.067  1.00  0.00
ATOM   2849  C   VAL B  93      23.996  -2.658  33.434  1.00  0.00
ATOM   2850  O   VAL B  93      24.690  -1.783  32.915  1.00  0.00
ATOM   2851  CB  VAL B  93      24.529  -5.083  33.100  1.00  0.00
ATOM   2852  CG1 VAL B  93      25.198  -4.767  31.776  1.00  0.00
ATOM   2853  CG2 VAL B  93      25.140  -6.329  33.724  1.00  0.00
ATOM   2863  N   GLY B  94      22.672  -2.593  33.493  1.00  0.00
ATOM   2864  CA  GLY B  94      21.963  -1.463  32.933  1.00  0.00
ATOM   2865  C   GLY B  94      22.139  -0.207  33.758  1.00  0.00
ATOM   2866  O   GLY B  94      22.323   0.881  33.215  1.00  0.00
ATOM   2870  N   ASP B  95      22.085  -0.357  35.076  1.00  0.00
ATOM   2871  CA  ASP B  95      22.240   0.774  35.980  1.00  0.00
ATOM   2872  C   ASP B  95      23.579   1.472  35.758  1.00  0.00
ATOM   2873  O   ASP B  95      23.676   2.695  35.859  1.00  0.00
ATOM   2874  CB  ASP B  95      22.128   0.311  37.434  1.00  0.00
ATOM   2875  CG  ASP B  95      21.583   1.393  38.345  1.00  0.00
ATOM   2876  OD1 ASP B  95      20.819   2.253  37.856  1.00  0.00
ATOM   2877  OD2 ASP B  95      21.920   1.381  39.547  1.00  0.00
ATOM   2882  N   SER B  96      24.613   0.686  35.470  1.00  0.00
ATOM   2883  CA  SER B  96      25.950   1.234  35.250  1.00  0.00
ATOM   2884  C   SER B  96      26.146   1.707  33.809  1.00  0.00
ATOM   2885  O   SER B  96      26.823   2.704  33.565  1.00  0.00
ATOM   2886  CB  SER B  96      27.009   0.186  35.596  1.00  0.00
ATOM   2887  OG  SER B  96      27.400   0.286  36.955  1.00  0.00
ATOM   2893  N   MET B  97      25.568   0.979  32.857  1.00  0.00
ATOM   2894  CA  MET B  97      25.702   1.321  31.444  1.00  0.00
ATOM   2895  C   MET B  97      25.299   2.771  31.166  1.00  0.00
ATOM   2896  O   MET B  97      25.725   3.360  30.172  1.00  0.00
ATOM   2897  CB  MET B  97      24.876   0.350  30.584  1.00  0.00
ATOM   2898  CG  MET B  97      23.427   0.772  30.350  1.00  0.00
ATOM   2899  SD  MET B  97      22.922   0.604  28.626  1.00  0.00
ATOM   2900  CE  MET B  97      24.325   1.341  27.794  1.00  0.00
ATOM   2910  N   ASP B  98      24.475   3.340  32.040  1.00  0.00
ATOM   2911  CA  ASP B  98      24.018   4.717  31.871  1.00  0.00
ATOM   2912  C   ASP B  98      24.993   5.706  32.499  1.00  0.00
ATOM   2913  O   ASP B  98      25.143   6.830  32.022  1.00  0.00
ATOM   2914  CB  ASP B  98      22.630   4.897  32.485  1.00  0.00
ATOM   2915  CG  ASP B  98      21.673   5.606  31.547  1.00  0.00
ATOM   2916  OD1 ASP B  98      21.442   5.089  30.433  1.00  0.00
ATOM   2917  OD2 ASP B  98      21.155   6.677  31.925  1.00  0.00
ATOM   2922  N   ARG B  99      25.645   5.285  33.574  1.00  0.00
ATOM   2923  CA  ARG B  99      26.597   6.138  34.272  1.00  0.00
ATOM   2924  C   ARG B  99      27.821   6.443  33.409  1.00  0.00
ATOM   2925  O   ARG B  99      28.599   7.343  33.726  1.00  0.00
ATOM   2926  CB  ARG B  99      27.031   5.478  35.581  1.00  0.00
ATOM   2927  CG  ARG B  99      26.280   5.994  36.798  1.00  0.00
ATOM   2928  CD  ARG B  99      26.702   7.411  37.159  1.00  0.00
ATOM   2929  NE  ARG B  99      25.627   8.377  36.936  1.00  0.00
ATOM   2930  CZ  ARG B  99      25.589   9.237  35.917  1.00  0.00
ATOM   2931  NH1 ARG B  99      26.561   9.258  35.011  1.00  0.00
ATOM   2932  NH2 ARG B  99      24.571  10.079  35.802  1.00  0.00
ATOM   2946  N   SER B 100      27.994   5.695  32.322  1.00  0.00
ATOM   2947  CA  SER B 100      29.132   5.907  31.436  1.00  0.00
ATOM   2948  C   SER B 100      28.959   5.159  30.117  1.00  0.00
ATOM   2949  O   SER B 100      29.343   3.996  29.997  1.00  0.00
ATOM   2950  CB  SER B 100      30.425   5.463  32.121  1.00  0.00
ATOM   2951  OG  SER B 100      31.546   6.150  31.589  1.00  0.00
ATOM   2957  N   ILE B 101      28.389   5.841  29.129  1.00  0.00
ATOM   2958  CA  ILE B 101      28.173   5.252  27.813  1.00  0.00
ATOM   2959  C   ILE B 101      29.476   5.227  27.011  1.00  0.00
ATOM   2960  O   ILE B 101      30.001   6.275  26.639  1.00  0.00
ATOM   2961  CB  ILE B 101      27.109   6.041  27.027  1.00  0.00
ATOM   2962  CG1 ILE B 101      25.824   6.156  27.850  1.00  0.00
ATOM   2963  CG2 ILE B 101      26.833   5.381  25.684  1.00  0.00
ATOM   2964  CD1 ILE B 101      25.054   4.857  27.962  1.00  0.00
ATOM   2976  N   PRO B 102      30.021   4.026  26.736  1.00  0.00
ATOM   2977  CA  PRO B 102      31.269   3.882  25.978  1.00  0.00
ATOM   2978  C   PRO B 102      31.231   4.602  24.630  1.00  0.00
ATOM   2979  O   PRO B 102      32.157   5.340  24.293  1.00  0.00
ATOM   2980  CB  PRO B 102      31.399   2.369  25.774  1.00  0.00
ATOM   2981  CG  PRO B 102      30.603   1.765  26.879  1.00  0.00
ATOM   2982  CD  PRO B 102      29.471   2.718  27.145  1.00  0.00
ATOM   2990  N   PRO B 103      30.164   4.398  23.831  1.00  0.00
ATOM   2991  CA  PRO B 103      30.036   5.037  22.515  1.00  0.00
ATOM   2992  C   PRO B 103      29.788   6.540  22.606  1.00  0.00
ATOM   2993  O   PRO B 103      28.780   7.048  22.115  1.00  0.00
ATOM   2994  CB  PRO B 103      28.829   4.340  21.895  1.00  0.00
ATOM   2995  CG  PRO B 103      28.024   3.864  23.055  1.00  0.00
ATOM   2996  CD  PRO B 103      29.010   3.531  24.138  1.00  0.00
ATOM   3004  N   GLY B 104      30.724   7.243  23.232  1.00  0.00
ATOM   3005  CA  GLY B 104      30.620   8.688  23.383  1.00  0.00
ATOM   3006  C   GLY B 104      29.212   9.161  23.705  1.00  0.00
ATOM   3007  O   GLY B 104      28.823  10.267  23.329  1.00  0.00
ATOM   3011  N   LEU B 105      28.447   8.324  24.399  1.00  0.00
ATOM   3012  CA  LEU B 105      27.075   8.665  24.766  1.00  0.00
ATOM   3013  C   LEU B 105      26.280   9.131  23.548  1.00  0.00
ATOM   3014  O   LEU B 105      25.345   9.923  23.670  1.00  0.00
ATOM   3015  CB  LEU B 105      27.068   9.753  25.844  1.00  0.00
ATOM   3016  CG  LEU B 105      26.114   9.497  27.017  1.00  0.00
ATOM   3017  CD1 LEU B 105      26.260  10.581  28.078  1.00  0.00
ATOM   3018  CD2 LEU B 105      24.671   9.419  26.532  1.00  0.00
ATOM   3030  N   VAL B 106      26.660   8.638  22.372  1.00  0.00
ATOM   3031  CA  VAL B 106      25.984   9.007  21.135  1.00  0.00
ATOM   3032  C   VAL B 106      26.195   7.950  20.056  1.00  0.00
ATOM   3033  O   VAL B 106      27.326   7.555  19.773  1.00  0.00
ATOM   3034  CB  VAL B 106      26.480  10.367  20.607  1.00  0.00
ATOM   3035  CG1 VAL B 106      26.010  11.495  21.512  1.00  0.00
ATOM   3036  CG2 VAL B 106      27.996  10.371  20.479  1.00  0.00
