# Supplementary material for: Characterizing the consensus residue specificity and surface of BCL-2 binding to BH3 ligands using the Knob-Socket model
Source: PLoS One. 2023 Feb 16;18(2):e0281463. doi: 10.1371/journal.pone.0281463 (PMC9934389; doi:10.1371/journal.pone.0281463)
Supplement: S1 File — (TGZ) [file pone.0281463.s008.tgz › BCL3_Bax_KS_files/2kbw/f2kbw.knob-socket]

5 H5E0T0C0D0 hnnnnnnnnn :2+1+1+1 2.69 L L V F L 6.02 2.73 0.06 3.54 1.10 H6 H8 H8 H10 H19 A A A A B 235 246 249 270 90
4 H4E0T0C0D0 nnnnnh :2+1+1 4.99 M L F L 9.29 6.02 3.54 1.10 H6 H6 H10 H19 A A A B 231 235 270 90
5 H5E0T0C0D0 lhnnhnnnnn 2:1+1+1 2.39 L V M F L 2.73 0.06 4.52 3.54 1.10 H8 H8 H8 H10 H19 A A A A B 246 249 250 270 90
4 H4E0T0C0D0 nnnnnh :2+1+1 3.49 M L F L 4.52 4.81 3.54 1.10 H8 H10 H10 H19 A A A B 250 267 270 90
4 H4E0T0C0D0 nnnhhl 2:1+1 2.76 T L F L 1.60 4.81 3.54 1.10 H10 H10 H10 H19 A A A B 266 267 270 90
4 H4E0T0C0D0 nnnnnh :2+1+1 2.87 F T F L 5.26 1.60 3.54 1.10 H6 H10 H10 H19 A A A B 228 266 270 90
4 H4E0T0C0D0 nnnnnh :2+1+1 4.80 F M F L 5.26 9.29 3.54 1.10 H6 H6 H10 H19 A A A B 228 231 270 90
4 H4E0T0C0D0 nnnnnh :2+1+1 2.94 M V L L 4.52 1.33 4.81 1.10 H8 H8 H10 H19 A A A B 250 253 267 90
4 H4E0T0C0D0 nnnhhl 2:1+1 1.75 V M V L 0.06 4.52 1.33 1.10 H8 H8 H8 H19 A A A B 249 250 253 90
4 H4E0T0C0D0 nnnhhl 2:1+1 1.69 V A L A 1.33 0.49 1.10 3.84 H8 H19 H19 H19 A B B B 253 87 90 91
4 H4E0T0C0D0 nnnhhl 2:1+1 4.72 R T L L 11.36 1.60 4.81 1.10 H10 H10 H10 H19 A A A B 263 266 267 90
4 H4E0T0C0D0 nnnhhl 2:1+1 4.07 R L A G 11.36 1.10 3.84 0.00 H10 H19 H19 H19 A B B B 263 90 91 94
4 H4E0T0C0D0 nnnnnh :2+1+1 3.53 L V I L 6.02 0.06 6.94 1.10 H6 H8 H19 H19 A A B B 235 249 86 90
4 H4E0T0C0D0 nnnhhl 2:1+1 2.15 V I A L 0.06 6.94 0.49 1.10 H8 H19 H19 H19 A B B B 249 86 87 90
4 H4E0T0C0D0 nnnhhl 2:1+1 27.61 M I H L 9.29 6.94 93.13 1.10 H6 H19 H19 H19 A B B B 231 86 89 90
4 H4E0T0C0D0 nnnhhl 2:1+1 31.40 M H L V 9.29 93.13 1.10 22.10 H6 H19 H19 H19 A B B B 231 89 90 93
4 H4E0T0C0D0 nnnhhl 2:1+1 6.20 T L V G 1.60 1.10 22.10 0.00 H10 H19 H19 H19 A B B B 266 90 93 94
4 H2E0T2C0D0 lnnnnn 2+1+1 24.86 L L G W 50.70 12.38 3.31 33.03 H2 H14 T15 T15 A A A A 174 306 311 312
4 H1E0T3C0D0 llnlnn 3+1 59.96 L R G W 50.70 152.79 3.31 33.03 H2 T15 T15 T15 A A A A 174 310 311 312
4 H3E0T1C0D0 nnnhhl 2:1+1 31.73 L Q S W 50.70 35.74 7.43 33.03 H2 H2 H2 T15 A A A A 174 177 178 312
4 H4E0T0C0D0 nnnhhl 2:1+1 52.55 L Y S V 50.70 108.24 7.43 43.81 H2 H2 H2 H12 A A A A 174 175 178 299
4 H3E0T1C0D0 lnnnnn 2+1+1 42.74 L L V G 50.70 12.38 104.58 3.31 H2 H14 H14 T15 A A A A 174 306 307 311
4 H4E0T0C0D0 nnnhhl 2:1+1 50.67 Y S L T 108.24 7.43 72.28 14.73 H2 H2 H2 H12 A A A A 175 178 179 295
4 H4E0T0C0D0 nnnhhl 2:1+1 58.60 Y T D V 108.24 14.73 67.62 43.81 H2 H12 H12 H12 A A A A 175 295 296 299
4 H3E0T1C0D0 nnnnnh :2+1+1 32.56 Q I T W 35.74 20.61 40.87 33.03 H2 H2 H4 T15 A A A A 177 181 205 312
4 H3E0T1C0D0 nnnhhl 2:1+1 24.20 Q S I W 35.74 7.43 20.61 33.03 H2 H2 H2 T15 A A A A 177 178 181 312
4 H4E0T0C0D0 nnnhhl 2:1+1 27.62 S L I T 7.43 72.28 16.02 14.73 H2 H2 H2 H12 A A A A 178 179 182 295
4 H4E0T0C0D0 nnnhhl 2:1+1 29.32 L I S A 72.28 16.02 19.77 9.22 H2 H2 H2 H12 A A A A 179 182 183 291
4 H4E0T0C0D0 nnnhhl 2:1+1 23.99 I T S A 20.61 40.87 28.31 6.16 H2 H4 H4 H4 A A A A 181 205 206 209
4 H3E0T1C0D0 nnnnnh :2+1+1 25.17 I T A W 20.61 40.87 6.16 33.03 H2 H4 H4 T15 A A A A 181 205 209 312
4 H4E0T0C0D0 nnnhhl 2:1+1 27.79 I S A L 20.61 28.31 6.16 56.09 H2 H4 H4 H4 A A A A 181 206 209 210
4 H4E0T0C0D0 nnnhhl 2:1+1 25.75 I A L L 20.61 6.16 56.09 20.14 H2 H4 H4 H4 A A A A 181 209 210 213
4 H3E0T1C0D0 nnnnnh :2+1+1 19.98 I A L W 20.61 6.16 20.14 33.03 H2 H4 H4 T15 A A A A 181 209 213 312
4 H4E0T0C0D0 nnnhhl 2:1+1 11.48 I S L A 16.02 19.77 0.91 9.22 H2 H2 H2 H12 A A A A 182 183 186 291
4 H4E0T0C0D0 nnnnnh :2+1+1 9.25 I L I I 16.02 0.91 11.18 8.89 H2 H2 H10 H12 A A A A 182 186 268 294
4 H4E0T0C0D0 nnnhhl 2:1+1 33.04 I A E T 16.02 9.22 92.21 14.73 H2 H12 H12 H12 A A A A 182 291 292 295
4 H4E0T0C0D0 nnnhhl 2:1+1 12.21 I A I T 16.02 9.22 8.89 14.73 H2 H12 H12 H12 A A A A 182 291 294 295
4 H4E0T0C0D0 nnnhhl 2:1+1 39.94 S L R I 19.77 0.91 128.69 10.37 H2 H2 H2 H12 A A A A 183 186 187 287
4 H3E0T0C1D0 nnnhhl 2:1+1 89.12 R R E D 106.62 128.69 53.69 67.48 H2 H2 H2 C3 A A A A 184 187 188 195
4 H4E0T0C0D0 nnnhhl 2:1+1 61.29 Y L L R 24.15 56.09 20.14 144.79 H2 H4 H4 H4 A A A A 185 210 213 214
4 H4E0T0C0D0 nnnhhl 2:1+1 48.31 Y L R G 24.15 20.14 144.79 4.15 H2 H4 H4 H4 A A A A 185 213 214 217
5 H5E0T0C0D0 lhnnhnnnnn 2:1+1+1 7.18 L I G A I 0.91 11.18 1.13 13.80 8.89 H2 H10 H10 H10 H12 A A A A A 186 268 271 272 294
4 H4E0T0C0D0 nnnhhl 2:1+1 3.96 L G A A 0.91 1.13 13.80 0.00 H2 H10 H10 H10 A A A A 186 271 272 275
4 H4E0T0C0D0 nnnhhl 2:1+1 11.96 L A A K 0.91 13.80 0.00 33.13 H2 H10 H10 H10 A A A A 186 272 275 276
4 H4E0T0C0D0 nnnnnh :2+1+1 5.85 L A A I 0.91 12.11 0.00 10.37 H2 H2 H10 H12 A A A A 186 190 275 287
4 H4E0T0C0D0 nnnhhl 2:1+1 38.02 L R A I 0.91 128.69 12.11 10.37 H2 H2 H2 H12 A A A A 186 187 190 287
4 H4E0T0C0D0 nnnhhl 2:1+1 32.13 L Q A K 0.91 82.39 12.11 33.13 H2 H2 H2 H10 A A A A 186 189 190 276
4 H4E0T0C0D0 nnnnnh :2+1+1 3.44 L A I L 0.91 0.00 10.37 2.48 H2 H10 H12 H12 A A A A 186 275 287 290
4 H4E0T0C0D0 nnnhhl 2:1+1 5.75 L I L A 0.91 10.37 2.48 9.22 H2 H12 H12 H12 A A A A 186 287 290 291
4 H4E0T0C0D0 nnnnnh :2+1+1 1.13 L G A L 0.91 1.13 0.00 2.48 H2 H10 H10 H12 A A A A 186 271 275 290
4 H4E0T0C0D0 nnnnnh :2+1+1 3.35 L G L I 0.91 1.13 2.48 8.89 H2 H10 H12 H12 A A A A 186 271 290 294
4 H4E0T0C0D0 nnnhhl 2:1+1 5.38 L L A I 0.91 2.48 9.22 8.89 H2 H12 H12 H12 A A A A 186 290 291 294
4 H4E0T0C0D0 nnnhhl 2:1+1 66.71 R A T K 128.69 12.11 69.74 56.30 H2 H2 H2 H10 A A A A 187 190 191 279
4 H4E0T0C0D0 nnnnnh :2+1+1 51.87 R A K I 128.69 12.11 56.30 10.37 H2 H2 H10 H12 A A A A 187 190 279 287
4 H1E0T0C3D0 llnlnn 3+1 84.00 E A K D 53.69 60.09 154.76 67.48 H2 C3 C3 C3 A A A A 188 193 194 195
4 H4E0T0C0D0 nnnhhl 2:1+1 25.38 A A K K 12.11 0.00 33.13 56.30 H2 H10 H10 H10 A A A A 190 275 276 279
4 H4E0T0C0D0 nnnnnh :2+1+1 19.70 A A K I 12.11 0.00 56.30 10.37 H2 H10 H10 H12 A A A A 190 275 279 287
4 H0E0T0C4D0 llnlll 4 116.58 K D T K 154.76 67.48 83.50 160.57 C3 C3 C3 C3 A A A A 194 195 196 197
4 H0E0T0C4D0 llnlll 4 98.50 D T K P 67.48 83.50 160.57 82.45 C3 C3 C3 C3 A A A A 195 196 197 198
4 H3E0T1C0D0 nnnnnh :2+1+1 25.18 T A W V 40.87 6.16 33.03 20.66 H4 H4 T15 H16 A A A A 205 209 312 316
4 H4E0T0C0D0 nnnhhl 2:1+1 37.95 T K A V 40.87 84.09 6.16 20.66 H4 H4 H4 H16 A A A A 205 208 209 316
4 H3E0T1C0D0 nnnlnh 2:1+1 43.57 T W D V 40.87 33.03 79.73 20.66 H4 T15 H16 H16 A A A A 205 312 313 316
4 H4E0T0C0D0 nnnhhl 2:1+1 27.73 K A T V 84.09 6.16 0.00 20.66 H4 H4 H4 H16 A A A A 208 209 212 316
4 H3E0T0C1D0 nnnnnh :2+1+1 33.18 K T V V 84.09 0.00 20.66 27.98 H4 H4 H16 C17 A A A A 208 212 316 321
4 H3E0T0C1D0 nnnhhl 2:1+1 40.13 K E T V 84.09 48.44 0.00 27.98 H4 H4 H4 C17 A A A A 208 211 212 321
4 H3E0T1C0D0 nnnnnh :2+1+1 19.34 A L W F 6.16 20.14 33.03 18.05 H4 H4 T15 H16 A A A A 209 213 312 315
4 H4E0T0C0D0 nnnhhl 2:1+1 11.09 A T L F 6.16 0.00 20.14 18.05 H4 H4 H4 H16 A A A A 209 212 213 315
4 H3E0T1C0D0 lnnnnn 2+1+1 19.47 A W F V 6.16 33.03 18.05 20.66 H4 T15 H16 H16 A A A A 209 312 315 316
4 H3E0T0C1D0 nnnhhl 2:1+1 43.71 E T R V 48.44 0.00 98.41 27.98 H4 H4 H4 C17 A A A A 211 212 215 321
4 H4E0T0C0D0 nnnhhl 2:1+1 10.40 T L V F 0.00 20.14 3.42 18.05 H4 H4 H4 H16 A A A A 212 213 216 315
4 H4E0T0C0D0 nnnhhl 2:1+1 26.72 T R V F 0.00 98.41 3.42 5.06 H4 H4 H4 H16 A A A A 212 215 216 319
4 H4E0T0C0D0 nnnhhl 2:1+1 10.94 T F V F 0.00 18.05 20.66 5.06 H4 H16 H16 H16 A A A A 212 315 316 319
4 H3E0T0C1D0 nnnlnh 2:1+1 13.43 T V F V 0.00 20.66 5.06 27.98 H4 H16 H16 C17 A A A A 212 316 319 321
4 H4E0T0C0D0 nnnhhl 2:1+1 10.22 L V I S 20.14 3.57 11.18 6.00 H4 H10 H10 H10 A A A A 213 265 268 269
4 H4E0T0C0D0 nnnnnh :2+1+1 11.30 L V V F 20.14 3.42 3.57 18.05 H4 H4 H10 H16 A A A A 213 216 265 315
4 H3E0T1C0D0 lnnnnn 2+1+1 37.35 R V F P 98.41 3.42 5.06 42.51 H4 H4 H16 T21 A A A B 215 216 319 103
4 H2E0T0C2D0 lnnnnn 2+1+1 55.49 R F V V 98.41 5.06 27.98 90.50 H4 H16 C17 C22 A A A B 215 319 321 106
4 H3E0T1C0D0 nnnhhl 2:1+1 39.82 R V G P 98.41 3.42 14.93 42.51 H4 H4 H4 T21 A A A B 215 216 219 103
4 H4E0T0C0D0 lhhlhl 4 6.98 V G G V 3.42 4.15 14.93 5.41 H4 H4 H4 H4 A A A A 216 217 219 220
4 H4E0T0C0D0 nnnnnh :2+1+1 4.38 V V V M 3.42 5.41 3.57 5.11 H4 H4 H10 H19 A A A B 216 220 265 97
4 H3E0T1C0D0 nnnhhl 2:1+1 16.57 V G V P 3.42 14.93 5.41 42.51 H4 H4 H4 T21 A A A B 216 219 220 103
4 H2E0T1C1D0 lnnnnn 2+1+1 18.14 V F I P 3.42 5.06 21.57 42.51 H4 H16 C20 T21 A A B B 216 319 101 103
5 H5E0T0C0D0 lhnnhnnnnn 2:1+1+1 15.01 G V Q F S 4.15 5.41 54.25 5.26 6.00 H4 H4 H4 H6 H10 A A A A A 217 220 221 228 269
4 H3E0T1C0D0 nnnhhl 2:1+1 37.99 G V N P 14.93 5.41 89.11 42.51 H4 H4 H4 T21 A A A B 219 220 223 103
4 H4E0T0C0D0 nnnhhl 2:1+1 4.14 V V T S 5.41 3.57 1.60 6.00 H4 H10 H10 H10 A A A A 220 265 266 269
4 H4E0T0C0D0 lnnnnn 2+1+1 3.92 V V T M 5.41 3.57 1.60 5.11 H4 H10 H10 H19 A A A B 220 265 266 97
4 H4E0T0C0D0 nnnnnh :2+1+1 4.57 V F T S 5.41 5.26 1.60 6.00 H4 H6 H10 H10 A A A A 220 228 266 269
4 H4E0T0C0D0 nnnnnh :2+1+1 8.55 V T V M 5.41 1.60 22.10 5.11 H4 H10 H19 H19 A A B B 220 266 93 97
4 H3E0T0C1D0 nnnnnh :2+1+1 21.36 V H V M 5.41 52.83 22.10 5.11 H4 C5 H19 H19 A A B B 220 224 93 97
4 H4E0T0C0D0 nnnnnh :2+1+1 43.78 Q E F F 54.25 86.68 5.26 28.95 H4 H6 H6 H10 A A A A 221 225 228 273
4 H4E0T0C0D0 nnnnnh :2+1+1 23.61 Q F S F 54.25 5.26 6.00 28.95 H4 H6 H10 H10 A A A A 221 228 269 273
4 H4E0T0C0D0 nnnhhl 2:1+1 47.48 E F Q F 86.68 5.26 69.02 28.95 H6 H6 H6 H10 A A A A 225 228 229 273
4 H4E0T0C0D0 nnnhhl 2:1+1 32.60 F Q L F 5.26 69.02 27.19 28.95 H6 H6 H6 H10 A A A A 228 229 232 273
4 H4E0T0C0D0 nnnhhl 2:1+1 38.35 G M K I 33.97 9.29 103.20 6.94 H6 H6 H6 H19 A A A B 230 231 234 86
4 H4E0T0C0D0 nnnhhl 2:1+1 31.43 L F V H 27.19 28.95 5.28 64.30 H6 H10 H10 H10 A A A A 232 273 274 277
4 H4E0T0C0D0 nnnhhl 2:1+1 31.36 M K L I 9.29 103.20 6.02 6.94 H6 H6 H6 H19 A A A B 231 234 235 86
4 H4E0T0C0D0 nnnhhl 2:1+1 46.13 K I N I 103.20 13.66 60.73 6.94 H6 H19 H19 H19 A B B B 234 82 85 86
4 H1E0T0C3D0 llnlnn 3+1 62.86 D I K D 92.72 15.19 121.41 22.14 C7 C7 C7 H8 A A A A 236 237 238 242
4 H2E0T0C2D0 llnlnn 3+1 34.02 L D I D 6.02 92.72 15.19 22.14 H6 C7 C7 H8 A A A A 235 236 237 242
4 H3E0T0C1D0 lnnnnn 2+1+1 50.95 L D D Q 6.02 92.72 22.14 82.93 H6 C7 H8 H19 A A A B 235 236 242 79
4 H1E0T0C3D0 llnlnn 3+1 61.97 I K N D 15.19 121.41 89.15 22.14 C7 C7 C7 H8 A A A A 237 238 239 242
4 H0E0T0C4D0 llnlnn 3+1 56.76 I K N C 15.19 121.41 89.15 1.27 C7 C7 C7 C11 A A A A 237 238 239 286
4 H1E0T0C3D0 lnnnnn 2+1+1 53.52 I K L I 15.19 121.41 1.84 75.62 C7 C7 H10 C11 A A A A 237 238 278 281
4 H1E0T0C3D0 lnnnnn 2+1+1 34.93 I K L C 15.19 121.41 1.84 1.27 C7 C7 H10 C11 A A A A 237 238 278 286
4 H3E0T0C1D0 lnnnnn 2+1+1 7.31 L I L V 6.02 15.19 2.73 5.28 H6 C7 H8 H10 A A A A 235 237 246 274
4 H3E0T0C1D0 nnnhhl 2:1+1 14.54 I D V L 15.19 22.14 18.11 2.73 C7 H8 H8 H8 A A A A 237 242 243 246
4 H1E0T0C3D0 lnnnnn 2+1+1 30.93 I N V C 15.19 89.15 18.11 1.27 C7 C7 H8 C11 A A A A 237 239 243 286
4 H1E0T0C3D0 lnnnnn 2+1+1 61.26 K L I Q 121.41 1.84 75.62 46.16 C7 H10 C11 C11 A A A A 238 278 281 283
4 H0E0T0C4D0 lnnnnn 2+1+1 64.50 K N Q C 121.41 89.15 46.16 1.27 C7 C7 C11 C11 A A A A 238 239 283 286
4 H2E0T0C2D0 nnnlnh 2:1+1 52.02 N E V C 89.15 99.53 18.11 1.27 C7 H8 H8 C11 A A A A 239 240 243 286
4 H1E0T0C3D0 lnnnnn 2+1+1 59.03 N E Q C 89.15 99.53 46.16 1.27 C7 H8 C11 C11 A A A A 239 240 283 286
4 H1E0T0C3D0 lnnlnn 3+1 49.37 E Q S C 99.53 46.16 50.52 1.27 H8 C11 C11 C11 A A A A 240 283 285 286
4 H2E0T0C2D0 lnnnnn 2+1+1 40.78 E S C P 99.53 50.52 1.27 11.80 H8 C11 C11 H12 A A A A 240 285 286 289
4 H3E0T0C1D0 nnnnnh :2+1+1 32.68 E V C P 99.53 18.11 1.27 11.80 H8 H8 C11 H12 A A A A 240 243 286 289
4 H4E0T0C0D0 nnnhhl 2:1+1 12.16 D S L I 22.14 16.70 2.73 7.09 H8 H8 H8 H19 A A A B 242 245 246 83
4 H4E0T0C0D0 nnnnnh :2+1+1 9.50 L D L I 6.02 22.14 2.73 7.09 H6 H8 H8 H19 A A A B 235 242 246 83
4 H4E0T0C0D0 nnnnnh :2+1+1 29.55 L D Q I 6.02 22.14 82.93 7.09 H6 H8 H19 H19 A A B B 235 242 79 83
4 H4E0T0C0D0 nnnhhl 2:1+1 9.96 V P L S 18.11 11.80 2.48 7.46 H8 H12 H12 H12 A A A A 243 289 290 293
4 H3E0T0C1D0 lnnnnn 2+1+1 8.41 V C P L 18.11 1.27 11.80 2.48 H8 C11 H12 H12 A A A A 243 286 289 290
4 H4E0T0C0D0 nnnhhl 2:1+1 45.73 S R V I 16.70 159.08 0.06 7.09 H8 H8 H8 H19 A A A B 245 248 249 83
4 H4E0T0C0D0 nnnhhl 2:1+1 6.64 S L V I 16.70 2.73 0.06 7.09 H8 H8 H8 H19 A A A B 245 246 249 83
4 H4E0T0C0D0 nnnhhl 2:1+1 28.72 S M I V 27.07 4.52 76.10 7.21 H8 H8 H8 H12 A A A A 247 250 251 297
4 H4E0T0C0D0 nnnhhl 2:1+1 65.25 R V H I 159.08 0.06 94.79 7.09 H8 H8 H8 H19 A A A B 248 249 252 83
4 H4E0T0C0D0 nnnhhl 2:1+1 24.18 M I F V 4.52 76.10 8.88 7.21 H8 H8 H8 H12 A A A A 250 251 254 297
4 H4E0T0C0D0 nnnhhl 2:1+1 24.17 V H V A 0.06 94.79 1.33 0.49 H8 H8 H8 H19 A A A B 249 252 253 87
4 H4E0T0C0D0 nnnhhl 2:1+1 54.76 H I R A 94.79 7.09 116.68 0.49 H8 H19 H19 H19 A B B B 252 83 84 87
4 H4E0T0C0D0 nnnhhl 2:1+1 85.59 H R A R 94.79 116.68 0.49 130.39 H8 H19 H19 H19 A B B B 252 84 87 88
4 H3E0T0C1D0 lnnnnn 2+1+1 11.58 F V L K 8.88 7.21 12.73 17.51 H8 H12 H12 C13 A A A A 254 297 298 302
4 H3E0T0C1D0 nnnlnh 2:1+1 23.29 F V T K 8.88 7.21 59.57 17.51 H8 H12 H12 C13 A A A A 254 297 301 302
4 H3E0T0C1D0 lnnlnn 3+1 25.31 V F D R 1.33 8.88 79.67 11.36 H8 H8 C9 H10 A A A A 253 254 256 263
4 H4E0T0C0D0 nnnhhl 2:1+1 4.88 M V F L 4.52 1.33 8.88 4.81 H8 H8 H8 H10 A A A A 250 253 254 267
4 H1E0T0C3D0 llnlnl 4 48.60 F D G V 8.88 79.67 46.40 59.44 H8 C9 C9 C9 A A A A 254 256 257 258
4 H2E0T0C2D0 lnnlnn 3+1 39.84 F D V R 8.88 79.67 59.44 11.36 H8 C9 C9 H10 A A A A 254 256 258 263
4 H2E0T0C2D0 lnnnnn 2+1+1 27.65 F V T R 8.88 59.44 30.94 11.36 H8 C9 C9 H10 A A A A 254 258 259 263
4 H3E0T0C1D0 lnnnnn 2+1+1 16.94 F T R I 8.88 30.94 11.36 16.57 H8 C9 H10 H10 A A A A 254 259 263 264
4 H4E0T0C0D0 nnnhhl 2:1+1 10.41 F R I L 8.88 11.36 16.57 4.81 H8 H10 H10 H10 A A A A 254 263 264 267
4 H4E0T0C0D0 nnnnnh :2+1+1 10.75 F I L L 8.88 16.57 4.81 12.73 H8 H10 H10 H12 A A A A 254 264 267 298
4 H1E0T0C3D0 lnnnnn 2+1+1 55.15 G T K W 46.40 30.94 17.51 125.74 C9 C9 C13 H14 A A A A 257 259 302 305
4 H1E0T0C3D0 llnlnn 3+1 32.23 V T N R 59.44 30.94 27.18 11.36 C9 C9 C9 H10 A A A A 258 259 260 263
4 H2E0T0C2D0 lnnnnn 2+1+1 37.39 V N R D 59.44 27.18 11.36 51.58 C9 C9 H10 H19 A A A B 258 260 263 95
4 H3E0T0C1D0 llnlnn 3+1 25.59 N W G D 27.18 40.59 0.00 34.59 C9 H10 H10 H19 A A A B 260 261 262 98
4 H2E0T1C1D0 nnnlnh 2:1+1 28.75 N W I Q 27.18 40.59 16.57 30.67 C9 H10 H10 T15 A A A A 260 261 264 309
4 H3E0T0C1D0 lnnlnn 3+1 9.63 N G R G 27.18 0.00 11.36 0.00 C9 H10 H10 H19 A A A B 260 262 263 94
4 H3E0T0C1D0 lnnnnn 2+1+1 22.53 N R G D 27.18 11.36 0.00 51.58 C9 H10 H19 H19 A A B B 260 263 94 95
4 H3E0T0C1D0 nnnhhl 2:1+1 28.34 N G D D 27.18 0.00 51.58 34.59 C9 H19 H19 H19 A B B B 260 94 95 98
5 H3E0T2C0D0 lnnnnnnlnn 2+2+1 18.69 W Q G G F 40.59 30.67 3.31 0.82 18.05 H10 T15 T15 H16 H16 A A A A A 261 309 311 314 315
5 H4E0T1C0D0 lhnnhnnnnn 2:1+1+1 41.87 W Q G F F 40.59 30.67 0.82 18.05 119.22 H10 T15 H16 H16 H16 A A A A A 261 309 314 315 318
4 H4E0T0C0D0 nnnnnh :2+1+1 24.20 W V F D 40.59 3.57 18.05 34.59 H10 H10 H16 H19 A A A B 261 265 315 98
4 H4E0T0C0D0 nnnnnh :2+1+1 53.11 W F F D 40.59 18.05 119.22 34.59 H10 H16 H16 H19 A A A B 261 315 318 98
4 H4E0T0C0D0 nnnhhl 2:1+1 3.24 G R T G 0.00 11.36 1.60 0.00 H10 H10 H10 H19 A A A B 262 263 266 94
4 H4E0T0C0D0 nnnhhl 2:1+1 2.57 G V T M 0.00 3.57 1.60 5.11 H10 H10 H10 H19 A A A B 262 265 266 97
4 H4E0T0C0D0 nnnhhl 2:1+1 9.93 G G M D 0.00 0.00 5.11 34.59 H10 H19 H19 H19 A B B B 262 94 97 98
4 H4E0T0C0D0 nnnhhl 2:1+1 11.32 I L I L 16.57 4.81 11.18 12.73 H10 H10 H10 H12 A A A A 264 267 268 298
4 H3E0T1C0D0 nnnnnh :2+1+1 18.38 I I L W 16.57 11.18 12.73 33.03 H10 H10 H12 T15 A A A A 264 268 298 312
4 H4E0T0C0D0 nnnhhl 2:1+1 6.50 L I G I 4.81 11.18 1.13 8.89 H10 H10 H10 H12 A A A A 267 268 271 294
4 H4E0T0C0D0 nnnhhl 2:1+1 4.10 F T S F 5.26 1.60 6.00 3.54 H6 H10 H10 H10 A A A A 228 266 269 270
4 H4E0T0C0D0 nnnhhl 2:1+1 10.94 F S F F 5.26 6.00 3.54 28.95 H6 H10 H10 H10 A A A A 228 269 270 273
4 H4E0T0C0D0 nnnhhl 2:1+1 4.59 L F G I 4.81 3.54 1.13 8.89 H10 H10 H10 H12 A A A A 267 270 271 294
4 H4E0T0C0D0 nnnhhl 2:1+1 2.22 G V A L 1.13 5.28 0.00 2.48 H10 H10 H10 H12 A A A A 271 274 275 290
4 H4E0T0C0D0 nnnhhl 2:1+1 10.76 F F F V 5.26 3.54 28.95 5.28 H6 H10 H10 H10 A A A A 228 270 273 274
4 H4E0T0C0D0 nnnnnh :2+1+1 4.39 L L F V 6.02 2.73 3.54 5.28 H6 H8 H10 H10 A A A A 235 246 270 274
4 H4E0T0C0D0 nnnhhl 2:1+1 2.40 V A L L 5.28 0.00 1.84 2.48 H10 H10 H10 H12 A A A A 274 275 278 290
4 H4E0T0C0D0 nnnhhl 2:1+1 17.13 A L K I 0.00 1.84 56.30 10.37 H10 H10 H10 H12 A A A A 275 278 279 287
4 H3E0T0C1D0 lnnnnn 2+1+1 28.67 L K Q I 1.84 56.30 46.16 10.37 H10 H10 C11 H12 A A A A 278 279 283 287
4 H2E0T0C2D0 lnnnnn 2+1+1 52.39 K Q E I 56.30 46.16 96.73 10.37 H10 C11 C11 H12 A A A A 279 283 284 287
4 H4E0T0C0D0 nnnhhl 2:1+1 5.84 M L S I 4.52 2.48 7.46 8.89 H8 H12 H12 H12 A A A A 250 290 293 294
4 H4E0T0C0D0 nnnhhl 2:1+1 7.02 M S I V 4.52 7.46 8.89 7.21 H8 H12 H12 H12 A A A A 250 293 294 297
4 H4E0T0C0D0 nnnnnh :2+1+1 5.44 M L F I 4.52 4.81 3.54 8.89 H8 H10 H10 H12 A A A A 250 267 270 294
4 H3E0T0C1D0 llnlll 4 69.02 T K R D 59.57 17.51 132.72 66.27 H12 C13 H14 H14 A A A A 301 302 303 304
4 H3E0T0C1D0 lnnlnl 4 67.27 T K D W 59.57 17.51 66.27 125.74 H12 C13 H14 H14 A A A A 301 302 304 305
4 H1E0T3C0D0 llnlnn 3+1 46.90 Q R G G 30.67 152.79 3.31 0.82 T15 T15 T15 H16 A A A A 309 310 311 314
4 H3E0T1C0D0 nnnhhl 2:1+1 89.80 R D G E 152.79 79.73 0.82 125.87 T15 H16 H16 H16 A A A A 310 313 314 317
4 H3E0T1C0D0 nnnhhl 2:1+1 99.68 R G E F 152.79 0.82 125.87 119.22 T15 H16 H16 H16 A A A A 310 314 317 318
4 H2E0T1C1D0 llnlnn 3+1 78.85 F F H L 119.22 5.06 105.55 85.57 H16 H16 C17 T21 A A A B 318 319 320 105
4 H1E0T1C2D0 lnnnnn 2+1+1 39.91 F I P V 5.06 21.57 42.51 90.50 H16 C20 T21 C22 A B B B 319 101 103 106
4 H1E0T1C2D0 lnnnnn 2+1+1 50.67 F I L V 5.06 21.57 85.57 90.50 H16 C20 T21 C22 A B B B 319 101 105 106
4 H1E0T0C3D0 llnlnn 3+1 57.27 F H V V 5.06 105.55 27.98 90.50 H16 C17 C17 C22 A A A B 319 320 321 106
4 H4E0T0C0D0 nnnhhl 2:1+1 27.43 L Q I I 6.02 82.93 13.66 7.09 H6 H19 H19 H19 A B B B 235 79 82 83
4 H4E0T0C0D0 nnnhhl 2:1+1 8.43 L I I I 6.02 13.66 7.09 6.94 H6 H19 H19 H19 A B B B 235 82 83 86
4 H4E0T0C0D0 nnnnnh :2+1+1 3.98 L L V I 6.02 2.73 0.06 7.09 H6 H8 H8 H19 A A A B 235 246 249 83
4 H4E0T0C0D0 nnnnnh :2+1+1 5.03 L V I I 6.02 0.06 7.09 6.94 H6 H8 H19 H19 A A B B 235 249 83 86
4 H4E0T0C0D0 nnnhhl 2:1+1 3.65 V I I A 0.06 7.09 6.94 0.49 H8 H19 H19 H19 A B B B 249 83 86 87
4 H4E0T0C0D0 nnnhhl 2:1+1 34.01 V A R A 1.33 0.49 130.39 3.84 H8 H19 H19 H19 A B B B 253 87 88 91
4 H4E0T0C0D0 nnnhhl 2:1+1 42.94 R A Q D 11.36 3.84 104.97 51.58 H10 H19 H19 H19 A B B B 263 91 92 95
4 H4E0T0C0D0 nnnhhl 2:1+1 16.70 R A G D 11.36 3.84 0.00 51.58 H10 H19 H19 H19 A B B B 263 91 94 95
4 H4E0T0C0D0 nnnhhl 2:1+1 7.20 T V G M 1.60 22.10 0.00 5.11 H10 H19 H19 H19 A B B B 266 93 94 97
4 H0E0T2C2D0 lnnlnl 4 52.45 I P G V 21.57 42.51 55.20 90.50 C20 T21 T21 C22 B B B B 101 103 104 106
4 H0E0T2C2D0 llnlnn 3+1 63.21 I G L V 21.57 55.20 85.57 90.50 C20 T21 T21 C22 B B B B 101 104 105 106
