# Supplementary material for: Characterizing the consensus residue specificity and surface of BCL-2 binding to BH3 ligands using the Knob-Socket model
Source: PLoS One. 2023 Feb 16;18(2):e0281463. doi: 10.1371/journal.pone.0281463 (PMC9934389; doi:10.1371/journal.pone.0281463)
Supplement: S1 File — (TGZ) [file pone.0281463.s008.tgz › BCL3_Bax_KS_files/2kbw/f2kbw.index]

1 167 A A C 1
2 168 A E C 1
3 169 A E C 1
4 170 A E C 1
5 171 A E C 1
6 172 A D C 1
7 173 A E H 2
8 174 A L H 2
9 175 A Y H 2
10 176 A R H 2
11 177 A Q H 2
12 178 A S H 2
13 179 A L H 2
14 180 A E H 2
15 181 A I H 2
16 182 A I H 2
17 183 A S H 2
18 184 A R H 2
19 185 A Y H 2
20 186 A L H 2
21 187 A R H 2
22 188 A E H 2
23 189 A Q H 2
24 190 A A H 2
25 191 A T H 2
26 192 A G C 3
27 193 A A C 3
28 194 A K C 3
29 195 A D C 3
30 196 A T C 3
31 197 A K C 3
32 198 A P C 3
33 199 A M C 3
34 200 A G C 3
35 201 A R C 3
36 202 A S C 3
37 203 A G C 3
38 204 A A H 4
39 205 A T H 4
40 206 A S H 4
41 207 A R H 4
42 208 A K H 4
43 209 A A H 4
44 210 A L H 4
45 211 A E H 4
46 212 A T H 4
47 213 A L H 4
48 214 A R H 4
49 215 A R H 4
50 216 A V H 4
51 217 A G H 4
52 218 A D H 4
53 219 A G H 4
54 220 A V H 4
55 221 A Q H 4
56 222 A R H 4
57 223 A N H 4
58 224 A H C 5
59 225 A E H 6
60 226 A T H 6
61 227 A A H 6
62 228 A F H 6
63 229 A Q H 6
64 230 A G H 6
65 231 A M H 6
66 232 A L H 6
67 233 A R H 6
68 234 A K H 6
69 235 A L H 6
70 236 A D C 7
71 237 A I C 7
72 238 A K C 7
73 239 A N C 7
74 240 A E H 8
75 241 A D H 8
76 242 A D H 8
77 243 A V H 8
78 244 A K H 8
79 245 A S H 8
80 246 A L H 8
81 247 A S H 8
82 248 A R H 8
83 249 A V H 8
84 250 A M H 8
85 251 A I H 8
86 252 A H H 8
87 253 A V H 8
88 254 A F H 8
89 255 A S C 9
90 256 A D C 9
91 257 A G C 9
92 258 A V C 9
93 259 A T C 9
94 260 A N C 9
95 261 A W H 10
96 262 A G H 10
97 263 A R H 10
98 264 A I H 10
99 265 A V H 10
100 266 A T H 10
101 267 A L H 10
102 268 A I H 10
103 269 A S H 10
104 270 A F H 10
105 271 A G H 10
106 272 A A H 10
107 273 A F H 10
108 274 A V H 10
109 275 A A H 10
110 276 A K H 10
111 277 A H H 10
112 278 A L H 10
113 279 A K H 10
114 280 A T H 10
115 281 A I C 11
116 282 A N C 11
117 283 A Q C 11
118 284 A E C 11
119 285 A S C 11
120 286 A C C 11
121 287 A I H 12
122 288 A E H 12
123 289 A P H 12
124 290 A L H 12
125 291 A A H 12
126 292 A E H 12
127 293 A S H 12
128 294 A I H 12
129 295 A T H 12
130 296 A D H 12
131 297 A V H 12
132 298 A L H 12
133 299 A V H 12
134 300 A R H 12
135 301 A T H 12
136 302 A K C 13
137 303 A R H 14
138 304 A D H 14
139 305 A W H 14
140 306 A L H 14
141 307 A V H 14
142 308 A K H 14
143 309 A Q T 15
144 310 A R T 15
145 311 A G T 15
146 312 A W T 15
147 313 A D H 16
148 314 A G H 16
149 315 A F H 16
150 316 A V H 16
151 317 A E H 16
152 318 A F H 16
153 319 A F H 16
154 320 A H C 17
155 321 A V C 17
156 322 A E C 17
157 323 A D C 17
158 324 A L C 17
159 325 A E C 17
160 326 A G C 17
161 76 B S C 18
162 77 B E C 18
163 78 B S C 18
164 79 B Q H 19
165 80 B E H 19
166 81 B D H 19
167 82 B I H 19
168 83 B I H 19
169 84 B R H 19
170 85 B N H 19
171 86 B I H 19
172 87 B A H 19
173 88 B R H 19
174 89 B H H 19
175 90 B L H 19
176 91 B A H 19
177 92 B Q H 19
178 93 B V H 19
179 94 B G H 19
180 95 B D H 19
181 96 B S H 19
182 97 B M H 19
183 98 B D H 19
184 99 B R H 19
185 100 B S C 20
186 101 B I C 20
187 102 B P T 21
188 103 B P T 21
189 104 B G T 21
190 105 B L T 21
191 106 B V C 22
