# Supplementary material for: Characterizing the consensus residue specificity and surface of BCL-2 binding to BH3 ligands using the Knob-Socket model
Source: PLoS One. 2023 Feb 16;18(2):e0281463. doi: 10.1371/journal.pone.0281463 (PMC9934389; doi:10.1371/journal.pone.0281463)
Supplement: S1 File — (TGZ) [file pone.0281463.s008.tgz › BCL3_Bax_KS_files/2kbw/f2kbw.nomc.newann]

5 H5E0T0C0D0 hnnnnnnnnn :2+1+1+1 2.69 L L V F L 6.02 2.73 0.06 3.54 1.10 H6 H8 H8 H10 H19 A A A A B 235 246 249 270 90
4 H4E0T0C0D0 nnnnnh :2+1+1 4.99 M L F L 9.29 6.02 3.54 1.10 H6 H6 H10 H19 A A A B 231 235 270 90
5 H5E0T0C0D0 lhnnhnnnnn 2:1+1+1 2.39 L V M F L 2.73 0.06 4.52 3.54 1.10 H8 H8 H8 H10 H19 A A A A B 246 249 250 270 90
4 H4E0T0C0D0 nnnnnh :2+1+1 3.49 M L F L 4.52 4.81 3.54 1.10 H8 H10 H10 H19 A A A B 250 267 270 90
4 H4E0T0C0D0 nnnhhl 2:1+1 2.76 T L F L 1.60 4.81 3.54 1.10 H10 H10 H10 H19 A A A B 266 267 270 90
4 H4E0T0C0D0 nnnnnh :2+1+1 2.87 F T F L 5.26 1.60 3.54 1.10 H6 H10 H10 H19 A A A B 228 266 270 90
4 H4E0T0C0D0 nnnnnh :2+1+1 4.80 F M F L 5.26 9.29 3.54 1.10 H6 H6 H10 H19 A A A B 228 231 270 90
5 H5E0T0C0D0 hnnnnnnnnl 2+:2+1 4.49 V R L L A 1.33 11.36 4.81 1.10 3.84 H8 H10 H10 H19 H19 A A A B B 253 263 267 90 91
4 H4E0T0C0D0 nnnnnh :2+1+1 2.94 M V L L 4.52 1.33 4.81 1.10 H8 H8 H10 H19 A A A B 250 253 267 90
4 H4E0T0C0D0 nnnhhl 2:1+1 1.75 V M V L 0.06 4.52 1.33 1.10 H8 H8 H8 H19 A A A B 249 250 253 90
4 H4E0T0C0D0 hnnnnh :2+:2 0.75 V V A L 0.06 1.33 0.49 1.10 H8 H8 H19 H19 A A B B 249 253 87 90
4 H4E0T0C0D0 nnnhhl 2:1+1 1.69 V A L A 1.33 0.49 1.10 3.84 H8 H19 H19 H19 A B B B 253 87 90 91
4 H4E0T0C0D0 nnnhhl 2:1+1 4.72 R T L L 11.36 1.60 4.81 1.10 H10 H10 H10 H19 A A A B 263 266 267 90
4 H4E0T0C0D0 hnnnnh :2+:2 3.51 R T L G 11.36 1.60 1.10 0.00 H10 H10 H19 H19 A A B B 263 266 90 94
4 H4E0T0C0D0 nnnhhl 2:1+1 4.07 R L A G 11.36 1.10 3.84 0.00 H10 H19 H19 H19 A B B B 263 90 91 94
4 H4E0T0C0D0 nnnnnh :2+1+1 3.53 L V I L 6.02 0.06 6.94 1.10 H6 H8 H19 H19 A A B B 235 249 86 90
4 H4E0T0C0D0 nnnhhl 2:1+1 2.15 V I A L 0.06 6.94 0.49 1.10 H8 H19 H19 H19 A B B B 249 86 87 90
4 H4E0T0C0D0 hnnnnh :2+:2 5.84 M L I L 9.29 6.02 6.94 1.10 H6 H6 H19 H19 A A B B 231 235 86 90
4 H4E0T0C0D0 nnnhhl 2:1+1 27.61 M I H L 9.29 6.94 93.13 1.10 H6 H19 H19 H19 A B B B 231 86 89 90
4 H4E0T0C0D0 nnnhhl 2:1+1 31.40 M H L V 9.29 93.13 1.10 22.10 H6 H19 H19 H19 A B B B 231 89 90 93
4 H4E0T0C0D0 nnnhhl 2:1+1 6.20 T L V G 1.60 1.10 22.10 0.00 H10 H19 H19 H19 A B B B 266 90 93 94
3 H0E0T0C3D0 lll 3 155.58 E E E 146.00 167.88 152.87 C1 C1 C1 A A A 168 169 170
3 H0E0T0C3D0 lnl 3 155.12 E E E 146.00 152.87 166.50 C1 C1 C1 A A A 168 170 171
2 H0E0T0C2D0 l 2 151.27 A E 156.54 146.00 C1 C1 A A 167 168
3 H0E0T0C3D0 lll 3 134.49 E E D 152.87 166.50 84.11 C1 C1 C1 A A A 170 171 172
3 H1E0T0C2D0 lll 3 130.71 E D E 166.50 84.11 141.53 C1 C1 H2 A A A 171 172 173
3 H2E0T0C1D0 lll 3 92.11 D E L 84.11 141.53 50.70 C1 H2 H2 A A A 172 173 174
3 H2E0T0C1D0 nhl 2:1 121.23 D E R 84.11 141.53 138.05 C1 H2 H2 A A A 172 173 176
3 H2E0T0C1D0 lnl 3 81.02 D L Y 84.11 50.70 108.24 C1 H2 H2 A A A 172 174 175
3 H2E0T0C1D0 nnl 2+1 110.13 D Y R 84.11 108.24 138.05 C1 H2 H2 A A A 172 175 176
3 H3E0T0C0D0 hhl 2:1 105.11 E R Q 141.53 138.05 35.74 H2 H2 H2 A A A 173 176 177
3 H3E0T0C0D0 hhl 2:1 75.99 E L Q 141.53 50.70 35.74 H2 H2 H2 A A A 173 174 177
4 H2E0T2C0D0 lnnnnn 2+1+1 24.86 L L G W 50.70 12.38 3.31 33.03 H2 H14 T15 T15 A A A A 174 306 311 312
4 H1E0T3C0D0 llnlnn 3+1 59.96 L R G W 50.70 152.79 3.31 33.03 H2 T15 T15 T15 A A A A 174 310 311 312
4 H3E0T1C0D0 nnnhhl 2:1+1 31.73 L Q S W 50.70 35.74 7.43 33.03 H2 H2 H2 T15 A A A A 174 177 178 312
4 H4E0T0C0D0 nnnhhl 2:1+1 52.55 L Y S V 50.70 108.24 7.43 43.81 H2 H2 H2 H12 A A A A 174 175 178 299
3 H3E0T0C0D0 nnn 1+1+1 35.63 L V L 50.70 43.81 12.38 H2 H12 H14 A A A 174 299 306
4 H3E0T1C0D0 lnnnnn 2+1+1 42.74 L L V G 50.70 12.38 104.58 3.31 H2 H14 H14 T15 A A A A 174 306 307 311
4 H4E0T0C0D0 nnnhhl 2:1+1 50.67 Y S L T 108.24 7.43 72.28 14.73 H2 H2 H2 H12 A A A A 175 178 179 295
4 H4E0T0C0D0 hnnnnh :2+:2 43.55 Y S T V 108.24 7.43 14.73 43.81 H2 H2 H12 H12 A A A A 175 178 295 299
4 H4E0T0C0D0 nnnhhl 2:1+1 58.60 Y T D V 108.24 14.73 67.62 43.81 H2 H12 H12 H12 A A A A 175 295 296 299
3 H3E0T0C0D0 hhl 2:1 106.19 Y R L 108.24 138.05 72.28 H2 H2 H2 A A A 175 176 179
3 H3E0T0C0D0 hhl 2:1 88.66 R L E 138.05 72.28 55.65 H2 H2 H2 A A A 176 179 180
3 H3E0T0C0D0 hhl 2:1 76.48 R Q E 138.05 35.74 55.65 H2 H2 H2 A A A 176 177 180
4 H4E0T0C0D0 lnnnnh 2+:2 31.38 Q I T S 35.74 20.61 40.87 28.31 H2 H2 H4 H4 A A A A 177 181 205 206
4 H3E0T1C0D0 nnnnnh :2+1+1 32.56 Q I T W 35.74 20.61 40.87 33.03 H2 H2 H4 T15 A A A A 177 181 205 312
4 H3E0T1C0D0 nnnhhl 2:1+1 24.20 Q S I W 35.74 7.43 20.61 33.03 H2 H2 H2 T15 A A A A 177 178 181 312
3 H3E0T0C0D0 hhl 2:1 37.33 Q E I 35.74 55.65 20.61 H2 H2 H2 A A A 177 180 181
4 H4E0T0C0D0 nnnhhl 2:1+1 27.62 S L I T 7.43 72.28 16.02 14.73 H2 H2 H2 H12 A A A A 178 179 182 295
3 H3E0T0C0D0 hhl 2:1 14.69 S I I 7.43 20.61 16.02 H2 H2 H2 A A A 178 181 182
4 H4E0T0C0D0 nnnhhl 2:1+1 29.32 L I S A 72.28 16.02 19.77 9.22 H2 H2 H2 H12 A A A A 179 182 183 291
4 H4E0T0C0D0 hnnnnh :2+:2 28.06 L I A T 72.28 16.02 9.22 14.73 H2 H2 H12 H12 A A A A 179 182 291 295
3 H3E0T0C0D0 hhl 2:1 49.23 L E S 72.28 55.65 19.77 H2 H2 H2 A A A 179 180 183
4 H4E0T0C0D0 hhhlhh 2:1:1 77.68 E S R R 55.65 19.77 106.62 128.69 H2 H2 H2 H2 A A A A 180 183 184 187
3 H3E0T0C0D0 hhl 2:1 60.96 E I R 55.65 20.61 106.62 H2 H2 H2 A A A 180 181 184
3 H2E0T0C1D0 nhn :2+1 109.28 E R R 55.65 106.62 165.57 H2 H2 C3 A A A 180 184 201
4 H4E0T0C0D0 nnnhhl 2:1+1 23.99 I T S A 20.61 40.87 28.31 6.16 H2 H4 H4 H4 A A A A 181 205 206 209
4 H3E0T1C0D0 nnnnnh :2+1+1 25.17 I T A W 20.61 40.87 6.16 33.03 H2 H4 H4 T15 A A A A 181 205 209 312
4 H4E0T0C0D0 nnnhhl 2:1+1 27.79 I S A L 20.61 28.31 6.16 56.09 H2 H4 H4 H4 A A A A 181 206 209 210
4 H4E0T0C0D0 nnnhhl 2:1+1 25.75 I A L L 20.61 6.16 56.09 20.14 H2 H4 H4 H4 A A A A 181 209 210 213
4 H3E0T1C0D0 nnnnnh :2+1+1 19.98 I A L W 20.61 6.16 20.14 33.03 H2 H4 H4 T15 A A A A 181 209 213 312
3 H3E0T0C0D0 hhl 2:1 50.46 I R Y 20.61 106.62 24.15 H2 H2 H2 A A A 181 184 185
4 H4E0T0C0D0 hnnnnh :2+:2 30.25 I Y L L 20.61 24.15 56.09 20.14 H2 H2 H4 H4 A A A A 181 185 210 213
3 H3E0T0C0D0 hhl 2:1 20.26 I I Y 20.61 16.02 24.15 H2 H2 H2 A A A 181 182 185
4 H4E0T0C0D0 nnnhhl 2:1+1 11.48 I S L A 16.02 19.77 0.91 9.22 H2 H2 H2 H12 A A A A 182 183 186 291
4 H4E0T0C0D0 hnnnnh :2+:2 8.76 I L A I 16.02 0.91 9.22 8.89 H2 H2 H12 H12 A A A A 182 186 291 294
4 H4E0T0C0D0 nnnnnh :2+1+1 9.25 I L I I 16.02 0.91 11.18 8.89 H2 H2 H10 H12 A A A A 182 186 268 294
3 H3E0T0C0D0 hhl 2:1 13.69 I Y L 16.02 24.15 0.91 H2 H2 H2 A A A 182 185 186
4 H4E0T0C0D0 nnnhhl 2:1+1 33.04 I A E T 16.02 9.22 92.21 14.73 H2 H12 H12 H12 A A A A 182 291 292 295
4 H4E0T0C0D0 nnnhhl 2:1+1 12.21 I A I T 16.02 9.22 8.89 14.73 H2 H12 H12 H12 A A A A 182 291 294 295
4 H4E0T0C0D0 nnnhhl 2:1+1 39.94 S L R I 19.77 0.91 128.69 10.37 H2 H2 H2 H12 A A A A 183 186 187 287
4 H4E0T0C0D0 hnnnnh :2+:2 10.07 S L I A 19.77 0.91 10.37 9.22 H2 H2 H12 H12 A A A A 183 186 287 291
4 H3E0T0C1D0 nnnhhl 2:1+1 89.12 R R E D 106.62 128.69 53.69 67.48 H2 H2 H2 C3 A A A A 184 187 188 195
3 H3E0T0C0D0 hhl 2:1 61.49 R Y E 106.62 24.15 53.69 H2 H2 H2 A A A 184 185 188
3 H1E0T0C2D0 nnl 2+1 111.56 R D K 106.62 67.48 160.57 H2 C3 C3 A A A 184 195 197
5 H5E0T0C0D0 nnnhhhnlnn 2:1+:2 30.88 Y L Q A K 24.15 0.91 82.39 13.80 33.13 H2 H2 H2 H10 H10 A A A A A 185 186 189 272 276
3 H3E0T0C0D0 hhl 2:1 53.41 Y E Q 24.15 53.69 82.39 H2 H2 H2 A A A 185 188 189
4 H4E0T0C0D0 nnnhhl 2:1+1 61.29 Y L L R 24.15 56.09 20.14 144.79 H2 H4 H4 H4 A A A A 185 210 213 214
4 H4E0T0C0D0 nnnhhl 2:1+1 48.31 Y L R G 24.15 20.14 144.79 4.15 H2 H4 H4 H4 A A A A 185 213 214 217
5 H5E0T0C0D0 lhnnhnnnnn 2:1+1+1 7.18 L I G A I 0.91 11.18 1.13 13.80 8.89 H2 H10 H10 H10 H12 A A A A A 186 268 271 272 294
4 H4E0T0C0D0 nnnhhl 2:1+1 3.96 L G A A 0.91 1.13 13.80 0.00 H2 H10 H10 H10 A A A A 186 271 272 275
4 H4E0T0C0D0 nnnhhl 2:1+1 11.96 L A A K 0.91 13.80 0.00 33.13 H2 H10 H10 H10 A A A A 186 272 275 276
4 H4E0T0C0D0 lnnnnh 2+:2 11.54 L A A K 0.91 12.11 0.00 33.13 H2 H2 H10 H10 A A A A 186 190 275 276
4 H4E0T0C0D0 nnnnnh :2+1+1 5.85 L A A I 0.91 12.11 0.00 10.37 H2 H2 H10 H12 A A A A 186 190 275 287
4 H4E0T0C0D0 nnnhhl 2:1+1 38.02 L R A I 0.91 128.69 12.11 10.37 H2 H2 H2 H12 A A A A 186 187 190 287
4 H4E0T0C0D0 nnnhhl 2:1+1 32.13 L Q A K 0.91 82.39 12.11 33.13 H2 H2 H2 H10 A A A A 186 189 190 276
4 H4E0T0C0D0 nnnnnh :2+1+1 3.44 L A I L 0.91 0.00 10.37 2.48 H2 H10 H12 H12 A A A A 186 275 287 290
4 H4E0T0C0D0 nnnhhl 2:1+1 5.75 L I L A 0.91 10.37 2.48 9.22 H2 H12 H12 H12 A A A A 186 287 290 291
4 H4E0T0C0D0 nnnnnh :2+1+1 1.13 L G A L 0.91 1.13 0.00 2.48 H2 H10 H10 H12 A A A A 186 271 275 290
4 H4E0T0C0D0 nnnnnh :2+1+1 3.35 L G L I 0.91 1.13 2.48 8.89 H2 H10 H12 H12 A A A A 186 271 290 294
4 H4E0T0C0D0 nnnhhl 2:1+1 5.38 L L A I 0.91 2.48 9.22 8.89 H2 H12 H12 H12 A A A A 186 290 291 294
4 H4E0T0C0D0 nnnhhl 2:1+1 66.71 R A T K 128.69 12.11 69.74 56.30 H2 H2 H2 H10 A A A A 187 190 191 279
4 H4E0T0C0D0 nnnnnh :2+1+1 51.87 R A K I 128.69 12.11 56.30 10.37 H2 H2 H10 H12 A A A A 187 190 279 287
3 H3E0T0C0D0 hhl 2:1 84.04 R E T 128.69 53.69 69.74 H2 H2 H2 A A A 187 188 191
4 H2E0T0C2D0 llnlnh 3:1 63.20 E T G A 53.69 69.74 69.30 60.09 H2 H2 C3 C3 A A A A 188 191 192 193
4 H1E0T0C3D0 llnlnn 3+1 84.00 E A K D 53.69 60.09 154.76 67.48 H2 C3 C3 C3 A A A A 188 193 194 195
3 H2E0T0C1D0 nnl 2+1 68.46 E Q G 53.69 82.39 69.30 H2 H2 C3 A A A 188 189 192
3 H3E0T0C0D0 nnn 1+1+1 56.59 Q Q K 82.39 54.25 33.13 H2 H4 H10 A A A 189 221 276
4 H4E0T0C0D0 nnnhhl 2:1+1 25.38 A A K K 12.11 0.00 33.13 56.30 H2 H10 H10 H10 A A A A 190 275 276 279
4 H4E0T0C0D0 nnnnnh :2+1+1 19.70 A A K I 12.11 0.00 56.30 10.37 H2 H10 H10 H12 A A A A 190 275 279 287
4 H0E0T0C4D0 llnlll 4 116.58 K D T K 154.76 67.48 83.50 160.57 C3 C3 C3 C3 A A A A 194 195 196 197
4 H0E0T0C4D0 llnlll 4 98.50 D T K P 67.48 83.50 160.57 82.45 C3 C3 C3 C3 A A A A 195 196 197 198
3 H0E0T0C3D0 lll 3 146.57 K P M 160.57 82.45 196.70 C3 C3 C3 A A A 197 198 199
3 H0E0T0C3D0 nnl 2+1 114.15 P R S 82.45 165.57 94.42 C3 C3 C3 A A A 198 201 202
2 H0E0T0C2D0 l 2 134.93 M G 196.70 73.15 C3 C3 A A 199 200
2 H0E0T0C2D0 l 2 119.36 G R 73.15 165.57 C3 C3 A A 200 201
3 H0E0T0C3D0 lll 3 97.27 R S G 165.57 94.42 31.83 C3 C3 C3 A A A 201 202 203
4 H2E0T0C2D0 lnnnnl 2+2 79.86 S G S R 94.42 31.83 28.31 164.88 C3 C3 H4 H4 A A A A 202 203 206 207
4 H2E0T0C2D0 llnlnh 3:1 91.20 S G A R 94.42 31.83 73.66 164.88 C3 C3 H4 H4 A A A A 202 203 204 207
3 H3E0T0C0D0 hhl 2:1 107.54 A R K 73.66 164.88 84.09 H4 H4 H4 A A A 204 207 208
3 H3E0T0C0D0 hhl 2:1 66.21 A T K 73.66 40.87 84.09 H4 H4 H4 A A A 204 205 208
4 H3E0T1C0D0 nnnnnh :2+1+1 25.18 T A W V 40.87 6.16 33.03 20.66 H4 H4 T15 H16 A A A A 205 209 312 316
4 H4E0T0C0D0 nnnhhl 2:1+1 37.95 T K A V 40.87 84.09 6.16 20.66 H4 H4 H4 H16 A A A A 205 208 209 316
4 H3E0T1C0D0 nnnlnh 2:1+1 43.57 T W D V 40.87 33.03 79.73 20.66 H4 T15 H16 H16 A A A A 205 312 313 316
3 H3E0T0C0D0 hhl 2:1 83.09 S R L 28.31 164.88 56.09 H4 H4 H4 A A A 206 207 210
3 H3E0T0C0D0 hhl 2:1 89.80 R L E 164.88 56.09 48.44 H4 H4 H4 A A A 207 210 211
3 H3E0T0C0D0 hhl 2:1 99.14 R K E 164.88 84.09 48.44 H4 H4 H4 A A A 207 208 211
4 H4E0T0C0D0 nnnhhl 2:1+1 27.73 K A T V 84.09 6.16 0.00 20.66 H4 H4 H4 H16 A A A A 208 209 212 316
4 H3E0T0C1D0 nnnnnh :2+1+1 33.18 K T V V 84.09 0.00 20.66 27.98 H4 H4 H16 C17 A A A A 208 212 316 321
4 H3E0T0C1D0 nnnhhl 2:1+1 40.13 K E T V 84.09 48.44 0.00 27.98 H4 H4 H4 C17 A A A A 208 211 212 321
4 H3E0T1C0D0 nnnnnh :2+1+1 19.34 A L W F 6.16 20.14 33.03 18.05 H4 H4 T15 H16 A A A A 209 213 312 315
4 H4E0T0C0D0 nnnhhl 2:1+1 11.09 A T L F 6.16 0.00 20.14 18.05 H4 H4 H4 H16 A A A A 209 212 213 315
4 H3E0T1C0D0 lnnnnn 2+1+1 19.47 A W F V 6.16 33.03 18.05 20.66 H4 T15 H16 H16 A A A A 209 312 315 316
4 H4E0T0C0D0 lnnnnh 2+:2 11.22 A T F V 6.16 0.00 18.05 20.66 H4 H4 H16 H16 A A A A 209 212 315 316
3 H3E0T0C0D0 hhl 2:1 83.11 L E R 56.09 48.44 144.79 H4 H4 H4 A A A 210 211 214
4 H3E0T0C1D0 nnnhhl 2:1+1 43.71 E T R V 48.44 0.00 98.41 27.98 H4 H4 H4 C17 A A A A 211 212 215 321
4 H2E0T0C2D0 lnnnnh 2+:2 73.90 E R V D 48.44 98.41 27.98 120.77 H4 H4 C17 C17 A A A A 211 215 321 323
3 H3E0T0C0D0 hhl 2:1 97.21 E R R 48.44 144.79 98.41 H4 H4 H4 A A A 211 214 215
4 H4E0T0C0D0 lhhhhl 2:2 6.93 T L V G 0.00 20.14 3.42 4.15 H4 H4 H4 H4 A A A A 212 213 216 217
4 H4E0T0C0D0 nnnhhl 2:1+1 10.40 T L V F 0.00 20.14 3.42 18.05 H4 H4 H4 H16 A A A A 212 213 216 315
4 H4E0T0C0D0 nnnhhl 2:1+1 26.72 T R V F 0.00 98.41 3.42 5.06 H4 H4 H4 H16 A A A A 212 215 216 319
4 H4E0T0C0D0 hnnnnh :2+:2 6.63 T V F F 0.00 3.42 18.05 5.06 H4 H4 H16 H16 A A A A 212 216 315 319
4 H4E0T0C0D0 nnnhhl 2:1+1 10.94 T F V F 0.00 18.05 20.66 5.06 H4 H16 H16 H16 A A A A 212 315 316 319
4 H3E0T0C1D0 nnnlnh 2:1+1 13.43 T V F V 0.00 20.66 5.06 27.98 H4 H16 H16 C17 A A A A 212 316 319 321
4 H3E0T0C1D0 lnnnnh 2+:2 32.86 T R F V 0.00 98.41 5.06 27.98 H4 H4 H16 C17 A A A A 212 215 319 321
5 H5E0T0C0D0 nnnhhhnlnn 2:1+:2 7.46 L V G V S 20.14 3.42 4.15 3.57 6.00 H4 H4 H4 H10 H10 A A A A A 213 216 217 265 269
4 H4E0T0C0D0 lhhhhl 2:2 61.75 L R G D 20.14 144.79 4.15 77.90 H4 H4 H4 H4 A A A A 213 214 217 218
4 H4E0T0C0D0 nnnhhl 2:1+1 10.22 L V I S 20.14 3.57 11.18 6.00 H4 H10 H10 H10 A A A A 213 265 268 269
3 H2E0T1C0D0 nnn 1+1+1 21.45 L I W 20.14 11.18 33.03 H4 H10 T15 A A A 213 268 312
4 H4E0T0C0D0 nnnnnh :2+1+1 11.30 L V V F 20.14 3.42 3.57 18.05 H4 H4 H10 H16 A A A A 213 216 265 315
3 H3E0T0C0D0 hhl 2:1 107.03 R R D 144.79 98.41 77.90 H4 H4 H4 A A A 214 215 218
4 H3E0T1C0D0 lnnnnn 2+1+1 37.35 R V F P 98.41 3.42 5.06 42.51 H4 H4 H16 T21 A A A B 215 216 319 103
4 H2E0T1C1D0 nnnnnn 1+1+1+1 59.12 R F P V 98.41 5.06 42.51 90.50 H4 H16 T21 C22 A A B B 215 319 103 106
4 H2E0T0C2D0 lnnnnn 2+1+1 55.49 R F V V 98.41 5.06 27.98 90.50 H4 H16 C17 C22 A A A B 215 319 321 106
3 H3E0T0C0D0 hhl 2:1 63.75 R D G 98.41 77.90 14.93 H4 H4 H4 A A A 215 218 219
4 H3E0T1C0D0 nnnhhl 2:1+1 39.82 R V G P 98.41 3.42 14.93 42.51 H4 H4 H4 T21 A A A B 215 216 219 103
5 H5E0T0C0D0 nnnhhhnlnn 2:1+:2 4.51 V G V V S 3.42 4.15 5.41 3.57 6.00 H4 H4 H4 H10 H10 A A A A A 216 217 220 265 269
4 H4E0T0C0D0 lhhlhl 4 6.98 V G G V 3.42 4.15 14.93 5.41 H4 H4 H4 H4 A A A A 216 217 219 220
4 H4E0T0C0D0 nnnnnh :2+1+1 4.38 V V V M 3.42 5.41 3.57 5.11 H4 H4 H10 H19 A A A B 216 220 265 97
4 H3E0T1C0D0 nnnhhl 2:1+1 16.57 V G V P 3.42 14.93 5.41 42.51 H4 H4 H4 T21 A A A B 216 219 220 103
4 H2E0T1C1D0 lnnnnn 2+1+1 18.14 V F I P 3.42 5.06 21.57 42.51 H4 H16 C20 T21 A A B B 216 319 101 103
3 H2E0T0C1D0 nnn 1+1+1 10.03 V M I 3.42 5.11 21.57 H4 H19 C20 A B B 216 97 101
5 H5E0T0C0D0 lhnnhnnnnn 2:1+1+1 15.01 G V Q F S 4.15 5.41 54.25 5.26 6.00 H4 H4 H4 H6 H10 A A A A A 217 220 221 228 269
3 H3E0T0C0D0 lll 3 32.33 G D G 4.15 77.90 14.93 H4 H4 H4 A A A 217 218 219
3 H3E0T0C0D0 hhl 2:1 45.43 G D Q 4.15 77.90 54.25 H4 H4 H4 A A A 217 218 221
3 H3E0T0C0D0 hhl 2:1 110.59 D Q R 77.90 54.25 199.61 H4 H4 H4 A A A 218 221 222
3 H3E0T0C0D0 hhl 2:1 97.48 D G R 77.90 14.93 199.61 H4 H4 H4 A A A 218 219 222
4 H3E0T0C1D0 lnnhhl 2:2 40.57 G V N H 14.93 5.41 89.11 52.83 H4 H4 H4 C5 A A A A 219 220 223 224
4 H3E0T1C0D0 nnnhhl 2:1+1 37.99 G V N P 14.93 5.41 89.11 42.51 H4 H4 H4 T21 A A A B 219 220 223 103
3 H3E0T0C0D0 hhl 2:1 101.22 G R N 14.93 199.61 89.11 H4 H4 H4 A A A 219 222 223
4 H4E0T0C0D0 nnnhhl 2:1+1 4.14 V V T S 5.41 3.57 1.60 6.00 H4 H10 H10 H10 A A A A 220 265 266 269
4 H4E0T0C0D0 lnnnnn 2+1+1 3.92 V V T M 5.41 3.57 1.60 5.11 H4 H10 H10 H19 A A A B 220 265 266 97
4 H4E0T0C0D0 nnnnnh :2+1+1 4.57 V F T S 5.41 5.26 1.60 6.00 H4 H6 H10 H10 A A A A 220 228 266 269
4 H4E0T0C0D0 nnnnnh :2+1+1 8.55 V T V M 5.41 1.60 22.10 5.11 H4 H10 H19 H19 A A B B 220 266 93 97
4 H3E0T0C1D0 nnnnnh :2+1+1 21.36 V H V M 5.41 52.83 22.10 5.11 H4 C5 H19 H19 A A B B 220 224 93 97
3 H2E0T0C1D0 nnn 1+1+1 21.17 V H F 5.41 52.83 5.26 H4 C5 H6 A A A 220 224 228
4 H4E0T0C0D0 nnnnnh :2+1+1 43.78 Q E F F 54.25 86.68 5.26 28.95 H4 H6 H6 H10 A A A A 221 225 228 273
4 H4E0T0C0D0 nnnnnh :2+1+1 23.61 Q F S F 54.25 5.26 6.00 28.95 H4 H6 H10 H10 A A A A 221 228 269 273
3 H3E0T0C0D0 nhn :2+1 38.78 Q F K 54.25 28.95 33.13 H4 H10 H10 A A A 221 273 276
3 H3E0T0C0D0 nnl 2+1 113.51 Q R E 54.25 199.61 86.68 H4 H4 H6 A A A 221 222 225
3 H3E0T0C0D0 lnl 3 125.13 R N E 199.61 89.11 86.68 H4 H4 H6 A A A 222 223 225
3 H1E0T1C1D0 nnl 2+1 71.45 N H P 89.11 52.83 72.40 H4 C5 T21 A A B 223 224 102
3 H1E0T2C0D0 nnl 2+1 68.01 N P P 89.11 72.40 42.51 H4 T21 T21 A B B 223 102 103
3 H2E0T0C1D0 lnl 3 62.46 H T A 52.83 113.04 21.50 C5 H6 H6 A A A 224 226 227
3 H2E0T0C1D0 nnl 2+1 26.53 H A F 52.83 21.50 5.26 C5 H6 H6 A A A 224 227 228
3 H2E0T0C1D0 nnn 1+1+1 32.14 H A V 52.83 21.50 22.10 C5 H6 H19 A A B 224 227 93
3 H1E0T1C1D0 nnn 1+1+1 43.45 H M P 52.83 5.11 72.40 C5 H19 T21 A B B 224 97 102
4 H4E0T0C0D0 nnnhhl 2:1+1 47.48 E F Q F 86.68 5.26 69.02 28.95 H6 H6 H6 H10 A A A A 225 228 229 273
3 H3E0T0C0D0 hhl 2:1 89.58 E T Q 86.68 113.04 69.02 H6 H6 H6 A A A 225 226 229
3 H3E0T0C0D0 hhl 2:1 72.01 T Q G 113.04 69.02 33.97 H6 H6 H6 A A A 226 229 230
3 H3E0T0C0D0 hhl 2:1 56.17 T A G 113.04 21.50 33.97 H6 H6 H6 A A A 226 227 230
3 H3E0T0C0D0 hhl 2:1 21.59 A G M 21.50 33.97 9.29 H6 H6 H6 A A A 227 230 231
3 H3E0T0C0D0 hhl 2:1 12.02 A F M 21.50 5.26 9.29 H6 H6 H6 A A A 227 228 231
3 H3E0T0C0D0 nhn :2+1 17.63 A M V 21.50 9.29 22.10 H6 H6 H19 A A B 227 231 93
4 H4E0T0C0D0 nnnhhl 2:1+1 32.60 F Q L F 5.26 69.02 27.19 28.95 H6 H6 H6 H10 A A A A 228 229 232 273
3 H3E0T0C0D0 hhl 2:1 94.26 Q L R 69.02 27.19 186.57 H6 H6 H6 A A A 229 232 233
3 H3E0T0C0D0 hhl 2:1 96.52 Q G R 69.02 33.97 186.57 H6 H6 H6 A A A 229 230 233
4 H4E0T0C0D0 nnnhhl 2:1+1 38.35 G M K I 33.97 9.29 103.20 6.94 H6 H6 H6 H19 A A A B 230 231 234 86
3 H3E0T0C0D0 hhl 2:1 107.91 G R K 33.97 186.57 103.20 H6 H6 H6 A A A 230 233 234
4 H4E0T0C0D0 lnnnnh 2+:2 16.67 F L F V 5.26 27.19 28.95 5.28 H6 H6 H10 H10 A A A A 228 232 273 274
4 H4E0T0C0D0 nnnhhl 2:1+1 31.43 L F V H 27.19 28.95 5.28 64.30 H6 H10 H10 H10 A A A A 232 273 274 277
3 H3E0T0C0D0 nhn :2+1 12.83 L L V 27.19 6.02 5.28 H6 H6 H10 A A A 232 235 274
3 H2E0T0C1D0 nnl 2+1 102.16 L R D 27.19 186.57 92.72 H6 H6 C7 A A A 232 233 236
3 H2E0T0C1D0 nhl 2:1 41.98 L L D 27.19 6.02 92.72 H6 H6 C7 A A A 232 235 236
3 H3E0T0C0D0 hhl 2:1 13.91 F M L 5.26 9.29 27.19 H6 H6 H6 A A A 228 231 232
3 H3E0T0C0D0 hhl 2:1 14.17 M L L 9.29 27.19 6.02 H6 H6 H6 A A A 231 232 235
3 H2E0T0C1D0 lnl 3 127.50 R K D 186.57 103.20 92.72 H6 H6 C7 A A A 233 234 236
3 H2E0T0C1D0 nnl 2+1 137.04 R K E 186.57 103.20 121.36 H6 H6 C18 A A B 233 234 77
4 H4E0T0C0D0 lnnnnh 2+:2 32.45 K L I I 103.20 6.02 13.66 6.94 H6 H6 H19 H19 A A B B 234 235 82 86
4 H4E0T0C0D0 nnnhhl 2:1+1 31.36 M K L I 9.29 103.20 6.02 6.94 H6 H6 H6 H19 A A A B 231 234 235 86
3 H2E0T0C1D0 lll 3 67.31 K L D 103.20 6.02 92.72 H6 H6 C7 A A A 234 235 236
3 H2E0T0C1D0 nnn 1+1+1 79.41 K E I 103.20 121.36 13.66 H6 C18 H19 A B B 234 77 82
4 H4E0T0C0D0 nnnhhl 2:1+1 46.13 K I N I 103.20 13.66 60.73 6.94 H6 H19 H19 H19 A B B B 234 82 85 86
4 H1E0T0C3D0 llnlnn 3+1 62.86 D I K D 92.72 15.19 121.41 22.14 C7 C7 C7 H8 A A A A 236 237 238 242
4 H2E0T0C2D0 llnlnn 3+1 34.02 L D I D 6.02 92.72 15.19 22.14 H6 C7 C7 H8 A A A A 235 236 237 242
4 H3E0T0C1D0 lnnnnn 2+1+1 50.95 L D D Q 6.02 92.72 22.14 82.93 H6 C7 H8 H19 A A A B 235 236 242 79
4 H1E0T0C3D0 llnlnn 3+1 61.97 I K N D 15.19 121.41 89.15 22.14 C7 C7 C7 H8 A A A A 237 238 239 242
4 H0E0T0C4D0 llnlnn 3+1 56.76 I K N C 15.19 121.41 89.15 1.27 C7 C7 C7 C11 A A A A 237 238 239 286
4 H1E0T0C3D0 lnnnnn 2+1+1 53.52 I K L I 15.19 121.41 1.84 75.62 C7 C7 H10 C11 A A A A 237 238 278 281
4 H1E0T0C3D0 lnnnnn 2+1+1 34.93 I K L C 15.19 121.41 1.84 1.27 C7 C7 H10 C11 A A A A 237 238 278 286
4 H3E0T0C1D0 lnnnnh 2+:2 11.52 L I D L 6.02 15.19 22.14 2.73 H6 C7 H8 H8 A A A A 235 237 242 246
4 H3E0T0C1D0 lnnnnn 2+1+1 7.31 L I L V 6.02 15.19 2.73 5.28 H6 C7 H8 H10 A A A A 235 237 246 274
4 H2E0T0C2D0 lnnnnl 2+2 36.15 I N D V 15.19 89.15 22.14 18.11 C7 C7 H8 H8 A A A A 237 239 242 243
4 H3E0T0C1D0 nnnhhl 2:1+1 14.54 I D V L 15.19 22.14 18.11 2.73 C7 H8 H8 H8 A A A A 237 242 243 246
4 H1E0T0C3D0 lnnnnn 2+1+1 30.93 I N V C 15.19 89.15 18.11 1.27 C7 C7 H8 C11 A A A A 237 239 243 286
3 H2E0T0C1D0 nhn :2+1 7.44 I V L 15.19 5.28 1.84 C7 H10 H10 A A A 237 274 278
4 H1E0T0C3D0 lnnnnn 2+1+1 61.26 K L I Q 121.41 1.84 75.62 46.16 C7 H10 C11 C11 A A A A 238 278 281 283
4 H1E0T0C3D0 nnnnnn 1+1+1+1 42.67 K L Q C 121.41 1.84 46.16 1.27 C7 H10 C11 C11 A A A A 238 278 283 286
4 H0E0T0C4D0 lnnnnn 2+1+1 64.50 K N Q C 121.41 89.15 46.16 1.27 C7 C7 C11 C11 A A A A 238 239 283 286
4 H2E0T0C2D0 nnnlnh 2:1+1 52.02 N E V C 89.15 99.53 18.11 1.27 C7 H8 H8 C11 A A A A 239 240 243 286
4 H1E0T0C3D0 lnnnnn 2+1+1 59.03 N E Q C 89.15 99.53 46.16 1.27 C7 H8 C11 C11 A A A A 239 240 283 286
3 H2E0T0C1D0 lll 3 98.66 N E D 89.15 99.53 107.31 C7 H8 H8 A A A 239 240 241
3 H2E0T0C1D0 lnl 3 72.87 N D D 89.15 107.31 22.14 C7 H8 H8 A A A 239 241 242
4 H1E0T0C3D0 lnnlnn 3+1 49.37 E Q S C 99.53 46.16 50.52 1.27 H8 C11 C11 C11 A A A A 240 283 285 286
4 H2E0T0C2D0 lnnnnn 2+1+1 40.78 E S C P 99.53 50.52 1.27 11.80 H8 C11 C11 H12 A A A A 240 285 286 289
4 H3E0T0C1D0 nnnnnh :2+1+1 32.68 E V C P 99.53 18.11 1.27 11.80 H8 H8 C11 H12 A A A A 240 243 286 289
3 H3E0T0C0D0 hhl 2:1 83.39 E V K 99.53 18.11 132.53 H8 H8 H8 A A A 240 243 244
3 H3E0T0C0D0 hhl 2:1 113.12 E D K 99.53 107.31 132.53 H8 H8 H8 A A A 240 241 244
3 H3E0T0C0D0 hhl 2:1 85.51 D K S 107.31 132.53 16.70 H8 H8 H8 A A A 241 244 245
3 H3E0T0C0D0 hhl 2:1 48.72 D D S 107.31 22.14 16.70 H8 H8 H8 A A A 241 242 245
4 H4E0T0C0D0 nnnhhl 2:1+1 12.16 D S L I 22.14 16.70 2.73 7.09 H8 H8 H8 H19 A A A B 242 245 246 83
4 H4E0T0C0D0 nnnnnh :2+1+1 9.50 L D L I 6.02 22.14 2.73 7.09 H6 H8 H8 H19 A A A B 235 242 246 83
4 H4E0T0C0D0 nnnnnh :2+1+1 29.55 L D Q I 6.02 22.14 82.93 7.09 H6 H8 H19 H19 A A B B 235 242 79 83
4 H4E0T0C0D0 hnnnnh :2+:2 32.22 D S Q I 22.14 16.70 82.93 7.09 H8 H8 H19 H19 A A B B 242 245 79 83
5 H5E0T0C0D0 hnnnnnnhhh :3+:2 7.06 V L M L S 18.11 2.73 4.52 2.48 7.46 H8 H8 H8 H12 H12 A A A A A 243 246 250 290 293
4 H4E0T0C0D0 nnnhhl 2:1+1 9.96 V P L S 18.11 11.80 2.48 7.46 H8 H12 H12 H12 A A A A 243 289 290 293
4 H3E0T0C1D0 lnnnnn 2+1+1 8.41 V C P L 18.11 1.27 11.80 2.48 H8 C11 H12 H12 A A A A 243 286 289 290
5 H5E0T0C0D0 hhhnlhnhnn 2:1:1+1 11.98 V L S M S 18.11 2.73 27.07 4.52 7.46 H8 H8 H8 H8 H12 A A A A A 243 246 247 250 293
3 H3E0T0C0D0 hhl 2:1 59.24 V K S 18.11 132.53 27.07 H8 H8 H8 A A A 243 244 247
3 H3E0T0C0D0 hhl 2:1 106.23 K S R 132.53 27.07 159.08 H8 H8 H8 A A A 244 247 248
3 H3E0T0C0D0 hhl 2:1 102.77 K S R 132.53 16.70 159.08 H8 H8 H8 A A A 244 245 248
4 H4E0T0C0D0 nnnhhl 2:1+1 45.73 S R V I 16.70 159.08 0.06 7.09 H8 H8 H8 H19 A A A B 245 248 249 83
4 H4E0T0C0D0 nnnhhl 2:1+1 6.64 S L V I 16.70 2.73 0.06 7.09 H8 H8 H8 H19 A A A B 245 246 249 83
4 H4E0T0C0D0 hnnnnh :2+:2 11.56 S M S V 27.07 4.52 7.46 7.21 H8 H8 H12 H12 A A A A 247 250 293 297
4 H4E0T0C0D0 nnnhhl 2:1+1 28.72 S M I V 27.07 4.52 76.10 7.21 H8 H8 H8 H12 A A A A 247 250 251 297
3 H3E0T0C0D0 hhl 2:1 87.42 S R I 27.07 159.08 76.10 H8 H8 H8 A A A 247 248 251
4 H4E0T0C0D0 nnnhhl 2:1+1 65.25 R V H I 159.08 0.06 94.79 7.09 H8 H8 H8 H19 A A A B 248 249 252 83
3 H3E0T0C0D0 hhl 2:1 109.99 R I H 159.08 76.10 94.79 H8 H8 H8 A A A 248 251 252
4 H4E0T0C0D0 nnnhhl 2:1+1 24.18 M I F V 4.52 76.10 8.88 7.21 H8 H8 H8 H12 A A A A 250 251 254 297
3 H2E0T0C1D0 nhl 2:1 55.89 I F S 76.10 8.88 82.69 H8 H8 C9 A A A 251 254 255
3 H2E0T0C1D0 nnl 2+1 84.53 I H S 76.10 94.79 82.69 H8 H8 C9 A A A 251 252 255
3 H3E0T0C0D0 nhn :2+1 81.52 I V R 76.10 7.21 161.25 H8 H12 H12 A A A 251 297 300
4 H4E0T0C0D0 nnnhhl 2:1+1 24.17 V H V A 0.06 94.79 1.33 0.49 H8 H8 H8 H19 A A A B 249 252 253 87
4 H4E0T0C0D0 lnnnnl 2+2 56.75 H V A R 94.79 1.33 0.49 130.39 H8 H8 H19 H19 A A B B 252 253 87 88
4 H4E0T0C0D0 nnnhhl 2:1+1 54.76 H I R A 94.79 7.09 116.68 0.49 H8 H19 H19 H19 A B B B 252 83 84 87
4 H4E0T0C0D0 hnnnnh :2+:2 25.61 V H I A 0.06 94.79 7.09 0.49 H8 H8 H19 H19 A A B B 249 252 83 87
4 H4E0T0C0D0 nnnhhl 2:1+1 85.59 H R A R 94.79 116.68 0.49 130.39 H8 H19 H19 H19 A B B B 252 84 87 88
3 H1E0T0C2D0 nnl 2+1 85.72 H S D 94.79 82.69 79.67 H8 C9 C9 A A A 252 255 256
3 H2E0T0C1D0 nnl 2+1 58.60 H V D 94.79 1.33 79.67 H8 H8 C9 A A A 252 253 256
5 H1E0T0C4D0 nnnnllnlnn 3+1+1 32.63 F G V T K 8.88 46.40 59.44 30.94 17.51 H8 C9 C9 C9 C13 A A A A A 254 257 258 259 302
3 H1E0T0C2D0 nnl 2+1 36.36 F S K 8.88 82.69 17.51 H8 C9 C13 A A A 254 255 302
4 H3E0T0C1D0 lnnnnn 2+1+1 11.58 F V L K 8.88 7.21 12.73 17.51 H8 H12 H12 C13 A A A A 254 297 298 302
4 H3E0T0C1D0 nnnlnh 2:1+1 23.29 F V T K 8.88 7.21 59.57 17.51 H8 H12 H12 C13 A A A A 254 297 301 302
4 H3E0T0C1D0 lnnlnn 3+1 25.31 V F D R 1.33 8.88 79.67 11.36 H8 H8 C9 H10 A A A A 253 254 256 263
4 H4E0T0C0D0 lnnnnh 2+:2 6.60 V F R L 1.33 8.88 11.36 4.81 H8 H8 H10 H10 A A A A 253 254 263 267
4 H4E0T0C0D0 nnnhhl 2:1+1 4.88 M V F L 4.52 1.33 8.88 4.81 H8 H8 H8 H10 A A A A 250 253 254 267
4 H1E0T0C3D0 llnlnl 4 48.60 F D G V 8.88 79.67 46.40 59.44 H8 C9 C9 C9 A A A A 254 256 257 258
4 H2E0T0C2D0 lnnlnn 3+1 39.84 F D V R 8.88 79.67 59.44 11.36 H8 C9 C9 H10 A A A A 254 256 258 263
3 H1E0T0C2D0 lll 3 57.08 F S D 8.88 82.69 79.67 H8 C9 C9 A A A 254 255 256
4 H2E0T0C2D0 lnnnnn 2+1+1 27.65 F V T R 8.88 59.44 30.94 11.36 H8 C9 C9 H10 A A A A 254 258 259 263
4 H3E0T0C1D0 lnnnnn 2+1+1 16.94 F T R I 8.88 30.94 11.36 16.57 H8 C9 H10 H10 A A A A 254 259 263 264
4 H4E0T0C0D0 nnnhhl 2:1+1 10.41 F R I L 8.88 11.36 16.57 4.81 H8 H10 H10 H10 A A A A 254 263 264 267
4 H4E0T0C0D0 nnnnnh :2+1+1 10.75 F I L L 8.88 16.57 4.81 12.73 H8 H10 H10 H12 A A A A 254 264 267 298
4 H3E0T0C1D0 nnnnnn 1+1+1+1 24.05 V D R A 1.33 79.67 11.36 3.84 H8 C9 H10 H19 A A A B 253 256 263 91
4 H1E0T0C3D0 lnnnnn 2+1+1 55.15 G T K W 46.40 30.94 17.51 125.74 C9 C9 C13 H14 A A A A 257 259 302 305
4 H1E0T0C3D0 llnlnn 3+1 32.23 V T N R 59.44 30.94 27.18 11.36 C9 C9 C9 H10 A A A A 258 259 260 263
4 H2E0T0C2D0 lnnnnn 2+1+1 37.39 V N R D 59.44 27.18 11.36 51.58 C9 C9 H10 H19 A A A B 258 260 263 95
4 H2E0T0C2D0 lnnnnl 2+2 21.51 T N R I 30.94 27.18 11.36 16.57 C9 C9 H10 H10 A A A A 259 260 263 264
4 H3E0T0C1D0 llnlnn 3+1 25.59 N W G D 27.18 40.59 0.00 34.59 C9 H10 H10 H19 A A A B 260 261 262 98
4 H2E0T1C1D0 nnnlnh 2:1+1 28.75 N W I Q 27.18 40.59 16.57 30.67 C9 H10 H10 T15 A A A A 260 261 264 309
4 H3E0T0C1D0 lnnlnn 3+1 9.63 N G R G 27.18 0.00 11.36 0.00 C9 H10 H10 H19 A A A B 260 262 263 94
4 H3E0T0C1D0 lnnnnn 2+1+1 22.53 N R G D 27.18 11.36 0.00 51.58 C9 H10 H19 H19 A A B B 260 263 94 95
4 H3E0T0C1D0 nnnhhl 2:1+1 28.34 N G D D 27.18 0.00 51.58 34.59 C9 H19 H19 H19 A B B B 260 94 95 98
4 H3E0T0C1D0 lnnnnh 2+:2 15.44 N G G D 27.18 0.00 0.00 34.59 C9 H10 H19 H19 A A B B 260 262 94 98
5 H3E0T2C0D0 lnnnnnnlnn 2+2+1 18.69 W Q G G F 40.59 30.67 3.31 0.82 18.05 H10 T15 T15 H16 H16 A A A A A 261 309 311 314 315
5 H4E0T1C0D0 lhnnhnnnnn 2:1+1+1 41.87 W Q G F F 40.59 30.67 0.82 18.05 119.22 H10 T15 H16 H16 H16 A A A A A 261 309 314 315 318
4 H4E0T0C0D0 nnnnnh :2+1+1 24.20 W V F D 40.59 3.57 18.05 34.59 H10 H10 H16 H19 A A A B 261 265 315 98
4 H4E0T0C0D0 nnnnnh :2+1+1 53.11 W F F D 40.59 18.05 119.22 34.59 H10 H16 H16 H19 A A A B 261 315 318 98
3 H3E0T0C0D0 hhl 2:1 20.24 W I V 40.59 16.57 3.57 H10 H10 H10 A A A 261 264 265
5 H5E0T0C0D0 lnnnnnnlhh 2:1+2 16.77 W G V M D 40.59 0.00 3.57 5.11 34.59 H10 H10 H10 H19 H19 A A A B B 261 262 265 97 98
4 H4E0T0C0D0 nnnhhl 2:1+1 3.24 G R T G 0.00 11.36 1.60 0.00 H10 H10 H10 H19 A A A B 262 263 266 94
4 H4E0T0C0D0 hnnnnh :2+:2 1.68 G T G M 0.00 1.60 0.00 5.11 H10 H10 H19 H19 A A B B 262 266 94 97
4 H4E0T0C0D0 nnnhhl 2:1+1 2.57 G V T M 0.00 3.57 1.60 5.11 H10 H10 H10 H19 A A A B 262 265 266 97
4 H4E0T0C0D0 nnnhhl 2:1+1 9.93 G G M D 0.00 0.00 5.11 34.59 H10 H19 H19 H19 A B B B 262 94 97 98
4 H4E0T0C0D0 nnnhhl 2:1+1 11.32 I L I L 16.57 4.81 11.18 12.73 H10 H10 H10 H12 A A A A 264 267 268 298
4 H3E0T1C0D0 nnnnnh :2+1+1 18.38 I I L W 16.57 11.18 12.73 33.03 H10 H10 H12 T15 A A A A 264 268 298 312
3 H3E0T0C0D0 hhl 2:1 10.44 I V I 16.57 3.57 11.18 H10 H10 H10 A A A 264 265 268
4 H3E0T1C0D0 nnnnnn 1+1+1+1 18.68 I L L W 16.57 12.73 12.38 33.03 H10 H12 H14 T15 A A A A 264 298 306 312
3 H2E0T1C0D0 nnn 1+1+1 19.87 I L Q 16.57 12.38 30.67 H10 H14 T15 A A A 264 306 309
4 H4E0T0C0D0 nnnhhl 2:1+1 6.50 L I G I 4.81 11.18 1.13 8.89 H10 H10 H10 H12 A A A A 267 268 271 294
4 H4E0T0C0D0 lnnnnh 2+:2 9.40 L I I L 4.81 11.18 8.89 12.73 H10 H10 H12 H12 A A A A 267 268 294 298
3 H3E0T0C0D0 hhl 2:1 10.33 I S A 11.18 6.00 13.80 H10 H10 H10 A A A 268 269 272
4 H4E0T0C0D0 nnnhhl 2:1+1 4.10 F T S F 5.26 1.60 6.00 3.54 H6 H10 H10 H10 A A A A 228 266 269 270
4 H4E0T0C0D0 nnnhhl 2:1+1 10.94 F S F F 5.26 6.00 3.54 28.95 H6 H10 H10 H10 A A A A 228 269 270 273
3 H3E0T0C0D0 hhl 2:1 16.25 S A F 6.00 13.80 28.95 H10 H10 H10 A A A 269 272 273
4 H4E0T0C0D0 nnnhhl 2:1+1 4.59 L F G I 4.81 3.54 1.13 8.89 H10 H10 H10 H12 A A A A 267 270 271 294
4 H4E0T0C0D0 nnnhhl 2:1+1 2.22 G V A L 1.13 5.28 0.00 2.48 H10 H10 H10 H12 A A A A 271 274 275 290
3 H3E0T0C0D0 hhl 2:1 3.32 F G V 3.54 1.13 5.28 H10 H10 H10 A A A 270 271 274
3 H3E0T0C0D0 hhl 2:1 25.29 A F K 13.80 28.95 33.13 H10 H10 H10 A A A 272 273 276
4 H4E0T0C0D0 nnnhhl 2:1+1 10.76 F F F V 5.26 3.54 28.95 5.28 H6 H10 H10 H10 A A A A 228 270 273 274
3 H3E0T0C0D0 hhl 2:1 42.13 F K H 28.95 33.13 64.30 H10 H10 H10 A A A 273 276 277
4 H4E0T0C0D0 nnnnnh :2+1+1 4.39 L L F V 6.02 2.73 3.54 5.28 H6 H8 H10 H10 A A A A 235 246 270 274
3 H3E0T0C0D0 nnn 1+1+1 3.50 L V L 2.73 5.28 2.48 H8 H10 H12 A A A 246 274 290
4 H4E0T0C0D0 nnnhhl 2:1+1 2.40 V A L L 5.28 0.00 1.84 2.48 H10 H10 H10 H12 A A A A 274 275 278 290
3 H3E0T0C0D0 hhl 2:1 23.81 V H L 5.28 64.30 1.84 H10 H10 H10 A A A 274 277 278
4 H4E0T0C0D0 nnnhhl 2:1+1 17.13 A L K I 0.00 1.84 56.30 10.37 H10 H10 H10 H12 A A A A 275 278 279 287
4 H4E0T0C0D0 hnnnnh :2+:2 3.67 A L I L 0.00 1.84 10.37 2.48 H10 H10 H12 H12 A A A A 275 278 287 290
3 H3E0T0C0D0 hhl 2:1 67.79 K K T 33.13 56.30 113.93 H10 H10 H10 A A A 276 279 280
3 H3E0T0C0D0 hhl 2:1 70.45 K H T 33.13 64.30 113.93 H10 H10 H10 A A A 276 277 280
3 H2E0T0C1D0 nhl 2:1 84.62 H T I 64.30 113.93 75.62 H10 H10 C11 A A A 277 280 281
3 H2E0T0C1D0 nnl 2+1 47.25 H L I 64.30 1.84 75.62 H10 H10 C11 A A A 277 278 281
4 H3E0T0C1D0 lnnnnn 2+1+1 28.67 L K Q I 1.84 56.30 46.16 10.37 H10 H10 C11 H12 A A A A 278 279 283 287
3 H2E0T0C1D0 nnn 1+1+1 1.86 L C L 1.84 1.27 2.48 H10 C11 H12 A A A 278 286 290
4 H2E0T0C2D0 lnnnnn 2+1+1 52.39 K Q E I 56.30 46.16 96.73 10.37 H10 C11 C11 H12 A A A A 279 283 284 287
3 H0E0T0C3D0 lll 3 84.61 I N Q 75.62 132.04 46.16 C11 C11 C11 A A A 281 282 283
3 H0E0T0C3D0 lll 3 91.64 N Q E 132.04 46.16 96.73 C11 C11 C11 A A A 282 283 284
3 H0E0T0C3D0 lll 3 64.47 Q E S 46.16 96.73 50.52 C11 C11 C11 A A A 283 284 285
3 H2E0T0C1D0 nnl 2+1 75.70 E I E 96.73 10.37 120.01 C11 H12 H12 A A A 284 287 288
3 H1E0T0C2D0 nnl 2+1 89.09 E S E 96.73 50.52 120.01 C11 C11 H12 A A A 284 285 288
3 H2E0T0C1D0 nnl 2+1 60.78 S E P 50.52 120.01 11.80 C11 H12 H12 A A A 285 288 289
3 H3E0T0C0D0 lll 3 47.39 I E P 10.37 120.01 11.80 H12 H12 H12 A A A 287 288 289
3 H3E0T0C0D0 hhl 2:1 46.53 I E A 10.37 120.01 9.22 H12 H12 H12 A A A 287 288 291
3 H3E0T0C0D0 lhl 3 8.22 I P L 10.37 11.80 2.48 H12 H12 H12 A A A 287 289 290
3 H3E0T0C0D0 hhl 2:1 73.81 E A E 120.01 9.22 92.21 H12 H12 H12 A A A 288 291 292
3 H3E0T0C0D0 hhl 2:1 74.67 E P E 120.01 11.80 92.21 H12 H12 H12 A A A 288 289 292
3 H3E0T0C0D0 hhl 2:1 37.16 P E S 11.80 92.21 7.46 H12 H12 H12 A A A 289 292 293
4 H4E0T0C0D0 nnnhhl 2:1+1 5.84 M L S I 4.52 2.48 7.46 8.89 H8 H12 H12 H12 A A A A 250 290 293 294
3 H3E0T0C0D0 hhl 2:1 58.19 E T D 92.21 14.73 67.62 H12 H12 H12 A A A 292 295 296
3 H3E0T0C0D0 hhl 2:1 55.76 E S D 92.21 7.46 67.62 H12 H12 H12 A A A 292 293 296
4 H4E0T0C0D0 nnnhhl 2:1+1 7.02 M S I V 4.52 7.46 8.89 7.21 H8 H12 H12 H12 A A A A 250 293 294 297
3 H3E0T0C0D0 hhl 2:1 27.43 S D V 7.46 67.62 7.21 H12 H12 H12 A A A 293 296 297
4 H4E0T0C0D0 nnnnnh :2+1+1 5.44 M L F I 4.52 4.81 3.54 8.89 H8 H10 H10 H12 A A A A 250 267 270 294
3 H3E0T0C0D0 hhl 2:1 12.12 I T L 8.89 14.73 12.73 H12 H12 H12 A A A 294 295 298
3 H3E0T0C0D0 hhl 2:1 9.61 I V L 8.89 7.21 12.73 H12 H12 H12 A A A 294 297 298
3 H3E0T0C0D0 hhl 2:1 23.76 T L V 14.73 12.73 43.81 H12 H12 H12 A A A 295 298 299
3 H3E0T0C0D0 hhl 2:1 90.89 D V R 67.62 43.81 161.25 H12 H12 H12 A A A 296 299 300
3 H3E0T0C0D0 hhl 2:1 78.69 D V R 67.62 7.21 161.25 H12 H12 H12 A A A 296 297 300
3 H3E0T0C0D0 hhl 2:1 76.01 V R T 7.21 161.25 59.57 H12 H12 H12 A A A 297 300 301
3 H2E0T0C1D0 nnn 1+1+1 14.21 L K L 12.73 17.51 12.38 H12 C13 H14 A A A 298 302 306
3 H3E0T0C0D0 nnl 2+1 22.97 L V L 12.73 43.81 12.38 H12 H12 H14 A A A 298 299 306
3 H3E0T0C0D0 nnl 2+1 112.59 V R R 43.81 161.25 132.72 H12 H12 H14 A A A 299 300 303
3 H3E0T0C0D0 nhn :2+1 62.97 V R L 43.81 132.72 12.38 H12 H14 H14 A A A 299 303 306
3 H3E0T0C0D0 lnl 3 117.85 R T R 161.25 59.57 132.72 H12 H12 H14 A A A 300 301 303
4 H3E0T0C1D0 llnlll 4 69.02 T K R D 59.57 17.51 132.72 66.27 H12 C13 H14 H14 A A A A 301 302 303 304
4 H3E0T0C1D0 lnnlnl 4 67.27 T K D W 59.57 17.51 66.27 125.74 H12 C13 H14 H14 A A A A 301 302 304 305
3 H2E0T0C1D0 nnl 2+1 51.88 K W L 17.51 125.74 12.38 C13 H14 H14 A A A 302 305 306
3 H2E0T0C1D0 nhl 2:1 54.20 K R L 17.51 132.72 12.38 C13 H14 H14 A A A 302 303 306
3 H3E0T0C0D0 hhl 2:1 83.23 R L V 132.72 12.38 104.58 H14 H14 H14 A A A 303 306 307
3 H3E0T0C0D0 hhl 2:1 101.19 R D V 132.72 66.27 104.58 H14 H14 H14 A A A 303 304 307
3 H3E0T0C0D0 hhl 2:1 107.79 D V K 66.27 104.58 152.51 H14 H14 H14 A A A 304 307 308
3 H3E0T0C0D0 hhl 2:1 114.84 D W K 66.27 125.74 152.51 H14 H14 H14 A A A 304 305 308
3 H2E0T1C0D0 nhl 2:1 102.97 W K Q 125.74 152.51 30.67 H14 H14 T15 A A A 305 308 309
3 H2E0T1C0D0 nnl 2+1 56.26 W L Q 125.74 12.38 30.67 H14 H14 T15 A A A 305 306 309
3 H1E0T2C0D0 nnl 2+1 15.45 L Q G 12.38 30.67 3.31 H14 T15 T15 A A A 306 309 311
3 H1E0T2C0D0 lll 3 111.99 K Q R 152.51 30.67 152.79 H14 T15 T15 A A A 308 309 310
4 H1E0T3C0D0 llnlnn 3+1 46.90 Q R G G 30.67 152.79 3.31 0.82 T15 T15 T15 H16 A A A A 309 310 311 314
4 H2E0T2C0D0 lnnnnh 2+:2 75.88 Q R G F 30.67 152.79 0.82 119.22 T15 T15 H16 H16 A A A A 309 310 314 318
4 H3E0T1C0D0 nnnhhl 2:1+1 89.80 R D G E 152.79 79.73 0.82 125.87 T15 H16 H16 H16 A A A A 310 313 314 317
4 H3E0T1C0D0 nnnhhl 2:1+1 99.68 R G E F 152.79 0.82 125.87 119.22 T15 H16 H16 H16 A A A A 310 314 317 318
3 H1E0T2C0D0 lnl 3 88.52 R W D 152.79 33.03 79.73 T15 T15 H16 A A A 310 312 313
3 H1E0T2C0D0 nnl 2+1 18.13 G W F 3.31 33.03 18.05 T15 T15 H16 A A A 311 312 315
3 H3E0T0C0D0 hhl 2:1 75.42 D V E 79.73 20.66 125.87 H16 H16 H16 A A A 313 316 317
3 H3E0T0C0D0 hhl 2:1 47.44 F F F 18.05 119.22 5.06 H16 H16 H16 A A A 315 318 319
4 H2E0T0C2D0 llnlnh 3:1 39.81 V F H V 20.66 5.06 105.55 27.98 H16 H16 C17 C17 A A A A 316 319 320 321
3 H2E0T0C1D0 nnl 2+1 84.03 V E H 20.66 125.87 105.55 H16 H16 C17 A A A 316 317 320
3 H2E0T0C1D0 lnl 3 116.88 E F H 125.87 119.22 105.55 H16 H16 C17 A A A 317 318 320
4 H2E0T1C1D0 llnlnn 3+1 78.85 F F H L 119.22 5.06 105.55 85.57 H16 H16 C17 T21 A A A B 318 319 320 105
3 H2E0T1C0D0 nnn 1+1+1 79.79 F D L 119.22 34.59 85.57 H16 H19 T21 A B B 318 98 105
4 H1E0T1C2D0 lnnnnn 2+1+1 39.91 F I P V 5.06 21.57 42.51 90.50 H16 C20 T21 C22 A B B B 319 101 103 106
4 H1E0T1C2D0 lnnnnn 2+1+1 50.67 F I L V 5.06 21.57 85.57 90.50 H16 C20 T21 C22 A B B B 319 101 105 106
4 H1E0T0C3D0 llnlnn 3+1 57.27 F H V V 5.06 105.55 27.98 90.50 H16 C17 C17 C22 A A A B 319 320 321 106
4 H1E0T1C2D0 lnnnnl 2+2 71.67 F H L V 5.06 105.55 85.57 90.50 H16 C17 T21 C22 A A B B 319 320 105 106
3 H0E0T0C3D0 lll 3 84.05 H V E 105.55 27.98 118.61 C17 C17 C17 A A A 320 321 322
3 H0E0T0C3D0 lll 3 89.12 V E D 27.98 118.61 120.77 C17 C17 C17 A A A 321 322 323
3 H0E0T0C3D0 lll 3 123.65 E D L 118.61 120.77 131.56 C17 C17 C17 A A A 322 323 324
3 H0E0T0C3D0 lll 3 136.23 L E G 131.56 174.95 102.19 C17 C17 C17 A A A 324 325 326
2 H0E0T0C2D0 l 2 133.41 S E 145.46 121.36 C18 C18 B B 76 77
4 H2E0T0C2D0 llnlnh 3:1 65.29 E S Q I 121.36 43.22 82.93 13.66 C18 C18 H19 H19 B B B B 77 78 79 82
3 H2E0T0C1D0 lll 3 80.13 S Q E 43.22 82.93 114.24 C18 H19 H19 B B B 78 79 80
3 H2E0T0C1D0 lnl 3 72.91 S E D 43.22 114.24 61.26 C18 H19 H19 B B B 78 80 81
3 H2E0T0C1D0 nnl 2+1 39.38 S D I 43.22 61.26 13.66 C18 H19 H19 B B B 78 81 82
4 H4E0T0C0D0 nnnhhl 2:1+1 27.43 L Q I I 6.02 82.93 13.66 7.09 H6 H19 H19 H19 A B B B 235 79 82 83
3 H3E0T0C0D0 hhl 2:1 68.09 Q E I 82.93 114.24 7.09 H19 H19 H19 B B B 79 80 83
3 H3E0T0C0D0 hhl 2:1 79.34 E I R 114.24 7.09 116.68 H19 H19 H19 B B B 80 83 84
3 H3E0T0C0D0 hhl 2:1 97.39 E D R 114.24 61.26 116.68 H19 H19 H19 B B B 80 81 84
3 H3E0T0C0D0 hhl 2:1 79.56 D R N 61.26 116.68 60.73 H19 H19 H19 B B B 81 84 85
3 H3E0T0C0D0 hhl 2:1 45.22 D I N 61.26 13.66 60.73 H19 H19 H19 B B B 81 82 85
4 H4E0T0C0D0 nnnhhl 2:1+1 8.43 L I I I 6.02 13.66 7.09 6.94 H6 H19 H19 H19 A B B B 235 82 83 86
4 H4E0T0C0D0 nnnnnh :2+1+1 3.98 L L V I 6.02 2.73 0.06 7.09 H6 H8 H8 H19 A A A B 235 246 249 83
4 H4E0T0C0D0 nnnnnh :2+1+1 5.03 L V I I 6.02 0.06 7.09 6.94 H6 H8 H19 H19 A A B B 235 249 83 86
4 H4E0T0C0D0 nnnhhl 2:1+1 3.65 V I I A 0.06 7.09 6.94 0.49 H8 H19 H19 H19 A B B B 249 83 86 87
3 H3E0T0C0D0 hhl 2:1 102.60 R N R 116.68 60.73 130.39 H19 H19 H19 B B B 84 85 88
3 H3E0T0C0D0 hhl 2:1 94.75 N R H 60.73 130.39 93.13 H19 H19 H19 B B B 85 88 89
3 H3E0T0C0D0 hhl 2:1 53.60 N I H 60.73 6.94 93.13 H19 H19 H19 B B B 85 86 89
4 H4E0T0C0D0 nnnhhl 2:1+1 34.01 V A R A 1.33 0.49 130.39 3.84 H8 H19 H19 H19 A B B B 253 87 88 91
3 H3E0T0C0D0 hhl 2:1 79.73 R A Q 130.39 3.84 104.97 H19 H19 H19 B B B 88 91 92
3 H3E0T0C0D0 hhl 2:1 109.50 R H Q 130.39 93.13 104.97 H19 H19 H19 B B B 88 89 92
4 H4E0T0C0D0 nnnhhl 2:1+1 42.94 R A Q D 11.36 3.84 104.97 51.58 H10 H19 H19 H19 A B B B 263 91 92 95
3 H3E0T0C0D0 hhl 2:1 73.74 Q D S 104.97 51.58 64.66 H19 H19 H19 B B B 92 95 96
3 H3E0T0C0D0 hhl 2:1 73.40 H Q V 93.13 104.97 22.10 H19 H19 H19 B B B 89 92 93
3 H3E0T0C0D0 hhl 2:1 63.91 Q V S 104.97 22.10 64.66 H19 H19 H19 B B B 92 93 96
4 H4E0T0C0D0 nnnhhl 2:1+1 16.70 R A G D 11.36 3.84 0.00 51.58 H10 H19 H19 H19 A B B B 263 91 94 95
3 H3E0T0C0D0 hhl 2:1 103.10 D S R 51.58 64.66 193.07 H19 H19 H19 B B B 95 96 99
3 H3E0T0C0D0 hhl 2:1 93.08 D D R 51.58 34.59 193.07 H19 H19 H19 B B B 95 98 99
3 H3E0T0C0D0 hhl 2:1 30.62 V S M 22.10 64.66 5.11 H19 H19 H19 B B B 93 96 97
3 H2E0T0C1D0 nhl 2:1 113.97 S R S 64.66 193.07 84.18 H19 H19 C20 B B B 96 99 100
4 H4E0T0C0D0 nnnhhl 2:1+1 7.20 T V G M 1.60 22.10 0.00 5.11 H10 H19 H19 H19 A B B B 266 93 94 97
3 H2E0T0C1D0 nnl 2+1 20.42 M D I 5.11 34.59 21.57 H19 H19 C20 B B B 97 98 101
3 H1E0T1C1D0 nnl 2+1 33.03 M I P 5.11 21.57 72.40 H19 C20 T21 B B B 97 101 102
3 H1E0T1C1D0 nnn 1+1+1 47.24 D I L 34.59 21.57 85.57 H19 C20 T21 B B B 98 101 105
3 H0E0T1C2D0 lll 3 59.38 S I P 84.18 21.57 72.40 C20 C20 T21 B B B 100 101 102
4 H0E0T2C2D0 lnnlnl 4 52.45 I P G V 21.57 42.51 55.20 90.50 C20 T21 T21 C22 B B B B 101 103 104 106
3 H0E0T2C1D0 lll 3 45.49 I P P 21.57 72.40 42.51 C20 T21 T21 B B B 101 102 103
4 H0E0T2C2D0 llnlnn 3+1 63.21 I G L V 21.57 55.20 85.57 90.50 C20 T21 T21 C22 B B B B 101 104 105 106
