# Supplementary material for: Characterizing the consensus residue specificity and surface of BCL-2 binding to BH3 ligands using the Knob-Socket model
Source: PLoS One. 2023 Feb 16;18(2):e0281463. doi: 10.1371/journal.pone.0281463 (PMC9934389; doi:10.1371/journal.pone.0281463)
Supplement: S1 File — (TGZ) [file pone.0281463.s008.tgz › BCL3_Bax_KS_files/2vog/f2vog.knob-socket]

4 H4E0T0C0D0 nnnhhl 2:1+1 1.80 L A Y F 4.40 0.31 0.70 1.80 H2 H2 H2 H10 A A A A 12 13 16 93
4 H4E0T0C0D0 nnnnnh :2+1+1 2.11 L Y L F 4.40 0.70 1.55 1.80 H2 H2 H4 H10 A A A A 12 16 37 93
4 H4E0T0C0D0 nnnhhl 2:1+1 1.16 A Y L F 0.31 0.70 1.81 1.80 H2 H2 H2 H10 A A A A 13 16 17 93
4 H4E0T0C0D0 nnnnnh :2+1+1 1.01 Y L A F 0.70 1.55 0.00 1.80 H2 H4 H4 H10 A A A A 16 37 41 93
4 H4E0T0C0D0 lnnnnn 2+1+1 0.66 Y A F A 0.70 0.00 1.80 0.14 H2 H4 H10 H10 A A A A 16 41 93 94
4 H4E0T0C0D0 nnnhhl 2:1+1 0.66 Y F A G 0.70 1.80 0.14 0.00 H2 H10 H10 H10 A A A A 16 93 94 97
4 H4E0T0C0D0 nnnhhl 2:1+1 1.66 I L A F 0.12 4.40 0.31 1.80 H2 H2 H2 H10 A A A A 9 12 13 93
4 H4E0T0C0D0 nnnnnh :2+1+1 0.56 I A F I 0.12 0.31 1.80 0.00 H2 H2 H10 H12 A A A A 9 13 93 126
4 H4E0T0C0D0 nnnnnh :2+1+1 5.79 I L F W 0.12 4.40 1.80 16.82 H2 H2 H10 H14 A A A A 9 12 93 140
4 H4E0T0C0D0 nnnhhl 2:1+1 0.48 I I F I 0.12 0.00 1.80 0.00 H10 H10 H10 H12 A A A A 89 92 93 126
4 H4E0T0C0D0 nnnnnh :2+1+1 4.69 I F I W 0.12 1.80 0.00 16.82 H10 H10 H12 H14 A A A A 89 93 126 140
4 H4E0T0C0D0 nnnhhl 2:1+1 0.88 A V F A 0.00 1.57 1.80 0.14 H4 H10 H10 H10 A A A A 41 90 93 94
4 H4E0T0C0D0 nnnhhl 2:1+1 0.90 I F G V 0.00 1.80 0.05 1.75 H10 H10 H10 H12 A A A A 92 93 96 122
4 H4E0T0C0D0 nnnhhl 2:1+1 0.92 L F G G 1.81 1.80 0.05 0.00 H2 H10 H10 H10 A A A A 17 93 96 97
4 H4E0T0C0D0 nnnnnh :2+1+1 1.35 L F G V 1.81 1.80 0.05 1.75 H2 H10 H10 H12 A A A A 17 93 96 122
4 H4E0T0C0D0 nnnnnh :2+1+1 1.42 A L F V 0.31 1.81 1.80 1.75 H2 H2 H10 H12 A A A A 13 17 93 122
4 H4E0T0C0D0 nnnnnh :2+1+1 0.96 A F V I 0.31 1.80 1.75 0.00 H2 H10 H12 H12 A A A A 13 93 122 126
4 H4E0T0C0D0 nnnhhl 2:1+1 41.78 A E L M 54.62 23.67 63.26 25.59 H2 H2 H2 H12 A A A A 2 5 6 127
4 H4E0T0C0D0 nnnhhl 2:1+1 28.16 E L I M 23.67 63.26 0.12 25.59 H2 H2 H2 H12 A A A A 5 6 9 127
4 H4E0T0C0D0 nnnhhl 2:1+1 30.88 E H I W 23.67 82.91 0.12 16.82 H2 H2 H2 H14 A A A A 5 8 9 140
4 H4E0T0C0D0 nnnnnh :2+1+1 11.06 E I I W 23.67 0.12 3.63 16.82 H2 H2 H12 H14 A A A A 5 9 134 140
4 H4E0T0C0D0 nnnhhh :3+1 43.17 E M G R 23.67 25.59 0.66 122.78 H2 H12 H12 H12 A A A A 5 127 131 135
4 H4E0T0C0D0 nnnhhl 2:1+1 37.69 E G I R 23.67 0.66 3.63 122.78 H2 H12 H12 H12 A A A A 5 131 134 135
4 H4E0T0C0D0 nnnhhl 2:1+1 29.49 L I H A 63.26 0.12 52.72 1.87 H2 H2 H2 H12 A A A A 6 9 10 123
4 H4E0T0C0D0 nnnhhl 2:1+1 45.05 L A E M 63.26 1.87 89.50 25.59 H2 H12 H12 H12 A A A A 6 123 124 127
4 H4E0T0C0D0 nnnhhl 2:1+1 73.27 L E M N 63.26 89.50 25.59 114.74 H2 H12 H12 H12 A A A A 6 124 127 128
4 H4E0T0C0D0 nnnhhl 2:1+1 26.06 H I L W 82.91 0.12 4.40 16.82 H2 H2 H2 H14 A A A A 8 9 12 140
4 H4E0T0C0D0 nnnnnh :2+1+1 26.51 H L A W 82.91 4.40 1.91 16.82 H2 H2 H4 H14 A A A A 8 12 33 140
4 H4E0T0C0D0 lnnnnn 2+1+1 51.30 H A W E 82.91 1.91 16.82 103.55 H2 H4 H14 H14 A A A A 8 33 140 141
4 H4E0T0C0D0 nnnhhl 2:1+1 23.96 H A E S 52.72 0.31 42.81 0.00 H2 H2 H2 H12 A A A A 10 13 14 119
4 H4E0T0C0D0 nnnhhl 2:1+1 50.26 H K S S 52.72 102.03 0.00 46.27 H2 H12 H12 H12 A A A A 10 116 119 120
4 H4E0T0C0D0 nnnhhl 2:1+1 25.22 H S S A 52.72 0.00 46.27 1.87 H2 H12 H12 H12 A A A A 10 119 120 123
4 H4E0T0C0D0 nnnhhl 2:1+1 13.75 I H A A 0.12 52.72 0.31 1.87 H2 H2 H2 H12 A A A A 9 10 13 123
4 H4E0T0C0D0 nnnhhl 2:1+1 34.22 S L H C 36.80 4.40 74.63 21.04 H2 H2 H2 H4 A A A A 11 12 15 34
4 H4E0T0C0D0 nnnhhl 2:1+1 28.04 E L Q Y 42.81 1.81 43.86 23.69 H2 H2 H2 H12 A A A A 14 17 18 115
4 H4E0T0C0D0 nnnhhl 2:1+1 11.23 A E L S 0.31 42.81 1.81 0.00 H2 H2 H2 H12 A A A A 13 14 17 119
4 H4E0T0C0D0 nnnhhl 2:1+1 42.13 E Y K S 42.81 23.69 102.03 0.00 H2 H12 H12 H12 A A A A 14 115 116 119
4 H4E0T0C0D0 nnnhhl 2:1+1 52.78 H Y Y Q 74.63 0.70 98.80 37.01 H2 H2 H2 H4 A A A A 15 16 19 38
4 H4E0T0C0D0 nnnhhl 2:1+1 29.19 L H Y Q 4.40 74.63 0.70 37.01 H2 H2 H2 H4 A A A A 12 15 16 38
5 H3E0T0C2D0 lnnnnnnlnn 2+2+1 32.38 L Q L V Y 1.81 43.86 43.25 49.27 23.69 H2 H2 C3 C3 H12 A A A A A 17 18 21 23 115
4 H4E0T0C0D0 nnnhhl 2:1+1 96.74 Y Q R F 98.80 37.01 198.99 52.16 H2 H4 H4 H4 A A A A 19 38 39 42
4 H4E0T0C0D0 nnnhhl 2:1+1 39.33 Y Y V F 0.70 98.80 5.66 52.16 H2 H2 H2 H4 A A A A 16 19 20 42
4 H4E0T0C0D0 nnnhhl 2:1+1 2.04 Y L V G 0.70 1.81 5.66 0.00 H2 H2 H2 H10 A A A A 16 17 20 97
4 H4E0T0C0D0 nnnnnh :2+1+1 1.59 Y V Q G 0.70 5.66 0.00 0.00 H2 H2 H4 H10 A A A A 16 20 45 97
4 H4E0T0C0D0 nnnnnh :2+1+1 16.91 V Q G K 5.66 0.00 0.00 61.98 H2 H4 H10 H10 A A A A 20 45 97 101
4 H4E0T0C0D0 nnnhhl 2:1+1 16.91 V G L K 5.66 0.00 0.00 61.98 H2 H10 H10 H10 A A A A 20 97 100 101
4 H3E0T0C1D0 nnnlnh 2:1+1 12.68 L V L L 1.81 5.66 43.25 0.00 H2 H2 C3 H10 A A A A 17 20 21 100
4 H4E0T0C0D0 nnnnnh :2+1+1 29.95 V F Q K 5.66 52.16 0.00 61.98 H2 H4 H4 H10 A A A A 20 42 45 101
4 H3E0T0C1D0 nnnhhl 2:1+1 47.34 L L K K 43.25 0.00 61.98 84.14 C3 H10 H10 H10 A A A A 21 100 101 104
4 H3E0T0C1D0 nnnnnh :2+1+1 37.77 L L K Y 43.25 0.00 84.14 23.69 C3 H10 H10 H12 A A A A 21 100 104 115
4 H3E0T0C1D0 llnlnn 3+1 85.02 S Q A E 108.36 126.24 1.91 103.55 C3 H4 H4 H14 A A A A 31 32 33 141
4 H3E0T0C1D0 lnnlnn 3+1 33.93 L S A C 4.40 108.36 1.91 21.04 H2 C3 H4 H4 A A A A 12 31 33 34
4 H4E0T0C0D0 nnnhhl 2:1+1 46.84 Q A V I 126.24 1.91 36.48 22.75 H4 H4 H4 H14 A A A A 32 33 36 145
4 H4E0T0C0D0 nnnhhl 2:1+1 7.23 L A C L 4.40 1.91 21.04 1.55 H2 H4 H4 H4 A A A A 12 33 34 37
4 H4E0T0C0D0 nnnnnh :2+1+1 6.17 L A L W 4.40 1.91 1.55 16.82 H2 H4 H4 H14 A A A A 12 33 37 140
4 H4E0T0C0D0 nnnhhl 2:1+1 10.01 A V L F 1.91 36.48 1.55 0.12 H4 H4 H4 H14 A A A A 33 36 37 144
4 H4E0T0C0D0 nnnhhl 2:1+1 36.26 A W E I 1.91 16.82 103.55 22.75 H4 H14 H14 H14 A A A A 33 140 141 145
4 H4E0T0C0D0 nnnhhl 2:1+1 10.40 A W F I 1.91 16.82 0.12 22.75 H4 H14 H14 H14 A A A A 33 140 144 145
4 H4E0T0C0D0 nnnhhl 2:1+1 16.00 L C L Q 4.40 21.04 1.55 37.01 H2 H4 H4 H4 A A A A 12 34 37 38
4 H4E0T0C0D0 nnnhhl 2:1+1 14.88 V L V F 36.48 1.55 21.36 0.12 H4 H4 H4 H14 A A A A 36 37 40 144
4 H4E0T0C0D0 nnnhhl 2:1+1 34.31 V F I F 36.48 0.12 22.75 77.88 H4 H14 H14 H14 A A A A 36 144 145 148
4 H4E0T0C0D0 nnnhhl 2:1+1 9.81 Y L Q A 0.70 1.55 37.01 0.00 H2 H4 H4 H4 A A A A 16 37 38 41
4 H4E0T0C0D0 nnnhhl 2:1+1 22.47 Y Q A F 0.70 37.01 0.00 52.16 H2 H4 H4 H4 A A A A 16 38 41 42
4 H4E0T0C0D0 nnnhhl 2:1+1 8.30 V A V V 21.36 0.00 10.28 1.57 H4 H4 H4 H10 A A A A 40 41 44 90
4 H4E0T0C0D0 nnnhhl 2:1+1 6.12 L V A V 1.55 21.36 0.00 1.57 H4 H4 H4 H10 A A A A 37 40 41 90
4 H4E0T0C0D0 nnnnnh :2+1+1 6.15 L V V F 1.55 21.36 1.57 0.12 H4 H4 H10 H14 A A A A 37 40 90 144
4 H4E0T0C0D0 nnnnnh :2+1+1 30.14 V F F F 21.36 0.12 77.88 21.21 H4 H14 H14 H17 A A A B 40 144 148 145
4 H4E0T0C0D0 nnnnnh :2+1+1 45.54 V F F H 21.36 77.88 21.21 61.70 H4 H14 H17 H17 A A B B 40 148 145 149
4 H4E0T0C0D0 nnnhhh :3+1 40.43 F Q E K 52.16 0.00 47.57 61.98 H4 H4 H4 H10 A A A A 42 45 49 101
4 H4E0T0C0D0 nnnhhl 2:1+1 13.21 Y A F Q 0.70 0.00 52.16 0.00 H2 H4 H4 H4 A A A A 16 41 42 45
4 H4E0T0C0D0 nnnhhl 2:1+1 2.68 V Q V A 10.28 0.00 0.29 0.14 H4 H4 H4 H10 A A A A 44 45 48 94
4 H4E0T0C0D0 nnnhhl 2:1+1 2.60 A V Q A 0.00 10.28 0.00 0.14 H4 H4 H4 H10 A A A A 41 44 45 94
4 H4E0T0C0D0 nnnhhl 2:1+1 3.11 V V T A 10.28 1.57 0.46 0.14 H4 H10 H10 H10 A A A A 44 90 91 94
4 H4E0T0C0D0 nnnnnh :2+1+1 2.74 V T A L 10.28 0.46 0.14 0.08 H4 H10 H10 H17 A A A B 44 91 94 138
4 H4E0T0C0D0 nnnnnh :2+1+1 2.70 V V A L 10.28 0.29 0.14 0.08 H4 H4 H10 H17 A A A B 44 48 94 138
4 H4E0T0C0D0 nnnhhl 2:1+1 17.38 V E V I 10.28 51.38 0.29 7.57 H4 H4 H4 H17 A A A B 44 47 48 141
4 H4E0T0C0D0 nnnnnh :2+1+1 4.60 V T L I 10.28 0.46 0.08 7.57 H4 H10 H17 H17 A A B B 44 91 138 141
4 H4E0T0C0D0 nnnnnh :2+1+1 0.21 Y A Q A 0.70 0.00 0.00 0.14 H2 H4 H4 H10 A A A A 16 41 45 94
4 H4E0T0C0D0 nnnnnh :2+1+1 0.21 Y Q A G 0.70 0.00 0.14 0.00 H2 H4 H10 H10 A A A A 16 45 94 97
4 H4E0T0C0D0 nnnhhl 2:1+1 0.32 Q A G V 0.00 0.14 0.00 1.15 H4 H10 H10 H10 A A A A 45 94 97 98
4 H4E0T0C0D0 nnnhhl 2:1+1 12.25 Q V E V 0.00 0.29 47.57 1.15 H4 H4 H4 H10 A A A A 45 48 49 98
4 H4E0T0C0D0 nnnhhl 2:1+1 15.78 Q G V K 0.00 0.00 1.15 61.98 H4 H10 H10 H10 A A A A 45 97 98 101
4 H4E0T0C0D0 nnnhhl 2:1+1 45.84 E V N K 51.38 0.29 86.16 45.54 H4 H4 H4 H17 A A A B 47 48 51 137
5 H4E0T0C1D0 lhnnhnnnnn 2:1+1+1 11.28 V L I K L 0.29 10.47 0.01 45.54 0.08 H4 C5 H17 H17 H17 A A B B B 48 52 134 137 138
4 H4E0T0C0D0 nnnnnh :2+1+1 0.27 V F I L 0.29 0.69 0.01 0.08 H4 H10 H17 H17 A A B B 48 95 134 138
4 H4E0T0C0D0 lnnnnn 2+1+1 0.30 V A F L 0.29 0.14 0.69 0.08 H4 H10 H10 H17 A A A B 48 94 95 138
4 H4E0T0C0D0 nnnhhl 2:1+1 13.37 V K L I 0.29 45.54 0.08 7.57 H4 H17 H17 H17 A B B B 48 137 138 141
4 H3E0T0C1D0 nnnlnh 2:1+1 35.62 V N L K 0.29 86.16 10.47 45.54 H4 H4 C5 H17 A A A B 48 51 52 137
4 H4E0T0C0D0 nnnnnh :2+1+1 3.11 V L F V 0.29 10.30 0.69 1.15 H4 H6 H10 H10 A A A A 48 56 95 98
4 H4E0T0C0D0 lnnnnn 2+1+1 14.83 V E L V 0.29 47.57 10.30 1.15 H4 H4 H6 H10 A A A A 48 49 56 98
4 H4E0T0C0D0 nnnhhl 2:1+1 0.57 V A F V 0.29 0.14 0.69 1.15 H4 H10 H10 H10 A A A A 48 94 95 98
4 H3E0T0C1D0 lnnnnn 2+1+1 39.28 L Y Q I 10.47 77.69 68.94 0.01 C5 H6 H17 H17 A A B B 52 55 133 134
4 H3E0T0C1D0 nnnhhl 2:1+1 31.24 L Q I K 10.47 68.94 0.01 45.54 C5 H17 H17 H17 A B B B 52 133 134 137
4 H3E0T0C1D0 lnnnnn 2+1+1 24.62 L Y L I 10.47 77.69 10.30 0.01 C5 H6 H6 H17 A A A B 52 55 56 134
4 H2E0T0C2D0 lnnnnn 2+1+1 55.94 Y D F A 77.69 98.05 34.51 13.49 H6 C7 C7 H17 A A A B 55 58 59 130
4 H3E0T0C1D0 nnnnnh :2+1+1 31.42 Y F A I 77.69 34.51 13.49 0.01 H6 C7 H17 H17 A A B B 55 59 130 134
4 H3E0T0C1D0 nnnlnh 2:1+1 68.27 Y R A Q 77.69 112.96 13.49 68.94 H6 C16 H17 H17 A B B B 55 129 130 133
4 H4E0T0C0D0 nnnhhl 2:1+1 40.03 Y A Q I 77.69 13.49 68.94 0.01 H6 H17 H17 H17 A B B B 55 130 133 134
4 H3E0T0C1D0 lnnnnn 2+1+1 30.63 Y L F I 77.69 10.30 34.51 0.01 H6 H6 C7 H17 A A A B 55 56 59 134
4 H4E0T0C0D0 nnnhhl 2:1+1 7.59 L V L K 10.30 1.15 0.72 18.18 H6 H10 H10 H10 A A A A 56 98 99 102
4 H4E0T0C0D0 nnnhhl 2:1+1 3.22 L F V L 10.30 0.69 1.15 0.72 H6 H10 H10 H10 A A A A 56 95 98 99
4 H1E0T0C3D0 llnlnn 3+1 44.02 F H V I 34.51 131.11 0.00 10.45 C7 C7 C7 H8 A A A A 59 60 61 70
4 H3E0T0C1D0 nnnnnh :2+1+1 20.16 F I V E 34.51 10.45 0.00 35.70 C7 H8 H8 H17 A A A B 59 70 74 131
4 H3E0T0C1D0 nnnnnh :2+1+1 17.56 F V E I 34.51 0.00 35.70 0.01 C7 H8 H17 H17 A A B B 59 74 131 134
4 H3E0T0C1D0 nnnhhl 2:1+1 20.93 F A E I 34.51 13.49 35.70 0.01 C7 H17 H17 H17 A B B B 59 130 131 134
4 H1E0T0C3D0 llnlnn 3+1 52.62 H V E T 131.11 0.00 52.76 26.61 C7 C7 C7 H8 A A A A 60 61 62 66
4 H1E0T0C3D0 llnlnn 3+1 58.30 H V E E 131.11 0.00 52.76 49.31 C7 C7 C7 H10 A A A A 60 61 62 106
4 H2E0T0C2D0 lnnnnn 2+1+1 8.09 V S A L 0.00 32.36 0.00 0.00 C7 C7 H8 H10 A A A A 61 63 67 103
4 H3E0T0C1D0 nnnnnh :2+1+1 0.18 V A L L 0.00 0.00 0.72 0.00 C7 H8 H10 H10 A A A A 61 67 99 103
4 H3E0T0C1D0 nnnhhl 2:1+1 4.72 V L K L 0.00 0.72 18.18 0.00 C7 H10 H10 H10 A A A A 61 99 102 103
4 H3E0T0C1D0 nnnhhl 2:1+1 16.87 V K L E 0.00 18.18 0.00 49.31 C7 H10 H10 H10 A A A A 61 102 103 106
5 H2E0T0C3D0 lnnnnnnnhl 2+2+1 26.94 V E L E Q 0.00 52.76 0.00 49.31 32.61 C7 C7 H10 H10 C11 A A A A A 61 62 103 106 107
4 H1E0T0C3D0 llnlnn 3+1 27.93 V E S T 0.00 52.76 32.36 26.61 C7 C7 C7 H8 A A A A 61 62 63 66
4 H3E0T0C1D0 nnnhhl 2:1+1 9.27 V T A I 0.00 26.61 0.00 10.45 C7 H8 H8 H8 A A A A 61 66 67 70
4 H3E0T0C1D0 nnnnnh :2+1+1 2.79 V A I L 0.00 0.00 10.45 0.72 C7 H8 H8 H10 A A A A 61 67 70 99
4 H0E0T0C4D0 llnlnn 3+1 74.17 E Q I A 52.76 32.61 145.40 65.91 C7 C11 C11 C11 A A A A 62 107 108 109
4 H3E0T0C1D0 nnnlnh 2:1+1 20.42 S I A L 32.36 49.33 0.00 0.00 C7 H8 H8 H10 A A A A 63 64 67 103
4 H2E0T0C2D0 lnnnnn 2+1+1 28.57 S I L Q 32.36 49.33 0.00 32.61 C7 H8 H10 C11 A A A A 63 64 103 107
5 H4E0T0C1D0 hnnnnnnnnn :2+1+1+1 27.13 I L D A Q 49.33 0.00 22.76 0.29 63.25 H8 H10 C11 H12 H12 A A A A A 64 103 111 114 117
5 H5E0T0C0D0 lhnnhnnnnn 2:1+1+1 22.58 I L A Q V 49.33 0.00 0.29 63.25 0.01 H8 H10 H12 H12 H12 A A A A A 64 103 114 117 118
4 H4E0T0C0D0 nnnnnh :2+1+1 12.33 I A L V 49.33 0.00 0.00 0.01 H8 H8 H10 H12 A A A A 64 67 103 118
4 H4E0T0C0D0 nnnhhl 2:1+1 41.67 I A R F 49.33 0.00 98.62 18.73 H8 H8 H8 H12 A A A A 64 67 68 121
4 H4E0T0C0D0 nnnhhl 2:1+1 32.83 I Q V F 49.33 63.25 0.01 18.73 H8 H12 H12 H12 A A A A 64 117 118 121
4 H4E0T0C0D0 nnnhhl 2:1+1 2.79 A I F L 0.00 10.45 0.01 0.72 H8 H8 H8 H10 A A A A 67 70 71 99
4 H4E0T0C0D0 nnnnnh :2+1+1 4.87 A F L F 0.00 0.01 0.72 18.73 H8 H8 H10 H12 A A A A 67 71 99 121
4 H4E0T0C0D0 nnnnnh :2+1+1 0.18 A L L V 0.00 0.72 0.00 0.01 H8 H10 H10 H12 A A A A 67 99 103 118
4 H4E0T0C0D0 nnnnnh :2+1+1 4.87 A L V F 0.00 0.72 0.01 18.73 H8 H10 H12 H12 A A A A 67 99 118 121
4 H4E0T0C0D0 nnnhhl 2:1+1 29.34 A R F F 0.00 98.62 0.01 18.73 H8 H8 H8 H12 A A A A 67 68 71 121
4 H4E0T0C0D0 nnnhhl 2:1+1 38.38 R F N F 98.62 0.01 36.14 18.73 H8 H8 H8 H12 A A A A 68 71 72 121
4 H4E0T0C0D0 nnnhhl 2:1+1 30.90 I Q V E 10.45 77.44 0.00 35.70 H8 H8 H8 H17 A A A B 70 73 74 131
4 H4E0T0C0D0 nnnhhl 2:1+1 2.79 I F V F 10.45 0.01 0.00 0.69 H8 H8 H8 H10 A A A A 70 71 74 95
4 H4E0T0C0D0 nnnnnh :2+1+1 3.47 F M I F 0.01 0.00 0.00 13.88 H8 H8 H10 H12 A A A A 71 75 92 125
4 H4E0T0C0D0 nnnhhl 2:1+1 12.51 F N M F 0.01 36.14 0.00 13.88 H8 H8 H8 H12 A A A A 71 72 75 125
4 H4E0T0C0D0 nnnhhl 2:1+1 0.17 F V M F 0.01 0.00 0.00 0.69 H8 H8 H8 H10 A A A A 71 74 75 95
4 H4E0T0C0D0 nnnhhl 2:1+1 0.19 F I F G 0.01 0.00 0.69 0.05 H8 H10 H10 H10 A A A A 71 92 95 96
4 H4E0T0C0D0 nnnnnh :2+1+1 0.45 F I G V 0.01 0.00 0.05 1.75 H8 H10 H10 H12 A A A A 71 92 96 122
4 H4E0T0C0D0 nnnhhl 2:1+1 0.37 F F G L 0.01 0.69 0.05 0.72 H8 H10 H10 H10 A A A A 71 95 96 99
4 H4E0T0C0D0 nnnnnh :2+1+1 4.88 F G L F 0.01 0.05 0.72 18.73 H8 H10 H10 H12 A A A A 71 96 99 121
4 H4E0T0C0D0 lnnnnn 2+1+1 5.13 F G F V 0.01 0.05 18.73 1.75 H8 H10 H12 H12 A A A A 71 96 121 122
4 H4E0T0C0D0 nnnhhl 2:1+1 8.59 F F V F 0.01 18.73 1.75 13.88 H8 H12 H12 H12 A A A A 71 121 122 125
4 H4E0T0C0D0 nnnnnh :2+1+1 3.91 F I V F 0.01 0.00 1.75 13.88 H8 H10 H12 H12 A A A A 71 92 122 125
4 H4E0T0C0D0 nnnhhl 2:1+1 38.11 N M E F 36.14 0.00 102.43 13.88 H8 H8 H8 H12 A A A A 72 75 76 125
4 H4E0T0C0D0 nnnhhl 2:1+1 46.14 Q V K E 77.44 0.00 71.44 35.70 H8 H8 H8 H17 A A A B 73 74 77 131
4 H4E0T0C0D0 nnnhhl 2:1+1 17.95 V K E A 0.00 71.44 0.00 0.37 H8 H8 H8 H17 A A A B 74 77 78 135
4 H4E0T0C0D0 nnnhhl 2:1+1 9.02 V E I A 0.00 35.70 0.01 0.37 H8 H17 H17 H17 A B B B 74 131 134 135
4 H4E0T0C0D0 nnnhhl 2:1+1 0.12 V I A L 0.00 0.01 0.37 0.08 H8 H17 H17 H17 A B B B 74 134 135 138
4 H4E0T0C0D0 lnnnnn 2+1+1 0.19 V M F L 0.00 0.00 0.69 0.08 H8 H8 H10 H17 A A A B 74 75 95 138
4 H4E0T0C0D0 nnnnnh :2+1+1 0.19 V F I L 0.00 0.69 0.01 0.08 H8 H10 H17 H17 A A B B 74 95 134 138
4 H4E0T0C0D0 nnnhhl 2:1+1 0.02 V M E L 0.00 0.00 0.00 0.08 H8 H8 H8 H17 A A A B 74 75 78 138
4 H4E0T0C0D0 nnnnnh :2+1+1 7.85 M F I F 0.00 17.50 0.00 13.88 H8 H8 H10 H12 A A A A 75 79 92 125
4 H4E0T0C0D0 nnnhhl 2:1+1 33.45 M E F F 0.00 102.43 17.50 13.88 H8 H8 H8 H12 A A A A 75 76 79 125
4 H4E0T0C0D0 nnnhhl 2:1+1 0.29 M T I F 0.00 0.46 0.00 0.69 H8 H10 H10 H10 A A A A 75 91 92 95
4 H4E0T0C0D0 nnnnnh :2+1+1 0.31 M T F L 0.00 0.46 0.69 0.08 H8 H10 H10 H17 A A A B 75 91 95 138
4 H4E0T0C0D0 nnnnnh :2+1+1 0.14 M E T L 0.00 0.00 0.46 0.08 H8 H8 H10 H17 A A A B 75 78 91 138
4 H4E0T0C0D0 nnnhhl 2:1+1 40.79 K E V A 71.44 35.70 55.64 0.37 H8 H17 H17 H17 A B B B 77 131 132 135
4 H4E0T0C0D0 nnnhhl 2:1+1 66.14 K V A R 71.44 55.64 0.37 137.09 H8 H17 H17 H17 A B B B 77 132 135 136
4 H4E0T0C0D0 nnnhhl 2:1+1 63.72 K A R Q 71.44 0.37 137.09 45.97 H8 H17 H17 H17 A B B B 77 135 136 139
4 H4E0T0C0D0 lhnlnn 3+1 57.25 K E E Q 71.44 0.00 111.59 45.97 H8 H8 H8 H17 A A A B 77 78 80 139
4 H4E0T0C0D0 lhnlnn 3+1 26.90 E F D R 0.00 17.50 73.68 16.41 H8 H8 H8 H10 A A A A 78 79 81 88
4 H4E0T0C0D0 nnnnnh :2+1+1 34.02 E D R Q 0.00 73.68 16.41 45.97 H8 H8 H10 H17 A A A B 78 81 88 139
4 H4E0T0C0D0 nnnnnh :2+1+1 15.82 E R Q A 0.00 16.41 45.97 0.91 H8 H10 H17 H17 A A B B 78 88 139 142
4 H4E0T0C0D0 nnnnnh :2+1+1 4.45 E R T A 0.00 16.41 0.46 0.91 H8 H10 H10 H17 A A A B 78 88 91 142
4 H4E0T0C0D0 lhnlnn 3+1 57.81 E E D Q 0.00 111.59 73.68 45.97 H8 H8 H8 H17 A A A B 78 80 81 139
4 H4E0T0C0D0 nnnhhl 2:1+1 11.61 E A L Q 0.00 0.37 0.08 45.97 H8 H17 H17 H17 A B B B 78 135 138 139
4 H4E0T0C0D0 nnnhhl 2:1+1 11.74 E L Q A 0.00 0.08 45.97 0.91 H8 H17 H17 H17 A B B B 78 138 139 142
4 H4E0T0C0D0 nnnnnh :2+1+1 0.36 E T L A 0.00 0.46 0.08 0.91 H8 H10 H17 H17 A A B B 78 91 138 142
4 H1E0T0C3D0 llnlnn 3+1 50.49 F G I I 17.50 51.36 87.92 45.17 H8 C9 C9 C9 A A A A 79 82 83 84
4 H2E0T0C2D0 lnnnnn 2+1+1 41.75 F I I R 17.50 87.92 45.17 16.41 H8 C9 C9 H10 A A A A 79 83 84 88
4 H3E0T0C1D0 lnnnnn 2+1+1 19.80 F I R I 17.50 45.17 16.41 0.12 H8 C9 H10 H10 A A A A 79 84 88 89
4 H3E0T0C1D0 lnnnnn 2+1+1 29.70 F I N T 17.50 45.17 54.98 1.14 H8 C9 H12 H12 A A A A 79 84 129 130
4 H2E0T0C2D0 llnlnl 4 57.62 F D G I 17.50 73.68 51.36 87.92 H8 H8 C9 C9 A A A A 79 81 82 83
4 H3E0T0C1D0 lnnlnn 3+1 48.88 F D I R 17.50 73.68 87.92 16.41 H8 H8 C9 H10 A A A A 79 81 83 88
5 H5E0T0C0D0 lhnnhnnnnn 2:1+1+1 17.50 F I F N T 17.50 0.00 13.88 54.98 1.14 H8 H10 H12 H12 H12 A A A A A 79 92 125 129 130
4 H4E0T0C0D0 nnnnnh :2+1+1 4.69 F I I T 17.50 0.12 0.00 1.14 H8 H10 H10 H12 A A A A 79 89 92 130
4 H4E0T0C0D0 nnnhhl 2:1+1 8.51 F R I I 17.50 16.41 0.12 0.00 H8 H10 H10 H10 A A A A 79 88 89 92
4 H1E0T0C3D0 llnlnn 3+1 41.34 I I N R 87.92 45.17 15.88 16.41 C9 C9 C9 H10 A A A A 83 84 85 88
4 H2E0T0C2D0 lnnnnn 2+1+1 27.25 I N I W 45.17 15.88 0.12 47.82 C9 C9 H10 H12 A A A A 84 85 89 133
4 H3E0T0C1D0 nnnnnh :2+1+1 23.56 I I T W 45.17 0.12 1.14 47.82 C9 H10 H12 H12 A A A A 84 89 130 133
4 H3E0T0C1D0 llnlnn 3+1 22.90 N W G H 15.88 10.36 1.44 63.92 C9 H10 H10 H17 A A A B 85 86 87 146
4 H3E0T0C1D0 nnnlnh 2:1+1 18.55 N W I W 15.88 10.36 0.12 47.82 C9 H10 H10 H12 A A A A 85 86 89 133
4 H3E0T0C1D0 lnnlnn 3+1 8.66 N G R A 15.88 1.44 16.41 0.91 C9 H10 H10 H17 A A A B 85 87 88 142
4 H3E0T0C1D0 lnnnnn 2+1+1 21.01 N R A D 15.88 16.41 0.91 50.84 C9 H10 H17 H17 A A B B 85 88 142 143
4 H3E0T0C1D0 nnnhhl 2:1+1 32.89 N A D H 15.88 0.91 50.84 63.92 C9 H17 H17 H17 A B B B 85 142 143 146
4 H4E0T0C0D0 nnnhhl 2:1+1 17.27 W G F K 10.36 6.65 0.12 51.94 H10 H14 H14 H14 A A A A 86 143 144 147
4 H4E0T0C0D0 nnnnnh :2+1+1 8.31 W V F F 10.36 1.57 0.12 21.21 H10 H10 H14 H17 A A A B 86 90 144 145
4 H4E0T0C0D0 nnnnnh :2+1+1 20.91 W F K F 10.36 0.12 51.94 21.21 H10 H14 H14 H17 A A A B 86 144 147 145
4 H4E0T0C0D0 nnnnnh :2+1+1 7.73 W I I W 10.36 0.12 3.63 16.82 H10 H10 H12 H14 A A A A 86 89 134 140
4 H3E0T0C1D0 lnnnnn 2+1+1 30.01 W W I N 10.36 47.82 3.63 58.22 H10 H12 H12 C13 A A A A 86 133 134 137
4 H4E0T0C0D0 lnnnnn 2+1+1 12.31 W I G W 10.36 3.63 18.44 16.82 H10 H12 H14 H14 A A A A 86 134 139 140
4 H4E0T0C0D0 nnnhhl 2:1+1 8.64 W G V F 10.36 1.44 1.57 21.21 H10 H10 H10 H17 A A A B 86 87 90 145
4 H4E0T0C0D0 lnnnnn 2+1+1 36.86 W K F H 10.36 51.94 21.21 63.92 H10 H14 H17 H17 A A B B 86 147 145 146
4 H4E0T0C0D0 nnnhhl 2:1+1 21.87 G A F H 1.44 0.91 21.21 63.92 H10 H17 H17 H17 A B B B 87 142 145 146
4 H4E0T0C0D0 nnnhhl 2:1+1 4.81 G R T A 1.44 16.41 0.46 0.91 H10 H10 H10 H17 A A A B 87 88 91 142
4 H4E0T0C0D0 nnnhhl 2:1+1 28.53 R Q A D 16.41 45.97 0.91 50.84 H10 H17 H17 H17 A B B B 88 139 142 143
4 H4E0T0C0D0 nnnhhl 2:1+1 2.25 T L I A 0.46 0.08 7.57 0.91 H10 H17 H17 H17 A B B B 91 138 141 142
4 H4E0T0C0D0 nnnhhl 2:1+1 0.34 T A F L 0.46 0.14 0.69 0.08 H10 H10 H10 H17 A A A B 91 94 95 138
4 H4E0T0C0D0 nnnhhl 2:1+1 0.18 L L L V 0.72 0.00 0.00 0.01 H10 H10 H10 H12 A A A A 99 100 103 118
4 H4E0T0C0D0 nnnhhl 2:1+1 0.20 G L L V 0.05 0.72 0.00 0.01 H10 H10 H10 H12 A A A A 96 99 100 118
4 H4E0T0C0D0 nnnhhl 2:1+1 6.00 L A Y V 0.00 0.29 23.69 0.01 H10 H12 H12 H12 A A A A 100 114 115 118
4 H4E0T0C0D0 nnnnnh :2+1+1 0.47 L G L V 1.81 0.05 0.00 0.01 H2 H10 H10 H12 A A A A 17 96 100 118
4 H4E0T0C0D0 nnnnnh :2+1+1 6.38 L L Y V 1.81 0.00 23.69 0.01 H2 H10 H12 H12 A A A A 17 100 115 118
4 H4E0T0C0D0 nnnhhl 2:1+1 0.47 L G G L 1.81 0.05 0.00 0.00 H2 H10 H10 H10 A A A A 17 96 97 100
4 H4E0T0C0D0 nnnhhl 2:1+1 21.11 L L K A 0.00 0.00 84.14 0.29 H10 H10 H10 H12 A A A A 100 103 104 114
5 H3E0T0C2D0 nnnnnnnnnl 2+1+1+1 27.96 L K Q D A 0.00 84.14 32.61 22.76 0.29 H10 H10 C11 C11 H12 A A A A A 103 104 107 111 114
4 H4E0T0C0D0 nnnhhl 2:1+1 6.38 L Y V S 1.81 23.69 0.01 0.00 H2 H12 H12 H12 A A A A 17 115 118 119
4 H4E0T0C0D0 nnnhhl 2:1+1 0.89 L V S V 1.81 0.01 0.00 1.75 H2 H12 H12 H12 A A A A 17 118 119 122
4 H4E0T0C0D0 nnnnnh :2+1+1 0.91 L G V V 1.81 0.05 0.01 1.75 H2 H10 H12 H12 A A A A 17 96 118 122
4 H4E0T0C0D0 nnnhhl 2:1+1 5.13 G V F V 0.05 0.01 18.73 1.75 H10 H12 H12 H12 A A A A 96 118 121 122
4 H4E0T0C0D0 nnnhhl 2:1+1 0.98 A S V A 0.31 0.00 1.75 1.87 H2 H12 H12 H12 A A A A 13 119 122 123
4 H4E0T0C0D0 nnnhhl 2:1+1 6.89 I A I M 0.12 1.87 0.00 25.59 H2 H12 H12 H12 A A A A 9 123 126 127
4 H4E0T0C0D0 nnnhhl 2:1+1 0.98 A V A I 0.31 1.75 1.87 0.00 H2 H12 H12 H12 A A A A 13 122 123 126
4 H4E0T0C0D0 nnnhhl 2:1+1 3.91 I V F I 0.00 1.75 13.88 0.00 H10 H12 H12 H12 A A A A 92 122 125 126
4 H4E0T0C0D0 nnnhhl 2:1+1 6.59 I I M G 0.12 0.00 25.59 0.66 H2 H12 H12 H12 A A A A 9 126 127 131
4 H4E0T0C0D0 nnnhhh :3+1 1.22 I I T I 0.12 0.00 1.14 3.63 H10 H12 H12 H12 A A A A 89 126 130 134
4 H4E0T0C0D0 nnnhhl 2:1+1 13.18 I T W I 0.12 1.14 47.82 3.63 H10 H12 H12 H12 A A A A 89 130 133 134
4 H4E0T0C0D0 nnnhhh :3+1 1.10 I I G I 0.12 0.00 0.66 3.63 H2 H12 H12 H12 A A A A 9 126 131 134
4 H4E0T0C0D0 nnnnnh :2+1+1 5.14 I I I W 0.12 0.00 3.63 16.82 H10 H12 H12 H14 A A A A 89 126 134 140
4 H4E0T0C0D0 nnnnnh :2+1+1 5.14 I I I W 0.12 0.00 3.63 16.82 H2 H12 H12 H14 A A A A 9 126 134 140
4 H3E0T0C1D0 nnnhhl 2:1+1 84.98 E I K E 103.55 22.75 47.06 166.57 H14 H14 H14 C15 A A A A 141 145 146 149
4 H4E0T0C0D0 nnnhhl 2:1+1 37.79 F K F F 0.12 51.94 77.88 21.21 H14 H14 H14 H17 A A A B 144 147 148 145
4 H4E0T0C0D0 nnnhhl 2:1+1 49.69 K F H H 51.94 21.21 63.92 61.70 H14 H17 H17 H17 A B B B 147 145 146 149
4 H3E0T0C1D0 nnnlnh 2:1+1 71.93 K H H T 51.94 63.92 61.70 110.16 H14 H17 H17 C18 A B B B 147 146 149 150
