# Supplementary material for: Characterizing the consensus residue specificity and surface of BCL-2 binding to BH3 ligands using the Knob-Socket model
Source: PLoS One. 2023 Feb 16;18(2):e0281463. doi: 10.1371/journal.pone.0281463 (PMC9934389; doi:10.1371/journal.pone.0281463)
Supplement: S1 File — (TGZ) [file pone.0281463.s008.tgz › BCL3_Bax_KS_files/2vog/f2vog.nomc.newann]

4 H4E0T0C0D0 nnnhhl 2:1+1 1.80 L A Y F 4.40 0.31 0.70 1.80 H2 H2 H2 H10 A A A A 12 13 16 93
4 H4E0T0C0D0 nnnnnh :2+1+1 2.11 L Y L F 4.40 0.70 1.55 1.80 H2 H2 H4 H10 A A A A 12 16 37 93
4 H4E0T0C0D0 nnnhhl 2:1+1 1.16 A Y L F 0.31 0.70 1.81 1.80 H2 H2 H2 H10 A A A A 13 16 17 93
4 H4E0T0C0D0 lnnnnh 2+:2 1.08 Y L F G 0.70 1.81 1.80 0.00 H2 H2 H10 H10 A A A A 16 17 93 97
4 H4E0T0C0D0 nnnnnh :2+1+1 1.01 Y L A F 0.70 1.55 0.00 1.80 H2 H4 H4 H10 A A A A 16 37 41 93
4 H4E0T0C0D0 lnnnnn 2+1+1 0.66 Y A F A 0.70 0.00 1.80 0.14 H2 H4 H10 H10 A A A A 16 41 93 94
4 H4E0T0C0D0 nnnhhl 2:1+1 0.66 Y F A G 0.70 1.80 0.14 0.00 H2 H10 H10 H10 A A A A 16 93 94 97
4 H4E0T0C0D0 nnnhhl 2:1+1 1.66 I L A F 0.12 4.40 0.31 1.80 H2 H2 H2 H10 A A A A 9 12 13 93
4 H4E0T0C0D0 nnnnnh :2+1+1 0.56 I A F I 0.12 0.31 1.80 0.00 H2 H2 H10 H12 A A A A 9 13 93 126
4 H4E0T0C0D0 nnnnnn 1+1+1+1 4.69 I F I W 0.12 1.80 0.00 16.82 H2 H10 H12 H14 A A A A 9 93 126 140
4 H4E0T0C0D0 nnnnnh :2+1+1 5.79 I L F W 0.12 4.40 1.80 16.82 H2 H2 H10 H14 A A A A 9 12 93 140
4 H4E0T0C0D0 nnnhhl 2:1+1 0.48 I I F I 0.12 0.00 1.80 0.00 H10 H10 H10 H12 A A A A 89 92 93 126
4 H4E0T0C0D0 nnnnnh :2+1+1 4.69 I F I W 0.12 1.80 0.00 16.82 H10 H10 H12 H14 A A A A 89 93 126 140
3 H3E0T0C0D0 hhl 2:1 1.16 I V F 0.12 1.57 1.80 H10 H10 H10 A A A 89 90 93
4 H4E0T0C0D0 hnnnnh :2+:2 1.23 L A V F 1.55 0.00 1.57 1.80 H4 H4 H10 H10 A A A A 37 41 90 93
4 H4E0T0C0D0 nnnhhl 2:1+1 0.88 A V F A 0.00 1.57 1.80 0.14 H4 H10 H10 H10 A A A A 41 90 93 94
4 H4E0T0C0D0 nnnhhl 2:1+1 0.90 I F G V 0.00 1.80 0.05 1.75 H10 H10 H10 H12 A A A A 92 93 96 122
4 H4E0T0C0D0 lnnnnh 2+:2 0.89 I F V I 0.00 1.80 1.75 0.00 H10 H10 H12 H12 A A A A 92 93 122 126
4 H4E0T0C0D0 nnnhhl 2:1+1 0.92 L F G G 1.81 1.80 0.05 0.00 H2 H10 H10 H10 A A A A 17 93 96 97
4 H4E0T0C0D0 nnnnnh :2+1+1 1.35 L F G V 1.81 1.80 0.05 1.75 H2 H10 H10 H12 A A A A 17 93 96 122
4 H4E0T0C0D0 nnnnnh :2+1+1 1.42 A L F V 0.31 1.81 1.80 1.75 H2 H2 H10 H12 A A A A 13 17 93 122
4 H4E0T0C0D0 nnnnnh :2+1+1 0.96 A F V I 0.31 1.80 1.75 0.00 H2 H10 H12 H12 A A A A 13 93 122 126
4 H4E0T0C0D0 nnnnnn 1+1+1+1 6.14 L L F W 4.40 1.55 1.80 16.82 H2 H4 H10 H14 A A A A 12 37 93 140
4 H4E0T0C0D0 nnnhhl 2:1+1 41.78 A E L M 54.62 23.67 63.26 25.59 H2 H2 H2 H12 A A A A 2 5 6 127
4 H4E0T0C0D0 hnnnnh :2+:2 56.66 A E M R 54.62 23.67 25.59 122.78 H2 H2 H12 H12 A A A A 2 5 127 135
3 H2E0T0C1D0 nhl 2:1 93.86 M A E 203.29 54.62 23.67 C1 H2 H2 A A A 1 2 5
3 H3E0T0C0D0 hhl 2:1 83.82 A E L 54.62 133.58 63.26 H2 H2 H2 A A A 2 3 6
3 H2E0T0C1D0 lll 3 130.50 M A E 203.29 54.62 133.58 C1 H2 H2 A A A 1 2 3
3 H3E0T0C0D0 hhl 2:1 108.69 E S M 133.58 62.73 129.77 H2 H2 H2 A A A 3 4 7
3 H2E0T0C1D0 lnl 3 133.20 M E S 203.29 133.58 62.73 C1 H2 H2 A A A 1 3 4
3 H3E0T0C0D0 hhl 2:1 108.87 E L M 133.58 63.26 129.77 H2 H2 H2 A A A 3 6 7
3 H3E0T0C0D0 hhl 2:1 56.44 S E H 62.73 23.67 82.91 H2 H2 H2 A A A 4 5 8
3 H2E0T0C1D0 nnl 2+1 96.56 M S E 203.29 62.73 23.67 C1 H2 H2 A A A 1 4 5
3 H3E0T0C0D0 hhl 2:1 91.80 S M H 62.73 129.77 82.91 H2 H2 H2 A A A 4 7 8
4 H4E0T0C0D0 nnnhhl 2:1+1 28.16 E L I M 23.67 63.26 0.12 25.59 H2 H2 H2 H12 A A A A 5 6 9 127
4 H4E0T0C0D0 hnnnnh :2+:2 12.51 E I M G 23.67 0.12 25.59 0.66 H2 H2 H12 H12 A A A A 5 9 127 131
4 H4E0T0C0D0 nnnhhl 2:1+1 30.88 E H I W 23.67 82.91 0.12 16.82 H2 H2 H2 H14 A A A A 5 8 9 140
4 H4E0T0C0D0 hnnnnh :2+:2 7.02 E I G I 23.67 0.12 0.66 3.63 H2 H2 H12 H12 A A A A 5 9 131 134
4 H4E0T0C0D0 nnnnnh :2+1+1 11.06 E I I W 23.67 0.12 3.63 16.82 H2 H2 H12 H14 A A A A 5 9 134 140
4 H4E0T0C0D0 nnnhhh :3+1 43.17 E M G R 23.67 25.59 0.66 122.78 H2 H12 H12 H12 A A A A 5 127 131 135
4 H4E0T0C0D0 nnnhhl 2:1+1 37.69 E G I R 23.67 0.66 3.63 122.78 H2 H12 H12 H12 A A A A 5 131 134 135
4 H4E0T0C0D0 nnnhhl 2:1+1 29.49 L I H A 63.26 0.12 52.72 1.87 H2 H2 H2 H12 A A A A 6 9 10 123
4 H4E0T0C0D0 hnnnnh :2+:2 22.71 L I A M 63.26 0.12 1.87 25.59 H2 H2 H12 H12 A A A A 6 9 123 127
4 H4E0T0C0D0 nnnhhl 2:1+1 45.05 L A E M 63.26 1.87 89.50 25.59 H2 H12 H12 H12 A A A A 6 123 124 127
3 H3E0T0C0D0 hhl 2:1 81.92 L M H 63.26 129.77 52.72 H2 H2 H2 A A A 6 7 10
4 H4E0T0C0D0 nnnhhl 2:1+1 73.27 L E M N 63.26 89.50 25.59 114.74 H2 H12 H12 H12 A A A A 6 124 127 128
3 H3E0T0C0D0 hhl 2:1 73.10 M H S 129.77 52.72 36.80 H2 H2 H2 A A A 7 10 11
3 H3E0T0C0D0 hhl 2:1 83.16 M H S 129.77 82.91 36.80 H2 H2 H2 A A A 7 8 11
4 H4E0T0C0D0 nnnhhl 2:1+1 26.06 H I L W 82.91 0.12 4.40 16.82 H2 H2 H2 H14 A A A A 8 9 12 140
4 H4E0T0C0D0 nnnnnh :2+1+1 26.51 H L A W 82.91 4.40 1.91 16.82 H2 H2 H4 H14 A A A A 8 12 33 140
3 H3E0T0C0D0 hhl 2:1 41.37 H S L 82.91 36.80 4.40 H2 H2 H2 A A A 8 11 12
4 H4E0T0C0D0 lnnnnn 2+1+1 51.30 H A W E 82.91 1.91 16.82 103.55 H2 H4 H14 H14 A A A A 8 33 140 141
4 H4E0T0C0D0 nnnhhl 2:1+1 23.96 H A E S 52.72 0.31 42.81 0.00 H2 H2 H2 H12 A A A A 10 13 14 119
4 H4E0T0C0D0 hnnnnh :2+:2 13.72 H A S A 52.72 0.31 0.00 1.87 H2 H2 H12 H12 A A A A 10 13 119 123
4 H4E0T0C0D0 hnnnnh :2+:2 49.39 H E K S 52.72 42.81 102.03 0.00 H2 H2 H12 H12 A A A A 10 14 116 119
4 H4E0T0C0D0 nnnhhl 2:1+1 50.26 H K S S 52.72 102.03 0.00 46.27 H2 H12 H12 H12 A A A A 10 116 119 120
4 H4E0T0C0D0 nnnhhl 2:1+1 25.22 H S S A 52.72 0.00 46.27 1.87 H2 H12 H12 H12 A A A A 10 119 120 123
3 H3E0T0C0D0 hhl 2:1 44.11 H S E 52.72 36.80 42.81 H2 H2 H2 A A A 10 11 14
4 H4E0T0C0D0 nnnhhl 2:1+1 13.75 I H A A 0.12 52.72 0.31 1.87 H2 H2 H2 H12 A A A A 9 10 13 123
4 H4E0T0C0D0 nnnhhl 2:1+1 34.22 S L H C 36.80 4.40 74.63 21.04 H2 H2 H2 H4 A A A A 11 12 15 34
3 H3E0T0C0D0 hhl 2:1 51.41 S E H 36.80 42.81 74.63 H2 H2 H2 A A A 11 14 15
4 H4E0T0C0D0 nnnhhl 2:1+1 28.04 E L Q Y 42.81 1.81 43.86 23.69 H2 H2 H2 H12 A A A A 14 17 18 115
4 H4E0T0C0D0 hnnnnh :2+:2 17.08 E L Y S 42.81 1.81 23.69 0.00 H2 H2 H12 H12 A A A A 14 17 115 119
4 H4E0T0C0D0 nnnhhl 2:1+1 11.23 A E L S 0.31 42.81 1.81 0.00 H2 H2 H2 H12 A A A A 13 14 17 119
3 H3E0T0C0D0 hhl 2:1 53.77 E H Q 42.81 74.63 43.86 H2 H2 H2 A A A 14 15 18
4 H4E0T0C0D0 nnnhhl 2:1+1 42.13 E Y K S 42.81 23.69 102.03 0.00 H2 H12 H12 H12 A A A A 14 115 116 119
4 H4E0T0C0D0 nnnhhl 2:1+1 52.78 H Y Y Q 74.63 0.70 98.80 37.01 H2 H2 H2 H4 A A A A 15 16 19 38
4 H4E0T0C0D0 nnnhhl 2:1+1 29.19 L H Y Q 4.40 74.63 0.70 37.01 H2 H2 H2 H4 A A A A 12 15 16 38
4 H4E0T0C0D0 hnnnnh :2+:2 34.27 L H C Q 4.40 74.63 21.04 37.01 H2 H2 H4 H4 A A A A 12 15 34 38
3 H3E0T0C0D0 hhl 2:1 72.43 H Q Y 74.63 43.86 98.80 H2 H2 H2 A A A 15 18 19
5 H3E0T0C2D0 lnnnnnnlnn 2+2+1 32.38 L Q L V Y 1.81 43.86 43.25 49.27 23.69 H2 H2 C3 C3 H12 A A A A A 17 18 21 23 115
3 H1E0T0C2D0 nnl 2+1 87.41 Q V P 43.86 49.27 169.11 H2 C3 C3 A A A 18 23 24
4 H4E0T0C0D0 nnnhhl 2:1+1 96.74 Y Q R F 98.80 37.01 198.99 52.16 H2 H4 H4 H4 A A A A 19 38 39 42
4 H4E0T0C0D0 hnnnnh :2+:2 47.17 Y Y Q F 0.70 98.80 37.01 52.16 H2 H2 H4 H4 A A A A 16 19 38 42
4 H4E0T0C0D0 nnnhhl 2:1+1 39.33 Y Y V F 0.70 98.80 5.66 52.16 H2 H2 H2 H4 A A A A 16 19 20 42
3 H2E0T0C1D0 lnl 3 84.64 Y V Q 98.80 5.66 149.47 H2 H2 C3 A A A 19 20 22
4 H4E0T0C0D0 nnnhhl 2:1+1 2.04 Y L V G 0.70 1.81 5.66 0.00 H2 H2 H2 H10 A A A A 16 17 20 97
4 H4E0T0C0D0 hnnnnh :2+:2 1.87 L V G L 1.81 5.66 0.00 0.00 H2 H2 H10 H10 A A A A 17 20 97 100
4 H4E0T0C0D0 nnnnnh :2+1+1 1.59 Y V Q G 0.70 5.66 0.00 0.00 H2 H2 H4 H10 A A A A 16 20 45 97
4 H4E0T0C0D0 nnnnnh :2+1+1 16.91 V Q G K 5.66 0.00 0.00 61.98 H2 H4 H10 H10 A A A A 20 45 97 101
4 H4E0T0C0D0 nnnhhl 2:1+1 16.91 V G L K 5.66 0.00 0.00 61.98 H2 H10 H10 H10 A A A A 20 97 100 101
4 H3E0T0C1D0 nnnlnh 2:1+1 12.68 L V L L 1.81 5.66 43.25 0.00 H2 H2 C3 H10 A A A A 17 20 21 100
4 H3E0T0C1D0 lnnnnl 2+2 27.72 V L L K 5.66 43.25 0.00 61.98 H2 C3 H10 H10 A A A A 20 21 100 101
3 H1E0T0C2D0 lll 3 66.13 V L Q 5.66 43.25 149.47 H2 C3 C3 A A A 20 21 22
4 H4E0T0C0D0 hnnnnh :2+:2 14.63 Y V F Q 0.70 5.66 52.16 0.00 H2 H2 H4 H4 A A A A 16 20 42 45
4 H4E0T0C0D0 nnnnnh :2+1+1 29.95 V F Q K 5.66 52.16 0.00 61.98 H2 H4 H4 H10 A A A A 20 42 45 101
4 H3E0T0C1D0 nnnhhl 2:1+1 47.34 L L K K 43.25 0.00 61.98 84.14 C3 H10 H10 H10 A A A A 21 100 101 104
4 H3E0T0C1D0 nnnnnh :2+1+1 37.77 L L K Y 43.25 0.00 84.14 23.69 C3 H10 H10 H12 A A A A 21 100 104 115
4 H3E0T0C1D0 nnnnnn 1+1+1+1 17.19 L L L Y 1.81 43.25 0.00 23.69 H2 C3 H10 H12 A A A A 17 21 100 115
4 H3E0T0C1D0 llnlnn 3+1 85.02 S Q A E 108.36 126.24 1.91 103.55 C3 H4 H4 H14 A A A A 31 32 33 141
4 H3E0T0C1D0 lnnlnn 3+1 33.93 L S A C 4.40 108.36 1.91 21.04 H2 C3 H4 H4 A A A A 12 31 33 34
3 H2E0T0C1D0 nnl 2+1 61.00 S C R 108.36 21.04 53.59 C3 H4 H4 A A A 31 34 35
3 H2E0T0C1D0 nhl 2:1 96.06 S Q R 108.36 126.24 53.59 C3 H4 H4 A A A 31 32 35
4 H4E0T0C0D0 lnnnnh 2+:2 63.61 Q A E I 126.24 1.91 103.55 22.75 H4 H4 H14 H14 A A A A 32 33 141 145
4 H4E0T0C0D0 nnnhhl 2:1+1 46.84 Q A V I 126.24 1.91 36.48 22.75 H4 H4 H4 H14 A A A A 32 33 36 145
3 H3E0T0C0D0 hhl 2:1 72.10 Q R V 126.24 53.59 36.48 H4 H4 H4 A A A 32 35 36
4 H4E0T0C0D0 nnnhhl 2:1+1 7.23 L A C L 4.40 1.91 21.04 1.55 H2 H4 H4 H4 A A A A 12 33 34 37
4 H4E0T0C0D0 nnnnnh :2+1+1 6.17 L A L W 4.40 1.91 1.55 16.82 H2 H4 H4 H14 A A A A 12 33 37 140
4 H4E0T0C0D0 nnnhhl 2:1+1 10.01 A V L F 1.91 36.48 1.55 0.12 H4 H4 H4 H14 A A A A 33 36 37 144
4 H4E0T0C0D0 hnnnnh :2+:2 5.10 A L W F 1.91 1.55 16.82 0.12 H4 H4 H14 H14 A A A A 33 37 140 144
4 H4E0T0C0D0 nnnhhl 2:1+1 36.26 A W E I 1.91 16.82 103.55 22.75 H4 H14 H14 H14 A A A A 33 140 141 145
4 H4E0T0C0D0 nnnhhl 2:1+1 10.40 A W F I 1.91 16.82 0.12 22.75 H4 H14 H14 H14 A A A A 33 140 144 145
4 H4E0T0C0D0 lnnnnh 2+:2 15.31 A V F I 1.91 36.48 0.12 22.75 H4 H4 H14 H14 A A A A 33 36 144 145
4 H4E0T0C0D0 nnnhhl 2:1+1 16.00 L C L Q 4.40 21.04 1.55 37.01 H2 H4 H4 H4 A A A A 12 34 37 38
3 H3E0T0C0D0 hhl 2:1 37.21 C R Q 21.04 53.59 37.01 H4 H4 H4 A A A 34 35 38
3 H3E0T0C0D0 hhl 2:1 96.53 R Q R 53.59 37.01 198.99 H4 H4 H4 A A A 35 38 39
3 H3E0T0C0D0 hhl 2:1 96.35 R V R 53.59 36.48 198.99 H4 H4 H4 A A A 35 36 39
4 H4E0T0C0D0 nnnhhl 2:1+1 14.88 V L V F 36.48 1.55 21.36 0.12 H4 H4 H4 H14 A A A A 36 37 40 144
4 H4E0T0C0D0 hnnnnh :2+:2 33.96 V V F F 36.48 21.36 0.12 77.88 H4 H4 H14 H14 A A A A 36 40 144 148
3 H3E0T0C0D0 hhl 2:1 85.61 V R V 36.48 198.99 21.36 H4 H4 H4 A A A 36 39 40
4 H4E0T0C0D0 nnnhhl 2:1+1 34.31 V F I F 36.48 0.12 22.75 77.88 H4 H14 H14 H14 A A A A 36 144 145 148
4 H4E0T0C0D0 lnnnnh 2+:2 10.91 L Y L Q 4.40 0.70 1.55 37.01 H2 H2 H4 H4 A A A A 12 16 37 38
4 H4E0T0C0D0 nnnhhl 2:1+1 9.81 Y L Q A 0.70 1.55 37.01 0.00 H2 H4 H4 H4 A A A A 16 37 38 41
4 H4E0T0C0D0 nnnhhl 2:1+1 22.47 Y Q A F 0.70 37.01 0.00 52.16 H2 H4 H4 H4 A A A A 16 38 41 42
3 H3E0T0C0D0 hhl 2:1 102.18 R F S 198.99 52.16 55.38 H4 H4 H4 A A A 39 42 43
3 H3E0T0C0D0 hhl 2:1 91.91 R V S 198.99 21.36 55.38 H4 H4 H4 A A A 39 40 43
4 H4E0T0C0D0 nnnhhl 2:1+1 8.30 V A V V 21.36 0.00 10.28 1.57 H4 H4 H4 H10 A A A A 40 41 44 90
4 H4E0T0C0D0 nnnhhl 2:1+1 6.12 L V A V 1.55 21.36 0.00 1.57 H4 H4 H4 H10 A A A A 37 40 41 90
4 H4E0T0C0D0 nnnnnh :2+1+1 6.15 L V V F 1.55 21.36 1.57 0.12 H4 H4 H10 H14 A A A A 37 40 90 144
4 H4E0T0C0D0 nnnnnn 1+1+1+1 11.07 V V F F 21.36 1.57 0.12 21.21 H4 H10 H14 H17 A A A B 40 90 144 145
3 H3E0T0C0D0 hhl 2:1 29.01 V S V 21.36 55.38 10.28 H4 H4 H4 A A A 40 43 44
4 H4E0T0C0D0 nnnnnh :2+1+1 30.14 V F F F 21.36 0.12 77.88 21.21 H4 H14 H14 H17 A A A B 40 144 148 145
4 H4E0T0C0D0 nnnnnh :2+1+1 45.54 V F F H 21.36 77.88 21.21 61.70 H4 H14 H17 H17 A A B B 40 148 145 149
4 H4E0T0C0D0 hhhlhh 2:1:1 51.93 F Q K E 52.16 0.00 107.98 47.57 H4 H4 H4 H4 A A A A 42 45 46 49
4 H4E0T0C0D0 nnnhhh :3+1 40.43 F Q E K 52.16 0.00 47.57 61.98 H4 H4 H4 H10 A A A A 42 45 49 101
4 H4E0T0C0D0 nnnhhl 2:1+1 13.21 Y A F Q 0.70 0.00 52.16 0.00 H2 H4 H4 H4 A A A A 16 41 42 45
3 H3E0T0C0D0 hhl 2:1 71.84 F S K 52.16 55.38 107.98 H4 H4 H4 A A A 42 43 46
3 H3E0T0C0D0 hhl 2:1 71.58 S K E 55.38 107.98 51.38 H4 H4 H4 A A A 43 46 47
3 H3E0T0C0D0 hhl 2:1 39.01 S V E 55.38 10.28 51.38 H4 H4 H4 A A A 43 44 47
4 H4E0T0C0D0 nnnhhl 2:1+1 2.68 V Q V A 10.28 0.00 0.29 0.14 H4 H4 H4 H10 A A A A 44 45 48 94
4 H4E0T0C0D0 nnnhhl 2:1+1 2.60 A V Q A 0.00 10.28 0.00 0.14 H4 H4 H4 H10 A A A A 41 44 45 94
4 H4E0T0C0D0 nnnhhl 2:1+1 3.11 V V T A 10.28 1.57 0.46 0.14 H4 H10 H10 H10 A A A A 44 90 91 94
4 H4E0T0C0D0 hnnnnh :2+:2 3.00 A V V A 0.00 10.28 1.57 0.14 H4 H4 H10 H10 A A A A 41 44 90 94
4 H4E0T0C0D0 nnnnnh :2+1+1 2.74 V T A L 10.28 0.46 0.14 0.08 H4 H10 H10 H17 A A A B 44 91 94 138
4 H4E0T0C0D0 nnnnnh :2+1+1 2.70 V V A L 10.28 0.29 0.14 0.08 H4 H4 H10 H17 A A A B 44 48 94 138
4 H4E0T0C0D0 nnnhhl 2:1+1 17.38 V E V I 10.28 51.38 0.29 7.57 H4 H4 H4 H17 A A A B 44 47 48 141
4 H4E0T0C0D0 nnnnnh :2+1+1 4.60 V T L I 10.28 0.46 0.08 7.57 H4 H10 H17 H17 A A B B 44 91 138 141
4 H4E0T0C0D0 hnnnnh :2+:2 4.55 V V L I 10.28 0.29 0.08 7.57 H4 H4 H17 H17 A A B B 44 48 138 141
4 H4E0T0C0D0 nnnnnh :2+1+1 0.21 Y A Q A 0.70 0.00 0.00 0.14 H2 H4 H4 H10 A A A A 16 41 45 94
4 H4E0T0C0D0 nnnnnh :2+1+1 0.21 Y Q A G 0.70 0.00 0.14 0.00 H2 H4 H10 H10 A A A A 16 45 94 97
4 H4E0T0C0D0 hnnnnh :2+:2 0.39 Q V A V 0.00 0.29 0.14 1.15 H4 H4 H10 H10 A A A A 45 48 94 98
4 H4E0T0C0D0 nnnhhl 2:1+1 0.32 Q A G V 0.00 0.14 0.00 1.15 H4 H10 H10 H10 A A A A 45 94 97 98
4 H4E0T0C0D0 nnnhhl 2:1+1 12.25 Q V E V 0.00 0.29 47.57 1.15 H4 H4 H4 H10 A A A A 45 48 49 98
4 H4E0T0C0D0 hnnnnh :2+:2 27.67 Q E V K 0.00 47.57 1.15 61.98 H4 H4 H10 H10 A A A A 45 49 98 101
4 H4E0T0C0D0 nnnhhl 2:1+1 15.78 Q G V K 0.00 0.00 1.15 61.98 H4 H10 H10 H10 A A A A 45 97 98 101
3 H3E0T0C0D0 hhl 2:1 106.17 K E K 107.98 47.57 162.97 H4 H4 H4 A A A 46 49 50
3 H3E0T0C0D0 hhl 2:1 107.44 K E K 107.98 51.38 162.97 H4 H4 H4 A A A 46 47 50
4 H4E0T0C0D0 nnnhhl 2:1+1 45.84 E V N K 51.38 0.29 86.16 45.54 H4 H4 H4 H17 A A A B 47 48 51 137
4 H4E0T0C0D0 lnnnnh 2+:2 26.20 E V K I 51.38 0.29 45.54 7.57 H4 H4 H17 H17 A A B B 47 48 137 141
3 H3E0T0C0D0 hhl 2:1 100.17 E K N 51.38 162.97 86.16 H4 H4 H4 A A A 47 50 51
5 H4E0T0C1D0 lhnnhnnnnn 2:1+1+1 11.28 V L I K L 0.29 10.47 0.01 45.54 0.08 H4 C5 H17 H17 H17 A A B B B 48 52 134 137 138
4 H4E0T0C0D0 nnnnnh :2+1+1 0.27 V F I L 0.29 0.69 0.01 0.08 H4 H10 H17 H17 A A B B 48 95 134 138
4 H4E0T0C0D0 lnnnnn 2+1+1 0.30 V A F L 0.29 0.14 0.69 0.08 H4 H10 H10 H17 A A A B 48 94 95 138
4 H4E0T0C0D0 nnnhhl 2:1+1 13.37 V K L I 0.29 45.54 0.08 7.57 H4 H17 H17 H17 A B B B 48 137 138 141
4 H3E0T0C1D0 nnnlnh 2:1+1 35.62 V N L K 0.29 86.16 10.47 45.54 H4 H4 C5 H17 A A A B 48 51 52 137
4 H4E0T0C0D0 nnnnnh :2+1+1 3.11 V L F V 0.29 10.30 0.69 1.15 H4 H6 H10 H10 A A A A 48 56 95 98
4 H4E0T0C0D0 nnnnnn 1+1+1+1 2.82 V L F I 0.29 10.30 0.69 0.01 H4 H6 H10 H17 A A A B 48 56 95 134
4 H3E0T0C1D0 nnnnnn 1+1+1+1 5.27 V L L I 0.29 10.47 10.30 0.01 H4 C5 H6 H17 A A A B 48 52 56 134
4 H4E0T0C0D0 lnnnnn 2+1+1 14.83 V E L V 0.29 47.57 10.30 1.15 H4 H4 H6 H10 A A A A 48 49 56 98
4 H4E0T0C0D0 nnnhhl 2:1+1 0.57 V A F V 0.29 0.14 0.69 1.15 H4 H10 H10 H10 A A A A 48 94 95 98
3 H2E0T0C1D0 nnl 2+1 58.11 N L Y 86.16 10.47 77.69 H4 C5 H6 A A A 51 52 55
4 H3E0T0C1D0 lnnnnn 2+1+1 39.28 L Y Q I 10.47 77.69 68.94 0.01 C5 H6 H17 H17 A A B B 52 55 133 134
4 H3E0T0C1D0 nnnhhl 2:1+1 31.24 L Q I K 10.47 68.94 0.01 45.54 C5 H17 H17 H17 A B B B 52 133 134 137
4 H3E0T0C1D0 lnnnnn 2+1+1 24.62 L Y L I 10.47 77.69 10.30 0.01 C5 H6 H6 H17 A A A B 52 55 56 134
3 H2E0T0C1D0 lnl 3 56.29 L S Y 10.47 80.70 77.69 C5 H6 H6 A A A 52 54 55
3 H2E0T0C1D0 nhl 2:1 56.14 K L D 45.73 10.30 112.38 H6 H6 C7 A A A 53 56 57
3 H2E0T0C1D0 nnl 2+1 79.60 K S D 45.73 80.70 112.38 H6 H6 C7 A A A 53 54 57
3 H1E0T0C2D0 nnl 2+1 97.04 S D D 80.70 112.38 98.05 H6 C7 C7 A A A 54 57 58
3 H2E0T0C1D0 nnl 2+1 85.48 S Y D 80.70 77.69 98.05 H6 H6 C7 A A A 54 55 58
4 H2E0T0C2D0 lnnnnn 2+1+1 55.94 Y D F A 77.69 98.05 34.51 13.49 H6 C7 C7 H17 A A A B 55 58 59 130
4 H3E0T0C1D0 nnnnnh :2+1+1 31.42 Y F A I 77.69 34.51 13.49 0.01 H6 C7 H17 H17 A A B B 55 59 130 134
4 H3E0T0C1D0 nnnlnh 2:1+1 68.27 Y R A Q 77.69 112.96 13.49 68.94 H6 C16 H17 H17 A B B B 55 129 130 133
4 H4E0T0C0D0 nnnhhl 2:1+1 40.03 Y A Q I 77.69 13.49 68.94 0.01 H6 H17 H17 H17 A B B B 55 130 133 134
4 H3E0T0C1D0 lnnnnn 2+1+1 30.63 Y L F I 77.69 10.30 34.51 0.01 H6 H6 C7 H17 A A A B 55 56 59 134
4 H4E0T0C0D0 nnnhhl 2:1+1 7.59 L V L K 10.30 1.15 0.72 18.18 H6 H10 H10 H10 A A A A 56 98 99 102
3 H2E0T0C1D0 nnn 1+1+1 21.00 L F K 10.30 34.51 18.18 H6 C7 H10 A A A 56 59 102
3 H2E0T0C1D0 nnl 2+1 46.95 L D K 10.30 112.38 18.18 H6 C7 H10 A A A 56 57 102
4 H4E0T0C0D0 nnnhhl 2:1+1 3.22 L F V L 10.30 0.69 1.15 0.72 H6 H10 H10 H10 A A A A 56 95 98 99
5 H2E0T0C3D0 llnnlnnnnh 3+:2 46.62 F H V K E 34.51 131.11 0.00 18.18 49.31 C7 C7 C7 H10 H10 A A A A A 59 60 61 102 106
4 H1E0T0C3D0 llnlnn 3+1 44.02 F H V I 34.51 131.11 0.00 10.45 C7 C7 C7 H8 A A A A 59 60 61 70
4 H3E0T0C1D0 nnnnnh :2+1+1 20.16 F I V E 34.51 10.45 0.00 35.70 C7 H8 H8 H17 A A A B 59 70 74 131
4 H3E0T0C1D0 nnnnnh :2+1+1 17.56 F V E I 34.51 0.00 35.70 0.01 C7 H8 H17 H17 A A B B 59 74 131 134
4 H3E0T0C1D0 nnnhhl 2:1+1 20.93 F A E I 34.51 13.49 35.70 0.01 C7 H17 H17 H17 A B B B 59 130 131 134
4 H1E0T0C3D0 llnlnn 3+1 52.62 H V E T 131.11 0.00 52.76 26.61 C7 C7 C7 H8 A A A A 60 61 62 66
4 H2E0T0C2D0 lnnnnh 2+:2 42.04 H V T I 131.11 0.00 26.61 10.45 C7 C7 H8 H8 A A A A 60 61 66 70
4 H1E0T0C3D0 llnlnn 3+1 58.30 H V E E 131.11 0.00 52.76 49.31 C7 C7 C7 H10 A A A A 60 61 62 106
5 H1E0T0C4D0 nnnnllnlnn 3+1+1 23.55 V E S L Q 0.00 52.76 32.36 0.00 32.61 C7 C7 C7 H10 C11 A A A A A 61 62 63 103 107
4 H2E0T0C2D0 lnnnnn 2+1+1 8.09 V S A L 0.00 32.36 0.00 0.00 C7 C7 H8 H10 A A A A 61 63 67 103
4 H3E0T0C1D0 nnnnnh :2+1+1 0.18 V A L L 0.00 0.00 0.72 0.00 C7 H8 H10 H10 A A A A 61 67 99 103
4 H3E0T0C1D0 nnnhhl 2:1+1 4.72 V L K L 0.00 0.72 18.18 0.00 C7 H10 H10 H10 A A A A 61 99 102 103
4 H3E0T0C1D0 nnnhhl 2:1+1 16.87 V K L E 0.00 18.18 0.00 49.31 C7 H10 H10 H10 A A A A 61 102 103 106
5 H2E0T0C3D0 lnnnnnnnhl 2+2+1 26.94 V E L E Q 0.00 52.76 0.00 49.31 32.61 C7 C7 H10 H10 C11 A A A A A 61 62 103 106 107
4 H2E0T0C2D0 lnnnnl 2+2 14.74 V S T A 0.00 32.36 26.61 0.00 C7 C7 H8 H8 A A A A 61 63 66 67
4 H1E0T0C3D0 llnlnn 3+1 27.93 V E S T 0.00 52.76 32.36 26.61 C7 C7 C7 H8 A A A A 61 62 63 66
4 H3E0T0C1D0 nnnhhl 2:1+1 9.27 V T A I 0.00 26.61 0.00 10.45 C7 H8 H8 H8 A A A A 61 66 67 70
4 H3E0T0C1D0 nnnnnh :2+1+1 2.79 V A I L 0.00 0.00 10.45 0.72 C7 H8 H8 H10 A A A A 61 67 70 99
4 H0E0T0C4D0 llnlnn 3+1 74.17 E Q I A 52.76 32.61 145.40 65.91 C7 C11 C11 C11 A A A A 62 107 108 109
4 H3E0T0C1D0 nnnlnh 2:1+1 20.42 S I A L 32.36 49.33 0.00 0.00 C7 H8 H8 H10 A A A A 63 64 67 103
4 H2E0T0C2D0 lnnnnn 2+1+1 28.57 S I L Q 32.36 49.33 0.00 32.61 C7 H8 H10 C11 A A A A 63 64 103 107
3 H2E0T0C1D0 lll 3 50.40 S I D 32.36 49.33 69.50 C7 H8 H8 A A A 63 64 65
3 H2E0T0C1D0 lnl 3 42.82 S D T 32.36 69.50 26.61 C7 H8 H8 A A A 63 65 66
5 H3E0T0C2D0 nnnnnnnnnn 1+1+1+1+1 21.00 I L Q D A 49.33 0.00 32.61 22.76 0.29 H8 H10 C11 C11 H12 A A A A A 64 103 107 111 114
5 H4E0T0C1D0 hnnnnnnnnn :2+1+1+1 27.13 I L D A Q 49.33 0.00 22.76 0.29 63.25 H8 H10 C11 H12 H12 A A A A A 64 103 111 114 117
5 H5E0T0C0D0 lhnnhnnnnn 2:1+1+1 22.58 I L A Q V 49.33 0.00 0.29 63.25 0.01 H8 H10 H12 H12 H12 A A A A A 64 103 114 117 118
4 H4E0T0C0D0 nnnnnh :2+1+1 12.33 I A L V 49.33 0.00 0.00 0.01 H8 H8 H10 H12 A A A A 64 67 103 118
4 H4E0T0C0D0 nnnhhl 2:1+1 41.67 I A R F 49.33 0.00 98.62 18.73 H8 H8 H8 H12 A A A A 64 67 68 121
3 H3E0T0C0D0 hhl 2:1 72.48 I D R 49.33 69.50 98.62 H8 H8 H8 A A A 64 65 68
4 H4E0T0C0D0 nnnhhl 2:1+1 32.83 I Q V F 49.33 63.25 0.01 18.73 H8 H12 H12 H12 A A A A 64 117 118 121
4 H4E0T0C0D0 hnnnnh :2+:2 17.02 I A V F 49.33 0.00 0.01 18.73 H8 H8 H12 H12 A A A A 64 67 118 121
3 H3E0T0C0D0 hhl 2:1 77.46 D R I 69.50 98.62 64.25 H8 H8 H8 A A A 65 68 69
3 H3E0T0C0D0 hhl 2:1 53.45 D T I 69.50 26.61 64.25 H8 H8 H8 A A A 65 66 69
3 H3E0T0C0D0 hhl 2:1 33.77 T I I 26.61 64.25 10.45 H8 H8 H8 A A A 66 69 70
4 H4E0T0C0D0 nnnhhl 2:1+1 2.79 A I F L 0.00 10.45 0.01 0.72 H8 H8 H8 H10 A A A A 67 70 71 99
4 H4E0T0C0D0 nnnnnh :2+1+1 4.87 A F L F 0.00 0.01 0.72 18.73 H8 H8 H10 H12 A A A A 67 71 99 121
4 H4E0T0C0D0 nnnnnh :2+1+1 0.18 A L L V 0.00 0.72 0.00 0.01 H8 H10 H10 H12 A A A A 67 99 103 118
4 H4E0T0C0D0 nnnnnh :2+1+1 4.87 A L V F 0.00 0.72 0.01 18.73 H8 H10 H12 H12 A A A A 67 99 118 121
4 H4E0T0C0D0 nnnhhl 2:1+1 29.34 A R F F 0.00 98.62 0.01 18.73 H8 H8 H8 H12 A A A A 67 68 71 121
4 H4E0T0C0D0 nnnhhl 2:1+1 38.38 R F N F 98.62 0.01 36.14 18.73 H8 H8 H8 H12 A A A A 68 71 72 121
3 H3E0T0C0D0 hhl 2:1 66.34 R I N 98.62 64.25 36.14 H8 H8 H8 A A A 68 69 72
3 H3E0T0C0D0 hhl 2:1 59.28 I N Q 64.25 36.14 77.44 H8 H8 H8 A A A 69 72 73
3 H3E0T0C0D0 hhl 2:1 50.71 I I Q 64.25 10.45 77.44 H8 H8 H8 A A A 69 70 73
4 H4E0T0C0D0 nnnhhl 2:1+1 30.90 I Q V E 10.45 77.44 0.00 35.70 H8 H8 H8 H17 A A A B 70 73 74 131
4 H4E0T0C0D0 nnnhhl 2:1+1 2.79 I F V F 10.45 0.01 0.00 0.69 H8 H8 H8 H10 A A A A 70 71 74 95
4 H4E0T0C0D0 lnnnnh 2+:2 2.97 I F F L 10.45 0.01 0.69 0.72 H8 H8 H10 H10 A A A A 70 71 95 99
4 H4E0T0C0D0 hnnnnh :2+:2 0.17 F M I F 0.01 0.00 0.00 0.69 H8 H8 H10 H10 A A A A 71 75 92 95
4 H4E0T0C0D0 nnnnnh :2+1+1 3.47 F M I F 0.01 0.00 0.00 13.88 H8 H8 H10 H12 A A A A 71 75 92 125
4 H4E0T0C0D0 nnnhhl 2:1+1 12.51 F N M F 0.01 36.14 0.00 13.88 H8 H8 H8 H12 A A A A 71 72 75 125
4 H4E0T0C0D0 nnnhhl 2:1+1 0.17 F V M F 0.01 0.00 0.00 0.69 H8 H8 H8 H10 A A A A 71 74 75 95
4 H4E0T0C0D0 nnnhhl 2:1+1 0.19 F I F G 0.01 0.00 0.69 0.05 H8 H10 H10 H10 A A A A 71 92 95 96
4 H4E0T0C0D0 nnnnnh :2+1+1 0.45 F I G V 0.01 0.00 0.05 1.75 H8 H10 H10 H12 A A A A 71 92 96 122
4 H4E0T0C0D0 nnnhhl 2:1+1 0.37 F F G L 0.01 0.69 0.05 0.72 H8 H10 H10 H10 A A A A 71 95 96 99
4 H4E0T0C0D0 nnnnnh :2+1+1 4.88 F G L F 0.01 0.05 0.72 18.73 H8 H10 H10 H12 A A A A 71 96 99 121
4 H4E0T0C0D0 lnnnnn 2+1+1 5.13 F G F V 0.01 0.05 18.73 1.75 H8 H10 H12 H12 A A A A 71 96 121 122
4 H4E0T0C0D0 nnnhhl 2:1+1 8.59 F F V F 0.01 18.73 1.75 13.88 H8 H12 H12 H12 A A A A 71 121 122 125
4 H4E0T0C0D0 lnnnnh 2+:2 17.19 F N F F 0.01 36.14 18.73 13.88 H8 H8 H12 H12 A A A A 71 72 121 125
4 H4E0T0C0D0 nnnnnh :2+1+1 3.91 F I V F 0.01 0.00 1.75 13.88 H8 H10 H12 H12 A A A A 71 92 122 125
4 H4E0T0C0D0 nnnhhl 2:1+1 38.11 N M E F 36.14 0.00 102.43 13.88 H8 H8 H8 H12 A A A A 72 75 76 125
3 H3E0T0C0D0 hhl 2:1 72.00 N Q E 36.14 77.44 102.43 H8 H8 H8 A A A 72 73 76
4 H4E0T0C0D0 nnnhhl 2:1+1 46.14 Q V K E 77.44 0.00 71.44 35.70 H8 H8 H8 H17 A A A B 73 74 77 131
3 H3E0T0C0D0 hhl 2:1 83.77 Q E K 77.44 102.43 71.44 H8 H8 H8 A A A 73 76 77
4 H4E0T0C0D0 nnnhhl 2:1+1 17.95 V K E A 0.00 71.44 0.00 0.37 H8 H8 H8 H17 A A A B 74 77 78 135
4 H4E0T0C0D0 hnnnnh :2+:2 26.88 V K E A 0.00 71.44 35.70 0.37 H8 H8 H17 H17 A A B B 74 77 131 135
4 H4E0T0C0D0 nnnhhl 2:1+1 9.02 V E I A 0.00 35.70 0.01 0.37 H8 H17 H17 H17 A B B B 74 131 134 135
4 H4E0T0C0D0 nnnhhl 2:1+1 0.12 V I A L 0.00 0.01 0.37 0.08 H8 H17 H17 H17 A B B B 74 134 135 138
4 H4E0T0C0D0 hnnnnh :2+:2 0.11 V E A L 0.00 0.00 0.37 0.08 H8 H8 H17 H17 A A B B 74 78 135 138
4 H4E0T0C0D0 lnnnnn 2+1+1 0.19 V M F L 0.00 0.00 0.69 0.08 H8 H8 H10 H17 A A A B 74 75 95 138
4 H4E0T0C0D0 nnnnnh :2+1+1 0.19 V F I L 0.00 0.69 0.01 0.08 H8 H10 H17 H17 A A B B 74 95 134 138
4 H4E0T0C0D0 nnnhhl 2:1+1 0.02 V M E L 0.00 0.00 0.00 0.08 H8 H8 H8 H17 A A A B 74 75 78 138
5 H5E0T0C0D0 lnnnnnnlhh 2:1+2 3.59 M E F T I 0.00 0.00 17.50 0.46 0.00 H8 H8 H8 H10 H10 A A A A A 75 78 79 91 92
4 H4E0T0C0D0 nnnnnh :2+1+1 7.85 M F I F 0.00 17.50 0.00 13.88 H8 H8 H10 H12 A A A A 75 79 92 125
4 H4E0T0C0D0 nnnhhl 2:1+1 33.45 M E F F 0.00 102.43 17.50 13.88 H8 H8 H8 H12 A A A A 75 76 79 125
4 H4E0T0C0D0 nnnhhl 2:1+1 0.29 M T I F 0.00 0.46 0.00 0.69 H8 H10 H10 H10 A A A A 75 91 92 95
4 H4E0T0C0D0 nnnnnh :2+1+1 0.31 M T F L 0.00 0.46 0.69 0.08 H8 H10 H10 H17 A A A B 75 91 95 138
4 H4E0T0C0D0 nnnnnh :2+1+1 0.14 M E T L 0.00 0.00 0.46 0.08 H8 H8 H10 H17 A A A B 75 78 91 138
3 H3E0T0C0D0 hhl 2:1 95.15 E K E 102.43 71.44 111.59 H8 H8 H8 A A A 76 77 80
4 H4E0T0C0D0 nnnhhl 2:1+1 40.79 K E V A 71.44 35.70 55.64 0.37 H8 H17 H17 H17 A B B B 77 131 132 135
4 H4E0T0C0D0 nnnhhl 2:1+1 66.14 K V A R 71.44 55.64 0.37 137.09 H8 H17 H17 H17 A B B B 77 132 135 136
4 H4E0T0C0D0 lnnnnh 2+:2 29.45 K E A Q 71.44 0.00 0.37 45.97 H8 H8 H17 H17 A A B B 77 78 135 139
4 H4E0T0C0D0 nnnhhl 2:1+1 63.72 K A R Q 71.44 0.37 137.09 45.97 H8 H17 H17 H17 A B B B 77 135 136 139
4 H4E0T0C0D0 lhnlnn 3+1 57.25 K E E Q 71.44 0.00 111.59 45.97 H8 H8 H8 H17 A A A B 77 78 80 139
5 H5E0T0C0D0 lnnnnnnlhh 2:1+2 6.87 E F R T I 0.00 17.50 16.41 0.46 0.00 H8 H8 H10 H10 H10 A A A A A 78 79 88 91 92
4 H4E0T0C0D0 lhnlnn 3+1 26.90 E F D R 0.00 17.50 73.68 16.41 H8 H8 H8 H10 A A A A 78 79 81 88
4 H4E0T0C0D0 nnnnnh :2+1+1 34.02 E D R Q 0.00 73.68 16.41 45.97 H8 H8 H10 H17 A A A B 78 81 88 139
4 H4E0T0C0D0 nnnnnh :2+1+1 15.82 E R Q A 0.00 16.41 45.97 0.91 H8 H10 H17 H17 A A B B 78 88 139 142
4 H4E0T0C0D0 nnnnnh :2+1+1 4.45 E R T A 0.00 16.41 0.46 0.91 H8 H10 H10 H17 A A A B 78 88 91 142
4 H4E0T0C0D0 lhnlnn 3+1 57.81 E E D Q 0.00 111.59 73.68 45.97 H8 H8 H8 H17 A A A B 78 80 81 139
4 H4E0T0C0D0 nnnhhl 2:1+1 11.61 E A L Q 0.00 0.37 0.08 45.97 H8 H17 H17 H17 A B B B 78 135 138 139
4 H4E0T0C0D0 nnnhhl 2:1+1 11.74 E L Q A 0.00 0.08 45.97 0.91 H8 H17 H17 H17 A B B B 78 138 139 142
4 H4E0T0C0D0 nnnnnh :2+1+1 0.36 E T L A 0.00 0.46 0.08 0.91 H8 H10 H17 H17 A A B B 78 91 138 142
4 H1E0T0C3D0 llnlnn 3+1 50.49 F G I I 17.50 51.36 87.92 45.17 H8 C9 C9 C9 A A A A 79 82 83 84
4 H2E0T0C2D0 lnnnnn 2+1+1 41.75 F I I R 17.50 87.92 45.17 16.41 H8 C9 C9 H10 A A A A 79 83 84 88
4 H3E0T0C1D0 lnnnnn 2+1+1 19.80 F I R I 17.50 45.17 16.41 0.12 H8 C9 H10 H10 A A A A 79 84 88 89
4 H3E0T0C1D0 nnnnnn 1+1+1+1 15.98 F I I T 17.50 45.17 0.12 1.14 H8 C9 H10 H12 A A A A 79 84 89 130
4 H3E0T0C1D0 lnnnnn 2+1+1 29.70 F I N T 17.50 45.17 54.98 1.14 H8 C9 H12 H12 A A A A 79 84 129 130
4 H2E0T0C2D0 llnlnl 4 57.62 F D G I 17.50 73.68 51.36 87.92 H8 H8 C9 C9 A A A A 79 81 82 83
4 H3E0T0C1D0 lnnlnn 3+1 48.88 F D I R 17.50 73.68 87.92 16.41 H8 H8 C9 H10 A A A A 79 81 83 88
5 H5E0T0C0D0 lhnnhnnnnn 2:1+1+1 17.50 F I F N T 17.50 0.00 13.88 54.98 1.14 H8 H10 H12 H12 H12 A A A A A 79 92 125 129 130
4 H4E0T0C0D0 nnnnnh :2+1+1 4.69 F I I T 17.50 0.12 0.00 1.14 H8 H10 H10 H12 A A A A 79 89 92 130
4 H4E0T0C0D0 nnnhhl 2:1+1 8.51 F R I I 17.50 16.41 0.12 0.00 H8 H10 H10 H10 A A A A 79 88 89 92
4 H1E0T0C3D0 llnlnn 3+1 41.34 I I N R 87.92 45.17 15.88 16.41 C9 C9 C9 H10 A A A A 83 84 85 88
4 H2E0T0C2D0 lnnnnl 2+2 19.40 I N R I 45.17 15.88 16.41 0.12 C9 C9 H10 H10 A A A A 84 85 88 89
4 H2E0T0C2D0 lnnnnn 2+1+1 27.25 I N I W 45.17 15.88 0.12 47.82 C9 C9 H10 H12 A A A A 84 85 89 133
4 H3E0T0C1D0 nnnnnh :2+1+1 23.56 I I T W 45.17 0.12 1.14 47.82 C9 H10 H12 H12 A A A A 84 89 130 133
4 H3E0T0C1D0 llnlnn 3+1 22.90 N W G H 15.88 10.36 1.44 63.92 C9 H10 H10 H17 A A A B 85 86 87 146
4 H3E0T0C1D0 nnnlnh 2:1+1 18.55 N W I W 15.88 10.36 0.12 47.82 C9 H10 H10 H12 A A A A 85 86 89 133
4 H3E0T0C1D0 lnnlnn 3+1 8.66 N G R A 15.88 1.44 16.41 0.91 C9 H10 H10 H17 A A A B 85 87 88 142
4 H3E0T0C1D0 lnnnnn 2+1+1 21.01 N R A D 15.88 16.41 0.91 50.84 C9 H10 H17 H17 A A B B 85 88 142 143
4 H3E0T0C1D0 nnnhhl 2:1+1 32.89 N A D H 15.88 0.91 50.84 63.92 C9 H17 H17 H17 A B B B 85 142 143 146
4 H3E0T0C1D0 lnnnnh 2+:2 20.54 N G A H 15.88 1.44 0.91 63.92 C9 H10 H17 H17 A A B B 85 87 142 146
5 H5E0T0C0D0 lhhnhhnlnn 2:2+1 10.48 W G W G F 10.36 18.44 16.82 6.65 0.12 H10 H14 H14 H14 H14 A A A A A 86 139 140 143 144
4 H4E0T0C0D0 nnnhhl 2:1+1 17.27 W G F K 10.36 6.65 0.12 51.94 H10 H14 H14 H14 A A A A 86 143 144 147
4 H4E0T0C0D0 nnnnnh :2+1+1 8.31 W V F F 10.36 1.57 0.12 21.21 H10 H10 H14 H17 A A A B 86 90 144 145
4 H4E0T0C0D0 nnnnnh :2+1+1 20.91 W F K F 10.36 0.12 51.94 21.21 H10 H14 H14 H17 A A A B 86 144 147 145
4 H4E0T0C0D0 lnnnnh 2+:2 15.48 W I W I 10.36 0.12 47.82 3.63 H10 H10 H12 H12 A A A A 86 89 133 134
4 H4E0T0C0D0 nnnnnh :2+1+1 7.73 W I I W 10.36 0.12 3.63 16.82 H10 H10 H12 H14 A A A A 86 89 134 140
3 H3E0T0C0D0 hhl 2:1 4.02 W I V 10.36 0.12 1.57 H10 H10 H10 A A A 86 89 90
4 H3E0T0C1D0 lnnnnn 2+1+1 30.01 W W I N 10.36 47.82 3.63 58.22 H10 H12 H12 C13 A A A A 86 133 134 137
4 H4E0T0C0D0 lnnnnn 2+1+1 12.31 W I G W 10.36 3.63 18.44 16.82 H10 H12 H14 H14 A A A A 86 134 139 140
3 H2E0T0C1D0 nnn 1+1+1 25.08 W N G 10.36 58.22 6.65 H10 C13 H14 A A A 86 137 143
4 H4E0T0C0D0 nnnhhl 2:1+1 8.64 W G V F 10.36 1.44 1.57 21.21 H10 H10 H10 H17 A A A B 86 87 90 145
4 H4E0T0C0D0 lnnnnl 2+2 24.23 W G F H 10.36 1.44 21.21 63.92 H10 H10 H17 H17 A A B B 86 87 145 146
4 H4E0T0C0D0 lnnnnn 2+1+1 36.86 W K F H 10.36 51.94 21.21 63.92 H10 H14 H17 H17 A A B B 86 147 145 146
4 H4E0T0C0D0 nnnhhl 2:1+1 21.87 G A F H 1.44 0.91 21.21 63.92 H10 H17 H17 H17 A B B B 87 142 145 146
4 H4E0T0C0D0 nnnhhl 2:1+1 4.81 G R T A 1.44 16.41 0.46 0.91 H10 H10 H10 H17 A A A B 87 88 91 142
3 H3E0T0C0D0 hhl 2:1 1.16 G V T 1.44 1.57 0.46 H10 H10 H10 A A A 87 90 91
4 H4E0T0C0D0 nnnhhl 2:1+1 28.53 R Q A D 16.41 45.97 0.91 50.84 H10 H17 H17 H17 A B B B 88 139 142 143
4 H4E0T0C0D0 nnnhhl 2:1+1 2.25 T L I A 0.46 0.08 7.57 0.91 H10 H17 H17 H17 A B B B 91 138 141 142
4 H4E0T0C0D0 nnnhhl 2:1+1 0.34 T A F L 0.46 0.14 0.69 0.08 H10 H10 H10 H17 A A A B 91 94 95 138
3 H3E0T0C0D0 hhl 2:1 27.10 V K K 1.15 61.98 18.18 H10 H10 H10 A A A 98 101 102
4 H4E0T0C0D0 nnnhhl 2:1+1 0.18 L L L V 0.72 0.00 0.00 0.01 H10 H10 H10 H12 A A A A 99 100 103 118
4 H4E0T0C0D0 nnnhhl 2:1+1 0.20 G L L V 0.05 0.72 0.00 0.01 H10 H10 H10 H12 A A A A 96 99 100 118
4 H4E0T0C0D0 hnnnnh :2+:2 4.88 G L V F 0.05 0.72 0.01 18.73 H10 H10 H12 H12 A A A A 96 99 118 121
4 H4E0T0C0D0 hnnnnh :2+:2 0.07 L L A V 0.00 0.00 0.29 0.01 H10 H10 H12 H12 A A A A 100 103 114 118
4 H4E0T0C0D0 nnnhhl 2:1+1 6.00 L A Y V 0.00 0.29 23.69 0.01 H10 H12 H12 H12 A A A A 100 114 115 118
4 H4E0T0C0D0 nnnnnh :2+1+1 0.47 L G L V 1.81 0.05 0.00 0.01 H2 H10 H10 H12 A A A A 17 96 100 118
4 H4E0T0C0D0 nnnnnh :2+1+1 6.38 L L Y V 1.81 0.00 23.69 0.01 H2 H10 H12 H12 A A A A 17 100 115 118
4 H4E0T0C0D0 nnnhhl 2:1+1 0.47 L G G L 1.81 0.05 0.00 0.00 H2 H10 H10 H10 A A A A 17 96 97 100
4 H4E0T0C0D0 nnnhhl 2:1+1 21.11 L L K A 0.00 0.00 84.14 0.29 H10 H10 H10 H12 A A A A 100 103 104 114
4 H4E0T0C0D0 lnnnnh 2+:2 27.03 L K A Y 0.00 84.14 0.29 23.69 H10 H10 H12 H12 A A A A 100 104 114 115
3 H3E0T0C0D0 hhl 2:1 71.23 K K Q 61.98 18.18 133.54 H10 H10 H10 A A A 101 102 105
3 H3E0T0C0D0 hhl 2:1 93.22 K K Q 61.98 84.14 133.54 H10 H10 H10 A A A 101 104 105
3 H3E0T0C0D0 hhl 2:1 67.01 K Q E 18.18 133.54 49.31 H10 H10 H10 A A A 102 105 106
5 H3E0T0C2D0 nnnnnnnnnl 2+1+1+1 27.96 L K Q D A 0.00 84.14 32.61 22.76 0.29 H10 H10 C11 C11 H12 A A A A A 103 104 107 111 114
3 H1E0T0C2D0 nnl 2+1 78.24 K D V 84.14 22.76 127.82 H10 C11 C11 A A A 104 111 112
3 H2E0T0C1D0 nnn 1+1+1 78.55 K V Y 84.14 127.82 23.69 H10 C11 H12 A A A 104 112 115
3 H0E0T0C3D0 lnl 3 40.43 Q A D 32.61 65.91 22.76 C11 C11 C11 A A A 107 109 111
3 H0E0T0C3D0 lll 3 84.47 A L D 65.91 164.73 22.76 C11 C11 C11 A A A 109 110 111
3 H0E0T0C3D0 lll 3 105.10 L D V 164.73 22.76 127.82 C11 C11 C11 A A A 110 111 112
3 H0E0T0C3D0 lll 3 63.61 D V S 22.76 127.82 40.26 C11 C11 C11 A A A 111 112 113
3 H1E0T0C2D0 nnl 2+1 42.09 D S Q 22.76 40.26 63.25 C11 C11 H12 A A A 111 113 117
3 H1E0T0C2D0 lnl 3 63.92 V S Y 127.82 40.26 23.69 C11 C11 H12 A A A 112 113 115
3 H2E0T0C1D0 lnl 3 55.33 S Y K 40.26 23.69 102.03 C11 H12 H12 A A A 113 115 116
3 H2E0T0C1D0 nnl 2+1 68.51 S K Q 40.26 102.03 63.25 C11 H12 H12 A A A 113 116 117
4 H4E0T0C0D0 nnnhhl 2:1+1 6.38 L Y V S 1.81 23.69 0.01 0.00 H2 H12 H12 H12 A A A A 17 115 118 119
3 H3E0T0C0D0 hhl 2:1 70.52 K Q S 102.03 63.25 46.27 H12 H12 H12 A A A 116 117 120
3 H3E0T0C0D0 hhl 2:1 42.75 Q S F 63.25 46.27 18.73 H12 H12 H12 A A A 117 120 121
4 H4E0T0C0D0 nnnhhl 2:1+1 0.89 L V S V 1.81 0.01 0.00 1.75 H2 H12 H12 H12 A A A A 17 118 119 122
4 H4E0T0C0D0 nnnnnh :2+1+1 0.91 L G V V 1.81 0.05 0.01 1.75 H2 H10 H12 H12 A A A A 17 96 118 122
4 H4E0T0C0D0 nnnhhl 2:1+1 5.13 G V F V 0.05 0.01 18.73 1.75 H10 H12 H12 H12 A A A A 96 118 121 122
4 H4E0T0C0D0 hnnnnh :2+:2 0.97 A L S V 0.31 1.81 0.00 1.75 H2 H2 H12 H12 A A A A 13 17 119 122
4 H4E0T0C0D0 nnnhhl 2:1+1 0.98 A S V A 0.31 0.00 1.75 1.87 H2 H12 H12 H12 A A A A 13 119 122 123
3 H3E0T0C0D0 hhl 2:1 45.88 S A E 46.27 1.87 89.50 H12 H12 H12 A A A 120 123 124
3 H3E0T0C0D0 hhl 2:1 51.50 S F E 46.27 18.73 89.50 H12 H12 H12 A A A 120 121 124
3 H3E0T0C0D0 hhl 2:1 40.70 F E F 18.73 89.50 13.88 H12 H12 H12 A A A 121 124 125
4 H4E0T0C0D0 hnnnnh :2+:2 0.58 I A A I 0.12 0.31 1.87 0.00 H2 H2 H12 H12 A A A A 9 13 123 126
4 H4E0T0C0D0 nnnhhl 2:1+1 6.89 I A I M 0.12 1.87 0.00 25.59 H2 H12 H12 H12 A A A A 9 123 126 127
4 H4E0T0C0D0 nnnhhl 2:1+1 0.98 A V A I 0.31 1.75 1.87 0.00 H2 H12 H12 H12 A A A A 13 122 123 126
3 H3E0T0C0D0 hhl 2:1 72.71 E F N 89.50 13.88 114.74 H12 H12 H12 A A A 124 125 128
5 H5E0T0C0D0 lhhnhhnlnn 2:2+1 14.00 I F I N T 0.00 13.88 0.00 54.98 1.14 H10 H12 H12 H12 H12 A A A A A 92 125 126 129 130
4 H4E0T0C0D0 nnnhhl 2:1+1 3.91 I V F I 0.00 1.75 13.88 0.00 H10 H12 H12 H12 A A A A 92 122 125 126
3 H3E0T0C0D0 hhl 2:1 61.20 F N N 13.88 114.74 54.98 H12 H12 H12 A A A 125 128 129
4 H4E0T0C0D0 hhhlhh 2:1:1 57.14 M G E R 25.59 0.66 79.52 122.78 H12 H12 H12 H12 A A A A 127 131 132 135
3 H3E0T0C0D0 hhl 2:1 47.00 M N G 25.59 114.74 0.66 H12 H12 H12 A A A 127 128 131
4 H4E0T0C0D0 nnnhhl 2:1+1 6.59 I I M G 0.12 0.00 25.59 0.66 H2 H12 H12 H12 A A A A 9 126 127 131
4 H4E0T0C0D0 hnnnnh :2+:2 0.32 I I I T 0.12 0.00 0.00 1.14 H10 H10 H12 H12 A A A A 89 92 126 130
4 H4E0T0C0D0 nnnhhh :3+1 1.22 I I T I 0.12 0.00 1.14 3.63 H10 H12 H12 H12 A A A A 89 126 130 134
4 H4E0T0C0D0 hhhlhh 2:1:1 1.36 I T G I 0.00 1.14 0.66 3.63 H12 H12 H12 H12 A A A A 126 130 131 134
4 H4E0T0C0D0 nnnhhl 2:1+1 13.18 I T W I 0.12 1.14 47.82 3.63 H10 H12 H12 H12 A A A A 89 130 133 134
4 H4E0T0C0D0 nnnhhh :3+1 1.10 I I G I 0.12 0.00 0.66 3.63 H2 H12 H12 H12 A A A A 9 126 131 134
3 H3E0T0C0D0 hhl 2:1 108.12 E R Q 79.52 122.78 122.07 H12 H12 H12 A A A 132 135 136
3 H3E0T0C0D0 hhl 2:1 83.14 E W Q 79.52 47.82 122.07 H12 H12 H12 A A A 132 133 136
3 H2E0T0C1D0 nhl 2:1 76.04 W Q N 47.82 122.07 58.22 H12 H12 C13 A A A 133 136 137
4 H4E0T0C0D0 nnnnnh :2+1+1 5.14 I I I W 0.12 0.00 3.63 16.82 H10 H12 H12 H14 A A A A 89 126 134 140
4 H4E0T0C0D0 nnnnnh :2+1+1 5.14 I I I W 0.12 0.00 3.63 16.82 H2 H12 H12 H14 A A A A 9 126 134 140
4 H3E0T0C1D0 lnnnnl 2+2 45.63 I R G G 3.63 122.78 37.67 18.44 H12 H12 C13 H14 A A A A 134 135 138 139
3 H1E0T0C2D0 nnl 2+1 33.17 I N G 3.63 58.22 37.67 H12 C13 C13 A A A 134 137 138
3 H1E0T0C2D0 nnl 2+1 34.18 N G G 58.22 37.67 6.65 C13 C13 H14 A A A 137 138 143
4 H3E0T0C1D0 lnnhhl 2:2 45.61 G G D G 37.67 18.44 119.68 6.65 C13 H14 H14 H14 A A A A 138 139 142 143
3 H2E0T0C1D0 nnl 2+1 86.97 G E D 37.67 103.55 119.68 C13 H14 H14 A A A 138 141 142
4 H3E0T0C1D0 nnnhhl 2:1+1 84.98 E I K E 103.55 22.75 47.06 166.57 H14 H14 H14 C15 A A A A 141 145 146 149
3 H3E0T0C0D0 hhl 2:1 90.10 E D K 103.55 119.68 47.06 H14 H14 H14 A A A 141 142 146
3 H3E0T0C0D0 hhl 2:1 57.80 D G K 119.68 6.65 47.06 H14 H14 H14 A A A 142 143 146
3 H3E0T0C0D0 hhl 2:1 35.22 G K K 6.65 47.06 51.94 H14 H14 H14 A A A 143 146 147
4 H4E0T0C0D0 nnnhhl 2:1+1 37.79 F K F F 0.12 51.94 77.88 21.21 H14 H14 H14 H17 A A A B 144 147 148 145
3 H2E0T0C1D0 nhl 2:1 89.07 I F E 22.75 77.88 166.57 H14 H14 C15 A A A 145 148 149
4 H4E0T0C0D0 nnnhhl 2:1+1 49.69 K F H H 51.94 21.21 63.92 61.70 H14 H17 H17 H17 A B B B 147 145 146 149
4 H4E0T0C0D0 lnnnnh 2+:2 53.18 K F F H 51.94 77.88 21.21 61.70 H14 H14 H17 H17 A A B B 147 148 145 149
4 H3E0T0C1D0 nnnlnh 2:1+1 71.93 K H H T 51.94 63.92 61.70 110.16 H14 H17 H17 C18 A B B B 147 146 149 150
3 H2E0T0C1D0 lll 3 54.05 R A E 112.96 13.49 35.70 C16 H17 H17 B B B 129 130 131
3 H2E0T0C1D0 lnl 3 68.10 R E V 112.96 35.70 55.64 C16 H17 H17 B B B 129 131 132
3 H2E0T0C1D0 nnl 2+1 79.18 R V Q 112.96 55.64 68.94 C16 H17 H17 B B B 129 132 133
3 H3E0T0C0D0 hhl 2:1 87.22 V Q R 55.64 68.94 137.09 H17 H17 H17 B B B 132 133 136
3 H3E0T0C0D0 hhl 2:1 83.86 Q R K 68.94 137.09 45.54 H17 H17 H17 B B B 133 136 137
3 H3E0T0C0D0 hhl 2:1 83.15 R Q C 137.09 45.97 66.38 H17 H17 H17 B B B 136 139 140
3 H3E0T0C0D0 hhl 2:1 83.00 R K C 137.09 45.54 66.38 H17 H17 H17 B B B 136 137 140
4 H4E0T0C0D0 hhhlhh 2:1:1 50.81 K C I Q 45.54 66.38 7.57 83.76 H17 H17 H17 H17 B B B B 137 140 141 144
3 H3E0T0C0D0 hhl 2:1 54.40 Q C D 45.97 66.38 50.84 H17 H17 H17 B B B 139 140 143
3 H3E0T0C0D0 hhl 2:1 66.99 C D Q 66.38 50.84 83.76 H17 H17 H17 B B B 140 143 144
3 H3E0T0C0D0 hhl 2:1 37.51 I Q F 7.57 83.76 21.21 H17 H17 H17 B B B 141 144 145
3 H3E0T0C0D0 hhl 2:1 9.90 I A F 7.57 0.91 21.21 H17 H17 H17 B B B 141 142 145
3 H3E0T0C0D0 hhl 2:1 95.03 D H R 50.84 63.92 170.32 H17 H17 H17 B B B 143 146 147
3 H3E0T0C0D0 hhl 2:1 101.64 D Q R 50.84 83.76 170.32 H17 H17 H17 B B B 143 144 147
3 H3E0T0C0D0 hhl 2:1 131.01 Q R L 83.76 170.32 138.96 H17 H17 H17 B B B 144 147 148
3 H3E0T0C0D0 hhl 2:1 81.31 Q F L 83.76 21.21 138.96 H17 H17 H17 B B B 144 145 148
3 H3E0T0C0D0 hhl 2:1 73.96 F L H 21.21 138.96 61.70 H17 H17 H17 B B B 145 148 149
3 H2E0T0C1D0 nnl 2+1 114.80 H R T 63.92 170.32 110.16 H17 H17 C18 B B B 146 147 150
