# Supplementary material for: Characterizing the consensus residue specificity and surface of BCL-2 binding to BH3 ligands using the Knob-Socket model
Source: PLoS One. 2023 Feb 16;18(2):e0281463. doi: 10.1371/journal.pone.0281463 (PMC9934389; doi:10.1371/journal.pone.0281463)
Supplement: S1 File — (TGZ) [file pone.0281463.s008.tgz › BCL3_Bax_KS_files/2vog/f2vog.index]

1 1 A M C 1
2 2 A A H 2
3 3 A E H 2
4 4 A S H 2
5 5 A E H 2
6 6 A L H 2
7 7 A M H 2
8 8 A H H 2
9 9 A I H 2
10 10 A H H 2
11 11 A S H 2
12 12 A L H 2
13 13 A A H 2
14 14 A E H 2
15 15 A H H 2
16 16 A Y H 2
17 17 A L H 2
18 18 A Q H 2
19 19 A Y H 2
20 20 A V H 2
21 21 A L C 3
22 22 A Q C 3
23 23 A V C 3
24 24 A P C 3
25 31 A S C 3
26 32 A Q H 4
27 33 A A H 4
28 34 A C H 4
29 35 A R H 4
30 36 A V H 4
31 37 A L H 4
32 38 A Q H 4
33 39 A R H 4
34 40 A V H 4
35 41 A A H 4
36 42 A F H 4
37 43 A S H 4
38 44 A V H 4
39 45 A Q H 4
40 46 A K H 4
41 47 A E H 4
42 48 A V H 4
43 49 A E H 4
44 50 A K H 4
45 51 A N H 4
46 52 A L C 5
47 53 A K H 6
48 54 A S H 6
49 55 A Y H 6
50 56 A L H 6
51 57 A D C 7
52 58 A D C 7
53 59 A F C 7
54 60 A H C 7
55 61 A V C 7
56 62 A E C 7
57 63 A S C 7
58 64 A I H 8
59 65 A D H 8
60 66 A T H 8
61 67 A A H 8
62 68 A R H 8
63 69 A I H 8
64 70 A I H 8
65 71 A F H 8
66 72 A N H 8
67 73 A Q H 8
68 74 A V H 8
69 75 A M H 8
70 76 A E H 8
71 77 A K H 8
72 78 A E H 8
73 79 A F H 8
74 80 A E H 8
75 81 A D H 8
76 82 A G C 9
77 83 A I C 9
78 84 A I C 9
79 85 A N C 9
80 86 A W H 10
81 87 A G H 10
82 88 A R H 10
83 89 A I H 10
84 90 A V H 10
85 91 A T H 10
86 92 A I H 10
87 93 A F H 10
88 94 A A H 10
89 95 A F H 10
90 96 A G H 10
91 97 A G H 10
92 98 A V H 10
93 99 A L H 10
94 100 A L H 10
95 101 A K H 10
96 102 A K H 10
97 103 A L H 10
98 104 A K H 10
99 105 A Q H 10
100 106 A E H 10
101 107 A Q C 11
102 108 A I C 11
103 109 A A C 11
104 110 A L C 11
105 111 A D C 11
106 112 A V C 11
107 113 A S C 11
108 114 A A H 12
109 115 A Y H 12
110 116 A K H 12
111 117 A Q H 12
112 118 A V H 12
113 119 A S H 12
114 120 A S H 12
115 121 A F H 12
116 122 A V H 12
117 123 A A H 12
118 124 A E H 12
119 125 A F H 12
120 126 A I H 12
121 127 A M H 12
122 128 A N H 12
123 129 A N H 12
124 130 A T H 12
125 131 A G H 12
126 132 A E H 12
127 133 A W H 12
128 134 A I H 12
129 135 A R H 12
130 136 A Q H 12
131 137 A N C 13
132 138 A G C 13
133 139 A G H 14
134 140 A W H 14
135 141 A E H 14
136 142 A D H 14
137 143 A G H 14
138 144 A F H 14
139 145 A I H 14
140 146 A K H 14
141 147 A K H 14
142 148 A F H 14
143 149 A E C 15
144 129 B R C 16
145 130 B A H 17
146 131 B E H 17
147 132 B V H 17
148 133 B Q H 17
149 134 B I H 17
150 135 B A H 17
151 136 B R H 17
152 137 B K H 17
153 138 B L H 17
154 139 B Q H 17
155 140 B C H 17
156 141 B I H 17
157 142 B A H 17
158 143 B D H 17
159 144 B Q H 17
160 145 B F H 17
161 146 B H H 17
162 147 B R H 17
163 148 B L H 17
164 149 B H H 17
165 150 B T C 18
