# Supplementary material for: Characterizing the consensus residue specificity and surface of BCL-2 binding to BH3 ligands using the Knob-Socket model
Source: PLoS One. 2023 Feb 16;18(2):e0281463. doi: 10.1371/journal.pone.0281463 (PMC9934389; doi:10.1371/journal.pone.0281463)
Supplement: S1 File — (TGZ) [file pone.0281463.s008.tgz › BCL3_Bax_KS_files/2voi/f2voi.nomc.newann]

4 H4E0T0C0D0 nnnhhl 2:1+1 1.25 L A Y F 1.60 0.38 1.29 1.73 H2 H2 H2 H11 A A A A 12 13 16 93
4 H4E0T0C0D0 nnnnnh :2+1+1 1.75 L Y L F 1.60 1.29 2.37 1.73 H2 H2 H4 H11 A A A A 12 16 37 93
4 H4E0T0C0D0 nnnhhl 2:1+1 1.37 A Y L F 0.38 1.29 2.08 1.73 H2 H2 H2 H11 A A A A 13 16 17 93
4 H4E0T0C0D0 lnnnnh 2+:2 1.27 Y L F G 1.29 2.08 1.73 0.00 H2 H2 H11 H11 A A A A 16 17 93 97
4 H4E0T0C0D0 nnnnnh :2+1+1 1.35 Y L A F 1.29 2.37 0.00 1.73 H2 H4 H4 H11 A A A A 16 37 41 93
4 H4E0T0C0D0 lnnnnn 2+1+1 0.81 Y A F A 1.29 0.00 1.73 0.21 H2 H4 H11 H11 A A A A 16 41 93 94
4 H4E0T0C0D0 nnnhhl 2:1+1 0.81 Y F A G 1.29 1.73 0.21 0.00 H2 H11 H11 H11 A A A A 16 93 94 97
4 H4E0T0C0D0 nnnhhl 2:1+1 0.93 I L A F 0.00 1.60 0.38 1.73 H2 H2 H2 H11 A A A A 9 12 13 93
4 H4E0T0C0D0 nnnnnh :2+1+1 0.53 I A F I 0.00 0.38 1.73 0.00 H2 H2 H11 H13 A A A A 9 13 93 126
4 H4E0T0C0D0 nnnnnn 1+1+1+1 3.10 I F I W 0.00 1.73 0.00 10.67 H2 H11 H13 H15 A A A A 9 93 126 140
4 H4E0T0C0D0 nnnnnh :2+1+1 3.50 I L F W 0.00 1.60 1.73 10.67 H2 H2 H11 H15 A A A A 9 12 93 140
4 H4E0T0C0D0 nnnhhl 2:1+1 0.54 I I F I 0.41 0.00 1.73 0.00 H11 H11 H11 H13 A A A A 89 92 93 126
4 H4E0T0C0D0 nnnnnh :2+1+1 3.20 I F I W 0.41 1.73 0.00 10.67 H11 H11 H13 H15 A A A A 89 93 126 140
3 H3E0T0C0D0 hhl 2:1 0.74 I V F 0.41 0.07 1.73 H11 H11 H11 A A A 89 90 93
4 H4E0T0C0D0 hnnnnh :2+:2 1.04 L A V F 2.37 0.00 0.07 1.73 H4 H4 H11 H11 A A A A 37 41 90 93
4 H4E0T0C0D0 nnnhhl 2:1+1 0.50 A V F A 0.00 0.07 1.73 0.21 H4 H11 H11 H11 A A A A 41 90 93 94
4 H4E0T0C0D0 nnnhhl 2:1+1 0.55 I F G V 0.00 1.73 0.00 0.47 H11 H11 H11 H13 A A A A 92 93 96 122
4 H4E0T0C0D0 lnnnnh 2+:2 0.55 I F V I 0.00 1.73 0.47 0.00 H11 H11 H13 H13 A A A A 92 93 122 126
4 H4E0T0C0D0 nnnhhl 2:1+1 0.95 L F G G 2.08 1.73 0.00 0.00 H2 H11 H11 H11 A A A A 17 93 96 97
4 H4E0T0C0D0 nnnnnh :2+1+1 1.07 L F G V 2.08 1.73 0.00 0.47 H2 H11 H11 H13 A A A A 17 93 96 122
4 H4E0T0C0D0 nnnnnh :2+1+1 1.16 A L F V 0.38 2.08 1.73 0.47 H2 H2 H11 H13 A A A A 13 17 93 122
4 H4E0T0C0D0 nnnnnh :2+1+1 0.65 A F V I 0.38 1.73 0.47 0.00 H2 H11 H13 H13 A A A A 13 93 122 126
4 H4E0T0C0D0 nnnnnn 1+1+1+1 4.09 L L F W 1.60 2.37 1.73 10.67 H2 H4 H11 H15 A A A A 12 37 93 140
4 H4E0T0C0D0 nnnhhl 2:1+1 44.33 A E L M 58.96 25.72 63.49 29.13 H2 H2 H2 H13 A A A A 2 5 6 127
3 H2E0T0C1D0 nhl 2:1 81.92 M A E 161.07 58.96 25.72 C1 H2 H2 A A A 1 2 5
3 H3E0T0C0D0 hhl 2:1 86.34 A E L 58.96 136.56 63.49 H2 H2 H2 A A A 2 3 6
3 H2E0T0C1D0 lll 3 118.86 M A E 161.07 58.96 136.56 C1 H2 H2 A A A 1 2 3
3 H3E0T0C0D0 hhl 2:1 109.43 E S M 136.56 60.71 131.03 H2 H2 H2 A A A 3 4 7
3 H2E0T0C1D0 lnl 3 119.45 M E S 161.07 136.56 60.71 C1 H2 H2 A A A 1 3 4
3 H3E0T0C0D0 hhl 2:1 110.36 E L M 136.56 63.49 131.03 H2 H2 H2 A A A 3 6 7
3 H3E0T0C0D0 hhl 2:1 51.12 S E H 60.71 25.72 66.92 H2 H2 H2 A A A 4 5 8
3 H2E0T0C1D0 nnl 2+1 82.50 M S E 161.07 60.71 25.72 C1 H2 H2 A A A 1 4 5
3 H3E0T0C0D0 hhl 2:1 86.22 S M H 60.71 131.03 66.92 H2 H2 H2 A A A 4 7 8
4 H4E0T0C0D0 nnnhhl 2:1+1 29.59 E L I M 25.72 63.49 0.00 29.13 H2 H2 H2 H13 A A A A 5 6 9 127
4 H4E0T0C0D0 hnnnnh :2+:2 14.05 E I M G 25.72 0.00 29.13 1.34 H2 H2 H13 H13 A A A A 5 9 127 131
4 H4E0T0C0D0 nnnhhl 2:1+1 25.83 E H I W 25.72 66.92 0.00 10.67 H2 H2 H2 H15 A A A A 5 8 9 140
4 H4E0T0C0D0 hnnnnh :2+:2 7.45 E I G I 25.72 0.00 1.34 2.75 H2 H2 H13 H13 A A A A 5 9 131 134
4 H4E0T0C0D0 nnnnnh :2+1+1 9.79 E I I W 25.72 0.00 2.75 10.67 H2 H2 H13 H15 A A A A 5 9 134 140
4 H3E0T0C1D0 nnnnnh :2+1+1 99.43 M E E R 161.07 25.72 97.09 113.84 C1 H2 H13 H13 A A A A 1 5 132 135
4 H4E0T0C0D0 nnnhhl 2:1+1 38.32 E M G E 25.72 29.13 1.34 97.09 H2 H13 H13 H13 A A A A 5 127 131 132
4 H4E0T0C0D0 nnnhhl 2:1+1 59.50 E G E R 25.72 1.34 97.09 113.84 H2 H13 H13 H13 A A A A 5 131 132 135
4 H4E0T0C0D0 nnnhhl 2:1+1 35.91 E G I R 25.72 1.34 2.75 113.84 H2 H13 H13 H13 A A A A 5 131 134 135
4 H4E0T0C0D0 nnnhhl 2:1+1 29.17 L I H A 63.49 0.00 51.63 1.57 H2 H2 H2 H13 A A A A 6 9 10 123
4 H4E0T0C0D0 hnnnnh :2+:2 23.55 L I A M 63.49 0.00 1.57 29.13 H2 H2 H13 H13 A A A A 6 9 123 127
4 H4E0T0C0D0 hnnnnh :2+:2 39.24 L H S A 63.49 51.63 40.26 1.57 H2 H2 H13 H13 A A A A 6 10 120 123
4 H4E0T0C0D0 nnnhhl 2:1+1 48.52 L S A E 63.49 40.26 1.57 88.77 H2 H13 H13 H13 A A A A 6 120 123 124
4 H4E0T0C0D0 nnnhhl 2:1+1 45.74 L A E M 63.49 1.57 88.77 29.13 H2 H13 H13 H13 A A A A 6 123 124 127
3 H3E0T0C0D0 hhl 2:1 82.05 L M H 63.49 131.03 51.63 H2 H2 H2 A A A 6 7 10
3 H3E0T0C0D0 hhl 2:1 72.26 M H S 131.03 51.63 34.11 H2 H2 H2 A A A 7 10 11
3 H3E0T0C0D0 hhl 2:1 77.35 M H S 131.03 66.92 34.11 H2 H2 H2 A A A 7 8 11
4 H3E0T0C1D0 lnnnnh 2+:2 31.75 H L S A 66.92 1.60 57.22 1.27 H2 H2 C3 H4 A A A A 8 12 31 33
4 H4E0T0C0D0 nnnnnh :2+1+1 20.11 H L A W 66.92 1.60 1.27 10.67 H2 H2 H4 H15 A A A A 8 12 33 140
4 H4E0T0C0D0 nnnhhl 2:1+1 19.80 H I L W 66.92 0.00 1.60 10.67 H2 H2 H2 H15 A A A A 8 9 12 140
3 H3E0T0C0D0 hhl 2:1 34.21 H S L 66.92 34.11 1.60 H2 H2 H2 A A A 8 11 12
4 H3E0T0C1D0 lnnnnn 2+1+1 55.92 H S A E 66.92 57.22 1.27 98.29 H2 C3 H4 H15 A A A A 8 31 33 141
4 H4E0T0C0D0 lnnnnn 2+1+1 44.29 H A W E 66.92 1.27 10.67 98.29 H2 H4 H15 H15 A A A A 8 33 140 141
4 H4E0T0C0D0 nnnhhl 2:1+1 23.81 H A E S 51.63 0.38 43.24 0.00 H2 H2 H2 H13 A A A A 10 13 14 119
4 H4E0T0C0D0 hnnnnh :2+:2 13.40 H A S A 51.63 0.38 0.00 1.57 H2 H2 H13 H13 A A A A 10 13 119 123
4 H4E0T0C0D0 hnnnnh :2+:2 53.17 H E K S 51.63 43.24 117.79 0.00 H2 H2 H13 H13 A A A A 10 14 116 119
4 H4E0T0C0D0 nnnhhl 2:1+1 52.42 H K S S 51.63 117.79 0.00 40.26 H2 H13 H13 H13 A A A A 10 116 119 120
4 H4E0T0C0D0 nnnhhl 2:1+1 23.36 H S S A 51.63 0.00 40.26 1.57 H2 H13 H13 H13 A A A A 10 119 120 123
3 H3E0T0C0D0 hhl 2:1 42.99 H S E 51.63 34.11 43.24 H2 H2 H2 A A A 10 11 14
4 H4E0T0C0D0 nnnhhl 2:1+1 13.40 I H A A 0.00 51.63 0.38 1.57 H2 H2 H2 H13 A A A A 9 10 13 123
4 H4E0T0C0D0 nnnhhl 2:1+1 29.81 S L H C 34.11 1.60 71.62 11.92 H2 H2 H2 H4 A A A A 11 12 15 34
3 H3E0T0C0D0 hhl 2:1 49.66 S E H 34.11 43.24 71.62 H2 H2 H2 A A A 11 14 15
4 H4E0T0C0D0 nnnhhl 2:1+1 28.06 E L Q Y 43.24 2.08 32.43 34.48 H2 H2 H2 H13 A A A A 14 17 18 115
4 H4E0T0C0D0 hnnnnh :2+:2 19.95 E L Y S 43.24 2.08 34.48 0.00 H2 H2 H13 H13 A A A A 14 17 115 119
4 H4E0T0C0D0 nnnhhl 2:1+1 11.43 A E L S 0.38 43.24 2.08 0.00 H2 H2 H2 H13 A A A A 13 14 17 119
3 H3E0T0C0D0 hhl 2:1 49.10 E H Q 43.24 71.62 32.43 H2 H2 H2 A A A 14 15 18
4 H4E0T0C0D0 nnnhhl 2:1+1 48.88 E Y K S 43.24 34.48 117.79 0.00 H2 H13 H13 H13 A A A A 14 115 116 119
4 H4E0T0C0D0 nnnhhl 2:1+1 43.78 H Y Y Q 71.62 1.29 76.34 25.86 H2 H2 H2 H4 A A A A 15 16 19 38
3 H3E0T0C0D0 hhl 2:1 24.84 L H Y 1.60 71.62 1.29 H2 H2 H2 A A A 12 15 16
3 H3E0T0C0D0 hhl 2:1 60.13 H Q Y 71.62 32.43 76.34 H2 H2 H2 A A A 15 18 19
3 H2E0T0C1D0 nhn :2+1 55.20 H Q A 71.62 32.43 61.56 H2 H2 C3 A A A 15 18 25
3 H3E0T0C0D0 nhn :2+1 36.47 H C Q 71.62 11.92 25.86 H2 H4 H4 A A A 15 34 38
4 H2E0T0C2D0 lnnnnn 2+1+1 44.92 Q L V Y 32.43 46.61 66.16 34.48 H2 C3 C3 H13 A A A A 18 21 23 115
4 H1E0T0C3D0 llnlnn 3+1 59.55 Q V P A 32.43 66.16 78.05 61.56 H2 C3 C3 C3 A A A A 18 23 24 25
4 H3E0T0C1D0 lnnnnn 2+1+1 28.90 L Q L Y 2.08 32.43 46.61 34.48 H2 H2 C3 H13 A A A A 17 18 21 115
4 H3E0T0C1D0 lnnlnn 3+1 72.70 Y V Q F 76.34 14.40 137.68 62.38 H2 H2 C3 H4 A A A A 19 20 22 42
4 H4E0T0C0D0 nnnhhl 2:1+1 38.60 Y Y V F 1.29 76.34 14.40 62.38 H2 H2 H2 H4 A A A A 16 19 20 42
4 H4E0T0C0D0 nnnhhl 2:1+1 71.86 Y Q R F 76.34 25.86 122.85 62.38 H2 H4 H4 H4 A A A A 19 38 39 42
4 H4E0T0C0D0 hnnnnh :2+:2 41.47 Y Y Q F 1.29 76.34 25.86 62.38 H2 H2 H4 H4 A A A A 16 19 38 42
4 H4E0T0C0D0 nnnhhl 2:1+1 4.44 Y L V G 1.29 2.08 14.40 0.00 H2 H2 H2 H11 A A A A 16 17 20 97
4 H4E0T0C0D0 hnnnnh :2+:2 4.14 L V G L 2.08 14.40 0.00 0.08 H2 H2 H11 H11 A A A A 17 20 97 100
4 H4E0T0C0D0 nnnnnh :2+1+1 4.21 Y V Q G 1.29 14.40 1.13 0.00 H2 H2 H4 H11 A A A A 16 20 45 97
4 H4E0T0C0D0 nnnnnh :2+1+1 24.54 V Q G K 14.40 1.13 0.00 82.62 H2 H4 H11 H11 A A A A 20 45 97 101
4 H4E0T0C0D0 nnnhhl 2:1+1 24.28 V G L K 14.40 0.00 0.08 82.62 H2 H11 H11 H11 A A A A 20 97 100 101
4 H3E0T0C1D0 nnnlnh 2:1+1 15.79 L V L L 2.08 14.40 46.61 0.08 H2 H2 C3 H11 A A A A 17 20 21 100
4 H3E0T0C1D0 lnnnnl 2+2 35.93 V L L K 14.40 46.61 0.08 82.62 H2 C3 H11 H11 A A A A 20 21 100 101
3 H1E0T0C2D0 lll 3 66.23 V L Q 14.40 46.61 137.68 H2 C3 C3 A A A 20 21 22
4 H4E0T0C0D0 hnnnnh :2+:2 19.80 Y V F Q 1.29 14.40 62.38 1.13 H2 H2 H4 H4 A A A A 16 20 42 45
4 H4E0T0C0D0 nnnnnh :2+1+1 40.13 V F Q K 14.40 62.38 1.13 82.62 H2 H4 H4 H11 A A A A 20 42 45 101
4 H3E0T0C1D0 nnnhhl 2:1+1 38.48 L L K K 46.61 0.08 82.62 24.61 C3 H11 H11 H11 A A A A 21 100 101 104
4 H2E0T0C2D0 nnnnnh :2+1+1 29.10 L L K L 46.61 0.08 24.61 45.12 C3 H11 H11 C12 A A A A 21 100 104 110
4 H3E0T0C1D0 nnnnnn 1+1+1+1 20.81 L L L Y 2.08 46.61 0.08 34.48 H2 C3 H11 H13 A A A A 17 21 100 115
4 H2E0T0C2D0 nnnnnn 1+1+1+1 31.57 L L L Y 46.61 0.08 45.12 34.48 C3 H11 C12 H13 A A A A 21 100 110 115
3 H0E0T0C3D0 lll 3 83.48 L Q V 46.61 137.68 66.16 C3 C3 C3 A A A 21 22 23
3 H0E0T0C3D0 lll 3 110.33 P A F 78.05 61.56 191.38 C3 C3 C3 A A A 24 25 26
3 H0E0T0C3D0 lll 3 118.09 A F E 61.56 191.38 101.32 C3 C3 C3 A A A 25 26 27
3 H0E0T0C3D0 lnl 3 81.12 A E S 61.56 101.32 80.49 C3 C3 C3 A A A 25 27 28
3 H0E0T0C3D0 nnl 2+1 65.21 A S P 61.56 80.49 53.59 C3 C3 C3 A A A 25 28 30
2 H0E0T0C2D0 l 2 68.66 A P 83.73 53.59 C3 C3 A A 29 30
4 H2E0T0C2D0 lnnnnl 2+2 62.75 P S C R 53.59 57.22 11.92 128.28 C3 C3 H4 H4 A A A A 30 31 34 35
4 H3E0T0C1D0 nnnhhl 2:1+1 54.91 P C R Q 53.59 11.92 128.28 25.86 C3 H4 H4 H4 A A A A 30 34 35 38
4 H3E0T0C1D0 lnnlnn 3+1 18.00 L S A C 1.60 57.22 1.27 11.92 H2 C3 H4 H4 A A A A 12 31 33 34
4 H3E0T0C1D0 llnlnn 3+1 60.56 S Q A E 57.22 85.47 1.27 98.29 C3 H4 H4 H15 A A A A 31 32 33 141
3 H2E0T0C1D0 nhl 2:1 90.32 S Q R 57.22 85.47 128.28 C3 H4 H4 A A A 31 32 35
4 H4E0T0C0D0 lnnnnh 2+:2 48.37 Q A E I 85.47 1.27 98.29 8.43 H4 H4 H15 H15 A A A A 32 33 141 145
4 H4E0T0C0D0 nnnhhl 2:1+1 26.35 Q A V I 85.47 1.27 10.25 8.43 H4 H4 H4 H15 A A A A 32 33 36 145
3 H3E0T0C0D0 hhl 2:1 74.67 Q R V 85.47 128.28 10.25 H4 H4 H4 A A A 32 35 36
4 H4E0T0C0D0 nnnhhl 2:1+1 4.29 L A C L 1.60 1.27 11.92 2.37 H2 H4 H4 H4 A A A A 12 33 34 37
4 H4E0T0C0D0 nnnnnh :2+1+1 3.98 L A L W 1.60 1.27 2.37 10.67 H2 H4 H4 H15 A A A A 12 33 37 140
4 H4E0T0C0D0 nnnhhl 2:1+1 3.55 A V L F 1.27 10.25 2.37 0.30 H4 H4 H4 H15 A A A A 33 36 37 144
4 H4E0T0C0D0 hnnnnh :2+:2 3.65 A L W F 1.27 2.37 10.67 0.30 H4 H4 H15 H15 A A A A 33 37 140 144
4 H4E0T0C0D0 nnnhhl 2:1+1 29.66 A W E I 1.27 10.67 98.29 8.43 H4 H15 H15 H15 A A A A 33 140 141 145
4 H4E0T0C0D0 nnnhhl 2:1+1 5.17 A W F I 1.27 10.67 0.30 8.43 H4 H15 H15 H15 A A A A 33 140 144 145
4 H4E0T0C0D0 lnnnnh 2+:2 5.06 A V F I 1.27 10.25 0.30 8.43 H4 H4 H15 H15 A A A A 33 36 144 145
3 H3E0T0C0D0 hhl 2:1 13.38 C L Q 11.92 2.37 25.86 H4 H4 H4 A A A 34 37 38
3 H3E0T0C0D0 hhl 2:1 92.33 R Q R 128.28 25.86 122.85 H4 H4 H4 A A A 35 38 39
3 H3E0T0C0D0 hhl 2:1 87.13 R V R 128.28 10.25 122.85 H4 H4 H4 A A A 35 36 39
4 H3E0T0C1D0 nnnhhl 2:1+1 41.47 V R V F 10.25 122.85 7.78 25.01 H4 H4 H4 C16 A A A A 36 39 40 148
4 H2E0T0C2D0 lnnnnh 2+:2 76.01 V R F E 10.25 122.85 25.01 145.93 H4 H4 C16 C16 A A A A 36 39 148 149
4 H3E0T0C1D0 nnnnnh :2+1+1 10.84 V V F F 10.25 7.78 0.30 25.01 H4 H4 H15 C16 A A A A 36 40 144 148
4 H3E0T0C1D0 lnnnnn 2+1+1 11.00 V F I F 10.25 0.30 8.43 25.01 H4 H15 H15 C16 A A A A 36 144 145 148
4 H2E0T0C2D0 lnnnnn 2+1+1 47.41 V I F E 10.25 8.43 25.01 145.93 H4 H15 C16 C16 A A A A 36 145 148 149
4 H4E0T0C0D0 nnnhhl 2:1+1 5.18 V L V F 10.25 2.37 7.78 0.30 H4 H4 H4 H15 A A A A 36 37 40 144
4 H4E0T0C0D0 nnnhhl 2:1+1 7.38 Y L Q A 1.29 2.37 25.86 0.00 H2 H4 H4 H4 A A A A 16 37 38 41
4 H4E0T0C0D0 nnnhhl 2:1+1 22.38 Y Q A F 1.29 25.86 0.00 62.38 H2 H4 H4 H4 A A A A 16 38 41 42
3 H3E0T0C0D0 hhl 2:1 77.89 R F S 122.85 62.38 48.43 H4 H4 H4 A A A 39 42 43
3 H3E0T0C0D0 hhl 2:1 59.69 R V S 122.85 7.78 48.43 H4 H4 H4 A A A 39 40 43
4 H4E0T0C0D0 nnnhhl 2:1+1 2.46 V A V V 7.78 0.00 2.00 0.07 H4 H4 H4 H11 A A A A 40 41 44 90
4 H4E0T0C0D0 nnnhhl 2:1+1 2.56 L V A V 2.37 7.78 0.00 0.07 H4 H4 H4 H11 A A A A 37 40 41 90
4 H4E0T0C0D0 nnnnnh :2+1+1 2.63 L V V F 2.37 7.78 0.07 0.30 H4 H4 H11 H15 A A A A 37 40 90 144
4 H3E0T0C1D0 nnnnnn 1+1+1+1 8.29 V V F F 7.78 0.07 0.30 25.01 H4 H11 H15 C16 A A A A 40 90 144 148
4 H3E0T0C1D0 nnnnnn 1+1+1+1 17.16 V V F M 7.78 0.07 25.01 35.77 H4 H11 C16 H18 A A A B 40 90 148 97
4 H4E0T0C0D0 nnnnnh :2+1+1 11.41 V V V M 7.78 2.00 0.07 35.77 H4 H4 H11 H18 A A A B 40 44 90 97
4 H4E0T0C0D0 nnnhhl 2:1+1 23.50 V S V M 7.78 48.43 2.00 35.77 H4 H4 H4 H18 A A A B 40 43 44 97
3 H3E0T0C0D0 hhl 2:1 54.00 F Q K 62.38 1.13 98.50 H4 H4 H4 A A A 42 45 46
4 H4E0T0C0D0 nnnhhl 2:1+1 16.20 Y A F Q 1.29 0.00 62.38 1.13 H2 H4 H4 H4 A A A A 16 41 42 45
3 H3E0T0C0D0 hhl 2:1 69.77 F S K 62.38 48.43 98.50 H4 H4 H4 A A A 42 43 46
3 H3E0T0C0D0 hhl 2:1 31.56 S V E 48.43 2.00 44.24 H4 H4 H4 A A A 43 44 47
3 H3E0T0C0D0 hhl 2:1 63.72 S K E 48.43 98.50 44.24 H4 H4 H4 A A A 43 46 47
4 H4E0T0C0D0 nnnhhl 2:1+1 0.98 V Q V A 2.00 1.13 0.60 0.21 H4 H4 H4 H11 A A A A 44 45 48 94
4 H4E0T0C0D0 nnnhhl 2:1+1 0.83 A V Q A 0.00 2.00 1.13 0.21 H4 H4 H4 H11 A A A A 41 44 45 94
4 H4E0T0C0D0 nnnhhl 2:1+1 0.57 V V T A 2.00 0.07 0.00 0.21 H4 H11 H11 H11 A A A A 44 90 91 94
4 H4E0T0C0D0 hnnnnh :2+:2 0.57 A V V A 0.00 2.00 0.07 0.21 H4 H4 H11 H11 A A A A 41 44 90 94
4 H4E0T0C0D0 nnnnnh :2+1+1 0.67 V T A L 2.00 0.00 0.21 0.46 H4 H11 H11 H18 A A A B 44 91 94 90
4 H4E0T0C0D0 nnnnnh :2+1+1 0.82 V V A L 2.00 0.60 0.21 0.46 H4 H4 H11 H18 A A A B 44 48 94 90
4 H4E0T0C0D0 nnnhhl 2:1+1 18.39 V E V I 2.00 44.24 0.60 26.73 H4 H4 H4 H18 A A A B 44 47 48 93
4 H4E0T0C0D0 nnnhhl 2:1+1 0.52 V G V T 2.00 0.00 0.07 0.00 H4 H11 H11 H11 A A A A 44 87 90 91
4 H4E0T0C0D0 nnnnnh :2+1+1 9.46 V G V M 2.00 0.00 0.07 35.77 H4 H11 H11 H18 A A A B 44 87 90 97
4 H4E0T0C0D0 nnnnnh :2+1+1 7.30 V T L I 2.00 0.00 0.46 26.73 H4 H11 H18 H18 A A B B 44 91 90 93
4 H4E0T0C0D0 hnnnnh :2+:2 7.45 V V L I 2.00 0.60 0.46 26.73 H4 H4 H18 H18 A A B B 44 48 90 93
3 H3E0T0C0D0 nhn :2+1 21.50 V I M 2.00 26.73 35.77 H4 H18 H18 A B B 44 93 97
4 H4E0T0C0D0 nnnnnh :2+1+1 0.66 Y A Q A 1.29 0.00 1.13 0.21 H2 H4 H4 H11 A A A A 16 41 45 94
4 H4E0T0C0D0 nnnnnh :2+1+1 0.66 Y Q A G 1.29 1.13 0.21 0.00 H2 H4 H11 H11 A A A A 16 45 94 97
4 H4E0T0C0D0 hnnnnh :2+:2 1.17 Q V A V 1.13 0.60 0.21 2.75 H4 H4 H11 H11 A A A A 45 48 94 98
4 H4E0T0C0D0 nnnhhl 2:1+1 1.02 Q A G V 1.13 0.21 0.00 2.75 H4 H11 H11 H11 A A A A 45 94 97 98
3 H3E0T0C0D0 hhl 2:1 46.98 Q K E 1.13 98.50 41.30 H4 H4 H4 A A A 45 46 49
4 H4E0T0C0D0 nnnhhl 2:1+1 11.44 Q V E V 1.13 0.60 41.30 2.75 H4 H4 H4 H11 A A A A 45 48 49 98
4 H4E0T0C0D0 hnnnnh :2+:2 31.95 Q E V K 1.13 41.30 2.75 82.62 H4 H4 H11 H11 A A A A 45 49 98 101
4 H4E0T0C0D0 nnnhhl 2:1+1 21.62 Q G V K 1.13 0.00 2.75 82.62 H4 H11 H11 H11 A A A A 45 97 98 101
3 H3E0T0C0D0 hhl 2:1 92.60 K E K 98.50 41.30 137.99 H4 H4 H4 A A A 46 49 50
3 H3E0T0C0D0 hhl 2:1 93.58 K E K 98.50 44.24 137.99 H4 H4 H4 A A A 46 47 50
4 H4E0T0C0D0 nnnhhl 2:1+1 41.81 E V N H 44.24 0.60 90.58 31.81 H4 H4 H4 H18 A A A B 47 48 51 89
4 H4E0T0C0D0 lnnnnh 2+:2 25.85 E V H I 44.24 0.60 31.81 26.73 H4 H4 H18 H18 A A B B 47 48 89 93
3 H3E0T0C0D0 hhl 2:1 90.94 E K N 44.24 137.99 90.58 H4 H4 H4 A A A 47 50 51
5 H4E0T0C1D0 lhnnhnnnnn 2:1+1+1 9.06 V L I H L 0.60 12.17 0.25 31.81 0.46 H4 C5 H18 H18 H18 A A B B B 48 52 86 89 90
4 H4E0T0C0D0 nnnnnh :2+1+1 0.44 V F I L 0.60 0.44 0.25 0.46 H4 H11 H18 H18 A A B B 48 95 86 90
4 H4E0T0C0D0 lnnnnn 2+1+1 0.43 V A F L 0.60 0.21 0.44 0.46 H4 H11 H11 H18 A A A B 48 94 95 90
4 H4E0T0C0D0 nnnhhl 2:1+1 14.90 V H L I 0.60 31.81 0.46 26.73 H4 H18 H18 H18 A B B B 48 89 90 93
4 H3E0T0C1D0 nnnlnh 2:1+1 33.79 V N L H 0.60 90.58 12.17 31.81 H4 H4 C5 H18 A A A B 48 51 52 89
4 H4E0T0C0D0 nnnnnh :2+1+1 2.78 V L F V 0.60 7.35 0.44 2.75 H4 H6 H11 H11 A A A A 48 56 95 98
4 H4E0T0C0D0 nnnnnn 1+1+1+1 2.16 V L F I 0.60 7.35 0.44 0.25 H4 H6 H11 H18 A A A B 48 56 95 86
4 H3E0T0C1D0 nnnnnn 1+1+1+1 5.09 V L L I 0.60 12.17 7.35 0.25 H4 C5 H6 H18 A A A B 48 52 56 86
4 H4E0T0C0D0 lnnnnn 2+1+1 13.00 V E L V 0.60 41.30 7.35 2.75 H4 H4 H6 H11 A A A A 48 49 56 98
4 H4E0T0C0D0 nnnhhl 2:1+1 1.00 V A F V 0.60 0.21 0.44 2.75 H4 H11 H11 H11 A A A A 48 94 95 98
4 H4E0T0C0D0 nnnnnh :2+1+1 17.06 E L V K 41.30 7.35 2.75 16.84 H4 H6 H11 H11 A A A A 49 56 98 102
3 H3E0T0C0D0 nhn :2+1 56.75 E K L 41.30 121.59 7.35 H4 H6 H6 A A A 49 53 56
3 H3E0T0C0D0 nnl 2+1 100.29 E K K 41.30 137.99 121.59 H4 H4 H6 A A A 49 50 53
4 H4E0T0C0D0 nnnhhl 2:1+1 35.88 E V K K 41.30 2.75 82.62 16.84 H4 H11 H11 H11 A A A A 49 98 101 102
3 H2E0T0C1D0 nnl 2+1 60.45 N L Y 90.58 12.17 78.59 H4 C5 H6 A A A 51 52 55
4 H3E0T0C1D0 lnnnnn 2+1+1 36.67 L Y N I 12.17 78.59 55.66 0.25 C5 H6 H18 H18 A A B B 52 55 85 86
4 H3E0T0C1D0 nnnhhl 2:1+1 24.97 L N I H 12.17 55.66 0.25 31.81 C5 H18 H18 H18 A B B B 52 85 86 89
4 H3E0T0C1D0 lnnnnn 2+1+1 24.59 L Y L I 12.17 78.59 7.35 0.25 C5 H6 H6 H18 A A A B 52 55 56 86
3 H2E0T0C1D0 lnl 3 53.96 L S Y 12.17 71.13 78.59 C5 H6 H6 A A A 52 54 55
3 H2E0T0C1D0 nhl 2:1 70.68 K L D 121.59 7.35 83.11 H6 H6 C7 A A A 53 56 57
3 H2E0T0C1D0 nnl 2+1 91.94 K S D 121.59 71.13 83.11 H6 H6 C7 A A A 53 54 57
3 H1E0T0C2D0 nnl 2+1 83.19 S D D 71.13 83.11 95.33 H6 C7 C7 A A A 54 57 58
3 H2E0T0C1D0 nnl 2+1 81.68 S Y D 71.13 78.59 95.33 H6 H6 C7 A A A 54 55 58
4 H2E0T0C2D0 lnnnnn 2+1+1 54.34 Y D F I 78.59 95.33 29.93 13.50 H6 C7 C7 H18 A A A B 55 58 59 82
4 H3E0T0C1D0 nnnnnh :2+1+1 30.57 Y F I I 78.59 29.93 13.50 0.25 H6 C7 H18 H18 A A B B 55 59 82 86
4 H4E0T0C0D0 nnnhhl 2:1+1 47.82 Y E I N 78.59 43.55 13.50 55.66 H6 H18 H18 H18 A B B B 55 81 82 85
4 H4E0T0C0D0 nnnhhl 2:1+1 37.00 Y I N I 78.59 13.50 55.66 0.25 H6 H18 H18 H18 A B B B 55 82 85 86
4 H3E0T0C1D0 lnnnnn 2+1+1 29.03 Y L F I 78.59 7.35 29.93 0.25 H6 H6 C7 H18 A A A B 55 56 59 86
4 H3E0T0C1D0 nnnnnh :2+1+1 9.43 L F F L 7.35 29.93 0.44 0.00 H6 C7 H11 H11 A A A A 56 59 95 99
4 H3E0T0C1D0 nnnnnn 1+1+1+1 9.49 L F F I 7.35 29.93 0.44 0.25 H6 C7 H11 H18 A A A B 56 59 95 86
4 H3E0T0C1D0 nnnnnh :2+1+1 13.53 L F L K 7.35 29.93 0.00 16.84 H6 C7 H11 H11 A A A A 56 59 99 102
3 H2E0T0C1D0 nnl 2+1 35.77 L D K 7.35 83.11 16.84 H6 C7 H11 A A A 56 57 102
4 H4E0T0C0D0 nnnhhl 2:1+1 2.63 L F V L 7.35 0.44 2.75 0.00 H6 H11 H11 H11 A A A A 56 95 98 99
4 H4E0T0C0D0 nnnhhl 2:1+1 6.73 L V L K 7.35 2.75 0.00 16.84 H6 H11 H11 H11 A A A A 56 98 99 102
3 H0E0T0C3D0 lll 3 83.55 D F H 95.33 29.93 125.39 C7 C7 C7 A A A 58 59 60
5 H2E0T0C3D0 llnnlnnnnh 3+:2 49.44 F H V K E 29.93 125.39 0.00 16.84 75.02 C7 C7 C7 H11 H11 A A A A A 59 60 61 102 106
4 H1E0T0C3D0 llnlnn 3+1 43.34 F H V I 29.93 125.39 0.00 18.04 C7 C7 C7 H8 A A A A 59 60 61 70
4 H2E0T0C2D0 lnnnnn 2+1+1 11.99 F V I L 29.93 0.00 18.04 0.00 C7 C7 H8 H11 A A A A 59 61 70 99
4 H2E0T0C2D0 lnnnnh 2+:2 11.69 F V L K 29.93 0.00 0.00 16.84 C7 C7 H11 H11 A A A A 59 61 99 102
4 H3E0T0C1D0 nnnnnh :2+1+1 12.10 F I F L 29.93 18.04 0.44 0.00 C7 H8 H11 H11 A A A A 59 70 95 99
4 H1E0T0C3D0 llnlnn 3+1 71.16 H V E T 125.39 0.00 125.02 34.24 C7 C7 C7 H8 A A A A 60 61 62 66
4 H2E0T0C2D0 lnnnnh 2+:2 44.42 H V T I 125.39 0.00 34.24 18.04 C7 C7 H8 H8 A A A A 60 61 66 70
4 H1E0T0C3D0 llnlnn 3+1 81.36 H V E E 125.39 0.00 125.02 75.02 C7 C7 C7 H11 A A A A 60 61 62 106
4 H2E0T0C2D0 lnnnnn 2+1+1 10.83 V S A L 0.00 40.63 0.04 2.66 C7 C7 H8 H11 A A A A 61 63 67 103
4 H1E0T0C3D0 llnlnn 3+1 42.08 V E S L 0.00 125.02 40.63 2.66 C7 C7 C7 H11 A A A A 61 62 63 103
4 H3E0T0C1D0 nnnnnh :2+1+1 0.68 V A L L 0.00 0.04 0.00 2.66 C7 H8 H11 H11 A A A A 61 67 99 103
4 H3E0T0C1D0 nnnhhl 2:1+1 4.88 V L K L 0.00 0.00 16.84 2.66 C7 H11 H11 H11 A A A A 61 99 102 103
4 H3E0T0C1D0 nnnhhl 2:1+1 23.63 V K L E 0.00 16.84 2.66 75.02 C7 H11 H11 H11 A A A A 61 102 103 106
4 H2E0T0C2D0 lnnnnh 2+:2 50.67 V E L E 0.00 125.02 2.66 75.02 C7 C7 H11 H11 A A A A 61 62 103 106
4 H2E0T0C2D0 lnnnnl 2+2 18.73 V S T A 0.00 40.63 34.24 0.04 C7 C7 H8 H8 A A A A 61 63 66 67
4 H1E0T0C3D0 llnlnn 3+1 49.97 V E S T 0.00 125.02 40.63 34.24 C7 C7 C7 H8 A A A A 61 62 63 66
4 H3E0T0C1D0 nnnhhl 2:1+1 13.08 V T A I 0.00 34.24 0.04 18.04 C7 H8 H8 H8 A A A A 61 66 67 70
4 H3E0T0C1D0 nnnnnh :2+1+1 4.52 V A I L 0.00 0.04 18.04 0.00 C7 H8 H8 H11 A A A A 61 67 70 99
4 H3E0T0C1D0 nnnlnh 2:1+1 19.55 S I A L 40.63 34.86 0.04 2.66 C7 H8 H8 H11 A A A A 63 64 67 103
3 H2E0T0C1D0 lll 3 53.53 S I D 40.63 34.86 85.11 C7 H8 H8 A A A 63 64 65
3 H2E0T0C1D0 lnl 3 53.33 S D T 40.63 85.11 34.24 C7 H8 H8 A A A 63 65 66
3 H1E0T0C2D0 nnn 1+1+1 41.44 S L Q 40.63 2.66 81.04 C7 H11 C12 A A A 63 103 107
4 H4E0T0C0D0 nnnhhl 2:1+1 66.29 I D R Q 34.86 85.11 83.00 62.18 H8 H8 H8 H13 A A A A 64 65 68 117
4 H4E0T0C0D0 hnnnnh :2+:2 47.09 I R Q F 34.86 83.00 62.18 8.32 H8 H8 H13 H13 A A A A 64 68 117 121
4 H3E0T0C1D0 nnnlnh 2:1+1 32.08 I S A Q 34.86 29.76 1.51 62.18 H8 C12 H13 H13 A A A A 64 113 114 117
4 H4E0T0C0D0 nnnhhl 2:1+1 24.64 I A Q V 34.86 1.51 62.18 0.00 H8 H13 H13 H13 A A A A 64 114 117 118
4 H4E0T0C0D0 nnnhhl 2:1+1 26.34 I Q V F 34.86 62.18 0.00 8.32 H8 H13 H13 H13 A A A A 64 117 118 121
4 H4E0T0C0D0 nnnnnh :2+1+1 9.39 I A L V 34.86 0.04 2.66 0.00 H8 H8 H11 H13 A A A A 64 67 103 118
4 H4E0T0C0D0 hnnnnh :2+:2 10.80 I A V F 34.86 0.04 0.00 8.32 H8 H8 H13 H13 A A A A 64 67 118 121
4 H4E0T0C0D0 nnnhhl 2:1+1 31.55 I A R F 34.86 0.04 83.00 8.32 H8 H8 H8 H13 A A A A 64 67 68 121
4 H4E0T0C0D0 nnnnnh :2+1+1 9.76 I L A V 34.86 2.66 1.51 0.00 H8 H11 H13 H13 A A A A 64 103 114 118
4 H2E0T0C2D0 lnnlnn 3+1 39.18 I D S A 34.86 90.58 29.76 1.51 H8 C12 C12 H13 A A A A 64 111 113 114
3 H3E0T0C0D0 hhl 2:1 88.00 D R I 85.11 83.00 95.89 H8 H8 H8 A A A 65 68 69
3 H3E0T0C0D0 hhl 2:1 71.75 D T I 85.11 34.24 95.89 H8 H8 H8 A A A 65 66 69
3 H3E0T0C0D0 hhl 2:1 49.39 T I I 34.24 95.89 18.04 H8 H8 H8 A A A 66 69 70
4 H4E0T0C0D0 nnnhhl 2:1+1 4.52 A I F L 0.04 18.04 0.00 0.00 H8 H8 H8 H11 A A A A 67 70 71 99
4 H4E0T0C0D0 nnnnnh :2+1+1 2.09 A F L F 0.04 0.00 0.00 8.32 H8 H8 H11 H13 A A A A 67 71 99 121
4 H4E0T0C0D0 nnnhhl 2:1+1 0.70 A L L L 0.04 0.00 0.08 2.66 H8 H11 H11 H11 A A A A 67 99 100 103
4 H4E0T0C0D0 nnnhhl 2:1+1 22.84 A R F F 0.04 83.00 0.00 8.32 H8 H8 H8 H13 A A A A 67 68 71 121
4 H4E0T0C0D0 nnnnnh :2+1+1 0.70 A L L V 0.04 0.08 2.66 0.00 H8 H11 H11 H13 A A A A 67 100 103 118
4 H4E0T0C0D0 nnnhhl 2:1+1 38.05 R F N F 83.00 0.00 60.90 8.32 H8 H8 H8 H13 A A A A 68 71 72 121
3 H3E0T0C0D0 hhl 2:1 79.93 R I N 83.00 95.89 60.90 H8 H8 H8 A A A 68 69 72
3 H3E0T0C0D0 hhl 2:1 76.90 I N Q 95.89 60.90 73.90 H8 H8 H8 A A A 69 72 73
3 H3E0T0C0D0 hhl 2:1 62.61 I I Q 95.89 18.04 73.90 H8 H8 H8 A A A 69 70 73
4 H4E0T0C0D0 nnnhhl 2:1+1 31.30 I Q V I 18.04 73.90 0.01 33.27 H8 H8 H8 H18 A A A B 70 73 74 83
4 H4E0T0C0D0 nnnhhl 2:1+1 4.62 I F V F 18.04 0.00 0.01 0.44 H8 H8 H8 H11 A A A A 70 71 74 95
4 H4E0T0C0D0 lnnnnh 2+:2 4.62 I F F L 18.04 0.00 0.44 0.00 H8 H8 H11 H11 A A A A 70 71 95 99
4 H4E0T0C0D0 hnnnnh :2+:2 0.11 F M I F 0.00 0.00 0.00 0.44 H8 H8 H11 H11 A A A A 71 75 92 95
4 H4E0T0C0D0 nnnnnh :2+1+1 4.89 F M I F 0.00 0.00 0.00 19.56 H8 H8 H11 H13 A A A A 71 75 92 125
4 H4E0T0C0D0 nnnhhl 2:1+1 20.11 F N M F 0.00 60.90 0.00 19.56 H8 H8 H8 H13 A A A A 71 72 75 125
4 H4E0T0C0D0 nnnhhl 2:1+1 0.11 F V M F 0.00 0.01 0.00 0.44 H8 H8 H8 H11 A A A A 71 74 75 95
4 H4E0T0C0D0 nnnhhl 2:1+1 0.11 F I F G 0.00 0.00 0.44 0.00 H8 H11 H11 H11 A A A A 71 92 95 96
4 H4E0T0C0D0 nnnnnh :2+1+1 0.12 F I G V 0.00 0.00 0.00 0.47 H8 H11 H11 H13 A A A A 71 92 96 122
4 H4E0T0C0D0 nnnhhl 2:1+1 0.11 F F G L 0.00 0.44 0.00 0.00 H8 H11 H11 H11 A A A A 71 95 96 99
4 H4E0T0C0D0 nnnnnh :2+1+1 2.08 F G L F 0.00 0.00 0.00 8.32 H8 H11 H11 H13 A A A A 71 96 99 121
4 H4E0T0C0D0 lnnnnn 2+1+1 2.20 F G F V 0.00 0.00 8.32 0.47 H8 H11 H13 H13 A A A A 71 96 121 122
4 H4E0T0C0D0 nnnhhl 2:1+1 7.09 F F V F 0.00 8.32 0.47 19.56 H8 H13 H13 H13 A A A A 71 121 122 125
4 H4E0T0C0D0 lnnnnh 2+:2 22.20 F N F F 0.00 60.90 8.32 19.56 H8 H8 H13 H13 A A A A 71 72 121 125
4 H4E0T0C0D0 nnnnnh :2+1+1 5.01 F I V F 0.00 0.00 0.47 19.56 H8 H11 H13 H13 A A A A 71 92 122 125
4 H4E0T0C0D0 nnnhhl 2:1+1 52.27 N M E F 60.90 0.00 128.64 19.56 H8 H8 H8 H13 A A A A 72 75 76 125
3 H3E0T0C0D0 hhl 2:1 87.81 N Q E 60.90 73.90 128.64 H8 H8 H8 A A A 72 73 76
4 H4E0T0C0D0 nnnhhl 2:1+1 35.23 Q V K I 73.90 0.01 33.73 33.27 H8 H8 H8 H18 A A A B 73 74 77 83
3 H3E0T0C0D0 hhl 2:1 78.76 Q E K 73.90 128.64 33.73 H8 H8 H8 A A A 73 76 77
4 H4E0T0C0D0 nnnhhl 2:1+1 10.60 V K E A 0.01 33.73 4.72 3.95 H8 H8 H8 H18 A A A B 74 77 78 87
4 H4E0T0C0D0 hnnnnh :2+:2 17.74 V K I A 0.01 33.73 33.27 3.95 H8 H8 H18 H18 A A B B 74 77 83 87
4 H4E0T0C0D0 nnnhhl 2:1+1 9.37 V I I A 0.01 33.27 0.25 3.95 H8 H18 H18 H18 A B B B 74 83 86 87
4 H4E0T0C0D0 nnnhhl 2:1+1 1.17 V I A L 0.01 0.25 3.95 0.46 H8 H18 H18 H18 A B B B 74 86 87 90
4 H4E0T0C0D0 hnnnnh :2+:2 2.29 V E A L 0.01 4.72 3.95 0.46 H8 H8 H18 H18 A A B B 74 78 87 90
4 H4E0T0C0D0 lnnnnn 2+1+1 0.23 V M F L 0.01 0.00 0.44 0.46 H8 H8 H11 H18 A A A B 74 75 95 90
4 H4E0T0C0D0 nnnnnh :2+1+1 0.29 V F I L 0.01 0.44 0.25 0.46 H8 H11 H18 H18 A A B B 74 95 86 90
4 H4E0T0C0D0 nnnhhl 2:1+1 1.30 V M E L 0.01 0.00 4.72 0.46 H8 H8 H8 H18 A A A B 74 75 78 90
5 H4E0T1C0D0 lnnnnnnnhl 2+2+1 5.24 M E F T I 0.00 4.72 21.46 0.00 0.00 H8 H8 T9 H11 H11 A A A A A 75 78 79 91 92
4 H3E0T1C0D0 nnnnnn 1+1+1+1 10.25 M F I F 0.00 21.46 0.00 19.56 H8 T9 H11 H13 A A A A 75 79 92 125
4 H3E0T1C0D0 lnnnnn 2+1+1 42.41 M E F F 0.00 128.64 21.46 19.56 H8 H8 T9 H13 A A A A 75 76 79 125
4 H4E0T0C0D0 nnnhhl 2:1+1 0.11 M T I F 0.00 0.00 0.00 0.44 H8 H11 H11 H11 A A A A 75 91 92 95
4 H4E0T0C0D0 nnnnnh :2+1+1 0.23 M T F L 0.00 0.00 0.44 0.46 H8 H11 H11 H18 A A A B 75 91 95 90
4 H4E0T0C0D0 nnnnnh :2+1+1 1.29 M E T L 0.00 4.72 0.00 0.46 H8 H8 H11 H18 A A A B 75 78 91 90
3 H2E0T1C0D0 nnl 2+1 101.38 E K E 128.64 33.73 141.77 H8 H8 T9 A A A 76 77 80
4 H4E0T0C0D0 nnnhhl 2:1+1 47.17 K I H A 33.73 33.27 117.75 3.95 H8 H18 H18 H18 A B B B 77 83 84 87
3 H2E0T1C0D0 lnl 3 60.07 K E E 33.73 4.72 141.77 H8 H8 T9 A A A 77 78 80
5 H4E0T1C0D0 lnnnnnnlhh 2:1+2 6.56 E F R T I 4.72 21.46 6.60 0.00 0.00 H8 T9 H11 H11 H11 A A A A A 78 79 88 91 92
5 H5E0T0C0D0 hnnnnnnnhn :2+:2+1 2.36 E R T L G 4.72 6.60 0.00 0.46 0.00 H8 H11 H11 H18 H18 A A A B B 78 88 91 90 94
4 H2E0T2C0D0 lnnlnn 3+1 29.20 E F D R 4.72 21.46 84.02 6.60 H8 T9 T9 H11 A A A A 78 79 81 88
4 H3E0T1C0D0 nnnnnn 1+1+1+1 27.50 E D R A 4.72 84.02 6.60 14.65 H8 T9 H11 H18 A A A B 78 81 88 91
5 H5E0T0C0D0 lhnnhnnnnn 2:1+1+1 5.29 E R L A G 4.72 6.60 0.46 14.65 0.00 H8 H11 H18 H18 H18 A A B B B 78 88 90 91 94
3 H1E0T2C0D0 lnl 3 76.84 E E D 4.72 141.77 84.02 H8 T9 T9 A A A 78 80 81
4 H4E0T0C0D0 nnnhhl 2:1+1 5.95 E A L A 4.72 3.95 0.46 14.65 H8 H18 H18 H18 A B B B 78 87 90 91
5 H1E0T1C3D0 nnnnllnlnn 3+1+1 34.95 F I I N R 21.46 87.54 43.45 15.71 6.60 T9 C10 C10 C10 H11 A A A A A 79 83 84 85 88
4 H0E0T1C3D0 llnlnn 3+1 52.22 F G I I 21.46 56.45 87.54 43.45 T9 C10 C10 C10 A A A A 79 82 83 84
5 H2E0T1C2D0 lnnnnnnlnn 2+2+1 17.53 F I N R I 21.46 43.45 15.71 6.60 0.41 T9 C10 C10 H11 H11 A A A A A 79 84 85 88 89
4 H2E0T1C1D0 nnnnnn 1+1+1+1 16.53 F I I T 21.46 43.45 0.41 0.81 T9 C10 H11 H13 A A A A 79 84 89 130
4 H2E0T1C1D0 lnnnnn 2+1+1 32.98 F I N T 21.46 43.45 66.21 0.81 T9 C10 H13 H13 A A A A 79 84 129 130
4 H0E0T2C2D0 llnlnl 4 62.37 F D G I 21.46 84.02 56.45 87.54 T9 T9 C10 C10 A A A A 79 81 82 83
4 H1E0T2C1D0 lnnlnn 3+1 49.90 F D I R 21.46 84.02 87.54 6.60 T9 T9 C10 H11 A A A A 79 81 83 88
4 H3E0T1C0D0 nnnhhl 2:1+1 7.12 F R I I 21.46 6.60 0.41 0.00 T9 H11 H11 H11 A A A A 79 88 89 92
4 H3E0T1C0D0 nnnnnh :2+1+1 5.67 F I I T 21.46 0.41 0.00 0.81 T9 H11 H11 H13 A A A A 79 89 92 130
4 H3E0T1C0D0 nnnnnh :2+1+1 10.46 F I F T 21.46 0.00 19.56 0.81 T9 H11 H13 H13 A A A A 79 92 125 130
4 H3E0T1C0D0 nnnhhl 2:1+1 27.01 F F N T 21.46 19.56 66.21 0.81 T9 H13 H13 H13 A A A A 79 125 129 130
4 H2E0T0C2D0 lnnnnn 2+1+1 38.70 I N R D 87.54 15.71 6.60 44.93 C10 C10 H11 H18 A A A B 83 85 88 95
4 H3E0T0C1D0 nnnnnh :2+1+1 24.75 I I T W 43.45 0.41 0.81 54.34 C10 H11 H13 H13 A A A A 84 89 130 133
4 H2E0T0C2D0 lnnnnn 2+1+1 28.48 I N I W 43.45 15.71 0.41 54.34 C10 C10 H11 H13 A A A A 84 85 89 133
4 H3E0T0C1D0 lnnnnh 2+:2 9.98 N G G D 15.71 0.00 0.00 24.22 C10 H11 H18 H18 A A B B 85 87 94 98
4 H3E0T0C1D0 llnlnn 3+1 13.38 N W G D 15.71 13.58 0.00 24.22 C10 H11 H11 H18 A A A B 85 86 87 98
4 H3E0T0C1D0 lnnnnn 2+1+1 26.96 N W W D 15.71 13.58 54.34 24.22 C10 H11 H13 H18 A A A B 85 86 133 98
4 H3E0T0C1D0 nnnhhl 2:1+1 21.21 N G D D 15.71 0.00 44.93 24.22 C10 H18 H18 H18 A B B B 85 94 95 98
4 H3E0T0C1D0 nnnhhl 2:1+1 56.39 N D D H 15.71 44.93 24.22 140.71 C10 H18 H18 H18 A B B B 85 95 98 99
4 H3E0T0C1D0 lnnlnn 3+1 5.58 N G R G 15.71 0.00 6.60 0.00 C10 H11 H11 H18 A A A B 85 87 88 94
4 H3E0T0C1D0 lnnnnn 2+1+1 16.81 N R G D 15.71 6.60 0.00 44.93 C10 H11 H18 H18 A A B B 85 88 94 95
4 H3E0T0C1D0 nnnlnh 2:1+1 21.01 N W I W 15.71 13.58 0.41 54.34 C10 H11 H11 H13 A A A A 85 86 89 133
5 H5E0T0C0D0 lhhnhhnlnn 2:2+1 11.14 W G W G F 13.58 18.28 10.67 12.88 0.30 H11 H15 H15 H15 H15 A A A A A 86 139 140 143 144
4 H4E0T0C0D0 hnnnnh :2+:2 6.24 W I W F 13.58 0.41 10.67 0.30 H11 H11 H15 H15 A A A A 86 89 140 144
4 H4E0T0C0D0 nnnhhl 2:1+1 3.59 W I V F 13.58 0.41 0.07 0.30 H11 H11 H11 H15 A A A A 86 89 90 144
4 H3E0T0C1D0 nnnnnh :2+1+1 9.74 W V F F 13.58 0.07 0.30 25.01 H11 H11 H15 C16 A A A A 86 90 144 148
4 H4E0T0C0D0 nnnhhl 2:1+1 27.73 W G F K 13.58 12.88 0.30 84.15 H11 H15 H15 H15 A A A A 86 143 144 147
4 H3E0T0C1D0 nnnlnh 2:1+1 30.76 W F K F 13.58 0.30 84.15 25.01 H11 H15 H15 C16 A A A A 86 144 147 148
4 H4E0T0C0D0 lnnnnh 2+:2 17.77 W I W I 13.58 0.41 54.34 2.75 H11 H11 H13 H13 A A A A 86 89 133 134
4 H3E0T0C1D0 lnnnnn 2+1+1 32.43 W W I N 13.58 54.34 2.75 59.04 H11 H13 H13 C14 A A A A 86 133 134 137
4 H4E0T0C0D0 lnnnnn 2+1+1 11.32 W I G W 13.58 2.75 18.28 10.67 H11 H13 H15 H15 A A A A 86 134 139 140
4 H4E0T0C0D0 nnnnnh :2+1+1 6.85 W I I W 13.58 0.41 2.75 10.67 H11 H11 H13 H15 A A A A 86 89 134 140
3 H2E0T0C1D0 nnn 1+1+1 28.50 W N G 13.58 59.04 12.88 H11 C14 H15 A A A 86 137 143
5 H4E0T0C1D0 lnnnnnnlnn 2+2+1 29.39 W G K F D 13.58 0.00 84.15 25.01 24.22 H11 H11 H15 C16 H18 A A A A B 86 87 147 148 98
4 H3E0T0C1D0 nnnhhl 2:1+1 9.67 W G V F 13.58 0.00 0.07 25.01 H11 H11 H11 C16 A A A A 86 87 90 148
5 H4E0T0C1D0 lnnnnnnlnn 2+2+1 33.83 G K F M D 0.00 84.15 25.01 35.77 24.22 H11 H15 C16 H18 H18 A A A B B 87 147 148 97 98
4 H3E0T0C1D0 nnnnnh :2+1+1 15.21 G V F M 0.00 0.07 25.01 35.77 H11 H11 C16 H18 A A A B 87 90 148 97
4 H4E0T0C0D0 nnnhhl 2:1+1 15.00 G G M D 0.00 0.00 35.77 24.22 H11 H18 H18 H18 A B B B 87 94 97 98
4 H4E0T0C0D0 nnnhhl 2:1+1 1.65 G R T G 0.00 6.60 0.00 0.00 H11 H11 H11 H18 A A A B 87 88 91 94
4 H4E0T0C0D0 nnnhhl 2:1+1 16.55 R A G D 6.60 14.65 0.00 44.93 H11 H18 H18 H18 A B B B 88 91 94 95
4 H4E0T0C0D0 nnnhhl 2:1+1 6.80 T L I G 0.00 0.46 26.73 0.00 H11 H18 H18 H18 A B B B 91 90 93 94
4 H4E0T0C0D0 nnnhhl 2:1+1 0.28 T A F L 0.00 0.21 0.44 0.46 H11 H11 H11 H18 A A A B 91 94 95 90
4 H4E0T0C0D0 hhhlhh 2:1:1 56.45 V K K Q 2.75 82.62 16.84 123.61 H11 H11 H11 H11 A A A A 98 101 102 105
3 H3E0T0C0D0 hhl 2:1 0.03 G L L 0.00 0.00 0.08 H11 H11 H11 A A A 96 99 100
4 H4E0T0C0D0 nnnnnh :2+1+1 9.16 L L Y V 2.08 0.08 34.48 0.00 H2 H11 H13 H13 A A A A 17 100 115 118
4 H4E0T0C0D0 nnnnnh :2+1+1 0.54 L G L V 2.08 0.00 0.08 0.00 H2 H11 H11 H13 A A A A 17 96 100 118
4 H4E0T0C0D0 hnnnnh :2+:2 1.06 L L A V 0.08 2.66 1.51 0.00 H11 H11 H13 H13 A A A A 100 103 114 118
4 H4E0T0C0D0 nnnhhl 2:1+1 9.02 L A Y V 0.08 1.51 34.48 0.00 H11 H13 H13 H13 A A A A 100 114 115 118
4 H4E0T0C0D0 nnnhhl 2:1+1 0.54 L G G L 2.08 0.00 0.00 0.08 H2 H11 H11 H11 A A A A 17 96 97 100
4 H3E0T0C1D0 nnnhhl 2:1+1 18.12 L L K L 0.08 2.66 24.61 45.12 H11 H11 H11 C12 A A A A 100 103 104 110
4 H3E0T0C1D0 nnnnnh :2+1+1 12.34 L L L A 0.08 2.66 45.12 1.51 H11 H11 C12 H13 A A A A 100 103 110 114
4 H3E0T0C1D0 lnnnnn 2+1+1 20.30 L L A Y 0.08 45.12 1.51 34.48 H11 C12 H13 H13 A A A A 100 110 114 115
3 H3E0T0C0D0 hhl 2:1 76.95 K K Q 82.62 24.61 123.61 H11 H11 H11 A A A 101 104 105
3 H3E0T0C0D0 hhl 2:1 71.82 K Q E 16.84 123.61 75.02 H11 H11 H11 A A A 102 105 106
4 H2E0T0C2D0 lnnnnn 2+1+1 38.36 L K Q L 2.66 24.61 81.04 45.12 H11 H11 C12 C12 A A A A 103 104 107 110
3 H2E0T0C1D0 nhl 2:1 52.91 L E Q 2.66 75.02 81.04 H11 H11 C12 A A A 103 106 107
3 H0E0T0C3D0 lll 3 93.35 Q I A 81.04 115.48 83.53 C12 C12 C12 A A A 107 108 109
3 H0E0T0C3D0 lnl 3 69.90 Q A L 81.04 83.53 45.12 C12 C12 C12 A A A 107 109 110
3 H0E0T0C3D0 lll 3 73.08 A L D 83.53 45.12 90.58 C12 C12 C12 A A A 109 110 111
4 H2E0T0C2D0 lnnnnl 2+2 42.92 L D A Y 45.12 90.58 1.51 34.48 C12 C12 H13 H13 A A A A 110 111 114 115
4 H2E0T0C2D0 llnlnl 4 39.08 D S A Y 90.58 29.76 1.51 34.48 C12 C12 H13 H13 A A A A 111 113 114 115
4 H1E0T0C3D0 llnlnl 4 61.22 D V S Y 90.58 90.07 29.76 34.48 C12 C12 C12 H13 A A A A 111 112 113 115
4 H2E0T0C2D0 lnnlnl 4 68.03 V S Y K 90.07 29.76 34.48 117.79 C12 C12 H13 H13 A A A A 112 113 115 116
3 H2E0T0C1D0 nnl 2+1 69.91 S K Q 29.76 117.79 62.18 C12 H13 H13 A A A 113 116 117
4 H4E0T0C0D0 nnnhhl 2:1+1 9.14 L Y V S 2.08 34.48 0.00 0.00 H2 H13 H13 H13 A A A A 17 115 118 119
3 H3E0T0C0D0 hhl 2:1 73.41 K Q S 117.79 62.18 40.26 H13 H13 H13 A A A 116 117 120
3 H3E0T0C0D0 hhl 2:1 36.92 Q S F 62.18 40.26 8.32 H13 H13 H13 A A A 117 120 121
4 H4E0T0C0D0 nnnhhl 2:1+1 0.64 L V S V 2.08 0.00 0.00 0.47 H2 H13 H13 H13 A A A A 17 118 119 122
4 H4E0T0C0D0 nnnnnh :2+1+1 0.64 L G V V 2.08 0.00 0.00 0.47 H2 H11 H13 H13 A A A A 17 96 118 122
4 H4E0T0C0D0 nnnhhl 2:1+1 2.20 G V F V 0.00 0.00 8.32 0.47 H11 H13 H13 H13 A A A A 96 118 121 122
4 H4E0T0C0D0 hnnnnh :2+:2 0.73 A L S V 0.38 2.08 0.00 0.47 H2 H2 H13 H13 A A A A 13 17 119 122
4 H4E0T0C0D0 nnnhhl 2:1+1 0.60 A S V A 0.38 0.00 0.47 1.57 H2 H13 H13 H13 A A A A 13 119 122 123
3 H3E0T0C0D0 hhl 2:1 45.78 S F E 40.26 8.32 88.77 H13 H13 H13 A A A 120 121 124
3 H3E0T0C0D0 hhl 2:1 38.88 F E F 8.32 88.77 19.56 H13 H13 H13 A A A 121 124 125
4 H4E0T0C0D0 hnnnnh :2+:2 0.49 I A A I 0.00 0.38 1.57 0.00 H2 H2 H13 H13 A A A A 9 13 123 126
4 H4E0T0C0D0 nnnhhl 2:1+1 7.67 I A I M 0.00 1.57 0.00 29.13 H2 H13 H13 H13 A A A A 9 123 126 127
4 H4E0T0C0D0 nnnhhl 2:1+1 0.60 A V A I 0.38 0.47 1.57 0.00 H2 H13 H13 H13 A A A A 13 122 123 126
3 H3E0T0C0D0 hhl 2:1 79.39 E M N 88.77 29.13 120.28 H13 H13 H13 A A A 124 127 128
3 H3E0T0C0D0 hhl 2:1 76.20 E F N 88.77 19.56 120.28 H13 H13 H13 A A A 124 125 128
4 H4E0T0C0D0 nnnhhl 2:1+1 5.01 I V F I 0.00 0.47 19.56 0.00 H11 H13 H13 H13 A A A A 92 122 125 126
4 H4E0T0C0D0 nnnhhl 2:1+1 5.09 I F I T 0.00 19.56 0.00 0.81 H11 H13 H13 H13 A A A A 92 125 126 130
4 H4E0T0C0D0 lhhhhl 2:2 21.64 F I N T 19.56 0.00 66.21 0.81 H13 H13 H13 H13 A A A A 125 126 129 130
3 H3E0T0C0D0 hhl 2:1 68.68 F N N 19.56 120.28 66.21 H13 H13 H13 A A A 125 128 129
3 H3E0T0C0D0 hhl 2:1 50.25 M N G 29.13 120.28 1.34 H13 H13 H13 A A A 127 128 131
4 H4E0T0C0D0 nnnhhl 2:1+1 7.62 I I M G 0.00 0.00 29.13 1.34 H2 H13 H13 H13 A A A A 9 126 127 131
4 H4E0T0C0D0 hnnnnh :2+:2 0.30 I I I T 0.41 0.00 0.00 0.81 H11 H11 H13 H13 A A A A 89 92 126 130
4 H4E0T0C0D0 nnnhhh :3+1 0.99 I I T I 0.41 0.00 0.81 2.75 H11 H13 H13 H13 A A A A 89 126 130 134
4 H4E0T0C0D0 hhhlhh 2:1:1 1.23 I T G I 0.00 0.81 1.34 2.75 H13 H13 H13 H13 A A A A 126 130 131 134
4 H4E0T0C0D0 nnnhhl 2:1+1 14.58 I T W I 0.41 0.81 54.34 2.75 H11 H13 H13 H13 A A A A 89 130 133 134
4 H4E0T0C0D0 nnnhhh :3+1 1.02 I I G I 0.00 0.00 1.34 2.75 H2 H13 H13 H13 A A A A 9 126 131 134
3 H3E0T0C0D0 hhl 2:1 109.60 E R Q 97.09 113.84 117.87 H13 H13 H13 A A A 132 135 136
3 H3E0T0C0D0 hhl 2:1 89.77 E W Q 97.09 54.34 117.87 H13 H13 H13 A A A 132 133 136
3 H2E0T0C1D0 nhl 2:1 77.08 W Q N 54.34 117.87 59.04 H13 H13 C14 A A A 133 136 137
4 H4E0T0C0D0 nnnnnh :2+1+1 3.35 I I I W 0.00 0.00 2.75 10.67 H2 H13 H13 H15 A A A A 9 126 134 140
4 H4E0T0C0D0 nnnnnh :2+1+1 3.46 I I I W 0.41 0.00 2.75 10.67 H11 H13 H13 H15 A A A A 89 126 134 140
4 H3E0T0C1D0 lnnnnl 2+2 43.90 I R G G 2.75 113.84 40.71 18.28 H13 H13 C14 H15 A A A A 134 135 138 139
3 H1E0T0C2D0 nnl 2+1 34.17 I N G 2.75 59.04 40.71 H13 C14 C14 A A A 134 137 138
3 H1E0T0C2D0 nnl 2+1 37.54 N G G 59.04 40.71 12.88 C14 C14 H15 A A A 137 138 143
4 H3E0T0C1D0 lnnhhl 2:2 39.33 G G D G 40.71 18.28 85.44 12.88 C14 H15 H15 H15 A A A A 138 139 142 143
3 H2E0T0C1D0 nnl 2+1 74.81 G E D 40.71 98.29 85.44 C14 H15 H15 A A A 138 141 142
4 H4E0T0C0D0 lhhhhl 2:2 85.32 E D I K 98.29 85.44 8.43 149.11 H15 H15 H15 H15 A A A A 141 142 145 146
3 H3E0T0C0D0 hhl 2:1 82.48 D G K 85.44 12.88 149.11 H15 H15 H15 A A A 142 143 146
3 H3E0T0C0D0 hhl 2:1 82.05 G K K 12.88 149.11 84.15 H15 H15 H15 A A A 143 146 147
3 H3E0T0C0D0 nnl 2+1 83.03 K D H 84.15 24.22 140.71 H15 H18 H18 A B B 147 98 99
3 H2E0T0C1D0 lnl 3 98.38 S E E 107.79 143.79 43.55 C17 H18 H18 B B B 78 80 81
3 H2E0T0C1D0 nnl 2+1 54.95 S E I 107.79 43.55 13.50 C17 H18 H18 B B B 78 81 82
3 H3E0T0C0D0 hhl 2:1 41.50 Q I I 77.74 13.50 33.27 H18 H18 H18 B B B 79 82 83
3 H3E0T0C0D0 hhl 2:1 84.93 Q E I 77.74 143.79 33.27 H18 H18 H18 B B B 79 80 83
3 H3E0T0C0D0 hhl 2:1 98.27 E I H 143.79 33.27 117.75 H18 H18 H18 B B B 80 83 84
3 H3E0T0C0D0 hhl 2:1 101.70 E E H 143.79 43.55 117.75 H18 H18 H18 B B B 80 81 84
3 H3E0T0C0D0 hhl 2:1 72.32 E H N 43.55 117.75 55.66 H18 H18 H18 B B B 81 84 85
3 H3E0T0C0D0 hhl 2:1 15.67 I I I 13.50 33.27 0.25 H18 H18 H18 B B B 82 83 86
3 H3E0T0C0D0 hhl 2:1 57.03 H A R 117.75 3.95 49.39 H18 H18 H18 B B B 84 87 88
3 H3E0T0C0D0 hhl 2:1 74.27 H N R 117.75 55.66 49.39 H18 H18 H18 B B B 84 85 88
3 H3E0T0C0D0 hhl 2:1 45.62 N R H 55.66 49.39 31.81 H18 H18 H18 B B B 85 88 89
3 H3E0T0C0D0 hhl 2:1 22.66 A R A 3.95 49.39 14.65 H18 H18 H18 B B B 87 88 91
3 H3E0T0C0D0 hhl 2:1 58.50 R A Q 49.39 14.65 111.45 H18 H18 H18 B B B 88 91 92
3 H3E0T0C0D0 hhl 2:1 64.22 R H Q 49.39 31.81 111.45 H18 H18 H18 B B B 88 89 92
3 H3E0T0C0D0 hhl 2:1 56.66 H Q I 31.81 111.45 26.73 H18 H18 H18 B B B 89 92 93
3 H3E0T0C0D0 hhl 2:1 57.01 A Q D 14.65 111.45 44.93 H18 H18 H18 B B B 91 92 95
3 H3E0T0C0D0 hhl 2:1 84.58 Q D E 111.45 44.93 97.37 H18 H18 H18 B B B 92 95 96
3 H3E0T0C0D0 hhl 2:1 78.52 Q I E 111.45 26.73 97.37 H18 H18 H18 B B B 92 93 96
3 H3E0T0C0D0 hhl 2:1 53.29 I E M 26.73 97.37 35.77 H18 H18 H18 B B B 93 96 97
3 H3E0T0C0D0 hhl 2:1 20.83 I G M 26.73 0.00 35.77 H18 H18 H18 B B B 93 94 97
3 H3E0T0C0D0 hhl 2:1 94.34 D E H 44.93 97.37 140.71 H18 H18 H18 B B B 95 96 99
3 H2E0T0C1D0 nnl 2+1 84.97 E M N 97.37 35.77 121.76 H18 H18 C19 B B B 96 97 100
2 H1E0T0C1D0 l 2 173.45 H I 140.71 206.20 H18 C19 B B 99 101
2 H0E0T0C2D0 l 2 163.98 N I 121.76 206.20 C19 C19 B B 100 101
