# Supplementary material for: Characterizing the consensus residue specificity and surface of BCL-2 binding to BH3 ligands using the Knob-Socket model
Source: PLoS One. 2023 Feb 16;18(2):e0281463. doi: 10.1371/journal.pone.0281463 (PMC9934389; doi:10.1371/journal.pone.0281463)
Supplement: S1 File — (TGZ) [file pone.0281463.s008.tgz › BCL3_Bax_KS_files/2voi/f2voi.knob-socket]

4 H4E0T0C0D0 nnnhhl 2:1+1 1.25 L A Y F 1.60 0.38 1.29 1.73 H2 H2 H2 H11 A A A A 12 13 16 93
4 H4E0T0C0D0 nnnnnh :2+1+1 1.75 L Y L F 1.60 1.29 2.37 1.73 H2 H2 H4 H11 A A A A 12 16 37 93
4 H4E0T0C0D0 nnnhhl 2:1+1 1.37 A Y L F 0.38 1.29 2.08 1.73 H2 H2 H2 H11 A A A A 13 16 17 93
4 H4E0T0C0D0 nnnnnh :2+1+1 1.35 Y L A F 1.29 2.37 0.00 1.73 H2 H4 H4 H11 A A A A 16 37 41 93
4 H4E0T0C0D0 lnnnnn 2+1+1 0.81 Y A F A 1.29 0.00 1.73 0.21 H2 H4 H11 H11 A A A A 16 41 93 94
4 H4E0T0C0D0 nnnhhl 2:1+1 0.81 Y F A G 1.29 1.73 0.21 0.00 H2 H11 H11 H11 A A A A 16 93 94 97
4 H4E0T0C0D0 nnnhhl 2:1+1 0.93 I L A F 0.00 1.60 0.38 1.73 H2 H2 H2 H11 A A A A 9 12 13 93
4 H4E0T0C0D0 nnnnnh :2+1+1 0.53 I A F I 0.00 0.38 1.73 0.00 H2 H2 H11 H13 A A A A 9 13 93 126
4 H4E0T0C0D0 nnnnnh :2+1+1 3.50 I L F W 0.00 1.60 1.73 10.67 H2 H2 H11 H15 A A A A 9 12 93 140
4 H4E0T0C0D0 nnnhhl 2:1+1 0.54 I I F I 0.41 0.00 1.73 0.00 H11 H11 H11 H13 A A A A 89 92 93 126
4 H4E0T0C0D0 nnnnnh :2+1+1 3.20 I F I W 0.41 1.73 0.00 10.67 H11 H11 H13 H15 A A A A 89 93 126 140
4 H4E0T0C0D0 nnnhhl 2:1+1 0.50 A V F A 0.00 0.07 1.73 0.21 H4 H11 H11 H11 A A A A 41 90 93 94
4 H4E0T0C0D0 nnnhhl 2:1+1 0.55 I F G V 0.00 1.73 0.00 0.47 H11 H11 H11 H13 A A A A 92 93 96 122
4 H4E0T0C0D0 nnnhhl 2:1+1 0.95 L F G G 2.08 1.73 0.00 0.00 H2 H11 H11 H11 A A A A 17 93 96 97
4 H4E0T0C0D0 nnnnnh :2+1+1 1.07 L F G V 2.08 1.73 0.00 0.47 H2 H11 H11 H13 A A A A 17 93 96 122
4 H4E0T0C0D0 nnnnnh :2+1+1 1.16 A L F V 0.38 2.08 1.73 0.47 H2 H2 H11 H13 A A A A 13 17 93 122
4 H4E0T0C0D0 nnnnnh :2+1+1 0.65 A F V I 0.38 1.73 0.47 0.00 H2 H11 H13 H13 A A A A 13 93 122 126
4 H4E0T0C0D0 nnnhhl 2:1+1 44.33 A E L M 58.96 25.72 63.49 29.13 H2 H2 H2 H13 A A A A 2 5 6 127
4 H4E0T0C0D0 nnnhhl 2:1+1 29.59 E L I M 25.72 63.49 0.00 29.13 H2 H2 H2 H13 A A A A 5 6 9 127
4 H4E0T0C0D0 nnnhhl 2:1+1 25.83 E H I W 25.72 66.92 0.00 10.67 H2 H2 H2 H15 A A A A 5 8 9 140
4 H4E0T0C0D0 nnnnnh :2+1+1 9.79 E I I W 25.72 0.00 2.75 10.67 H2 H2 H13 H15 A A A A 5 9 134 140
4 H3E0T0C1D0 nnnnnh :2+1+1 99.43 M E E R 161.07 25.72 97.09 113.84 C1 H2 H13 H13 A A A A 1 5 132 135
4 H4E0T0C0D0 nnnhhl 2:1+1 38.32 E M G E 25.72 29.13 1.34 97.09 H2 H13 H13 H13 A A A A 5 127 131 132
4 H4E0T0C0D0 nnnhhl 2:1+1 59.50 E G E R 25.72 1.34 97.09 113.84 H2 H13 H13 H13 A A A A 5 131 132 135
4 H4E0T0C0D0 nnnhhl 2:1+1 35.91 E G I R 25.72 1.34 2.75 113.84 H2 H13 H13 H13 A A A A 5 131 134 135
4 H4E0T0C0D0 nnnhhl 2:1+1 29.17 L I H A 63.49 0.00 51.63 1.57 H2 H2 H2 H13 A A A A 6 9 10 123
4 H4E0T0C0D0 nnnhhl 2:1+1 48.52 L S A E 63.49 40.26 1.57 88.77 H2 H13 H13 H13 A A A A 6 120 123 124
4 H4E0T0C0D0 nnnhhl 2:1+1 45.74 L A E M 63.49 1.57 88.77 29.13 H2 H13 H13 H13 A A A A 6 123 124 127
4 H4E0T0C0D0 nnnnnh :2+1+1 20.11 H L A W 66.92 1.60 1.27 10.67 H2 H2 H4 H15 A A A A 8 12 33 140
4 H4E0T0C0D0 nnnhhl 2:1+1 19.80 H I L W 66.92 0.00 1.60 10.67 H2 H2 H2 H15 A A A A 8 9 12 140
4 H3E0T0C1D0 lnnnnn 2+1+1 55.92 H S A E 66.92 57.22 1.27 98.29 H2 C3 H4 H15 A A A A 8 31 33 141
4 H4E0T0C0D0 lnnnnn 2+1+1 44.29 H A W E 66.92 1.27 10.67 98.29 H2 H4 H15 H15 A A A A 8 33 140 141
4 H4E0T0C0D0 nnnhhl 2:1+1 23.81 H A E S 51.63 0.38 43.24 0.00 H2 H2 H2 H13 A A A A 10 13 14 119
4 H4E0T0C0D0 nnnhhl 2:1+1 52.42 H K S S 51.63 117.79 0.00 40.26 H2 H13 H13 H13 A A A A 10 116 119 120
4 H4E0T0C0D0 nnnhhl 2:1+1 23.36 H S S A 51.63 0.00 40.26 1.57 H2 H13 H13 H13 A A A A 10 119 120 123
4 H4E0T0C0D0 nnnhhl 2:1+1 13.40 I H A A 0.00 51.63 0.38 1.57 H2 H2 H2 H13 A A A A 9 10 13 123
4 H4E0T0C0D0 nnnhhl 2:1+1 29.81 S L H C 34.11 1.60 71.62 11.92 H2 H2 H2 H4 A A A A 11 12 15 34
4 H4E0T0C0D0 nnnhhl 2:1+1 28.06 E L Q Y 43.24 2.08 32.43 34.48 H2 H2 H2 H13 A A A A 14 17 18 115
4 H4E0T0C0D0 nnnhhl 2:1+1 11.43 A E L S 0.38 43.24 2.08 0.00 H2 H2 H2 H13 A A A A 13 14 17 119
4 H4E0T0C0D0 nnnhhl 2:1+1 48.88 E Y K S 43.24 34.48 117.79 0.00 H2 H13 H13 H13 A A A A 14 115 116 119
4 H4E0T0C0D0 nnnhhl 2:1+1 43.78 H Y Y Q 71.62 1.29 76.34 25.86 H2 H2 H2 H4 A A A A 15 16 19 38
4 H2E0T0C2D0 lnnnnn 2+1+1 44.92 Q L V Y 32.43 46.61 66.16 34.48 H2 C3 C3 H13 A A A A 18 21 23 115
4 H1E0T0C3D0 llnlnn 3+1 59.55 Q V P A 32.43 66.16 78.05 61.56 H2 C3 C3 C3 A A A A 18 23 24 25
4 H3E0T0C1D0 lnnnnn 2+1+1 28.90 L Q L Y 2.08 32.43 46.61 34.48 H2 H2 C3 H13 A A A A 17 18 21 115
4 H3E0T0C1D0 lnnlnn 3+1 72.70 Y V Q F 76.34 14.40 137.68 62.38 H2 H2 C3 H4 A A A A 19 20 22 42
4 H4E0T0C0D0 nnnhhl 2:1+1 38.60 Y Y V F 1.29 76.34 14.40 62.38 H2 H2 H2 H4 A A A A 16 19 20 42
4 H4E0T0C0D0 nnnhhl 2:1+1 71.86 Y Q R F 76.34 25.86 122.85 62.38 H2 H4 H4 H4 A A A A 19 38 39 42
4 H4E0T0C0D0 nnnhhl 2:1+1 4.44 Y L V G 1.29 2.08 14.40 0.00 H2 H2 H2 H11 A A A A 16 17 20 97
4 H4E0T0C0D0 nnnnnh :2+1+1 4.21 Y V Q G 1.29 14.40 1.13 0.00 H2 H2 H4 H11 A A A A 16 20 45 97
4 H4E0T0C0D0 nnnnnh :2+1+1 24.54 V Q G K 14.40 1.13 0.00 82.62 H2 H4 H11 H11 A A A A 20 45 97 101
4 H4E0T0C0D0 nnnhhl 2:1+1 24.28 V G L K 14.40 0.00 0.08 82.62 H2 H11 H11 H11 A A A A 20 97 100 101
4 H3E0T0C1D0 nnnlnh 2:1+1 15.79 L V L L 2.08 14.40 46.61 0.08 H2 H2 C3 H11 A A A A 17 20 21 100
4 H4E0T0C0D0 nnnnnh :2+1+1 40.13 V F Q K 14.40 62.38 1.13 82.62 H2 H4 H4 H11 A A A A 20 42 45 101
4 H3E0T0C1D0 nnnhhl 2:1+1 38.48 L L K K 46.61 0.08 82.62 24.61 C3 H11 H11 H11 A A A A 21 100 101 104
4 H2E0T0C2D0 nnnnnh :2+1+1 29.10 L L K L 46.61 0.08 24.61 45.12 C3 H11 H11 C12 A A A A 21 100 104 110
4 H3E0T0C1D0 nnnhhl 2:1+1 54.91 P C R Q 53.59 11.92 128.28 25.86 C3 H4 H4 H4 A A A A 30 34 35 38
4 H3E0T0C1D0 lnnlnn 3+1 18.00 L S A C 1.60 57.22 1.27 11.92 H2 C3 H4 H4 A A A A 12 31 33 34
4 H3E0T0C1D0 llnlnn 3+1 60.56 S Q A E 57.22 85.47 1.27 98.29 C3 H4 H4 H15 A A A A 31 32 33 141
4 H4E0T0C0D0 nnnhhl 2:1+1 26.35 Q A V I 85.47 1.27 10.25 8.43 H4 H4 H4 H15 A A A A 32 33 36 145
4 H4E0T0C0D0 nnnhhl 2:1+1 4.29 L A C L 1.60 1.27 11.92 2.37 H2 H4 H4 H4 A A A A 12 33 34 37
4 H4E0T0C0D0 nnnnnh :2+1+1 3.98 L A L W 1.60 1.27 2.37 10.67 H2 H4 H4 H15 A A A A 12 33 37 140
4 H4E0T0C0D0 nnnhhl 2:1+1 3.55 A V L F 1.27 10.25 2.37 0.30 H4 H4 H4 H15 A A A A 33 36 37 144
4 H4E0T0C0D0 nnnhhl 2:1+1 29.66 A W E I 1.27 10.67 98.29 8.43 H4 H15 H15 H15 A A A A 33 140 141 145
4 H4E0T0C0D0 nnnhhl 2:1+1 5.17 A W F I 1.27 10.67 0.30 8.43 H4 H15 H15 H15 A A A A 33 140 144 145
4 H3E0T0C1D0 nnnhhl 2:1+1 41.47 V R V F 10.25 122.85 7.78 25.01 H4 H4 H4 C16 A A A A 36 39 40 148
4 H3E0T0C1D0 nnnnnh :2+1+1 10.84 V V F F 10.25 7.78 0.30 25.01 H4 H4 H15 C16 A A A A 36 40 144 148
4 H3E0T0C1D0 lnnnnn 2+1+1 11.00 V F I F 10.25 0.30 8.43 25.01 H4 H15 H15 C16 A A A A 36 144 145 148
4 H2E0T0C2D0 lnnnnn 2+1+1 47.41 V I F E 10.25 8.43 25.01 145.93 H4 H15 C16 C16 A A A A 36 145 148 149
4 H4E0T0C0D0 nnnhhl 2:1+1 5.18 V L V F 10.25 2.37 7.78 0.30 H4 H4 H4 H15 A A A A 36 37 40 144
4 H4E0T0C0D0 nnnhhl 2:1+1 7.38 Y L Q A 1.29 2.37 25.86 0.00 H2 H4 H4 H4 A A A A 16 37 38 41
4 H4E0T0C0D0 nnnhhl 2:1+1 22.38 Y Q A F 1.29 25.86 0.00 62.38 H2 H4 H4 H4 A A A A 16 38 41 42
4 H4E0T0C0D0 nnnhhl 2:1+1 2.46 V A V V 7.78 0.00 2.00 0.07 H4 H4 H4 H11 A A A A 40 41 44 90
4 H4E0T0C0D0 nnnhhl 2:1+1 2.56 L V A V 2.37 7.78 0.00 0.07 H4 H4 H4 H11 A A A A 37 40 41 90
4 H4E0T0C0D0 nnnnnh :2+1+1 2.63 L V V F 2.37 7.78 0.07 0.30 H4 H4 H11 H15 A A A A 37 40 90 144
4 H4E0T0C0D0 nnnnnh :2+1+1 11.41 V V V M 7.78 2.00 0.07 35.77 H4 H4 H11 H18 A A A B 40 44 90 97
4 H4E0T0C0D0 nnnhhl 2:1+1 23.50 V S V M 7.78 48.43 2.00 35.77 H4 H4 H4 H18 A A A B 40 43 44 97
4 H4E0T0C0D0 nnnhhl 2:1+1 16.20 Y A F Q 1.29 0.00 62.38 1.13 H2 H4 H4 H4 A A A A 16 41 42 45
4 H4E0T0C0D0 nnnhhl 2:1+1 0.98 V Q V A 2.00 1.13 0.60 0.21 H4 H4 H4 H11 A A A A 44 45 48 94
4 H4E0T0C0D0 nnnhhl 2:1+1 0.83 A V Q A 0.00 2.00 1.13 0.21 H4 H4 H4 H11 A A A A 41 44 45 94
4 H4E0T0C0D0 nnnhhl 2:1+1 0.57 V V T A 2.00 0.07 0.00 0.21 H4 H11 H11 H11 A A A A 44 90 91 94
4 H4E0T0C0D0 nnnnnh :2+1+1 0.67 V T A L 2.00 0.00 0.21 0.46 H4 H11 H11 H18 A A A B 44 91 94 90
4 H4E0T0C0D0 nnnnnh :2+1+1 0.82 V V A L 2.00 0.60 0.21 0.46 H4 H4 H11 H18 A A A B 44 48 94 90
4 H4E0T0C0D0 nnnhhl 2:1+1 18.39 V E V I 2.00 44.24 0.60 26.73 H4 H4 H4 H18 A A A B 44 47 48 93
4 H4E0T0C0D0 nnnhhl 2:1+1 0.52 V G V T 2.00 0.00 0.07 0.00 H4 H11 H11 H11 A A A A 44 87 90 91
4 H4E0T0C0D0 nnnnnh :2+1+1 9.46 V G V M 2.00 0.00 0.07 35.77 H4 H11 H11 H18 A A A B 44 87 90 97
4 H4E0T0C0D0 nnnnnh :2+1+1 7.30 V T L I 2.00 0.00 0.46 26.73 H4 H11 H18 H18 A A B B 44 91 90 93
4 H4E0T0C0D0 nnnnnh :2+1+1 0.66 Y A Q A 1.29 0.00 1.13 0.21 H2 H4 H4 H11 A A A A 16 41 45 94
4 H4E0T0C0D0 nnnnnh :2+1+1 0.66 Y Q A G 1.29 1.13 0.21 0.00 H2 H4 H11 H11 A A A A 16 45 94 97
4 H4E0T0C0D0 nnnhhl 2:1+1 1.02 Q A G V 1.13 0.21 0.00 2.75 H4 H11 H11 H11 A A A A 45 94 97 98
4 H4E0T0C0D0 nnnhhl 2:1+1 11.44 Q V E V 1.13 0.60 41.30 2.75 H4 H4 H4 H11 A A A A 45 48 49 98
4 H4E0T0C0D0 nnnhhl 2:1+1 21.62 Q G V K 1.13 0.00 2.75 82.62 H4 H11 H11 H11 A A A A 45 97 98 101
4 H4E0T0C0D0 nnnhhl 2:1+1 41.81 E V N H 44.24 0.60 90.58 31.81 H4 H4 H4 H18 A A A B 47 48 51 89
5 H4E0T0C1D0 lhnnhnnnnn 2:1+1+1 9.06 V L I H L 0.60 12.17 0.25 31.81 0.46 H4 C5 H18 H18 H18 A A B B B 48 52 86 89 90
4 H4E0T0C0D0 nnnnnh :2+1+1 0.44 V F I L 0.60 0.44 0.25 0.46 H4 H11 H18 H18 A A B B 48 95 86 90
4 H4E0T0C0D0 lnnnnn 2+1+1 0.43 V A F L 0.60 0.21 0.44 0.46 H4 H11 H11 H18 A A A B 48 94 95 90
4 H4E0T0C0D0 nnnhhl 2:1+1 14.90 V H L I 0.60 31.81 0.46 26.73 H4 H18 H18 H18 A B B B 48 89 90 93
4 H3E0T0C1D0 nnnlnh 2:1+1 33.79 V N L H 0.60 90.58 12.17 31.81 H4 H4 C5 H18 A A A B 48 51 52 89
4 H4E0T0C0D0 nnnnnh :2+1+1 2.78 V L F V 0.60 7.35 0.44 2.75 H4 H6 H11 H11 A A A A 48 56 95 98
4 H4E0T0C0D0 lnnnnn 2+1+1 13.00 V E L V 0.60 41.30 7.35 2.75 H4 H4 H6 H11 A A A A 48 49 56 98
4 H4E0T0C0D0 nnnhhl 2:1+1 1.00 V A F V 0.60 0.21 0.44 2.75 H4 H11 H11 H11 A A A A 48 94 95 98
4 H4E0T0C0D0 nnnnnh :2+1+1 17.06 E L V K 41.30 7.35 2.75 16.84 H4 H6 H11 H11 A A A A 49 56 98 102
4 H4E0T0C0D0 nnnhhl 2:1+1 35.88 E V K K 41.30 2.75 82.62 16.84 H4 H11 H11 H11 A A A A 49 98 101 102
4 H3E0T0C1D0 lnnnnn 2+1+1 36.67 L Y N I 12.17 78.59 55.66 0.25 C5 H6 H18 H18 A A B B 52 55 85 86
4 H3E0T0C1D0 nnnhhl 2:1+1 24.97 L N I H 12.17 55.66 0.25 31.81 C5 H18 H18 H18 A B B B 52 85 86 89
4 H3E0T0C1D0 lnnnnn 2+1+1 24.59 L Y L I 12.17 78.59 7.35 0.25 C5 H6 H6 H18 A A A B 52 55 56 86
4 H2E0T0C2D0 lnnnnn 2+1+1 54.34 Y D F I 78.59 95.33 29.93 13.50 H6 C7 C7 H18 A A A B 55 58 59 82
4 H3E0T0C1D0 nnnnnh :2+1+1 30.57 Y F I I 78.59 29.93 13.50 0.25 H6 C7 H18 H18 A A B B 55 59 82 86
4 H4E0T0C0D0 nnnhhl 2:1+1 47.82 Y E I N 78.59 43.55 13.50 55.66 H6 H18 H18 H18 A B B B 55 81 82 85
4 H4E0T0C0D0 nnnhhl 2:1+1 37.00 Y I N I 78.59 13.50 55.66 0.25 H6 H18 H18 H18 A B B B 55 82 85 86
4 H3E0T0C1D0 lnnnnn 2+1+1 29.03 Y L F I 78.59 7.35 29.93 0.25 H6 H6 C7 H18 A A A B 55 56 59 86
4 H3E0T0C1D0 nnnnnh :2+1+1 9.43 L F F L 7.35 29.93 0.44 0.00 H6 C7 H11 H11 A A A A 56 59 95 99
4 H3E0T0C1D0 nnnnnh :2+1+1 13.53 L F L K 7.35 29.93 0.00 16.84 H6 C7 H11 H11 A A A A 56 59 99 102
4 H4E0T0C0D0 nnnhhl 2:1+1 2.63 L F V L 7.35 0.44 2.75 0.00 H6 H11 H11 H11 A A A A 56 95 98 99
4 H4E0T0C0D0 nnnhhl 2:1+1 6.73 L V L K 7.35 2.75 0.00 16.84 H6 H11 H11 H11 A A A A 56 98 99 102
4 H1E0T0C3D0 llnlnn 3+1 43.34 F H V I 29.93 125.39 0.00 18.04 C7 C7 C7 H8 A A A A 59 60 61 70
4 H2E0T0C2D0 lnnnnn 2+1+1 11.99 F V I L 29.93 0.00 18.04 0.00 C7 C7 H8 H11 A A A A 59 61 70 99
4 H3E0T0C1D0 nnnnnh :2+1+1 12.10 F I F L 29.93 18.04 0.44 0.00 C7 H8 H11 H11 A A A A 59 70 95 99
4 H1E0T0C3D0 llnlnn 3+1 71.16 H V E T 125.39 0.00 125.02 34.24 C7 C7 C7 H8 A A A A 60 61 62 66
4 H1E0T0C3D0 llnlnn 3+1 81.36 H V E E 125.39 0.00 125.02 75.02 C7 C7 C7 H11 A A A A 60 61 62 106
4 H2E0T0C2D0 lnnnnn 2+1+1 10.83 V S A L 0.00 40.63 0.04 2.66 C7 C7 H8 H11 A A A A 61 63 67 103
4 H1E0T0C3D0 llnlnn 3+1 42.08 V E S L 0.00 125.02 40.63 2.66 C7 C7 C7 H11 A A A A 61 62 63 103
4 H3E0T0C1D0 nnnnnh :2+1+1 0.68 V A L L 0.00 0.04 0.00 2.66 C7 H8 H11 H11 A A A A 61 67 99 103
4 H3E0T0C1D0 nnnhhl 2:1+1 4.88 V L K L 0.00 0.00 16.84 2.66 C7 H11 H11 H11 A A A A 61 99 102 103
4 H3E0T0C1D0 nnnhhl 2:1+1 23.63 V K L E 0.00 16.84 2.66 75.02 C7 H11 H11 H11 A A A A 61 102 103 106
4 H1E0T0C3D0 llnlnn 3+1 49.97 V E S T 0.00 125.02 40.63 34.24 C7 C7 C7 H8 A A A A 61 62 63 66
4 H3E0T0C1D0 nnnhhl 2:1+1 13.08 V T A I 0.00 34.24 0.04 18.04 C7 H8 H8 H8 A A A A 61 66 67 70
4 H3E0T0C1D0 nnnnnh :2+1+1 4.52 V A I L 0.00 0.04 18.04 0.00 C7 H8 H8 H11 A A A A 61 67 70 99
4 H3E0T0C1D0 nnnlnh 2:1+1 19.55 S I A L 40.63 34.86 0.04 2.66 C7 H8 H8 H11 A A A A 63 64 67 103
4 H4E0T0C0D0 nnnhhl 2:1+1 66.29 I D R Q 34.86 85.11 83.00 62.18 H8 H8 H8 H13 A A A A 64 65 68 117
4 H3E0T0C1D0 nnnlnh 2:1+1 32.08 I S A Q 34.86 29.76 1.51 62.18 H8 C12 H13 H13 A A A A 64 113 114 117
4 H4E0T0C0D0 nnnhhl 2:1+1 24.64 I A Q V 34.86 1.51 62.18 0.00 H8 H13 H13 H13 A A A A 64 114 117 118
4 H4E0T0C0D0 nnnhhl 2:1+1 26.34 I Q V F 34.86 62.18 0.00 8.32 H8 H13 H13 H13 A A A A 64 117 118 121
4 H4E0T0C0D0 nnnnnh :2+1+1 9.39 I A L V 34.86 0.04 2.66 0.00 H8 H8 H11 H13 A A A A 64 67 103 118
4 H4E0T0C0D0 nnnhhl 2:1+1 31.55 I A R F 34.86 0.04 83.00 8.32 H8 H8 H8 H13 A A A A 64 67 68 121
4 H4E0T0C0D0 nnnnnh :2+1+1 9.76 I L A V 34.86 2.66 1.51 0.00 H8 H11 H13 H13 A A A A 64 103 114 118
4 H2E0T0C2D0 lnnlnn 3+1 39.18 I D S A 34.86 90.58 29.76 1.51 H8 C12 C12 H13 A A A A 64 111 113 114
4 H4E0T0C0D0 nnnhhl 2:1+1 4.52 A I F L 0.04 18.04 0.00 0.00 H8 H8 H8 H11 A A A A 67 70 71 99
4 H4E0T0C0D0 nnnnnh :2+1+1 2.09 A F L F 0.04 0.00 0.00 8.32 H8 H8 H11 H13 A A A A 67 71 99 121
4 H4E0T0C0D0 nnnhhl 2:1+1 0.70 A L L L 0.04 0.00 0.08 2.66 H8 H11 H11 H11 A A A A 67 99 100 103
4 H4E0T0C0D0 nnnhhl 2:1+1 22.84 A R F F 0.04 83.00 0.00 8.32 H8 H8 H8 H13 A A A A 67 68 71 121
4 H4E0T0C0D0 nnnnnh :2+1+1 0.70 A L L V 0.04 0.08 2.66 0.00 H8 H11 H11 H13 A A A A 67 100 103 118
4 H4E0T0C0D0 nnnhhl 2:1+1 38.05 R F N F 83.00 0.00 60.90 8.32 H8 H8 H8 H13 A A A A 68 71 72 121
4 H4E0T0C0D0 nnnhhl 2:1+1 31.30 I Q V I 18.04 73.90 0.01 33.27 H8 H8 H8 H18 A A A B 70 73 74 83
4 H4E0T0C0D0 nnnhhl 2:1+1 4.62 I F V F 18.04 0.00 0.01 0.44 H8 H8 H8 H11 A A A A 70 71 74 95
4 H4E0T0C0D0 nnnnnh :2+1+1 4.89 F M I F 0.00 0.00 0.00 19.56 H8 H8 H11 H13 A A A A 71 75 92 125
4 H4E0T0C0D0 nnnhhl 2:1+1 20.11 F N M F 0.00 60.90 0.00 19.56 H8 H8 H8 H13 A A A A 71 72 75 125
4 H4E0T0C0D0 nnnhhl 2:1+1 0.11 F V M F 0.00 0.01 0.00 0.44 H8 H8 H8 H11 A A A A 71 74 75 95
4 H4E0T0C0D0 nnnhhl 2:1+1 0.11 F I F G 0.00 0.00 0.44 0.00 H8 H11 H11 H11 A A A A 71 92 95 96
4 H4E0T0C0D0 nnnnnh :2+1+1 0.12 F I G V 0.00 0.00 0.00 0.47 H8 H11 H11 H13 A A A A 71 92 96 122
4 H4E0T0C0D0 nnnhhl 2:1+1 0.11 F F G L 0.00 0.44 0.00 0.00 H8 H11 H11 H11 A A A A 71 95 96 99
4 H4E0T0C0D0 nnnnnh :2+1+1 2.08 F G L F 0.00 0.00 0.00 8.32 H8 H11 H11 H13 A A A A 71 96 99 121
4 H4E0T0C0D0 lnnnnn 2+1+1 2.20 F G F V 0.00 0.00 8.32 0.47 H8 H11 H13 H13 A A A A 71 96 121 122
4 H4E0T0C0D0 nnnhhl 2:1+1 7.09 F F V F 0.00 8.32 0.47 19.56 H8 H13 H13 H13 A A A A 71 121 122 125
4 H4E0T0C0D0 nnnnnh :2+1+1 5.01 F I V F 0.00 0.00 0.47 19.56 H8 H11 H13 H13 A A A A 71 92 122 125
4 H4E0T0C0D0 nnnhhl 2:1+1 52.27 N M E F 60.90 0.00 128.64 19.56 H8 H8 H8 H13 A A A A 72 75 76 125
4 H4E0T0C0D0 nnnhhl 2:1+1 35.23 Q V K I 73.90 0.01 33.73 33.27 H8 H8 H8 H18 A A A B 73 74 77 83
4 H4E0T0C0D0 nnnhhl 2:1+1 10.60 V K E A 0.01 33.73 4.72 3.95 H8 H8 H8 H18 A A A B 74 77 78 87
4 H4E0T0C0D0 nnnhhl 2:1+1 9.37 V I I A 0.01 33.27 0.25 3.95 H8 H18 H18 H18 A B B B 74 83 86 87
4 H4E0T0C0D0 nnnhhl 2:1+1 1.17 V I A L 0.01 0.25 3.95 0.46 H8 H18 H18 H18 A B B B 74 86 87 90
4 H4E0T0C0D0 lnnnnn 2+1+1 0.23 V M F L 0.01 0.00 0.44 0.46 H8 H8 H11 H18 A A A B 74 75 95 90
4 H4E0T0C0D0 nnnnnh :2+1+1 0.29 V F I L 0.01 0.44 0.25 0.46 H8 H11 H18 H18 A A B B 74 95 86 90
4 H4E0T0C0D0 nnnhhl 2:1+1 1.30 V M E L 0.01 0.00 4.72 0.46 H8 H8 H8 H18 A A A B 74 75 78 90
5 H4E0T1C0D0 lnnnnnnnhl 2+2+1 5.24 M E F T I 0.00 4.72 21.46 0.00 0.00 H8 H8 T9 H11 H11 A A A A A 75 78 79 91 92
4 H3E0T1C0D0 lnnnnn 2+1+1 42.41 M E F F 0.00 128.64 21.46 19.56 H8 H8 T9 H13 A A A A 75 76 79 125
4 H4E0T0C0D0 nnnhhl 2:1+1 0.11 M T I F 0.00 0.00 0.00 0.44 H8 H11 H11 H11 A A A A 75 91 92 95
4 H4E0T0C0D0 nnnnnh :2+1+1 0.23 M T F L 0.00 0.00 0.44 0.46 H8 H11 H11 H18 A A A B 75 91 95 90
4 H4E0T0C0D0 nnnnnh :2+1+1 1.29 M E T L 0.00 4.72 0.00 0.46 H8 H8 H11 H18 A A A B 75 78 91 90
4 H4E0T0C0D0 nnnhhl 2:1+1 47.17 K I H A 33.73 33.27 117.75 3.95 H8 H18 H18 H18 A B B B 77 83 84 87
4 H2E0T2C0D0 lnnlnn 3+1 29.20 E F D R 4.72 21.46 84.02 6.60 H8 T9 T9 H11 A A A A 78 79 81 88
5 H5E0T0C0D0 lhnnhnnnnn 2:1+1+1 5.29 E R L A G 4.72 6.60 0.46 14.65 0.00 H8 H11 H18 H18 H18 A A B B B 78 88 90 91 94
4 H4E0T0C0D0 nnnhhl 2:1+1 5.95 E A L A 4.72 3.95 0.46 14.65 H8 H18 H18 H18 A B B B 78 87 90 91
4 H0E0T1C3D0 llnlnn 3+1 52.22 F G I I 21.46 56.45 87.54 43.45 T9 C10 C10 C10 A A A A 79 82 83 84
5 H2E0T1C2D0 lnnnnnnlnn 2+2+1 17.53 F I N R I 21.46 43.45 15.71 6.60 0.41 T9 C10 C10 H11 H11 A A A A A 79 84 85 88 89
4 H2E0T1C1D0 lnnnnn 2+1+1 32.98 F I N T 21.46 43.45 66.21 0.81 T9 C10 H13 H13 A A A A 79 84 129 130
4 H0E0T2C2D0 llnlnl 4 62.37 F D G I 21.46 84.02 56.45 87.54 T9 T9 C10 C10 A A A A 79 81 82 83
4 H1E0T2C1D0 lnnlnn 3+1 49.90 F D I R 21.46 84.02 87.54 6.60 T9 T9 C10 H11 A A A A 79 81 83 88
4 H3E0T1C0D0 nnnhhl 2:1+1 7.12 F R I I 21.46 6.60 0.41 0.00 T9 H11 H11 H11 A A A A 79 88 89 92
4 H3E0T1C0D0 nnnnnh :2+1+1 5.67 F I I T 21.46 0.41 0.00 0.81 T9 H11 H11 H13 A A A A 79 89 92 130
4 H3E0T1C0D0 nnnnnh :2+1+1 10.46 F I F T 21.46 0.00 19.56 0.81 T9 H11 H13 H13 A A A A 79 92 125 130
4 H3E0T1C0D0 nnnhhl 2:1+1 27.01 F F N T 21.46 19.56 66.21 0.81 T9 H13 H13 H13 A A A A 79 125 129 130
4 H2E0T0C2D0 lnnnnn 2+1+1 38.70 I N R D 87.54 15.71 6.60 44.93 C10 C10 H11 H18 A A A B 83 85 88 95
4 H3E0T0C1D0 nnnnnh :2+1+1 24.75 I I T W 43.45 0.41 0.81 54.34 C10 H11 H13 H13 A A A A 84 89 130 133
4 H2E0T0C2D0 lnnnnn 2+1+1 28.48 I N I W 43.45 15.71 0.41 54.34 C10 C10 H11 H13 A A A A 84 85 89 133
4 H3E0T0C1D0 llnlnn 3+1 13.38 N W G D 15.71 13.58 0.00 24.22 C10 H11 H11 H18 A A A B 85 86 87 98
4 H3E0T0C1D0 lnnnnn 2+1+1 26.96 N W W D 15.71 13.58 54.34 24.22 C10 H11 H13 H18 A A A B 85 86 133 98
4 H3E0T0C1D0 nnnhhl 2:1+1 21.21 N G D D 15.71 0.00 44.93 24.22 C10 H18 H18 H18 A B B B 85 94 95 98
4 H3E0T0C1D0 nnnhhl 2:1+1 56.39 N D D H 15.71 44.93 24.22 140.71 C10 H18 H18 H18 A B B B 85 95 98 99
4 H3E0T0C1D0 lnnlnn 3+1 5.58 N G R G 15.71 0.00 6.60 0.00 C10 H11 H11 H18 A A A B 85 87 88 94
4 H3E0T0C1D0 lnnnnn 2+1+1 16.81 N R G D 15.71 6.60 0.00 44.93 C10 H11 H18 H18 A A B B 85 88 94 95
4 H3E0T0C1D0 nnnlnh 2:1+1 21.01 N W I W 15.71 13.58 0.41 54.34 C10 H11 H11 H13 A A A A 85 86 89 133
4 H4E0T0C0D0 nnnhhl 2:1+1 3.59 W I V F 13.58 0.41 0.07 0.30 H11 H11 H11 H15 A A A A 86 89 90 144
4 H3E0T0C1D0 nnnnnh :2+1+1 9.74 W V F F 13.58 0.07 0.30 25.01 H11 H11 H15 C16 A A A A 86 90 144 148
4 H4E0T0C0D0 nnnhhl 2:1+1 27.73 W G F K 13.58 12.88 0.30 84.15 H11 H15 H15 H15 A A A A 86 143 144 147
4 H3E0T0C1D0 nnnlnh 2:1+1 30.76 W F K F 13.58 0.30 84.15 25.01 H11 H15 H15 C16 A A A A 86 144 147 148
4 H3E0T0C1D0 lnnnnn 2+1+1 32.43 W W I N 13.58 54.34 2.75 59.04 H11 H13 H13 C14 A A A A 86 133 134 137
4 H4E0T0C0D0 lnnnnn 2+1+1 11.32 W I G W 13.58 2.75 18.28 10.67 H11 H13 H15 H15 A A A A 86 134 139 140
4 H4E0T0C0D0 nnnnnh :2+1+1 6.85 W I I W 13.58 0.41 2.75 10.67 H11 H11 H13 H15 A A A A 86 89 134 140
5 H4E0T0C1D0 lnnnnnnlnn 2+2+1 29.39 W G K F D 13.58 0.00 84.15 25.01 24.22 H11 H11 H15 C16 H18 A A A A B 86 87 147 148 98
4 H3E0T0C1D0 nnnhhl 2:1+1 9.67 W G V F 13.58 0.00 0.07 25.01 H11 H11 H11 C16 A A A A 86 87 90 148
5 H4E0T0C1D0 lnnnnnnlnn 2+2+1 33.83 G K F M D 0.00 84.15 25.01 35.77 24.22 H11 H15 C16 H18 H18 A A A B B 87 147 148 97 98
4 H3E0T0C1D0 nnnnnh :2+1+1 15.21 G V F M 0.00 0.07 25.01 35.77 H11 H11 C16 H18 A A A B 87 90 148 97
4 H4E0T0C0D0 nnnhhl 2:1+1 15.00 G G M D 0.00 0.00 35.77 24.22 H11 H18 H18 H18 A B B B 87 94 97 98
4 H4E0T0C0D0 nnnhhl 2:1+1 1.65 G R T G 0.00 6.60 0.00 0.00 H11 H11 H11 H18 A A A B 87 88 91 94
4 H4E0T0C0D0 nnnhhl 2:1+1 16.55 R A G D 6.60 14.65 0.00 44.93 H11 H18 H18 H18 A B B B 88 91 94 95
4 H4E0T0C0D0 nnnhhl 2:1+1 6.80 T L I G 0.00 0.46 26.73 0.00 H11 H18 H18 H18 A B B B 91 90 93 94
4 H4E0T0C0D0 nnnhhl 2:1+1 0.28 T A F L 0.00 0.21 0.44 0.46 H11 H11 H11 H18 A A A B 91 94 95 90
4 H4E0T0C0D0 nnnnnh :2+1+1 9.16 L L Y V 2.08 0.08 34.48 0.00 H2 H11 H13 H13 A A A A 17 100 115 118
4 H4E0T0C0D0 nnnnnh :2+1+1 0.54 L G L V 2.08 0.00 0.08 0.00 H2 H11 H11 H13 A A A A 17 96 100 118
4 H4E0T0C0D0 nnnhhl 2:1+1 9.02 L A Y V 0.08 1.51 34.48 0.00 H11 H13 H13 H13 A A A A 100 114 115 118
4 H4E0T0C0D0 nnnhhl 2:1+1 0.54 L G G L 2.08 0.00 0.00 0.08 H2 H11 H11 H11 A A A A 17 96 97 100
4 H3E0T0C1D0 nnnhhl 2:1+1 18.12 L L K L 0.08 2.66 24.61 45.12 H11 H11 H11 C12 A A A A 100 103 104 110
4 H3E0T0C1D0 nnnnnh :2+1+1 12.34 L L L A 0.08 2.66 45.12 1.51 H11 H11 C12 H13 A A A A 100 103 110 114
4 H3E0T0C1D0 lnnnnn 2+1+1 20.30 L L A Y 0.08 45.12 1.51 34.48 H11 C12 H13 H13 A A A A 100 110 114 115
4 H2E0T0C2D0 lnnnnn 2+1+1 38.36 L K Q L 2.66 24.61 81.04 45.12 H11 H11 C12 C12 A A A A 103 104 107 110
4 H2E0T0C2D0 llnlnl 4 39.08 D S A Y 90.58 29.76 1.51 34.48 C12 C12 H13 H13 A A A A 111 113 114 115
4 H1E0T0C3D0 llnlnl 4 61.22 D V S Y 90.58 90.07 29.76 34.48 C12 C12 C12 H13 A A A A 111 112 113 115
4 H2E0T0C2D0 lnnlnl 4 68.03 V S Y K 90.07 29.76 34.48 117.79 C12 C12 H13 H13 A A A A 112 113 115 116
4 H4E0T0C0D0 nnnhhl 2:1+1 9.14 L Y V S 2.08 34.48 0.00 0.00 H2 H13 H13 H13 A A A A 17 115 118 119
4 H4E0T0C0D0 nnnhhl 2:1+1 0.64 L V S V 2.08 0.00 0.00 0.47 H2 H13 H13 H13 A A A A 17 118 119 122
4 H4E0T0C0D0 nnnnnh :2+1+1 0.64 L G V V 2.08 0.00 0.00 0.47 H2 H11 H13 H13 A A A A 17 96 118 122
4 H4E0T0C0D0 nnnhhl 2:1+1 2.20 G V F V 0.00 0.00 8.32 0.47 H11 H13 H13 H13 A A A A 96 118 121 122
4 H4E0T0C0D0 nnnhhl 2:1+1 0.60 A S V A 0.38 0.00 0.47 1.57 H2 H13 H13 H13 A A A A 13 119 122 123
4 H4E0T0C0D0 nnnhhl 2:1+1 7.67 I A I M 0.00 1.57 0.00 29.13 H2 H13 H13 H13 A A A A 9 123 126 127
4 H4E0T0C0D0 nnnhhl 2:1+1 0.60 A V A I 0.38 0.47 1.57 0.00 H2 H13 H13 H13 A A A A 13 122 123 126
4 H4E0T0C0D0 nnnhhl 2:1+1 5.01 I V F I 0.00 0.47 19.56 0.00 H11 H13 H13 H13 A A A A 92 122 125 126
4 H4E0T0C0D0 nnnhhl 2:1+1 5.09 I F I T 0.00 19.56 0.00 0.81 H11 H13 H13 H13 A A A A 92 125 126 130
4 H4E0T0C0D0 nnnhhl 2:1+1 7.62 I I M G 0.00 0.00 29.13 1.34 H2 H13 H13 H13 A A A A 9 126 127 131
4 H4E0T0C0D0 nnnhhh :3+1 0.99 I I T I 0.41 0.00 0.81 2.75 H11 H13 H13 H13 A A A A 89 126 130 134
4 H4E0T0C0D0 nnnhhl 2:1+1 14.58 I T W I 0.41 0.81 54.34 2.75 H11 H13 H13 H13 A A A A 89 130 133 134
4 H4E0T0C0D0 nnnhhh :3+1 1.02 I I G I 0.00 0.00 1.34 2.75 H2 H13 H13 H13 A A A A 9 126 131 134
4 H4E0T0C0D0 nnnnnh :2+1+1 3.35 I I I W 0.00 0.00 2.75 10.67 H2 H13 H13 H15 A A A A 9 126 134 140
4 H4E0T0C0D0 nnnnnh :2+1+1 3.46 I I I W 0.41 0.00 2.75 10.67 H11 H13 H13 H15 A A A A 89 126 134 140
