# Supplementary material for: Characterizing the consensus residue specificity and surface of BCL-2 binding to BH3 ligands using the Knob-Socket model
Source: PLoS One. 2023 Feb 16;18(2):e0281463. doi: 10.1371/journal.pone.0281463 (PMC9934389; doi:10.1371/journal.pone.0281463)
Supplement: S1 File — (TGZ) [file pone.0281463.s008.tgz › BCL3_Bax_KS_files/2voi/f2voi.pdb]

ATOM      7  N   MET A   1      25.231   6.726 -20.708  1.00 57.54           N  
ATOM      8  CA  MET A   1      24.018   6.104 -20.147  1.00 57.52           C  
ATOM      9  C   MET A   1      24.249   4.614 -19.899  1.00 55.34           C  
ATOM     10  O   MET A   1      23.807   4.055 -18.884  1.00 55.06           O  
ATOM     11  CB  MET A   1      22.841   6.284 -21.137  1.00 57.75           C  
ATOM     12  CG  MET A   1      21.604   5.397 -20.885  1.00 59.33           C  
ATOM     13  SD  MET A   1      20.475   5.218 -22.311  1.00 63.14           S  
ATOM     14  CE  MET A   1      20.353   6.920 -22.905  1.00 61.92           C  
ATOM     15  N   ALA A   2      24.902   3.959 -20.850  1.00 53.14           N  
ATOM     16  CA  ALA A   2      25.237   2.545 -20.697  1.00 51.81           C  
ATOM     17  C   ALA A   2      26.276   2.343 -19.589  1.00 50.13           C  
ATOM     18  O   ALA A   2      26.212   1.367 -18.863  1.00 49.21           O  
ATOM     19  CB  ALA A   2      25.742   1.990 -22.000  1.00 51.71           C  
ATOM     20  N   GLU A   3      27.216   3.272 -19.476  1.00 48.83           N  
ATOM     21  CA  GLU A   3      28.228   3.244 -18.421  1.00 48.44           C  
ATOM     22  C   GLU A   3      27.557   3.384 -17.059  1.00 48.36           C  
ATOM     23  O   GLU A   3      27.723   2.521 -16.186  1.00 46.81           O  
ATOM     24  CB  GLU A   3      29.286   4.328 -18.644  1.00 48.47           C  
ATOM     25  CG  GLU A   3      30.190   4.027 -19.839  1.00 47.93           C  
ATOM     26  CD  GLU A   3      31.320   5.004 -20.010  1.00 47.71           C  
ATOM     27  OE1 GLU A   3      31.163   6.193 -19.694  1.00 48.43           O  
ATOM     28  OE2 GLU A   3      32.386   4.588 -20.485  1.00 48.62           O  
ATOM     29  N   SER A   4      26.746   4.426 -16.898  1.00 48.32           N  
ATOM     30  CA  SER A   4      26.006   4.603 -15.637  1.00 49.42           C  
ATOM     31  C   SER A   4      25.075   3.442 -15.335  1.00 48.75           C  
ATOM     32  O   SER A   4      24.915   3.046 -14.194  1.00 48.70           O  
ATOM     33  CB  SER A   4      25.221   5.903 -15.648  1.00 49.54           C  
ATOM     34  OG  SER A   4      24.520   6.008 -16.866  1.00 54.33           O  
ATOM     35  N   GLU A   5      24.452   2.887 -16.364  1.00 48.80           N  
ATOM     36  CA  GLU A   5      23.589   1.740 -16.183  1.00 48.71           C  
ATOM     37  C   GLU A   5      24.342   0.507 -15.659  1.00 48.25           C  
ATOM     38  O   GLU A   5      23.833  -0.231 -14.776  1.00 47.92           O  
ATOM     39  CB  GLU A   5      22.871   1.418 -17.489  1.00 49.38           C  
ATOM     40  CG  GLU A   5      22.068   0.161 -17.409  1.00 51.54           C  
ATOM     41  CD  GLU A   5      21.120  -0.007 -18.570  1.00 56.40           C  
ATOM     42  OE1 GLU A   5      20.123  -0.765 -18.344  1.00 54.75           O  
ATOM     43  OE2 GLU A   5      21.380   0.615 -19.668  1.00 56.42           O  
ATOM     44  N   LEU A   6      25.531   0.267 -16.205  1.00 47.43           N  
ATOM     45  CA  LEU A   6      26.396  -0.817 -15.718  1.00 47.28           C  
ATOM     46  C   LEU A   6      26.798  -0.612 -14.265  1.00 47.02           C  
ATOM     47  O   LEU A   6      26.848  -1.546 -13.505  1.00 46.28           O  
ATOM     48  CB  LEU A   6      27.671  -0.938 -16.560  1.00 47.45           C  
ATOM     49  CG  LEU A   6      28.668  -2.009 -16.095  1.00 46.64           C  
ATOM     50  CD1 LEU A   6      28.043  -3.401 -15.984  1.00 48.79           C  
ATOM     51  CD2 LEU A   6      29.888  -2.022 -17.009  1.00 48.56           C  
ATOM     52  N   MET A   7      27.152   0.618 -13.916  1.00 47.99           N  
ATOM     53  CA  MET A   7      27.589   0.938 -12.570  1.00 48.38           C  
ATOM     54  C   MET A   7      26.449   0.796 -11.548  1.00 49.58           C  
ATOM     55  O   MET A   7      26.716   0.356 -10.437  1.00 49.21           O  
ATOM     56  CB  MET A   7      28.228   2.338 -12.529  1.00 48.44           C  
ATOM     57  CG  MET A   7      29.543   2.393 -13.341  1.00 48.28           C  
ATOM     58  SD  MET A   7      30.610   3.804 -13.146  1.00 47.14           S  
ATOM     59  CE  MET A   7      29.645   5.160 -13.764  1.00 48.82           C  
ATOM     60  N   HIS A   8      25.208   1.152 -11.921  1.00 50.93           N  
ATOM     61  CA  HIS A   8      24.029   0.964 -11.048  1.00 52.86           C  
ATOM     62  C   HIS A   8      23.708  -0.528 -10.840  1.00 52.54           C  
ATOM     63  O   HIS A   8      23.433  -0.973  -9.713  1.00 53.18           O  
ATOM     64  CB  HIS A   8      22.807   1.732 -11.595  1.00 53.95           C  
ATOM     65  CG  HIS A   8      21.655   1.833 -10.627  1.00 58.88           C  
ATOM     66  ND1 HIS A   8      21.827   1.933  -9.257  1.00 62.31           N  
ATOM     67  CD2 HIS A   8      20.314   1.882 -10.837  1.00 60.93           C  
ATOM     68  CE1 HIS A   8      20.644   2.014  -8.671  1.00 61.38           C  
ATOM     69  NE2 HIS A   8      19.710   1.990  -9.606  1.00 61.00           N  
ATOM     70  N   ILE A   9      23.771  -1.312 -11.917  1.00 51.64           N  
ATOM     71  CA  ILE A   9      23.623  -2.776 -11.821  1.00 51.06           C  
ATOM     72  C   ILE A   9      24.709  -3.365 -10.895  1.00 51.24           C  
ATOM     73  O   ILE A   9      24.413  -4.207 -10.046  1.00 51.87           O  
ATOM     74  CB  ILE A   9      23.699  -3.451 -13.211  1.00 51.51           C  
ATOM     75  CG1 ILE A   9      22.453  -3.140 -14.053  1.00 50.78           C  
ATOM     76  CG2 ILE A   9      23.910  -4.970 -13.098  1.00 50.69           C  
ATOM     77  CD1 ILE A   9      22.691  -3.279 -15.572  1.00 51.39           C  
ATOM     78  N   HIS A  10      25.951  -2.913 -11.060  1.00 50.23           N  
ATOM     79  CA  HIS A  10      27.032  -3.363 -10.220  1.00 49.92           C  
ATOM     80  C   HIS A  10      26.772  -3.078  -8.732  1.00 49.70           C  
ATOM     81  O   HIS A  10      27.024  -3.924  -7.902  1.00 48.46           O  
ATOM     82  CB  HIS A  10      28.375  -2.769 -10.670  1.00 50.01           C  
ATOM     83  CG  HIS A  10      29.556  -3.363  -9.957  1.00 50.02           C  
ATOM     84  ND1 HIS A  10      30.608  -2.612  -9.490  1.00 53.75           N  
ATOM     85  CD2 HIS A  10      29.823  -4.637  -9.600  1.00 49.15           C  
ATOM     86  CE1 HIS A  10      31.484  -3.406  -8.901  1.00 52.74           C  
ATOM     87  NE2 HIS A  10      31.034  -4.641  -8.968  1.00 48.59           N  
ATOM     88  N   SER A  11      26.269  -1.891  -8.399  1.00 50.16           N  
ATOM     89  CA  SER A  11      26.026  -1.551  -6.999  1.00 51.08           C  
ATOM     90  C   SER A  11      24.900  -2.422  -6.421  1.00 50.80           C  
ATOM     91  O   SER A  11      24.965  -2.867  -5.272  1.00 50.20           O  
ATOM     92  CB  SER A  11      25.692  -0.070  -6.858  1.00 50.82           C  
ATOM     93  OG  SER A  11      24.443   0.172  -7.493  1.00 56.46           O  
ATOM     94  N   LEU A  12      23.861  -2.647  -7.220  1.00 50.95           N  
ATOM     95  CA  LEU A  12      22.782  -3.556  -6.841  1.00 51.22           C  
ATOM     96  C   LEU A  12      23.305  -4.956  -6.577  1.00 51.47           C  
ATOM     97  O   LEU A  12      22.991  -5.539  -5.551  1.00 52.05           O  
ATOM     98  CB  LEU A  12      21.668  -3.599  -7.910  1.00 51.50           C  
ATOM     99  CG  LEU A  12      20.801  -2.339  -7.926  1.00 50.83           C  
ATOM    100  CD1 LEU A  12      19.929  -2.289  -9.182  1.00 53.19           C  
ATOM    101  CD2 LEU A  12      19.950  -2.236  -6.663  1.00 50.61           C  
ATOM    102  N   ALA A  13      24.127  -5.479  -7.476  1.00 50.98           N  
ATOM    103  CA  ALA A  13      24.711  -6.810  -7.286  1.00 51.07           C  
ATOM    104  C   ALA A  13      25.618  -6.878  -6.066  1.00 50.67           C  
ATOM    105  O   ALA A  13      25.585  -7.862  -5.359  1.00 50.00           O  
ATOM    106  CB  ALA A  13      25.485  -7.241  -8.525  1.00 51.72           C  
ATOM    107  N   GLU A  14      26.442  -5.853  -5.848  1.00 50.71           N  
ATOM    108  CA  GLU A  14      27.325  -5.823  -4.702  1.00 52.11           C  
ATOM    109  C   GLU A  14      26.512  -5.874  -3.419  1.00 51.85           C  
ATOM    110  O   GLU A  14      26.804  -6.651  -2.538  1.00 52.48           O  
ATOM    111  CB  GLU A  14      28.187  -4.558  -4.673  1.00 52.34           C  
ATOM    112  CG  GLU A  14      29.329  -4.602  -5.635  1.00 55.61           C  
ATOM    113  CD  GLU A  14      30.093  -3.309  -5.699  1.00 57.72           C  
ATOM    114  OE1 GLU A  14      29.476  -2.221  -5.614  1.00 60.15           O  
ATOM    115  OE2 GLU A  14      31.326  -3.394  -5.842  1.00 63.30           O  
ATOM    116  N   HIS A  15      25.492  -5.037  -3.339  1.00 51.80           N  
ATOM    117  CA  HIS A  15      24.665  -4.971  -2.143  1.00 52.35           C  
ATOM    118  C   HIS A  15      23.890  -6.259  -1.879  1.00 51.28           C  
ATOM    119  O   HIS A  15      23.765  -6.647  -0.733  1.00 51.37           O  
ATOM    120  CB  HIS A  15      23.730  -3.765  -2.208  1.00 52.32           C  
ATOM    121  CG  HIS A  15      24.446  -2.458  -2.109  1.00 54.19           C  
ATOM    122  ND1 HIS A  15      24.405  -1.506  -3.103  1.00 58.33           N  
ATOM    123  CD2 HIS A  15      25.237  -1.949  -1.138  1.00 58.36           C  
ATOM    124  CE1 HIS A  15      25.133  -0.463  -2.748  1.00 58.59           C  
ATOM    125  NE2 HIS A  15      25.651  -0.706  -1.558  1.00 60.08           N  
ATOM    126  N   TYR A  16      23.377  -6.914  -2.919  1.00 50.40           N  
ATOM    127  CA  TYR A  16      22.674  -8.182  -2.725  1.00 50.27           C  
ATOM    128  C   TYR A  16      23.611  -9.279  -2.191  1.00 50.17           C  
ATOM    129  O   TYR A  16      23.241 -10.057  -1.294  1.00 46.96           O  
ATOM    130  CB  TYR A  16      22.005  -8.694  -3.993  1.00 50.28           C  
ATOM    131  CG  TYR A  16      21.390 -10.046  -3.754  1.00 49.98           C  
ATOM    132  CD1 TYR A  16      20.302 -10.185  -2.882  1.00 51.86           C  
ATOM    133  CD2 TYR A  16      21.920 -11.199  -4.322  1.00 50.63           C  
ATOM    134  CE1 TYR A  16      19.746 -11.429  -2.623  1.00 51.53           C  
ATOM    135  CE2 TYR A  16      21.373 -12.456  -4.045  1.00 49.96           C  
ATOM    136  CZ  TYR A  16      20.288 -12.553  -3.211  1.00 49.85           C  
ATOM    137  OH  TYR A  16      19.736 -13.758  -2.924  1.00 50.59           O  
ATOM    138  N   LEU A  17      24.818  -9.322  -2.764  1.00 50.92           N  
ATOM    139  CA  LEU A  17      25.835 -10.301  -2.368  1.00 51.57           C  
ATOM    140  C   LEU A  17      26.444 -10.028  -0.986  1.00 52.20           C  
ATOM    141  O   LEU A  17      26.842 -10.976  -0.312  1.00 51.47           O  
ATOM    142  CB  LEU A  17      26.940 -10.377  -3.417  1.00 51.78           C  
ATOM    143  CG  LEU A  17      26.475 -10.795  -4.810  1.00 52.27           C  
ATOM    144  CD1 LEU A  17      27.614 -10.623  -5.769  1.00 54.20           C  
ATOM    145  CD2 LEU A  17      25.958 -12.233  -4.854  1.00 52.00           C  
ATOM    146  N   GLN A  18      26.513  -8.751  -0.576  1.00 52.56           N  
ATOM    147  CA  GLN A  18      26.937  -8.388   0.776  1.00 53.54           C  
ATOM    148  C   GLN A  18      25.886  -8.828   1.777  1.00 53.56           C  
ATOM    149  O   GLN A  18      26.205  -9.336   2.857  1.00 52.38           O  
ATOM    150  CB  GLN A  18      27.159  -6.874   0.929  1.00 53.77           C  
ATOM    151  CG  GLN A  18      28.486  -6.364   0.369  1.00 54.92           C  
ATOM    152  CD  GLN A  18      28.627  -4.846   0.447  1.00 54.95           C  
ATOM    153  OE1 GLN A  18      27.956  -4.112  -0.275  1.00 58.00           O  
ATOM    154  NE2 GLN A  18      29.496  -4.374   1.331  1.00 58.65           N  
ATOM    155  N   TYR A  19      24.632  -8.594   1.414  1.00 53.82           N  
ATOM    156  CA  TYR A  19      23.496  -9.084   2.171  1.00 54.61           C  
ATOM    157  C   TYR A  19      23.589 -10.610   2.360  1.00 55.15           C  
ATOM    158  O   TYR A  19      23.412 -11.111   3.464  1.00 54.61           O  
ATOM    159  CB  TYR A  19      22.202  -8.692   1.443  1.00 54.98           C  
ATOM    160  CG  TYR A  19      20.935  -9.288   2.004  1.00 55.48           C  
ATOM    161  CD1 TYR A  19      20.349  -8.789   3.169  1.00 56.19           C  
ATOM    162  CD2 TYR A  19      20.317 -10.344   1.362  1.00 56.17           C  
ATOM    163  CE1 TYR A  19      19.175  -9.343   3.677  1.00 56.23           C  
ATOM    164  CE2 TYR A  19      19.157 -10.905   1.854  1.00 56.84           C  
ATOM    165  CZ  TYR A  19      18.586 -10.412   3.005  1.00 56.43           C  
ATOM    166  OH  TYR A  19      17.420 -10.998   3.450  1.00 56.37           O  
ATOM    167  N   VAL A  20      23.886 -11.323   1.276  1.00 55.89           N  
ATOM    168  CA  VAL A  20      23.997 -12.782   1.279  1.00 56.70           C  
ATOM    169  C   VAL A  20      25.116 -13.299   2.175  1.00 57.24           C  
ATOM    170  O   VAL A  20      24.975 -14.356   2.766  1.00 57.08           O  
ATOM    171  CB  VAL A  20      24.218 -13.334  -0.144  1.00 56.91           C  
ATOM    172  CG1 VAL A  20      24.732 -14.794  -0.111  1.00 57.22           C  
ATOM    173  CG2 VAL A  20      22.931 -13.245  -0.958  1.00 57.01           C  
ATOM    174  N   LEU A  21      26.217 -12.558   2.263  1.00 58.40           N  
ATOM    175  CA  LEU A  21      27.328 -12.906   3.152  1.00 59.58           C  
ATOM    176  C   LEU A  21      27.201 -12.272   4.551  1.00 60.37           C  
ATOM    177  O   LEU A  21      28.127 -12.363   5.362  1.00 60.46           O  
ATOM    178  CB  LEU A  21      28.651 -12.490   2.500  1.00 59.58           C  
ATOM    179  CG  LEU A  21      29.092 -13.290   1.272  1.00 60.90           C  
ATOM    180  CD1 LEU A  21      30.350 -12.667   0.668  1.00 61.58           C  
ATOM    181  CD2 LEU A  21      29.322 -14.757   1.611  1.00 61.01           C  
ATOM    182  N   GLN A  22      26.062 -11.636   4.820  1.00 61.50           N  
ATOM    183  CA  GLN A  22      25.808 -10.929   6.080  1.00 63.01           C  
ATOM    184  C   GLN A  22      26.913  -9.913   6.438  1.00 64.05           C  
ATOM    185  O   GLN A  22      27.460  -9.928   7.544  1.00 63.57           O  
ATOM    186  CB  GLN A  22      25.596 -11.939   7.225  1.00 63.09           C  
ATOM    187  CG  GLN A  22      24.726 -13.154   6.863  1.00 64.03           C  
ATOM    188  CD  GLN A  22      23.418 -12.783   6.160  1.00 66.40           C  
ATOM    189  OE1 GLN A  22      23.026 -13.419   5.174  1.00 65.26           O  
ATOM    190  NE2 GLN A  22      22.746 -11.739   6.656  1.00 67.99           N  
ATOM    191  N   VAL A  23      27.221  -9.025   5.496  1.00 65.33           N  
ATOM    192  CA  VAL A  23      28.356  -8.109   5.631  1.00 66.54           C  
ATOM    193  C   VAL A  23      27.892  -6.642   5.643  1.00 67.38           C  
ATOM    194  O   VAL A  23      27.011  -6.266   4.860  1.00 66.88           O  
ATOM    195  CB  VAL A  23      29.380  -8.315   4.476  1.00 66.87           C  
ATOM    196  CG1 VAL A  23      30.673  -7.535   4.720  1.00 67.22           C  
ATOM    197  CG2 VAL A  23      29.694  -9.793   4.295  1.00 67.20           C  
ATOM    198  N   PRO A  24      28.494  -5.813   6.534  1.00 68.60           N  
ATOM    199  CA  PRO A  24      28.242  -4.378   6.675  1.00 69.35           C  
ATOM    200  C   PRO A  24      27.820  -3.600   5.425  1.00 70.06           C  
ATOM    201  O   PRO A  24      28.442  -3.718   4.369  1.00 70.51           O  
ATOM    202  CB  PRO A  24      29.600  -3.865   7.145  1.00 69.45           C  
ATOM    203  CG  PRO A  24      30.060  -4.938   8.082  1.00 69.22           C  
ATOM    204  CD  PRO A  24      29.498  -6.245   7.531  1.00 68.58           C  
ATOM    205  N   ALA A  25      26.749  -2.823   5.558  1.00 70.87           N  
ATOM    206  CA  ALA A  25      26.500  -1.711   4.651  1.00 71.32           C  
ATOM    207  C   ALA A  25      27.326  -0.555   5.222  1.00 71.60           C  
ATOM    208  O   ALA A  25      28.338  -0.176   4.645  1.00 72.22           O  
ATOM    209  CB  ALA A  25      25.010  -1.366   4.588  1.00 71.41           C  
ATOM    210  N   PHE A  26      26.909  -0.030   6.371  1.00 71.70           N  
ATOM    211  CA  PHE A  26      27.708   0.939   7.161  1.00 71.96           C  
ATOM    212  C   PHE A  26      28.001   2.310   6.535  1.00 72.00           C  
ATOM    213  O   PHE A  26      28.517   3.201   7.227  1.00 71.74           O  
ATOM    214  CB  PHE A  26      29.025   0.299   7.647  1.00 72.01           C  
ATOM    215  CG  PHE A  26      29.018  -0.042   9.105  1.00 72.09           C  
ATOM    216  CD1 PHE A  26      28.638  -1.304   9.541  1.00 72.20           C  
ATOM    217  CD2 PHE A  26      29.364   0.910  10.048  1.00 71.90           C  
ATOM    218  CE1 PHE A  26      28.618  -1.609  10.889  1.00 71.82           C  
ATOM    219  CE2 PHE A  26      29.344   0.607  11.398  1.00 72.18           C  
ATOM    220  CZ  PHE A  26      28.972  -0.654  11.817  1.00 72.07           C  
ATOM    221  N   GLU A  27      27.691   2.480   5.250  1.00 72.01           N  
ATOM    222  CA  GLU A  27      27.821   3.777   4.583  1.00 72.01           C  
ATOM    223  C   GLU A  27      26.469   4.483   4.647  1.00 71.77           C  
ATOM    224  O   GLU A  27      26.334   5.546   5.265  1.00 71.81           O  
ATOM    225  CB  GLU A  27      28.262   3.596   3.124  1.00 72.02           C  
ATOM    226  N   SER A  28      25.474   3.856   4.021  1.00 71.40           N  
ATOM    227  CA  SER A  28      24.117   4.393   3.924  1.00 71.00           C  
ATOM    228  C   SER A  28      23.075   3.289   4.091  1.00 70.49           C  
ATOM    229  O   SER A  28      23.395   2.092   4.074  1.00 70.53           O  
ATOM    230  CB  SER A  28      23.915   5.048   2.554  1.00 71.01           C  
ATOM    231  OG  SER A  28      23.903   4.075   1.517  1.00 70.95           O  
ATOM    232  N   ALA A  29      21.821   3.702   4.235  1.00 69.78           N  
ATOM    233  CA  ALA A  29      20.703   2.773   4.180  1.00 69.08           C  
ATOM    234  C   ALA A  29      20.500   2.327   2.731  1.00 68.33           C  
ATOM    235  O   ALA A  29      20.713   3.111   1.801  1.00 68.26           O  
ATOM    236  CB  ALA A  29      19.439   3.432   4.722  1.00 69.26           C  
ATOM    237  N   PRO A  30      20.122   1.053   2.528  1.00 67.36           N  
ATOM    238  CA  PRO A  30      19.704   0.612   1.205  1.00 66.61           C  
ATOM    239  C   PRO A  30      18.626   1.514   0.595  1.00 65.70           C  
ATOM    240  O   PRO A  30      17.738   1.987   1.306  1.00 65.43           O  
ATOM    241  CB  PRO A  30      19.119  -0.781   1.464  1.00 66.88           C  
ATOM    242  CG  PRO A  30      19.716  -1.236   2.747  1.00 67.29           C  
ATOM    243  CD  PRO A  30      20.102  -0.037   3.521  1.00 67.34           C  
ATOM    244  N   SER A  31      18.719   1.745  -0.713  1.00 64.55           N  
ATOM    245  CA  SER A  31      17.641   2.372  -1.477  1.00 63.67           C  
ATOM    246  C   SER A  31      16.439   1.439  -1.531  1.00 63.01           C  
ATOM    247  O   SER A  31      16.535   0.268  -1.168  1.00 62.96           O  
ATOM    248  CB  SER A  31      18.098   2.641  -2.910  1.00 63.59           C  
ATOM    249  OG  SER A  31      18.267   1.420  -3.612  1.00 62.50           O  
ATOM    250  N   GLN A  32      15.316   1.947  -2.020  1.00 62.14           N  
ATOM    251  CA  GLN A  32      14.115   1.129  -2.138  1.00 61.65           C  
ATOM    252  C   GLN A  32      14.335  -0.071  -3.057  1.00 60.79           C  
ATOM    253  O   GLN A  32      13.920  -1.175  -2.720  1.00 60.38           O  
ATOM    254  CB  GLN A  32      12.931   1.960  -2.633  1.00 61.74           C  
ATOM    255  CG  GLN A  32      11.651   1.154  -2.752  1.00 62.20           C  
ATOM    256  CD  GLN A  32      10.453   2.004  -3.089  1.00 61.96           C  
ATOM    257  OE1 GLN A  32      10.577   3.043  -3.744  1.00 62.85           O  
ATOM    258  NE2 GLN A  32       9.276   1.560  -2.657  1.00 62.28           N  
ATOM    259  N   ALA A  33      14.996   0.152  -4.197  1.00 59.88           N  
ATOM    260  CA  ALA A  33      15.299  -0.918  -5.158  1.00 59.23           C  
ATOM    261  C   ALA A  33      16.204  -2.007  -4.568  1.00 58.66           C  
ATOM    262  O   ALA A  33      16.002  -3.193  -4.824  1.00 57.43           O  
ATOM    263  CB  ALA A  33      15.927  -0.340  -6.428  1.00 59.28           C  
ATOM    264  N   CYS A  34      17.197  -1.592  -3.784  1.00 58.19           N  
ATOM    265  CA  CYS A  34      18.022  -2.523  -3.009  1.00 58.25           C  
ATOM    266  C   CYS A  34      17.201  -3.426  -2.086  1.00 56.79           C  
ATOM    267  O   CYS A  34      17.434  -4.621  -2.018  1.00 55.99           O  
ATOM    268  CB  CYS A  34      19.046  -1.756  -2.166  1.00 58.47           C  
ATOM    269  SG  CYS A  34      20.464  -1.180  -3.113  1.00 63.68           S  
ATOM    270  N   ARG A  35      16.258  -2.835  -1.365  1.00 56.42           N  
ATOM    271  CA  ARG A  35      15.436  -3.566  -0.406  1.00 55.66           C  
ATOM    272  C   ARG A  35      14.485  -4.526  -1.087  1.00 54.80           C  
ATOM    273  O   ARG A  35      14.335  -5.673  -0.648  1.00 54.14           O  
ATOM    274  CB  ARG A  35      14.648  -2.598   0.457  1.00 55.87           C  
ATOM    275  CG  ARG A  35      15.510  -1.808   1.408  1.00 57.21           C  
ATOM    276  CD  ARG A  35      14.680  -1.188   2.519  1.00 58.93           C  
ATOM    277  NE  ARG A  35      13.516  -0.464   2.002  1.00 60.60           N  
ATOM    278  CZ  ARG A  35      13.470   0.843   1.718  1.00 61.59           C  
ATOM    279  NH1 ARG A  35      14.536   1.629   1.888  1.00 62.04           N  
ATOM    280  NH2 ARG A  35      12.337   1.377   1.261  1.00 60.64           N  
ATOM    281  N   VAL A  36      13.862  -4.072  -2.172  1.00 54.04           N  
ATOM    282  CA  VAL A  36      12.967  -4.936  -2.939  1.00 53.51           C  
ATOM    283  C   VAL A  36      13.786  -6.085  -3.500  1.00 53.51           C  
ATOM    284  O   VAL A  36      13.367  -7.240  -3.387  1.00 53.76           O  
ATOM    285  CB  VAL A  36      12.220  -4.184  -4.076  1.00 53.17           C  
ATOM    286  CG1 VAL A  36      11.349  -5.137  -4.883  1.00 52.39           C  
ATOM    287  CG2 VAL A  36      11.358  -3.081  -3.509  1.00 53.78           C  
ATOM    288  N   LEU A  37      14.958  -5.774  -4.068  1.00 53.51           N  
ATOM    289  CA  LEU A  37      15.842  -6.789  -4.668  1.00 53.58           C  
ATOM    290  C   LEU A  37      16.290  -7.856  -3.668  1.00 53.18           C  
ATOM    291  O   LEU A  37      16.254  -9.052  -3.976  1.00 53.28           O  
ATOM    292  CB  LEU A  37      17.080  -6.143  -5.329  1.00 53.55           C  
ATOM    293  CG  LEU A  37      18.016  -7.093  -6.063  1.00 54.03           C  
ATOM    294  CD1 LEU A  37      17.282  -7.918  -7.142  1.00 55.17           C  
ATOM    295  CD2 LEU A  37      19.135  -6.321  -6.717  1.00 55.01           C  
ATOM    296  N   GLN A  38      16.737  -7.421  -2.493  1.00 52.60           N  
ATOM    297  CA  GLN A  38      17.107  -8.340  -1.431  1.00 53.31           C  
ATOM    298  C   GLN A  38      15.956  -9.273  -1.061  1.00 52.36           C  
ATOM    299  O   GLN A  38      16.162 -10.480  -0.949  1.00 52.36           O  
ATOM    300  CB  GLN A  38      17.603  -7.579  -0.197  1.00 53.65           C  
ATOM    301  CG  GLN A  38      19.071  -7.155  -0.372  1.00 56.15           C  
ATOM    302  CD  GLN A  38      19.532  -6.079   0.617  1.00 55.36           C  
ATOM    303  OE1 GLN A  38      19.076  -6.015   1.769  1.00 57.91           O  
ATOM    304  NE2 GLN A  38      20.470  -5.246   0.166  1.00 59.12           N  
ATOM    305  N   ARG A  39      14.761  -8.724  -0.891  1.00 51.08           N  
ATOM    306  CA  ARG A  39      13.582  -9.563  -0.654  1.00 51.93           C  
ATOM    307  C   ARG A  39      13.343 -10.573  -1.797  1.00 51.07           C  
ATOM    308  O   ARG A  39      13.432 -11.770  -1.579  1.00 50.56           O  
ATOM    309  CB  ARG A  39      12.328  -8.717  -0.411  1.00 51.56           C  
ATOM    310  CG  ARG A  39      11.152  -9.525   0.135  1.00 53.34           C  
ATOM    311  CD  ARG A  39       9.965  -8.647   0.530  1.00 54.08           C  
ATOM    312  NE  ARG A  39       9.643  -7.667  -0.509  1.00 56.92           N  
ATOM    313  CZ  ARG A  39       8.971  -7.923  -1.634  1.00 57.84           C  
ATOM    314  NH1 ARG A  39       8.496  -9.146  -1.901  1.00 57.62           N  
ATOM    315  NH2 ARG A  39       8.749  -6.934  -2.494  1.00 57.81           N  
ATOM    316  N   VAL A  40      13.077 -10.100  -3.010  1.00 50.62           N  
ATOM    317  CA  VAL A  40      12.723 -11.028  -4.094  1.00 50.96           C  
ATOM    318  C   VAL A  40      13.850 -11.980  -4.519  1.00 50.99           C  
ATOM    319  O   VAL A  40      13.597 -13.160  -4.726  1.00 51.16           O  
ATOM    320  CB  VAL A  40      12.096 -10.328  -5.336  1.00 50.57           C  
ATOM    321  CG1 VAL A  40      10.808  -9.640  -4.934  1.00 50.91           C  
ATOM    322  CG2 VAL A  40      13.072  -9.357  -6.008  1.00 51.21           C  
ATOM    323  N   ALA A  41      15.075 -11.474  -4.661  1.00 51.16           N  
ATOM    324  CA  ALA A  41      16.219 -12.320  -5.041  1.00 50.99           C  
ATOM    325  C   ALA A  41      16.525 -13.374  -3.973  1.00 51.16           C  
ATOM    326  O   ALA A  41      16.936 -14.477  -4.306  1.00 51.49           O  
ATOM    327  CB  ALA A  41      17.471 -11.470  -5.339  1.00 50.70           C  
ATOM    328  N   PHE A  42      16.323 -13.047  -2.703  1.00 50.76           N  
ATOM    329  CA  PHE A  42      16.584 -14.009  -1.637  1.00 51.45           C  
ATOM    330  C   PHE A  42      15.551 -15.147  -1.584  1.00 51.71           C  
ATOM    331  O   PHE A  42      15.921 -16.296  -1.330  1.00 51.17           O  
ATOM    332  CB  PHE A  42      16.668 -13.326  -0.275  1.00 51.47           C  
ATOM    333  CG  PHE A  42      17.060 -14.252   0.841  1.00 51.98           C  
ATOM    334  CD1 PHE A  42      18.360 -14.745   0.929  1.00 52.37           C  
ATOM    335  CD2 PHE A  42      16.136 -14.646   1.791  1.00 51.51           C  
ATOM    336  CE1 PHE A  42      18.725 -15.603   1.958  1.00 51.58           C  
ATOM    337  CE2 PHE A  42      16.502 -15.500   2.827  1.00 52.50           C  
ATOM    338  CZ  PHE A  42      17.801 -15.983   2.902  1.00 51.74           C  
ATOM    339  N   SER A  43      14.273 -14.822  -1.797  1.00 52.24           N  
ATOM    340  CA  SER A  43      13.226 -15.840  -1.948  1.00 52.87           C  
ATOM    341  C   SER A  43      13.605 -16.854  -3.045  1.00 53.14           C  
ATOM    342  O   SER A  43      13.373 -18.042  -2.887  1.00 53.39           O  
ATOM    343  CB  SER A  43      11.885 -15.195  -2.314  1.00 53.03           C  
ATOM    344  OG  SER A  43      11.923 -14.713  -3.664  1.00 55.18           O  
ATOM    345  N   VAL A  44      14.168 -16.374  -4.155  1.00 52.97           N  
ATOM    346  CA  VAL A  44      14.607 -17.266  -5.222  1.00 53.48           C  
ATOM    347  C   VAL A  44      15.814 -18.102  -4.805  1.00 53.74           C  
ATOM    348  O   VAL A  44      15.828 -19.309  -5.018  1.00 53.40           O  
ATOM    349  CB  VAL A  44      14.946 -16.512  -6.499  1.00 53.28           C  
ATOM    350  CG1 VAL A  44      15.594 -17.462  -7.532  1.00 54.97           C  
ATOM    351  CG2 VAL A  44      13.694 -15.874  -7.072  1.00 51.78           C  
ATOM    352  N   GLN A  45      16.819 -17.460  -4.215  1.00 54.34           N  
ATOM    353  CA  GLN A  45      17.976 -18.181  -3.693  1.00 54.95           C  
ATOM    354  C   GLN A  45      17.530 -19.316  -2.782  1.00 55.58           C  
ATOM    355  O   GLN A  45      17.971 -20.449  -2.936  1.00 55.91           O  
ATOM    356  CB  GLN A  45      18.909 -17.237  -2.942  1.00 55.11           C  
ATOM    357  CG  GLN A  45      20.159 -17.926  -2.420  1.00 54.87           C  
ATOM    358  CD  GLN A  45      21.365 -17.018  -2.277  1.00 54.90           C  
ATOM    359  OE1 GLN A  45      22.357 -17.414  -1.655  1.00 55.54           O  
ATOM    360  NE2 GLN A  45      21.304 -15.804  -2.855  1.00 53.54           N  
ATOM    361  N   LYS A  46      16.639 -18.993  -1.849  1.00 56.33           N  
ATOM    362  CA  LYS A  46      16.043 -19.968  -0.957  1.00 57.02           C  
ATOM    363  C   LYS A  46      15.315 -21.097  -1.695  1.00 57.09           C  
ATOM    364  O   LYS A  46      15.580 -22.262  -1.439  1.00 57.01           O  
ATOM    365  CB  LYS A  46      15.080 -19.280   0.021  1.00 57.37           C  
ATOM    366  CG  LYS A  46      15.776 -18.460   1.111  1.00 58.70           C  
ATOM    367  CD  LYS A  46      14.937 -18.383   2.386  1.00 60.51           C  
ATOM    368  CE  LYS A  46      13.662 -17.560   2.204  1.00 60.83           C  
ATOM    369  NZ  LYS A  46      12.702 -17.815   3.315  1.00 60.67           N  
ATOM    370  N   GLU A  47      14.405 -20.751  -2.601  1.00 57.54           N  
ATOM    371  CA  GLU A  47      13.629 -21.762  -3.330  1.00 58.28           C  
ATOM    372  C   GLU A  47      14.564 -22.707  -4.095  1.00 58.72           C  
ATOM    373  O   GLU A  47      14.391 -23.921  -4.081  1.00 58.17           O  
ATOM    374  CB  GLU A  47      12.634 -21.092  -4.280  1.00 58.28           C  
ATOM    375  CG  GLU A  47      11.538 -22.015  -4.821  1.00 59.40           C  
ATOM    376  CD  GLU A  47      11.995 -22.891  -5.986  1.00 60.05           C  
ATOM    377  OE1 GLU A  47      13.020 -22.544  -6.624  1.00 59.70           O  
ATOM    378  OE2 GLU A  47      11.326 -23.921  -6.258  1.00 60.17           O  
ATOM    379  N   VAL A  48      15.568 -22.124  -4.738  1.00 59.52           N  
ATOM    380  CA  VAL A  48      16.556 -22.862  -5.523  1.00 60.06           C  
ATOM    381  C   VAL A  48      17.373 -23.822  -4.654  1.00 60.30           C  
ATOM    382  O   VAL A  48      17.436 -25.017  -4.935  1.00 60.19           O  
ATOM    383  CB  VAL A  48      17.495 -21.865  -6.249  1.00 59.96           C  
ATOM    384  CG1 VAL A  48      18.735 -22.548  -6.807  1.00 60.98           C  
ATOM    385  CG2 VAL A  48      16.738 -21.145  -7.363  1.00 60.79           C  
ATOM    386  N   GLU A  49      17.992 -23.291  -3.599  1.00 60.68           N  
ATOM    387  CA  GLU A  49      18.866 -24.087  -2.725  1.00 61.20           C  
ATOM    388  C   GLU A  49      18.108 -25.221  -2.027  1.00 60.88           C  
ATOM    389  O   GLU A  49      18.675 -26.263  -1.708  1.00 60.35           O  
ATOM    390  CB  GLU A  49      19.558 -23.180  -1.692  1.00 61.32           C  
ATOM    391  CG  GLU A  49      20.622 -22.255  -2.304  1.00 61.96           C  
ATOM    392  CD  GLU A  49      21.332 -21.387  -1.270  1.00 62.63           C  
ATOM    393  OE1 GLU A  49      20.837 -21.289  -0.130  1.00 66.20           O  
ATOM    394  OE2 GLU A  49      22.382 -20.787  -1.591  1.00 64.94           O  
ATOM    395  N   LYS A  50      16.821 -24.986  -1.796  1.00 60.89           N  
ATOM    396  CA  LYS A  50      15.911 -25.965  -1.223  1.00 60.93           C  
ATOM    397  C   LYS A  50      15.559 -27.024  -2.259  1.00 60.68           C  
ATOM    398  O   LYS A  50      15.812 -28.201  -2.058  1.00 60.42           O  
ATOM    399  CB  LYS A  50      14.648 -25.237  -0.763  1.00 60.91           C  
ATOM    400  CG  LYS A  50      13.582 -26.075  -0.106  1.00 61.56           C  
ATOM    401  CD  LYS A  50      12.487 -25.169   0.470  1.00 61.90           C  
ATOM    402  CE  LYS A  50      12.855 -24.590   1.851  1.00 62.95           C  
ATOM    403  NZ  LYS A  50      13.697 -23.353   1.777  1.00 63.72           N  
ATOM    404  N   ASN A  51      15.005 -26.588  -3.386  1.00 60.56           N  
ATOM    405  CA  ASN A  51      14.435 -27.510  -4.366  1.00 60.50           C  
ATOM    406  C   ASN A  51      15.390 -28.032  -5.458  1.00 60.18           C  
ATOM    407  O   ASN A  51      15.036 -28.952  -6.190  1.00 59.97           O  
ATOM    408  CB  ASN A  51      13.168 -26.898  -4.977  1.00 60.66           C  
ATOM    409  CG  ASN A  51      12.021 -26.804  -3.967  1.00 61.04           C  
ATOM    410  OD1 ASN A  51      11.767 -27.739  -3.208  1.00 61.59           O  
ATOM    411  ND2 ASN A  51      11.323 -25.674  -3.965  1.00 62.45           N  
ATOM    412  N   LEU A  52      16.588 -27.465  -5.568  1.00 59.74           N  
ATOM    413  CA  LEU A  52      17.609 -28.021  -6.471  1.00 59.28           C  
ATOM    414  C   LEU A  52      18.805 -28.567  -5.692  1.00 58.93           C  
ATOM    415  O   LEU A  52      19.905 -28.676  -6.232  1.00 58.40           O  
ATOM    416  CB  LEU A  52      18.094 -26.965  -7.471  1.00 59.15           C  
ATOM    417  CG  LEU A  52      17.078 -26.322  -8.419  1.00 58.84           C  
ATOM    418  CD1 LEU A  52      17.813 -25.486  -9.436  1.00 57.73           C  
ATOM    419  CD2 LEU A  52      16.226 -27.386  -9.117  1.00 58.97           C  
ATOM    420  N   LYS A  53      18.593 -28.917  -4.429  1.00 59.04           N  
ATOM    421  CA  LYS A  53      19.698 -29.332  -3.565  1.00 59.26           C  
ATOM    422  C   LYS A  53      20.512 -30.482  -4.173  1.00 59.45           C  
ATOM    423  O   LYS A  53      21.743 -30.420  -4.209  1.00 59.54           O  
ATOM    424  CB  LYS A  53      19.182 -29.701  -2.171  1.00 59.31           C  
ATOM    425  CG  LYS A  53      20.268 -30.169  -1.203  1.00 59.29           C  
ATOM    426  CD  LYS A  53      19.820 -30.040   0.238  1.00 59.35           C  
ATOM    427  CE  LYS A  53      20.778 -30.753   1.192  1.00 59.27           C  
ATOM    428  NZ  LYS A  53      22.185 -30.289   1.034  1.00 58.92           N  
ATOM    429  N   SER A  54      19.830 -31.509  -4.675  1.00 59.62           N  
ATOM    430  CA  SER A  54      20.518 -32.666  -5.255  1.00 59.87           C  
ATOM    431  C   SER A  54      21.409 -32.253  -6.427  1.00 59.79           C  
ATOM    432  O   SER A  54      22.532 -32.732  -6.565  1.00 59.69           O  
ATOM    433  CB  SER A  54      19.514 -33.738  -5.704  1.00 59.95           C  
ATOM    434  OG  SER A  54      18.765 -33.306  -6.830  1.00 60.46           O  
ATOM    435  N   TYR A  55      20.903 -31.346  -7.251  1.00 59.89           N  
ATOM    436  CA  TYR A  55      21.636 -30.859  -8.428  1.00 60.06           C  
ATOM    437  C   TYR A  55      22.854 -30.004  -8.037  1.00 59.55           C  
ATOM    438  O   TYR A  55      23.942 -30.165  -8.600  1.00 59.21           O  
ATOM    439  CB  TYR A  55      20.675 -30.111  -9.379  1.00 60.44           C  
ATOM    440  CG  TYR A  55      19.665 -31.063 -10.000  1.00 61.39           C  
ATOM    441  CD1 TYR A  55      19.898 -31.641 -11.245  1.00 61.51           C  
ATOM    442  CD2 TYR A  55      18.506 -31.434  -9.313  1.00 62.00           C  
ATOM    443  CE1 TYR A  55      18.990 -32.534 -11.805  1.00 61.57           C  
ATOM    444  CE2 TYR A  55      17.595 -32.325  -9.860  1.00 61.52           C  
ATOM    445  CZ  TYR A  55      17.839 -32.875 -11.108  1.00 61.85           C  
ATOM    446  OH  TYR A  55      16.938 -33.776 -11.652  1.00 61.72           O  
ATOM    447  N   LEU A  56      22.668 -29.121  -7.057  1.00 59.06           N  
ATOM    448  CA  LEU A  56      23.747 -28.262  -6.552  1.00 58.57           C  
ATOM    449  C   LEU A  56      24.868 -29.032  -5.844  1.00 58.48           C  
ATOM    450  O   LEU A  56      26.036 -28.642  -5.925  1.00 58.06           O  
ATOM    451  CB  LEU A  56      23.174 -27.191  -5.615  1.00 58.36           C  
ATOM    452  CG  LEU A  56      22.286 -26.161  -6.326  1.00 57.70           C  
ATOM    453  CD1 LEU A  56      21.519 -25.322  -5.327  1.00 56.96           C  
ATOM    454  CD2 LEU A  56      23.121 -25.293  -7.264  1.00 57.04           C  
ATOM    455  N   ASP A  57      24.510 -30.127  -5.171  1.00 58.54           N  
ATOM    456  CA  ASP A  57      25.486 -30.967  -4.471  1.00 58.57           C  
ATOM    457  C   ASP A  57      26.411 -31.743  -5.406  1.00 58.61           C  
ATOM    458  O   ASP A  57      27.444 -32.246  -4.968  1.00 58.67           O  
ATOM    459  CB  ASP A  57      24.776 -31.969  -3.552  1.00 58.49           C  
ATOM    460  CG  ASP A  57      24.096 -31.306  -2.368  1.00 58.89           C  
ATOM    461  OD1 ASP A  57      24.213 -30.067  -2.201  1.00 59.11           O  
ATOM    462  OD2 ASP A  57      23.437 -32.036  -1.601  1.00 59.06           O  
ATOM    463  N   ASP A  58      26.049 -31.851  -6.682  1.00 58.55           N  
ATOM    464  CA  ASP A  58      26.808 -32.690  -7.616  1.00 58.46           C  
ATOM    465  C   ASP A  58      27.916 -31.917  -8.341  1.00 58.09           C  
ATOM    466  O   ASP A  58      28.439 -32.381  -9.356  1.00 57.86           O  
ATOM    467  CB  ASP A  58      25.858 -33.358  -8.624  1.00 58.62           C  
ATOM    468  CG  ASP A  58      24.844 -34.287  -7.955  1.00 59.14           C  
ATOM    469  OD1 ASP A  58      25.116 -34.802  -6.848  1.00 59.87           O  
ATOM    470  OD2 ASP A  58      23.765 -34.508  -8.542  1.00 60.05           O  
ATOM    471  N   PHE A  59      28.272 -30.742  -7.826  1.00 57.61           N  
ATOM    472  CA  PHE A  59      29.438 -30.018  -8.328  1.00 57.48           C  
ATOM    473  C   PHE A  59      30.035 -29.084  -7.277  1.00 57.37           C  
ATOM    474  O   PHE A  59      29.389 -28.755  -6.284  1.00 57.26           O  
ATOM    475  CB  PHE A  59      29.109 -29.260  -9.625  1.00 57.32           C  
ATOM    476  CG  PHE A  59      28.188 -28.089  -9.443  1.00 57.14           C  
ATOM    477  CD1 PHE A  59      26.811 -28.251  -9.520  1.00 56.64           C  
ATOM    478  CD2 PHE A  59      28.702 -26.816  -9.223  1.00 57.18           C  
ATOM    479  CE1 PHE A  59      25.957 -27.163  -9.364  1.00 57.52           C  
ATOM    480  CE2 PHE A  59      27.862 -25.720  -9.062  1.00 57.12           C  
ATOM    481  CZ  PHE A  59      26.486 -25.890  -9.135  1.00 57.62           C  
ATOM    482  N   HIS A  60      31.278 -28.674  -7.520  1.00 57.44           N  
ATOM    483  CA  HIS A  60      32.057 -27.858  -6.590  1.00 57.43           C  
ATOM    484  C   HIS A  60      32.475 -26.562  -7.285  1.00 57.46           C  
ATOM    485  O   HIS A  60      32.722 -26.551  -8.494  1.00 57.49           O  
ATOM    486  CB  HIS A  60      33.312 -28.612  -6.143  1.00 57.53           C  
ATOM    487  CG  HIS A  60      33.130 -30.096  -6.044  1.00 57.49           C  
ATOM    488  ND1 HIS A  60      32.971 -30.903  -7.151  1.00 57.83           N  
ATOM    489  CD2 HIS A  60      33.108 -30.922  -4.972  1.00 58.28           C  
ATOM    490  CE1 HIS A  60      32.844 -32.161  -6.765  1.00 57.42           C  
ATOM    491  NE2 HIS A  60      32.927 -32.201  -5.447  1.00 57.40           N  
ATOM    492  N   VAL A  61      32.548 -25.478  -6.519  1.00 57.30           N  
ATOM    493  CA  VAL A  61      33.046 -24.195  -7.009  1.00 57.19           C  
ATOM    494  C   VAL A  61      34.357 -23.896  -6.273  1.00 57.20           C  
ATOM    495  O   VAL A  61      34.351 -23.249  -5.225  1.00 57.43           O  
ATOM    496  CB  VAL A  61      32.005 -23.068  -6.762  1.00 57.30           C  
ATOM    497  CG1 VAL A  61      32.488 -21.722  -7.315  1.00 56.83           C  
ATOM    498  CG2 VAL A  61      30.668 -23.446  -7.377  1.00 57.15           C  
ATOM    499  N   GLU A  62      35.476 -24.380  -6.812  1.00 56.90           N  
ATOM    500  CA  GLU A  62      36.764 -24.267  -6.117  1.00 56.74           C  
ATOM    501  C   GLU A  62      37.443 -22.909  -6.317  1.00 56.25           C  
ATOM    502  O   GLU A  62      38.417 -22.600  -5.631  1.00 55.78           O  
ATOM    503  CB  GLU A  62      37.749 -25.370  -6.550  1.00 56.97           C  
ATOM    504  CG  GLU A  62      37.156 -26.754  -6.829  1.00 57.43           C  
ATOM    505  CD  GLU A  62      37.167 -27.093  -8.311  1.00 57.81           C  
ATOM    506  OE1 GLU A  62      37.829 -28.091  -8.678  1.00 59.32           O  
ATOM    507  OE2 GLU A  62      36.543 -26.351  -9.103  1.00 56.82           O  
ATOM    508  N   SER A  63      36.930 -22.112  -7.252  1.00 55.88           N  
ATOM    509  CA  SER A  63      37.609 -20.902  -7.703  1.00 55.70           C  
ATOM    510  C   SER A  63      36.603 -19.847  -8.137  1.00 55.21           C  
ATOM    511  O   SER A  63      35.491 -20.188  -8.514  1.00 54.90           O  
ATOM    512  CB  SER A  63      38.523 -21.256  -8.885  1.00 55.88           C  
ATOM    513  OG  SER A  63      39.039 -20.091  -9.509  1.00 56.42           O  
ATOM    514  N   ILE A  64      36.994 -18.572  -8.068  1.00 54.89           N  
ATOM    515  CA  ILE A  64      36.215 -17.483  -8.670  1.00 55.01           C  
ATOM    516  C   ILE A  64      36.171 -17.678 -10.183  1.00 54.58           C  
ATOM    517  O   ILE A  64      35.148 -17.439 -10.805  1.00 54.28           O  
ATOM    518  CB  ILE A  64      36.800 -16.078  -8.350  1.00 55.02           C  
ATOM    519  CG1 ILE A  64      36.612 -15.732  -6.871  1.00 56.04           C  
ATOM    520  CG2 ILE A  64      36.127 -14.994  -9.179  1.00 55.02           C  
ATOM    521  CD1 ILE A  64      37.716 -14.837  -6.299  1.00 56.40           C  
ATOM    522  N   ASP A  65      37.304 -18.099 -10.744  1.00 54.37           N  
ATOM    523  CA  ASP A  65      37.444 -18.471 -12.159  1.00 54.29           C  
ATOM    524  C   ASP A  65      36.314 -19.423 -12.562  1.00 53.85           C  
ATOM    525  O   ASP A  65      35.641 -19.207 -13.566  1.00 53.29           O  
ATOM    526  CB  ASP A  65      38.819 -19.145 -12.369  1.00 54.53           C  
ATOM    527  CG  ASP A  65      39.343 -19.063 -13.814  1.00 55.24           C  
ATOM    528  OD1 ASP A  65      38.561 -18.814 -14.751  1.00 58.78           O  
ATOM    529  OD2 ASP A  65      40.564 -19.264 -14.003  1.00 54.36           O  
ATOM    530  N   THR A  66      36.110 -20.457 -11.746  1.00 53.66           N  
ATOM    531  CA  THR A  66      35.126 -21.513 -12.009  1.00 53.30           C  
ATOM    532  C   THR A  66      33.707 -21.046 -11.733  1.00 52.89           C  
ATOM    533  O   THR A  66      32.783 -21.425 -12.453  1.00 52.61           O  
ATOM    534  CB  THR A  66      35.455 -22.802 -11.194  1.00 53.48           C  
ATOM    535  OG1 THR A  66      36.503 -23.518 -11.855  1.00 53.03           O  
ATOM    536  CG2 THR A  66      34.243 -23.737 -11.066  1.00 54.14           C  
ATOM    537  N   ALA A  67      33.523 -20.220 -10.701  1.00 52.49           N  
ATOM    538  CA  ALA A  67      32.211 -19.620 -10.443  1.00 52.00           C  
ATOM    539  C   ALA A  67      31.769 -18.826 -11.662  1.00 51.70           C  
ATOM    540  O   ALA A  67      30.653 -18.988 -12.134  1.00 51.69           O  
ATOM    541  CB  ALA A  67      32.249 -18.718  -9.214  1.00 52.19           C  
ATOM    542  N   ARG A  68      32.648 -17.967 -12.167  1.00 51.53           N  
ATOM    543  CA  ARG A  68      32.364 -17.190 -13.385  1.00 52.39           C  
ATOM    544  C   ARG A  68      31.974 -18.094 -14.566  1.00 51.98           C  
ATOM    545  O   ARG A  68      31.108 -17.743 -15.362  1.00 51.69           O  
ATOM    546  CB  ARG A  68      33.582 -16.338 -13.736  1.00 52.17           C  
ATOM    547  CG  ARG A  68      33.513 -15.520 -15.012  1.00 53.43           C  
ATOM    548  CD  ARG A  68      34.902 -14.950 -15.349  1.00 55.54           C  
ATOM    549  NE  ARG A  68      35.363 -14.001 -14.318  1.00 59.18           N  
ATOM    550  CZ  ARG A  68      36.374 -14.198 -13.460  1.00 59.36           C  
ATOM    551  NH1 ARG A  68      36.676 -13.252 -12.574  1.00 59.21           N  
ATOM    552  NH2 ARG A  68      37.104 -15.311 -13.475  1.00 60.22           N  
ATOM    553  N   ILE A  69      32.628 -19.252 -14.675  1.00 52.23           N  
ATOM    554  CA  ILE A  69      32.365 -20.195 -15.768  1.00 52.26           C  
ATOM    555  C   ILE A  69      30.994 -20.853 -15.659  1.00 52.19           C  
ATOM    556  O   ILE A  69      30.238 -20.885 -16.635  1.00 51.52           O  
ATOM    557  CB  ILE A  69      33.462 -21.264 -15.854  1.00 52.28           C  
ATOM    558  CG1 ILE A  69      34.669 -20.682 -16.595  1.00 52.58           C  
ATOM    559  CG2 ILE A  69      32.960 -22.522 -16.549  1.00 52.68           C  
ATOM    560  CD1 ILE A  69      35.926 -21.501 -16.482  1.00 52.33           C  
ATOM    561  N   ILE A  70      30.688 -21.382 -14.476  1.00 52.24           N  
ATOM    562  CA  ILE A  70      29.416 -22.067 -14.226  1.00 52.33           C  
ATOM    563  C   ILE A  70      28.257 -21.081 -14.314  1.00 52.56           C  
ATOM    564  O   ILE A  70      27.182 -21.408 -14.818  1.00 51.81           O  
ATOM    565  CB  ILE A  70      29.420 -22.800 -12.857  1.00 52.08           C  
ATOM    566  CG1 ILE A  70      30.436 -23.951 -12.892  1.00 52.87           C  
ATOM    567  CG2 ILE A  70      28.041 -23.344 -12.531  1.00 51.58           C  
ATOM    568  CD1 ILE A  70      30.700 -24.633 -11.542  1.00 52.95           C  
ATOM    569  N   PHE A  71      28.498 -19.866 -13.834  1.00 52.82           N  
ATOM    570  CA  PHE A  71      27.498 -18.829 -13.860  1.00 53.36           C  
ATOM    571  C   PHE A  71      27.146 -18.479 -15.311  1.00 53.54           C  
ATOM    572  O   PHE A  71      25.968 -18.428 -15.685  1.00 51.86           O  
ATOM    573  CB  PHE A  71      28.007 -17.591 -13.123  1.00 53.54           C  
ATOM    574  CG  PHE A  71      27.108 -16.412 -13.259  1.00 54.73           C  
ATOM    575  CD1 PHE A  71      25.977 -16.282 -12.455  1.00 54.84           C  
ATOM    576  CD2 PHE A  71      27.379 -15.423 -14.198  1.00 54.71           C  
ATOM    577  CE1 PHE A  71      25.140 -15.186 -12.598  1.00 55.01           C  
ATOM    578  CE2 PHE A  71      26.547 -14.334 -14.328  1.00 55.55           C  
ATOM    579  CZ  PHE A  71      25.424 -14.220 -13.537  1.00 53.86           C  
ATOM    580  N   ASN A  72      28.179 -18.259 -16.123  1.00 54.37           N  
ATOM    581  CA  ASN A  72      27.976 -17.818 -17.505  1.00 55.11           C  
ATOM    582  C   ASN A  72      27.305 -18.884 -18.346  1.00 55.46           C  
ATOM    583  O   ASN A  72      26.499 -18.564 -19.208  1.00 55.95           O  
ATOM    584  CB  ASN A  72      29.292 -17.376 -18.158  1.00 55.20           C  
ATOM    585  CG  ASN A  72      29.728 -15.982 -17.725  1.00 55.99           C  
ATOM    586  OD1 ASN A  72      30.878 -15.592 -17.935  1.00 59.51           O  
ATOM    587  ND2 ASN A  72      28.829 -15.237 -17.117  1.00 55.05           N  
ATOM    588  N   GLN A  73      27.616 -20.148 -18.090  1.00 55.77           N  
ATOM    589  CA  GLN A  73      26.993 -21.218 -18.867  1.00 56.28           C  
ATOM    590  C   GLN A  73      25.563 -21.515 -18.393  1.00 56.31           C  
ATOM    591  O   GLN A  73      24.690 -21.752 -19.223  1.00 55.63           O  
ATOM    592  CB  GLN A  73      27.878 -22.468 -18.935  1.00 56.10           C  
ATOM    593  CG  GLN A  73      28.080 -23.204 -17.645  1.00 56.65           C  
ATOM    594  CD  GLN A  73      29.180 -24.264 -17.751  1.00 56.61           C  
ATOM    595  OE1 GLN A  73      29.870 -24.378 -18.768  1.00 57.43           O  
ATOM    596  NE2 GLN A  73      29.341 -25.041 -16.691  1.00 57.45           N  
ATOM    597  N   VAL A  74      25.304 -21.459 -17.084  1.00 56.46           N  
ATOM    598  CA  VAL A  74      23.920 -21.598 -16.601  1.00 56.68           C  
ATOM    599  C   VAL A  74      23.059 -20.452 -17.151  1.00 57.24           C  
ATOM    600  O   VAL A  74      21.940 -20.690 -17.619  1.00 57.02           O  
ATOM    601  CB  VAL A  74      23.786 -21.624 -15.057  1.00 56.18           C  
ATOM    602  CG1 VAL A  74      22.310 -21.554 -14.651  1.00 55.38           C  
ATOM    603  CG2 VAL A  74      24.432 -22.877 -14.468  1.00 56.54           C  
ATOM    604  N   MET A  75      23.592 -19.230 -17.086  1.00 57.84           N  
ATOM    605  CA  MET A  75      22.896 -18.047 -17.572  1.00 58.33           C  
ATOM    606  C   MET A  75      22.693 -18.033 -19.086  1.00 58.97           C  
ATOM    607  O   MET A  75      21.640 -17.591 -19.544  1.00 59.17           O  
ATOM    608  CB  MET A  75      23.637 -16.773 -17.170  1.00 58.76           C  
ATOM    609  CG  MET A  75      23.572 -16.396 -15.686  1.00 58.93           C  
ATOM    610  SD  MET A  75      21.921 -16.176 -14.969  1.00 60.64           S  
ATOM    611  CE  MET A  75      21.645 -17.725 -14.125  1.00 60.97           C  
ATOM    612  N   GLU A  76      23.690 -18.487 -19.858  1.00 59.43           N  
ATOM    613  CA  GLU A  76      23.570 -18.528 -21.323  1.00 59.94           C  
ATOM    614  C   GLU A  76      22.427 -19.463 -21.701  1.00 59.39           C  
ATOM    615  O   GLU A  76      21.589 -19.122 -22.532  1.00 59.90           O  
ATOM    616  CB  GLU A  76      24.881 -18.961 -22.008  1.00 60.10           C  
ATOM    617  CG  GLU A  76      24.873 -18.732 -23.534  1.00 61.31           C  
ATOM    618  CD  GLU A  76      26.097 -19.284 -24.273  1.00 61.64           C  
ATOM    619  OE1 GLU A  76      26.188 -20.517 -24.472  1.00 64.10           O  
ATOM    620  OE2 GLU A  76      26.955 -18.479 -24.698  1.00 64.10           O  
ATOM    621  N   LYS A  77      22.385 -20.630 -21.064  1.00 59.01           N  
ATOM    622  CA  LYS A  77      21.316 -21.601 -21.287  1.00 58.56           C  
ATOM    623  C   LYS A  77      19.938 -21.125 -20.785  1.00 58.14           C  
ATOM    624  O   LYS A  77      18.925 -21.441 -21.400  1.00 58.04           O  
ATOM    625  CB  LYS A  77      21.673 -22.953 -20.654  1.00 58.87           C  
ATOM    626  N   GLU A  78      19.892 -20.378 -19.682  1.00 57.28           N  
ATOM    627  CA  GLU A  78      18.615 -19.833 -19.188  1.00 56.75           C  
ATOM    628  C   GLU A  78      17.950 -18.858 -20.177  1.00 56.43           C  
ATOM    629  O   GLU A  78      16.735 -18.854 -20.323  1.00 55.46           O  
ATOM    630  CB  GLU A  78      18.796 -19.113 -17.836  1.00 56.22           C  
ATOM    631  CG  GLU A  78      17.473 -18.571 -17.270  1.00 56.01           C  
ATOM    632  CD  GLU A  78      17.577 -17.859 -15.914  1.00 56.56           C  
ATOM    633  OE1 GLU A  78      18.667 -17.831 -15.305  1.00 56.02           O  
ATOM    634  OE2 GLU A  78      16.540 -17.321 -15.464  1.00 53.75           O  
ATOM    635  N   PHE A  79      18.770 -18.016 -20.805  1.00 56.65           N  
ATOM    636  CA  PHE A  79      18.314 -16.920 -21.660  1.00 56.75           C  
ATOM    637  C   PHE A  79      18.447 -17.247 -23.148  1.00 56.70           C  
ATOM    638  O   PHE A  79      18.408 -16.351 -23.987  1.00 56.44           O  
ATOM    639  CB  PHE A  79      19.074 -15.639 -21.288  1.00 57.07           C  
ATOM    640  CG  PHE A  79      18.659 -15.077 -19.965  1.00 57.49           C  
ATOM    641  CD1 PHE A  79      19.311 -15.447 -18.799  1.00 57.29           C  
ATOM    642  CD2 PHE A  79      17.574 -14.214 -19.876  1.00 58.37           C  
ATOM    643  CE1 PHE A  79      18.910 -14.963 -17.583  1.00 57.81           C  
ATOM    644  CE2 PHE A  79      17.162 -13.720 -18.649  1.00 58.92           C  
ATOM    645  CZ  PHE A  79      17.837 -14.091 -17.499  1.00 58.24           C  
ATOM    646  N   GLU A  80      18.556 -18.546 -23.446  1.00 56.55           N  
ATOM    647  CA  GLU A  80      18.629 -19.093 -24.796  1.00 56.66           C  
ATOM    648  C   GLU A  80      17.482 -18.717 -25.729  1.00 56.22           C  
ATOM    649  O   GLU A  80      17.692 -18.460 -26.922  1.00 55.72           O  
ATOM    650  CB  GLU A  80      18.652 -20.626 -24.730  1.00 56.93           C  
ATOM    651  CG  GLU A  80      20.024 -21.217 -24.864  1.00 58.42           C  
ATOM    652  CD  GLU A  80      19.993 -22.708 -25.122  1.00 60.97           C  
ATOM    653  OE1 GLU A  80      18.970 -23.367 -24.811  1.00 62.73           O  
ATOM    654  OE2 GLU A  80      21.001 -23.215 -25.653  1.00 61.84           O  
ATOM    655  N   ASP A  81      16.268 -18.772 -25.194  1.00 55.41           N  
ATOM    656  CA  ASP A  81      15.074 -18.404 -25.937  1.00 54.81           C  
ATOM    657  C   ASP A  81      14.973 -16.904 -26.242  1.00 54.88           C  
ATOM    658  O   ASP A  81      14.088 -16.490 -26.987  1.00 55.13           O  
ATOM    659  CB  ASP A  81      13.822 -18.872 -25.194  1.00 54.43           C  
ATOM    660  CG  ASP A  81      13.761 -18.385 -23.752  1.00 54.09           C  
ATOM    661  OD1 ASP A  81      14.487 -17.428 -23.355  1.00 51.94           O  
ATOM    662  OD2 ASP A  81      12.974 -18.989 -23.004  1.00 52.93           O  
ATOM    663  N   GLY A  82      15.858 -16.097 -25.658  1.00 55.23           N  
ATOM    664  CA  GLY A  82      15.870 -14.653 -25.890  1.00 55.31           C  
ATOM    665  C   GLY A  82      14.837 -13.890 -25.079  1.00 55.49           C  
ATOM    666  O   GLY A  82      14.658 -12.687 -25.281  1.00 56.19           O  
ATOM    667  N   ILE A  83      14.180 -14.569 -24.139  1.00 54.89           N  
ATOM    668  CA  ILE A  83      13.137 -13.946 -23.332  1.00 54.26           C  
ATOM    669  C   ILE A  83      13.707 -13.288 -22.077  1.00 53.90           C  
ATOM    670  O   ILE A  83      14.436 -13.914 -21.290  1.00 53.01           O  
ATOM    671  CB  ILE A  83      12.009 -14.958 -22.991  1.00 54.46           C  
ATOM    672  CG1 ILE A  83      11.183 -15.218 -24.255  1.00 54.31           C  
ATOM    673  CG2 ILE A  83      11.117 -14.428 -21.872  1.00 53.85           C  
ATOM    674  CD1 ILE A  83      10.497 -16.564 -24.301  1.00 55.39           C  
ATOM    675  N   ILE A  84      13.382 -12.002 -21.924  1.00 53.22           N  
ATOM    676  CA  ILE A  84      13.790 -11.213 -20.760  1.00 52.83           C  
ATOM    677  C   ILE A  84      12.549 -10.681 -20.074  1.00 52.26           C  
ATOM    678  O   ILE A  84      11.639 -10.147 -20.727  1.00 51.67           O  
ATOM    679  CB  ILE A  84      14.679 -10.010 -21.144  1.00 53.05           C  
ATOM    680  CG1 ILE A  84      15.962 -10.494 -21.823  1.00 52.81           C  
ATOM    681  CG2 ILE A  84      15.034  -9.162 -19.900  1.00 52.78           C  
ATOM    682  CD1 ILE A  84      16.493  -9.515 -22.750  1.00 53.39           C  
ATOM    683  N   ASN A  85      12.511 -10.840 -18.756  1.00 51.67           N  
ATOM    684  CA  ASN A  85      11.513 -10.171 -17.934  1.00 51.04           C  
ATOM    685  C   ASN A  85      12.079  -9.912 -16.539  1.00 50.65           C  
ATOM    686  O   ASN A  85      13.166 -10.393 -16.216  1.00 49.95           O  
ATOM    687  CB  ASN A  85      10.203 -10.965 -17.920  1.00 51.33           C  
ATOM    688  CG  ASN A  85      10.337 -12.355 -17.303  1.00 51.57           C  
ATOM    689  OD1 ASN A  85      10.687 -12.492 -16.138  1.00 51.98           O  
ATOM    690  ND2 ASN A  85       9.993 -13.396 -18.080  1.00 50.90           N  
ATOM    691  N   TRP A  86      11.351  -9.165 -15.719  1.00 50.24           N  
ATOM    692  CA  TRP A  86      11.858  -8.778 -14.388  1.00 50.34           C  
ATOM    693  C   TRP A  86      12.128  -9.982 -13.503  1.00 50.39           C  
ATOM    694  O   TRP A  86      13.093  -9.990 -12.759  1.00 49.63           O  
ATOM    695  CB  TRP A  86      10.913  -7.796 -13.669  1.00 50.15           C  
ATOM    696  CG  TRP A  86      11.022  -6.356 -14.151  1.00 50.48           C  
ATOM    697  CD1 TRP A  86      10.027  -5.598 -14.688  1.00 51.27           C  
ATOM    698  CD2 TRP A  86      12.189  -5.514 -14.115  1.00 50.27           C  
ATOM    699  NE1 TRP A  86      10.506  -4.353 -15.018  1.00 51.41           N  
ATOM    700  CE2 TRP A  86      11.825  -4.270 -14.667  1.00 51.17           C  
ATOM    701  CE3 TRP A  86      13.506  -5.699 -13.688  1.00 50.63           C  
ATOM    702  CZ2 TRP A  86      12.740  -3.205 -14.809  1.00 51.60           C  
ATOM    703  CZ3 TRP A  86      14.417  -4.643 -13.829  1.00 50.62           C  
ATOM    704  CH2 TRP A  86      14.017  -3.406 -14.379  1.00 50.04           C  
ATOM    705  N   GLY A  87      11.268 -10.998 -13.591  1.00 51.09           N  
ATOM    706  CA  GLY A  87      11.427 -12.211 -12.792  1.00 51.33           C  
ATOM    707  C   GLY A  87      12.706 -12.961 -13.083  1.00 51.26           C  
ATOM    708  O   GLY A  87      13.428 -13.318 -12.170  1.00 51.88           O  
ATOM    709  N   ARG A  88      12.994 -13.186 -14.368  1.00 51.33           N  
ATOM    710  CA  ARG A  88      14.279 -13.758 -14.807  1.00 50.56           C  
ATOM    711  C   ARG A  88      15.490 -12.948 -14.381  1.00 50.68           C  
ATOM    712  O   ARG A  88      16.536 -13.510 -14.048  1.00 50.25           O  
ATOM    713  CB  ARG A  88      14.299 -13.909 -16.339  1.00 50.65           C  
ATOM    714  CG  ARG A  88      13.276 -14.912 -16.865  1.00 50.10           C  
ATOM    715  CD  ARG A  88      13.504 -15.178 -18.348  1.00 50.16           C  
ATOM    716  NE  ARG A  88      12.765 -16.338 -18.830  1.00 49.48           N  
ATOM    717  CZ  ARG A  88      13.056 -17.015 -19.936  1.00 49.36           C  
ATOM    718  NH1 ARG A  88      14.115 -16.703 -20.681  1.00 50.70           N  
ATOM    719  NH2 ARG A  88      12.305 -18.039 -20.268  1.00 48.23           N  
ATOM    720  N   ILE A  89      15.369 -11.625 -14.412  1.00 51.12           N  
ATOM    721  CA  ILE A  89      16.462 -10.753 -14.005  1.00 51.12           C  
ATOM    722  C   ILE A  89      16.794 -10.981 -12.530  1.00 51.14           C  
ATOM    723  O   ILE A  89      17.954 -11.095 -12.169  1.00 51.72           O  
ATOM    724  CB  ILE A  89      16.152  -9.264 -14.322  1.00 51.87           C  
ATOM    725  CG1 ILE A  89      16.254  -9.036 -15.853  1.00 53.19           C  
ATOM    726  CG2 ILE A  89      17.085  -8.340 -13.540  1.00 49.42           C  
ATOM    727  CD1 ILE A  89      15.634  -7.720 -16.354  1.00 51.58           C  
ATOM    728  N   VAL A  90      15.770 -11.067 -11.696  1.00 51.47           N  
ATOM    729  CA  VAL A  90      15.940 -11.469 -10.298  1.00 51.35           C  
ATOM    730  C   VAL A  90      16.697 -12.812 -10.123  1.00 51.34           C  
ATOM    731  O   VAL A  90      17.515 -12.933  -9.217  1.00 51.83           O  
ATOM    732  CB  VAL A  90      14.568 -11.510  -9.530  1.00 51.06           C  
ATOM    733  CG1 VAL A  90      14.757 -12.016  -8.102  1.00 51.26           C  
ATOM    734  CG2 VAL A  90      13.928 -10.145  -9.468  1.00 51.34           C  
ATOM    735  N   THR A  91      16.441 -13.798 -10.983  1.00 51.33           N  
ATOM    736  CA  THR A  91      17.130 -15.089 -10.884  1.00 51.53           C  
ATOM    737  C   THR A  91      18.624 -14.972 -11.156  1.00 52.06           C  
ATOM    738  O   THR A  91      19.407 -15.763 -10.627  1.00 52.82           O  
ATOM    739  CB  THR A  91      16.528 -16.211 -11.797  1.00 50.93           C  
ATOM    740  OG1 THR A  91      16.779 -15.944 -13.190  1.00 51.84           O  
ATOM    741  CG2 THR A  91      15.043 -16.377 -11.557  1.00 50.73           C  
ATOM    742  N   ILE A  92      19.024 -13.986 -11.955  1.00 52.14           N  
ATOM    743  CA  ILE A  92      20.435 -13.773 -12.193  1.00 52.20           C  
ATOM    744  C   ILE A  92      21.179 -13.403 -10.881  1.00 52.17           C  
ATOM    745  O   ILE A  92      22.189 -14.007 -10.566  1.00 52.45           O  
ATOM    746  CB  ILE A  92      20.719 -12.720 -13.268  1.00 51.34           C  
ATOM    747  CG1 ILE A  92      19.983 -13.031 -14.570  1.00 51.83           C  
ATOM    748  CG2 ILE A  92      22.238 -12.620 -13.488  1.00 50.34           C  
ATOM    749  CD1 ILE A  92      20.046 -11.945 -15.588  1.00 52.39           C  
ATOM    750  N   PHE A  93      20.692 -12.398 -10.155  1.00 52.84           N  
ATOM    751  CA  PHE A  93      21.257 -12.027  -8.858  1.00 52.21           C  
ATOM    752  C   PHE A  93      21.276 -13.247  -7.914  1.00 52.30           C  
ATOM    753  O   PHE A  93      22.270 -13.529  -7.229  1.00 51.76           O  
ATOM    754  CB  PHE A  93      20.421 -10.927  -8.207  1.00 52.80           C  
ATOM    755  CG  PHE A  93      20.534  -9.575  -8.877  1.00 54.41           C  
ATOM    756  CD1 PHE A  93      19.588  -9.159  -9.795  1.00 54.49           C  
ATOM    757  CD2 PHE A  93      21.596  -8.711  -8.575  1.00 52.96           C  
ATOM    758  CE1 PHE A  93      19.679  -7.877 -10.403  1.00 53.41           C  
ATOM    759  CE2 PHE A  93      21.693  -7.468  -9.189  1.00 54.04           C  
ATOM    760  CZ  PHE A  93      20.719  -7.047 -10.102  1.00 51.38           C  
ATOM    761  N   ALA A  94      20.148 -13.947  -7.859  1.00 51.68           N  
ATOM    762  CA  ALA A  94      19.998 -15.091  -6.964  1.00 51.30           C  
ATOM    763  C   ALA A  94      21.031 -16.202  -7.230  1.00 51.01           C  
ATOM    764  O   ALA A  94      21.647 -16.711  -6.282  1.00 51.18           O  
ATOM    765  CB  ALA A  94      18.562 -15.654  -7.047  1.00 50.92           C  
ATOM    766  N   PHE A  95      21.228 -16.578  -8.490  1.00 49.58           N  
ATOM    767  CA  PHE A  95      22.214 -17.606  -8.785  1.00 49.67           C  
ATOM    768  C   PHE A  95      23.655 -17.155  -8.516  1.00 49.43           C  
ATOM    769  O   PHE A  95      24.486 -17.952  -8.103  1.00 50.09           O  
ATOM    770  CB  PHE A  95      22.068 -18.126 -10.219  1.00 49.58           C  
ATOM    771  CG  PHE A  95      22.796 -19.411 -10.457  1.00 48.81           C  
ATOM    772  CD1 PHE A  95      22.445 -20.553  -9.751  1.00 47.90           C  
ATOM    773  CD2 PHE A  95      23.832 -19.477 -11.372  1.00 49.20           C  
ATOM    774  CE1 PHE A  95      23.098 -21.734  -9.951  1.00 48.79           C  
ATOM    775  CE2 PHE A  95      24.502 -20.662 -11.579  1.00 49.77           C  
ATOM    776  CZ  PHE A  95      24.131 -21.802 -10.868  1.00 50.22           C  
ATOM    777  N   GLY A  96      23.955 -15.885  -8.764  1.00 49.34           N  
ATOM    778  CA  GLY A  96      25.214 -15.314  -8.346  1.00 49.44           C  
ATOM    779  C   GLY A  96      25.423 -15.568  -6.859  1.00 49.76           C  
ATOM    780  O   GLY A  96      26.480 -16.031  -6.434  1.00 48.76           O  
ATOM    781  N   GLY A  97      24.393 -15.270  -6.081  1.00 50.20           N  
ATOM    782  CA  GLY A  97      24.379 -15.581  -4.653  1.00 50.61           C  
ATOM    783  C   GLY A  97      24.571 -17.046  -4.297  1.00 50.72           C  
ATOM    784  O   GLY A  97      25.354 -17.362  -3.397  1.00 50.88           O  
ATOM    785  N   VAL A  98      23.866 -17.940  -4.993  1.00 51.04           N  
ATOM    786  CA  VAL A  98      23.995 -19.378  -4.736  1.00 50.59           C  
ATOM    787  C   VAL A  98      25.455 -19.802  -4.892  1.00 50.92           C  
ATOM    788  O   VAL A  98      25.986 -20.531  -4.047  1.00 50.07           O  
ATOM    789  CB  VAL A  98      23.071 -20.234  -5.659  1.00 50.81           C  
ATOM    790  CG1 VAL A  98      23.356 -21.749  -5.499  1.00 49.58           C  
ATOM    791  CG2 VAL A  98      21.591 -19.975  -5.364  1.00 49.90           C  
ATOM    792  N   LEU A  99      26.115 -19.329  -5.956  1.00 51.08           N  
ATOM    793  CA  LEU A  99      27.516 -19.713  -6.207  1.00 51.28           C  
ATOM    794  C   LEU A  99      28.505 -19.105  -5.212  1.00 51.37           C  
ATOM    795  O   LEU A  99      29.446 -19.775  -4.791  1.00 50.97           O  
ATOM    796  CB  LEU A  99      27.948 -19.342  -7.620  1.00 51.22           C  
ATOM    797  CG  LEU A  99      27.194 -20.001  -8.769  1.00 52.11           C  
ATOM    798  CD1 LEU A  99      27.614 -19.355 -10.071  1.00 53.08           C  
ATOM    799  CD2 LEU A  99      27.413 -21.492  -8.810  1.00 53.03           C  
ATOM    800  N   LEU A 100      28.302 -17.841  -4.850  1.00 51.62           N  
ATOM    801  CA  LEU A 100      29.177 -17.161  -3.877  1.00 52.25           C  
ATOM    802  C   LEU A 100      29.175 -17.890  -2.518  1.00 52.18           C  
ATOM    803  O   LEU A 100      30.201 -18.019  -1.836  1.00 52.02           O  
ATOM    804  CB  LEU A 100      28.687 -15.726  -3.685  1.00 52.84           C  
ATOM    805  CG  LEU A 100      29.642 -14.587  -3.287  1.00 53.88           C  
ATOM    806  CD1 LEU A 100      28.873 -13.593  -2.427  1.00 54.66           C  
ATOM    807  CD2 LEU A 100      30.864 -15.028  -2.582  1.00 54.61           C  
ATOM    808  N   LYS A 101      27.991 -18.335  -2.132  1.00 52.52           N  
ATOM    809  CA  LYS A 101      27.774 -19.110  -0.915  1.00 53.05           C  
ATOM    810  C   LYS A 101      28.361 -20.531  -1.062  1.00 52.64           C  
ATOM    811  O   LYS A 101      28.853 -21.133  -0.091  1.00 52.74           O  
ATOM    812  CB  LYS A 101      26.260 -19.149  -0.656  1.00 53.13           C  
ATOM    813  CG  LYS A 101      25.810 -19.515   0.766  1.00 54.73           C  
ATOM    814  CD  LYS A 101      24.331 -19.102   0.951  1.00 55.03           C  
ATOM    815  CE  LYS A 101      23.548 -20.040   1.882  1.00 57.15           C  
ATOM    816  NZ  LYS A 101      22.062 -19.888   1.671  1.00 57.69           N  
ATOM    817  N   LYS A 102      28.319 -21.062  -2.280  1.00 52.21           N  
ATOM    818  CA  LYS A 102      28.994 -22.322  -2.588  1.00 52.19           C  
ATOM    819  C   LYS A 102      30.508 -22.132  -2.448  1.00 52.29           C  
ATOM    820  O   LYS A 102      31.210 -22.973  -1.867  1.00 52.13           O  
ATOM    821  CB  LYS A 102      28.652 -22.787  -4.011  1.00 52.08           C  
ATOM    822  CG  LYS A 102      28.581 -24.280  -4.189  1.00 52.09           C  
ATOM    823  CD  LYS A 102      27.148 -24.806  -4.308  1.00 51.93           C  
ATOM    824  CE  LYS A 102      27.082 -26.296  -3.899  1.00 50.84           C  
ATOM    825  NZ  LYS A 102      28.149 -27.067  -4.564  1.00 49.62           N  
ATOM    826  N   LEU A 103      31.002 -21.013  -2.968  1.00 52.34           N  
ATOM    827  CA  LEU A 103      32.433 -20.723  -2.954  1.00 52.87           C  
ATOM    828  C   LEU A 103      32.965 -20.628  -1.518  1.00 53.18           C  
ATOM    829  O   LEU A 103      33.994 -21.214  -1.199  1.00 52.37           O  
ATOM    830  CB  LEU A 103      32.731 -19.420  -3.705  1.00 53.01           C  
ATOM    831  CG  LEU A 103      33.918 -19.319  -4.673  1.00 53.65           C  
ATOM    832  CD1 LEU A 103      34.345 -17.860  -4.773  1.00 54.88           C  
ATOM    833  CD2 LEU A 103      35.115 -20.171  -4.305  1.00 53.42           C  
ATOM    834  N   LYS A 104      32.251 -19.886  -0.671  1.00 53.81           N  
ATOM    835  CA  LYS A 104      32.664 -19.659   0.722  1.00 54.36           C  
ATOM    836  C   LYS A 104      32.602 -20.926   1.579  1.00 55.11           C  
ATOM    837  O   LYS A 104      33.439 -21.110   2.469  1.00 54.91           O  
ATOM    838  CB  LYS A 104      31.799 -18.574   1.371  1.00 54.12           C  
ATOM    839  N   GLN A 105      31.616 -21.789   1.324  1.00 56.17           N  
ATOM    840  CA  GLN A 105      31.483 -23.054   2.073  1.00 57.28           C  
ATOM    841  C   GLN A 105      32.601 -24.050   1.728  1.00 57.90           C  
ATOM    842  O   GLN A 105      32.886 -24.970   2.503  1.00 58.03           O  
ATOM    843  CB  GLN A 105      30.094 -23.687   1.858  1.00 57.27           C  
ATOM    844  CG  GLN A 105      29.961 -24.586   0.628  1.00 57.93           C  
ATOM    845  CD  GLN A 105      28.513 -24.898   0.257  1.00 58.19           C  
ATOM    846  OE1 GLN A 105      27.703 -23.992   0.019  1.00 62.00           O  
ATOM    847  NE2 GLN A 105      28.188 -26.183   0.181  1.00 58.69           N  
ATOM    848  N   GLU A 106      33.227 -23.860   0.568  1.00 58.80           N  
ATOM    849  CA  GLU A 106      34.366 -24.674   0.134  1.00 59.79           C  
ATOM    850  C   GLU A 106      35.722 -24.003   0.394  1.00 60.34           C  
ATOM    851  O   GLU A 106      36.764 -24.622   0.219  1.00 60.32           O  
ATOM    852  CB  GLU A 106      34.210 -25.013  -1.351  1.00 59.88           C  
ATOM    853  CG  GLU A 106      33.089 -26.032  -1.616  1.00 60.51           C  
ATOM    854  CD  GLU A 106      32.229 -25.681  -2.822  1.00 61.16           C  
ATOM    855  OE1 GLU A 106      32.789 -25.211  -3.834  1.00 61.36           O  
ATOM    856  OE2 GLU A 106      30.993 -25.873  -2.750  1.00 60.72           O  
ATOM    857  N   GLN A 107      35.698 -22.742   0.815  1.00 61.16           N  
ATOM    858  CA  GLN A 107      36.906 -21.991   1.152  1.00 61.94           C  
ATOM    859  C   GLN A 107      36.994 -21.888   2.675  1.00 62.58           C  
ATOM    860  O   GLN A 107      35.967 -21.844   3.355  1.00 62.71           O  
ATOM    861  CB  GLN A 107      36.819 -20.584   0.545  1.00 62.13           C  
ATOM    862  CG  GLN A 107      38.153 -19.930   0.216  1.00 62.38           C  
ATOM    863  CD  GLN A 107      38.646 -20.250  -1.189  1.00 62.51           C  
ATOM    864  OE1 GLN A 107      37.967 -19.977  -2.179  1.00 61.69           O  
ATOM    865  NE2 GLN A 107      39.847 -20.817  -1.276  1.00 63.71           N  
ATOM    866  N   ILE A 108      38.205 -21.851   3.219  1.00 63.34           N  
ATOM    867  CA  ILE A 108      38.367 -21.583   4.648  1.00 64.04           C  
ATOM    868  C   ILE A 108      37.972 -20.120   4.876  1.00 64.65           C  
ATOM    869  O   ILE A 108      37.184 -19.800   5.770  1.00 65.04           O  
ATOM    870  CB  ILE A 108      39.811 -21.846   5.138  1.00 64.04           C  
ATOM    871  N   ALA A 109      38.513 -19.245   4.037  1.00 65.09           N  
ATOM    872  CA  ALA A 109      38.145 -17.839   4.046  1.00 65.47           C  
ATOM    873  C   ALA A 109      38.296 -17.278   2.646  1.00 65.91           C  
ATOM    874  O   ALA A 109      39.397 -17.231   2.096  1.00 65.75           O  
ATOM    875  CB  ALA A 109      39.011 -17.062   5.023  1.00 65.45           C  
ATOM    876  N   LEU A 110      37.173 -16.901   2.056  1.00 66.79           N  
ATOM    877  CA  LEU A 110      37.183 -16.078   0.856  1.00 67.50           C  
ATOM    878  C   LEU A 110      37.395 -14.643   1.314  1.00 68.01           C  
ATOM    879  O   LEU A 110      37.045 -14.300   2.447  1.00 68.06           O  
ATOM    880  CB  LEU A 110      35.874 -16.228   0.070  1.00 67.72           C  
ATOM    881  CG  LEU A 110      34.588 -15.553   0.571  1.00 68.08           C  
ATOM    882  CD1 LEU A 110      33.483 -15.841  -0.407  1.00 68.58           C  
ATOM    883  CD2 LEU A 110      34.179 -16.009   1.971  1.00 68.71           C  
ATOM    884  N   ASP A 111      37.972 -13.812   0.449  1.00 68.56           N  
ATOM    885  CA  ASP A 111      38.230 -12.407   0.798  1.00 68.91           C  
ATOM    886  C   ASP A 111      37.196 -11.468   0.195  1.00 69.13           C  
ATOM    887  O   ASP A 111      36.527 -11.810  -0.770  1.00 69.36           O  
ATOM    888  CB  ASP A 111      39.654 -11.961   0.408  1.00 68.98           C  
ATOM    889  CG  ASP A 111      40.145 -12.576  -0.895  1.00 69.34           C  
ATOM    890  OD1 ASP A 111      39.304 -12.972  -1.736  1.00 69.32           O  
ATOM    891  OD2 ASP A 111      41.385 -12.661  -1.067  1.00 69.79           O  
ATOM    892  N   VAL A 112      37.063 -10.292   0.807  1.00 69.55           N  
ATOM    893  CA  VAL A 112      36.252  -9.199   0.276  1.00 69.65           C  
ATOM    894  C   VAL A 112      36.936  -8.726  -0.992  1.00 69.82           C  
ATOM    895  O   VAL A 112      37.841  -7.884  -0.955  1.00 69.77           O  
ATOM    896  CB  VAL A 112      36.137  -8.030   1.282  1.00 69.90           C  
ATOM    897  N   SER A 113      36.470  -9.272  -2.114  1.00 69.92           N  
ATOM    898  CA  SER A 113      37.287  -9.442  -3.317  1.00 70.01           C  
ATOM    899  C   SER A 113      36.633 -10.561  -4.119  1.00 69.75           C  
ATOM    900  O   SER A 113      36.332 -10.396  -5.299  1.00 70.31           O  
ATOM    901  CB  SER A 113      38.734  -9.835  -2.960  1.00 70.11           C  
ATOM    902  OG  SER A 113      39.397 -10.470  -4.045  1.00 70.92           O  
ATOM    903  N   ALA A 114      36.411 -11.697  -3.460  1.00 68.87           N  
ATOM    904  CA  ALA A 114      35.598 -12.758  -4.023  1.00 68.05           C  
ATOM    905  C   ALA A 114      34.207 -12.227  -4.379  1.00 67.32           C  
ATOM    906  O   ALA A 114      33.756 -12.394  -5.514  1.00 67.16           O  
ATOM    907  CB  ALA A 114      35.489 -13.908  -3.051  1.00 68.00           C  
ATOM    908  N   TYR A 115      33.540 -11.571  -3.422  1.00 66.41           N  
ATOM    909  CA  TYR A 115      32.176 -11.054  -3.650  1.00 65.51           C  
ATOM    910  C   TYR A 115      32.191  -9.847  -4.596  1.00 63.98           C  
ATOM    911  O   TYR A 115      31.186  -9.546  -5.238  1.00 63.13           O  
ATOM    912  CB  TYR A 115      31.472 -10.692  -2.332  1.00 66.35           C  
ATOM    913  CG  TYR A 115      31.530  -9.222  -1.980  1.00 67.11           C  
ATOM    914  CD1 TYR A 115      30.540  -8.348  -2.420  1.00 68.45           C  
ATOM    915  CD2 TYR A 115      32.577  -8.705  -1.225  1.00 68.31           C  
ATOM    916  CE1 TYR A 115      30.587  -7.002  -2.125  1.00 68.59           C  
ATOM    917  CE2 TYR A 115      32.630  -7.349  -0.910  1.00 68.42           C  
ATOM    918  CZ  TYR A 115      31.627  -6.506  -1.368  1.00 68.82           C  
ATOM    919  OH  TYR A 115      31.664  -5.162  -1.075  1.00 69.56           O  
ATOM    920  N   LYS A 116      33.322  -9.148  -4.638  1.00 62.30           N  
ATOM    921  CA  LYS A 116      33.558  -8.091  -5.613  1.00 61.40           C  
ATOM    922  C   LYS A 116      33.661  -8.671  -7.023  1.00 59.77           C  
ATOM    923  O   LYS A 116      33.074  -8.132  -7.958  1.00 59.21           O  
ATOM    924  CB  LYS A 116      34.845  -7.312  -5.278  1.00 61.31           C  
ATOM    925  CG  LYS A 116      35.566  -6.704  -6.515  1.00 62.14           C  
ATOM    926  CD  LYS A 116      37.031  -6.319  -6.241  1.00 62.29           C  
ATOM    927  CE  LYS A 116      37.827  -6.163  -7.545  1.00 62.86           C  
ATOM    928  NZ  LYS A 116      39.303  -6.026  -7.302  1.00 62.60           N  
ATOM    929  N   GLN A 117      34.425  -9.753  -7.174  1.00 58.19           N  
ATOM    930  CA  GLN A 117      34.672 -10.339  -8.493  1.00 57.31           C  
ATOM    931  C   GLN A 117      33.429 -11.019  -9.024  1.00 56.16           C  
ATOM    932  O   GLN A 117      33.193 -11.021 -10.226  1.00 56.25           O  
ATOM    933  CB  GLN A 117      35.830 -11.332  -8.455  1.00 57.46           C  
ATOM    934  CG  GLN A 117      37.207 -10.695  -8.496  1.00 57.60           C  
ATOM    935  CD  GLN A 117      38.306 -11.728  -8.648  1.00 58.35           C  
ATOM    936  OE1 GLN A 117      38.376 -12.439  -9.663  1.00 60.15           O  
ATOM    937  NE2 GLN A 117      39.176 -11.818  -7.644  1.00 58.08           N  
ATOM    938  N   VAL A 118      32.629 -11.576  -8.118  1.00 54.76           N  
ATOM    939  CA  VAL A 118      31.340 -12.140  -8.465  1.00 53.91           C  
ATOM    940  C   VAL A 118      30.324 -11.052  -8.835  1.00 53.90           C  
ATOM    941  O   VAL A 118      29.546 -11.209  -9.776  1.00 52.36           O  
ATOM    942  CB  VAL A 118      30.769 -13.000  -7.319  1.00 53.75           C  
ATOM    943  CG1 VAL A 118      29.384 -13.468  -7.657  1.00 52.85           C  
ATOM    944  CG2 VAL A 118      31.686 -14.221  -7.033  1.00 53.52           C  
ATOM    945  N   SER A 119      30.333  -9.949  -8.099  1.00 53.42           N  
ATOM    946  CA  SER A 119      29.407  -8.870  -8.399  1.00 53.46           C  
ATOM    947  C   SER A 119      29.709  -8.324  -9.801  1.00 53.29           C  
ATOM    948  O   SER A 119      28.798  -7.979 -10.552  1.00 53.62           O  
ATOM    949  CB  SER A 119      29.454  -7.776  -7.322  1.00 52.99           C  
ATOM    950  OG  SER A 119      30.733  -7.173  -7.274  1.00 53.97           O  
ATOM    951  N   SER A 120      30.988  -8.279 -10.152  1.00 53.51           N  
ATOM    952  CA  SER A 120      31.415  -7.833 -11.470  1.00 53.46           C  
ATOM    953  C   SER A 120      30.890  -8.734 -12.605  1.00 52.84           C  
ATOM    954  O   SER A 120      30.292  -8.230 -13.565  1.00 51.18           O  
ATOM    955  CB  SER A 120      32.939  -7.720 -11.520  1.00 54.16           C  
ATOM    956  OG  SER A 120      33.391  -7.637 -12.866  1.00 57.11           O  
ATOM    957  N   PHE A 121      31.109 -10.051 -12.512  1.00 52.30           N  
ATOM    958  CA  PHE A 121      30.622 -10.941 -13.567  1.00 52.19           C  
ATOM    959  C   PHE A 121      29.091 -11.031 -13.572  1.00 52.07           C  
ATOM    960  O   PHE A 121      28.476 -11.183 -14.619  1.00 51.08           O  
ATOM    961  CB  PHE A 121      31.407 -12.291 -13.669  1.00 51.90           C  
ATOM    962  CG  PHE A 121      31.115 -13.323 -12.590  1.00 52.03           C  
ATOM    963  CD1 PHE A 121      32.163 -13.848 -11.830  1.00 51.41           C  
ATOM    964  CD2 PHE A 121      29.838 -13.849 -12.400  1.00 51.08           C  
ATOM    965  CE1 PHE A 121      31.941 -14.833 -10.874  1.00 50.72           C  
ATOM    966  CE2 PHE A 121      29.607 -14.829 -11.430  1.00 50.56           C  
ATOM    967  CZ  PHE A 121      30.663 -15.326 -10.679  1.00 51.09           C  
ATOM    968  N   VAL A 122      28.458 -10.903 -12.413  1.00 51.94           N  
ATOM    969  CA  VAL A 122      27.012 -10.842 -12.398  1.00 51.87           C  
ATOM    970  C   VAL A 122      26.577  -9.595 -13.173  1.00 52.00           C  
ATOM    971  O   VAL A 122      25.774  -9.679 -14.132  1.00 51.62           O  
ATOM    972  CB  VAL A 122      26.445 -10.857 -10.962  1.00 51.94           C  
ATOM    973  CG1 VAL A 122      24.967 -10.412 -10.935  1.00 51.37           C  
ATOM    974  CG2 VAL A 122      26.615 -12.246 -10.345  1.00 52.56           C  
ATOM    975  N   ALA A 123      27.148  -8.456 -12.794  1.00 51.47           N  
ATOM    976  CA  ALA A 123      26.774  -7.189 -13.394  1.00 52.11           C  
ATOM    977  C   ALA A 123      26.970  -7.164 -14.914  1.00 52.29           C  
ATOM    978  O   ALA A 123      26.112  -6.666 -15.649  1.00 51.87           O  
ATOM    979  CB  ALA A 123      27.535  -6.074 -12.756  1.00 51.80           C  
ATOM    980  N   GLU A 124      28.119  -7.662 -15.368  1.00 52.61           N  
ATOM    981  CA  GLU A 124      28.415  -7.757 -16.793  1.00 52.84           C  
ATOM    982  C   GLU A 124      27.347  -8.548 -17.558  1.00 52.58           C  
ATOM    983  O   GLU A 124      26.864  -8.085 -18.593  1.00 53.46           O  
ATOM    984  CB  GLU A 124      29.817  -8.341 -17.011  1.00 52.94           C  
ATOM    985  CG  GLU A 124      30.925  -7.381 -16.639  1.00 52.92           C  
ATOM    986  CD  GLU A 124      32.298  -7.996 -16.677  1.00 54.78           C  
ATOM    987  OE1 GLU A 124      32.454  -9.082 -17.288  1.00 60.33           O  
ATOM    988  OE2 GLU A 124      33.236  -7.388 -16.114  1.00 56.41           O  
ATOM    989  N   PHE A 125      26.941  -9.705 -17.042  1.00 52.50           N  
ATOM    990  CA  PHE A 125      25.909 -10.507 -17.709  1.00 52.32           C  
ATOM    991  C   PHE A 125      24.557  -9.784 -17.803  1.00 52.50           C  
ATOM    992  O   PHE A 125      23.954  -9.734 -18.865  1.00 50.81           O  
ATOM    993  CB  PHE A 125      25.674 -11.858 -17.034  1.00 52.48           C  
ATOM    994  CG  PHE A 125      24.700 -12.730 -17.802  1.00 52.97           C  
ATOM    995  CD1 PHE A 125      23.331 -12.647 -17.556  1.00 53.56           C  
ATOM    996  CD2 PHE A 125      25.138 -13.551 -18.827  1.00 55.44           C  
ATOM    997  CE1 PHE A 125      22.422 -13.385 -18.273  1.00 51.60           C  
ATOM    998  CE2 PHE A 125      24.212 -14.318 -19.567  1.00 55.42           C  
ATOM    999  CZ  PHE A 125      22.852 -14.224 -19.275  1.00 54.56           C  
ATOM   1000  N   ILE A 126      24.076  -9.284 -16.666  1.00 52.82           N  
ATOM   1001  CA  ILE A 126      22.826  -8.526 -16.600  1.00 53.62           C  
ATOM   1002  C   ILE A 126      22.914  -7.371 -17.597  1.00 53.18           C  
ATOM   1003  O   ILE A 126      22.019  -7.178 -18.404  1.00 53.55           O  
ATOM   1004  CB  ILE A 126      22.567  -7.991 -15.171  1.00 53.79           C  
ATOM   1005  CG1 ILE A 126      22.282  -9.155 -14.206  1.00 55.06           C  
ATOM   1006  CG2 ILE A 126      21.423  -7.006 -15.148  1.00 55.18           C  
ATOM   1007  CD1 ILE A 126      22.370  -8.786 -12.698  1.00 54.43           C  
ATOM   1008  N   MET A 127      24.009  -6.623 -17.555  1.00 52.52           N  
ATOM   1009  CA  MET A 127      24.163  -5.488 -18.451  1.00 52.30           C  
ATOM   1010  C   MET A 127      24.166  -5.881 -19.913  1.00 52.08           C  
ATOM   1011  O   MET A 127      23.390  -5.355 -20.692  1.00 51.61           O  
ATOM   1012  CB  MET A 127      25.455  -4.740 -18.167  1.00 51.94           C  
ATOM   1013  CG  MET A 127      25.671  -3.578 -19.070  1.00 52.33           C  
ATOM   1014  SD  MET A 127      24.384  -2.342 -18.883  1.00 53.45           S  
ATOM   1015  CE  MET A 127      24.734  -1.250 -20.228  1.00 53.73           C  
ATOM   1016  N   ASN A 128      25.050  -6.804 -20.277  1.00 52.12           N  
ATOM   1017  CA  ASN A 128      25.207  -7.195 -21.678  1.00 52.90           C  
ATOM   1018  C   ASN A 128      24.001  -7.919 -22.255  1.00 53.37           C  
ATOM   1019  O   ASN A 128      23.741  -7.812 -23.446  1.00 54.33           O  
ATOM   1020  CB  ASN A 128      26.460  -8.050 -21.867  1.00 52.61           C  
ATOM   1021  CG  ASN A 128      27.728  -7.338 -21.440  1.00 52.70           C  
ATOM   1022  OD1 ASN A 128      28.733  -7.980 -21.131  1.00 54.73           O  
ATOM   1023  ND2 ASN A 128      27.695  -6.010 -21.426  1.00 51.61           N  
ATOM   1024  N   ASN A 129      23.273  -8.654 -21.415  1.00 54.01           N  
ATOM   1025  CA  ASN A 129      22.085  -9.413 -21.855  1.00 54.50           C  
ATOM   1026  C   ASN A 129      20.739  -8.709 -21.653  1.00 54.50           C  
ATOM   1027  O   ASN A 129      19.812  -8.948 -22.419  1.00 55.79           O  
ATOM   1028  CB  ASN A 129      22.053 -10.808 -21.200  1.00 53.85           C  
ATOM   1029  CG  ASN A 129      23.219 -11.703 -21.655  1.00 54.97           C  
ATOM   1030  OD1 ASN A 129      23.081 -12.486 -22.588  1.00 57.23           O  
ATOM   1031  ND2 ASN A 129      24.362 -11.575 -21.003  1.00 54.19           N  
ATOM   1032  N   THR A 130      20.614  -7.859 -20.638  1.00 54.64           N  
ATOM   1033  CA  THR A 130      19.311  -7.248 -20.287  1.00 54.23           C  
ATOM   1034  C   THR A 130      19.305  -5.719 -20.097  1.00 54.65           C  
ATOM   1035  O   THR A 130      18.250  -5.135 -19.841  1.00 54.98           O  
ATOM   1036  CB  THR A 130      18.739  -7.867 -18.994  1.00 54.37           C  
ATOM   1037  OG1 THR A 130      19.515  -7.443 -17.852  1.00 53.94           O  
ATOM   1038  CG2 THR A 130      18.735  -9.394 -19.074  1.00 54.76           C  
ATOM   1039  N   GLY A 131      20.466  -5.074 -20.210  1.00 55.35           N  
ATOM   1040  CA  GLY A 131      20.586  -3.650 -19.944  1.00 55.32           C  
ATOM   1041  C   GLY A 131      19.701  -2.777 -20.807  1.00 55.44           C  
ATOM   1042  O   GLY A 131      19.078  -1.840 -20.317  1.00 55.18           O  
ATOM   1043  N   GLU A 132      19.609  -3.098 -22.091  1.00 55.95           N  
ATOM   1044  CA  GLU A 132      18.730  -2.335 -22.979  1.00 56.05           C  
ATOM   1045  C   GLU A 132      17.275  -2.607 -22.638  1.00 55.24           C  
ATOM   1046  O   GLU A 132      16.466  -1.683 -22.550  1.00 54.92           O  
ATOM   1047  CB  GLU A 132      19.005  -2.643 -24.456  1.00 56.51           C  
ATOM   1048  CG  GLU A 132      18.365  -1.624 -25.399  1.00 58.31           C  
ATOM   1049  CD  GLU A 132      18.964  -0.224 -25.250  1.00 60.84           C  
ATOM   1050  OE1 GLU A 132      20.118  -0.095 -24.778  1.00 62.44           O  
ATOM   1051  OE2 GLU A 132      18.284   0.747 -25.631  1.00 62.60           O  
ATOM   1052  N   TRP A 133      16.943  -3.876 -22.412  1.00 54.79           N  
ATOM   1053  CA  TRP A 133      15.594  -4.214 -21.968  1.00 54.20           C  
ATOM   1054  C   TRP A 133      15.198  -3.444 -20.711  1.00 53.98           C  
ATOM   1055  O   TRP A 133      14.083  -2.923 -20.643  1.00 54.39           O  
ATOM   1056  CB  TRP A 133      15.450  -5.712 -21.724  1.00 54.34           C  
ATOM   1057  CG  TRP A 133      14.043  -6.143 -21.462  1.00 53.87           C  
ATOM   1058  CD1 TRP A 133      13.148  -6.606 -22.382  1.00 53.61           C  
ATOM   1059  CD2 TRP A 133      13.357  -6.129 -20.204  1.00 53.86           C  
ATOM   1060  NE1 TRP A 133      11.956  -6.892 -21.776  1.00 53.54           N  
ATOM   1061  CE2 TRP A 133      12.055  -6.622 -20.437  1.00 53.55           C  
ATOM   1062  CE3 TRP A 133      13.722  -5.765 -18.896  1.00 53.90           C  
ATOM   1063  CZ2 TRP A 133      11.101  -6.747 -19.421  1.00 53.26           C  
ATOM   1064  CZ3 TRP A 133      12.773  -5.896 -17.881  1.00 53.51           C  
ATOM   1065  CH2 TRP A 133      11.478  -6.384 -18.154  1.00 53.27           C  
ATOM   1066  N   ILE A 134      16.081  -3.381 -19.717  1.00 53.95           N  
ATOM   1067  CA  ILE A 134      15.774  -2.661 -18.470  1.00 54.13           C  
ATOM   1068  C   ILE A 134      15.474  -1.209 -18.760  1.00 54.60           C  
ATOM   1069  O   ILE A 134      14.540  -0.629 -18.203  1.00 54.20           O  
ATOM   1070  CB  ILE A 134      16.925  -2.762 -17.438  1.00 54.70           C  
ATOM   1071  CG1 ILE A 134      16.920  -4.144 -16.762  1.00 55.01           C  
ATOM   1072  CG2 ILE A 134      16.799  -1.692 -16.345  1.00 54.98           C  
ATOM   1073  CD1 ILE A 134      18.273  -4.553 -16.195  1.00 56.90           C  
ATOM   1074  N   ARG A 135      16.274  -0.628 -19.647  1.00 55.20           N  
ATOM   1075  CA  ARG A 135      16.136   0.772 -20.013  1.00 56.02           C  
ATOM   1076  C   ARG A 135      14.752   1.051 -20.644  1.00 55.57           C  
ATOM   1077  O   ARG A 135      14.091   2.031 -20.299  1.00 55.38           O  
ATOM   1078  CB  ARG A 135      17.287   1.142 -20.950  1.00 56.11           C  
ATOM   1079  CG  ARG A 135      17.221   2.523 -21.561  1.00 59.18           C  
ATOM   1080  CD  ARG A 135      18.193   2.611 -22.734  1.00 61.65           C  
ATOM   1081  NE  ARG A 135      17.687   3.479 -23.787  1.00 63.12           N  
ATOM   1082  CZ  ARG A 135      16.704   3.167 -24.631  1.00 63.62           C  
ATOM   1083  NH1 ARG A 135      16.072   1.994 -24.562  1.00 63.78           N  
ATOM   1084  NH2 ARG A 135      16.346   4.048 -25.553  1.00 63.67           N  
ATOM   1085  N   GLN A 136      14.326   0.164 -21.540  1.00 55.52           N  
ATOM   1086  CA  GLN A 136      13.007   0.238 -22.177  1.00 56.34           C  
ATOM   1087  C   GLN A 136      11.836  -0.082 -21.255  1.00 55.81           C  
ATOM   1088  O   GLN A 136      10.714   0.236 -21.594  1.00 56.08           O  
ATOM   1089  CB  GLN A 136      12.935  -0.737 -23.352  1.00 56.20           C  
ATOM   1090  CG  GLN A 136      13.955  -0.471 -24.454  1.00 58.05           C  
ATOM   1091  CD  GLN A 136      14.175  -1.671 -25.362  1.00 58.94           C  
ATOM   1092  OE1 GLN A 136      13.525  -2.725 -25.205  1.00 63.67           O  
ATOM   1093  NE2 GLN A 136      15.091  -1.519 -26.328  1.00 61.02           N  
ATOM   1094  N   ASN A 137      12.069  -0.728 -20.115  1.00 55.43           N  
ATOM   1095  CA  ASN A 137      10.952  -1.121 -19.238  1.00 55.39           C  
ATOM   1096  C   ASN A 137      10.918  -0.390 -17.899  1.00 55.44           C  
ATOM   1097  O   ASN A 137      10.478  -0.929 -16.888  1.00 55.25           O  
ATOM   1098  CB  ASN A 137      10.934  -2.644 -19.059  1.00 55.47           C  
ATOM   1099  CG  ASN A 137      10.502  -3.359 -20.326  1.00 54.68           C  
ATOM   1100  OD1 ASN A 137       9.316  -3.584 -20.528  1.00 55.57           O  
ATOM   1101  ND2 ASN A 137      11.454  -3.666 -21.211  1.00 53.48           N  
ATOM   1102  N   GLY A 138      11.368   0.859 -17.915  1.00 55.91           N  
ATOM   1103  CA  GLY A 138      11.208   1.760 -16.773  1.00 56.25           C  
ATOM   1104  C   GLY A 138      12.369   1.773 -15.796  1.00 56.22           C  
ATOM   1105  O   GLY A 138      12.282   2.407 -14.741  1.00 56.31           O  
ATOM   1106  N   GLY A 139      13.455   1.084 -16.129  1.00 56.63           N  
ATOM   1107  CA  GLY A 139      14.636   1.034 -15.242  1.00 56.78           C  
ATOM   1108  C   GLY A 139      14.317   0.488 -13.860  1.00 57.12           C  
ATOM   1109  O   GLY A 139      13.269  -0.105 -13.666  1.00 57.14           O  
ATOM   1110  N   TRP A 140      15.196   0.736 -12.890  1.00 57.78           N  
ATOM   1111  CA  TRP A 140      15.075   0.146 -11.542  1.00 58.37           C  
ATOM   1112  C   TRP A 140      14.096   0.834 -10.594  1.00 59.19           C  
ATOM   1113  O   TRP A 140      13.561   0.181  -9.697  1.00 59.15           O  
ATOM   1114  CB  TRP A 140      16.455   0.075 -10.862  1.00 57.87           C  
ATOM   1115  CG  TRP A 140      17.366  -0.776 -11.608  1.00 57.41           C  
ATOM   1116  CD1 TRP A 140      18.296  -0.380 -12.515  1.00 57.93           C  
ATOM   1117  CD2 TRP A 140      17.416  -2.199 -11.573  1.00 56.97           C  
ATOM   1118  NE1 TRP A 140      18.927  -1.467 -13.048  1.00 56.95           N  
ATOM   1119  CE2 TRP A 140      18.403  -2.599 -12.492  1.00 57.22           C  
ATOM   1120  CE3 TRP A 140      16.714  -3.176 -10.860  1.00 56.48           C  
ATOM   1121  CZ2 TRP A 140      18.731  -3.928 -12.695  1.00 57.10           C  
ATOM   1122  CZ3 TRP A 140      17.028  -4.493 -11.080  1.00 57.24           C  
ATOM   1123  CH2 TRP A 140      18.025  -4.858 -11.983  1.00 57.69           C  
ATOM   1124  N   GLU A 141      13.883   2.140 -10.765  1.00 60.31           N  
ATOM   1125  CA  GLU A 141      13.061   2.916  -9.821  1.00 61.30           C  
ATOM   1126  C   GLU A 141      11.582   2.830 -10.131  1.00 61.31           C  
ATOM   1127  O   GLU A 141      10.736   2.895  -9.226  1.00 61.93           O  
ATOM   1128  CB  GLU A 141      13.462   4.395  -9.795  1.00 62.17           C  
ATOM   1129  CG  GLU A 141      14.585   4.698  -8.827  1.00 64.37           C  
ATOM   1130  CD  GLU A 141      15.874   4.059  -9.249  1.00 67.80           C  
ATOM   1131  OE1 GLU A 141      16.286   4.313 -10.408  1.00 71.11           O  
ATOM   1132  OE2 GLU A 141      16.474   3.303  -8.436  1.00 70.38           O  
ATOM   1133  N   ASP A 142      11.264   2.737 -11.414  1.00 60.99           N  
ATOM   1134  CA  ASP A 142       9.888   2.634 -11.826  1.00 60.99           C  
ATOM   1135  C   ASP A 142       9.631   1.191 -12.167  1.00 59.87           C  
ATOM   1136  O   ASP A 142       8.967   0.503 -11.408  1.00 60.39           O  
ATOM   1137  CB  ASP A 142       9.587   3.575 -12.998  1.00 61.28           C  
ATOM   1138  CG  ASP A 142       9.522   5.014 -12.567  1.00 62.78           C  
ATOM   1139  OD1 ASP A 142      10.414   5.800 -12.979  1.00 63.36           O  
ATOM   1140  OD2 ASP A 142       8.572   5.355 -11.811  1.00 65.52           O  
ATOM   1141  N   GLY A 143      10.203   0.732 -13.276  1.00 59.09           N  
ATOM   1142  CA  GLY A 143      10.070  -0.653 -13.726  1.00 58.09           C  
ATOM   1143  C   GLY A 143      10.081  -1.659 -12.588  1.00 57.56           C  
ATOM   1144  O   GLY A 143       9.035  -2.176 -12.211  1.00 56.45           O  
ATOM   1145  N   PHE A 144      11.271  -1.897 -12.032  1.00 57.03           N  
ATOM   1146  CA  PHE A 144      11.513  -2.972 -11.059  1.00 56.15           C  
ATOM   1147  C   PHE A 144      10.667  -2.866  -9.801  1.00 56.07           C  
ATOM   1148  O   PHE A 144       9.993  -3.842  -9.441  1.00 55.76           O  
ATOM   1149  CB  PHE A 144      12.996  -3.010 -10.673  1.00 55.97           C  
ATOM   1150  CG  PHE A 144      13.342  -4.087  -9.675  1.00 54.44           C  
ATOM   1151  CD1 PHE A 144      13.660  -3.768  -8.358  1.00 55.05           C  
ATOM   1152  CD2 PHE A 144      13.340  -5.411 -10.048  1.00 54.55           C  
ATOM   1153  CE1 PHE A 144      13.984  -4.770  -7.428  1.00 55.14           C  
ATOM   1154  CE2 PHE A 144      13.667  -6.419  -9.130  1.00 56.11           C  
ATOM   1155  CZ  PHE A 144      13.983  -6.099  -7.816  1.00 54.74           C  
ATOM   1156  N   ILE A 145      10.692  -1.692  -9.153  1.00 55.78           N  
ATOM   1157  CA  ILE A 145       9.947  -1.452  -7.893  1.00 56.10           C  
ATOM   1158  C   ILE A 145       8.419  -1.522  -8.038  1.00 56.45           C  
ATOM   1159  O   ILE A 145       7.736  -2.062  -7.155  1.00 55.81           O  
ATOM   1160  CB  ILE A 145      10.311  -0.072  -7.263  1.00 56.42           C  
ATOM   1161  CG1 ILE A 145      11.730  -0.094  -6.685  1.00 56.99           C  
ATOM   1162  CG2 ILE A 145       9.310   0.341  -6.172  1.00 56.41           C  
ATOM   1163  CD1 ILE A 145      12.273   1.299  -6.357  1.00 56.63           C  
ATOM   1164  N   LYS A 146       7.876  -0.936  -9.108  1.00 56.54           N  
ATOM   1165  CA  LYS A 146       6.430  -1.008  -9.346  1.00 56.85           C  
ATOM   1166  C   LYS A 146       5.998  -2.426  -9.708  1.00 56.66           C  
ATOM   1167  O   LYS A 146       4.929  -2.852  -9.338  1.00 56.67           O  
ATOM   1168  CB  LYS A 146       5.973   0.001 -10.410  1.00 57.23           C  
ATOM   1169  CG  LYS A 146       5.546   1.375  -9.817  1.00 57.80           C  
ATOM   1170  CD  LYS A 146       6.691   2.054  -9.036  1.00 58.42           C  
ATOM   1171  CE  LYS A 146       6.197   3.222  -8.198  1.00 58.77           C  
ATOM   1172  NZ  LYS A 146       5.547   4.265  -9.027  1.00 58.40           N  
ATOM   1173  N   LYS A 147       6.853  -3.162 -10.406  1.00 56.99           N  
ATOM   1174  CA  LYS A 147       6.600  -4.576 -10.676  1.00 57.09           C  
ATOM   1175  C   LYS A 147       6.485  -5.422  -9.399  1.00 57.10           C  
ATOM   1176  O   LYS A 147       5.587  -6.240  -9.306  1.00 57.22           O  
ATOM   1177  CB  LYS A 147       7.701  -5.131 -11.586  1.00 56.54           C  
ATOM   1178  CG  LYS A 147       7.629  -6.623 -11.891  1.00 56.48           C  
ATOM   1179  CD  LYS A 147       6.363  -6.972 -12.648  1.00 56.51           C  
ATOM   1180  CE  LYS A 147       6.390  -8.396 -13.152  1.00 55.88           C  
ATOM   1181  NZ  LYS A 147       5.010  -8.798 -13.607  1.00 57.21           N  
ATOM   1182  N   PHE A 148       7.391  -5.229  -8.438  1.00 57.67           N  
ATOM   1183  CA  PHE A 148       7.477  -6.074  -7.236  1.00 58.39           C  
ATOM   1184  C   PHE A 148       7.075  -5.342  -5.949  1.00 59.76           C  
ATOM   1185  O   PHE A 148       7.453  -5.762  -4.857  1.00 60.26           O  
ATOM   1186  CB  PHE A 148       8.901  -6.649  -7.085  1.00 58.06           C  
ATOM   1187  CG  PHE A 148       9.253  -7.670  -8.132  1.00 57.47           C  
ATOM   1188  CD1 PHE A 148       8.544  -8.859  -8.216  1.00 56.94           C  
ATOM   1189  CD2 PHE A 148      10.286  -7.444  -9.031  1.00 57.02           C  
ATOM   1190  CE1 PHE A 148       8.845  -9.794  -9.182  1.00 56.75           C  
ATOM   1191  CE2 PHE A 148      10.597  -8.380 -10.001  1.00 56.90           C  
ATOM   1192  CZ  PHE A 148       9.862  -9.560 -10.078  1.00 56.48           C  
ATOM   1193  N   GLU A 149       6.271  -4.289  -6.086  1.00 60.98           N  
ATOM   1194  CA  GLU A 149       5.893  -3.370  -4.984  1.00 61.93           C  
ATOM   1195  C   GLU A 149       7.104  -2.814  -4.211  1.00 62.26           C  
ATOM   1196  O   GLU A 149       7.039  -1.718  -3.647  1.00 62.50           O  
ATOM   1197  CB  GLU A 149       4.871  -4.000  -4.019  1.00 62.23           C  
ATOM   1198  CG  GLU A 149       5.454  -5.019  -3.025  1.00 63.22           C  
ATOM   1199  CD  GLU A 149       4.806  -4.973  -1.651  1.00 64.54           C  
ATOM   1200  OE1 GLU A 149       3.587  -4.688  -1.553  1.00 64.67           O  
ATOM   1201  OE2 GLU A 149       5.536  -5.234  -0.665  1.00 65.42           O  
ATOM   1203  N   SER B  78      26.303 -35.954 -14.460  1.00 42.20           N  
ATOM   1204  CA  SER B  78      26.352 -35.291 -15.799  1.00 42.32           C  
ATOM   1205  C   SER B  78      26.286 -33.773 -15.660  1.00 42.63           C  
ATOM   1206  O   SER B  78      25.241 -33.234 -15.305  1.00 42.80           O  
ATOM   1207  CB  SER B  78      25.192 -35.770 -16.674  1.00 42.28           C  
ATOM   1208  OG  SER B  78      25.136 -35.038 -17.885  1.00 41.97           O  
ATOM   1209  N   GLN B  79      27.392 -33.088 -15.949  1.00 42.88           N  
ATOM   1210  CA  GLN B  79      27.454 -31.625 -15.818  1.00 42.98           C  
ATOM   1211  C   GLN B  79      26.450 -30.924 -16.733  1.00 43.20           C  
ATOM   1212  O   GLN B  79      25.819 -29.944 -16.329  1.00 43.05           O  
ATOM   1213  CB  GLN B  79      28.866 -31.110 -16.105  1.00 43.02           C  
ATOM   1214  N   GLU B  80      26.306 -31.428 -17.961  1.00 43.29           N  
ATOM   1215  CA  GLU B  80      25.274 -30.952 -18.878  1.00 43.58           C  
ATOM   1216  C   GLU B  80      23.922 -31.004 -18.183  1.00 43.80           C  
ATOM   1217  O   GLU B  80      23.256 -29.977 -18.016  1.00 43.56           O  
ATOM   1218  CB  GLU B  80      25.207 -31.820 -20.142  1.00 43.70           C  
ATOM   1219  CG  GLU B  80      26.397 -31.701 -21.083  1.00 43.68           C  
ATOM   1220  CD  GLU B  80      26.066 -32.158 -22.503  1.00 43.91           C  
ATOM   1221  OE1 GLU B  80      25.035 -31.701 -23.044  1.00 44.65           O  
ATOM   1222  OE2 GLU B  80      26.835 -32.963 -23.078  1.00 43.08           O  
ATOM   1223  N   GLU B  81      23.544 -32.210 -17.758  1.00 44.08           N  
ATOM   1224  CA  GLU B  81      22.253 -32.457 -17.111  1.00 44.36           C  
ATOM   1225  C   GLU B  81      22.010 -31.501 -15.938  1.00 44.50           C  
ATOM   1226  O   GLU B  81      20.905 -30.988 -15.780  1.00 44.32           O  
ATOM   1227  CB  GLU B  81      22.151 -33.916 -16.638  1.00 44.21           C  
ATOM   1228  N   ILE B  82      23.049 -31.265 -15.135  1.00 44.93           N  
ATOM   1229  CA  ILE B  82      22.969 -30.328 -14.005  1.00 45.31           C  
ATOM   1230  C   ILE B  82      22.681 -28.917 -14.497  1.00 45.46           C  
ATOM   1231  O   ILE B  82      21.632 -28.358 -14.196  1.00 45.32           O  
ATOM   1232  CB  ILE B  82      24.275 -30.307 -13.170  1.00 45.36           C  
ATOM   1233  CG1 ILE B  82      24.522 -31.667 -12.507  1.00 45.92           C  
ATOM   1234  CG2 ILE B  82      24.234 -29.197 -12.110  1.00 45.63           C  
ATOM   1235  CD1 ILE B  82      23.406 -32.134 -11.593  1.00 46.54           C  
ATOM   1236  N   ILE B  83      23.599 -28.354 -15.276  1.00 45.94           N  
ATOM   1237  CA  ILE B  83      23.470 -26.962 -15.678  1.00 46.52           C  
ATOM   1238  C   ILE B  83      22.269 -26.737 -16.607  1.00 47.28           C  
ATOM   1239  O   ILE B  83      21.780 -25.607 -16.713  1.00 47.46           O  
ATOM   1240  CB  ILE B  83      24.793 -26.360 -16.268  1.00 46.64           C  
ATOM   1241  CG1 ILE B  83      24.961 -26.665 -17.761  1.00 46.67           C  
ATOM   1242  CG2 ILE B  83      26.021 -26.771 -15.439  1.00 46.08           C  
ATOM   1243  CD1 ILE B  83      24.730 -25.436 -18.644  1.00 46.66           C  
ATOM   1244  N   HIS B  84      21.796 -27.807 -17.257  1.00 47.78           N  
ATOM   1245  CA  HIS B  84      20.544 -27.781 -18.013  1.00 48.23           C  
ATOM   1246  C   HIS B  84      19.344 -27.656 -17.081  1.00 48.57           C  
ATOM   1247  O   HIS B  84      18.481 -26.789 -17.279  1.00 48.98           O  
ATOM   1248  CB  HIS B  84      20.377 -29.055 -18.862  1.00 48.38           C  
ATOM   1249  CG  HIS B  84      19.055 -29.140 -19.568  1.00 48.95           C  
ATOM   1250  ND1 HIS B  84      18.935 -29.054 -20.940  1.00 50.03           N  
ATOM   1251  CD2 HIS B  84      17.793 -29.287 -19.092  1.00 49.28           C  
ATOM   1252  CE1 HIS B  84      17.661 -29.150 -21.277  1.00 49.73           C  
ATOM   1253  NE2 HIS B  84      16.946 -29.286 -20.174  1.00 49.16           N  
ATOM   1254  N   ASN B  85      19.275 -28.550 -16.095  1.00 48.57           N  
ATOM   1255  CA  ASN B  85      18.147 -28.582 -15.162  1.00 48.79           C  
ATOM   1256  C   ASN B  85      18.079 -27.362 -14.247  1.00 48.88           C  
ATOM   1257  O   ASN B  85      17.001 -27.016 -13.777  1.00 48.91           O  
ATOM   1258  CB  ASN B  85      18.164 -29.851 -14.305  1.00 48.48           C  
ATOM   1259  CG  ASN B  85      17.726 -31.089 -15.073  1.00 48.95           C  
ATOM   1260  OD1 ASN B  85      16.656 -31.119 -15.684  1.00 49.33           O  
ATOM   1261  ND2 ASN B  85      18.549 -32.125 -15.028  1.00 47.29           N  
ATOM   1262  N   ILE B  86      19.222 -26.733 -13.974  1.00 49.47           N  
ATOM   1263  CA  ILE B  86      19.255 -25.501 -13.158  1.00 49.70           C  
ATOM   1264  C   ILE B  86      18.732 -24.332 -13.990  1.00 49.88           C  
ATOM   1265  O   ILE B  86      17.785 -23.657 -13.596  1.00 49.96           O  
ATOM   1266  CB  ILE B  86      20.676 -25.203 -12.626  1.00 49.91           C  
ATOM   1267  CG1 ILE B  86      21.104 -26.303 -11.645  1.00 49.68           C  
ATOM   1268  CG2 ILE B  86      20.727 -23.831 -11.924  1.00 50.81           C  
ATOM   1269  CD1 ILE B  86      22.473 -26.117 -11.061  1.00 49.57           C  
ATOM   1270  N   ALA B  87      19.352 -24.123 -15.147  1.00 50.31           N  
ATOM   1271  CA  ALA B  87      18.915 -23.147 -16.135  1.00 50.83           C  
ATOM   1272  C   ALA B  87      17.403 -23.145 -16.368  1.00 51.45           C  
ATOM   1273  O   ALA B  87      16.772 -22.090 -16.342  1.00 51.23           O  
ATOM   1274  CB  ALA B  87      19.643 -23.384 -17.455  1.00 50.86           C  
ATOM   1275  N   ARG B  88      16.838 -24.327 -16.600  1.00 52.27           N  
ATOM   1276  CA  ARG B  88      15.402 -24.480 -16.883  1.00 52.78           C  
ATOM   1277  C   ARG B  88      14.534 -24.161 -15.652  1.00 53.39           C  
ATOM   1278  O   ARG B  88      13.507 -23.478 -15.768  1.00 54.56           O  
ATOM   1279  CB  ARG B  88      15.097 -25.891 -17.416  1.00 52.57           C  
ATOM   1280  N   HIS B  89      14.947 -24.636 -14.478  1.00 53.09           N  
ATOM   1281  CA  HIS B  89      14.260 -24.298 -13.227  1.00 53.23           C  
ATOM   1282  C   HIS B  89      14.282 -22.777 -12.962  1.00 53.03           C  
ATOM   1283  O   HIS B  89      13.278 -22.200 -12.534  1.00 53.25           O  
ATOM   1284  CB  HIS B  89      14.900 -25.054 -12.055  1.00 53.17           C  
ATOM   1285  CG  HIS B  89      14.338 -24.695 -10.710  1.00 53.74           C  
ATOM   1286  ND1 HIS B  89      13.382 -25.458 -10.074  1.00 54.03           N  
ATOM   1287  CD2 HIS B  89      14.619 -23.670  -9.871  1.00 53.91           C  
ATOM   1288  CE1 HIS B  89      13.087 -24.910  -8.908  1.00 53.83           C  
ATOM   1289  NE2 HIS B  89      13.827 -23.826  -8.759  1.00 53.64           N  
ATOM   1290  N   LEU B  90      15.423 -22.142 -13.213  1.00 52.75           N  
ATOM   1291  CA  LEU B  90      15.559 -20.695 -13.019  1.00 52.64           C  
ATOM   1292  C   LEU B  90      14.684 -19.885 -13.967  1.00 52.97           C  
ATOM   1293  O   LEU B  90      14.052 -18.928 -13.556  1.00 53.69           O  
ATOM   1294  CB  LEU B  90      17.022 -20.248 -13.175  1.00 52.63           C  
ATOM   1295  CG  LEU B  90      18.057 -20.688 -12.136  1.00 50.04           C  
ATOM   1296  CD1 LEU B  90      19.406 -20.114 -12.519  1.00 47.96           C  
ATOM   1297  CD2 LEU B  90      17.677 -20.276 -10.691  1.00 50.69           C  
ATOM   1298  N   ALA B  91      14.657 -20.266 -15.237  1.00 53.60           N  
ATOM   1299  CA  ALA B  91      13.744 -19.651 -16.233  1.00 53.81           C  
ATOM   1300  C   ALA B  91      12.295 -19.860 -15.806  1.00 53.47           C  
ATOM   1301  O   ALA B  91      11.503 -18.939 -15.851  1.00 53.73           O  
ATOM   1302  CB  ALA B  91      13.971 -20.254 -17.641  1.00 52.94           C  
ATOM   1303  N   GLN B  92      11.977 -21.076 -15.374  1.00 53.32           N  
ATOM   1304  CA  GLN B  92      10.636 -21.401 -14.873  1.00 53.14           C  
ATOM   1305  C   GLN B  92      10.255 -20.553 -13.648  1.00 53.12           C  
ATOM   1306  O   GLN B  92       9.154 -19.995 -13.602  1.00 52.15           O  
ATOM   1307  CB  GLN B  92      10.540 -22.895 -14.523  1.00 52.86           C  
ATOM   1308  CG  GLN B  92       9.267 -23.561 -15.020  1.00 53.34           C  
ATOM   1309  CD  GLN B  92       9.391 -25.066 -15.125  1.00 53.22           C  
ATOM   1310  OE1 GLN B  92       8.670 -25.709 -15.902  1.00 54.10           O  
ATOM   1311  NE2 GLN B  92      10.307 -25.643 -14.349  1.00 52.16           N  
ATOM   1312  N   ILE B  93      11.157 -20.462 -12.664  1.00 53.59           N  
ATOM   1313  CA  ILE B  93      10.881 -19.671 -11.443  1.00 53.99           C  
ATOM   1314  C   ILE B  93      10.865 -18.173 -11.738  1.00 53.52           C  
ATOM   1315  O   ILE B  93      10.052 -17.446 -11.183  1.00 53.44           O  
ATOM   1316  CB  ILE B  93      11.831 -20.007 -10.245  1.00 54.22           C  
ATOM   1317  CG1 ILE B  93      11.152 -19.671  -8.912  1.00 54.96           C  
ATOM   1318  CG2 ILE B  93      13.156 -19.267 -10.324  1.00 54.87           C  
ATOM   1319  CD1 ILE B  93      10.360 -20.831  -8.294  1.00 55.23           C  
ATOM   1320  N   GLY B  94      11.740 -17.714 -12.630  1.00 54.05           N  
ATOM   1321  CA  GLY B  94      11.712 -16.313 -13.078  1.00 53.19           C  
ATOM   1322  C   GLY B  94      10.407 -15.964 -13.776  1.00 53.30           C  
ATOM   1323  O   GLY B  94       9.800 -14.937 -13.478  1.00 53.53           O  
ATOM   1324  N   ASP B  95       9.963 -16.825 -14.697  1.00 53.37           N  
ATOM   1325  CA  ASP B  95       8.701 -16.605 -15.435  1.00 53.40           C  
ATOM   1326  C   ASP B  95       7.464 -16.653 -14.520  1.00 53.38           C  
ATOM   1327  O   ASP B  95       6.501 -15.906 -14.707  1.00 53.57           O  
ATOM   1328  CB  ASP B  95       8.536 -17.627 -16.567  1.00 52.98           C  
ATOM   1329  CG  ASP B  95       9.481 -17.385 -17.737  1.00 53.65           C  
ATOM   1330  OD1 ASP B  95      10.042 -16.276 -17.870  1.00 52.02           O  
ATOM   1331  OD2 ASP B  95       9.659 -18.325 -18.539  1.00 54.40           O  
ATOM   1332  N   GLU B  96       7.493 -17.553 -13.556  1.00 53.49           N  
ATOM   1333  CA  GLU B  96       6.475 -17.610 -12.499  1.00 54.02           C  
ATOM   1334  C   GLU B  96       6.432 -16.313 -11.686  1.00 54.00           C  
ATOM   1335  O   GLU B  96       5.375 -15.726 -11.486  1.00 53.63           O  
ATOM   1336  CB  GLU B  96       6.783 -18.771 -11.570  1.00 53.28           C  
ATOM   1337  CG  GLU B  96       6.384 -20.105 -12.155  1.00 55.85           C  
ATOM   1338  CD  GLU B  96       6.916 -21.273 -11.357  1.00 56.03           C  
ATOM   1339  OE1 GLU B  96       6.935 -22.409 -11.909  1.00 58.22           O  
ATOM   1340  OE2 GLU B  96       7.329 -21.058 -10.185  1.00 56.93           O  
ATOM   1341  N   MET B  97       7.599 -15.888 -11.218  1.00 54.52           N  
ATOM   1342  CA  MET B  97       7.745 -14.615 -10.503  1.00 55.37           C  
ATOM   1343  C   MET B  97       7.122 -13.458 -11.277  1.00 55.16           C  
ATOM   1344  O   MET B  97       6.374 -12.648 -10.728  1.00 54.77           O  
ATOM   1345  CB  MET B  97       9.227 -14.295 -10.288  1.00 55.38           C  
ATOM   1346  CG  MET B  97       9.766 -14.689  -8.949  1.00 55.58           C  
ATOM   1347  SD  MET B  97      10.724 -13.312  -8.361  1.00 56.62           S  
ATOM   1348  CE  MET B  97      11.022 -13.781  -6.660  1.00 56.62           C  
ATOM   1349  N   ASP B  98       7.442 -13.413 -12.566  1.00 55.58           N  
ATOM   1350  CA  ASP B  98       7.005 -12.341 -13.453  1.00 55.62           C  
ATOM   1351  C   ASP B  98       5.482 -12.261 -13.627  1.00 55.90           C  
ATOM   1352  O   ASP B  98       4.943 -11.200 -13.922  1.00 55.83           O  
ATOM   1353  CB  ASP B  98       7.661 -12.516 -14.822  1.00 55.52           C  
ATOM   1354  CG  ASP B  98       7.524 -11.298 -15.682  1.00 55.09           C  
ATOM   1355  OD1 ASP B  98       8.063 -10.250 -15.273  1.00 54.59           O  
ATOM   1356  OD2 ASP B  98       6.882 -11.380 -16.750  1.00 53.80           O  
ATOM   1357  N   HIS B  99       4.793 -13.383 -13.452  1.00 56.51           N  
ATOM   1358  CA  HIS B  99       3.332 -13.439 -13.615  1.00 56.83           C  
ATOM   1359  C   HIS B  99       2.571 -13.562 -12.300  1.00 57.15           C  
ATOM   1360  O   HIS B  99       1.350 -13.625 -12.305  1.00 56.55           O  
ATOM   1361  CB  HIS B  99       2.969 -14.611 -14.514  1.00 56.94           C  
ATOM   1362  CG  HIS B  99       3.373 -14.414 -15.936  1.00 56.62           C  
ATOM   1363  ND1 HIS B  99       4.682 -14.509 -16.356  1.00 57.57           N  
ATOM   1364  CD2 HIS B  99       2.643 -14.120 -17.036  1.00 56.44           C  
ATOM   1365  CE1 HIS B  99       4.741 -14.283 -17.656  1.00 57.22           C  
ATOM   1366  NE2 HIS B  99       3.516 -14.048 -18.093  1.00 56.99           N  
ATOM   1367  N   ASN B 100       3.287 -13.579 -11.179  1.00 57.69           N  
ATOM   1368  CA  ASN B 100       2.656 -13.747  -9.872  1.00 58.26           C  
ATOM   1369  C   ASN B 100       1.615 -12.649  -9.594  1.00 58.52           C  
ATOM   1370  O   ASN B 100       1.712 -11.543 -10.125  1.00 58.85           O  
ATOM   1371  CB  ASN B 100       3.725 -13.765  -8.774  1.00 58.39           C  
ATOM   1372  CG  ASN B 100       3.148 -14.036  -7.399  1.00 58.91           C  
ATOM   1373  OD1 ASN B 100       3.209 -13.185  -6.508  1.00 60.29           O  
ATOM   1374  ND2 ASN B 100       2.556 -15.215  -7.227  1.00 59.69           N  
ATOM   1375  N   ILE B 101       0.624 -12.971  -8.768  1.00 58.74           N  
ATOM   1376  CA  ILE B 101      -0.457 -12.046  -8.432  1.00 58.95           C  
ATOM   1377  C   ILE B 101      -0.787 -12.167  -6.944  1.00 58.99           C  
ATOM   1378  O   ILE B 101      -1.023 -11.168  -6.260  1.00 59.04           O  
ATOM   1379  CB  ILE B 101      -1.722 -12.321  -9.303  1.00 59.08           C  
ATOM   1380  CG1 ILE B 101      -2.949 -11.578  -8.750  1.00 59.07           C  
ATOM   1381  CG2 ILE B 101      -2.000 -13.837  -9.413  1.00 59.13           C  
ATOM   1382  CD1 ILE B 101      -4.235 -11.854  -9.509  1.00 59.10           C  
