# Supplementary material for: Characterizing the consensus residue specificity and surface of BCL-2 binding to BH3 ligands using the Knob-Socket model
Source: PLoS One. 2023 Feb 16;18(2):e0281463. doi: 10.1371/journal.pone.0281463 (PMC9934389; doi:10.1371/journal.pone.0281463)
Supplement: S1 File — (TGZ) [file pone.0281463.s008.tgz › BCL3_Bax_KS_files/3mk8/f3mk8.index]

1 172 A D C 1
2 173 A E H 2
3 174 A L H 2
4 175 A Y H 2
5 176 A R H 2
6 177 A Q H 2
7 178 A S H 2
8 179 A L H 2
9 180 A E H 2
10 181 A I H 2
11 182 A I H 2
12 183 A S H 2
13 184 A R H 2
14 185 A Y H 2
15 186 A L H 2
16 187 A R H 2
17 188 A E H 2
18 189 A Q T 3
19 190 A A T 3
20 191 A T T 3
21 192 A G C 4
22 193 A A C 4
23 202 A S C 4
24 203 A G C 4
25 204 A A C 4
26 205 A T H 5
27 206 A S H 5
28 207 A R H 5
29 208 A K H 5
30 209 A A H 5
31 210 A L H 5
32 211 A E H 5
33 212 A T H 5
34 213 A L H 5
35 214 A R H 5
36 215 A R H 5
37 216 A V H 5
38 217 A G H 5
39 218 A D H 5
40 219 A G H 5
41 220 A V H 5
42 221 A Q H 5
43 222 A R H 5
44 223 A N H 5
45 224 A H T 6
46 225 A E T 6
47 226 A T T 6
48 227 A A H 7
49 228 A F H 7
50 229 A Q H 7
51 230 A G H 7
52 231 A M H 7
53 232 A L H 7
54 233 A R H 7
55 234 A K H 7
56 235 A L H 7
57 236 A D C 8
58 237 A I C 8
59 238 A K C 8
60 239 A N C 8
61 240 A E H 9
62 241 A D H 9
63 242 A D H 9
64 243 A V H 9
65 244 A K C 10
66 245 A S H 11
67 246 A L H 11
68 247 A S H 11
69 248 A R H 11
70 249 A V H 11
71 250 A M H 11
72 251 A I H 11
73 252 A H H 11
74 253 A V H 11
75 254 A F H 11
76 255 A S H 11
77 256 A D H 11
78 257 A G C 12
79 258 A V C 12
80 259 A T C 12
81 260 A N C 12
82 261 A W H 13
83 262 A G H 13
84 263 A R H 13
85 264 A I H 13
86 265 A V H 13
87 266 A T H 13
88 267 A L H 13
89 268 A I H 13
90 269 A S H 13
91 270 A F H 13
92 271 A G H 13
93 272 A A H 13
94 273 A F H 13
95 274 A V H 13
96 275 A A H 13
97 276 A K H 13
98 277 A H H 13
99 278 A L H 13
100 279 A K H 13
101 280 A T T 14
102 281 A I T 14
103 282 A N T 14
104 283 A Q C 15
105 284 A E H 16
106 285 A S H 16
107 286 A C H 16
108 287 A I H 16
109 288 A E H 16
110 289 A P H 16
111 290 A L H 16
112 291 A A H 16
113 292 A E H 16
114 293 A S H 16
115 294 A I H 16
116 295 A T H 16
117 296 A D H 16
118 297 A V H 16
119 298 A L H 16
120 299 A V H 16
121 300 A R H 16
122 301 A T H 16
123 302 A K C 17
124 303 A R H 18
125 304 A D H 18
126 305 A W H 18
127 306 A L H 18
128 307 A V H 18
129 308 A K H 18
130 309 A Q C 19
131 310 A R C 19
132 311 A G H 20
133 312 A W H 20
134 313 A D H 20
135 314 A G H 20
136 315 A F H 20
137 316 A V H 20
138 317 A E H 20
139 318 A F H 20
140 319 A F C 21
141 320 A H C 21
142 5 B A C 22
143 6 B L C 22
144 7 B E C 22
145 8 B T H 23
146 9 B L H 23
147 10 B R H 23
148 11 B R H 23
149 12 B V H 23
150 13 B G H 23
151 14 B D H 23
152 15 B G H 23
153 16 B V H 23
154 17 B K H 23
155 18 B R H 23
156 19 B N H 23
157 20 B H H 23
158 21 B K H 23
159 22 B T C 24
160 23 B A C 24
