# Supplementary material for: Characterizing the consensus residue specificity and surface of BCL-2 binding to BH3 ligands using the Knob-Socket model
Source: PLoS One. 2023 Feb 16;18(2):e0281463. doi: 10.1371/journal.pone.0281463 (PMC9934389; doi:10.1371/journal.pone.0281463)
Supplement: S1 File — (TGZ) [file pone.0281463.s008.tgz › BCL3_Bax_KS_files/3mk8/f3mk8.knob-socket]

4 H4E0T0C0D0 nnnhhl 2:1+1 8.37 A W F V 0.00 7.50 0.00 25.99 H5 H20 H20 H20 A A A A 209 312 315 316
4 H4E0T0C0D0 nnnhhl 2:1+1 6.01 W G W F 7.03 9.50 7.50 0.00 H13 H20 H20 H20 A A A A 261 311 312 315
4 H4E0T0C0D0 nnnnnh :2+1+1 1.88 L I W F 0.00 0.00 7.50 0.00 H5 H13 H20 H20 A A A A 213 268 312 315
4 H4E0T0C0D0 nnnhhl 2:1+1 12.95 Q S I W 42.58 0.25 1.48 7.50 H2 H2 H2 H20 A A A A 177 178 181 312
4 H4E0T0C0D0 nnnhhl 2:1+1 19.80 L Q S W 28.89 42.58 0.25 7.50 H2 H2 H2 H20 A A A A 174 177 178 312
4 H4E0T0C0D0 nnnnnh :2+1+1 21.53 Q I T W 42.58 1.48 34.55 7.50 H2 H2 H5 H20 A A A A 177 181 205 312
4 H4E0T0C0D0 nnnhhl 2:1+1 2.31 S I I W 0.25 1.48 0.00 7.50 H2 H2 H2 H20 A A A A 178 181 182 312
4 H4E0T0C0D0 nnnnnh :2+1+1 2.55 S I L W 0.25 0.00 2.45 7.50 H2 H2 H16 H20 A A A A 178 182 298 312
4 H4E0T0C0D0 nnnnnh :2+1+1 10.60 L S L W 28.89 0.25 5.74 7.50 H2 H2 H18 H20 A A A A 174 178 306 312
4 H4E0T0C0D0 nnnnnh :2+1+1 10.88 I T A W 1.48 34.55 0.00 7.50 H2 H5 H5 H20 A A A A 181 205 209 312
4 H4E0T0C0D0 nnnnnh :2+1+1 2.25 I A L W 1.48 0.00 0.00 7.50 H2 H5 H5 H20 A A A A 181 209 213 312
4 H4E0T0C0D0 lnnnnn 2+1+1 2.25 I I L W 1.48 0.00 0.00 7.50 H2 H2 H5 H20 A A A A 181 182 213 312
4 H4E0T0C0D0 nnnhhl 2:1+1 33.05 T W D V 34.55 7.50 64.15 25.99 H5 H20 H20 H20 A A A A 205 312 313 316
4 H4E0T0C0D0 nnnnnh :2+1+1 3.19 I I L W 2.80 0.00 2.45 7.50 H13 H13 H16 H20 A A A A 264 268 298 312
4 H4E0T0C0D0 lnnnnn 2+1+1 7.44 W L G W 7.03 5.74 9.50 7.50 H13 H18 H20 H20 A A A A 261 306 311 312
4 H4E0T0C0D0 lnnnnn 2+1+1 12.91 L L G W 28.89 5.74 9.50 7.50 H2 H18 H20 H20 A A A A 174 306 311 312
4 H3E0T0C1D0 llnlnn 3+1 90.25 D E L R 119.35 123.14 28.89 89.62 C1 H2 H2 H18 A A A A 172 173 174 303
4 H4E0T0C0D0 nnnhhl 2:1+1 15.32 L Y S V 28.89 32.02 0.25 0.10 H2 H2 H2 H16 A A A A 174 175 178 299
4 H4E0T0C0D0 nnnhhl 2:1+1 19.20 Y T D V 32.02 0.00 44.68 0.10 H2 H16 H16 H16 A A A A 175 295 296 299
4 H4E0T0C0D0 nnnhhl 2:1+1 56.69 Y D V R 32.02 44.68 0.10 149.98 H2 H16 H16 H16 A A A A 175 296 299 300
4 H4E0T0C0D0 lnnnnn 2+1+1 67.93 Y V R R 32.02 0.10 149.98 89.62 H2 H16 H16 H18 A A A A 175 299 300 303
4 H4E0T0C0D0 lnnnnn 2+1+1 37.66 L Y V R 28.89 32.02 0.10 89.62 H2 H2 H16 H18 A A A A 174 175 299 303
4 H4E0T0C0D0 nnnhhl 2:1+1 16.34 Y S L T 32.02 0.25 33.08 0.00 H2 H2 H2 H16 A A A A 175 178 179 295
4 H4E0T0C0D0 nnnhhl 2:1+1 36.30 Y E T D 32.02 68.51 0.00 44.68 H2 H16 H16 H16 A A A A 175 292 295 296
4 H3E0T0C1D0 lnnlnn 3+1 67.47 D L Y R 119.35 28.89 32.02 89.62 C1 H2 H2 H18 A A A A 172 174 175 303
4 H4E0T0C0D0 nnnhhl 2:1+1 10.20 L I S A 33.08 0.00 7.49 0.23 H2 H2 H2 H16 A A A A 179 182 183 291
4 H4E0T0C0D0 nnnhhl 2:1+1 41.75 L E A E 33.08 65.16 0.23 68.51 H2 H16 H16 H16 A A A A 179 288 291 292
4 H4E0T0C0D0 nnnhhl 2:1+1 25.45 L A E T 33.08 0.23 68.51 0.00 H2 H16 H16 H16 A A A A 179 291 292 295
4 H4E0T0C0D0 nnnhhl 2:1+1 8.33 S L I T 0.25 33.08 0.00 0.00 H2 H2 H2 H16 A A A A 178 179 182 295
4 H4E0T0C0D0 nnnhhl 2:1+1 24.86 Q E I S 42.58 41.41 1.48 13.95 H2 H2 H2 H5 A A A A 177 180 181 206
4 H4E0T0C0D0 nnnhhl 2:1+1 31.25 S L R I 7.49 0.00 112.84 4.68 H2 H2 H2 H16 A A A A 183 186 187 287
4 H4E0T0C0D0 nnnhhl 2:1+1 1.93 I S L A 0.00 7.49 0.00 0.23 H2 H2 H2 H16 A A A A 182 183 186 291
4 H4E0T0C0D0 nnnhhl 2:1+1 19.39 S I E A 7.49 4.68 65.16 0.23 H2 H16 H16 H16 A A A A 183 287 288 291
4 H4E0T0C0D0 nnnhhl 2:1+1 42.29 R Y E L 111.66 0.78 39.81 16.90 H2 H2 H2 H5 A A A A 184 185 188 210
4 H4E0T0C0D0 nnnhhl 2:1+1 32.70 I R Y L 1.48 111.66 0.78 16.90 H2 H2 H2 H5 A A A A 181 184 185 210
4 H4E0T0C0D0 nnnhhl 2:1+1 0.56 I I Y L 1.48 0.00 0.78 0.00 H2 H2 H2 H5 A A A A 181 182 185 213
4 H4E0T0C0D0 nnnnnh :2+1+1 0.20 I Y L I 0.00 0.78 0.00 0.00 H2 H2 H5 H13 A A A A 182 185 213 268
4 H4E0T0C0D0 nnnhhl 2:1+1 24.90 Y L L R 0.78 16.90 0.00 81.90 H2 H5 H5 H5 A A A A 185 210 213 214
4 H4E0T0C0D0 nnnhhl 2:1+1 20.67 Y L R G 0.78 0.00 81.90 0.00 H2 H5 H5 H5 A A A A 185 213 214 217
4 H4E0T0C0D0 nnnnnh :2+1+1 0.20 Y L G S 0.78 0.00 0.00 0.00 H2 H5 H5 H13 A A A A 185 213 217 269
4 H4E0T0C0D0 lnnnnn 2+1+1 0.20 Y L I S 0.78 0.00 0.00 0.00 H2 H5 H13 H13 A A A A 185 213 268 269
4 H4E0T0C0D0 nnnhhl 2:1+1 0.20 I Y L I 0.00 0.78 0.00 0.00 H2 H2 H2 H13 A A A A 182 185 186 268
4 H3E0T1C0D0 lnnnnn 2+1+1 8.91 Y L Q A 0.78 0.00 34.87 0.00 H2 H2 T3 H13 A A A A 185 186 189 272
4 H3E0T1C0D0 nnnnnh :2+1+1 23.39 Y Q D Q 0.78 34.87 46.73 11.19 H2 T3 H5 H5 A A A A 185 189 218 221
4 H4E0T0C0D0 nnnhhl 2:1+1 32.35 Y R G D 0.78 81.90 0.00 46.73 H2 H5 H5 H5 A A A A 185 214 217 218
4 H4E0T0C0D0 nnnhhl 2:1+1 14.67 Y G D Q 0.78 0.00 46.73 11.19 H2 H5 H5 H5 A A A A 185 217 218 221
4 H4E0T0C0D0 nnnnnh :2+1+1 2.99 Y G Q S 0.78 0.00 11.19 0.00 H2 H5 H5 H13 A A A A 185 217 221 269
4 H4E0T0C0D0 nnnnnh :2+1+1 2.99 Y Q S A 0.78 11.19 0.00 0.00 H2 H5 H13 H13 A A A A 185 221 269 272
4 H4E0T0C0D0 nnnhhl 2:1+1 0.20 Y I S A 0.78 0.00 0.00 0.00 H2 H13 H13 H13 A A A A 185 268 269 272
4 H4E0T0C0D0 nnnhhl 2:1+1 0.56 L I G A 0.00 0.00 2.22 0.00 H2 H13 H13 H13 A A A A 186 268 271 272
4 H4E0T0C0D0 nnnnnh :2+1+1 0.60 L I G I 0.00 0.00 2.22 0.18 H2 H13 H13 H16 A A A A 186 268 271 294
4 H4E0T0C0D0 nnnhhl 2:1+1 0.56 L G A A 0.00 2.22 0.00 0.00 H2 H13 H13 H13 A A A A 186 271 272 275
4 H4E0T0C0D0 nnnnnh :2+1+1 1.00 L G A L 0.00 2.22 0.00 1.77 H2 H13 H13 H16 A A A A 186 271 275 290
4 H4E0T0C0D0 nnnnnh :2+1+1 1.04 L G L I 0.00 2.22 1.77 0.18 H2 H13 H16 H16 A A A A 186 271 290 294
4 H3E0T1C0D0 lnnnnn 2+1+1 32.91 L R A I 0.00 112.84 14.14 4.68 H2 H2 T3 H16 A A A A 186 187 190 287
4 H4E0T0C0D0 nnnnnh :2+1+1 0.04 I L I I 0.00 0.00 0.00 0.18 H2 H2 H13 H16 A A A A 182 186 268 294
4 H4E0T0C0D0 nnnnnh :2+1+1 1.61 L A I L 0.00 0.00 4.68 1.77 H2 H13 H16 H16 A A A A 186 275 287 290
4 H4E0T0C0D0 nnnhhl 2:1+1 1.67 L I L A 0.00 4.68 1.77 0.23 H2 H16 H16 H16 A A A A 186 287 290 291
4 H4E0T0C0D0 nnnhhl 2:1+1 0.55 L L A I 0.00 1.77 0.23 0.18 H2 H16 H16 H16 A A A A 186 290 291 294
4 H3E0T1C0D0 nnnnnh :2+1+1 32.28 Q Q A K 34.87 11.19 0.00 83.07 T3 H5 H13 H13 A A A A 189 221 272 276
4 H3E0T1C0D0 nnnnnh :2+1+1 50.07 A K E I 14.14 80.97 100.49 4.68 T3 H13 H16 H16 A A A A 190 279 284 287
4 H3E0T1C0D0 nnnnnh :2+1+1 24.95 A A K I 14.14 0.00 80.97 4.68 T3 H13 H13 H16 A A A A 190 275 279 287
4 H4E0T0C0D0 nnnhhl 2:1+1 12.49 I T S A 1.48 34.55 13.95 0.00 H2 H5 H5 H5 A A A A 181 205 206 209
4 H4E0T0C0D0 nnnhhl 2:1+1 8.08 I S A L 1.48 13.95 0.00 16.90 H2 H5 H5 H5 A A A A 181 206 209 210
4 H4E0T0C0D0 nnnhhl 2:1+1 39.24 K A T V 126.66 0.00 4.30 25.99 H5 H5 H5 H20 A A A A 208 209 212 316
4 H4E0T0C0D0 nnnhhl 2:1+1 46.80 T K A V 34.55 126.66 0.00 25.99 H5 H5 H5 H20 A A A A 205 208 209 316
4 H4E0T0C0D0 nnnhhl 2:1+1 4.59 I A L L 1.48 0.00 16.90 0.00 H2 H5 H5 H5 A A A A 181 209 210 213
4 H4E0T0C0D0 nnnhhl 2:1+1 6.09 T L V F 4.30 0.00 20.06 0.00 H5 H5 H5 H20 A A A A 212 213 216 315
4 H3E0T0C1D0 nnnhhl 2:1+1 36.37 T R V F 4.30 119.03 20.06 2.09 H5 H5 H5 C21 A A A A 212 215 216 319
4 H3E0T0C1D0 nnnnnh :2+1+1 6.61 T V F F 4.30 20.06 0.00 2.09 H5 H5 H20 C21 A A A A 212 216 315 319
4 H4E0T0C0D0 nnnhhl 2:1+1 1.07 A T L F 0.00 4.30 0.00 0.00 H5 H5 H5 H20 A A A A 209 212 213 315
4 H3E0T0C1D0 nnnnnh :2+1+1 37.85 T R V F 4.30 119.03 25.99 2.09 H5 H5 H20 C21 A A A A 212 215 316 319
4 H3E0T0C1D0 lnnnnn 2+1+1 8.09 T F V F 4.30 0.00 25.99 2.09 H5 H20 H20 C21 A A A A 212 315 316 319
4 H3E0T0C1D0 lnnnnn 2+1+1 48.59 R V F H 119.03 20.06 2.09 53.19 H5 H5 C21 H23 A A A B 215 216 319 20
4 H4E0T0C0D0 nnnhhl 2:1+1 6.30 V G V V 20.06 0.00 5.14 0.00 H5 H5 H5 H13 A A A A 216 217 220 265
4 H4E0T0C0D0 nnnhhl 2:1+1 5.01 L V G V 0.00 20.06 0.00 0.00 H5 H5 H5 H13 A A A A 213 216 217 265
4 H4E0T0C0D0 nnnnnh :2+1+1 5.01 L V V F 0.00 20.06 0.00 0.00 H5 H5 H13 H20 A A A A 213 216 265 315
4 H4E0T0C0D0 nnnnnh :2+1+1 11.80 V V V V 20.06 5.14 0.00 21.99 H5 H5 H13 H23 A A A B 216 220 265 16
4 H4E0T0C0D0 lhhlhl 4 9.72 V G G V 20.06 0.00 13.68 5.14 H5 H5 H5 H5 A A A A 216 217 219 220
4 H3E0T0C1D0 nnnnnh :2+1+1 24.33 V F V H 20.06 2.09 21.99 53.19 H5 C21 H23 H23 A A B B 216 319 16 20
4 H4E0T0C0D0 nnnhhl 2:1+1 4.08 G V Q S 0.00 5.14 11.19 0.00 H5 H5 H5 H13 A A A A 217 220 221 269
4 H3E0T1C0D0 lnnnnn 2+1+1 14.58 V Q H F 5.14 11.19 41.68 0.31 H5 H5 T6 H7 A A A A 220 221 224 228
4 H3E0T1C0D0 nnnnnh :2+1+1 20.15 V H V V 5.14 41.68 11.80 21.99 H5 T6 H23 H23 A A B B 220 224 12 16
4 H4E0T0C0D0 nnnhhl 2:1+1 1.42 V V T S 5.14 0.00 0.54 0.00 H5 H13 H13 H13 A A A A 220 265 266 269
4 H4E0T0C0D0 lnnnnn 2+1+1 6.92 V V T V 5.14 0.00 0.54 21.99 H5 H13 H13 H23 A A A B 220 265 266 16
4 H4E0T0C0D0 nnnnnh :2+1+1 1.50 V F T S 5.14 0.31 0.54 0.00 H5 H7 H13 H13 A A A A 220 228 266 269
4 H4E0T0C0D0 nnnnnh :2+1+1 9.87 V T V V 5.14 0.54 11.80 21.99 H5 H13 H23 H23 A A B B 220 266 12 16
4 H4E0T0C0D0 lnnnnn 2+1+1 4.16 V Q F S 5.14 11.19 0.31 0.00 H5 H5 H7 H13 A A A A 220 221 228 269
4 H4E0T0C0D0 nnnnnh :2+1+1 8.52 Q F S F 11.19 0.31 0.00 22.56 H5 H7 H13 H13 A A A A 221 228 269 273
4 H4E0T0C0D0 nnnhhl 2:1+1 8.44 Q S A F 11.19 0.00 0.00 22.56 H5 H13 H13 H13 A A A A 221 269 272 273
4 H4E0T0C0D0 nnnhhl 2:1+1 29.20 Q A F K 11.19 0.00 22.56 83.07 H5 H13 H13 H13 A A A A 221 272 273 276
4 H3E0T1C0D0 lnnnnn 2+1+1 26.32 H A F V 41.68 51.47 0.31 11.80 T6 H7 H7 H23 A A A B 224 227 228 12
4 H3E0T1C0D0 lnnnnn 2+1+1 48.92 E F Q F 107.24 0.31 65.58 22.56 T6 H7 H7 H13 A A A A 225 228 229 273
4 H4E0T0C0D0 nnnhhl 2:1+1 3.40 F M L F 0.31 4.36 7.01 1.91 H7 H7 H7 H13 A A A A 228 231 232 270
4 H4E0T0C0D0 nnnnnh :2+1+1 2.00 F M F L 0.31 4.36 1.91 1.40 H7 H7 H13 H23 A A A B 228 231 270 9
4 H4E0T0C0D0 nnnhhl 2:1+1 0.69 F T S F 0.31 0.54 0.00 1.91 H7 H13 H13 H13 A A A A 228 266 269 270
4 H4E0T0C0D0 nnnnnh :2+1+1 1.04 F T F L 0.31 0.54 1.91 1.40 H7 H13 H13 H23 A A A B 228 266 270 9
4 H4E0T0C0D0 nnnhhl 2:1+1 6.19 F S F F 0.31 0.00 1.91 22.56 H7 H13 H13 H13 A A A A 228 269 270 273
4 H4E0T0C0D0 nnnhhl 2:1+1 23.87 F Q L F 0.31 65.58 7.01 22.56 H7 H7 H7 H13 A A A A 228 229 232 273
4 H4E0T0C0D0 nnnnnh :2+1+1 3.51 F T L V 0.31 0.54 1.40 11.80 H7 H13 H23 H23 A A B B 228 266 9 12
4 H3E0T0C1D0 nnnhhl 2:1+1 59.53 G M K L 37.17 4.36 164.02 32.55 H7 H7 H7 C22 A A A B 230 231 234 6
4 H4E0T0C0D0 nnnnnh :2+1+1 16.20 M L L F 4.36 54.08 4.43 1.91 H7 H7 H11 H13 A A A A 231 235 246 270
4 H4E0T0C0D0 nnnhhl 2:1+1 16.84 M L L F 4.36 7.01 54.08 1.91 H7 H7 H7 H13 A A A A 231 232 235 270
4 H3E0T0C1D0 nnnhhl 2:1+1 63.75 M K L L 4.36 164.02 54.08 32.55 H7 H7 H7 C22 A A A B 231 234 235 6
4 H3E0T0C1D0 nnnnnh :2+1+1 25.33 M L V L 4.36 54.08 10.32 32.55 H7 H7 H11 C22 A A A B 231 235 249 6
4 H3E0T0C1D0 lnnlnn 3+1 18.90 M L T L 4.36 32.55 37.28 1.40 H7 C22 H23 H23 A B B B 231 6 8 9
4 H4E0T0C0D0 nnnnnh :2+1+1 5.13 M L V L 4.36 4.43 10.32 1.40 H7 H11 H11 H23 A A A B 231 246 249 9
4 H4E0T0C0D0 nnnhhl 2:1+1 8.04 L F F V 7.01 1.91 22.56 0.68 H7 H13 H13 H13 A A A A 232 270 273 274
4 H4E0T0C0D0 nnnhhl 2:1+1 21.18 L F V H 7.01 22.56 0.68 54.46 H7 H13 H13 H13 A A A A 232 273 274 277
4 H3E0T0C1D0 nnnnnh :2+1+1 18.88 L I V H 7.01 13.35 0.68 54.46 H7 C8 H13 H13 A A A A 232 237 274 277
4 H3E0T0C1D0 lnnnnn 2+1+1 27.95 L I D L 54.08 13.35 39.96 4.43 H7 C8 H9 H11 A A A A 235 237 242 246
4 H2E0T0C2D0 llnlnn 3+1 42.34 L D I D 54.08 61.99 13.35 39.96 H7 C8 C8 H9 A A A A 235 236 237 242
4 H1E0T0C3D0 llnlnn 3+1 65.19 D I K D 61.99 13.35 145.47 39.96 C8 C8 C8 H9 A A A A 236 237 238 242
5 H1E0T1C3D0 lnnnnnnlnn 2+2+1 54.29 I K L I Q 13.35 145.47 2.85 69.86 39.90 C8 C8 H13 T14 C15 A A A A A 237 238 278 281 283
4 H2E0T1C1D0 lnnnnn 2+1+1 35.13 I H L I 13.35 54.46 2.85 69.86 C8 H13 H13 T14 A A A A 237 277 278 281
4 H3E0T0C1D0 nnnhhl 2:1+1 17.83 I V H L 13.35 0.68 54.46 2.85 C8 H13 H13 H13 A A A A 237 274 277 278
4 H1E0T0C3D0 llnlnn 3+1 66.08 I K N D 13.35 145.47 65.56 39.96 C8 C8 C8 H9 A A A A 237 238 239 242
4 H0E0T0C4D0 llnlnn 3+1 66.07 I K N Q 13.35 145.47 65.56 39.90 C8 C8 C8 C15 A A A A 237 238 239 283
4 H3E0T0C1D0 lnnnnn 2+1+1 15.17 I D V L 13.35 39.96 2.93 4.43 C8 H9 H9 H11 A A A A 237 242 243 246
4 H1E0T0C3D0 lnnnnn 2+1+1 64.47 K N Q C 145.47 65.56 39.90 6.96 C8 C8 C15 H16 A A A A 238 239 283 286
4 H3E0T0C1D0 nnnlnh 2:1+1 34.81 N E V C 65.56 63.77 2.93 6.96 C8 H9 H9 H16 A A A A 239 240 243 286
4 H2E0T0C2D0 lnnnnn 2+1+1 44.05 N E Q C 65.56 63.77 39.90 6.96 C8 H9 C15 H16 A A A A 239 240 283 286
4 H4E0T0C0D0 nnnnnh :2+1+1 3.05 V L M L 2.93 4.43 3.08 1.77 H9 H11 H11 H16 A A A A 243 246 250 290
4 H4E0T0C0D0 nnnnnh :2+1+1 5.51 V M L S 2.93 3.08 1.77 14.25 H9 H11 H16 H16 A A A A 243 250 290 293
4 H4E0T0C0D0 nnnnnh :2+1+1 3.63 V L C L 2.93 2.85 6.96 1.77 H9 H13 H16 H16 A A A A 243 278 286 290
4 H4E0T0C0D0 nnnhhl 2:1+1 12.11 V C P L 2.93 6.96 36.76 1.77 H9 H16 H16 H16 A A A A 243 286 289 290
4 H4E0T0C0D0 nnnhhl 2:1+1 13.93 V P L S 2.93 36.76 1.77 14.25 H9 H16 H16 H16 A A A A 243 289 290 293
4 H4E0T0C0D0 nnnhhl 2:1+1 7.80 V L S M 2.93 4.43 20.77 3.08 H9 H11 H11 H11 A A A A 243 246 247 250
4 H4E0T0C0D0 nnnnnh :2+1+1 10.26 V S M S 2.93 20.77 3.08 14.25 H9 H11 H11 H16 A A A A 243 247 250 293
4 H4E0T0C0D0 nnnnnh :2+1+1 2.71 L M F L 4.43 3.08 1.91 1.40 H11 H11 H13 H23 A A A B 246 250 270 9
4 H4E0T0C0D0 nnnhhl 2:1+1 4.81 L V M L 4.43 10.32 3.08 1.40 H11 H11 H11 H23 A A A B 246 249 250 9
4 H4E0T0C0D0 nnnhhl 2:1+1 27.18 S M I V 20.77 3.08 82.86 2.00 H11 H11 H11 H16 A A A A 247 250 251 297
4 H3E0T0C1D0 nnnhhl 2:1+1 85.19 R V H A 180.82 10.32 54.10 95.53 H11 H11 H11 C22 A A A B 248 249 252 5
4 H3E0T0C1D0 nnnhhl 2:1+1 24.50 V H V L 10.32 54.10 1.04 32.55 H11 H11 H11 C22 A A A B 249 252 253 6
4 H3E0T0C1D0 nnnnnh :2+1+1 11.33 V V L L 10.32 1.04 32.55 1.40 H11 H11 C22 H23 A A B B 249 253 6 9
4 H4E0T0C0D0 nnnhhl 2:1+1 3.96 V M V L 10.32 3.08 1.04 1.40 H11 H11 H11 H23 A A A B 249 250 253 9
4 H4E0T0C0D0 nnnhhl 2:1+1 6.70 M V F L 3.08 1.04 21.32 1.35 H11 H11 H11 H13 A A A A 250 253 254 267
4 H4E0T0C0D0 nnnnnh :2+1+1 1.72 M V L L 3.08 1.04 1.35 1.40 H11 H11 H13 H23 A A A B 250 253 267 9
4 H4E0T0C0D0 nnnnnh :2+1+1 1.94 M L F L 3.08 1.35 1.91 1.40 H11 H13 H13 H23 A A A B 250 267 270 9
4 H4E0T0C0D0 nnnnnh :2+1+1 1.65 M L I V 3.08 1.35 0.18 2.00 H11 H13 H16 H16 A A A A 250 267 294 297
4 H4E0T0C0D0 nnnnnh :2+1+1 6.94 M F L V 3.08 21.32 1.35 2.00 H11 H11 H13 H16 A A A A 250 254 267 297
4 H4E0T0C0D0 nnnhhl 2:1+1 27.31 M I F V 3.08 82.86 21.32 2.00 H11 H11 H11 H16 A A A A 250 251 254 297
4 H4E0T0C0D0 nnnhhl 2:1+1 4.82 M L S I 3.08 1.77 14.25 0.18 H11 H16 H16 H16 A A A A 250 290 293 294
4 H4E0T0C0D0 nnnhhl 2:1+1 4.88 M S I V 3.08 14.25 0.18 2.00 H11 H16 H16 H16 A A A A 250 293 294 297
4 H1E0T0C3D0 llnlnn 3+1 62.39 H A L E 54.10 95.53 32.55 67.38 H11 C22 C22 C22 A B B B 252 5 6 7
4 H3E0T0C1D0 lnnnnn 2+1+1 38.96 H V E R 54.10 1.04 67.38 33.31 H11 H11 C22 H23 A A B B 252 253 7 10
4 H4E0T0C0D0 lhnlnn 3+1 21.58 V F D R 1.04 21.32 58.12 5.84 H11 H11 H11 H13 A A A A 253 254 256 263
4 H4E0T0C0D0 nnnnnh :2+1+1 24.58 V D R R 1.04 58.12 5.84 33.31 H11 H11 H13 H23 A A A B 253 256 263 10
4 H4E0T0C0D0 nnnnnh :2+1+1 2.41 V R L L 1.04 5.84 1.35 1.40 H11 H13 H13 H23 A A A B 253 263 267 9
4 H4E0T0C0D0 lnnnnn 2+1+1 10.40 V R L R 1.04 5.84 1.40 33.31 H11 H13 H23 H23 A A B B 253 263 9 10
4 H2E0T0C2D0 lnnlnn 3+1 25.59 V L E L 1.04 32.55 67.38 1.40 H11 C22 C22 H23 A B B B 253 6 7 9
4 H3E0T0C1D0 lnnlnn 3+1 25.78 V E L R 1.04 67.38 1.40 33.31 H11 C22 H23 H23 A B B B 253 7 9 10
4 H1E0T0C3D0 llnlnn 3+1 44.27 F G V T 21.32 67.59 64.94 23.21 H11 C12 C12 C12 A A A A 254 257 258 259
5 H3E0T0C2D0 lnnnnnnlnn 2+2+1 15.29 F T N R I 21.32 23.21 23.28 5.84 2.80 H11 C12 C12 H13 H13 A A A A A 254 259 260 263 264
4 H2E0T0C2D0 llnlnl 4 52.99 F D G V 21.32 58.12 67.59 64.94 H11 H11 C12 C12 A A A A 254 256 257 258
4 H3E0T0C1D0 lnnlnn 3+1 37.55 F D V R 21.32 58.12 64.94 5.84 H11 H11 C12 H13 A A A A 254 256 258 263
4 H4E0T0C0D0 nnnhhl 2:1+1 7.83 F R I L 21.32 5.84 2.80 1.35 H11 H13 H13 H13 A A A A 254 263 264 267
4 H4E0T0C0D0 nnnnnh :2+1+1 6.98 F I L L 21.32 2.80 1.35 2.45 H11 H13 H13 H16 A A A A 254 264 267 298
4 H4E0T0C0D0 lnnnnn 2+1+1 6.78 F L V L 21.32 1.35 2.00 2.45 H11 H13 H16 H16 A A A A 254 267 297 298
4 H3E0T0C1D0 nnnlnh 2:1+1 33.24 F V T K 21.32 2.00 68.90 40.76 H11 H16 H16 C17 A A A A 254 297 301 302
4 H3E0T0C1D0 lnnnnn 2+1+1 16.63 F V L K 21.32 2.00 2.45 40.76 H11 H16 H16 C17 A A A A 254 297 298 302
4 H2E0T0C2D0 lnnnnn 2+1+1 32.38 V N R D 64.94 23.28 5.84 35.48 C12 C12 H13 H23 A A A B 258 260 263 14
4 H2E0T0C2D0 lnnnnn 2+1+1 26.88 T N I W 23.21 23.28 2.80 58.25 C12 C12 H13 H18 A A A A 259 260 264 305
4 H3E0T0C1D0 llnlnn 3+1 12.07 N W G K 23.28 7.03 0.00 17.98 C12 H13 H13 H23 A A A B 260 261 262 17
4 H3E0T0C1D0 nnnlnh 2:1+1 22.84 N W I W 23.28 7.03 2.80 58.25 C12 H13 H13 H18 A A A A 260 261 264 305
4 H3E0T0C1D0 lnnlnn 3+1 7.28 N G R G 23.28 0.00 5.84 0.00 C12 H13 H13 H23 A A A B 260 262 263 13
4 H3E0T0C1D0 lnnnnn 2+1+1 16.15 N R G D 23.28 5.84 0.00 35.48 C12 H13 H23 H23 A A B B 260 263 13 14
4 H3E0T0C1D0 nnnhhl 2:1+1 19.18 N G D K 23.28 0.00 35.48 17.98 C12 H23 H23 H23 A B B B 260 13 14 17
5 H4E0T0C1D0 lnnnnnnlnn 2+2+1 15.52 W G F F K 7.03 0.00 50.48 2.09 17.98 H13 H13 H20 C21 H23 A A A A B 261 262 318 319 17
4 H3E0T0C1D0 nnnhhl 2:1+1 2.28 W G V F 7.03 0.00 0.00 2.09 H13 H13 H13 C21 A A A A 261 262 265 319
4 H3E0T0C1D0 nnnnnh :2+1+1 6.02 G V F V 0.00 0.00 2.09 21.99 H13 H13 C21 H23 A A A B 262 265 319 16
4 H3E0T0C1D0 lnnnnn 2+1+1 10.52 G F V K 0.00 2.09 21.99 17.98 H13 C21 H23 H23 A A B B 262 319 16 17
4 H4E0T0C0D0 nnnhhl 2:1+1 1.59 G R T G 0.00 5.84 0.54 0.00 H13 H13 H13 H23 A A A B 262 263 266 13
4 H4E0T0C0D0 nnnhhl 2:1+1 5.63 G V T V 0.00 0.00 0.54 21.99 H13 H13 H13 H23 A A A B 262 265 266 16
4 H4E0T0C0D0 nnnhhl 2:1+1 9.99 G G V K 0.00 0.00 21.99 17.98 H13 H23 H23 H23 A B B B 262 13 16 17
4 H4E0T0C0D0 nnnhhl 2:1+1 2.28 R T L L 5.84 0.54 1.35 1.40 H13 H13 H13 H23 A A A B 263 266 267 9
4 H4E0T0C0D0 nnnhhl 2:1+1 10.14 R L R G 5.84 1.40 33.31 0.00 H13 H23 H23 H23 A B B B 263 9 10 13
4 H4E0T0C0D0 nnnhhl 2:1+1 18.66 R R G D 5.84 33.31 0.00 35.48 H13 H23 H23 H23 A B B B 263 10 13 14
4 H4E0T0C0D0 nnnhhl 2:1+1 0.70 I V I F 2.80 0.00 0.00 0.00 H13 H13 H13 H20 A A A A 264 265 268 315
4 H4E0T0C0D0 nnnhhl 2:1+1 2.46 W I V F 7.03 2.80 0.00 0.00 H13 H13 H13 H20 A A A A 261 264 265 315
4 H4E0T0C0D0 nnnnnh :2+1+1 0.00 L V I F 0.00 0.00 0.00 0.00 H5 H13 H13 H20 A A A A 213 265 268 315
4 H3E0T0C1D0 nnnnnh :2+1+1 2.28 W V F F 7.03 0.00 0.00 2.09 H13 H13 H20 C21 A A A A 261 265 315 319
4 H4E0T0C0D0 nnnhhl 2:1+1 0.00 L V I S 0.00 0.00 0.00 0.00 H5 H13 H13 H13 A A A A 213 265 268 269
4 H4E0T0C0D0 nnnhhl 2:1+1 3.44 T L V G 0.54 1.40 11.80 0.00 H13 H23 H23 H23 A B B B 266 9 12 13
4 H4E0T0C0D0 nnnhhl 2:1+1 1.30 T L F L 0.54 1.35 1.91 1.40 H13 H13 H13 H23 A A A B 266 267 270 9
4 H4E0T0C0D0 nnnhhl 2:1+1 8.58 T V G V 0.54 11.80 0.00 21.99 H13 H23 H23 H23 A B B B 266 12 13 16
4 H4E0T0C0D0 nnnhhl 2:1+1 0.94 L I G I 1.35 0.00 2.22 0.18 H13 H13 H13 H16 A A A A 267 268 271 294
4 H4E0T0C0D0 nnnhhl 2:1+1 1.65 I L I L 2.80 1.35 0.00 2.45 H13 H13 H13 H16 A A A A 264 267 268 298
4 H4E0T0C0D0 nnnhhl 2:1+1 1.50 L I V L 1.35 0.18 2.00 2.45 H13 H16 H16 H16 A A A A 267 294 297 298
4 H4E0T0C0D0 nnnhhl 2:1+1 1.17 G V A L 2.22 0.68 0.00 1.77 H13 H13 H13 H16 A A A A 271 274 275 290
4 H4E0T0C0D0 nnnhhl 2:1+1 1.33 V A L L 0.68 0.00 2.85 1.77 H13 H13 H13 H16 A A A A 274 275 278 290
4 H4E0T0C0D0 nnnhhl 2:1+1 22.12 A L K I 0.00 2.85 80.97 4.68 H13 H13 H13 H16 A A A A 275 278 279 287
4 H4E0T0C0D0 nnnhhl 2:1+1 0.10 I A I T 0.00 0.23 0.18 0.00 H2 H16 H16 H16 A A A A 182 291 294 295
4 H4E0T0C0D0 nnnhhl 2:1+1 0.66 I I T L 0.00 0.18 0.00 2.45 H2 H16 H16 H16 A A A A 182 294 295 298
4 H4E0T0C0D0 nnnnnh :2+1+1 0.66 I I I L 0.00 0.00 0.18 2.45 H2 H13 H16 H16 A A A A 182 268 294 298
4 H4E0T0C0D0 nnnhhl 2:1+1 0.70 S T L V 0.25 0.00 2.45 0.10 H2 H16 H16 H16 A A A A 178 295 298 299
4 H4E0T0C0D0 lnnnnn 2+1+1 2.14 S L V L 0.25 2.45 0.10 5.74 H2 H16 H16 H18 A A A A 178 298 299 306
4 H4E0T0C0D0 nnnnnh :2+1+1 8.75 L S V L 28.89 0.25 0.10 5.74 H2 H2 H16 H18 A A A A 174 178 299 306
4 H4E0T0C0D0 nnnnnh :2+1+1 31.09 L V R L 28.89 0.10 89.62 5.74 H2 H16 H18 H18 A A A A 174 299 303 306
4 H4E0T0C0D0 nnnhhl 2:1+1 52.44 L R L V 28.89 89.62 5.74 85.49 H2 H18 H18 H18 A A A A 174 303 306 307
4 H3E0T0C1D0 lnnnnn 2+1+1 33.95 W W L Q 7.03 58.25 5.74 64.77 H13 H18 H18 C19 A A A A 261 305 306 309
4 H4E0T0C0D0 lnnnnn 2+1+1 32.41 L L V G 28.89 5.74 85.49 9.50 H2 H18 H18 H20 A A A A 174 306 307 311
4 H3E0T0C1D0 lnnnnn 2+1+1 21.76 W L Q G 7.03 5.74 64.77 9.50 H13 H18 C19 H20 A A A A 261 306 309 311
4 H3E0T0C1D0 nnnlnh 2:1+1 20.45 W Q G G 7.03 64.77 9.50 0.50 H13 C19 H20 H20 A A A A 261 309 311 314
4 H3E0T0C1D0 nnnnnh :2+1+1 30.70 W Q G F 7.03 64.77 0.50 50.48 H13 C19 H20 H20 A A A A 261 309 314 318
4 H3E0T0C1D0 nnnhhl 2:1+1 75.68 R D G E 133.83 64.15 0.50 104.23 C19 H20 H20 H20 A A A A 310 313 314 317
4 H4E0T0C0D0 nnnhhl 2:1+1 4.26 W G G F 7.03 9.50 0.50 0.00 H13 H20 H20 H20 A A A A 261 311 314 315
4 H4E0T0C0D0 nnnhhl 2:1+1 14.50 W G F F 7.03 0.50 0.00 50.48 H13 H20 H20 H20 A A A A 261 314 315 318
4 H3E0T0C1D0 nnnlnh 2:1+1 14.90 W F F F 7.03 0.00 50.48 2.09 H13 H20 H20 C21 A A A A 261 315 318 319
4 H4E0T0C0D0 nnnhhl 2:1+1 55.59 F K H K 50.48 17.98 53.19 100.70 H20 H23 H23 H23 A B B B 318 17 20 21
4 H3E0T0C1D0 nnnhhl 2:1+1 23.81 F V K H 2.09 21.99 17.98 53.19 C21 H23 H23 H23 A B B B 319 16 17 20
4 H2E0T0C2D0 llnlll 4 34.65 L E T L 32.55 67.38 37.28 1.40 C22 C22 H23 H23 B B B B 6 7 8 9
4 H4E0T0C0D0 lhhlhl 4 11.00 V G G V 11.80 0.00 10.22 21.99 H23 H23 H23 H23 B B B B 12 13 15 16
