# Supplementary material for: Characterizing the consensus residue specificity and surface of BCL-2 binding to BH3 ligands using the Knob-Socket model
Source: PLoS One. 2023 Feb 16;18(2):e0281463. doi: 10.1371/journal.pone.0281463 (PMC9934389; doi:10.1371/journal.pone.0281463)
Supplement: S1 File — (TGZ) [file pone.0281463.s008.tgz › BCL3_Bax_KS_files/3mk8/f3mk8.pdb]

ATOM      1  N   ASP A 172     -10.009  13.876   5.385  1.00 76.98           N  
ATOM      2  CA  ASP A 172     -11.373  13.770   5.888  1.00103.88           C  
ATOM      3  C   ASP A 172     -12.158  12.705   5.130  1.00100.34           C  
ATOM      4  O   ASP A 172     -12.630  11.733   5.718  1.00 97.61           O  
ATOM      5  CB  ASP A 172     -12.088  15.118   5.788  1.00117.30           C  
ATOM      6  CG  ASP A 172     -13.551  15.030   6.174  1.00119.85           C  
ATOM      7  OD1 ASP A 172     -13.933  14.052   6.850  1.00121.99           O  
ATOM      8  OD2 ASP A 172     -14.319  15.941   5.801  1.00105.61           O  
ATOM      9  N   GLU A 173     -12.305  12.901   3.824  1.00 93.11           N  
ATOM     10  CA  GLU A 173     -12.960  11.911   2.980  1.00 93.34           C  
ATOM     11  C   GLU A 173     -11.920  10.959   2.412  1.00 80.44           C  
ATOM     12  O   GLU A 173     -12.198   9.783   2.173  1.00 75.06           O  
ATOM     13  CB  GLU A 173     -13.743  12.584   1.853  1.00110.79           C  
ATOM     14  CG  GLU A 173     -14.425  11.604   0.912  1.00115.45           C  
ATOM     15  CD  GLU A 173     -15.191  10.520   1.650  1.00124.60           C  
ATOM     16  OE1 GLU A 173     -15.636  10.769   2.790  1.00132.07           O  
ATOM     17  OE2 GLU A 173     -15.350   9.417   1.086  1.00128.20           O  
ATOM     18  N   LEU A 174     -10.718  11.479   2.198  1.00 71.98           N  
ATOM     19  CA  LEU A 174      -9.594  10.653   1.790  1.00 79.34           C  
ATOM     20  C   LEU A 174      -9.246   9.716   2.938  1.00 70.62           C  
ATOM     21  O   LEU A 174      -8.949   8.542   2.729  1.00 67.65           O  
ATOM     22  CB  LEU A 174      -8.394  11.531   1.436  1.00 80.32           C  
ATOM     23  CG  LEU A 174      -7.254  10.867   0.662  1.00 86.75           C  
ATOM     24  CD1 LEU A 174      -7.776  10.238  -0.619  1.00 77.79           C  
ATOM     25  CD2 LEU A 174      -6.159  11.877   0.360  1.00 96.65           C  
ATOM     26  N   TYR A 175      -9.303  10.245   4.158  1.00 68.07           N  
ATOM     27  CA  TYR A 175      -8.978   9.476   5.355  1.00 66.01           C  
ATOM     28  C   TYR A 175      -9.979   8.352   5.619  1.00 62.90           C  
ATOM     29  O   TYR A 175      -9.587   7.237   5.956  1.00 68.75           O  
ATOM     30  CB  TYR A 175      -8.889  10.395   6.579  1.00 69.76           C  
ATOM     31  CG  TYR A 175      -8.593   9.667   7.874  1.00 76.35           C  
ATOM     32  CD1 TYR A 175      -7.300   9.601   8.377  1.00 78.31           C  
ATOM     33  CD2 TYR A 175      -9.608   9.047   8.592  1.00 83.56           C  
ATOM     34  CE1 TYR A 175      -7.027   8.936   9.559  1.00 64.45           C  
ATOM     35  CE2 TYR A 175      -9.343   8.379   9.773  1.00 87.58           C  
ATOM     36  CZ  TYR A 175      -8.051   8.327  10.253  1.00 70.54           C  
ATOM     37  OH  TYR A 175      -7.787   7.664  11.428  1.00 69.59           O  
ATOM     38  N   ARG A 176     -11.267   8.650   5.475  1.00 72.24           N  
ATOM     39  CA  ARG A 176     -12.310   7.663   5.742  1.00 79.19           C  
ATOM     40  C   ARG A 176     -12.222   6.469   4.800  1.00 74.81           C  
ATOM     41  O   ARG A 176     -12.356   5.320   5.222  1.00 67.01           O  
ATOM     42  CB  ARG A 176     -13.703   8.294   5.655  1.00 94.26           C  
ATOM     43  CG  ARG A 176     -14.125   9.046   6.905  1.00118.47           C  
ATOM     44  CD  ARG A 176     -15.633   9.241   6.945  1.00151.32           C  
ATOM     45  NE  ARG A 176     -16.351   7.969   6.971  1.00170.46           N  
ATOM     46  CZ  ARG A 176     -16.753   7.358   8.081  1.00180.16           C  
ATOM     47  NH1 ARG A 176     -16.510   7.902   9.266  1.00185.52           N  
ATOM     48  NH2 ARG A 176     -17.400   6.203   8.008  1.00179.93           N  
ATOM     49  N   GLN A 177     -12.006   6.752   3.521  1.00 72.91           N  
ATOM     50  CA  GLN A 177     -11.848   5.705   2.524  1.00 68.23           C  
ATOM     51  C   GLN A 177     -10.595   4.903   2.829  1.00 69.28           C  
ATOM     52  O   GLN A 177     -10.631   3.675   2.927  1.00 51.52           O  
ATOM     53  CB  GLN A 177     -11.741   6.322   1.131  1.00 68.80           C  
ATOM     54  CG  GLN A 177     -11.498   5.321   0.019  1.00 79.67           C  
ATOM     55  CD  GLN A 177     -11.411   5.984  -1.341  1.00 93.85           C  
ATOM     56  OE1 GLN A 177     -11.091   7.168  -1.448  1.00 92.75           O  
ATOM     57  NE2 GLN A 177     -11.695   5.221  -2.390  1.00 98.52           N  
ATOM     58  N   SER A 178      -9.486   5.619   2.986  1.00 64.27           N  
ATOM     59  CA  SER A 178      -8.196   5.010   3.277  1.00 38.97           C  
ATOM     60  C   SER A 178      -8.277   4.073   4.475  1.00 47.89           C  
ATOM     61  O   SER A 178      -7.797   2.941   4.422  1.00 42.43           O  
ATOM     62  CB  SER A 178      -7.147   6.093   3.525  1.00 43.32           C  
ATOM     63  OG  SER A 178      -6.948   6.879   2.363  1.00 49.57           O  
ATOM     64  N   LEU A 179      -8.889   4.548   5.555  1.00 46.66           N  
ATOM     65  CA  LEU A 179      -9.026   3.747   6.764  1.00 54.05           C  
ATOM     66  C   LEU A 179      -9.849   2.489   6.514  1.00 56.57           C  
ATOM     67  O   LEU A 179      -9.480   1.404   6.957  1.00 57.71           O  
ATOM     68  CB  LEU A 179      -9.656   4.564   7.891  1.00 53.70           C  
ATOM     69  CG  LEU A 179      -9.892   3.800   9.194  1.00 56.52           C  
ATOM     70  CD1 LEU A 179      -8.590   3.212   9.718  1.00 42.20           C  
ATOM     71  CD2 LEU A 179     -10.528   4.706  10.233  1.00 58.63           C  
ATOM     72  N   GLU A 180     -10.966   2.634   5.810  1.00 54.22           N  
ATOM     73  CA  GLU A 180     -11.813   1.486   5.514  1.00 63.65           C  
ATOM     74  C   GLU A 180     -11.023   0.429   4.757  1.00 55.63           C  
ATOM     75  O   GLU A 180     -10.998  -0.738   5.145  1.00 50.95           O  
ATOM     76  CB  GLU A 180     -13.044   1.895   4.703  1.00 67.37           C  
ATOM     77  CG  GLU A 180     -13.925   0.716   4.312  1.00 77.41           C  
ATOM     78  CD  GLU A 180     -15.158   1.134   3.538  1.00112.01           C  
ATOM     79  OE1 GLU A 180     -15.278   2.333   3.210  1.00124.79           O  
ATOM     80  OE2 GLU A 180     -16.008   0.263   3.257  1.00124.37           O  
ATOM     81  N   ILE A 181     -10.376   0.844   3.675  1.00 54.42           N  
ATOM     82  CA  ILE A 181      -9.588  -0.070   2.862  1.00 53.70           C  
ATOM     83  C   ILE A 181      -8.529  -0.770   3.699  1.00 50.07           C  
ATOM     84  O   ILE A 181      -8.321  -1.975   3.577  1.00 55.59           O  
ATOM     85  CB  ILE A 181      -8.894   0.666   1.707  1.00 47.41           C  
ATOM     86  CG1 ILE A 181      -9.929   1.172   0.702  1.00 42.82           C  
ATOM     87  CG2 ILE A 181      -7.886  -0.250   1.027  1.00 45.78           C  
ATOM     88  CD1 ILE A 181      -9.371   2.138  -0.313  1.00 60.15           C  
ATOM     89  N   ILE A 182      -7.870  -0.002   4.557  1.00 53.47           N  
ATOM     90  CA  ILE A 182      -6.745  -0.505   5.331  1.00 50.99           C  
ATOM     91  C   ILE A 182      -7.186  -1.336   6.537  1.00 54.29           C  
ATOM     92  O   ILE A 182      -6.579  -2.362   6.848  1.00 50.65           O  
ATOM     93  CB  ILE A 182      -5.813   0.646   5.757  1.00 42.77           C  
ATOM     94  CG1 ILE A 182      -5.037   1.155   4.539  1.00 37.27           C  
ATOM     95  CG2 ILE A 182      -4.860   0.194   6.849  1.00 33.79           C  
ATOM     96  CD1 ILE A 182      -4.327   2.472   4.759  1.00 38.04           C  
ATOM     97  N   SER A 183      -8.248  -0.894   7.205  1.00 43.67           N  
ATOM     98  CA  SER A 183      -8.814  -1.639   8.325  1.00 54.90           C  
ATOM     99  C   SER A 183      -9.315  -2.998   7.862  1.00 52.89           C  
ATOM    100  O   SER A 183      -9.049  -4.020   8.493  1.00 52.68           O  
ATOM    101  CB  SER A 183      -9.966  -0.865   8.965  1.00 56.63           C  
ATOM    102  OG  SER A 183      -9.500   0.302   9.617  1.00 77.73           O  
ATOM    103  N   ARG A 184     -10.050  -3.002   6.756  1.00 66.54           N  
ATOM    104  CA  ARG A 184     -10.592  -4.238   6.212  1.00 71.97           C  
ATOM    105  C   ARG A 184      -9.483  -5.224   5.861  1.00 66.66           C  
ATOM    106  O   ARG A 184      -9.599  -6.415   6.142  1.00 60.38           O  
ATOM    107  CB  ARG A 184     -11.472  -3.957   4.993  1.00 63.48           C  
ATOM    108  CG  ARG A 184     -12.770  -3.245   5.332  1.00 84.44           C  
ATOM    109  CD  ARG A 184     -13.718  -3.203   4.148  1.00 99.38           C  
ATOM    110  NE  ARG A 184     -14.958  -2.505   4.477  1.00112.87           N  
ATOM    111  CZ  ARG A 184     -16.013  -3.083   5.041  1.00128.21           C  
ATOM    112  NH1 ARG A 184     -15.983  -4.375   5.342  1.00130.30           N  
ATOM    113  NH2 ARG A 184     -17.099  -2.370   5.306  1.00140.70           N  
ATOM    114  N   TYR A 185      -8.407  -4.727   5.259  1.00 60.85           N  
ATOM    115  CA  TYR A 185      -7.307  -5.597   4.858  1.00 63.25           C  
ATOM    116  C   TYR A 185      -6.584  -6.203   6.057  1.00 63.93           C  
ATOM    117  O   TYR A 185      -6.295  -7.400   6.076  1.00 64.58           O  
ATOM    118  CB  TYR A 185      -6.312  -4.863   3.957  1.00 53.34           C  
ATOM    119  CG  TYR A 185      -5.168  -5.743   3.503  1.00 58.53           C  
ATOM    120  CD1 TYR A 185      -5.407  -6.898   2.770  1.00 60.17           C  
ATOM    121  CD2 TYR A 185      -3.851  -5.421   3.807  1.00 48.95           C  
ATOM    122  CE1 TYR A 185      -4.369  -7.708   2.354  1.00 54.32           C  
ATOM    123  CE2 TYR A 185      -2.805  -6.227   3.394  1.00 42.86           C  
ATOM    124  CZ  TYR A 185      -3.070  -7.369   2.667  1.00 50.91           C  
ATOM    125  OH  TYR A 185      -2.035  -8.174   2.252  1.00 45.33           O  
ATOM    126  N   LEU A 186      -6.289  -5.377   7.056  1.00 46.69           N  
ATOM    127  CA  LEU A 186      -5.626  -5.862   8.261  1.00 53.47           C  
ATOM    128  C   LEU A 186      -6.531  -6.792   9.070  1.00 64.22           C  
ATOM    129  O   LEU A 186      -6.064  -7.778   9.640  1.00 61.37           O  
ATOM    130  CB  LEU A 186      -5.133  -4.694   9.124  1.00 41.49           C  
ATOM    131  CG  LEU A 186      -3.681  -4.237   8.940  1.00 42.06           C  
ATOM    132  CD1 LEU A 186      -3.366  -3.899   7.486  1.00 29.76           C  
ATOM    133  CD2 LEU A 186      -3.376  -3.053   9.845  1.00 40.37           C  
ATOM    134  N   ARG A 187      -7.824  -6.483   9.111  1.00 68.27           N  
ATOM    135  CA  ARG A 187      -8.787  -7.322   9.823  1.00 76.65           C  
ATOM    136  C   ARG A 187      -9.026  -8.642   9.092  1.00 93.03           C  
ATOM    137  O   ARG A 187      -9.204  -9.686   9.720  1.00 98.24           O  
ATOM    138  CB  ARG A 187     -10.114  -6.581  10.028  1.00 74.85           C  
ATOM    139  CG  ARG A 187     -10.042  -5.424  11.015  1.00 92.97           C  
ATOM    140  CD  ARG A 187     -11.410  -4.790  11.244  1.00100.75           C  
ATOM    141  NE  ARG A 187     -12.004  -4.288  10.007  1.00118.75           N  
ATOM    142  CZ  ARG A 187     -12.904  -4.950   9.287  1.00136.14           C  
ATOM    143  NH1 ARG A 187     -13.319  -6.147   9.681  1.00144.37           N  
ATOM    144  NH2 ARG A 187     -13.391  -4.417   8.176  1.00141.40           N  
ATOM    145  N   GLU A 188      -9.029  -8.586   7.764  1.00 92.63           N  
ATOM    146  CA  GLU A 188      -9.228  -9.773   6.938  1.00 85.41           C  
ATOM    147  C   GLU A 188      -8.061 -10.745   7.082  1.00 92.81           C  
ATOM    148  O   GLU A 188      -8.258 -11.956   7.195  1.00102.45           O  
ATOM    149  CB  GLU A 188      -9.401  -9.374   5.469  1.00 89.03           C  
ATOM    150  CG  GLU A 188      -9.453 -10.540   4.497  1.00108.55           C  
ATOM    151  CD  GLU A 188      -9.449 -10.091   3.047  1.00115.85           C  
ATOM    152  OE1 GLU A 188      -9.432  -8.867   2.802  1.00 97.19           O  
ATOM    153  OE2 GLU A 188      -9.463 -10.963   2.152  1.00136.48           O  
ATOM    154  N   GLN A 189      -6.847 -10.203   7.078  1.00 90.73           N  
ATOM    155  CA  GLN A 189      -5.636 -11.004   7.213  1.00 70.00           C  
ATOM    156  C   GLN A 189      -5.471 -11.522   8.639  1.00 83.54           C  
ATOM    157  O   GLN A 189      -4.467 -12.154   8.968  1.00 81.75           O  
ATOM    158  CB  GLN A 189      -4.411 -10.177   6.813  1.00 51.84           C  
ATOM    159  CG  GLN A 189      -4.377  -9.779   5.344  1.00 60.81           C  
ATOM    160  CD  GLN A 189      -3.452 -10.652   4.519  1.00 68.59           C  
ATOM    161  OE1 GLN A 189      -3.893 -11.384   3.632  1.00 73.25           O  
ATOM    162  NE2 GLN A 189      -2.158 -10.578   4.808  1.00 60.68           N  
ATOM    163  N   ALA A 190      -6.460 -11.247   9.482  1.00 81.78           N  
ATOM    164  CA  ALA A 190      -6.442 -11.716  10.863  1.00 83.21           C  
ATOM    165  C   ALA A 190      -7.245 -13.002  11.005  1.00 91.30           C  
ATOM    166  O   ALA A 190      -8.259 -13.036  11.702  1.00 95.20           O  
ATOM    167  CB  ALA A 190      -6.983 -10.644  11.796  1.00 89.23           C  
ATOM    168  N   THR A 191      -6.785 -14.057  10.339  1.00122.80           N  
ATOM    169  CA  THR A 191      -7.444 -15.356  10.401  1.00145.20           C  
ATOM    170  C   THR A 191      -8.951 -15.226  10.232  1.00160.57           C  
ATOM    171  O   THR A 191      -9.714 -15.496  11.160  1.00189.16           O  
ATOM    172  CB  THR A 191      -7.164 -16.060  11.736  1.00156.03           C  
ATOM    173  N   GLY A 192      -9.375 -14.809   9.046  1.00140.33           N  
ATOM    174  CA  GLY A 192     -10.788 -14.627   8.767  1.00133.81           C  
ATOM    175  C   GLY A 192     -11.033 -14.243   7.323  1.00115.17           C  
ATOM    176  O   GLY A 192     -10.432 -14.819   6.418  1.00100.48           O  
ATOM    177  N   ALA A 193     -11.920 -13.270   7.122  1.00111.28           N  
ATOM    178  CA  ALA A 193     -12.268 -12.748   5.799  1.00 98.66           C  
ATOM    179  C   ALA A 193     -13.679 -12.172   5.810  1.00108.06           C  
ATOM    180  O   ALA A 193     -13.870 -10.975   6.020  1.00102.06           O  
ATOM    181  CB  ALA A 193     -12.154 -13.826   4.732  1.00104.84           C  
ATOM    182  N   SER A 202     -19.145   1.185   0.755  1.00146.30           N  
ATOM    183  CA  SER A 202     -19.326   2.628   0.849  1.00149.64           C  
ATOM    184  C   SER A 202     -18.554   3.343  -0.256  1.00147.21           C  
ATOM    185  O   SER A 202     -18.313   4.547  -0.179  1.00145.54           O  
ATOM    186  CB  SER A 202     -18.872   3.134   2.219  1.00147.77           C  
ATOM    187  OG  SER A 202     -19.378   2.314   3.257  1.00147.81           O  
ATOM    188  N   GLY A 203     -18.168   2.590  -1.281  1.00147.20           N  
ATOM    189  CA  GLY A 203     -17.421   3.141  -2.397  1.00144.30           C  
ATOM    190  C   GLY A 203     -17.106   2.103  -3.457  1.00143.51           C  
ATOM    191  O   GLY A 203     -17.072   0.905  -3.176  1.00139.10           O  
ATOM    192  N   ALA A 204     -16.874   2.567  -4.681  1.00145.33           N  
ATOM    193  CA  ALA A 204     -16.558   1.681  -5.795  1.00138.43           C  
ATOM    194  C   ALA A 204     -15.054   1.463  -5.918  1.00129.47           C  
ATOM    195  O   ALA A 204     -14.585   0.328  -5.964  1.00127.43           O  
ATOM    196  CB  ALA A 204     -17.122   2.236  -7.093  1.00141.13           C  
ATOM    197  N   THR A 205     -14.302   2.557  -5.979  1.00125.87           N  
ATOM    198  CA  THR A 205     -12.846   2.484  -6.033  1.00113.12           C  
ATOM    199  C   THR A 205     -12.308   1.686  -4.852  1.00 91.75           C  
ATOM    200  O   THR A 205     -11.303   0.984  -4.968  1.00 71.66           O  
ATOM    201  CB  THR A 205     -12.214   3.887  -6.030  1.00107.85           C  
ATOM    202  OG1 THR A 205     -12.461   4.525  -7.287  1.00 95.14           O  
ATOM    203  CG2 THR A 205     -10.713   3.798  -5.798  1.00101.31           C  
ATOM    204  N   SER A 206     -12.988   1.798  -3.715  1.00 90.32           N  
ATOM    205  CA  SER A 206     -12.628   1.037  -2.526  1.00 84.06           C  
ATOM    206  C   SER A 206     -12.722  -0.456  -2.808  1.00 86.04           C  
ATOM    207  O   SER A 206     -12.062  -1.266  -2.158  1.00 95.93           O  
ATOM    208  CB  SER A 206     -13.544   1.406  -1.357  1.00 79.43           C  
ATOM    209  OG  SER A 206     -13.449   2.786  -1.047  1.00 81.42           O  
ATOM    210  N   ARG A 207     -13.551  -0.812  -3.784  1.00 93.36           N  
ATOM    211  CA  ARG A 207     -13.739  -2.205  -4.167  1.00104.53           C  
ATOM    212  C   ARG A 207     -12.489  -2.760  -4.842  1.00 90.72           C  
ATOM    213  O   ARG A 207     -11.895  -3.726  -4.364  1.00 62.60           O  
ATOM    214  CB  ARG A 207     -14.948  -2.344  -5.097  1.00112.40           C  
ATOM    215  CG  ARG A 207     -15.336  -3.777  -5.410  1.00119.87           C  
ATOM    216  CD  ARG A 207     -16.540  -3.833  -6.338  1.00130.11           C  
ATOM    217  NE  ARG A 207     -17.068  -5.189  -6.450  1.00144.37           N  
ATOM    218  CZ  ARG A 207     -18.002  -5.693  -5.650  1.00155.00           C  
ATOM    219  NH1 ARG A 207     -18.516  -4.951  -4.680  1.00154.12           N  
ATOM    220  NH2 ARG A 207     -18.424  -6.937  -5.817  1.00162.69           N  
ATOM    221  N   LYS A 208     -12.095  -2.145  -5.953  1.00 94.10           N  
ATOM    222  CA  LYS A 208     -10.928  -2.594  -6.706  1.00 88.03           C  
ATOM    223  C   LYS A 208      -9.651  -2.421  -5.895  1.00 85.63           C  
ATOM    224  O   LYS A 208      -8.701  -3.191  -6.040  1.00 82.38           O  
ATOM    225  CB  LYS A 208     -10.811  -1.834  -8.031  1.00101.67           C  
ATOM    226  CG  LYS A 208     -12.050  -1.913  -8.908  1.00120.62           C  
ATOM    227  CD  LYS A 208     -11.788  -1.341 -10.294  1.00130.57           C  
ATOM    228  CE  LYS A 208     -10.920  -2.273 -11.126  1.00131.97           C  
ATOM    229  NZ  LYS A 208     -11.609  -3.561 -11.420  1.00139.72           N  
ATOM    230  N   ALA A 209      -9.636  -1.403  -5.041  1.00 84.81           N  
ATOM    231  CA  ALA A 209      -8.489  -1.135  -4.184  1.00 66.29           C  
ATOM    232  C   ALA A 209      -8.191  -2.331  -3.293  1.00 60.92           C  
ATOM    233  O   ALA A 209      -7.071  -2.841  -3.275  1.00 55.79           O  
ATOM    234  CB  ALA A 209      -8.740   0.103  -3.338  1.00 63.47           C  
ATOM    235  N   LEU A 210      -9.202  -2.778  -2.557  1.00 64.25           N  
ATOM    236  CA  LEU A 210      -9.038  -3.884  -1.624  1.00 63.08           C  
ATOM    237  C   LEU A 210      -8.565  -5.146  -2.336  1.00 63.72           C  
ATOM    238  O   LEU A 210      -7.754  -5.899  -1.803  1.00 66.38           O  
ATOM    239  CB  LEU A 210     -10.340  -4.144  -0.863  1.00 71.59           C  
ATOM    240  CG  LEU A 210     -10.286  -5.151   0.288  1.00 84.25           C  
ATOM    241  CD1 LEU A 210      -8.907  -5.175   0.925  1.00 81.45           C  
ATOM    242  CD2 LEU A 210     -11.339  -4.800   1.326  1.00 98.89           C  
ATOM    243  N   GLU A 211      -9.070  -5.371  -3.544  1.00 61.91           N  
ATOM    244  CA  GLU A 211      -8.653  -6.527  -4.326  1.00 68.33           C  
ATOM    245  C   GLU A 211      -7.214  -6.367  -4.800  1.00 62.85           C  
ATOM    246  O   GLU A 211      -6.429  -7.314  -4.761  1.00 60.96           O  
ATOM    247  CB  GLU A 211      -9.580  -6.747  -5.521  1.00 96.40           C  
ATOM    248  CG  GLU A 211      -9.108  -7.852  -6.450  1.00121.08           C  
ATOM    249  CD  GLU A 211      -8.720  -9.111  -5.698  1.00135.81           C  
ATOM    250  OE1 GLU A 211      -9.395  -9.442  -4.701  1.00145.04           O  
ATOM    251  OE2 GLU A 211      -7.739  -9.769  -6.104  1.00135.70           O  
ATOM    252  N   THR A 212      -6.879  -5.164  -5.253  1.00 60.69           N  
ATOM    253  CA  THR A 212      -5.513  -4.853  -5.643  1.00 55.24           C  
ATOM    254  C   THR A 212      -4.590  -5.050  -4.450  1.00 53.72           C  
ATOM    255  O   THR A 212      -3.501  -5.610  -4.575  1.00 51.05           O  
ATOM    256  CB  THR A 212      -5.381  -3.400  -6.124  1.00 56.48           C  
ATOM    257  OG1 THR A 212      -6.093  -3.232  -7.356  1.00 62.11           O  
ATOM    258  CG2 THR A 212      -3.919  -3.040  -6.338  1.00 51.22           C  
ATOM    259  N   LEU A 213      -5.045  -4.587  -3.291  1.00 57.81           N  
ATOM    260  CA  LEU A 213      -4.272  -4.679  -2.063  1.00 43.79           C  
ATOM    261  C   LEU A 213      -4.124  -6.130  -1.614  1.00 56.04           C  
ATOM    262  O   LEU A 213      -3.115  -6.504  -1.018  1.00 52.42           O  
ATOM    263  CB  LEU A 213      -4.927  -3.836  -0.966  1.00 47.35           C  
ATOM    264  CG  LEU A 213      -4.256  -3.776   0.406  1.00 41.33           C  
ATOM    265  CD1 LEU A 213      -2.760  -3.536   0.275  1.00 42.64           C  
ATOM    266  CD2 LEU A 213      -4.907  -2.698   1.259  1.00 35.32           C  
ATOM    267  N   ARG A 214      -5.134  -6.944  -1.907  1.00 64.44           N  
ATOM    268  CA  ARG A 214      -5.083  -8.368  -1.596  1.00 64.94           C  
ATOM    269  C   ARG A 214      -3.956  -9.040  -2.371  1.00 64.80           C  
ATOM    270  O   ARG A 214      -3.077  -9.675  -1.791  1.00 70.51           O  
ATOM    271  CB  ARG A 214      -6.416  -9.044  -1.929  1.00 68.45           C  
ATOM    272  CG  ARG A 214      -7.542  -8.731  -0.958  1.00 71.86           C  
ATOM    273  CD  ARG A 214      -8.791  -9.536  -1.286  1.00 85.46           C  
ATOM    274  NE  ARG A 214      -9.860  -9.314  -0.315  1.00 94.03           N  
ATOM    275  CZ  ARG A 214     -10.917  -8.538  -0.529  1.00100.39           C  
ATOM    276  NH1 ARG A 214     -11.058  -7.908  -1.688  1.00106.67           N  
ATOM    277  NH2 ARG A 214     -11.839  -8.396   0.414  1.00102.87           N  
ATOM    278  N   ARG A 215      -3.993  -8.886  -3.690  1.00 61.17           N  
ATOM    279  CA  ARG A 215      -2.997  -9.472  -4.576  1.00 65.90           C  
ATOM    280  C   ARG A 215      -1.575  -9.033  -4.223  1.00 65.68           C  
ATOM    281  O   ARG A 215      -0.739  -9.855  -3.846  1.00 69.31           O  
ATOM    282  CB  ARG A 215      -3.311  -9.092  -6.023  1.00 77.28           C  
ATOM    283  CG  ARG A 215      -2.520  -9.851  -7.071  1.00 79.89           C  
ATOM    284  CD  ARG A 215      -2.279  -8.960  -8.273  1.00 77.28           C  
ATOM    285  NE  ARG A 215      -3.364  -8.000  -8.449  1.00 78.42           N  
ATOM    286  CZ  ARG A 215      -3.230  -6.826  -9.057  1.00 73.85           C  
ATOM    287  NH1 ARG A 215      -2.052  -6.462  -9.546  1.00 79.92           N  
ATOM    288  NH2 ARG A 215      -4.271  -6.012  -9.169  1.00 64.41           N  
ATOM    289  N   VAL A 216      -1.305  -7.737  -4.346  1.00 64.44           N  
ATOM    290  CA  VAL A 216       0.039  -7.206  -4.121  1.00 64.45           C  
ATOM    291  C   VAL A 216       0.507  -7.365  -2.676  1.00 56.04           C  
ATOM    292  O   VAL A 216       1.677  -7.657  -2.422  1.00 58.85           O  
ATOM    293  CB  VAL A 216       0.139  -5.717  -4.519  1.00 57.33           C  
ATOM    294  CG1 VAL A 216       1.462  -5.127  -4.053  1.00 55.48           C  
ATOM    295  CG2 VAL A 216      -0.022  -5.556  -6.023  1.00 62.57           C  
ATOM    296  N   GLY A 217      -0.412  -7.176  -1.734  1.00 59.17           N  
ATOM    297  CA  GLY A 217      -0.086  -7.244  -0.321  1.00 52.44           C  
ATOM    298  C   GLY A 217       0.353  -8.621   0.134  1.00 58.29           C  
ATOM    299  O   GLY A 217       1.340  -8.760   0.855  1.00 58.80           O  
ATOM    300  N   ASP A 218      -0.385  -9.643  -0.281  1.00 67.31           N  
ATOM    301  CA  ASP A 218      -0.039 -11.014   0.069  1.00 72.17           C  
ATOM    302  C   ASP A 218       1.318 -11.369  -0.524  1.00 79.43           C  
ATOM    303  O   ASP A 218       2.126 -12.048   0.110  1.00 83.04           O  
ATOM    304  CB  ASP A 218      -1.112 -11.985  -0.429  1.00 69.00           C  
ATOM    305  CG  ASP A 218      -2.482 -11.684   0.148  1.00 84.91           C  
ATOM    306  OD1 ASP A 218      -2.584 -10.773   0.995  1.00 86.54           O  
ATOM    307  OD2 ASP A 218      -3.456 -12.358  -0.247  1.00104.50           O  
ATOM    308  N   GLY A 219       1.563 -10.895  -1.741  1.00 70.21           N  
ATOM    309  CA  GLY A 219       2.822 -11.141  -2.417  1.00 66.05           C  
ATOM    310  C   GLY A 219       4.013 -10.633  -1.628  1.00 74.72           C  
ATOM    311  O   GLY A 219       4.979 -11.363  -1.411  1.00 78.03           O  
ATOM    312  N   VAL A 220       3.939  -9.378  -1.195  1.00 61.76           N  
ATOM    313  CA  VAL A 220       5.030  -8.758  -0.452  1.00 66.36           C  
ATOM    314  C   VAL A 220       5.400  -9.550   0.801  1.00 63.46           C  
ATOM    315  O   VAL A 220       6.580  -9.746   1.094  1.00 71.27           O  
ATOM    316  CB  VAL A 220       4.686  -7.311  -0.044  1.00 60.98           C  
ATOM    317  CG1 VAL A 220       5.789  -6.728   0.827  1.00 44.74           C  
ATOM    318  CG2 VAL A 220       4.465  -6.451  -1.278  1.00 54.73           C  
ATOM    319  N   GLN A 221       4.391 -10.006   1.534  1.00 60.79           N  
ATOM    320  CA  GLN A 221       4.616 -10.726   2.783  1.00 70.33           C  
ATOM    321  C   GLN A 221       5.318 -12.060   2.553  1.00 71.50           C  
ATOM    322  O   GLN A 221       6.255 -12.410   3.268  1.00 74.59           O  
ATOM    323  CB  GLN A 221       3.299 -10.937   3.528  1.00 62.92           C  
ATOM    324  CG  GLN A 221       2.692  -9.655   4.072  1.00 59.66           C  
ATOM    325  CD  GLN A 221       1.341  -9.882   4.716  1.00 68.32           C  
ATOM    326  OE1 GLN A 221       0.479 -10.555   4.155  1.00 96.71           O  
ATOM    327  NE2 GLN A 221       1.149  -9.318   5.901  1.00 79.71           N  
ATOM    328  N   ARG A 222       4.855 -12.804   1.555  1.00 75.61           N  
ATOM    329  CA  ARG A 222       5.516 -14.037   1.149  1.00 85.99           C  
ATOM    330  C   ARG A 222       6.953 -13.747   0.734  1.00 88.75           C  
ATOM    331  O   ARG A 222       7.894 -14.358   1.240  1.00 91.05           O  
ATOM    332  CB  ARG A 222       4.758 -14.690  -0.007  1.00 99.64           C  
ATOM    333  CG  ARG A 222       3.690 -15.682   0.425  1.00112.20           C  
ATOM    334  CD  ARG A 222       2.460 -15.593  -0.464  1.00116.58           C  
ATOM    335  NE  ARG A 222       2.799 -15.325  -1.858  1.00121.06           N  
ATOM    336  CZ  ARG A 222       1.916 -14.964  -2.783  1.00121.62           C  
ATOM    337  NH1 ARG A 222       0.636 -14.826  -2.461  1.00120.86           N  
ATOM    338  NH2 ARG A 222       2.310 -14.737  -4.029  1.00116.81           N  
ATOM    339  N   ASN A 223       7.112 -12.799  -0.185  1.00 80.87           N  
ATOM    340  CA  ASN A 223       8.419 -12.458  -0.736  1.00 75.86           C  
ATOM    341  C   ASN A 223       9.432 -11.959   0.293  1.00 79.42           C  
ATOM    342  O   ASN A 223      10.634 -11.949   0.030  1.00 81.22           O  
ATOM    343  CB  ASN A 223       8.275 -11.427  -1.860  1.00 76.20           C  
ATOM    344  CG  ASN A 223       7.652 -12.012  -3.114  1.00 90.71           C  
ATOM    345  OD1 ASN A 223       7.240 -13.172  -3.135  1.00 94.39           O  
ATOM    346  ND2 ASN A 223       7.582 -11.208  -4.169  1.00 91.03           N  
ATOM    347  N   HIS A 224       8.954 -11.542   1.461  1.00 70.03           N  
ATOM    348  CA  HIS A 224       9.844 -11.019   2.494  1.00 73.34           C  
ATOM    349  C   HIS A 224       9.470 -11.523   3.885  1.00 74.09           C  
ATOM    350  O   HIS A 224       9.636 -10.813   4.875  1.00 65.61           O  
ATOM    351  CB  HIS A 224       9.849  -9.489   2.475  1.00 71.71           C  
ATOM    352  CG  HIS A 224       9.996  -8.901   1.105  1.00 57.63           C  
ATOM    353  ND1 HIS A 224       8.917  -8.648   0.286  1.00 60.99           N  
ATOM    354  CD2 HIS A 224      11.095  -8.516   0.412  1.00 70.35           C  
ATOM    355  CE1 HIS A 224       9.345  -8.132  -0.854  1.00 59.43           C  
ATOM    356  NE2 HIS A 224      10.662  -8.042  -0.803  1.00 75.32           N  
ATOM    357  N   GLU A 225       8.975 -12.755   3.953  1.00 95.15           N  
ATOM    358  CA  GLU A 225       8.531 -13.343   5.214  1.00 88.90           C  
ATOM    359  C   GLU A 225       9.647 -13.404   6.254  1.00 94.32           C  
ATOM    360  O   GLU A 225       9.387 -13.558   7.448  1.00115.80           O  
ATOM    361  CB  GLU A 225       7.952 -14.741   4.976  1.00101.41           C  
ATOM    362  CG  GLU A 225       7.472 -15.440   6.237  1.00123.27           C  
ATOM    363  CD  GLU A 225       6.661 -16.683   5.939  1.00148.34           C  
ATOM    364  OE1 GLU A 225       6.160 -16.804   4.801  1.00155.99           O  
ATOM    365  OE2 GLU A 225       6.520 -17.537   6.840  1.00157.91           O  
ATOM    366  N   THR A 226      10.888 -13.282   5.799  1.00 90.99           N  
ATOM    367  CA  THR A 226      12.032 -13.327   6.703  1.00 94.14           C  
ATOM    368  C   THR A 226      12.555 -11.924   7.007  1.00 77.71           C  
ATOM    369  O   THR A 226      12.901 -11.617   8.146  1.00104.12           O  
ATOM    370  CB  THR A 226      13.165 -14.206   6.141  1.00103.41           C  
ATOM    371  OG1 THR A 226      12.685 -15.545   5.962  1.00 99.18           O  
ATOM    372  CG2 THR A 226      14.349 -14.224   7.094  1.00109.13           C  
ATOM    373  N   ALA A 227      12.606 -11.077   5.985  1.00 81.40           N  
ATOM    374  CA  ALA A 227      13.025  -9.692   6.164  1.00 82.01           C  
ATOM    375  C   ALA A 227      12.065  -8.961   7.096  1.00 87.11           C  
ATOM    376  O   ALA A 227      12.474  -8.107   7.883  1.00 92.18           O  
ATOM    377  CB  ALA A 227      13.104  -8.982   4.822  1.00 73.24           C  
ATOM    378  N   PHE A 228      10.786  -9.306   6.999  1.00 74.50           N  
ATOM    379  CA  PHE A 228       9.754  -8.697   7.828  1.00 78.36           C  
ATOM    380  C   PHE A 228       9.846  -9.182   9.266  1.00 87.24           C  
ATOM    381  O   PHE A 228       9.638  -8.414  10.207  1.00 78.51           O  
ATOM    382  CB  PHE A 228       8.368  -9.010   7.263  1.00 80.04           C  
ATOM    383  CG  PHE A 228       7.862  -7.982   6.295  1.00 67.61           C  
ATOM    384  CD1 PHE A 228       8.736  -7.116   5.658  1.00 69.52           C  
ATOM    385  CD2 PHE A 228       6.511  -7.893   6.008  1.00 68.96           C  
ATOM    386  CE1 PHE A 228       8.268  -6.171   4.765  1.00 70.13           C  
ATOM    387  CE2 PHE A 228       6.038  -6.954   5.114  1.00 55.86           C  
ATOM    388  CZ  PHE A 228       6.917  -6.091   4.492  1.00 58.49           C  
ATOM    389  N   GLN A 229      10.152 -10.464   9.432  1.00 74.66           N  
ATOM    390  CA  GLN A 229      10.283 -11.043  10.760  1.00 70.90           C  
ATOM    391  C   GLN A 229      11.471 -10.418  11.477  1.00 80.65           C  
ATOM    392  O   GLN A 229      11.470 -10.274  12.699  1.00 73.71           O  
ATOM    393  CB  GLN A 229      10.450 -12.560  10.672  1.00 73.50           C  
ATOM    394  CG  GLN A 229      10.222 -13.278  11.989  1.00106.19           C  
ATOM    395  CD  GLN A 229       8.792 -13.150  12.481  1.00131.29           C  
ATOM    396  OE1 GLN A 229       7.843 -13.356  11.723  1.00134.62           O  
ATOM    397  NE2 GLN A 229       8.632 -12.812  13.754  1.00143.80           N  
ATOM    398  N   GLY A 230      12.483 -10.040  10.704  1.00 91.28           N  
ATOM    399  CA  GLY A 230      13.667  -9.400  11.245  1.00100.38           C  
ATOM    400  C   GLY A 230      13.364  -8.016  11.784  1.00 90.94           C  
ATOM    401  O   GLY A 230      13.995  -7.555  12.733  1.00 90.61           O  
ATOM    402  N   MET A 231      12.394  -7.349  11.169  1.00 76.77           N  
ATOM    403  CA  MET A 231      11.958  -6.040  11.635  1.00 75.80           C  
ATOM    404  C   MET A 231      11.104  -6.197  12.880  1.00 79.98           C  
ATOM    405  O   MET A 231      11.296  -5.498  13.875  1.00 71.30           O  
ATOM    406  CB  MET A 231      11.147  -5.333  10.555  1.00 64.99           C  
ATOM    407  CG  MET A 231      11.960  -4.799   9.400  1.00 68.67           C  
ATOM    408  SD  MET A 231      10.919  -3.754   8.379  1.00 71.75           S  
ATOM    409  CE  MET A 231      10.042  -2.848   9.647  1.00 62.00           C  
ATOM    410  N   LEU A 232      10.156  -7.124  12.807  1.00 76.71           N  
ATOM    411  CA  LEU A 232       9.250  -7.405  13.910  1.00 73.69           C  
ATOM    412  C   LEU A 232      10.021  -7.724  15.192  1.00 86.95           C  
ATOM    413  O   LEU A 232       9.634  -7.291  16.277  1.00 87.38           O  
ATOM    414  CB  LEU A 232       8.319  -8.559  13.532  1.00 66.66           C  
ATOM    415  CG  LEU A 232       7.117  -8.869  14.425  1.00 92.14           C  
ATOM    416  CD1 LEU A 232       6.358  -7.601  14.783  1.00 87.82           C  
ATOM    417  CD2 LEU A 232       6.200  -9.871  13.738  1.00 94.08           C  
ATOM    418  N   ARG A 233      11.115  -8.469  15.059  1.00 98.66           N  
ATOM    419  CA  ARG A 233      11.939  -8.841  16.210  1.00109.30           C  
ATOM    420  C   ARG A 233      12.701  -7.651  16.797  1.00114.18           C  
ATOM    421  O   ARG A 233      12.578  -7.356  17.986  1.00128.17           O  
ATOM    422  CB  ARG A 233      12.912  -9.968  15.843  1.00130.64           C  
ATOM    423  CG  ARG A 233      13.861 -10.362  16.971  1.00145.13           C  
ATOM    424  CD  ARG A 233      14.702 -11.580  16.610  1.00156.77           C  
ATOM    425  NE  ARG A 233      13.892 -12.785  16.449  1.00161.25           N  
ATOM    426  CZ  ARG A 233      13.561 -13.313  15.275  1.00157.04           C  
ATOM    427  NH1 ARG A 233      13.975 -12.747  14.150  1.00158.13           N  
ATOM    428  NH2 ARG A 233      12.819 -14.410  15.225  1.00154.41           N  
ATOM    429  N   LYS A 234      13.487  -6.973  15.965  1.00104.53           N  
ATOM    430  CA  LYS A 234      14.286  -5.837  16.423  1.00130.31           C  
ATOM    431  C   LYS A 234      13.403  -4.679  16.885  1.00133.31           C  
ATOM    432  O   LYS A 234      13.877  -3.740  17.524  1.00134.09           O  
ATOM    433  CB  LYS A 234      15.254  -5.372  15.329  1.00140.90           C  
ATOM    434  CG  LYS A 234      16.188  -4.238  15.748  1.00152.02           C  
ATOM    435  CD  LYS A 234      16.958  -4.580  17.017  1.00161.38           C  
ATOM    436  CE  LYS A 234      18.034  -3.542  17.318  1.00165.74           C  
ATOM    437  NZ  LYS A 234      17.471  -2.186  17.567  1.00162.10           N  
ATOM    438  N   LEU A 235      12.118  -4.751  16.557  1.00127.62           N  
ATOM    439  CA  LEU A 235      11.155  -3.768  17.036  1.00115.17           C  
ATOM    440  C   LEU A 235      10.458  -4.264  18.296  1.00121.92           C  
ATOM    441  O   LEU A 235      10.226  -3.494  19.227  1.00126.64           O  
ATOM    442  CB  LEU A 235      10.118  -3.447  15.957  1.00 97.95           C  
ATOM    443  CG  LEU A 235      10.457  -2.302  15.003  1.00 85.01           C  
ATOM    444  CD1 LEU A 235       9.306  -2.049  14.047  1.00 57.03           C  
ATOM    445  CD2 LEU A 235      10.776  -1.052  15.792  1.00 88.84           C  
ATOM    446  N   ASP A 236      10.137  -5.554  18.315  1.00122.11           N  
ATOM    447  CA  ASP A 236       9.417  -6.166  19.428  1.00127.53           C  
ATOM    448  C   ASP A 236       8.082  -5.469  19.670  1.00128.72           C  
ATOM    449  O   ASP A 236       8.009  -4.243  19.731  1.00129.06           O  
ATOM    450  CB  ASP A 236      10.269  -6.159  20.699  1.00134.92           C  
ATOM    451  N   ILE A 237       7.023  -6.259  19.807  1.00129.35           N  
ATOM    452  CA  ILE A 237       5.678  -5.705  19.896  1.00117.10           C  
ATOM    453  C   ILE A 237       4.777  -6.521  20.817  1.00123.36           C  
ATOM    454  O   ILE A 237       4.319  -7.605  20.455  1.00124.75           O  
ATOM    455  CB  ILE A 237       5.033  -5.600  18.498  1.00 94.71           C  
ATOM    456  CG1 ILE A 237       5.738  -4.525  17.668  1.00 79.45           C  
ATOM    457  CG2 ILE A 237       3.548  -5.298  18.612  1.00 91.40           C  
ATOM    458  CD1 ILE A 237       5.044  -4.204  16.365  1.00 62.44           C  
ATOM    459  N   LYS A 238       4.527  -5.993  22.011  1.00138.59           N  
ATOM    460  CA  LYS A 238       3.647  -6.654  22.965  1.00136.36           C  
ATOM    461  C   LYS A 238       2.364  -5.861  23.189  1.00141.32           C  
ATOM    462  O   LYS A 238       1.279  -6.413  23.096  1.00160.08           O  
ATOM    463  CB  LYS A 238       4.361  -6.898  24.296  1.00125.46           C  
ATOM    464  CG  LYS A 238       3.545  -7.701  25.303  1.00126.63           C  
ATOM    465  CD  LYS A 238       4.348  -7.964  26.568  1.00136.28           C  
ATOM    466  CE  LYS A 238       3.536  -8.720  27.608  1.00133.60           C  
ATOM    467  NZ  LYS A 238       4.330  -8.962  28.844  1.00127.54           N  
ATOM    468  N   ASN A 239       2.484  -4.569  23.475  1.00120.85           N  
ATOM    469  CA  ASN A 239       1.306  -3.760  23.787  1.00105.35           C  
ATOM    470  C   ASN A 239       1.059  -2.610  22.813  1.00104.07           C  
ATOM    471  O   ASN A 239       1.733  -2.493  21.790  1.00104.05           O  
ATOM    472  CB  ASN A 239       1.386  -3.233  25.220  1.00103.69           C  
ATOM    473  CG  ASN A 239       2.670  -2.476  25.489  1.00100.78           C  
ATOM    474  OD1 ASN A 239       3.177  -1.763  24.624  1.00 96.39           O  
ATOM    475  ND2 ASN A 239       3.203  -2.628  26.695  1.00101.85           N  
ATOM    476  N   GLU A 240       0.087  -1.766  23.141  1.00106.38           N  
ATOM    477  CA  GLU A 240      -0.277  -0.646  22.279  1.00111.84           C  
ATOM    478  C   GLU A 240       0.744   0.484  22.368  1.00 97.75           C  
ATOM    479  O   GLU A 240       0.801   1.348  21.494  1.00 99.93           O  
ATOM    480  CB  GLU A 240      -1.676  -0.128  22.618  1.00129.82           C  
ATOM    481  CG  GLU A 240      -2.238   0.837  21.585  1.00137.80           C  
ATOM    482  CD  GLU A 240      -3.611   1.360  21.955  1.00150.92           C  
ATOM    483  OE1 GLU A 240      -4.133   0.964  23.018  1.00167.71           O  
ATOM    484  OE2 GLU A 240      -4.168   2.168  21.182  1.00142.89           O  
ATOM    485  N   ASP A 241       1.544   0.479  23.429  1.00 92.81           N  
ATOM    486  CA  ASP A 241       2.635   1.439  23.551  1.00102.94           C  
ATOM    487  C   ASP A 241       3.662   1.193  22.453  1.00 97.74           C  
ATOM    488  O   ASP A 241       4.286   2.127  21.951  1.00104.20           O  
ATOM    489  CB  ASP A 241       3.292   1.354  24.930  1.00122.48           C  
ATOM    490  CG  ASP A 241       2.607   2.236  25.957  1.00133.07           C  
ATOM    491  OD1 ASP A 241       1.835   3.132  25.553  1.00127.27           O  
ATOM    492  OD2 ASP A 241       2.847   2.040  27.168  1.00139.85           O  
ATOM    493  N   ASP A 242       3.828  -0.073  22.081  1.00 85.16           N  
ATOM    494  CA  ASP A 242       4.715  -0.442  20.985  1.00 89.22           C  
ATOM    495  C   ASP A 242       4.139   0.037  19.664  1.00 84.78           C  
ATOM    496  O   ASP A 242       4.836   0.642  18.849  1.00 84.48           O  
ATOM    497  CB  ASP A 242       4.904  -1.959  20.933  1.00 95.81           C  
ATOM    498  CG  ASP A 242       5.672  -2.491  22.120  1.00104.13           C  
ATOM    499  OD1 ASP A 242       6.162  -1.671  22.918  1.00 95.18           O  
ATOM    500  OD2 ASP A 242       5.787  -3.724  22.259  1.00124.30           O  
ATOM    501  N   VAL A 243       2.857  -0.240  19.462  1.00 79.67           N  
ATOM    502  CA  VAL A 243       2.178   0.093  18.217  1.00 80.68           C  
ATOM    503  C   VAL A 243       2.274   1.581  17.893  1.00 76.50           C  
ATOM    504  O   VAL A 243       2.388   1.964  16.730  1.00 70.61           O  
ATOM    505  CB  VAL A 243       0.697  -0.328  18.263  1.00 72.09           C  
ATOM    506  CG1 VAL A 243       0.052  -0.144  16.902  1.00 44.92           C  
ATOM    507  CG2 VAL A 243       0.574  -1.772  18.726  1.00 87.14           C  
ATOM    508  N   LYS A 244       2.232   2.416  18.926  1.00 85.61           N  
ATOM    509  CA  LYS A 244       2.301   3.862  18.741  1.00 91.81           C  
ATOM    510  C   LYS A 244       3.723   4.319  18.433  1.00 97.14           C  
ATOM    511  O   LYS A 244       3.937   5.420  17.926  1.00109.14           O  
ATOM    512  CB  LYS A 244       1.756   4.586  19.974  1.00 99.62           C  
ATOM    513  CG  LYS A 244       0.292   4.284  20.263  1.00115.57           C  
ATOM    514  CD  LYS A 244      -0.136   4.816  21.622  1.00126.57           C  
ATOM    515  CE  LYS A 244      -1.577   4.438  21.930  1.00118.37           C  
ATOM    516  NZ  LYS A 244      -2.008   4.915  23.274  1.00112.46           N  
ATOM    517  N   SER A 245       4.695   3.466  18.742  1.00 98.54           N  
ATOM    518  CA  SER A 245       6.091   3.751  18.432  1.00 97.23           C  
ATOM    519  C   SER A 245       6.411   3.362  16.995  1.00 71.14           C  
ATOM    520  O   SER A 245       7.191   4.033  16.319  1.00 88.46           O  
ATOM    521  CB  SER A 245       7.023   3.018  19.399  1.00113.37           C  
ATOM    522  OG  SER A 245       6.967   3.591  20.694  1.00124.65           O  
ATOM    523  N   LEU A 246       5.805   2.276  16.529  1.00 59.59           N  
ATOM    524  CA  LEU A 246       5.982   1.845  15.149  1.00 65.17           C  
ATOM    525  C   LEU A 246       5.415   2.894  14.197  1.00 66.52           C  
ATOM    526  O   LEU A 246       5.700   2.885  13.001  1.00 65.08           O  
ATOM    527  CB  LEU A 246       5.329   0.480  14.915  1.00 51.83           C  
ATOM    528  CG  LEU A 246       5.533  -0.160  13.540  1.00 75.70           C  
ATOM    529  CD1 LEU A 246       6.874   0.243  12.946  1.00 87.56           C  
ATOM    530  CD2 LEU A 246       5.442  -1.673  13.645  1.00 90.59           C  
ATOM    531  N   SER A 247       4.619   3.806  14.741  1.00 72.05           N  
ATOM    532  CA  SER A 247       4.089   4.918  13.962  1.00 93.64           C  
ATOM    533  C   SER A 247       5.222   5.841  13.535  1.00 97.52           C  
ATOM    534  O   SER A 247       5.361   6.171  12.357  1.00 95.99           O  
ATOM    535  CB  SER A 247       3.065   5.706  14.781  1.00 99.10           C  
ATOM    536  OG  SER A 247       2.064   4.856  15.308  1.00 99.93           O  
ATOM    537  N   ARG A 248       6.033   6.250  14.504  1.00100.42           N  
ATOM    538  CA  ARG A 248       7.129   7.178  14.252  1.00106.52           C  
ATOM    539  C   ARG A 248       8.180   6.569  13.330  1.00 96.02           C  
ATOM    540  O   ARG A 248       8.941   7.286  12.682  1.00100.76           O  
ATOM    541  CB  ARG A 248       7.760   7.624  15.572  1.00122.61           C  
ATOM    542  CG  ARG A 248       6.741   8.073  16.606  1.00136.50           C  
ATOM    543  CD  ARG A 248       7.392   8.828  17.752  1.00156.18           C  
ATOM    544  NE  ARG A 248       6.399   9.317  18.704  1.00167.43           N  
ATOM    545  CZ  ARG A 248       5.600  10.355  18.479  1.00173.69           C  
ATOM    546  NH1 ARG A 248       4.725  10.733  19.401  1.00177.43           N  
ATOM    547  NH2 ARG A 248       5.674  11.016  17.333  1.00174.81           N  
ATOM    548  N   VAL A 249       8.215   5.241  13.277  1.00 91.25           N  
ATOM    549  CA  VAL A 249       9.107   4.532  12.367  1.00 86.55           C  
ATOM    550  C   VAL A 249       8.617   4.676  10.935  1.00 81.75           C  
ATOM    551  O   VAL A 249       9.388   4.992  10.028  1.00 90.98           O  
ATOM    552  CB  VAL A 249       9.180   3.033  12.704  1.00 98.66           C  
ATOM    553  CG1 VAL A 249       9.791   2.258  11.543  1.00 99.70           C  
ATOM    554  CG2 VAL A 249       9.969   2.810  13.982  1.00106.53           C  
ATOM    555  N   MET A 250       7.325   4.436  10.742  1.00 75.14           N  
ATOM    556  CA  MET A 250       6.715   4.514   9.422  1.00 71.70           C  
ATOM    557  C   MET A 250       6.781   5.927   8.855  1.00 66.12           C  
ATOM    558  O   MET A 250       7.022   6.115   7.664  1.00 52.03           O  
ATOM    559  CB  MET A 250       5.263   4.036   9.476  1.00 71.19           C  
ATOM    560  CG  MET A 250       5.107   2.579   9.875  1.00 76.45           C  
ATOM    561  SD  MET A 250       3.416   1.989   9.680  1.00 78.46           S  
ATOM    562  CE  MET A 250       2.578   2.960  10.931  1.00 65.13           C  
ATOM    563  N   ILE A 251       6.565   6.919   9.712  1.00 71.72           N  
ATOM    564  CA  ILE A 251       6.616   8.312   9.286  1.00 86.29           C  
ATOM    565  C   ILE A 251       7.998   8.663   8.742  1.00 81.72           C  
ATOM    566  O   ILE A 251       8.137   9.536   7.886  1.00 79.99           O  
ATOM    567  CB  ILE A 251       6.260   9.269  10.440  1.00102.86           C  
ATOM    568  CG1 ILE A 251       4.858   8.965  10.968  1.00103.60           C  
ATOM    569  CG2 ILE A 251       6.354  10.717   9.983  1.00107.17           C  
ATOM    570  CD1 ILE A 251       4.415   9.876  12.091  1.00109.13           C  
ATOM    571  N   HIS A 252       9.015   7.967   9.237  1.00 80.07           N  
ATOM    572  CA  HIS A 252      10.389   8.212   8.816  1.00 96.19           C  
ATOM    573  C   HIS A 252      10.697   7.524   7.490  1.00 89.70           C  
ATOM    574  O   HIS A 252      11.651   7.879   6.803  1.00 95.79           O  
ATOM    575  CB  HIS A 252      11.363   7.744   9.896  1.00122.11           C  
ATOM    576  CG  HIS A 252      12.800   7.964   9.546  1.00156.39           C  
ATOM    577  ND1 HIS A 252      13.345   9.222   9.395  1.00175.74           N  
ATOM    578  CD2 HIS A 252      13.808   7.088   9.327  1.00171.18           C  
ATOM    579  CE1 HIS A 252      14.626   9.110   9.093  1.00186.43           C  
ATOM    580  NE2 HIS A 252      14.932   7.826   9.049  1.00184.68           N  
ATOM    581  N   VAL A 253       9.880   6.536   7.141  1.00 92.92           N  
ATOM    582  CA  VAL A 253      10.034   5.817   5.881  1.00 92.13           C  
ATOM    583  C   VAL A 253      10.146   6.786   4.705  1.00 88.59           C  
ATOM    584  O   VAL A 253      10.964   6.590   3.803  1.00 89.34           O  
ATOM    585  CB  VAL A 253       8.852   4.856   5.641  1.00 80.80           C  
ATOM    586  CG1 VAL A 253       8.957   4.208   4.267  1.00 81.71           C  
ATOM    587  CG2 VAL A 253       8.809   3.797   6.737  1.00 80.07           C  
ATOM    588  N   PHE A 254       9.330   7.836   4.727  1.00 76.36           N  
ATOM    589  CA  PHE A 254       9.329   8.822   3.652  1.00 77.72           C  
ATOM    590  C   PHE A 254      10.232  10.007   3.971  1.00 97.70           C  
ATOM    591  O   PHE A 254       9.945  11.135   3.573  1.00107.02           O  
ATOM    592  CB  PHE A 254       7.905   9.308   3.383  1.00 70.88           C  
ATOM    593  CG  PHE A 254       6.975   8.229   2.906  1.00 62.72           C  
ATOM    594  CD1 PHE A 254       6.924   7.885   1.568  1.00 56.14           C  
ATOM    595  CD2 PHE A 254       6.161   7.554   3.797  1.00 60.19           C  
ATOM    596  CE1 PHE A 254       6.077   6.892   1.126  1.00 78.91           C  
ATOM    597  CE2 PHE A 254       5.310   6.559   3.362  1.00 58.98           C  
ATOM    598  CZ  PHE A 254       5.268   6.226   2.022  1.00 78.78           C  
ATOM    599  N   SER A 255      11.328   9.754   4.680  1.00108.02           N  
ATOM    600  CA  SER A 255      12.235  10.833   5.063  1.00119.02           C  
ATOM    601  C   SER A 255      13.227  11.159   3.948  1.00116.50           C  
ATOM    602  O   SER A 255      13.624  12.311   3.781  1.00125.84           O  
ATOM    603  CB  SER A 255      12.970  10.506   6.367  1.00130.67           C  
ATOM    604  OG  SER A 255      14.236   9.925   6.124  1.00144.49           O  
ATOM    605  N   ASP A 256      13.616  10.146   3.181  1.00110.23           N  
ATOM    606  CA  ASP A 256      14.520  10.345   2.052  1.00109.27           C  
ATOM    607  C   ASP A 256      13.842  11.121   0.928  1.00122.64           C  
ATOM    608  O   ASP A 256      14.354  11.186  -0.191  1.00130.50           O  
ATOM    609  CB  ASP A 256      15.025   8.999   1.533  1.00105.44           C  
ATOM    610  CG  ASP A 256      13.921   7.973   1.418  1.00 96.83           C  
ATOM    611  OD1 ASP A 256      12.739   8.374   1.426  1.00108.00           O  
ATOM    612  OD2 ASP A 256      14.235   6.769   1.326  1.00 95.87           O  
ATOM    613  N   GLY A 257      12.687  11.705   1.229  1.00126.43           N  
ATOM    614  CA  GLY A 257      11.949  12.493   0.260  1.00135.38           C  
ATOM    615  C   GLY A 257      11.375  11.656  -0.865  1.00125.79           C  
ATOM    616  O   GLY A 257      10.729  12.180  -1.773  1.00141.97           O  
ATOM    617  N   VAL A 258      11.609  10.349  -0.804  1.00102.60           N  
ATOM    618  CA  VAL A 258      11.122   9.432  -1.829  1.00 96.13           C  
ATOM    619  C   VAL A 258       9.776   8.829  -1.444  1.00 90.38           C  
ATOM    620  O   VAL A 258       9.635   8.220  -0.384  1.00 82.03           O  
ATOM    621  CB  VAL A 258      12.127   8.295  -2.092  1.00 97.06           C  
ATOM    622  CG1 VAL A 258      11.492   7.213  -2.952  1.00 79.31           C  
ATOM    623  CG2 VAL A 258      13.386   8.840  -2.750  1.00113.19           C  
ATOM    624  N   THR A 259       8.789   9.005  -2.315  1.00 95.71           N  
ATOM    625  CA  THR A 259       7.452   8.476  -2.080  1.00 81.17           C  
ATOM    626  C   THR A 259       6.934   7.761  -3.321  1.00 78.20           C  
ATOM    627  O   THR A 259       6.915   8.328  -4.413  1.00 73.66           O  
ATOM    628  CB  THR A 259       6.462   9.590  -1.701  1.00 68.86           C  
ATOM    629  OG1 THR A 259       6.913  10.248  -0.510  1.00 74.03           O  
ATOM    630  CG2 THR A 259       5.074   9.013  -1.465  1.00 53.04           C  
ATOM    631  N   ASN A 260       6.516   6.514  -3.147  1.00 66.80           N  
ATOM    632  CA  ASN A 260       5.994   5.728  -4.254  1.00 54.29           C  
ATOM    633  C   ASN A 260       5.031   4.655  -3.771  1.00 56.52           C  
ATOM    634  O   ASN A 260       4.894   4.426  -2.571  1.00 60.28           O  
ATOM    635  CB  ASN A 260       7.138   5.090  -5.039  1.00 52.99           C  
ATOM    636  CG  ASN A 260       7.984   4.172  -4.185  1.00 59.42           C  
ATOM    637  OD1 ASN A 260       7.507   3.154  -3.685  1.00 62.87           O  
ATOM    638  ND2 ASN A 260       9.250   4.529  -4.013  1.00 50.54           N  
ATOM    639  N   TRP A 261       4.376   3.995  -4.719  1.00 50.44           N  
ATOM    640  CA  TRP A 261       3.381   2.981  -4.399  1.00 37.33           C  
ATOM    641  C   TRP A 261       3.995   1.736  -3.781  1.00 46.05           C  
ATOM    642  O   TRP A 261       3.345   1.032  -3.006  1.00 43.18           O  
ATOM    643  CB  TRP A 261       2.576   2.618  -5.643  1.00 45.79           C  
ATOM    644  CG  TRP A 261       1.589   3.668  -5.994  1.00 66.93           C  
ATOM    645  CD1 TRP A 261       1.520   4.382  -7.153  1.00 65.33           C  
ATOM    646  CD2 TRP A 261       0.532   4.150  -5.160  1.00 65.27           C  
ATOM    647  NE1 TRP A 261       0.474   5.270  -7.098  1.00 76.77           N  
ATOM    648  CE2 TRP A 261      -0.149   5.148  -5.883  1.00 69.19           C  
ATOM    649  CE3 TRP A 261       0.089   3.829  -3.872  1.00 46.08           C  
ATOM    650  CZ2 TRP A 261      -1.246   5.829  -5.364  1.00 53.33           C  
ATOM    651  CZ3 TRP A 261      -0.998   4.505  -3.359  1.00 45.90           C  
ATOM    652  CH2 TRP A 261      -1.655   5.493  -4.102  1.00 57.61           C  
ATOM    653  N   GLY A 262       5.246   1.463  -4.134  1.00 48.30           N  
ATOM    654  CA  GLY A 262       5.966   0.353  -3.542  1.00 45.79           C  
ATOM    655  C   GLY A 262       6.057   0.516  -2.038  1.00 48.41           C  
ATOM    656  O   GLY A 262       5.802  -0.420  -1.286  1.00 39.90           O  
ATOM    657  N   ARG A 263       6.413   1.719  -1.601  1.00 52.70           N  
ATOM    658  CA  ARG A 263       6.556   2.010  -0.179  1.00 46.51           C  
ATOM    659  C   ARG A 263       5.209   2.040   0.531  1.00 46.54           C  
ATOM    660  O   ARG A 263       5.080   1.552   1.652  1.00 44.13           O  
ATOM    661  CB  ARG A 263       7.286   3.337   0.028  1.00 45.37           C  
ATOM    662  CG  ARG A 263       8.706   3.338  -0.491  1.00 45.82           C  
ATOM    663  CD  ARG A 263       9.430   4.608  -0.104  1.00 46.14           C  
ATOM    664  NE  ARG A 263      10.854   4.527  -0.409  1.00 52.13           N  
ATOM    665  CZ  ARG A 263      11.760   5.385   0.043  1.00 68.52           C  
ATOM    666  NH1 ARG A 263      11.388   6.388   0.824  1.00 53.65           N  
ATOM    667  NH2 ARG A 263      13.036   5.238  -0.282  1.00 75.67           N  
ATOM    668  N   ILE A 264       4.210   2.621  -0.125  1.00 44.06           N  
ATOM    669  CA  ILE A 264       2.871   2.697   0.441  1.00 32.50           C  
ATOM    670  C   ILE A 264       2.357   1.298   0.758  1.00 42.00           C  
ATOM    671  O   ILE A 264       1.964   1.009   1.886  1.00 36.82           O  
ATOM    672  CB  ILE A 264       1.886   3.380  -0.527  1.00 42.47           C  
ATOM    673  CG1 ILE A 264       2.428   4.735  -0.982  1.00 52.49           C  
ATOM    674  CG2 ILE A 264       0.523   3.541   0.128  1.00 34.00           C  
ATOM    675  CD1 ILE A 264       2.412   5.797   0.094  1.00 67.80           C  
ATOM    676  N   VAL A 265       2.373   0.434  -0.250  1.00 35.47           N  
ATOM    677  CA  VAL A 265       1.837  -0.916  -0.118  1.00 38.93           C  
ATOM    678  C   VAL A 265       2.683  -1.792   0.806  1.00 45.64           C  
ATOM    679  O   VAL A 265       2.162  -2.699   1.454  1.00 42.41           O  
ATOM    680  CB  VAL A 265       1.696  -1.599  -1.496  1.00 38.92           C  
ATOM    681  CG1 VAL A 265       3.062  -1.989  -2.039  1.00 39.55           C  
ATOM    682  CG2 VAL A 265       0.786  -2.814  -1.395  1.00 37.20           C  
ATOM    683  N   THR A 266       3.984  -1.518   0.866  1.00 42.20           N  
ATOM    684  CA  THR A 266       4.882  -2.274   1.734  1.00 45.20           C  
ATOM    685  C   THR A 266       4.577  -1.974   3.195  1.00 50.79           C  
ATOM    686  O   THR A 266       4.666  -2.846   4.056  1.00 51.54           O  
ATOM    687  CB  THR A 266       6.361  -1.951   1.437  1.00 51.10           C  
ATOM    688  OG1 THR A 266       6.741  -2.546   0.191  1.00 49.43           O  
ATOM    689  CG2 THR A 266       7.261  -2.489   2.540  1.00 53.28           C  
ATOM    690  N   LEU A 267       4.208  -0.726   3.457  1.00 45.22           N  
ATOM    691  CA  LEU A 267       3.855  -0.283   4.796  1.00 40.68           C  
ATOM    692  C   LEU A 267       2.573  -0.963   5.260  1.00 40.08           C  
ATOM    693  O   LEU A 267       2.462  -1.401   6.406  1.00 36.80           O  
ATOM    694  CB  LEU A 267       3.663   1.231   4.801  1.00 53.32           C  
ATOM    695  CG  LEU A 267       3.802   1.892   6.166  1.00 60.07           C  
ATOM    696  CD1 LEU A 267       5.020   1.322   6.864  1.00 71.88           C  
ATOM    697  CD2 LEU A 267       3.913   3.397   6.011  1.00 71.13           C  
ATOM    698  N   ILE A 268       1.606  -1.037   4.353  1.00 33.39           N  
ATOM    699  CA  ILE A 268       0.331  -1.675   4.634  1.00 34.56           C  
ATOM    700  C   ILE A 268       0.519  -3.181   4.766  1.00 41.82           C  
ATOM    701  O   ILE A 268      -0.150  -3.836   5.564  1.00 38.68           O  
ATOM    702  CB  ILE A 268      -0.687  -1.359   3.527  1.00 39.61           C  
ATOM    703  CG1 ILE A 268      -0.898   0.155   3.432  1.00 32.33           C  
ATOM    704  CG2 ILE A 268      -2.004  -2.078   3.781  1.00 30.31           C  
ATOM    705  CD1 ILE A 268      -1.703   0.595   2.232  1.00 33.09           C  
ATOM    706  N   SER A 269       1.447  -3.719   3.982  1.00 43.44           N  
ATOM    707  CA  SER A 269       1.792  -5.135   4.045  1.00 45.15           C  
ATOM    708  C   SER A 269       2.407  -5.485   5.395  1.00 43.65           C  
ATOM    709  O   SER A 269       2.018  -6.465   6.027  1.00 39.69           O  
ATOM    710  CB  SER A 269       2.759  -5.505   2.919  1.00 49.72           C  
ATOM    711  OG  SER A 269       2.135  -5.392   1.652  1.00 55.27           O  
ATOM    712  N   PHE A 270       3.371  -4.679   5.831  1.00 43.84           N  
ATOM    713  CA  PHE A 270       4.008  -4.896   7.123  1.00 39.24           C  
ATOM    714  C   PHE A 270       3.000  -4.720   8.253  1.00 46.35           C  
ATOM    715  O   PHE A 270       3.191  -5.238   9.353  1.00 47.83           O  
ATOM    716  CB  PHE A 270       5.195  -3.952   7.321  1.00 45.56           C  
ATOM    717  CG  PHE A 270       6.001  -4.249   8.553  1.00 54.45           C  
ATOM    718  CD1 PHE A 270       6.666  -5.456   8.685  1.00 48.74           C  
ATOM    719  CD2 PHE A 270       6.091  -3.324   9.583  1.00 56.34           C  
ATOM    720  CE1 PHE A 270       7.406  -5.738   9.816  1.00 60.49           C  
ATOM    721  CE2 PHE A 270       6.832  -3.601  10.717  1.00 68.86           C  
ATOM    722  CZ  PHE A 270       7.490  -4.810  10.833  1.00 52.70           C  
ATOM    723  N   GLY A 271       1.929  -3.985   7.974  1.00 39.69           N  
ATOM    724  CA  GLY A 271       0.870  -3.787   8.945  1.00 36.27           C  
ATOM    725  C   GLY A 271       0.028  -5.037   9.094  1.00 43.90           C  
ATOM    726  O   GLY A 271      -0.353  -5.415  10.199  1.00 58.63           O  
ATOM    727  N   ALA A 272      -0.263  -5.681   7.968  1.00 54.09           N  
ATOM    728  CA  ALA A 272      -0.997  -6.938   7.978  1.00 52.06           C  
ATOM    729  C   ALA A 272      -0.143  -8.018   8.625  1.00 53.01           C  
ATOM    730  O   ALA A 272      -0.658  -8.935   9.263  1.00 73.31           O  
ATOM    731  CB  ALA A 272      -1.384  -7.341   6.566  1.00 51.10           C  
ATOM    732  N   PHE A 273       1.168  -7.900   8.456  1.00 53.11           N  
ATOM    733  CA  PHE A 273       2.100  -8.829   9.078  1.00 71.11           C  
ATOM    734  C   PHE A 273       2.100  -8.616  10.585  1.00 59.89           C  
ATOM    735  O   PHE A 273       2.002  -9.567  11.358  1.00 69.68           O  
ATOM    736  CB  PHE A 273       3.508  -8.638   8.511  1.00 75.33           C  
ATOM    737  CG  PHE A 273       4.462  -9.736   8.881  1.00 82.62           C  
ATOM    738  CD1 PHE A 273       4.366 -10.982   8.285  1.00 85.52           C  
ATOM    739  CD2 PHE A 273       5.456  -9.523   9.820  1.00 89.82           C  
ATOM    740  CE1 PHE A 273       5.240 -11.997   8.622  1.00 91.13           C  
ATOM    741  CE2 PHE A 273       6.335 -10.533  10.160  1.00 86.27           C  
ATOM    742  CZ  PHE A 273       6.226 -11.771   9.560  1.00 90.83           C  
ATOM    743  N   VAL A 274       2.199  -7.356  10.994  1.00 61.25           N  
ATOM    744  CA  VAL A 274       2.194  -7.000  12.408  1.00 63.72           C  
ATOM    745  C   VAL A 274       0.828  -7.250  13.051  1.00 66.79           C  
ATOM    746  O   VAL A 274       0.724  -7.397  14.268  1.00 70.87           O  
ATOM    747  CB  VAL A 274       2.624  -5.532  12.621  1.00 57.78           C  
ATOM    748  CG1 VAL A 274       2.354  -5.091  14.053  1.00 54.49           C  
ATOM    749  CG2 VAL A 274       4.095  -5.357  12.276  1.00 47.85           C  
ATOM    750  N   ALA A 275      -0.216  -7.307  12.231  1.00 59.89           N  
ATOM    751  CA  ALA A 275      -1.559  -7.577  12.735  1.00 51.30           C  
ATOM    752  C   ALA A 275      -1.747  -9.064  13.022  1.00 74.30           C  
ATOM    753  O   ALA A 275      -2.552  -9.445  13.871  1.00 74.39           O  
ATOM    754  CB  ALA A 275      -2.611  -7.082  11.755  1.00 38.53           C  
ATOM    755  N   LYS A 276      -0.999  -9.898  12.305  1.00 81.36           N  
ATOM    756  CA  LYS A 276      -1.027 -11.337  12.534  1.00 80.67           C  
ATOM    757  C   LYS A 276      -0.367 -11.664  13.868  1.00 78.38           C  
ATOM    758  O   LYS A 276      -0.918 -12.406  14.682  1.00 95.03           O  
ATOM    759  CB  LYS A 276      -0.309 -12.073  11.403  1.00 80.10           C  
ATOM    760  CG  LYS A 276      -1.025 -12.021  10.063  1.00 77.46           C  
ATOM    761  CD  LYS A 276      -0.115 -12.506   8.943  1.00 71.58           C  
ATOM    762  CE  LYS A 276      -0.865 -12.639   7.630  1.00 76.36           C  
ATOM    763  NZ  LYS A 276       0.015 -13.173   6.551  1.00 86.96           N  
ATOM    764  N   HIS A 277       0.818 -11.102  14.082  1.00 74.20           N  
ATOM    765  CA  HIS A 277       1.555 -11.291  15.327  1.00 81.28           C  
ATOM    766  C   HIS A 277       0.809 -10.643  16.486  1.00 89.33           C  
ATOM    767  O   HIS A 277       1.095 -10.905  17.654  1.00 92.55           O  
ATOM    768  CB  HIS A 277       2.954 -10.686  15.205  1.00 91.43           C  
ATOM    769  CG  HIS A 277       3.746 -10.733  16.474  1.00114.99           C  
ATOM    770  ND1 HIS A 277       4.230 -11.908  17.006  1.00129.65           N  
ATOM    771  CD2 HIS A 277       4.142  -9.749  17.315  1.00123.61           C  
ATOM    772  CE1 HIS A 277       4.888 -11.648  18.121  1.00136.59           C  
ATOM    773  NE2 HIS A 277       4.850 -10.344  18.331  1.00133.28           N  
ATOM    774  N   LEU A 278      -0.152  -9.796  16.141  1.00 86.52           N  
ATOM    775  CA  LEU A 278      -0.930  -9.060  17.125  1.00 85.00           C  
ATOM    776  C   LEU A 278      -1.984  -9.955  17.767  1.00 98.32           C  
ATOM    777  O   LEU A 278      -2.215  -9.893  18.975  1.00 96.20           O  
ATOM    778  CB  LEU A 278      -1.587  -7.854  16.456  1.00 86.38           C  
ATOM    779  CG  LEU A 278      -2.229  -6.800  17.351  1.00 92.18           C  
ATOM    780  CD1 LEU A 278      -1.537  -6.764  18.696  1.00106.92           C  
ATOM    781  CD2 LEU A 278      -2.130  -5.450  16.668  1.00 81.70           C  
ATOM    782  N   LYS A 279      -2.617 -10.788  16.949  1.00101.19           N  
ATOM    783  CA  LYS A 279      -3.642 -11.706  17.431  1.00 98.51           C  
ATOM    784  C   LYS A 279      -3.036 -12.987  18.001  1.00 98.63           C  
ATOM    785  O   LYS A 279      -3.625 -13.628  18.871  1.00104.23           O  
ATOM    786  CB  LYS A 279      -4.628 -12.043  16.313  1.00 94.13           C  
ATOM    787  CG  LYS A 279      -5.393 -13.329  16.543  1.00111.83           C  
ATOM    788  CD  LYS A 279      -6.507 -13.504  15.533  1.00127.07           C  
ATOM    789  CE  LYS A 279      -7.161 -14.865  15.686  1.00145.08           C  
ATOM    790  NZ  LYS A 279      -8.395 -14.985  14.866  1.00150.84           N  
ATOM    791  N   THR A 280      -1.859 -13.356  17.503  1.00106.12           N  
ATOM    792  CA  THR A 280      -1.140 -14.517  18.014  1.00110.14           C  
ATOM    793  C   THR A 280      -0.893 -14.341  19.507  1.00119.53           C  
ATOM    794  O   THR A 280      -0.613 -15.298  20.229  1.00148.62           O  
ATOM    795  CB  THR A 280       0.210 -14.698  17.297  1.00103.25           C  
ATOM    796  OG1 THR A 280      -0.011 -14.867  15.891  1.00 96.85           O  
ATOM    797  CG2 THR A 280       0.950 -15.914  17.837  1.00120.75           C  
ATOM    798  N   ILE A 281      -1.009 -13.097  19.956  1.00 95.45           N  
ATOM    799  CA  ILE A 281      -0.808 -12.741  21.352  1.00108.61           C  
ATOM    800  C   ILE A 281      -2.105 -12.145  21.899  1.00114.87           C  
ATOM    801  O   ILE A 281      -2.111 -11.382  22.865  1.00117.06           O  
ATOM    802  CB  ILE A 281       0.388 -11.774  21.493  1.00122.96           C  
ATOM    803  CG1 ILE A 281       1.669 -12.477  21.042  1.00123.54           C  
ATOM    804  CG2 ILE A 281       0.543 -11.283  22.922  1.00137.99           C  
ATOM    805  CD1 ILE A 281       2.870 -11.570  20.948  1.00127.73           C  
ATOM    806  N   ASN A 282      -3.209 -12.508  21.251  1.00118.99           N  
ATOM    807  CA  ASN A 282      -4.550 -12.179  21.730  1.00124.65           C  
ATOM    808  C   ASN A 282      -4.925 -10.700  21.647  1.00111.78           C  
ATOM    809  O   ASN A 282      -6.076 -10.336  21.895  1.00107.00           O  
ATOM    810  CB  ASN A 282      -4.738 -12.685  23.163  1.00144.56           C  
ATOM    811  CG  ASN A 282      -6.180 -12.614  23.620  1.00161.09           C  
ATOM    812  OD1 ASN A 282      -7.103 -12.784  22.823  1.00164.36           O  
ATOM    813  ND2 ASN A 282      -6.382 -12.367  24.908  1.00173.25           N  
ATOM    814  N   GLN A 283      -3.970  -9.847  21.295  1.00 97.25           N  
ATOM    815  CA  GLN A 283      -4.216  -8.409  21.298  1.00 91.56           C  
ATOM    816  C   GLN A 283      -4.860  -7.875  20.026  1.00 87.37           C  
ATOM    817  O   GLN A 283      -4.475  -6.823  19.519  1.00 80.79           O  
ATOM    818  CB  GLN A 283      -2.927  -7.645  21.586  1.00 80.03           C  
ATOM    819  CG  GLN A 283      -2.740  -7.318  23.044  1.00104.49           C  
ATOM    820  CD  GLN A 283      -1.297  -7.076  23.379  1.00121.61           C  
ATOM    821  OE1 GLN A 283      -0.952  -6.068  24.001  1.00126.80           O  
ATOM    822  NE2 GLN A 283      -0.435  -7.995  22.962  1.00125.16           N  
ATOM    823  N   GLU A 284      -5.853  -8.597  19.527  1.00 90.91           N  
ATOM    824  CA  GLU A 284      -6.595  -8.178  18.344  1.00 98.37           C  
ATOM    825  C   GLU A 284      -7.138  -6.755  18.483  1.00 84.78           C  
ATOM    826  O   GLU A 284      -7.489  -6.115  17.492  1.00 72.78           O  
ATOM    827  CB  GLU A 284      -7.734  -9.157  18.063  1.00118.53           C  
ATOM    828  CG  GLU A 284      -8.795  -8.629  17.116  1.00134.33           C  
ATOM    829  CD  GLU A 284      -9.839  -9.670  16.780  1.00149.12           C  
ATOM    830  OE1 GLU A 284      -9.519 -10.876  16.847  1.00151.87           O  
ATOM    831  OE2 GLU A 284     -10.978  -9.284  16.443  1.00156.15           O  
ATOM    832  N   SER A 285      -7.200  -6.259  19.715  1.00 75.12           N  
ATOM    833  CA  SER A 285      -7.714  -4.917  19.970  1.00 76.85           C  
ATOM    834  C   SER A 285      -6.754  -3.835  19.476  1.00 55.19           C  
ATOM    835  O   SER A 285      -7.157  -2.694  19.257  1.00 68.37           O  
ATOM    836  CB  SER A 285      -8.013  -4.723  21.458  1.00 77.27           C  
ATOM    837  OG  SER A 285      -6.826  -4.768  22.232  1.00 85.97           O  
ATOM    838  N   CYS A 286      -5.487  -4.198  19.302  1.00 70.53           N  
ATOM    839  CA  CYS A 286      -4.477  -3.249  18.841  1.00 75.00           C  
ATOM    840  C   CYS A 286      -4.443  -3.121  17.320  1.00 76.03           C  
ATOM    841  O   CYS A 286      -3.677  -2.324  16.779  1.00 79.47           O  
ATOM    842  CB  CYS A 286      -3.089  -3.647  19.353  1.00 76.99           C  
ATOM    843  SG  CYS A 286      -2.822  -3.405  21.122  1.00 89.67           S  
ATOM    844  N   ILE A 287      -5.270  -3.900  16.631  1.00 65.67           N  
ATOM    845  CA  ILE A 287      -5.238  -3.935  15.170  1.00 56.41           C  
ATOM    846  C   ILE A 287      -5.795  -2.668  14.525  1.00 56.27           C  
ATOM    847  O   ILE A 287      -5.169  -2.090  13.639  1.00 50.58           O  
ATOM    848  CB  ILE A 287      -5.985  -5.156  14.609  1.00 59.49           C  
ATOM    849  CG1 ILE A 287      -5.353  -6.449  15.127  1.00 80.01           C  
ATOM    850  CG2 ILE A 287      -5.967  -5.131  13.088  1.00 43.08           C  
ATOM    851  CD1 ILE A 287      -5.966  -7.701  14.545  1.00 91.20           C  
ATOM    852  N   GLU A 288      -6.977  -2.246  14.963  1.00 42.66           N  
ATOM    853  CA  GLU A 288      -7.587  -1.023  14.447  1.00 56.19           C  
ATOM    854  C   GLU A 288      -6.707   0.197  14.714  1.00 48.09           C  
ATOM    855  O   GLU A 288      -6.493   1.011  13.817  1.00 58.21           O  
ATOM    856  CB  GLU A 288      -8.984  -0.815  15.036  1.00 77.17           C  
ATOM    857  CG  GLU A 288      -9.755   0.340  14.412  1.00 91.91           C  
ATOM    858  CD  GLU A 288     -10.277   0.013  13.024  1.00102.13           C  
ATOM    859  OE1 GLU A 288     -10.096  -1.139  12.574  1.00105.13           O  
ATOM    860  OE2 GLU A 288     -10.871   0.906  12.385  1.00 95.71           O  
ATOM    861  N   PRO A 289      -6.200   0.335  15.951  1.00 57.54           N  
ATOM    862  CA  PRO A 289      -5.280   1.441  16.237  1.00 51.34           C  
ATOM    863  C   PRO A 289      -4.112   1.426  15.263  1.00 50.35           C  
ATOM    864  O   PRO A 289      -3.633   2.477  14.842  1.00 72.39           O  
ATOM    865  CB  PRO A 289      -4.783   1.124  17.647  1.00 62.69           C  
ATOM    866  CG  PRO A 289      -5.873   0.327  18.260  1.00 81.38           C  
ATOM    867  CD  PRO A 289      -6.461  -0.487  17.146  1.00 76.19           C  
ATOM    868  N   LEU A 290      -3.664   0.225  14.914  1.00 48.20           N  
ATOM    869  CA  LEU A 290      -2.592   0.053  13.947  1.00 51.90           C  
ATOM    870  C   LEU A 290      -3.049   0.520  12.570  1.00 46.66           C  
ATOM    871  O   LEU A 290      -2.325   1.226  11.871  1.00 44.04           O  
ATOM    872  CB  LEU A 290      -2.162  -1.414  13.895  1.00 49.63           C  
ATOM    873  CG  LEU A 290      -1.199  -1.829  12.786  1.00 50.35           C  
ATOM    874  CD1 LEU A 290       0.131  -1.110  12.927  1.00 44.69           C  
ATOM    875  CD2 LEU A 290      -1.005  -3.336  12.809  1.00 38.36           C  
ATOM    876  N   ALA A 291      -4.262   0.125  12.193  1.00 46.58           N  
ATOM    877  CA  ALA A 291      -4.845   0.542  10.925  1.00 41.37           C  
ATOM    878  C   ALA A 291      -5.017   2.057  10.880  1.00 32.78           C  
ATOM    879  O   ALA A 291      -4.718   2.696   9.872  1.00 40.29           O  
ATOM    880  CB  ALA A 291      -6.180  -0.150  10.702  1.00 42.79           C  
ATOM    881  N   GLU A 292      -5.500   2.624  11.979  1.00 44.32           N  
ATOM    882  CA  GLU A 292      -5.679   4.067  12.081  1.00 52.59           C  
ATOM    883  C   GLU A 292      -4.326   4.760  12.009  1.00 58.51           C  
ATOM    884  O   GLU A 292      -4.190   5.830  11.415  1.00 66.33           O  
ATOM    885  CB  GLU A 292      -6.393   4.431  13.388  1.00 51.49           C  
ATOM    886  CG  GLU A 292      -7.815   3.897  13.489  1.00 55.04           C  
ATOM    887  CD  GLU A 292      -8.491   4.271  14.797  1.00 79.19           C  
ATOM    888  OE1 GLU A 292      -7.778   4.556  15.781  1.00 76.04           O  
ATOM    889  OE2 GLU A 292      -9.741   4.276  14.840  1.00 87.38           O  
ATOM    890  N   SER A 293      -3.327   4.130  12.617  1.00 44.39           N  
ATOM    891  CA  SER A 293      -1.967   4.655  12.633  1.00 50.72           C  
ATOM    892  C   SER A 293      -1.363   4.680  11.233  1.00 49.69           C  
ATOM    893  O   SER A 293      -0.744   5.664  10.831  1.00 52.46           O  
ATOM    894  CB  SER A 293      -1.090   3.817  13.563  1.00 76.82           C  
ATOM    895  OG  SER A 293       0.266   4.216  13.482  1.00 87.81           O  
ATOM    896  N   ILE A 294      -1.542   3.587  10.498  1.00 45.89           N  
ATOM    897  CA  ILE A 294      -1.013   3.488   9.145  1.00 43.77           C  
ATOM    898  C   ILE A 294      -1.672   4.523   8.243  1.00 37.45           C  
ATOM    899  O   ILE A 294      -1.012   5.151   7.419  1.00 44.71           O  
ATOM    900  CB  ILE A 294      -1.205   2.075   8.557  1.00 37.30           C  
ATOM    901  CG1 ILE A 294      -0.365   1.062   9.336  1.00 41.50           C  
ATOM    902  CG2 ILE A 294      -0.829   2.050   7.085  1.00 31.50           C  
ATOM    903  CD1 ILE A 294      -0.194  -0.263   8.626  1.00 44.04           C  
ATOM    904  N   THR A 295      -2.976   4.709   8.416  1.00 47.10           N  
ATOM    905  CA  THR A 295      -3.717   5.673   7.614  1.00 46.91           C  
ATOM    906  C   THR A 295      -3.247   7.102   7.878  1.00 45.28           C  
ATOM    907  O   THR A 295      -3.145   7.909   6.955  1.00 49.82           O  
ATOM    908  CB  THR A 295      -5.230   5.577   7.874  1.00 49.35           C  
ATOM    909  OG1 THR A 295      -5.669   4.232   7.643  1.00 45.61           O  
ATOM    910  CG2 THR A 295      -5.987   6.518   6.954  1.00 45.09           C  
ATOM    911  N   ASP A 296      -2.959   7.408   9.140  1.00 48.33           N  
ATOM    912  CA  ASP A 296      -2.485   8.736   9.513  1.00 60.40           C  
ATOM    913  C   ASP A 296      -1.304   9.157   8.647  1.00 67.83           C  
ATOM    914  O   ASP A 296      -1.281  10.261   8.103  1.00 68.02           O  
ATOM    915  CB  ASP A 296      -2.087   8.778  10.989  1.00 61.69           C  
ATOM    916  CG  ASP A 296      -3.285   8.814  11.917  1.00 70.09           C  
ATOM    917  OD1 ASP A 296      -4.427   8.859  11.414  1.00 76.32           O  
ATOM    918  OD2 ASP A 296      -3.084   8.802  13.150  1.00 78.64           O  
ATOM    919  N   VAL A 297      -0.326   8.266   8.525  1.00 62.96           N  
ATOM    920  CA  VAL A 297       0.863   8.530   7.726  1.00 57.40           C  
ATOM    921  C   VAL A 297       0.493   8.908   6.298  1.00 53.17           C  
ATOM    922  O   VAL A 297       0.872   9.968   5.803  1.00 70.57           O  
ATOM    923  CB  VAL A 297       1.779   7.296   7.669  1.00 53.65           C  
ATOM    924  CG1 VAL A 297       2.982   7.568   6.779  1.00 58.71           C  
ATOM    925  CG2 VAL A 297       2.217   6.892   9.068  1.00 51.13           C  
ATOM    926  N   LEU A 298      -0.256   8.031   5.646  1.00 53.47           N  
ATOM    927  CA  LEU A 298      -0.588   8.198   4.239  1.00 56.85           C  
ATOM    928  C   LEU A 298      -1.435   9.442   3.999  1.00 48.28           C  
ATOM    929  O   LEU A 298      -1.142  10.246   3.116  1.00 58.34           O  
ATOM    930  CB  LEU A 298      -1.318   6.955   3.719  1.00 44.47           C  
ATOM    931  CG  LEU A 298      -0.513   5.656   3.604  1.00 56.80           C  
ATOM    932  CD1 LEU A 298       0.274   5.362   4.870  1.00 76.19           C  
ATOM    933  CD2 LEU A 298      -1.434   4.491   3.273  1.00 39.04           C  
ATOM    934  N   VAL A 299      -2.484   9.602   4.797  1.00 49.54           N  
ATOM    935  CA  VAL A 299      -3.450  10.670   4.575  1.00 62.00           C  
ATOM    936  C   VAL A 299      -3.004  12.016   5.137  1.00 74.21           C  
ATOM    937  O   VAL A 299      -3.133  13.043   4.474  1.00 91.81           O  
ATOM    938  CB  VAL A 299      -4.826  10.311   5.164  1.00 65.32           C  
ATOM    939  CG1 VAL A 299      -5.794  11.471   4.986  1.00 86.12           C  
ATOM    940  CG2 VAL A 299      -5.367   9.054   4.509  1.00 63.60           C  
ATOM    941  N   ARG A 300      -2.480  12.011   6.356  1.00 62.80           N  
ATOM    942  CA  ARG A 300      -2.164  13.262   7.038  1.00 74.69           C  
ATOM    943  C   ARG A 300      -0.758  13.790   6.765  1.00 76.73           C  
ATOM    944  O   ARG A 300      -0.517  14.992   6.864  1.00 98.85           O  
ATOM    945  CB  ARG A 300      -2.423  13.132   8.540  1.00 70.64           C  
ATOM    946  CG  ARG A 300      -3.893  13.266   8.888  1.00 72.62           C  
ATOM    947  CD  ARG A 300      -4.252  12.573  10.184  1.00 79.35           C  
ATOM    948  NE  ARG A 300      -5.699  12.430  10.305  1.00110.12           N  
ATOM    949  CZ  ARG A 300      -6.316  11.856  11.332  1.00131.38           C  
ATOM    950  NH1 ARG A 300      -5.610  11.365  12.342  1.00137.09           N  
ATOM    951  NH2 ARG A 300      -7.639  11.773  11.349  1.00136.18           N  
ATOM    952  N   THR A 301       0.165  12.902   6.411  1.00 72.80           N  
ATOM    953  CA  THR A 301       1.534  13.330   6.143  1.00 79.32           C  
ATOM    954  C   THR A 301       1.899  13.207   4.667  1.00 99.87           C  
ATOM    955  O   THR A 301       2.936  13.709   4.236  1.00120.46           O  
ATOM    956  CB  THR A 301       2.557  12.546   6.987  1.00 77.94           C  
ATOM    957  OG1 THR A 301       2.854  11.295   6.352  1.00 69.94           O  
ATOM    958  CG2 THR A 301       2.019  12.297   8.387  1.00 74.01           C  
ATOM    959  N   LYS A 302       1.045  12.544   3.894  1.00 86.37           N  
ATOM    960  CA  LYS A 302       1.316  12.345   2.475  1.00 72.54           C  
ATOM    961  C   LYS A 302       0.111  12.675   1.599  1.00 74.52           C  
ATOM    962  O   LYS A 302       0.015  12.201   0.468  1.00 71.59           O  
ATOM    963  CB  LYS A 302       1.774  10.907   2.214  1.00 74.26           C  
ATOM    964  CG  LYS A 302       3.059  10.524   2.928  1.00 83.55           C  
ATOM    965  CD  LYS A 302       4.193  11.469   2.569  1.00 83.61           C  
ATOM    966  CE  LYS A 302       4.424  11.512   1.067  1.00 97.00           C  
ATOM    967  NZ  LYS A 302       5.510  12.463   0.700  1.00119.79           N  
ATOM    968  N   ARG A 303      -0.800  13.490   2.120  1.00 81.08           N  
ATOM    969  CA  ARG A 303      -2.002  13.848   1.375  1.00 83.29           C  
ATOM    970  C   ARG A 303      -1.662  14.489   0.034  1.00 87.30           C  
ATOM    971  O   ARG A 303      -2.373  14.292  -0.951  1.00 86.58           O  
ATOM    972  CB  ARG A 303      -2.901  14.784   2.186  1.00 89.95           C  
ATOM    973  CG  ARG A 303      -4.232  15.084   1.510  1.00 90.53           C  
ATOM    974  CD  ARG A 303      -5.063  16.077   2.306  1.00 96.03           C  
ATOM    975  NE  ARG A 303      -5.633  15.483   3.512  1.00104.77           N  
ATOM    976  CZ  ARG A 303      -6.842  14.935   3.575  1.00 91.12           C  
ATOM    977  NH1 ARG A 303      -7.615  14.901   2.498  1.00 75.90           N  
ATOM    978  NH2 ARG A 303      -7.279  14.420   4.717  1.00 73.99           N  
ATOM    979  N   ASP A 304      -0.577  15.255  -0.001  1.00 95.21           N  
ATOM    980  CA  ASP A 304      -0.161  15.924  -1.230  1.00 98.91           C  
ATOM    981  C   ASP A 304       0.144  14.925  -2.343  1.00 87.61           C  
ATOM    982  O   ASP A 304      -0.487  14.953  -3.399  1.00 84.61           O  
ATOM    983  CB  ASP A 304       1.044  16.831  -0.974  1.00111.89           C  
ATOM    984  CG  ASP A 304       0.665  18.115  -0.262  1.00121.00           C  
ATOM    985  OD1 ASP A 304      -0.547  18.359  -0.080  1.00112.53           O  
ATOM    986  OD2 ASP A 304       1.576  18.883   0.112  1.00134.05           O  
ATOM    987  N   TRP A 305       1.109  14.043  -2.102  1.00 83.53           N  
ATOM    988  CA  TRP A 305       1.462  13.016  -3.076  1.00 74.17           C  
ATOM    989  C   TRP A 305       0.267  12.116  -3.363  1.00 56.62           C  
ATOM    990  O   TRP A 305      -0.003  11.772  -4.511  1.00 62.67           O  
ATOM    991  CB  TRP A 305       2.634  12.171  -2.573  1.00 74.58           C  
ATOM    992  CG  TRP A 305       3.146  11.178  -3.580  1.00 85.69           C  
ATOM    993  CD1 TRP A 305       4.208  11.340  -4.421  1.00 94.72           C  
ATOM    994  CD2 TRP A 305       2.618   9.873  -3.851  1.00 74.06           C  
ATOM    995  NE1 TRP A 305       4.375  10.219  -5.198  1.00 97.32           N  
ATOM    996  CE2 TRP A 305       3.411   9.304  -4.867  1.00 87.20           C  
ATOM    997  CE3 TRP A 305       1.551   9.129  -3.334  1.00 72.15           C  
ATOM    998  CZ2 TRP A 305       3.172   8.027  -5.375  1.00 78.61           C  
ATOM    999  CZ3 TRP A 305       1.317   7.863  -3.841  1.00 57.68           C  
ATOM   1000  CH2 TRP A 305       2.124   7.325  -4.850  1.00 65.39           C  
ATOM   1001  N   LEU A 306      -0.445  11.740  -2.306  1.00 61.42           N  
ATOM   1002  CA  LEU A 306      -1.591  10.847  -2.428  1.00 72.39           C  
ATOM   1003  C   LEU A 306      -2.670  11.453  -3.319  1.00 72.04           C  
ATOM   1004  O   LEU A 306      -3.125  10.822  -4.273  1.00 71.83           O  
ATOM   1005  CB  LEU A 306      -2.163  10.518  -1.045  1.00 74.46           C  
ATOM   1006  CG  LEU A 306      -3.291   9.485  -0.973  1.00 82.84           C  
ATOM   1007  CD1 LEU A 306      -2.884   8.185  -1.649  1.00 74.01           C  
ATOM   1008  CD2 LEU A 306      -3.692   9.238   0.473  1.00 74.45           C  
ATOM   1009  N   VAL A 307      -3.070  12.680  -3.005  1.00 76.74           N  
ATOM   1010  CA  VAL A 307      -4.073  13.382  -3.797  1.00 83.61           C  
ATOM   1011  C   VAL A 307      -3.612  13.553  -5.240  1.00 90.47           C  
ATOM   1012  O   VAL A 307      -4.368  13.304  -6.178  1.00100.20           O  
ATOM   1013  CB  VAL A 307      -4.406  14.763  -3.195  1.00 91.36           C  
ATOM   1014  CG1 VAL A 307      -5.065  15.656  -4.234  1.00 87.91           C  
ATOM   1015  CG2 VAL A 307      -5.295  14.609  -1.969  1.00 82.37           C  
ATOM   1016  N   LYS A 308      -2.360  13.968  -5.409  1.00 93.38           N  
ATOM   1017  CA  LYS A 308      -1.804  14.206  -6.737  1.00111.87           C  
ATOM   1018  C   LYS A 308      -1.689  12.925  -7.561  1.00108.92           C  
ATOM   1019  O   LYS A 308      -1.653  12.973  -8.790  1.00109.08           O  
ATOM   1020  CB  LYS A 308      -0.438  14.891  -6.631  1.00133.55           C  
ATOM   1021  CG  LYS A 308      -0.504  16.329  -6.140  1.00154.21           C  
ATOM   1022  CD  LYS A 308       0.880  16.950  -6.040  1.00170.18           C  
ATOM   1023  CE  LYS A 308       0.799  18.411  -5.623  1.00185.76           C  
ATOM   1024  NZ  LYS A 308       2.146  19.026  -5.470  1.00193.68           N  
ATOM   1025  N   GLN A 309      -1.637  11.782  -6.884  1.00102.43           N  
ATOM   1026  CA  GLN A 309      -1.468  10.501  -7.563  1.00 94.06           C  
ATOM   1027  C   GLN A 309      -2.800   9.783  -7.783  1.00 89.97           C  
ATOM   1028  O   GLN A 309      -2.854   8.555  -7.846  1.00101.20           O  
ATOM   1029  CB  GLN A 309      -0.496   9.607  -6.787  1.00 85.60           C  
ATOM   1030  CG  GLN A 309      -0.098   8.335  -7.521  1.00 87.82           C  
ATOM   1031  CD  GLN A 309       0.512   8.611  -8.879  1.00103.65           C  
ATOM   1032  OE1 GLN A 309       1.517   9.313  -8.989  1.00115.12           O  
ATOM   1033  NE2 GLN A 309      -0.091   8.054  -9.922  1.00109.67           N  
ATOM   1034  N   ARG A 310      -3.873  10.557  -7.901  1.00 89.71           N  
ATOM   1035  CA  ARG A 310      -5.201  10.005  -8.155  1.00 92.17           C  
ATOM   1036  C   ARG A 310      -5.670   9.065  -7.044  1.00 82.35           C  
ATOM   1037  O   ARG A 310      -6.391   8.102  -7.304  1.00 80.33           O  
ATOM   1038  CB  ARG A 310      -5.243   9.281  -9.506  1.00 97.23           C  
ATOM   1039  CG  ARG A 310      -4.660  10.077 -10.663  1.00105.19           C  
ATOM   1040  CD  ARG A 310      -5.228   9.629 -12.006  1.00118.16           C  
ATOM   1041  NE  ARG A 310      -5.043   8.201 -12.256  1.00129.32           N  
ATOM   1042  CZ  ARG A 310      -6.026   7.306 -12.245  1.00135.69           C  
ATOM   1043  NH1 ARG A 310      -7.271   7.688 -11.997  1.00137.52           N  
ATOM   1044  NH2 ARG A 310      -5.765   6.029 -12.485  1.00136.27           N  
ATOM   1045  N   GLY A 311      -5.257   9.350  -5.812  1.00 72.47           N  
ATOM   1046  CA  GLY A 311      -5.692   8.586  -4.655  1.00 73.56           C  
ATOM   1047  C   GLY A 311      -5.634   7.080  -4.835  1.00 65.26           C  
ATOM   1048  O   GLY A 311      -4.644   6.542  -5.330  1.00 64.29           O  
ATOM   1049  N   TRP A 312      -6.701   6.399  -4.429  1.00 49.27           N  
ATOM   1050  CA  TRP A 312      -6.764   4.945  -4.531  1.00 55.52           C  
ATOM   1051  C   TRP A 312      -6.935   4.464  -5.968  1.00 67.01           C  
ATOM   1052  O   TRP A 312      -6.520   3.355  -6.309  1.00 62.34           O  
ATOM   1053  CB  TRP A 312      -7.863   4.389  -3.624  1.00 49.07           C  
ATOM   1054  CG  TRP A 312      -7.489   4.474  -2.184  1.00 64.18           C  
ATOM   1055  CD1 TRP A 312      -7.899   5.411  -1.281  1.00 72.82           C  
ATOM   1056  CD2 TRP A 312      -6.593   3.606  -1.483  1.00 61.88           C  
ATOM   1057  NE1 TRP A 312      -7.324   5.170  -0.057  1.00 72.79           N  
ATOM   1058  CE2 TRP A 312      -6.517   4.066  -0.155  1.00 66.35           C  
ATOM   1059  CE3 TRP A 312      -5.853   2.477  -1.848  1.00 55.99           C  
ATOM   1060  CZ2 TRP A 312      -5.731   3.439   0.809  1.00 60.60           C  
ATOM   1061  CZ3 TRP A 312      -5.074   1.855  -0.891  1.00 58.88           C  
ATOM   1062  CH2 TRP A 312      -5.019   2.338   0.422  1.00 49.35           C  
ATOM   1063  N   ASP A 313      -7.542   5.298  -6.806  1.00 54.17           N  
ATOM   1064  CA  ASP A 313      -7.648   5.003  -8.230  1.00 59.34           C  
ATOM   1065  C   ASP A 313      -6.259   4.811  -8.821  1.00 67.15           C  
ATOM   1066  O   ASP A 313      -6.007   3.847  -9.544  1.00 73.15           O  
ATOM   1067  CB  ASP A 313      -8.365   6.136  -8.964  1.00 80.18           C  
ATOM   1068  CG  ASP A 313      -9.860   6.131  -8.728  1.00 94.07           C  
ATOM   1069  OD1 ASP A 313     -10.465   5.041  -8.775  1.00101.00           O  
ATOM   1070  OD2 ASP A 313     -10.429   7.221  -8.507  1.00 87.07           O  
ATOM   1071  N   GLY A 314      -5.362   5.742  -8.511  1.00 71.45           N  
ATOM   1072  CA  GLY A 314      -3.992   5.670  -8.978  1.00 84.70           C  
ATOM   1073  C   GLY A 314      -3.295   4.429  -8.460  1.00 80.44           C  
ATOM   1074  O   GLY A 314      -2.463   3.836  -9.148  1.00 78.69           O  
ATOM   1075  N   PHE A 315      -3.639   4.037  -7.237  1.00 74.07           N  
ATOM   1076  CA  PHE A 315      -3.115   2.818  -6.635  1.00 56.29           C  
ATOM   1077  C   PHE A 315      -3.580   1.606  -7.440  1.00 58.37           C  
ATOM   1078  O   PHE A 315      -2.775   0.754  -7.817  1.00 55.32           O  
ATOM   1079  CB  PHE A 315      -3.559   2.732  -5.170  1.00 49.75           C  
ATOM   1080  CG  PHE A 315      -3.349   1.386  -4.534  1.00 44.75           C  
ATOM   1081  CD1 PHE A 315      -2.090   0.986  -4.109  1.00 51.05           C  
ATOM   1082  CD2 PHE A 315      -4.421   0.533  -4.327  1.00 54.70           C  
ATOM   1083  CE1 PHE A 315      -1.907  -0.252  -3.509  1.00 40.36           C  
ATOM   1084  CE2 PHE A 315      -4.243  -0.700  -3.730  1.00 49.38           C  
ATOM   1085  CZ  PHE A 315      -2.984  -1.093  -3.322  1.00 37.39           C  
ATOM   1086  N   VAL A 316      -4.879   1.547  -7.718  1.00 62.52           N  
ATOM   1087  CA  VAL A 316      -5.446   0.486  -8.544  1.00 68.41           C  
ATOM   1088  C   VAL A 316      -4.815   0.464  -9.934  1.00 73.33           C  
ATOM   1089  O   VAL A 316      -4.419  -0.591 -10.431  1.00 69.47           O  
ATOM   1090  CB  VAL A 316      -6.971   0.646  -8.698  1.00 73.78           C  
ATOM   1091  CG1 VAL A 316      -7.522  -0.409  -9.647  1.00 65.73           C  
ATOM   1092  CG2 VAL A 316      -7.656   0.566  -7.343  1.00 72.03           C  
ATOM   1093  N   GLU A 317      -4.729   1.635 -10.557  1.00 86.22           N  
ATOM   1094  CA  GLU A 317      -4.155   1.770 -11.893  1.00 97.39           C  
ATOM   1095  C   GLU A 317      -2.694   1.338 -11.937  1.00 85.97           C  
ATOM   1096  O   GLU A 317      -2.299   0.543 -12.790  1.00 89.74           O  
ATOM   1097  CB  GLU A 317      -4.294   3.213 -12.388  1.00119.40           C  
ATOM   1098  CG  GLU A 317      -3.178   3.678 -13.317  1.00132.66           C  
ATOM   1099  CD  GLU A 317      -3.236   3.034 -14.690  1.00147.02           C  
ATOM   1100  OE1 GLU A 317      -4.315   2.534 -15.073  1.00162.59           O  
ATOM   1101  OE2 GLU A 317      -2.201   3.036 -15.389  1.00140.60           O  
ATOM   1102  N   PHE A 318      -1.895   1.866 -11.015  1.00 73.73           N  
ATOM   1103  CA  PHE A 318      -0.469   1.566 -10.976  1.00 71.93           C  
ATOM   1104  C   PHE A 318      -0.205   0.065 -10.942  1.00 69.14           C  
ATOM   1105  O   PHE A 318       0.495  -0.469 -11.804  1.00 70.67           O  
ATOM   1106  CB  PHE A 318       0.195   2.240  -9.774  1.00 70.83           C  
ATOM   1107  CG  PHE A 318       1.668   1.974  -9.673  1.00 66.54           C  
ATOM   1108  CD1 PHE A 318       2.567   2.686 -10.448  1.00 71.11           C  
ATOM   1109  CD2 PHE A 318       2.154   1.009  -8.807  1.00 52.53           C  
ATOM   1110  CE1 PHE A 318       3.923   2.442 -10.360  1.00 57.41           C  
ATOM   1111  CE2 PHE A 318       3.509   0.761  -8.714  1.00 59.43           C  
ATOM   1112  CZ  PHE A 318       4.395   1.480  -9.493  1.00 57.96           C  
ATOM   1113  N   PHE A 319      -0.763  -0.612  -9.943  1.00 64.84           N  
ATOM   1114  CA  PHE A 319      -0.590  -2.054  -9.816  1.00 63.45           C  
ATOM   1115  C   PHE A 319      -1.534  -2.814 -10.742  1.00 75.05           C  
ATOM   1116  O   PHE A 319      -2.225  -3.738 -10.319  1.00 84.40           O  
ATOM   1117  CB  PHE A 319      -0.790  -2.499  -8.365  1.00 58.91           C  
ATOM   1118  CG  PHE A 319       0.379  -2.193  -7.474  1.00 45.20           C  
ATOM   1119  CD1 PHE A 319       1.575  -2.880  -7.623  1.00 47.38           C  
ATOM   1120  CD2 PHE A 319       0.286  -1.227  -6.487  1.00 49.30           C  
ATOM   1121  CE1 PHE A 319       2.654  -2.605  -6.806  1.00 54.46           C  
ATOM   1122  CE2 PHE A 319       1.364  -0.948  -5.668  1.00 45.16           C  
ATOM   1123  CZ  PHE A 319       2.549  -1.638  -5.828  1.00 41.96           C  
ATOM   1124  N   HIS A 320      -1.549  -2.414 -12.010  1.00 84.51           N  
ATOM   1125  CA  HIS A 320      -2.398  -3.041 -13.018  1.00 96.19           C  
ATOM   1126  C   HIS A 320      -2.369  -4.562 -12.914  1.00 84.95           C  
ATOM   1127  O   HIS A 320      -1.543  -5.222 -13.542  1.00 68.16           O  
ATOM   1128  CB  HIS A 320      -1.968  -2.606 -14.420  1.00120.24           C  
ATOM   1129  CG  HIS A 320      -2.756  -3.248 -15.518  1.00148.16           C  
ATOM   1130  ND1 HIS A 320      -2.473  -4.509 -15.999  1.00161.36           N  
ATOM   1131  CD2 HIS A 320      -3.819  -2.805 -16.230  1.00159.39           C  
ATOM   1132  CE1 HIS A 320      -3.328  -4.814 -16.958  1.00171.96           C  
ATOM   1133  NE2 HIS A 320      -4.155  -3.797 -17.118  1.00173.59           N  
ATOM   1135  N   ALA B   5      14.840   5.860  12.271  1.00157.98           N  
ATOM   1136  CA  ALA B   5      14.486   4.599  12.912  1.00160.32           C  
ATOM   1137  C   ALA B   5      14.882   3.419  12.035  1.00164.69           C  
ATOM   1138  O   ALA B   5      16.064   3.185  11.786  1.00170.91           O  
ATOM   1139  CB  ALA B   5      12.999   4.559  13.219  1.00155.48           C  
ATOM   1140  N   LEU B   6      13.886   2.673  11.571  1.00157.01           N  
ATOM   1141  CA  LEU B   6      14.139   1.572  10.655  1.00142.32           C  
ATOM   1142  C   LEU B   6      13.752   1.974   9.237  1.00125.12           C  
ATOM   1143  O   LEU B   6      12.578   2.188   8.936  1.00 99.29           O  
ATOM   1144  CB  LEU B   6      13.390   0.313  11.092  1.00134.25           C  
ATOM   1145  CG  LEU B   6      13.627  -0.913  10.212  1.00129.42           C  
ATOM   1146  CD1 LEU B   6      13.550  -2.197  11.023  1.00138.52           C  
ATOM   1147  CD2 LEU B   6      12.639  -0.926   9.061  1.00112.36           C  
ATOM   1148  N   GLU B   7      14.753   2.079   8.372  1.00136.79           N  
ATOM   1149  CA  GLU B   7      14.540   2.537   7.006  1.00145.94           C  
ATOM   1150  C   GLU B   7      14.659   1.400   5.996  1.00130.88           C  
ATOM   1151  O   GLU B   7      14.793   1.647   4.799  1.00128.73           O  
ATOM   1152  CB  GLU B   7      15.542   3.635   6.651  1.00176.75           C  
ATOM   1153  CG  GLU B   7      15.469   4.881   7.516  1.00200.63           C  
ATOM   1154  CD  GLU B   7      16.609   5.838   7.224  1.00216.94           C  
ATOM   1155  OE1 GLU B   7      17.594   5.407   6.594  1.00222.53           O  
ATOM   1156  OE2 GLU B   7      16.528   7.018   7.618  1.00222.02           O  
ATOM   1157  N   THR B   8      14.620   0.159   6.472  1.00117.22           N  
ATOM   1158  CA  THR B   8      14.710  -0.980   5.565  1.00 99.46           C  
ATOM   1159  C   THR B   8      13.391  -1.162   4.826  1.00 98.37           C  
ATOM   1160  O   THR B   8      13.339  -1.803   3.777  1.00 97.43           O  
ATOM   1161  CB  THR B   8      15.070  -2.288   6.290  1.00107.53           C  
ATOM   1162  OG1 THR B   8      15.663  -3.199   5.357  1.00127.16           O  
ATOM   1163  CG2 THR B   8      13.832  -2.930   6.880  1.00107.57           C  
ATOM   1164  N   LEU B   9      12.327  -0.595   5.385  1.00 78.32           N  
ATOM   1165  CA  LEU B   9      11.032  -0.589   4.723  1.00 81.10           C  
ATOM   1166  C   LEU B   9      11.152   0.130   3.389  1.00 82.62           C  
ATOM   1167  O   LEU B   9      10.365  -0.102   2.472  1.00 62.02           O  
ATOM   1168  CB  LEU B   9       9.983   0.100   5.594  1.00 71.97           C  
ATOM   1169  CG  LEU B   9       9.377  -0.737   6.719  1.00 77.69           C  
ATOM   1170  CD1 LEU B   9       8.393   0.093   7.527  1.00 83.29           C  
ATOM   1171  CD2 LEU B   9       8.699  -1.972   6.149  1.00 71.21           C  
ATOM   1172  N   ARG B  10      12.142   1.010   3.293  1.00 81.81           N  
ATOM   1173  CA  ARG B  10      12.423   1.710   2.051  1.00 75.77           C  
ATOM   1174  C   ARG B  10      12.939   0.728   1.016  1.00 73.94           C  
ATOM   1175  O   ARG B  10      12.471   0.702  -0.120  1.00 65.11           O  
ATOM   1176  CB  ARG B  10      13.481   2.780   2.273  1.00 75.03           C  
ATOM   1177  CG  ARG B  10      13.111   3.831   3.284  1.00 73.21           C  
ATOM   1178  CD  ARG B  10      14.329   4.657   3.609  1.00 83.50           C  
ATOM   1179  NE  ARG B  10      13.976   5.948   4.175  1.00 92.70           N  
ATOM   1180  CZ  ARG B  10      14.854   6.912   4.413  1.00104.47           C  
ATOM   1181  NH1 ARG B  10      16.138   6.733   4.133  1.00108.58           N  
ATOM   1182  NH2 ARG B  10      14.447   8.056   4.926  1.00103.90           N  
ATOM   1183  N   ARG B  11      13.916  -0.073   1.428  1.00 83.32           N  
ATOM   1184  CA  ARG B  11      14.569  -1.029   0.543  1.00 97.15           C  
ATOM   1185  C   ARG B  11      13.562  -1.983  -0.081  1.00 86.05           C  
ATOM   1186  O   ARG B  11      13.533  -2.164  -1.299  1.00 89.33           O  
ATOM   1187  CB  ARG B  11      15.622  -1.823   1.313  1.00114.02           C  
ATOM   1188  CG  ARG B  11      16.575  -0.960   2.119  1.00129.63           C  
ATOM   1189  CD  ARG B  11      17.575  -1.808   2.886  1.00139.77           C  
ATOM   1190  NE  ARG B  11      18.380  -2.643   2.000  1.00147.43           N  
ATOM   1191  CZ  ARG B  11      18.180  -3.943   1.810  1.00148.81           C  
ATOM   1192  NH1 ARG B  11      17.199  -4.566   2.449  1.00146.05           N  
ATOM   1193  NH2 ARG B  11      18.963  -4.623   0.983  1.00152.46           N  
ATOM   1194  N   VAL B  12      12.742  -2.599   0.763  1.00 69.19           N  
ATOM   1195  CA  VAL B  12      11.700  -3.495   0.290  1.00 64.99           C  
ATOM   1196  C   VAL B  12      10.701  -2.704  -0.546  1.00 67.04           C  
ATOM   1197  O   VAL B  12      10.321  -3.123  -1.639  1.00 61.99           O  
ATOM   1198  CB  VAL B  12      10.967  -4.173   1.461  1.00 68.13           C  
ATOM   1199  CG1 VAL B  12      10.089  -5.303   0.955  1.00 71.47           C  
ATOM   1200  CG2 VAL B  12      11.970  -4.689   2.483  1.00 69.56           C  
ATOM   1201  N   GLY B  13      10.292  -1.550  -0.027  1.00 67.73           N  
ATOM   1202  CA  GLY B  13       9.352  -0.683  -0.713  1.00 61.09           C  
ATOM   1203  C   GLY B  13       9.803  -0.290  -2.107  1.00 74.61           C  
ATOM   1204  O   GLY B  13       9.141  -0.613  -3.094  1.00 67.76           O  
ATOM   1205  N   ASP B  14      10.927   0.415  -2.192  1.00 78.87           N  
ATOM   1206  CA  ASP B  14      11.480   0.829  -3.478  1.00 65.69           C  
ATOM   1207  C   ASP B  14      11.724  -0.377  -4.371  1.00 66.12           C  
ATOM   1208  O   ASP B  14      11.659  -0.278  -5.595  1.00 77.17           O  
ATOM   1209  CB  ASP B  14      12.789   1.594  -3.284  1.00 66.26           C  
ATOM   1210  CG  ASP B  14      12.579   2.970  -2.693  1.00 83.80           C  
ATOM   1211  OD1 ASP B  14      11.460   3.509  -2.815  1.00 81.66           O  
ATOM   1212  OD2 ASP B  14      13.540   3.515  -2.111  1.00 92.10           O  
ATOM   1213  N   GLY B  15      12.012  -1.516  -3.749  1.00 68.76           N  
ATOM   1214  CA  GLY B  15      12.272  -2.740  -4.483  1.00 86.49           C  
ATOM   1215  C   GLY B  15      11.007  -3.322  -5.077  1.00 79.78           C  
ATOM   1216  O   GLY B  15      10.976  -3.705  -6.245  1.00 70.67           O  
ATOM   1217  N   VAL B  16       9.957  -3.388  -4.266  1.00 70.20           N  
ATOM   1218  CA  VAL B  16       8.669  -3.897  -4.718  1.00 74.85           C  
ATOM   1219  C   VAL B  16       8.123  -3.035  -5.850  1.00 75.21           C  
ATOM   1220  O   VAL B  16       7.478  -3.536  -6.771  1.00 59.28           O  
ATOM   1221  CB  VAL B  16       7.651  -3.952  -3.559  1.00 67.00           C  
ATOM   1222  CG1 VAL B  16       6.232  -4.069  -4.096  1.00 56.52           C  
ATOM   1223  CG2 VAL B  16       7.976  -5.108  -2.626  1.00 79.79           C  
ATOM   1224  N   LYS B  17       8.403  -1.737  -5.778  1.00 56.63           N  
ATOM   1225  CA  LYS B  17       7.941  -0.782  -6.794  1.00 61.97           C  
ATOM   1226  O   LYS B  17       7.967  -1.505  -9.087  1.00 84.57           O  
ATOM   1227  C   LYS B  17       8.622  -1.151  -8.108  1.00 81.11           C  
ATOM   1228  CB  LYS B  17       8.353   0.634  -6.352  1.00 69.37           C  
ATOM   1229  CG  LYS B  17       7.841   1.713  -7.315  1.00 79.39           C  
ATOM   1230  CD  LYS B  17       8.390   1.576  -8.735  1.00 82.96           C  
ATOM   1231  CE  LYS B  17       7.778   2.634  -9.639  1.00 89.72           C  
ATOM   1233  N   ARG B  18       9.948  -1.062  -8.117  1.00 86.79           N  
ATOM   1234  CA  ARG B  18      10.739  -1.289  -9.320  1.00 92.01           C  
ATOM   1235  C   ARG B  18      10.432  -2.627  -9.984  1.00 81.20           C  
ATOM   1236  O   ARG B  18      10.319  -2.711 -11.206  1.00 75.72           O  
ATOM   1237  CB  ARG B  18      12.230  -1.185  -8.992  1.00100.25           C  
ATOM   1238  CG  ARG B  18      12.597   0.127  -8.320  1.00107.06           C  
ATOM   1239  CD  ARG B  18      14.089   0.259  -8.100  1.00107.99           C  
ATOM   1240  NE  ARG B  18      14.560  -0.429  -6.902  1.00 99.21           N  
ATOM   1241  CZ  ARG B  18      15.118  -1.634  -6.902  1.00 84.98           C  
ATOM   1242  NH1 ARG B  18      15.270  -2.295  -8.042  1.00 73.78           N  
ATOM   1243  NH2 ARG B  18      15.521  -2.181  -5.763  1.00 65.84           N  
ATOM   1244  N   ASN B  19      10.290  -3.669  -9.173  1.00 64.20           N  
ATOM   1245  CA  ASN B  19      10.010  -5.002  -9.692  1.00 78.18           C  
ATOM   1246  C   ASN B  19       8.621  -5.117 -10.316  1.00 90.05           C  
ATOM   1247  O   ASN B  19       8.304  -6.117 -10.959  1.00107.17           O  
ATOM   1248  CB  ASN B  19      10.190  -6.055  -8.598  1.00 88.95           C  
ATOM   1249  CG  ASN B  19      11.634  -6.191  -8.156  1.00105.01           C  
ATOM   1250  OD1 ASN B  19      11.920  -6.357  -6.971  1.00126.37           O  
ATOM   1251  ND2 ASN B  19      12.554  -6.112  -9.110  1.00102.66           N  
ATOM   1252  N   HIS B  20       7.795  -4.093 -10.125  1.00 73.51           N  
ATOM   1253  CA  HIS B  20       6.473  -4.080 -10.743  1.00 82.79           C  
ATOM   1254  C   HIS B  20       6.435  -3.226 -12.006  1.00 76.40           C  
ATOM   1255  O   HIS B  20       6.017  -3.698 -13.062  1.00 74.65           O  
ATOM   1256  CB  HIS B  20       5.394  -3.612  -9.770  1.00 65.33           C  
ATOM   1257  CG  HIS B  20       4.043  -3.485 -10.402  1.00 71.56           C  
ATOM   1258  ND1 HIS B  20       3.210  -4.566 -10.596  1.00 77.72           N  
ATOM   1259  CD2 HIS B  20       3.391  -2.411 -10.908  1.00 73.44           C  
ATOM   1260  CE1 HIS B  20       2.098  -4.161 -11.184  1.00 65.37           C  
ATOM   1261  NE2 HIS B  20       2.182  -2.858 -11.384  1.00 65.62           N  
ATOM   1262  N   LYS B  21       6.862  -1.970 -11.891  1.00 74.38           N  
ATOM   1263  CA  LYS B  21       6.896  -1.065 -13.051  1.00 82.02           C  
ATOM   1264  C   LYS B  21       7.767  -1.616 -14.176  1.00 90.65           C  
ATOM   1265  O   LYS B  21       7.761  -1.068 -15.276  1.00101.87           O  
ATOM   1266  CB  LYS B  21       7.346   0.348 -12.667  1.00 85.49           C  
ATOM   1267  CG  LYS B  21       8.686   0.393 -11.933  1.00 78.34           C  
ATOM   1268  CD  LYS B  21       9.131   1.847 -11.713  1.00 81.98           C  
ATOM   1269  CE  LYS B  21       8.121   2.745 -10.980  1.00 93.53           C  
ATOM   1271  N   THR B  22       8.506  -2.692 -13.914  1.00 85.15           N  
ATOM   1272  CA  THR B  22       9.303  -3.338 -14.960  1.00 85.92           C  
ATOM   1273  C   THR B  22       9.076  -4.849 -15.021  1.00 94.77           C  
ATOM   1274  O   THR B  22      10.005  -5.633 -14.828  1.00 98.43           O  
ATOM   1275  CB  THR B  22      10.819  -3.067 -14.793  1.00 78.94           C  
ATOM   1276  OG1 THR B  22      11.345  -3.868 -13.728  1.00 74.29           O  
ATOM   1277  CG2 THR B  22      11.075  -1.606 -14.492  1.00 74.66           C  
ATOM   1278  N   ALA B  23       7.842  -5.256 -15.302  1.00 98.34           N  
ATOM   1279  CA  ALA B  23       7.510  -6.676 -15.368  1.00104.44           C  
ATOM   1280  C   ALA B  23       6.741  -7.027 -16.638  1.00 98.39           C  
ATOM   1281  O   ALA B  23       6.042  -6.188 -17.205  1.00105.44           O  
ATOM   1282  CB  ALA B  23       6.723  -7.094 -14.134  1.00103.29           C  
